# Supplementary material for: Differential ion dehydration energetics explains selectivity in the non-canonical lysosomal K+ channel TMEM175
Source: eLife. 2022 May 24;11:e75122. doi: 10.7554/eLife.75122 (PMC9129878; doi:10.7554/eLife.75122)
Supplement: Figure 5—source data 1. [file elife-75122-fig5-data1.zip]

Archive with 21 entries (18 files):
- raw-data-Figure5_1/
- raw-data-Figure5_1/raw-data-Figure5E-WT.xlsx
- __MACOSX/
- __MACOSX/raw-data-Figure5_1/
- __MACOSX/raw-data-Figure5_1/._raw-data-Figure5E-WT.xlsx
- raw-data-Figure5_1/raw-data-Figure5-S3-WT-4AP.xlsx
- __MACOSX/raw-data-Figure5_1/._raw-data-Figure5-S3-WT-4AP.xlsx
- raw-data-Figure5_1/raw-data-Figure5-S4.xlsx
- __MACOSX/raw-data-Figure5_1/._raw-data-Figure5-S4.xlsx
- raw-data-Figure5_1/raw-data-Figure5A-C.xlsx
- __MACOSX/raw-data-Figure5_1/._raw-data-Figure5A-C.xlsx
- raw-data-Figure5_1/raw-data-Figure5-S3-WT-AP-6.xlsx
- __MACOSX/raw-data-Figure5_1/._raw-data-Figure5-S3-WT-AP-6.xlsx
- raw-data-Figure5_1/raw-data-Figure5E-I271V.xlsx
- __MACOSX/raw-data-Figure5_1/._raw-data-Figure5E-I271V.xlsx
- raw-data-Figure5_1/raw-data-Figure5-S3-nontransfected-4-AP.xlsx
- __MACOSX/raw-data-Figure5_1/._raw-data-Figure5-S3-nontransfected-4-AP.xlsx
- raw-data-Figure5_1/raw-data-Figure5-S3-nontransfected-AP-6.xlsx
- __MACOSX/raw-data-Figure5_1/._raw-data-Figure5-S3-nontransfected-AP-6.xlsx
- raw-data-Figure5_1/raw-data-Figure5E-I46V.xlsx
- __MACOSX/raw-data-Figure5_1/._raw-data-Figure5E-I46V.xlsx
