# Supplementary material for: Differential ion dehydration energetics explains selectivity in the non-canonical lysosomal K+ channel TMEM175
Source: eLife. 2022 May 24;11:e75122. doi: 10.7554/eLife.75122 (PMC9129878; doi:10.7554/eLife.75122)
Supplement: Figure 5—source data 1. [file elife-75122-fig5-data1.zip › raw-data-Figure5_1/raw-data-Figure5E-WT.xlsx]

## Sheet: WT_exp1_CsNa
﻿Time (ms)	Im_scaled (nA)	Im_scaled (pA)	Im_scaled (pA)	Im_scaled (pA)	Im_scaled (pA)	Im_scaled (pA)	Im_scaled (pA)	Im_scaled (pA)	Im_scaled (pA)	Im_scaled (pA)	Im_scaled (nA)	10_Vm (mV)	10_Vm (mV)	10_Vm (mV)	10_Vm (mV)	10_Vm (mV)	10_Vm (µV)	10_Vm (mV)	10_Vm (mV)	10_Vm (mV)	10_Vm (mV)	10_Vm (mV)
0.1	0.0183716	18.9819	19.165	19.4092	19.043	19.4702	19.3481	19.5312	19.6533	19.8364	0.0195923	0.0305176	0.0610352	-0.0305176	0.0305176	0.0305176	61.0352	0.0915527	0	-0.0305176	0.0305176	0
0.2	0.0181885	19.043	19.165	19.4092	19.043	19.4702	19.2261	19.4092	19.5923	19.9585	0.0195923	0.0305176	-0.0305176	0.0610352	0.0610352	0	122.07	0	0	0.0305176	0	-0.0305176
0.3	0.0180664	19.104	19.2261	19.3481	19.104	19.4702	19.165	19.4092	19.5312	19.9585	0.0195923	0.0305176	0.0305176	0	0.0305176	0.0305176	61.0352	0.0305176	0	0	0.0610352	0
0.4	0.0178223	19.104	19.2261	19.2871	19.2261	19.4702	19.2261	19.4092	19.4092	20.0195	0.0195923	0.0305176	-0.0305176	0.0305176	0	0.0305176	30.5176	0.0305176	0	0.0305176	0.0610352	0.0305176
0.5	0.0177002	19.165	19.165	19.2871	19.3481	19.4702	19.2871	19.4092	19.2871	19.9585	0.0195923	0.0610352	0.0305176	0.0610352	0	0	0	0.0610352	-0.0305176	0.0610352	0	-0.0305176
0.6	0.0176392	19.165	19.043	19.3481	19.3481	19.4702	19.2871	19.3481	19.2871	19.8975	0.0195312	0.0610352	0.0305176	0	-0.0305176	0	30.5176	0.0915527	0	0	0	0
0.7	0.0177612	19.165	18.9209	19.4702	19.4092	19.4702	19.2871	19.4092	19.2261	19.8364	0.0195923	0.0305176	0	0.0915527	0	0.0610352	30.5176	0.0610352	0.0305176	0	0	-0.0305176
0.8	0.0179443	19.104	18.9209	19.5923	19.4092	19.4702	19.2261	19.4702	19.165	19.8364	0.0196533	0.0305176	0	0.0305176	0	0.0305176	61.0352	0.0305176	0	0.0305176	0	-0.0610352
0.9	0.0181274	19.043	18.9209	19.6533	19.4092	19.4702	19.165	19.5923	19.104	19.8364	0.0197144	0.0610352	0	0.0610352	-0.0305176	0.0610352	61.0352	0	0.0305176	0	0.0610352	0
1	0.0181885	19.043	18.9819	19.6533	19.3481	19.4702	19.165	19.6533	19.165	19.8364	0.0196533	0.0610352	0.0305176	0.0305176	0	0.0305176	61.0352	0	0.0305176	0	0	0.0610352
1.1	0.0182495	19.165	19.043	19.5312	19.2871	19.4702	19.2261	19.6533	19.165	19.7754	0.0195312	0.0305176	0	-0.0305176	0	0.0305176	61.0352	0.0915527	0	0.0305176	0.0305176	0
1.2	0.0182495	19.2261	19.104	19.4092	19.2871	19.5312	19.2261	19.5923	19.165	19.7754	0.0195312	0.0610352	0.0305176	0.0915527	-0.0305176	0.0305176	0	0.0610352	-0.0305176	0.0915527	0.0305176	-0.0305176
1.3	0.0182495	19.2261	19.043	19.2261	19.3481	19.5923	19.3481	19.5923	19.2261	19.7144	0.0195312	0.0305176	0	0.0610352	0.0305176	0	91.5527	0.0305176	0	0	-0.0305176	-0.0305176
1.4	0.0182495	19.2261	18.9209	19.104	19.4092	19.6533	19.4092	19.5312	19.2871	19.7144	0.0195312	0	0	0.0610352	0	0.0305176	61.0352	0.0610352	-0.0305176	0	0.0610352	0
1.5	0.0181885	19.2261	18.8599	18.9819	19.5312	19.7144	19.4702	19.5312	19.2871	19.7144	0.0194092	0.0305176	0	0.0610352	0	0.12207	30.5176	0.0610352	0	0.0610352	0.0305176	0.0305176
1.6	0.0181885	19.2261	18.8599	19.043	19.5923	19.7754	19.4092	19.5923	19.2261	19.7144	0.0193481	0.0305176	0	0.0305176	-0.0305176	0.0305176	91.5527	0.0610352	-0.0305176	0.0305176	0.0305176	-0.0305176
1.7	0.0182495	19.2261	18.9209	18.9819	19.5923	19.7144	19.3481	19.6533	19.2261	19.7144	0.0193481	0.0610352	-0.0305176	0.0305176	0	0.0610352	61.0352	0.0610352	0	0	0.0305176	-0.0305176
1.8	0.0181885	19.2261	18.9819	18.9209	19.5312	19.6533	19.4092	19.7144	19.2871	19.7144	0.0192871	0.0305176	0	0.0610352	-0.0305176	0	30.5176	0.0610352	-0.0305176	0.0305176	0.0305176	0
1.9	0.0181274	19.2871	18.8599	18.8599	19.4702	19.5312	19.4702	19.6533	19.3481	19.7754	0.0192261	0.0305176	0	0.0610352	-0.0305176	0.0305176	0	0.0610352	0.0305176	0.0305176	0.0305176	-0.0305176
2	0.0180664	19.2871	18.7988	18.8599	19.4702	19.4092	19.5923	19.6533	19.3481	19.8364	0.019165	0	0.0305176	0.0610352	0.0305176	0	61.0352	0.0305176	0	0.0610352	0	-0.0305176
2.1	0.0179443	19.2871	18.7378	18.9209	19.4702	19.2871	19.5923	19.6533	19.3481	19.7754	0.019043	0.0305176	-0.0305176	0.0610352	0	0.0305176	61.0352	0	-0.0305176	0.0610352	0.0305176	0
2.2	0.0178223	19.2871	18.7988	18.9819	19.4702	19.3481	19.5923	19.6533	19.2871	19.7144	0.019043	0.0610352	0	0.0610352	-0.0305176	0.0305176	61.0352	0.0610352	0.0305176	0.0305176	0.0610352	0.0610352
2.3	0.0178223	19.3481	18.9209	19.104	19.5312	19.4092	19.4702	19.7144	19.104	19.7144	0.019043	0	0	-0.0305176	-0.0305176	0.0610352	61.0352	0.0610352	0	0.0305176	0	-0.0305176
2.4	0.0178223	19.4092	18.9819	19.2261	19.5923	19.4702	19.4702	19.7144	18.9819	19.6533	0.019104	0.0305176	-0.0305176	0.0305176	0	0.0610352	61.0352	0.0305176	0.0610352	0.0305176	0.0915527	0
2.5	0.0178833	19.4092	18.9819	19.2871	19.5923	19.4702	19.4702	19.7754	19.043	19.6533	0.0192261	0.0610352	0	0.0915527	0	0.0305176	30.5176	0.0305176	0	0	0.0610352	0
2.6	0.0180054	19.3481	18.9819	19.2871	19.5312	19.5923	19.4092	19.8364	19.043	19.7144	0.0194092	0.0305176	0.0305176	0.0305176	0	0.0610352	30.5176	0.0305176	-0.0305176	0	0.0305176	0
2.7	0.0180664	19.2261	18.9819	19.2261	19.4092	19.7144	19.3481	19.8364	19.104	19.8364	0.0194702	0.0610352	0.0305176	0.0610352	0.0305176	0.0610352	61.0352	0.0610352	0	0.0305176	0	0
2.8	0.0181274	19.104	18.9819	19.165	19.2261	19.8364	19.2871	19.8364	19.043	19.9585	0.0195312	0.0305176	0	0.0610352	-0.0305176	0.0305176	30.5176	0.0610352	0	0	0	0
2.9	0.0180664	19.043	19.104	19.2261	19.2261	19.8364	19.165	19.7754	19.043	20.0806	0.0195312	0.12207	0.0305176	0.0305176	0	0.0610352	30.5176	0.0305176	-0.0305176	-0.0305176	0.0305176	0.0305176
3	0.0180054	18.9209	19.2261	19.4092	19.2871	19.7754	19.165	19.7754	19.165	20.2026	0.0195312	0.0610352	-0.0305176	0	-0.0305176	0.0305176	61.0352	0.0610352	-0.0305176	0.0305176	0.0305176	0
3.1	0.0180054	18.7988	19.4092	19.5312	19.3481	19.6533	19.2261	19.6533	19.3481	20.2026	0.0196533	0.0610352	0	0.0305176	0	0.0305176	30.5176	0.0305176	0	0	0.0305176	0.0305176
3.2	0.0180664	18.7988	19.4702	19.5312	19.4702	19.4702	19.2261	19.5923	19.4702	20.0806	0.0197754	0.0915527	0	0.0305176	0.0610352	0	61.0352	0.0305176	-0.0305176	0.0610352	0	0.0305176
3.3	0.0181274	18.7988	19.4702	19.5312	19.4702	19.3481	19.2261	19.4702	19.5312	19.9585	0.0198364	0.0610352	-0.0305176	0.0305176	0	0.0305176	0	0.0305176	0	0.0305176	0	0
3.4	0.0182495	18.8599	19.5312	19.4092	19.4702	19.3481	19.165	19.2871	19.5312	19.7754	0.0197754	0.0305176	-0.0305176	0.0610352	0	0.0305176	30.5176	0.0305176	0	0	-0.0305176	0
3.5	0.0182495	18.9209	19.5312	19.2871	19.4092	19.4702	19.2261	19.2261	19.4702	19.5923	0.0197754	0.0915527	-0.0305176	0.0305176	0.0305176	0	30.5176	0.0305176	0	0.0305176	0.0610352	0
3.6	0.0183105	18.9819	19.4702	19.165	19.4092	19.6533	19.2261	19.165	19.4092	19.5312	0.0197144	0.0610352	0	0.0610352	0	0.0305176	0	0.0305176	-0.0305176	0.0305176	0	-0.0305176
3.7	0.0183105	19.043	19.3481	19.043	19.3481	19.7144	19.165	19.2261	19.4092	19.5923	0.0196533	0.0915527	0	0	0	0.0305176	30.5176	0.0610352	-0.0305176	0.0305176	0.0305176	-0.0305176
3.8	0.0183105	19.165	19.2871	18.9819	19.2871	19.7144	19.043	19.2871	19.4702	19.7754	0.0196533	0.0305176	-0.0610352	0.0610352	0.0305176	0.0610352	61.0352	0.0610352	0.0305176	0	0.0610352	0.0610352
3.9	0.0183105	19.2261	19.165	18.9819	19.2261	19.6533	18.9209	19.2871	19.5923	19.8975	0.0196533	0.0305176	-0.0305176	0.0305176	0.0305176	0.0305176	30.5176	0.0915527	0	0.0610352	0.0305176	0.0305176
4	0.0182495	19.2261	19.104	18.9819	19.165	19.6533	18.7988	19.2871	19.6533	19.8975	0.0196533	0.0610352	0.0305176	0.0610352	0.0610352	0.0305176	30.5176	0.0610352	0.0305176	0.0610352	0.0305176	0
4.1	0.0181885	19.2261	19.043	18.9819	19.2261	19.6533	18.7988	19.2261	19.7144	19.8975	0.0195923	0.0610352	0	0.0610352	0	0	30.5176	0.0305176	0.0305176	0.0305176	0	0
4.2	0.0181274	19.165	18.9209	19.043	19.2871	19.5923	18.9209	19.2261	19.6533	19.7754	0.0195312	0.0610352	0.0610352	0.0610352	0.0305176	0.0305176	0	0.0305176	0.0305176	0	0.0305176	0.0305176
4.3	0.0180664	19.104	18.8599	19.104	19.4092	19.4702	19.104	19.2261	19.5312	19.7144	0.0195312	0	0.0610352	0.0610352	-0.0305176	0.0915527	61.0352	0.0610352	0.0305176	0.0305176	0.0610352	0
4.4	0.0180664	19.104	18.9209	19.104	19.4092	19.4092	19.2261	19.2871	19.4702	19.7144	0.0195923	0	0	0.0915527	-0.0305176	0.0610352	61.0352	0.0610352	0	0.0305176	-0.0305176	0.0305176
4.5	0.0181885	19.2261	18.9209	19.043	19.4092	19.4702	19.3481	19.3481	19.4702	19.7144	0.0197144	0.0305176	-0.0305176	0.0610352	0	0.0610352	0	0	0.0305176	0	0.0610352	0
4.6	0.0183105	19.2871	18.9819	19.043	19.4092	19.4702	19.2871	19.4092	19.4702	19.8364	0.0198364	0.0610352	-0.0305176	0	0	0	30.5176	0	0.0305176	0.0305176	0.0610352	0.0305176
4.7	0.0184937	19.2871	18.9819	18.9819	19.3481	19.4092	19.165	19.4702	19.4702	19.8975	0.0197144	0.0610352	0.0305176	0.0305176	0.0305176	0.0610352	30.5176	0	0.0305176	0.0915527	0.0305176	0
4.8	0.0184937	19.3481	18.9819	18.9819	19.2871	19.4092	19.104	19.5312	19.5312	19.7754	0.0195312	0	0.0915527	0	0	0.0305176	0	0	0.0610352	0.0610352	0.0305176	-0.0305176
4.9	0.0184326	19.3481	18.9209	19.043	19.2871	19.4702	19.104	19.5923	19.4092	19.6533	0.0194092	0.0610352	0.0305176	0.0610352	0	0.0305176	61.0352	0.0305176	0.0305176	0.0305176	0.0305176	0
5	0.0181885	19.4092	18.9209	19.165	19.3481	19.5312	19.165	19.5923	19.2871	19.5312	0.0194702	0	0.0305176	0.12207	-0.0610352	0	30.5176	0.0610352	0	0	0	0
5.1	0.0179443	19.4092	19.043	19.165	19.3481	19.5923	19.165	19.5312	19.2261	19.5312	0.0195312	0	0	0	0	0.0305176	30.5176	0	0	0.0305176	0	0.0305176
5.2	0.0177002	19.4092	19.104	19.165	19.4092	19.5923	19.165	19.4092	19.3481	19.5923	0.0195923	0.0305176	0	0.0305176	0.0915527	0	91.5527	0.0610352	0	0	0.0305176	0.0305176
5.3	0.0175781	19.3481	19.165	19.104	19.4092	19.4702	19.104	19.3481	19.4702	19.7144	0.0195312	0	-0.0305176	0	-0.0610352	0.0305176	61.0352	0.0610352	0.0915527	0	0	0
5.4	0.0176392	19.3481	19.104	19.165	19.3481	19.4092	19.104	19.3481	19.5312	19.7144	0.0194092	0	0.0610352	0	0	0.0610352	30.5176	-0.0305176	0.0915527	0.0305176	0.0305176	0.0305176
5.5	0.0177002	19.2261	19.104	19.2261	19.2871	19.3481	19.104	19.4092	19.5312	19.7754	0.0192871	0.0305176	0	-0.0610352	0.0610352	0	91.5527	0	0.0305176	0.0305176	0.0305176	-0.0305176
5.6	0.0178833	19.043	19.104	19.2261	19.2871	19.3481	19.104	19.5312	19.5312	19.7754	0.0192261	0.0305176	0.0305176	0.0305176	0.0305176	0.0610352	0	0	-0.0305176	0.0305176	0.0610352	0.0305176
5.7	0.0180664	18.9819	19.043	19.2871	19.2871	19.4092	19.104	19.5312	19.5312	19.8364	0.0192261	0.0305176	0.0305176	0.0610352	0	0.0305176	61.0352	0.0305176	0	0.0305176	0.0305176	0.0305176
5.8	0.0181885	18.9819	18.9819	19.2871	19.3481	19.4092	19.043	19.4702	19.4092	19.7754	0.0192871	0.0305176	0	0.0305176	0	0	61.0352	0	0.0610352	0.0305176	0.0305176	0.0305176
5.9	0.0183105	18.9209	18.9209	19.3481	19.4092	19.4702	18.9819	19.3481	19.3481	19.6533	0.0193481	0.0305176	0.0610352	0.0305176	-0.0610352	0.0305176	61.0352	0	0	-0.0305176	0	0
6	0.0183105	18.9209	18.7988	19.3481	19.4702	19.4092	18.8599	19.2871	19.2871	19.4702	0.0194092	0	0	-0.0305176	0.0305176	0.0305176	61.0352	0.0305176	0.0305176	0.0305176	0.0305176	0.0305176
6.1	0.0182495	18.9209	18.6768	19.2871	19.5312	19.3481	18.8599	19.2871	19.2871	19.4092	0.0194092	0.0610352	-0.0305176	-0.0305176	0.0610352	0.0610352	-30.5176	0	0.0610352	0.0610352	0.0610352	0.0610352
6.2	0.0181274	18.9819	18.6768	19.2261	19.5923	19.165	18.8599	19.3481	19.3481	19.4092	0.0193481	0.0305176	0.0915527	0	0.0305176	-0.0305176	0	0.0305176	0	0.0610352	0.0305176	-0.0305176
6.3	0.0180664	18.9819	18.7378	19.2261	19.5923	19.043	18.8599	19.4702	19.4092	19.4702	0.0193481	0.0915527	0.0305176	0.0305176	0.0305176	0	30.5176	0	0.0305176	0	0.0305176	0.0305176
6.4	0.0180054	18.9819	18.7988	19.2261	19.5923	19.043	18.8599	19.5312	19.4702	19.5312	0.0192871	0.0305176	0.0305176	0.0305176	0.0305176	0	0	0.0305176	0	0	0.0305176	0.0610352
6.5	0.0178833	19.043	18.7988	19.2871	19.4702	19.043	18.9209	19.5312	19.5312	19.5312	0.0192871	0	0	0	0.0610352	-0.0305176	30.5176	0.0305176	-0.0305176	-0.0305176	0	0.0610352
6.6	0.0177612	19.165	18.7988	19.2871	19.4702	19.043	18.9209	19.4702	19.5312	19.5312	0.0193481	0	0.0305176	0	-0.0305176	0.0305176	30.5176	0.0305176	0	0	0	0.0305176
6.7	0.0177612	19.2261	18.8599	19.2871	19.4702	19.165	18.9209	19.4092	19.4702	19.5923	0.0194092	-0.0305176	0.0305176	0.0305176	0	0.0305176	0	0	0.0610352	-0.0610352	0.0305176	0.0305176
6.8	0.0178833	19.3481	18.8599	19.2871	19.4702	19.2261	18.9209	19.3481	19.3481	19.6533	0.0194702	0.0305176	-0.0305176	0.0610352	0	0	0	0	0	0.0610352	0.0305176	0.0610352
6.9	0.0180054	19.3481	18.9209	19.2871	19.4092	19.2261	18.8599	19.3481	19.2871	19.6533	0.0195312	-0.0305176	0.0305176	0.0305176	0.0915527	0	0	0.0915527	0.0305176	0.0305176	0.0305176	0.0305176
7	0.0180664	19.2871	18.8599	19.2871	19.4092	19.2871	18.8599	19.4092	19.3481	19.6533	0.0194702	0.0305176	0	0.0305176	0.12207	0.0305176	-30.5176	0.0305176	0	0	-0.0305176	0
7.1	0.0180054	19.2871	18.7378	19.2871	19.3481	19.2871	18.8599	19.5312	19.4702	19.5923	0.0194702	0.0305176	0	0.0610352	0.0305176	-0.0305176	0	0.0610352	-0.0305176	0	0	0.0610352
7.2	0.0178833	19.3481	18.7378	19.2871	19.3481	19.3481	18.8599	19.6533	19.4702	19.5923	0.0194702	0.0305176	0.0305176	0.0305176	0.0305176	0	61.0352	0.0305176	0.0305176	0	-0.0305176	0.0305176
7.3	0.0178223	19.3481	18.7378	19.2261	19.2871	19.4092	18.9819	19.7144	19.4702	19.5923	0.0194702	0	0.0915527	0.0305176	0	0.0610352	30.5176	0	0.0305176	-0.0305176	-0.0305176	0.0610352
7.4	0.0178223	19.3481	18.7988	19.2261	19.2261	19.4702	19.104	19.7754	19.4092	19.7144	0.0194092	-0.0305176	0.0305176	0	0	0.0305176	30.5176	0.0305176	-0.0305176	0.0305176	-0.0305176	0
7.5	0.0178223	19.3481	18.8599	19.2261	19.165	19.4702	19.165	19.7754	19.3481	19.7754	0.0193481	0.0305176	0	-0.0305176	0.0305176	0	-30.5176	0.0305176	0.0305176	0.0305176	0.0610352	0.0305176
7.6	0.0178833	19.2871	18.8599	19.165	19.165	19.4702	19.104	19.7144	19.3481	19.7754	0.0192871	0.0305176	0	0.0305176	0.0305176	-0.0305176	30.5176	0.0305176	0.0610352	0.0305176	0.0305176	0.0305176
7.7	0.0178833	19.2871	18.9819	19.165	19.2261	19.4092	19.104	19.6533	19.3481	19.7754	0.019165	0.0915527	0.0305176	0.0610352	0.0305176	0	0	0.0305176	0.0305176	0	0	0.0305176
7.8	0.0179443	19.2871	19.104	19.165	19.3481	19.2871	19.104	19.6533	19.3481	19.7754	0.019104	0	0.0610352	0	0.0305176	0	30.5176	0.0305176	0	0	-0.0305176	0.0305176
7.9	0.0179443	19.2261	19.2261	19.165	19.4092	19.165	19.043	19.6533	19.2871	19.8364	0.0192261	0	0.0305176	0.0610352	0.0305176	0.0305176	30.5176	0	0.0610352	-0.0305176	-0.0610352	0
8	0.0179443	19.2261	19.2261	19.104	19.4092	19.043	19.104	19.6533	19.2871	19.8975	0.0194702	0.0305176	0.0305176	0.0305176	-0.0610352	0.0610352	30.5176	0.0305176	0	0.0305176	0.0305176	0.0305176
8.1	0.0179443	19.2261	19.104	19.043	19.4702	19.043	19.165	19.7144	19.2261	20.0195	0.0196533	0	0	0.0305176	0	0	30.5176	0.0610352	-0.0305176	0	0.0305176	0
8.2	0.0179443	19.2871	18.9209	19.043	19.4702	19.043	19.3481	19.7144	19.165	20.0195	0.0197754	0.0610352	0	0.0305176	0.0305176	0.0305176	0	0.0305176	0	0.0305176	0.0305176	0.0610352
8.3	0.0179443	19.2871	18.7988	19.043	19.5312	19.043	19.4092	19.8364	19.104	19.8975	0.0197754	0.0305176	0	0.0305176	0.0610352	0	30.5176	0	0.0915527	0	0	0.0305176
8.4	0.0179443	19.3481	18.7378	19.165	19.5312	18.9819	19.3481	19.8975	19.104	19.7754	0.0197754	0.0305176	0	0	-0.0305176	-0.0305176	30.5176	0	0.0305176	0	0	0.0305176
8.5	0.0179443	19.3481	18.7378	19.2871	19.4702	18.9209	19.2871	19.8364	19.165	19.7754	0.0197144	0	0.0305176	0.0305176	0	0	61.0352	0	0.0305176	-0.0305176	0	0.0610352
8.6	0.0180054	19.2261	18.8599	19.3481	19.4702	18.9819	19.2261	19.7754	19.2261	19.7754	0.0197754	-0.0305176	0	0	0.0305176	0	30.5176	0.0610352	0.0305176	0	0	0.0305176
8.7	0.0180054	19.104	18.9819	19.3481	19.4702	19.043	19.2871	19.7144	19.2871	19.8364	0.0198364	-0.0305176	0.0305176	0.0305176	0.0305176	0.0610352	61.0352	0.0305176	0	-0.0305176	-0.0305176	0
8.8	0.0180054	19.104	19.104	19.2261	19.4092	19.165	19.3481	19.6533	19.2261	19.8364	0.0197754	0	0.0305176	0.0610352	0.0305176	0.0305176	30.5176	0.0915527	-0.0305176	0	-0.0305176	0.0305176
8.9	0.0180664	19.104	19.165	19.104	19.3481	19.165	19.4092	19.6533	19.165	19.8975	0.0197144	-0.0305176	0	0	0	0.0305176	30.5176	0.0305176	0	0.0610352	0	0.0305176
9	0.0181885	19.104	19.165	18.9819	19.3481	19.165	19.3481	19.6533	19.104	19.9585	0.0195923	0.0305176	0	0.0305176	0	0.0610352	30.5176	0.0305176	0.0610352	0	0.0305176	0
9.1	0.0181885	19.104	19.165	18.9209	19.4092	19.165	19.2871	19.6533	19.165	20.0195	0.0194702	0.0305176	0	-0.0305176	0.0305176	-0.0305176	30.5176	0	0.0610352	0.0305176	0.0305176	0.0305176
9.2	0.0180664	19.104	19.165	18.8599	19.4092	19.165	19.2871	19.5923	19.2261	20.0195	0.0194702	0	0	0	0.0305176	0	0	-0.0305176	0.0305176	0.0610352	-0.0305176	0.0305176
9.3	0.0180054	19.104	19.104	18.8599	19.3481	19.165	19.3481	19.5312	19.3481	20.0195	0.0193481	0	0.0305176	0	0.0610352	0.0305176	30.5176	0	0	-0.0305176	0	0
9.4	0.0179443	19.043	19.043	18.8599	19.2871	19.165	19.2871	19.4702	19.4092	20.0806	0.0192871	0	0.0610352	0	0.0305176	0.0305176	30.5176	0.0305176	0	0.0305176	-0.0305176	0.0305176
9.5	0.0179443	19.043	18.9819	18.9209	19.2261	19.2261	19.165	19.4092	19.5312	20.0806	0.0192871	0.0305176	0.0305176	0	0.0305176	0.0305176	30.5176	0.0305176	-0.0305176	0.0305176	0.0305176	0.0305176
9.6	0.0179443	19.043	19.043	19.043	19.165	19.3481	19.043	19.4702	19.5923	20.0195	0.0192871	0.0610352	0	-0.0305176	0	-0.0305176	30.5176	0	0	0	0	0.0305176
9.7	0.0179443	19.043	19.043	19.104	19.104	19.4702	18.9819	19.4702	19.6533	19.8975	0.0194702	0.0305176	0	-0.0305176	0.0610352	0.0305176	61.0352	0.0305176	0.0610352	0	0.0305176	0.0915527
9.8	0.0179443	19.043	19.104	19.104	19.104	19.5312	18.9209	19.4702	19.6533	19.8364	0.0195923	0.0305176	0.0305176	-0.0305176	0.0305176	0	30.5176	0	0	-0.0305176	0.0305176	0.0610352
9.9	0.0179443	18.9819	19.043	19.043	18.9819	19.4702	18.9209	19.4702	19.5312	19.7754	0.0196533	0	0.0305176	-0.0305176	0.0305176	-0.0305176	30.5176	0	0.0305176	0.0305176	0.0305176	0
10	0.0178833	18.8599	18.9819	18.9819	18.9819	19.3481	18.9209	19.5312	19.4702	19.7754	0.0196533	0.0610352	0.0305176	0	0.0610352	-0.0305176	0	0	0	0	0	0.0305176
10.1	0.0178833	18.7378	18.9209	18.9209	19.043	19.2261	18.9819	19.6533	19.3481	19.7144	0.0195923	0	0.0305176	0	0.0305176	0.0305176	30.5176	0.0305176	0	-0.0305176	0	0.0610352
10.2	0.0178833	18.6768	18.9209	18.9209	19.165	19.165	19.043	19.7144	19.2871	19.6533	0.0196533	-0.0305176	0.0305176	0	0.0610352	-0.0305176	30.5176	0.0305176	-0.0305176	-0.0305176	-0.0610352	0.0305176
10.3	0.0178833	18.7378	18.9209	18.9819	19.2261	19.165	19.043	19.7754	19.2871	19.5312	0.0197754	0	0.0305176	-0.0610352	0.0610352	0	0	0.0915527	0	-0.0610352	0	0
10.4	0.0179443	18.7988	18.9819	19.043	19.2871	19.2261	19.104	19.8975	19.4092	19.4702	0.0198975	0.0305176	0.0305176	0	0.0305176	0	-30.5176	0.0610352	0.0610352	-0.0305176	0.0305176	0.0305176
10.5	0.0179443	18.9819	19.104	19.043	19.2871	19.3481	19.104	19.9585	19.4702	19.3481	0.0200195	0	0.0305176	0	0.0610352	0	30.5176	0.0610352	0	0	-0.0305176	0.0305176
10.6	0.0178833	19.104	19.104	19.165	19.2871	19.4092	19.104	20.0195	19.4702	19.2871	0.0200195	0	0	0	0.0610352	-0.0305176	91.5527	0.0305176	0.0305176	0.0305176	0	0.0610352
10.7	0.0178223	19.2261	19.104	19.2261	19.3481	19.4702	19.043	20.0806	19.3481	19.2261	0.0198364	0.0305176	0.0305176	0.0305176	0.0610352	0	0	0	0	0	-0.0305176	0
10.8	0.0178223	19.2261	19.104	19.2871	19.4092	19.4702	19.043	20.0195	19.165	19.2261	0.0195923	-0.0305176	0.0610352	0	0.0305176	0	0	0.0305176	0.0305176	0	0	0
10.9	0.0178223	19.2871	19.165	19.3481	19.4092	19.5312	19.165	19.9585	19.104	19.3481	0.0194702	-0.0305176	0.0610352	0.0305176	0	0	61.0352	0	0	0	-0.0610352	-0.0305176
11	0.0178223	19.2871	19.165	19.3481	19.4092	19.5923	19.2261	19.7754	19.104	19.4702	0.0193481	0.0305176	0.0610352	0	0	0.0305176	61.0352	0.0305176	-0.0305176	0.0305176	0	0.0305176
11.1	0.0178833	19.2261	19.043	19.2261	19.3481	19.5923	19.2871	19.6533	19.104	19.4702	0.0194092	0	0.0305176	-0.0305176	0	0.0305176	30.5176	0.0610352	0.0610352	0	0.0305176	0.0915527
11.2	0.0179443	19.165	18.9209	19.165	19.2871	19.5312	19.4092	19.5923	19.104	19.4092	0.0194092	0	0	0	0	0.0305176	30.5176	0	0.0305176	0.0915527	0	0.0610352
11.3	0.0180054	19.165	18.7988	19.043	19.2871	19.4092	19.4702	19.5923	19.043	19.3481	0.0194092	0	0.0305176	0.0305176	0	-0.0305176	30.5176	0.0305176	0.0305176	0.0305176	0.0305176	0.0610352
11.4	0.0181885	19.165	18.6768	18.9209	19.2261	19.2261	19.5312	19.5923	19.043	19.3481	0.0194702	0.0305176	-0.0305176	0	0	0.0305176	30.5176	0	0.0305176	0	0.0305176	0.0305176
11.5	0.0182495	19.2261	18.6157	18.9209	19.165	19.104	19.4702	19.5312	19.104	19.3481	0.0194702	-0.0915527	0.0305176	0	0	0	61.0352	0.0305176	0.0305176	-0.0610352	-0.0305176	0.0305176
11.6	0.0183105	19.2871	18.6768	18.9819	19.165	19.043	19.3481	19.5312	19.165	19.4092	0.0195312	0	0.0610352	0.0610352	0	0.0305176	61.0352	0	-0.0610352	0	-0.0305176	0
11.7	0.0183105	19.2871	18.7378	19.043	19.2261	18.9819	19.2871	19.5312	19.2871	19.4702	0.0194092	-0.0305176	0.0305176	0.0305176	-0.0305176	0.0610352	91.5527	0.0610352	0.0305176	0.0305176	0	0
11.8	0.0182495	19.2261	18.8599	19.165	19.3481	18.9819	19.2261	19.4702	19.3481	19.4702	0.0193481	0	0.0305176	0.0305176	0.0305176	0.0305176	30.5176	0.0915527	0.0305176	0	0	0.0305176
11.9	0.0182495	19.165	18.9819	19.2261	19.5312	19.043	19.165	19.4702	19.4092	19.3481	0.0193481	0.0915527	0	0	0	0.0305176	61.0352	0.0305176	0	0.0305176	0	0.0305176
12	0.0181885	19.165	19.043	19.2871	19.6533	19.104	19.043	19.4702	19.4092	19.2871	0.0195312	0	0	-0.0305176	0.0305176	-0.0305176	30.5176	0.0915527	0.0305176	0	0.0610352	0
12.1	0.0181274	19.2261	19.104	19.2261	19.5923	19.2261	18.9209	19.4092	19.4092	19.2261	0.0196533	0.0305176	0	0	0.0915527	-0.0305176	0	0.0305176	0.0305176	0	0	0.0305176
12.2	0.0180664	19.3481	19.043	19.165	19.4702	19.2871	18.8599	19.4092	19.4092	19.2871	0.0197144	-0.0610352	0.0305176	0.0610352	0	0.0305176	0	0.0305176	0.0305176	-0.0305176	0	0
12.3	0.0180664	19.3481	18.9819	19.043	19.4092	19.2261	18.7988	19.4702	19.4702	19.4092	0.0197144	-0.0305176	0	0.0305176	0	0.0305176	61.0352	0.0305176	-0.0305176	-0.0305176	0	0
12.4	0.0181274	19.4092	18.9209	19.043	19.3481	19.165	18.8599	19.5923	19.5312	19.5312	0.0197144	0	0.0305176	0.0610352	0	0	30.5176	0	0	0	0.0305176	-0.0305176
12.5	0.0180664	19.4092	18.8599	19.104	19.2261	19.104	18.9209	19.5923	19.5923	19.6533	0.0196533	0	0	0	0.0305176	0.0305176	30.5176	0.0305176	-0.0610352	0	0.0305176	0.0305176
12.6	0.0180054	19.4092	18.8599	19.165	19.104	19.104	18.9209	19.5312	19.5312	19.7144	0.0195923	0.0305176	0	0.0305176	-0.0305176	-0.0305176	30.5176	0.0610352	-0.0305176	0.0305176	0.0305176	0.0915527
12.7	0.0179443	19.4092	18.8599	19.2871	19.043	19.043	18.8599	19.4092	19.4702	19.7144	0.0195923	0.0305176	0.0305176	0	0.0305176	-0.0305176	0	0.0305176	0	0	0	0.0610352
12.8	0.0178833	19.3481	18.8599	19.3481	19.043	19.104	18.7988	19.3481	19.4092	19.7754	0.0196533	0.0305176	0	0.0305176	0.0610352	0.0305176	30.5176	0.0305176	-0.0305176	0.0305176	0	0.0305176
12.9	0.0178833	19.3481	18.7988	19.4092	19.165	19.104	18.9209	19.2871	19.3481	19.8364	0.0195923	0	-0.0305176	0.0305176	0.0305176	0.0305176	30.5176	0	0	-0.0305176	0.0305176	0.0305176
13	0.0177612	19.165	18.7988	19.4092	19.2871	19.165	19.043	19.2871	19.3481	19.8364	0.0194092	-0.0305176	0.0305176	0	-0.0305176	0.0305176	30.5176	0.0305176	0.0305176	0	0	0.0305176
13.1	0.0176392	19.104	18.7988	19.2871	19.3481	19.2871	19.165	19.3481	19.3481	19.6533	0.0194092	0.0305176	0.0610352	-0.0305176	0	0.0610352	30.5176	0	-0.0305176	0.0305176	0	0.0305176
13.2	0.0176392	19.104	18.7988	19.2261	19.3481	19.3481	19.2871	19.4702	19.3481	19.5312	0.0195312	0	0	0.0305176	0.0305176	0	0	0.0610352	-0.0305176	0.0305176	0.0305176	0.0305176
13.3	0.0177002	19.165	18.8599	19.2261	19.3481	19.3481	19.2261	19.5312	19.3481	19.4702	0.0197754	0	0	0	0.0610352	0.0305176	0	0.0610352	0	0	0	0.0305176
13.4	0.0178223	19.2261	18.9819	19.165	19.3481	19.2871	19.165	19.4702	19.4702	19.4702	0.0198975	0.0610352	0	0	0.0305176	0	30.5176	0.0610352	-0.0305176	0.0610352	0	0.0305176
13.5	0.0178833	19.2871	19.043	19.104	19.3481	19.2871	19.104	19.4702	19.5923	19.5312	0.0198975	0.0305176	-0.0305176	0.0305176	0.0305176	-0.0305176	61.0352	0.0610352	0	0.0305176	0	0.0610352
13.6	0.0179443	19.3481	18.9209	19.043	19.4092	19.2261	19.043	19.5312	19.5923	19.5923	0.0198364	-0.0305176	0.0305176	0	0.0305176	-0.0305176	30.5176	0	0.0305176	0	-0.0610352	0
13.7	0.0180054	19.4092	18.7988	19.043	19.4092	19.165	19.043	19.6533	19.4702	19.5923	0.0197144	-0.0610352	0.0610352	0.0305176	0	0	-30.5176	0.0305176	0	-0.0305176	0	-0.0305176
13.8	0.0180054	19.3481	18.6157	19.043	19.2871	19.165	19.104	19.7144	19.3481	19.5923	0.0196533	0	0.0305176	0.0305176	0	0.0305176	0	0	-0.0305176	0	0.0305176	0
13.9	0.0180054	19.2261	18.6157	18.9209	19.3481	19.165	19.165	19.7754	19.2871	19.5923	0.0197144	0.0305176	0	0.0305176	0	0	30.5176	0.0305176	0	0.0305176	-0.0305176	0
14	0.0178833	19.104	18.5547	18.8599	19.5312	19.165	19.104	19.7754	19.3481	19.5923	0.0197144	0.0305176	0	0	0.0610352	0.0610352	-30.5176	0.0915527	0	0.0305176	0.0305176	0.0305176
14.1	0.0178833	19.104	18.5547	18.8599	19.7144	19.104	19.043	19.8364	19.4092	19.5923	0.0197144	0.0305176	-0.0305176	0	0.0610352	0	0	0.0305176	0.0305176	0.0305176	0	0.0305176
14.2	0.0178833	19.104	18.6768	18.9209	19.7754	19.104	18.9819	19.8364	19.5312	19.5923	0.0197144	0	-0.0305176	0	0	0	61.0352	0.0305176	0.0915527	0.0305176	0.0610352	0.0915527
14.3	0.0177612	19.165	18.9819	18.9819	19.7144	19.104	19.043	19.7754	19.6533	19.5312	0.0197754	0	0	-0.0305176	0	0.0305176	30.5176	0.0305176	0.0610352	-0.0305176	-0.0305176	0.0305176
14.4	0.0177002	19.2261	19.2261	18.9819	19.5923	19.104	19.104	19.6533	19.6533	19.5312	0.0197754	0	0.0305176	0.0305176	0	0.0305176	30.5176	0	0.0610352	0.0305176	0	-0.0305176
14.5	0.0177612	19.2261	19.4092	19.043	19.4702	19.165	19.165	19.5923	19.7144	19.5312	0.0196533	0.0305176	0.0610352	0.0610352	0	0.0305176	0	0	0.0610352	0.0305176	0	0.0305176
14.6	0.0178223	19.2871	19.4092	19.165	19.3481	19.165	19.165	19.5312	19.6533	19.4702	0.0194702	0.0610352	0.0305176	0.0610352	0.0305176	0.0305176	61.0352	0.0305176	0.0305176	0	0	0
14.7	0.0178833	19.2261	19.2871	19.2261	19.2871	19.165	19.165	19.4702	19.4092	19.4702	0.0193481	0.0610352	0	0.0305176	0.0305176	0.0610352	0	0.0915527	0.0305176	0	0.0305176	0
14.8	0.0178833	19.165	19.104	19.2871	19.3481	19.2871	19.104	19.4092	19.2261	19.5923	0.0194092	0.0305176	0	0	0.0305176	0.0305176	61.0352	0.0305176	0	0.12207	0.0305176	0.0305176
14.9	0.0178833	19.043	19.043	19.2871	19.4702	19.4092	18.9819	19.3481	19.104	19.7144	0.0195312	0.0305176	-0.0305176	0.0305176	0	0.0305176	-30.5176	0.0305176	0.0610352	0.0305176	0.0915527	0.0915527
15	0.0179443	18.9819	18.9819	19.2871	19.5312	19.4702	18.9209	19.4092	19.104	19.7754	0.0195923	0	0	0	0.0305176	0.0915527	30.5176	0	0.0915527	0.0305176	0	-0.0305176
15.1	0.0180054	19.043	18.9819	19.3481	19.5923	19.4092	18.8599	19.4702	19.165	19.7754	0.0196533	0	0.0305176	0.0305176	-0.0305176	0.0305176	61.0352	0	0	-0.0610352	0	0.0305176
15.2	0.0180054	19.104	18.9209	19.3481	19.4702	19.2871	18.8599	19.5923	19.2871	19.7144	0.0197144	-0.0305176	0.0305176	0	0	0.0610352	0	0	0.0305176	0.0610352	0.0305176	0
15.3	0.0180664	19.104	18.9819	19.2871	19.2871	19.2261	18.8599	19.6533	19.3481	19.6533	0.0197144	0.0610352	0.0305176	0.0305176	0.0305176	-0.0305176	30.5176	0	0.0305176	0.0305176	0.0305176	0.0305176
15.4	0.0181274	19.2261	18.9819	19.2871	19.165	19.2871	18.8599	19.7144	19.4092	19.6533	0.0197754	0.0305176	-0.0305176	0	0.0305176	0.0305176	30.5176	0.0610352	0	0.0610352	0.0305176	0.0305176
15.5	0.0181274	19.2261	19.043	19.2871	19.165	19.4092	18.8599	19.7754	19.5312	19.7144	0.0198364	0.0305176	0	0	0.0305176	0	61.0352	0.0305176	0	0.0610352	0.0305176	0.0305176
15.6	0.0180054	19.2261	19.104	19.2871	19.165	19.4702	18.8599	19.8975	19.5312	19.7754	0.0197754	0.0610352	0.0610352	0.0610352	0.0610352	0.0610352	30.5176	0.0305176	0.0915527	0.0610352	0.0915527	0
15.7	0.0179443	19.104	19.165	19.2261	19.165	19.4092	18.8599	19.8975	19.5312	19.7754	0.0196533	0.0610352	0.0610352	0	0	0.0305176	30.5176	0	0.0610352	0.0305176	0.0610352	0.0305176
15.8	0.0178833	18.9819	19.165	19.165	19.2871	19.4092	18.9209	19.8975	19.4702	19.7144	0.0195312	0	0	0.0305176	0	0.0610352	0	-0.0305176	0.0305176	0.0915527	0.0610352	0.0305176
15.9	0.0178833	18.9209	19.104	19.104	19.3481	19.3481	18.9209	19.7754	19.5312	19.6533	0.0194702	0	0.0305176	-0.0305176	0.0610352	-0.0305176	0	-0.0305176	0	0	0.0305176	0.0305176
16	0.0178833	18.9819	19.104	19.043	19.4092	19.2871	18.9209	19.7144	19.5923	19.6533	0.0193481	-0.0305176	0.0305176	0.0610352	0.0305176	0.0305176	0	-0.0305176	0.0305176	0.0610352	0.0305176	0.0610352
16.1	0.0178833	19.165	19.043	18.9819	19.5312	19.2871	18.9209	19.7144	19.6533	19.6533	0.0192871	0.0610352	0	0	0.0305176	0	30.5176	0.0305176	0.0305176	0.0305176	0	0.0305176
16.2	0.0178833	19.2871	19.043	19.043	19.5923	19.2261	18.9209	19.7144	19.6533	19.5923	0.0192871	0.0610352	0	0	0.0305176	0.0305176	61.0352	0.0305176	0.0305176	0.0305176	0.0305176	0.0305176
16.3	0.0178833	19.3481	19.104	19.104	19.7144	19.2261	18.8599	19.6533	19.6533	19.5923	0.0194092	0.0305176	0	0.0610352	0.0305176	0.0610352	0	0	0.0305176	0.0305176	0.0305176	-0.0305176
16.4	0.0179443	19.3481	19.104	19.165	19.7754	19.165	18.8599	19.5312	19.6533	19.5923	0.0194702	0	0	0.0305176	0.0610352	0	-30.5176	0	0.0305176	0.0305176	0.0305176	0.0610352
16.5	0.0179443	19.2871	19.043	19.2261	19.7754	19.2261	18.8599	19.4092	19.6533	19.5923	0.0195312	0	0	-0.0305176	0	0.0305176	-30.5176	0.0305176	0.0915527	0.0610352	0	0.0915527
16.6	0.0179443	19.165	18.9819	19.3481	19.7144	19.2871	18.9209	19.3481	19.5312	19.5923	0.0195923	0	0.0305176	0.0305176	0.0915527	0	0	-0.0610352	0	0.0305176	-0.0305176	0.0305176
16.7	0.0179443	19.043	18.9209	19.4092	19.5923	19.3481	18.9819	19.3481	19.4702	19.6533	0.0197144	0.0305176	0.0915527	0.0610352	0.0610352	0	0	0	0.0610352	0	0.0305176	0.0305176
16.8	0.0179443	19.043	18.9209	19.3481	19.4702	19.2871	19.104	19.4092	19.4702	19.7144	0.0198364	-0.0305176	0.0305176	0.0305176	0.0610352	0	-30.5176	0.0305176	0.0610352	0	0.0305176	0.0305176
16.9	0.0179443	18.9819	18.9819	19.2871	19.4092	19.2261	19.2261	19.4702	19.5923	19.7144	0.0199585	-0.0305176	0	0.0305176	0.0610352	0.0305176	0	-0.0305176	0.0305176	0.0305176	0.0610352	0.0305176
17	0.0178833	18.9819	19.043	19.2871	19.4092	19.165	19.3481	19.4092	19.6533	19.7754	0.0200806	0	0.0305176	0	0.0610352	0	0	0.0305176	0.0305176	0	0.0305176	0
17.1	0.0178223	18.9819	19.165	19.2871	19.3481	19.2261	19.3481	19.3481	19.6533	19.8975	0.0201416	0.0610352	0.0305176	0.0305176	0.0610352	-0.0305176	-30.5176	0.0305176	0.0610352	0.0305176	0.0305176	-0.0305176
17.2	0.0178223	19.043	19.2261	19.2871	19.4092	19.2871	19.3481	19.2261	19.6533	19.9585	0.0201416	-0.0305176	0.0610352	0	0.0610352	0	0	0.0610352	0.0305176	0.0305176	0	0.0610352
17.3	0.0179443	19.043	19.104	19.2871	19.3481	19.2871	19.2871	19.2261	19.5923	19.8975	0.0200195	0	0.0610352	0.0305176	0	-0.0305176	-61.0352	-0.0610352	0.0305176	0.0305176	0.0305176	0.0610352
17.4	0.0181274	19.104	18.9819	19.2871	19.2871	19.2871	19.2261	19.2871	19.5312	19.8364	0.0198364	-0.0305176	0.0610352	0	0.0305176	0.0610352	-30.5176	0.0305176	0.0610352	0.0305176	0	0
17.5	0.0182495	19.165	18.8599	19.2261	19.104	19.2261	19.165	19.3481	19.5312	19.7144	0.0197144	0	0	-0.0305176	0.0305176	0.0610352	30.5176	0.0305176	0.0305176	0.0305176	0	0.0610352
17.6	0.0182495	19.104	18.7988	19.2261	18.9819	19.2871	19.043	19.4702	19.5923	19.5923	0.0195312	-0.0305176	0.0305176	0	0	0.0305176	-30.5176	0	0.0305176	0.0610352	0.0305176	0
17.7	0.0181885	19.104	18.8599	19.104	19.043	19.3481	19.043	19.5923	19.5312	19.4702	0.0194702	0.0305176	0.0305176	0.0610352	0.0610352	0	30.5176	0.0305176	0	0.0305176	0.0305176	0.0305176
17.8	0.0181274	19.043	18.9209	18.9819	19.2871	19.4702	19.165	19.7144	19.4702	19.4092	0.0194702	0.0305176	0	0.0305176	0.0610352	-0.0305176	0	0.0305176	0.0610352	0.0915527	-0.0305176	0.0610352
17.9	0.0180664	19.104	18.9819	18.9209	19.4702	19.4702	19.165	19.7754	19.3481	19.4092	0.0196533	-0.0305176	0	0.0305176	0	0.0305176	-30.5176	0.0305176	0.0305176	0.0915527	0.0305176	0.0610352
18	0.0180054	19.104	19.104	18.9819	19.5923	19.4702	19.165	19.7754	19.2871	19.4092	0.0198364	0	0.0305176	-0.0305176	0.0305176	0	0	-0.0610352	0.0305176	0.0305176	-0.0305176	0.0305176
18.1	0.0179443	19.165	19.2261	19.104	19.7144	19.4092	19.165	19.7144	19.165	19.4092	0.0199585	0	0.0610352	0.0305176	0.0305176	0.0305176	0	-0.0305176	0.0610352	0.0610352	0.0305176	0.0305176
18.2	0.0178223	19.165	19.3481	19.104	19.7754	19.4092	19.165	19.5923	19.165	19.4092	0.0198975	0.0305176	0.0610352	-0.0305176	-0.0305176	0.0610352	61.0352	0	0.0305176	0	0.0305176	0.0305176
18.3	0.0177612	19.104	19.4702	19.165	19.7754	19.3481	19.104	19.5312	19.165	19.4092	0.0198364	0	0.0305176	0	0.0610352	-0.0305176	0	0	0.0305176	0.0915527	0.0610352	0.0610352
18.4	0.0178223	18.9819	19.4092	19.104	19.7144	19.2871	19.104	19.5312	19.165	19.4092	0.0197754	0.0305176	0.0305176	0	0.0610352	0	-30.5176	0.0305176	0.0915527	0.0305176	0.0915527	0.0610352
18.5	0.0178833	18.8599	19.2871	19.104	19.7144	19.2261	19.104	19.5312	19.165	19.4092	0.0197144	0.0610352	0	-0.0305176	0.0305176	-0.0305176	0	0	0.0305176	0.0305176	0.0305176	0.0305176
18.6	0.0179443	18.7988	19.2261	19.165	19.7144	19.165	19.104	19.5923	19.2261	19.3481	0.0197144	0	0.0305176	-0.0305176	0.0610352	0.0305176	-61.0352	0	0.0610352	0.12207	0.0305176	0
18.7	0.0180054	18.7988	19.165	19.2261	19.7754	19.165	19.104	19.6533	19.2871	19.3481	0.0197144	0	0.0305176	0	0	0	-30.5176	0.0305176	0.0610352	0.0305176	0.0305176	0.0305176
18.8	0.0180664	18.7988	19.165	19.3481	19.7754	19.165	19.104	19.7754	19.3481	19.3481	0.0197754	0	0.0610352	0.0305176	0.0305176	0.0305176	-30.5176	-0.0305176	0.0610352	0	0	0
18.9	0.0181274	18.8599	19.165	19.4092	19.7144	19.2261	19.165	19.9585	19.3481	19.4092	0.0197754	0	0.0305176	0.0610352	0.0305176	0.0305176	30.5176	0	0.0305176	0.0305176	0	0.0305176
19	0.0181274	18.9209	19.2261	19.4092	19.7144	19.165	19.2261	20.0195	19.2871	19.4092	0.0197754	-0.0305176	0.0305176	0	0.0305176	0	61.0352	0	0.0610352	0.0305176	0	0.0305176
19.1	0.0180664	18.8599	19.165	19.4092	19.6533	19.104	19.2871	19.9585	19.2871	19.4702	0.0197754	0.0305176	0.0305176	0.0305176	0.0915527	0	61.0352	0.0305176	0	0.0305176	0.0305176	0.12207
19.2	0.0180054	18.7988	19.165	19.4092	19.6533	19.043	19.2261	19.8364	19.2871	19.5312	0.0196533	-0.0305176	0.0305176	-0.0305176	0.0610352	-0.0305176	0	-0.0305176	0.0610352	0.0305176	0.0305176	0.0610352
19.3	0.0178833	18.7988	19.165	19.2871	19.7144	19.043	19.165	19.7144	19.2261	19.5923	0.0195923	0	0.0305176	-0.0305176	0	-0.0305176	0	0	0.0610352	0	0	0.0305176
19.4	0.0178223	18.8599	19.104	19.165	19.7144	19.104	19.165	19.6533	19.2871	19.7144	0.0195923	0.0305176	0	-0.0610352	0	0	-30.5176	0.0305176	0.0610352	0.0305176	0.0305176	0
19.5	0.0178833	18.9819	19.043	19.043	19.6533	19.2871	19.104	19.5923	19.4092	19.7144	0.0196533	0	0.0915527	0	0	0.0305176	-30.5176	-0.0305176	0.0610352	0.0610352	0.0305176	0
19.6	0.0180664	19.043	18.9819	18.9819	19.5312	19.4092	19.104	19.5312	19.5312	19.7144	0.0197144	0	0.0305176	0.0610352	0.0305176	0	30.5176	0	0	0.0305176	-0.0305176	-0.0305176
19.7	0.0182495	19.043	18.9819	18.9819	19.4092	19.5312	19.165	19.5312	19.5923	19.6533	0.0197754	0.0305176	0.0610352	0.0305176	0.0610352	0	0	-0.0305176	0.0305176	0.0305176	0.0610352	0.0610352
19.8	0.0182495	19.043	19.043	18.9209	19.2871	19.5923	19.2261	19.5312	19.5923	19.6533	0.0198364	0.0305176	0.0610352	0.0305176	0.0915527	-0.0610352	0	0	0.0610352	0.0305176	0.0610352	0.0610352
19.9	0.0181885	19.104	19.2261	18.8599	19.165	19.5312	19.165	19.5312	19.5312	19.6533	0.0197754	0.0305176	0.0610352	0	0.0610352	0	0	0.0305176	0.0305176	0.0305176	0.0305176	0.0305176
20	0.0180054	19.104	19.3481	18.8599	19.104	19.4092	18.9819	19.4702	19.4702	19.5923	0.0197754	0.0305176	0.0610352	-0.0305176	0.0305176	0.0610352	30.5176	0	0.0305176	0	0	0.0305176
20.1	0.0178833	19.165	19.4092	18.9209	19.104	19.2871	18.8599	19.4702	19.4702	19.5923	0.0198364	-0.0305176	0.0610352	0	0.0305176	0.0305176	-30.5176	0.0305176	0	0	0.0305176	0
20.2	0.0178223	19.165	19.3481	18.9819	19.2261	19.165	18.7378	19.4702	19.5312	19.5312	0.0199585	-0.0610352	0.0610352	0.0305176	0.0610352	0.0305176	30.5176	0	0.0305176	-0.0305176	-0.0610352	0.0305176
20.3	0.0178833	19.165	19.2261	19.104	19.2871	19.165	18.7378	19.4092	19.4702	19.5312	0.0199585	0.0305176	0.0305176	0	0.0305176	0	61.0352	0.0305176	0.0610352	0.0305176	-0.0305176	0.0305176
20.4	0.0180664	19.165	19.104	19.104	19.3481	19.165	18.7378	19.4092	19.4092	19.5923	0.0200195	0.0305176	0.0305176	0	0.0610352	0	30.5176	-0.0610352	0.0610352	0.0305176	0	0.0610352
20.5	0.0181885	19.2871	18.9819	19.043	19.4092	19.2261	18.7988	19.4092	19.4702	19.6533	0.0200806	0.0610352	0.0305176	0	0.0610352	0	0	0.0305176	0.0305176	0	0.0305176	0.0305176
20.6	0.0183105	19.2871	18.9819	19.043	19.4092	19.2261	18.9209	19.4092	19.5923	19.7144	0.0201416	0.0610352	0	-0.0305176	0.0305176	0	-30.5176	0.0305176	0.0305176	0.0305176	0	0.0305176
20.7	0.0183716	19.165	18.9819	19.043	19.5312	19.3481	18.9209	19.4702	19.6533	19.7754	0.0201416	0.0305176	0.0305176	-0.0305176	0.0610352	-0.0305176	30.5176	0	0	0.0610352	0.0305176	0.0305176
20.8	0.0182495	19.165	19.104	19.104	19.6533	19.4092	18.8599	19.5312	19.6533	19.7754	0.0200806	0	0.0610352	-0.0305176	0	-0.0305176	30.5176	0.0305176	0.0915527	0.0610352	0.0610352	0
20.9	0.0181274	19.104	19.104	19.104	19.7144	19.4702	18.7378	19.5312	19.5923	19.7754	0.0199585	-0.0305176	0.0305176	-0.0305176	0	0	0	0.0610352	0.0915527	-0.0305176	0	0.0305176
21	0.0180664	18.9819	19.043	19.104	19.7144	19.4702	18.7378	19.5923	19.5312	19.7754	0.0198975	0.0305176	0.0915527	0	0.0610352	0.0305176	30.5176	0	0.0610352	0	0	0.0305176
21.1	0.0180664	18.9819	18.9819	19.104	19.7144	19.4092	18.7988	19.5923	19.4702	19.7144	0.0198364	0.0305176	0.0305176	-0.0305176	0.0610352	0.0610352	30.5176	-0.0305176	0	0	-0.0305176	0.0610352
21.2	0.0180054	18.9209	18.8599	19.165	19.7754	19.4702	18.9819	19.5923	19.3481	19.7144	0.0198364	0	0.0305176	0	0	0	0	-0.0305176	0.0305176	0	0	0.0305176
21.3	0.0179443	18.9209	18.7988	19.2871	19.7754	19.5312	19.104	19.5923	19.2871	19.7144	0.0197144	0.0305176	0.0305176	0.0610352	0	0	30.5176	0	0	0.0305176	0	0
21.4	0.0179443	18.9209	18.7988	19.4092	19.7754	19.5312	19.104	19.6533	19.2871	19.6533	0.0195923	-0.0305176	0.0610352	-0.0305176	0.0610352	-0.0305176	30.5176	0	0.0305176	0.0305176	0.0610352	-0.0305176
21.5	0.0180054	18.9819	18.8599	19.4702	19.6533	19.4092	19.043	19.7144	19.2871	19.4702	0.0195312	-0.0305176	0	0	0.0610352	0	0	0.0610352	0.0610352	0.0610352	0.0915527	0
21.6	0.0181274	19.043	18.9819	19.4702	19.5312	19.2871	19.043	19.7144	19.2871	19.3481	0.0195923	0.0610352	0.0305176	0.0305176	0	0.0305176	0	0.0305176	0.0305176	0.0305176	0.0305176	0.0305176
21.7	0.0181274	19.104	19.043	19.4702	19.4702	19.2261	19.165	19.5923	19.2871	19.2871	0.0196533	0	0.0610352	0	0.0305176	0	30.5176	0.0305176	0.0305176	0	0.0305176	0.0305176
21.8	0.0181274	19.165	19.104	19.4092	19.4092	19.3481	19.2261	19.4702	19.3481	19.2871	0.0197754	0.0305176	0	0	0.0915527	0	30.5176	0.0305176	0.0610352	0	0	0.0305176
21.9	0.0181274	19.165	19.043	19.4092	19.4702	19.4092	19.2871	19.4092	19.4702	19.3481	0.0197754	0	0.12207	0.0305176	0.0305176	0	0	-0.0305176	0.0610352	0	0.0305176	0.0305176
22	0.0180664	19.165	18.9819	19.4092	19.5312	19.4092	19.2871	19.4702	19.4702	19.3481	0.0197754	0.0305176	0.0610352	0.0305176	0.0610352	0.0610352	30.5176	0	0	0	-0.0305176	0
22.1	0.0180664	19.165	18.8599	19.4092	19.5312	19.2871	19.165	19.4702	19.4702	19.2871	0.0197754	0.0305176	0	0.0305176	0	0	61.0352	0	0	0.0610352	0.0305176	0
22.2	0.0180664	19.104	18.8599	19.2871	19.4092	19.2261	19.043	19.5312	19.3481	19.2871	0.0197754	0.0610352	0.0305176	0.0305176	0.0305176	-0.0305176	0	0.0610352	0	0.0305176	0.0610352	0.0305176
22.3	0.0181274	19.165	18.7988	19.165	19.4092	19.104	18.8599	19.4702	19.3481	19.3481	0.0197754	-0.0305176	0.0915527	0.0305176	0	0.0305176	30.5176	0.0305176	0	0.0305176	0.0610352	0
22.4	0.0181274	19.2261	18.7378	19.104	19.4702	19.104	18.7988	19.4702	19.3481	19.5312	0.0196533	0	0	0.0610352	0	0.0305176	61.0352	0.0305176	0.0305176	0.0305176	0	0.0610352
22.5	0.0181885	19.104	18.6768	19.104	19.5923	19.104	18.8599	19.5312	19.4092	19.7144	0.0195312	0.0305176	0.0305176	0.0305176	0	0	30.5176	0.0305176	0	-0.0305176	-0.0305176	0.0915527
22.6	0.0181274	18.9819	18.6768	19.165	19.6533	19.043	18.9819	19.6533	19.4702	19.7144	0.0194702	0.0305176	0.0305176	0.0610352	0.0305176	0.0305176	0	0	0.0305176	0.0305176	0.0305176	0.0305176
22.7	0.0180054	18.8599	18.7378	19.2261	19.5923	19.043	19.165	19.7754	19.5312	19.6533	0.0195312	0	0.0305176	0.12207	0	0	0	-0.0305176	0.0305176	0	0	0
22.8	0.0178833	18.8599	18.8599	19.3481	19.6533	19.104	19.165	19.8364	19.5312	19.5312	0.0195923	0.0305176	0	0	0.0305176	0.0305176	30.5176	0.0610352	-0.0305176	0.0305176	0.0305176	0.0305176
22.9	0.0178833	18.8599	18.9209	19.4092	19.7144	19.104	19.165	19.7754	19.5312	19.4702	0.0195923	0.0305176	0	0.0305176	0.0915527	0.0610352	0	0	-0.0305176	0	0.0610352	-0.0305176
23	0.0178833	18.8599	18.9209	19.3481	19.7144	19.104	19.043	19.5923	19.5312	19.5312	0.0195312	0	0.0305176	0.0305176	0	-0.0305176	30.5176	0.0305176	0.0915527	0.0305176	0.0305176	0
23.1	0.0178833	18.9209	18.8599	19.2261	19.7144	19.165	18.9819	19.5312	19.5312	19.4702	0.0194702	0.0305176	0	0.0305176	0	0.0305176	30.5176	0.0915527	0.0610352	-0.0305176	0	0.0610352
23.2	0.0180054	18.9209	18.8599	19.104	19.5923	19.165	19.043	19.4702	19.5312	19.4092	0.0194092	-0.0305176	0.0610352	0.0610352	-0.0305176	0.0610352	30.5176	0.0305176	0	0	0.0305176	0
23.3	0.0181274	19.043	18.8599	19.043	19.5312	19.165	19.104	19.4092	19.4702	19.4092	0.0193481	0	0.0305176	0	0.0305176	0.0305176	61.0352	0.0305176	0	0.0305176	0	0
23.4	0.0183105	19.165	18.9819	19.043	19.4702	19.165	19.165	19.3481	19.4702	19.4702	0.0194092	-0.0305176	0.0305176	0.0305176	0.0305176	0.0305176	61.0352	0.0305176	0.0305176	0.0305176	0	-0.0305176
23.5	0.0183716	19.165	19.043	19.104	19.4702	19.2261	19.043	19.3481	19.4702	19.5312	0.0195923	0.0305176	0	0.0610352	0.0610352	0.0305176	-30.5176	0.0305176	0.0610352	0.0610352	0.0305176	0.0305176
23.6	0.0183716	19.043	19.043	19.165	19.5312	19.2871	19.043	19.4092	19.4092	19.6533	0.0197144	0.0915527	0	-0.0305176	0.0305176	0	30.5176	0.0305176	0	0.0305176	0.0305176	0
23.7	0.0183105	18.9819	18.9819	19.2261	19.5312	19.4092	18.9819	19.4092	19.4092	19.7754	0.0198364	0.0305176	0	0.0305176	-0.0305176	0	0	0.0610352	0.0305176	0	0.0305176	0.0305176
23.8	0.0182495	18.9209	18.9209	19.2261	19.4702	19.4092	18.8599	19.3481	19.4092	19.8364	0.0198364	0	0	0	0.0305176	0.0305176	0	0.0610352	-0.0305176	0	0.0305176	0.0305176
23.9	0.0181274	18.9819	18.7988	19.2261	19.4092	19.4092	18.7988	19.2871	19.4702	19.8364	0.0197754	0	0	0.0305176	-0.0305176	0.0305176	30.5176	0.0610352	0.0305176	0.0305176	0.0305176	0.0305176
24	0.0180664	18.9819	18.7988	19.165	19.2871	19.3481	18.8599	19.3481	19.4092	19.8364	0.0197754	0.0305176	0	0	0	0.0915527	0	0	0.0915527	0.0305176	0	0
24.1	0.0180054	18.9819	18.7988	19.165	19.2871	19.3481	18.9209	19.4092	19.4092	19.7754	0.0196533	0.0305176	0.0305176	0.0305176	0.0305176	0	0	0.0305176	0.0610352	0.0305176	0.0610352	0.0305176
24.2	0.0180054	18.9819	18.8599	19.104	19.3481	19.4092	18.9819	19.4702	19.3481	19.7144	0.0195923	0.0610352	0.0305176	0	0.0305176	0	0	0	0.0305176	0.0610352	0.0610352	0.0305176
24.3	0.0179443	18.9819	18.8599	19.043	19.4702	19.5312	18.9209	19.4702	19.4092	19.5923	0.0195312	0	-0.0305176	0	0.0305176	0.0305176	0	0	0	0.0305176	0.0305176	0
24.4	0.0180054	18.9819	18.9819	18.9819	19.5923	19.5312	18.7988	19.4702	19.3481	19.5923	0.0195923	0.0610352	0	0	0.0305176	0.0305176	30.5176	0.0305176	0.0305176	-0.0305176	0.0305176	0
24.5	0.0180054	18.9819	19.165	18.9819	19.6533	19.4092	18.7378	19.4702	19.4092	19.7144	0.0195923	0	0	0	0	0	30.5176	0.0610352	0.0305176	0	0.0305176	0
24.6	0.0180054	19.043	19.2871	18.9819	19.6533	19.2871	18.8599	19.5312	19.4702	19.7144	0.0195923	0	0	0.0305176	0	0.0610352	30.5176	0.0305176	0.0610352	0.0305176	-0.0305176	0
24.7	0.0179443	19.104	19.3481	19.043	19.6533	19.2261	18.9819	19.5923	19.5923	19.5923	0.0195923	0	0.0610352	0.0610352	0	0.0305176	0	0.0305176	0.0305176	0.0305176	0.0305176	0
24.8	0.0179443	19.104	19.2871	19.104	19.6533	19.2261	19.104	19.6533	19.7144	19.4092	0.0195923	0.0305176	0.0305176	0	0.0610352	0.0610352	30.5176	0.0305176	0.0305176	0.0610352	0.0610352	0.0305176
24.9	0.0181274	19.104	19.2261	19.165	19.5312	19.2871	19.104	19.6533	19.7144	19.2871	0.0195923	0.0305176	0.0305176	0.0305176	0.0610352	0	61.0352	0	0	0.0610352	0.0610352	0.0305176
25	0.0182495	19.104	19.165	19.165	19.4702	19.3481	19.043	19.5923	19.6533	19.2871	0.0195923	0.0610352	0.0305176	0.0305176	0	0.0305176	0	0.0305176	0	0.0610352	0.0610352	0
25.1	0.0183105	19.104	19.104	19.165	19.4092	19.3481	18.9819	19.5312	19.5312	19.3481	0.0195923	0.0305176	-0.0305176	0	0	0	30.5176	0	0.0305176	0.0305176	-0.0305176	0.0610352
25.2	0.0182495	19.165	18.9819	19.104	19.4092	19.2871	18.9209	19.4092	19.5312	19.4092	0.0196533	0.0305176	-0.0305176	0.0305176	0	0.0305176	30.5176	0.0305176	0.0610352	0.0305176	0.0305176	-0.0305176
25.3	0.0182495	19.165	18.9209	19.043	19.3481	19.2261	18.8599	19.2871	19.5312	19.4702	0.0196533	-0.0305176	0	0.0610352	0	0.12207	61.0352	0.0305176	0.0305176	0.0305176	0.0915527	0
25.4	0.0181885	19.165	18.7988	19.043	19.4092	19.2261	18.8599	19.2261	19.5312	19.4702	0.0197144	0.0305176	0.0610352	0.0610352	-0.0305176	0.0610352	0	0.0305176	0	0.0305176	0.0305176	0.0610352
25.5	0.0181274	19.2261	18.6768	19.165	19.4702	19.2261	18.8599	19.2261	19.5312	19.4702	0.0197144	0	0.0305176	0.0610352	0	0.0610352	30.5176	0.0305176	0.0610352	0.0610352	0.0305176	-0.0305176
25.6	0.0180664	19.2261	18.6157	19.2261	19.5923	19.2871	18.8599	19.2261	19.5923	19.4702	0.0195923	0.0305176	0.0305176	0.12207	0.0610352	0.0305176	61.0352	0.0305176	0	0.0305176	0.0305176	-0.0610352
25.7	0.0180664	19.165	18.6768	19.165	19.7144	19.3481	18.8599	19.2871	19.7144	19.4092	0.0193481	0.0610352	0	0	0.0305176	0.0305176	30.5176	0.0305176	0	0	0.0610352	-0.0305176
25.8	0.0180664	19.104	18.8599	19.165	19.7754	19.3481	18.7378	19.4092	19.7144	19.2871	0.019104	0.0305176	-0.0610352	0.0610352	0	0.0305176	30.5176	0	0.0610352	0.0305176	0.0610352	-0.0305176
25.9	0.0180664	19.104	18.9819	19.165	19.6533	19.4092	18.7378	19.4702	19.6533	19.165	0.0189819	0.12207	0.0610352	0.0305176	-0.0305176	0.0610352	0	0	-0.0305176	0	0.0305176	0
26	0.0180664	19.165	19.043	19.2261	19.5312	19.3481	18.7988	19.4702	19.5923	19.043	0.019043	0.0610352	-0.0305176	0.0305176	0	0.0610352	30.5176	0.0610352	0.0610352	0.0305176	0.0610352	-0.0610352
26.1	0.0179443	19.2871	18.9819	19.2871	19.4702	19.2871	18.9209	19.4702	19.5312	19.104	0.0192261	-0.0305176	0.0305176	0.0305176	-0.0610352	0.0915527	91.5527	0.0305176	0.0610352	0.0610352	0.0610352	0.0305176
26.2	0.0178833	19.3481	18.9209	19.2261	19.4702	19.2261	18.9819	19.4092	19.4092	19.165	0.0194702	0.0610352	0.0305176	0.0305176	-0.0305176	0.0305176	30.5176	0	0	0	0.0610352	0
26.3	0.0178833	19.2261	18.8599	19.043	19.4702	19.104	18.9819	19.3481	19.2871	19.2871	0.0195923	0.0610352	-0.0305176	0.0610352	-0.0305176	0.0305176	61.0352	0.0305176	0.0305176	0.0305176	0.0610352	-0.0305176
26.4	0.0180054	19.104	18.8599	18.8599	19.4702	18.9209	18.8599	19.2871	19.2871	19.4092	0.0194702	0.0305176	-0.0305176	0	0	0.0305176	30.5176	0	-0.0305176	0.0610352	0.0610352	-0.0305176
26.5	0.0181274	18.9819	18.8599	18.7378	19.4702	18.8599	18.7988	19.2871	19.3481	19.4092	0.0193481	0.0305176	0	0.0305176	0.0610352	0.0305176	61.0352	0	0	0.0305176	0	-0.0305176
26.6	0.0181274	18.9819	18.8599	18.6768	19.4092	18.8599	18.7988	19.2261	19.5312	19.3481	0.0192261	0	-0.0305176	0.0610352	0	0.0610352	-30.5176	-0.0305176	0	0.0305176	0.0305176	0
26.7	0.0181274	19.043	18.9209	18.6768	19.3481	18.9819	18.8599	19.2871	19.7144	19.2871	0.019165	0	0	0.0305176	-0.0305176	0.0305176	30.5176	0.0305176	0	0	0.0610352	0
26.8	0.0180054	19.043	18.9209	18.7378	19.2871	19.104	18.9209	19.3481	19.7754	19.2261	0.019165	-0.0305176	0.0305176	0.0610352	0	0.0915527	91.5527	0.0305176	0.0305176	0.0305176	0	0.0610352
26.9	0.0180054	19.043	18.9209	18.7988	19.2261	19.2871	18.9209	19.4092	19.7144	19.2871	0.019165	0.0305176	-0.0610352	0.0610352	0	0.0610352	30.5176	0.0305176	0	0.0305176	0.0305176	0.0305176
27	0.0180664	19.165	18.9209	18.8599	19.2261	19.2871	18.9209	19.4702	19.6533	19.3481	0.0192871	0.0610352	0	0.0915527	-0.0305176	0	30.5176	0.0305176	0.0305176	0	0.0610352	0
27.1	0.0180664	19.2871	18.9819	18.9209	19.2871	19.2261	18.9819	19.5923	19.5923	19.4092	0.0194702	0.0305176	0.0610352	0.0610352	0.0305176	0.0305176	0	0.0915527	0	0.0610352	0.0610352	-0.0915527
27.2	0.0180054	19.3481	18.9819	19.043	19.2261	19.104	18.9819	19.7144	19.5312	19.4092	0.0195312	0.0610352	-0.0305176	0	0.0305176	0	0	0	0	0.0305176	0.12207	-0.0305176
27.3	0.0180664	19.3481	18.9819	19.165	19.2261	19.043	19.043	19.7754	19.5312	19.3481	0.0195923	0.0305176	-0.0305176	0.0305176	0.0305176	0.0305176	61.0352	0.0305176	0	0.0305176	0.0915527	-0.0305176
27.4	0.0180664	19.2871	18.9209	19.165	19.165	19.043	18.9819	19.7754	19.5923	19.165	0.0195312	0.0305176	0	0.0305176	0	0.0915527	61.0352	-0.0305176	0.0305176	0.0610352	0.0305176	0
27.5	0.0181274	19.2261	18.7378	19.165	19.2871	19.104	18.9209	19.7754	19.6533	18.9819	0.0194092	0.0305176	0	0.0610352	0.0305176	0.0610352	61.0352	0.0305176	0.0305176	0.0305176	0	0.0610352
27.6	0.0181274	19.2261	18.5547	19.165	19.4092	19.2261	18.7988	19.7144	19.7144	18.7988	0.0193481	0.0610352	0.0610352	0.0610352	0	0.0610352	30.5176	0.0305176	0.0305176	0.0305176	0.0305176	0.0915527
27.7	0.0181274	19.2261	18.4937	19.2261	19.5312	19.2261	18.7988	19.7144	19.7754	18.7988	0.0193481	0.0305176	0	0.0305176	-0.0305176	0	61.0352	0.0305176	0	0.0305176	0.0305176	0
27.8	0.0181274	19.2871	18.5547	19.2261	19.5923	19.165	18.8599	19.6533	19.7754	18.9209	0.0193481	0.0915527	0	-0.0305176	0	0	30.5176	0.0305176	-0.0610352	0.0305176	0.0610352	0
27.9	0.0181885	19.2261	18.6157	19.2871	19.5312	19.043	19.043	19.5923	19.7144	19.104	0.0193481	0.0610352	0	0.0305176	0	0	0	0.0305176	0.0305176	0.0305176	0.0305176	0
28	0.0181885	19.165	18.6768	19.3481	19.4702	18.9819	19.104	19.5312	19.6533	19.3481	0.0193481	0.0305176	-0.0305176	0.0610352	0	0.0610352	0	0.0610352	0.0305176	0.0610352	0.0305176	0.0305176
28.1	0.0181274	19.165	18.7378	19.2871	19.4092	18.9819	19.043	19.4702	19.5923	19.5312	0.0192871	0	-0.0610352	0.0305176	-0.0305176	0.0610352	30.5176	0.0305176	0.0610352	0	0.0305176	0.0610352
28.2	0.0180664	19.2871	18.7988	19.2261	19.3481	19.043	18.9819	19.4092	19.4702	19.6533	0.0192871	0.0305176	0.0305176	0.0305176	-0.0305176	0.0610352	61.0352	0	0.0305176	0.0305176	0	0.0305176
28.3	0.0180054	19.2871	18.7378	19.165	19.2871	19.165	18.9209	19.2871	19.4092	19.5923	0.0192871	0.152588	0.0305176	0.0305176	0	0	91.5527	0.0305176	0	-0.0305176	0	0
28.4	0.0179443	19.2261	18.7378	19.104	19.2261	19.165	18.9209	19.165	19.4092	19.4702	0.0192871	0.0915527	0.0610352	0.0305176	0	0.0610352	30.5176	-0.0305176	0.0305176	0.0305176	0.0915527	0
28.5	0.0179443	19.104	18.7378	19.104	19.165	19.104	18.9209	19.104	19.3481	19.4092	0.0193481	0.0915527	0.0305176	0.0915527	0.0610352	0.0305176	30.5176	0.0305176	0.0305176	0.0610352	0.0305176	-0.0305176
28.6	0.0180054	19.104	18.7988	19.104	19.104	18.9819	18.9819	18.9819	19.4092	19.3481	0.0194092	0.0610352	-0.0305176	0.0305176	0.0305176	0.0305176	30.5176	0.0305176	0	0.0610352	0.0305176	0
28.7	0.0180054	19.165	18.8599	19.104	19.104	18.9209	18.9819	19.043	19.4702	19.2871	0.0194092	0.0305176	0	0.0305176	0.0305176	0.0610352	30.5176	0.0305176	0	0.0305176	0.0305176	0
28.8	0.0179443	19.2261	18.7988	19.165	19.2261	18.9819	18.9819	19.104	19.5312	19.3481	0.0193481	0.0305176	0	0.0305176	0	0.0305176	61.0352	0.0305176	0	0	0	0
28.9	0.0178833	19.3481	18.7378	19.2261	19.4092	19.043	18.9819	19.2261	19.4702	19.5312	0.0193481	0.0610352	0	0.0305176	-0.0305176	0.0305176	30.5176	0.0305176	0.0610352	0	0.0610352	0
29	0.0178833	19.4092	18.6768	19.2871	19.4092	19.165	18.9209	19.2871	19.4092	19.5312	0.0193481	0.0305176	0.0305176	0.0305176	-0.0305176	0.0305176	30.5176	0	0	0	0	0.0305176
29.1	0.0178833	19.4092	18.6157	19.3481	19.3481	19.165	18.8599	19.2871	19.2871	19.5312	0.0194092	0.0305176	-0.0305176	0.0305176	0.0305176	0.0305176	61.0352	0.0305176	0	0.0915527	0.0305176	0
29.2	0.0179443	19.4092	18.6768	19.3481	19.2871	19.165	18.9209	19.2261	19.2871	19.5312	0.0194092	-0.0305176	0.0305176	0.0610352	0	0.0305176	30.5176	0.0610352	0.0610352	0.0305176	0.0610352	0
29.3	0.0181274	19.4092	18.7378	19.2871	19.2871	19.043	18.9209	19.165	19.2871	19.4702	0.0193481	0.0305176	0	0.0305176	-0.0305176	0.0610352	30.5176	-0.0305176	0.0305176	0.0305176	0.0305176	0.0305176
29.4	0.0181885	19.3481	18.7378	19.2871	19.3481	18.9209	18.9209	19.165	19.4092	19.3481	0.0192871	0.0305176	0	0	0.0305176	-0.0305176	30.5176	0	0.0305176	0.0610352	0.0305176	-0.0305176
29.5	0.0183105	19.165	18.6768	19.2871	19.4702	18.7988	18.8599	19.2871	19.5312	19.165	0.0192261	0	0	-0.0305176	0	0	30.5176	0	0.0610352	0.0305176	0.0610352	0.0305176
29.6	0.0182495	18.9819	18.6157	19.3481	19.5312	18.7988	18.8599	19.3481	19.6533	19.043	0.019165	0.0305176	0.0305176	0.0305176	-0.0305176	0.12207	0	-0.0305176	0.0305176	0	0.0305176	0
29.7	0.0181274	18.8599	18.4937	19.3481	19.5312	18.8599	18.7988	19.4092	19.7144	19.043	0.019165	0.0305176	0.0305176	0.0915527	0	0.0610352	30.5176	0.0305176	0	0.0305176	0.0610352	0
29.8	0.0179443	18.7378	18.4937	19.2871	19.4702	18.9209	18.7378	19.4092	19.7144	18.9819	0.0192871	0.0305176	-0.0305176	0.0610352	0.0305176	0.0305176	0	0	0.0305176	0.0915527	-0.0305176	-0.0305176
29.9	0.0178223	18.7378	18.4326	19.165	19.3481	18.9819	18.7378	19.5312	19.5312	19.043	0.0195312	0.0305176	0.0305176	0	0	0.0305176	30.5176	0	-0.0305176	0.0610352	0	0.0305176
30	0.0178223	18.6768	18.4937	19.104	19.3481	18.9819	18.7988	19.6533	19.3481	19.104	0.0197144	0.0610352	0.0305176	-0.0305176	0	0.0305176	30.5176	-0.0305176	0.0305176	0.0610352	0.0305176	-0.0305176
30.1	0.0178833	18.6768	18.6157	19.165	19.2871	18.9819	18.8599	19.5923	19.2871	19.104	0.0197754	-0.0305176	0	0	0	0.0305176	30.5176	0.0305176	0.0610352	0.0305176	-0.0305176	0.0305176
30.2	0.0180054	18.6768	18.6768	19.2871	19.2871	18.9819	18.7988	19.5923	19.3481	19.043	0.0195923	0	0	0	-0.0305176	0.0305176	0	-0.0305176	0.0305176	0	0.0305176	0.0305176
30.3	0.0181274	18.7988	18.7988	19.3481	19.2871	18.9819	18.8599	19.6533	19.4702	19.043	0.0194702	0	0.0610352	0	0.0305176	0.0915527	30.5176	0.0305176	0.0610352	0.0305176	0.0610352	0.0305176
30.4	0.0181274	18.9209	18.7988	19.2871	19.2871	18.9819	18.9819	19.7144	19.6533	19.104	0.0192871	0	0.0610352	0.0610352	0.0305176	0.0305176	30.5176	0.0915527	0.0305176	0.0305176	0	0
30.5	0.0181885	18.9819	18.7988	19.104	19.3481	19.043	19.104	19.6533	19.7754	19.165	0.0192871	0.0610352	0	0	0.0305176	0.0610352	30.5176	0.0305176	0	0.0305176	0.0610352	-0.0305176
30.6	0.0181885	19.043	18.8599	18.9819	19.4092	19.104	19.2261	19.5312	19.7144	19.165	0.0194702	0.0610352	0	0.0305176	0.0305176	0	30.5176	0.0305176	0	0.0305176	0	0.0305176
30.7	0.0181885	19.043	18.8599	19.043	19.5312	19.165	19.2871	19.4092	19.6533	19.104	0.0196533	0	0.0305176	0	0.0305176	0.0305176	30.5176	-0.0305176	0	0.0305176	0	0
30.8	0.0181274	19.043	18.7988	19.104	19.4702	19.165	19.2871	19.4702	19.5312	19.043	0.0198364	0.0305176	0.0305176	-0.0305176	0	0.0915527	30.5176	0	0.0305176	-0.0610352	0.0610352	0.0305176
30.9	0.0180664	19.104	18.7988	19.2261	19.3481	19.165	19.165	19.5312	19.4092	19.043	0.0199585	0.0305176	0	-0.0305176	0	0.0305176	30.5176	0	0	0.0305176	0.0305176	0
31	0.0179443	19.2261	18.8599	19.2871	19.2261	19.2871	18.9819	19.7144	19.4092	19.104	0.0200195	0.0305176	0.0305176	0	0	0.0305176	30.5176	0	0	0.0610352	-0.0305176	0.0610352
31.1	0.0179443	19.2871	18.8599	19.3481	19.104	19.2871	18.8599	19.7754	19.3481	19.104	0.0198975	0.0305176	0.0305176	0.0305176	0.0305176	0.0305176	0	0.0610352	0.0610352	0.0305176	0.0610352	0.0305176
31.2	0.0181274	19.2261	18.7988	19.4092	19.043	19.3481	18.7988	19.7144	19.4092	19.165	0.0197754	0.0305176	0.0305176	0.0305176	0	0	30.5176	0.0305176	0.0610352	0.0305176	0.0305176	0.0610352
31.3	0.0183105	19.2261	18.6768	19.4092	18.9819	19.3481	18.7988	19.6533	19.3481	19.2261	0.0195923	0	0.0305176	0	-0.0305176	0.0610352	30.5176	0.0305176	0.0610352	0.0305176	-0.0305176	0
31.4	0.0184326	19.2261	18.5547	19.4092	18.9209	19.4092	18.8599	19.5312	19.3481	19.2871	0.0194702	0.0305176	0	0	0.0305176	0.0305176	30.5176	0	0	0.0305176	0	0.0610352
31.5	0.0184326	19.2261	18.4937	19.4092	19.043	19.4092	19.043	19.4702	19.2871	19.2871	0.0194092	0.0610352	0	0.0610352	0.0610352	0.0305176	0	-0.0305176	0.0305176	0.0610352	0.0305176	0.0305176
31.6	0.0183716	19.165	18.5547	19.4092	19.2871	19.3481	19.2871	19.4092	19.2261	19.2871	0.0193481	0.0305176	0.0610352	0	0.0305176	0.0305176	30.5176	0	0	0.0305176	-0.0305176	0.0305176
31.7	0.0183105	19.043	18.6157	19.4092	19.4702	19.2261	19.4092	19.4092	19.2261	19.3481	0.0194092	0.0305176	0.0305176	0.0305176	0.0305176	0.0305176	-30.5176	0.0305176	0.0305176	0	0	0.0305176
31.8	0.0183105	18.8599	18.6768	19.3481	19.4702	19.165	19.4092	19.4702	19.2871	19.2871	0.0194702	0	0.0305176	0.0305176	0.0305176	0.0305176	30.5176	0	0.0305176	0	0.0305176	0.0305176
31.9	0.0182495	18.7988	18.6768	19.2871	19.4702	19.104	19.3481	19.5312	19.3481	19.165	0.0194702	0.0610352	0.0305176	0	0.0305176	0.0305176	30.5176	0.0305176	0.0610352	-0.0305176	-0.0305176	0.0305176
32	0.0181885	18.8599	18.6768	19.2871	19.4092	19.043	19.2871	19.5923	19.4092	19.043	0.0194092	0.0305176	0	0.0610352	0	0.0305176	30.5176	0.0305176	0	0	0	0.0915527
32.1	0.0181885	19.043	18.7378	19.3481	19.3481	19.104	19.2261	19.6533	19.4092	18.9819	0.0193481	0.0610352	0.0305176	0	0.0305176	0.0305176	0	0.0305176	0.0610352	0.0305176	-0.0305176	0
32.2	0.0182495	19.165	18.7378	19.3481	19.2871	19.104	19.165	19.7754	19.4092	19.104	0.0193481	0.0305176	0.0305176	0	0	0	0	-0.0305176	-0.0305176	0	-0.0305176	0.0610352
32.3	0.0184326	19.2261	18.7378	19.4092	19.2261	19.104	19.165	19.7754	19.4702	19.2871	0.0194092	0	0.0305176	0.0305176	0.0305176	0	-30.5176	0	0	0.0305176	0.0305176	0
32.4	0.0185547	19.2871	18.7988	19.4702	19.2261	19.104	19.165	19.6533	19.5312	19.3481	0.0194092	0	0.0305176	0.0610352	-0.0305176	0.0610352	0	0.0305176	-0.0610352	0	0.0305176	0.0305176
32.5	0.0185547	19.2261	18.7988	19.4702	19.2261	19.043	19.2261	19.5312	19.5312	19.4092	0.0194092	-0.0305176	0.0305176	0.0610352	0.0305176	0.0305176	30.5176	0	0	0	0	0.0610352
32.6	0.0185547	19.043	18.7988	19.4092	19.165	19.104	19.2871	19.4092	19.5312	19.3481	0.0193481	0.0305176	0.0305176	0.0610352	0	0	61.0352	0.0610352	0.0305176	0	0	0.0305176
32.7	0.0184937	18.8599	18.7988	19.3481	19.165	19.165	19.3481	19.4092	19.4702	19.3481	0.0192261	0.0610352	0.0305176	0.0305176	0	0.0610352	61.0352	0.0305176	0	0.0305176	0	0.0305176
32.8	0.0184326	18.6768	18.7988	19.3481	19.2261	19.2261	19.2871	19.4092	19.3481	19.4702	0.019165	0.0610352	0	0.0305176	0.0305176	-0.0305176	30.5176	0.0305176	-0.0305176	0	-0.0305176	0
32.9	0.0184326	18.6157	18.8599	19.3481	19.2261	19.2261	19.165	19.4702	19.2261	19.5923	0.019165	0.0305176	0.0305176	0	0.0305176	0.0305176	30.5176	0.0305176	0.0305176	0.0305176	0.0305176	0.0305176
33	0.0184326	18.6157	18.9819	19.3481	19.2261	19.165	19.104	19.5923	19.165	19.6533	0.019165	-0.0305176	0	0	0.0305176	0.0305176	30.5176	0.0305176	-0.0305176	0	0	-0.0610352
33.1	0.0184326	18.6768	18.9819	19.3481	19.2261	19.043	19.043	19.7144	19.165	19.4702	0.019165	-0.0305176	0	0.0610352	0	0.0305176	30.5176	0.0610352	0	0	0	0.0305176
33.2	0.0184937	18.7988	18.9819	19.2871	19.2261	18.9819	19.043	19.7754	19.2871	19.2871	0.019165	0.0610352	0	0.0305176	0.0305176	0.0305176	30.5176	0.0305176	0	0.0610352	0.0305176	0.0610352
33.3	0.0185547	18.9209	18.8599	19.2871	19.2871	18.9209	19.043	19.6533	19.4702	19.165	0.0192261	0	0.0305176	0.0610352	-0.0305176	0	30.5176	0.0610352	-0.0305176	-0.0305176	0	0.0305176
33.4	0.0186157	18.9819	18.9209	19.3481	19.3481	18.9209	18.9209	19.5312	19.6533	19.043	0.0192871	0	-0.0305176	0.0305176	0	0.0305176	61.0352	0.0305176	0	0	-0.0305176	0.0610352
33.5	0.0186157	19.043	18.9209	19.4092	19.3481	18.9209	18.7378	19.4702	19.6533	19.043	0.0193481	0	0.0305176	0.0305176	-0.0305176	0.0915527	61.0352	0.0610352	0	-0.0305176	0	0.0305176
33.6	0.0184937	19.165	18.9209	19.5312	19.2871	18.8599	18.6157	19.4702	19.5923	19.043	0.0194092	0	-0.0305176	0	0.0610352	0	0	0.0305176	0	0.0610352	0	0.0305176
33.7	0.0184326	19.2261	18.9209	19.5923	19.165	18.8599	18.5547	19.4092	19.5312	18.9819	0.0194092	0.0915527	-0.0305176	-0.0305176	-0.0305176	0.0305176	61.0352	0.0305176	0	0.0610352	0.0915527	-0.0610352
33.8	0.0183105	19.2261	19.043	19.5923	19.104	18.9819	18.5547	19.4092	19.4702	18.9819	0.0194702	0	-0.0305176	0.0610352	0	0	30.5176	0.0610352	-0.0305176	0	0	0.0305176
33.9	0.0181885	19.104	19.104	19.5312	19.043	19.043	18.6157	19.4092	19.4702	18.9819	0.0194092	0.0305176	0	0.0305176	0.0305176	0.0610352	30.5176	0	0.0305176	-0.0305176	0.0610352	0.0610352
34	0.0181274	18.9819	19.2261	19.3481	18.9819	19.165	18.6768	19.3481	19.4092	19.043	0.0193481	0.0305176	0	0	0	0.0915527	30.5176	0.0610352	0	0	-0.0305176	0.0305176
34.1	0.0180664	18.9209	19.2261	19.104	19.043	19.165	18.7988	19.4092	19.3481	19.104	0.0192871	-0.0305176	0	0	0	0.0305176	61.0352	0.0305176	0	0	0	0.0305176
34.2	0.0180054	18.9819	19.2261	18.9209	19.104	19.104	18.9819	19.4092	19.3481	19.104	0.0192871	0.0305176	0.0610352	0.0305176	0	0	0	0.0305176	0.0305176	0.0305176	-0.0305176	0.0610352
34.3	0.0180664	18.9819	19.104	18.9209	19.165	19.043	19.104	19.4092	19.4092	19.104	0.0193481	-0.0610352	0	0	0.0305176	0.0305176	0	0.0610352	0	0.0305176	0	0.0305176
34.4	0.0180664	19.043	19.043	18.9819	19.2261	18.9819	19.2261	19.3481	19.4702	19.104	0.0194092	0.0305176	0	0	0.0305176	0	-30.5176	0.0610352	0	0	0.0305176	0
34.5	0.0181274	19.104	18.9209	19.104	19.2871	18.9819	19.2871	19.3481	19.5312	19.104	0.0194702	0.0305176	-0.0305176	0.0305176	0	0.0305176	0	0.0610352	-0.0305176	-0.0305176	-0.0305176	0
34.6	0.0180664	19.165	18.8599	19.165	19.3481	19.043	19.2261	19.3481	19.5312	19.104	0.0195312	0	-0.0305176	0.0305176	-0.0305176	0.0305176	30.5176	0.0610352	-0.0305176	0	-0.0305176	0.0610352
34.7	0.0180054	19.2261	18.9209	19.165	19.4092	19.043	19.104	19.4092	19.5923	19.165	0.0196533	0.0305176	0	0.0305176	-0.0305176	0	30.5176	0.0610352	0	-0.0305176	0	0.0305176
34.8	0.0180664	19.3481	18.9209	19.2261	19.4702	19.043	18.9819	19.4702	19.6533	19.2871	0.0196533	0.0610352	0	0.0305176	-0.0305176	0.0610352	91.5527	0.0305176	0.0305176	0	0	0.0915527
34.9	0.0182495	19.4092	18.9819	19.165	19.5923	19.043	18.7988	19.4702	19.5923	19.4092	0.0195923	0.0610352	0.0305176	0.0305176	0	0.0305176	30.5176	0	-0.0305176	-0.0305176	0	0
35	0.0183716	19.4092	19.043	19.165	19.6533	19.104	18.6768	19.4702	19.5312	19.3481	0.0195312	0.0305176	0.0305176	0	0.0610352	0.0305176	30.5176	0.0305176	-0.0305176	-0.0305176	0.0305176	0.0305176
35.1	0.0184326	19.4092	19.104	19.165	19.5923	19.165	18.6157	19.4702	19.4702	19.2261	0.0195312	0	0	0.0305176	0.0305176	0	0	0.0915527	0	0	0	0
35.2	0.0184326	19.3481	19.2261	19.2261	19.5312	19.2261	18.7378	19.5923	19.4702	19.104	0.0194702	0.0610352	0	0	0.0305176	0.0305176	30.5176	0.0305176	-0.0305176	0	0.0305176	0.0610352
35.3	0.0183716	19.3481	19.2871	19.2871	19.4702	19.165	18.7988	19.6533	19.4702	19.104	0.0194702	0	0	0.0305176	0.0305176	0.0305176	30.5176	0.0915527	0.0305176	0	-0.0610352	0.0305176
35.4	0.0182495	19.3481	19.2871	19.2871	19.4092	19.043	18.8599	19.6533	19.4702	19.2261	0.0194092	0	0	-0.0305176	0.0305176	0	61.0352	0.0610352	0	0.0305176	0.0305176	0.0610352
35.5	0.0181885	19.2871	19.165	19.3481	19.2871	18.9209	18.9819	19.6533	19.4702	19.3481	0.0193481	0	0	0	0	0.0305176	30.5176	0.0305176	0.0305176	0	0	0.0305176
35.6	0.0181885	19.165	18.9819	19.4092	19.2261	18.8599	19.104	19.6533	19.4702	19.4092	0.0192871	0.0305176	0.0305176	0.0915527	0.0610352	0.0305176	61.0352	0.0610352	0.0305176	0	0	0
35.7	0.0182495	19.104	18.9209	19.4702	19.2261	18.9209	19.165	19.6533	19.5312	19.5312	0.0192261	0.0610352	0	0.0305176	-0.0305176	0	30.5176	0.0305176	0	0	0	-0.0305176
35.8	0.0182495	18.9819	18.9819	19.4702	19.165	18.9819	19.165	19.7144	19.5923	19.5312	0.019104	0	0	-0.0305176	0	0	30.5176	0.0305176	0	0	0.0610352	0.0305176
35.9	0.0182495	18.9209	18.9819	19.4092	19.104	19.104	19.043	19.7144	19.5923	19.4702	0.019104	0.0305176	0	0	0	0.0305176	30.5176	0	-0.0305176	0.0610352	-0.0305176	0.0610352
36	0.0182495	18.9819	18.9819	19.3481	19.165	19.043	18.9819	19.6533	19.5312	19.2261	0.019104	-0.0305176	0.0305176	0.0305176	0	0.0915527	30.5176	-0.0305176	-0.0305176	0	0	0
36.1	0.0181885	18.9819	19.043	19.2871	19.165	18.9209	18.8599	19.5923	19.4702	18.9819	0.019104	0	0	0.0305176	0.0305176	0.0305176	61.0352	0.0305176	0	0	0	0.0305176
36.2	0.0181274	19.043	19.104	19.2261	19.165	18.7988	18.7988	19.5923	19.4702	19.043	0.019165	0.0305176	0.0305176	0.0610352	-0.0305176	0	30.5176	0.0305176	0.0610352	-0.0305176	0.0610352	0.0305176
36.3	0.0180664	18.9819	19.043	19.2261	19.2261	18.7988	18.7988	19.5923	19.4702	19.165	0.0192871	0.0305176	0.0305176	0	0	0	30.5176	0.0305176	0	-0.0305176	-0.0610352	0.0305176
36.4	0.0180054	18.9209	18.9819	19.2261	19.2871	18.7988	18.8599	19.5923	19.4702	19.4092	0.0194092	0.0610352	0.0305176	0.0610352	0.0305176	0.0305176	30.5176	0.12207	0.0305176	0	0	-0.0305176
36.5	0.0179443	18.8599	18.7988	19.2261	19.2871	18.8599	18.9209	19.5923	19.4702	19.4702	0.0194702	-0.0305176	0.0305176	0.0305176	0.0305176	0.0610352	61.0352	0.0305176	0	0.0305176	0	0.0305176
36.6	0.0178833	18.7378	18.7988	19.2871	19.2261	18.9209	19.043	19.5923	19.5923	19.4702	0.0195312	0	0.0305176	0.0305176	-0.0305176	0	30.5176	0.0610352	0.0305176	0.0305176	0.0305176	0
36.7	0.0178833	18.7378	18.8599	19.3481	19.165	18.9819	19.043	19.5923	19.6533	19.4092	0.0196533	0	0.0305176	0.0305176	0	0.0305176	30.5176	0	0.0305176	0.0610352	0.0305176	0.0305176
36.8	0.0180054	18.7378	18.9819	19.4092	19.104	18.9819	18.9819	19.5312	19.7144	19.3481	0.0197144	0	0	0.0305176	-0.0305176	0	61.0352	0.0305176	-0.0305176	0	0.0610352	0
36.9	0.0180664	18.7988	19.043	19.4092	19.104	18.9209	18.9209	19.5312	19.7144	19.2871	0.0197144	-0.0305176	-0.0305176	0.12207	-0.0305176	0.0305176	61.0352	0.0305176	-0.0305176	0	0	0
37	0.0181274	18.7988	19.104	19.2871	19.165	18.8599	18.8599	19.4702	19.6533	19.165	0.0196533	0	-0.0305176	0.0305176	-0.0305176	0.0915527	91.5527	0.0610352	-0.0305176	0	0.0305176	0.0305176
37.1	0.0181274	18.7378	19.104	19.165	19.2261	18.9209	18.7988	19.4092	19.5923	19.104	0.0195312	0.0305176	0	0.0915527	-0.0305176	0.0305176	0	0.0305176	0	0	0	0.0305176
37.2	0.0181885	18.7378	19.104	18.9819	19.2261	18.9819	18.8599	19.3481	19.5312	19.165	0.0194702	0.0610352	0.0610352	0	0.0915527	0	30.5176	0.0305176	0.0305176	0.0610352	0.0305176	-0.0305176
37.3	0.0182495	18.7378	19.043	18.9819	19.2261	19.165	18.9209	19.3481	19.5312	19.2261	0.0194702	-0.0305176	0	0	0.0610352	0.0305176	30.5176	0	0.0610352	0	0.0610352	0
37.4	0.0183105	18.7378	18.9819	18.9819	19.2261	19.2871	19.043	19.3481	19.5923	19.2261	0.0195312	-0.0305176	0	0.0305176	0	0.0305176	30.5176	0.0305176	0	0	0.0305176	0
37.5	0.0183716	18.7378	18.9209	18.9819	19.3481	19.3481	19.104	19.4092	19.5923	19.3481	0.0194702	0	0	0.0610352	0	0.0305176	61.0352	-0.0305176	0	0.0305176	0	0.0305176
37.6	0.0183716	18.7378	18.8599	18.9819	19.4092	19.2871	19.104	19.4702	19.6533	19.4702	0.0194702	0.0305176	-0.0305176	0.0305176	0	0.0305176	91.5527	0.0305176	0	0	0	0.0305176
37.7	0.0183716	18.7378	18.7988	19.043	19.4702	19.165	19.043	19.6533	19.6533	19.5312	0.0194702	0.0305176	-0.0610352	0.0305176	0	0.0305176	61.0352	0.0610352	0	0.0305176	-0.0305176	0
37.8	0.0183716	18.7988	18.8599	19.165	19.3481	19.043	18.9819	19.7754	19.7144	19.6533	0.0195923	-0.0305176	0.0305176	0.0610352	0.0305176	0.0305176	61.0352	0.0305176	0.0305176	-0.0305176	0	0.0610352
37.9	0.0183105	18.8599	18.9819	19.2261	19.2261	18.9209	18.9819	19.8364	19.6533	19.7144	0.0197754	0.0305176	0.0610352	0.0610352	-0.0305176	0.0305176	30.5176	0.0610352	0	0.0305176	0.0305176	0
38	0.0182495	18.9819	19.043	19.165	19.104	18.9209	18.9209	19.7754	19.6533	19.7754	0.0197754	0	0.0305176	0.0305176	0.0610352	0.0305176	-30.5176	0.0610352	0.0610352	0.0305176	0	0
38.1	0.0181885	19.043	19.104	19.043	19.043	19.043	18.8599	19.5923	19.6533	19.7144	0.0196533	0	-0.0305176	0.0915527	0.0610352	-0.0305176	-30.5176	0.0610352	0	0	0.0305176	0
38.2	0.0182495	19.104	19.104	19.043	19.043	19.104	18.7988	19.5312	19.5923	19.5312	0.0194092	0.0305176	0	0.0305176	0	0.0305176	0	0.0305176	-0.0305176	0.0305176	0	0.0305176
38.3	0.0183716	19.104	19.104	19.104	19.104	19.165	18.7988	19.5923	19.5312	19.3481	0.0192871	0	0.0305176	0.0305176	-0.0305176	0	61.0352	0.0305176	-0.0305176	0	0.0610352	0.0305176
38.4	0.0184326	19.104	19.043	19.165	19.165	19.2261	18.8599	19.5923	19.4702	19.2261	0.019165	0.0305176	-0.0305176	0.0305176	0	0.0305176	30.5176	0.0305176	0	-0.0610352	-0.0305176	0.0305176
38.5	0.0184937	19.043	18.9209	19.165	19.2871	19.2871	18.8599	19.6533	19.5312	19.165	0.019104	0.0610352	0.0305176	0.0610352	0	0.0305176	91.5527	0	0.0610352	0	-0.0305176	0.0305176
38.6	0.0185547	18.9819	18.7378	19.2261	19.4702	19.165	18.8599	19.6533	19.5312	19.165	0.019104	0.0305176	0.0915527	0	0.0610352	0.0305176	30.5176	0.0305176	0.0305176	0.0305176	0	0
38.7	0.0185547	18.9209	18.6157	19.3481	19.4702	18.9209	18.7988	19.6533	19.6533	19.165	0.019043	0.0305176	0.0305176	0.0305176	0.0610352	0	-30.5176	0.0305176	0	0	0.0305176	-0.0305176
38.8	0.0184937	18.7988	18.7378	19.3481	19.4092	18.7378	18.8599	19.7144	19.8364	19.2261	0.0189819	0.0305176	0.0305176	0.0610352	0.0610352	-0.0305176	-30.5176	0.0305176	0.0305176	0	0.0610352	0
38.9	0.0184326	18.6768	19.043	19.2871	19.4702	18.6768	18.9209	19.7144	19.9585	19.2871	0.0189819	0.0305176	-0.0305176	0	0.0610352	0.0305176	0	0.0305176	0.0305176	0.0305176	0.0305176	0.0610352
39	0.0183105	18.6768	19.165	19.165	19.5312	18.7988	18.9819	19.6533	19.9585	19.3481	0.019043	0.0305176	-0.0305176	0.0610352	0.0305176	-0.0305176	30.5176	0.0610352	0.0305176	-0.0305176	-0.0305176	0.0610352
39.1	0.0183105	18.6768	19.165	19.165	19.5923	18.9209	19.043	19.5312	19.8975	19.4702	0.019104	0.0305176	0.0915527	0.0305176	0	0.0305176	30.5176	0	0	0.0305176	0	0.0610352
39.2	0.0183716	18.5547	19.043	19.165	19.5312	19.043	19.104	19.4092	19.7754	19.5312	0.019104	0.0305176	0	0.0305176	0.0305176	0.0305176	0	0.0610352	0.0305176	0	-0.0305176	0.0305176
39.3	0.0183716	18.6157	18.9209	19.2261	19.4702	19.043	19.104	19.4092	19.6533	19.5923	0.019043	0	0.0305176	0.0305176	0.0305176	0	-30.5176	0.0610352	0.0305176	0.0305176	0.0610352	0
39.4	0.0182495	18.7378	18.9209	19.2871	19.4092	19.043	19.104	19.5312	19.5923	19.6533	0.019104	0.0610352	0.0305176	0.0305176	0.0915527	0	0	0.0305176	0.0305176	0.0610352	0	-0.0305176
39.5	0.0181274	18.9209	18.9209	19.3481	19.3481	19.043	19.165	19.5923	19.5923	19.5923	0.019165	0	0.0305176	0.0305176	0.0610352	0	0	0.0305176	0.0610352	0.0305176	0.0305176	0
39.6	0.0180664	18.9819	18.9209	19.2871	19.2871	19.165	19.165	19.6533	19.6533	19.4702	0.0192261	0	0	0	-0.0305176	0	30.5176	0.0610352	0.0305176	0	0.0305176	0.0305176
39.7	0.0180664	18.9819	18.8599	19.3481	19.2871	19.2871	19.165	19.5923	19.6533	19.2871	0.0192871	0.0305176	-0.0305176	-0.0610352	-0.0305176	0.0610352	30.5176	-0.0305176	0	0.0305176	0.0610352	0.0305176
39.8	0.0181885	19.043	18.9209	19.4092	19.2871	19.2871	19.2261	19.5312	19.6533	19.165	0.0193481	-0.0305176	0	0	0	0.0915527	30.5176	0.0305176	0.0305176	0	-0.0610352	0.0305176
39.9	0.0182495	19.104	18.9819	19.4702	19.2871	19.2261	19.104	19.4702	19.4702	19.165	0.0194092	0.0305176	0	0.0305176	0.0305176	0.0610352	30.5176	0.0305176	0.0305176	-0.0305176	0.0305176	0.0305176
40	0.0182495	19.104	18.9819	19.5312	19.2871	19.043	18.9819	19.4702	19.2261	19.165	0.0194092	0.0305176	0.0305176	0.0305176	0	0.0305176	91.5527	0.0305176	0.0915527	0.0610352	0.0305176	0.0610352
40.1	0.0182495	19.104	18.9209	19.4702	19.3481	18.8599	18.9209	19.5312	19.104	19.165	0.0194092	0.0305176	0.0915527	0.0610352	0	0.0305176	61.0352	0.0610352	0	0.0305176	0.0610352	0.0305176
40.2	0.0182495	19.043	18.8599	19.4092	19.4092	18.7988	18.8599	19.6533	19.043	19.2871	0.0193481	0.0305176	0	0	0.0305176	0	0	0	0.0610352	0	0.0305176	0.0610352
40.3	0.0181885	18.9209	18.8599	19.3481	19.5312	18.7988	18.8599	19.6533	19.165	19.4092	0.0193481	0	0	0	0.0305176	0.0610352	30.5176	0	0.0305176	0.0305176	0.0305176	0.0610352
40.4	0.0181274	18.8599	18.9819	19.2871	19.5312	18.9209	18.8599	19.5312	19.2871	19.4092	0.0192261	0	0	0	0	0.0610352	30.5176	0	0.0305176	0	0	0.0305176
40.5	0.0180054	18.8599	19.043	19.2261	19.4702	19.104	18.9819	19.4092	19.4702	19.2871	0.019165	0	0.0305176	0.0305176	0	0.0610352	0	-0.0305176	0.0610352	-0.0305176	0.0610352	0.0610352
40.6	0.0179443	18.9209	19.043	19.165	19.4092	19.2261	19.043	19.2261	19.5923	19.2261	0.019043	0.0915527	-0.0305176	0.0305176	0.0305176	0	0	0	0	0.0305176	0	0.0305176
40.7	0.0180054	18.9209	19.043	19.104	19.2871	19.2261	19.104	19.2261	19.6533	19.2261	0.0189819	0.0305176	0	0.0305176	0.0305176	0.0610352	91.5527	0.0305176	0.0305176	0.0305176	0.0610352	0
40.8	0.0181885	18.9209	18.9209	19.104	19.104	19.165	18.9819	19.4092	19.7754	19.2261	0.0189819	0	0.0610352	-0.0305176	0.0305176	0	30.5176	-0.0305176	0	0.0305176	0.0305176	0
40.9	0.0183105	18.8599	18.7988	19.104	18.9819	19.104	18.9819	19.5312	19.7144	19.2261	0.0189819	0	0	0.0305176	0	0	0	0.0305176	0.0305176	0.0305176	0.0305176	0.0305176
41	0.0183716	18.9209	18.6157	19.165	18.8599	19.043	18.9819	19.6533	19.6533	19.2261	0.019043	0.0305176	0.0305176	0	0	-0.0305176	0	0.0305176	0.0305176	0	0.0305176	0.0305176
41.1	0.0183105	18.9209	18.6157	19.2871	18.9209	19.043	18.9819	19.5923	19.5312	19.2871	0.019104	0	0	0	0.0610352	0.0305176	30.5176	-0.0305176	0	0	0.0305176	0.0915527
41.2	0.0181885	18.9819	18.6768	19.4092	18.9819	19.043	19.043	19.5312	19.4092	19.2871	0.0192261	0.0305176	0	0.0610352	0	0.0305176	0	0	0.0610352	0	0.0305176	0.0610352
41.3	0.0181885	19.104	18.7378	19.4702	19.043	19.165	19.104	19.4702	19.3481	19.2871	0.0192871	0	0	0	0.0305176	0	30.5176	0.0305176	0.0610352	0.0610352	0.0305176	0.0610352
41.4	0.0182495	19.104	18.7988	19.4702	19.104	19.2261	19.043	19.5312	19.2871	19.2261	0.0192871	0.0305176	0.0305176	0	0.0305176	0	0	0.0305176	0.0305176	0	0.0305176	0.0610352
41.5	0.0183716	19.104	18.8599	19.5312	19.2261	19.3481	18.9819	19.6533	19.2871	19.165	0.0193481	-0.0305176	0.0610352	0.0305176	0.0610352	-0.0305176	-30.5176	0	0.0610352	0.0305176	0	0.0305176
41.6	0.0185547	19.043	18.9209	19.5312	19.2871	19.4092	18.9819	19.7754	19.3481	19.165	0.0193481	0.0305176	0.0610352	0	0.0610352	-0.0305176	0	0	0	0.0610352	0.0305176	0.0610352
41.7	0.0186768	18.9819	18.9209	19.4092	19.3481	19.4092	19.043	19.7754	19.3481	19.2261	0.0193481	0	0.0305176	0.0610352	0.0305176	-0.0610352	0	-0.0305176	0.0610352	0.0305176	0	0.0610352
41.8	0.0186768	19.043	18.9209	19.2261	19.3481	19.4092	19.104	19.7754	19.4092	19.3481	0.0194092	-0.0610352	0.0305176	-0.0305176	0.0305176	0	-30.5176	-0.0305176	0.0610352	0	0	0
41.9	0.0186157	19.043	18.9209	19.043	19.2871	19.4702	19.165	19.7144	19.4702	19.3481	0.0194092	0	0.0305176	0	0.0610352	0.0305176	0	-0.0305176	0.0305176	0.0305176	0	0.0305176
42	0.0184326	19.043	18.9209	18.9819	19.2871	19.4092	19.165	19.5923	19.4702	19.3481	0.0192871	0.0305176	0.0305176	0	0.0610352	0	0	0	0.0305176	0.0305176	-0.0610352	0
42.1	0.0183105	18.9209	18.8599	19.104	19.2261	19.3481	19.104	19.5312	19.4702	19.2871	0.019165	0.0305176	0.0305176	-0.0305176	0.0305176	0.0305176	-30.5176	0.0915527	0.0305176	0.0305176	0.0610352	0.0305176
42.2	0.0182495	18.7988	18.7988	19.2261	19.104	19.2261	19.104	19.5312	19.4092	19.3481	0.019043	0.0305176	0.0305176	0.0305176	0.0305176	-0.0305176	30.5176	0.0305176	0.0305176	0	0	0.0610352
42.3	0.0182495	18.7378	18.7378	19.3481	19.104	19.165	19.104	19.4702	19.4092	19.4092	0.019043	0.0305176	0.0610352	0	0.0305176	0	30.5176	0.0305176	0.0610352	0.0305176	0	0
42.4	0.0183105	18.7378	18.6768	19.3481	19.165	19.104	18.9819	19.4702	19.3481	19.3481	0.0189819	-0.0305176	0.0610352	0.0305176	0.0305176	0	-30.5176	0.0305176	0.0610352	-0.0305176	0.0305176	0.0610352
42.5	0.0183105	18.7988	18.6768	19.2261	19.2871	19.104	18.9209	19.4702	19.3481	19.2261	0.019104	-0.0305176	0.0915527	-0.0305176	0.0305176	0	30.5176	0	0	0.0305176	0	0.0305176
42.6	0.0183716	18.8599	18.6768	19.104	19.3481	19.104	18.9209	19.4092	19.2871	19.104	0.019165	-0.0610352	0.0305176	0	0	0	30.5176	0	-0.0305176	0	0	0.0610352
42.7	0.0184326	18.8599	18.6768	19.043	19.4702	19.165	18.8599	19.2871	19.2871	18.9819	0.0192871	0.0305176	0.0610352	0.0305176	0.0305176	-0.0610352	0	0	0.0305176	0	0.0610352	0.0305176
42.8	0.0184326	18.8599	18.7378	19.104	19.5312	19.165	18.7988	19.2261	19.2871	19.104	0.0193481	0.0305176	0.0610352	0	0.0610352	0.0305176	0	-0.0305176	0.0610352	0.0305176	0	0.0305176
42.9	0.0184937	18.9209	18.8599	19.165	19.5312	19.043	18.7378	19.2261	19.2871	19.2871	0.0194092	0	0.0305176	0	0	0	-30.5176	0	0.0610352	0.0610352	0	0
43	0.0184937	18.9209	18.9819	19.104	19.5312	18.9819	18.7988	19.3481	19.2871	19.3481	0.0194092	-0.0305176	0.0915527	0	0.0610352	0	0	0.0305176	0.0610352	0.0610352	0.0305176	0.0305176
43.1	0.0184937	18.9209	18.9819	19.043	19.4702	18.9819	18.8599	19.5312	19.3481	19.3481	0.0193481	0.0610352	0	-0.0610352	0.0305176	0	-30.5176	0.0305176	0.12207	0.0305176	0.0305176	0
43.2	0.0184937	18.9209	19.043	19.104	19.4092	19.165	18.9209	19.6533	19.4702	19.2871	0.0192261	-0.0305176	0.0305176	0.0305176	0.0610352	-0.0305176	-30.5176	0.0305176	0.0610352	0.0610352	0.0610352	0.0610352
43.3	0.0183716	18.9209	18.9819	19.165	19.3481	19.2871	18.9209	19.7144	19.5312	19.2261	0.019165	-0.0305176	0.0915527	0	0.0305176	0	-30.5176	-0.0305176	0	0.0610352	0.0305176	0.0610352
43.4	0.0181885	18.9209	18.7988	19.2261	19.3481	19.3481	18.8599	19.7144	19.5312	19.2261	0.0192261	-0.0610352	0.0305176	0	0.0610352	0.0305176	61.0352	-0.0305176	0	0.0610352	0	0.0305176
43.5	0.0180664	18.8599	18.7378	19.2871	19.4092	19.2871	18.8599	19.7144	19.4092	19.165	0.0192871	0.0305176	0.0915527	0	0.0305176	0	-30.5176	-0.0305176	0.0610352	0.0305176	0	0.0305176
43.6	0.0180054	18.6768	18.7378	19.2871	19.4092	19.2261	18.7988	19.6533	19.2871	19.104	0.0193481	0.0305176	0.0305176	0.0305176	0.0610352	0.0305176	30.5176	0	0.0305176	0.0305176	-0.0305176	0.0610352
43.7	0.0180054	18.6768	18.7378	19.2261	19.4092	19.165	18.7988	19.5923	19.165	19.165	0.0193481	-0.0305176	0.0610352	0	0.0305176	-0.0305176	-30.5176	-0.0305176	0.0305176	0.0305176	-0.0305176	0.0610352
43.8	0.0179443	18.7988	18.7378	19.165	19.4702	19.165	18.6768	19.5923	19.104	19.2261	0.0193481	-0.0305176	0.0305176	0	0.0305176	0	0	-0.0305176	0.0305176	0.0305176	0	0.0305176
43.9	0.0179443	18.8599	18.7378	19.104	19.4702	19.165	18.5547	19.5312	19.104	19.4092	0.0192261	-0.0305176	0.0610352	-0.0305176	0.0610352	0.0305176	30.5176	-0.0305176	0.0915527	0	0.0305176	0.0305176
44	0.0180054	18.8599	18.7988	19.104	19.4092	19.165	18.5547	19.5312	19.2871	19.5312	0.019165	0	0.0610352	-0.0305176	0.0305176	0	0	-0.0305176	0	0.0305176	0.0305176	0.0305176
44.1	0.0180054	18.7988	18.7988	19.043	19.4092	19.043	18.6157	19.4702	19.4092	19.5312	0.019165	-0.0305176	0.0610352	-0.0305176	0.0915527	0.0305176	0	0.0305176	0	-0.0305176	-0.0305176	0.0305176
44.2	0.0180664	18.6768	18.7988	19.104	19.4092	19.043	18.6768	19.4702	19.5312	19.4702	0.019165	0.0305176	0.0610352	0	0	0.0305176	0	0	-0.0305176	0.0305176	-0.0305176	0.0610352
44.3	0.0181274	18.6157	18.7988	19.104	19.4702	19.043	18.7378	19.4092	19.4702	19.4702	0.0192871	0.0305176	0.0610352	0.0305176	0.0305176	0.0305176	-30.5176	0	0.0305176	0.0305176	0.0305176	0.0305176
44.4	0.0181885	18.6768	18.7988	19.165	19.4092	19.104	18.7378	19.4702	19.4702	19.5312	0.0192871	0	0.0305176	0.0305176	0.0610352	-0.0305176	0	0.0305176	0.0610352	0.0305176	0	0.0610352
44.5	0.0181885	18.7988	18.9209	19.2871	19.2871	19.165	18.7378	19.4702	19.4092	19.5923	0.0192871	0	0.0610352	0	0.0915527	-0.0305176	-30.5176	0.0305176	0	0	0.0610352	0
44.6	0.0181274	18.9209	18.9819	19.3481	19.104	19.2261	18.8599	19.4092	19.4092	19.7144	0.0192871	-0.0305176	0.12207	-0.0305176	0.0305176	-0.0305176	-30.5176	-0.0305176	0.0305176	0.0305176	0.0305176	0.0610352
44.7	0.0180664	19.043	19.165	19.4092	19.043	19.3481	18.9819	19.2871	19.4092	19.8364	0.0193481	-0.0305176	0.0305176	0	0.0305176	-0.0305176	-30.5176	0	-0.0305176	0	0	0.0305176
44.8	0.0181274	19.104	19.2261	19.4092	19.043	19.4702	19.104	19.2871	19.4092	19.7754	0.0194092	-0.0305176	0.0305176	0.0305176	-0.0305176	0.0305176	30.5176	-0.0305176	-0.0305176	0.0305176	0	0.0610352
44.9	0.0182495	19.165	19.2261	19.4702	19.104	19.4092	19.2261	19.3481	19.3481	19.6533	0.0194702	0	0	0	0.0305176	-0.0305176	61.0352	0	-0.0305176	0	0	0.0305176
45	0.0183716	19.104	19.104	19.5312	19.165	19.2871	19.2261	19.4092	19.3481	19.5312	0.0194702	0	0.0305176	0	0.0305176	0	0	0.0305176	0.0305176	0	0	0.0610352
45.1	0.0183716	18.9819	18.9209	19.4702	19.165	19.165	19.104	19.4702	19.3481	19.4702	0.0194092	0.0305176	0.0305176	0	0.0610352	0.0305176	30.5176	0	0.0610352	-0.0305176	-0.0305176	0.0305176
45.2	0.0183716	18.7988	18.8599	19.4092	19.165	19.104	19.043	19.5312	19.4092	19.4092	0.0193481	0.0305176	0.0915527	-0.0610352	0.0610352	-0.0610352	30.5176	0.0305176	0	0.0305176	0	0.0305176
45.3	0.0183105	18.7378	18.8599	19.2871	19.104	19.104	18.9819	19.5312	19.4092	19.4092	0.019165	-0.0305176	0.0610352	-0.0305176	0.0915527	0	-30.5176	0	0.0305176	0.0610352	0.0305176	0.0915527
45.4	0.0183105	18.7378	18.9209	19.2871	18.9819	19.2261	18.9209	19.5312	19.3481	19.4702	0.019165	0.0305176	0	-0.0305176	0.0305176	0	-30.5176	0	0.0305176	0.0305176	-0.0305176	0.0610352
45.5	0.0181885	18.7378	18.9819	19.3481	18.9209	19.2261	18.9819	19.5312	19.3481	19.4702	0.0192261	-0.0610352	0	0	0.0610352	0	0	0	0	0	0	0.0305176
45.6	0.0180664	18.8599	18.9819	19.4702	18.9819	19.104	18.9819	19.4702	19.3481	19.4092	0.0193481	0	0	0.0305176	0.0305176	-0.0305176	30.5176	0	0	-0.0305176	0	0.0610352
45.7	0.0178833	18.9819	18.9819	19.4702	19.104	18.9819	18.9819	19.4702	19.3481	19.2871	0.0194092	0.0610352	0.0305176	0	0	0	0	0.0305176	0	0.0305176	0	0
45.8	0.0178833	19.104	18.9819	19.3481	19.2261	18.9209	18.9209	19.5312	19.3481	19.2871	0.0194702	0.0305176	0.0610352	0	0.0305176	0.0610352	0	0	0.0305176	0	-0.0305176	0.0305176
45.9	0.0179443	19.2261	18.9819	19.165	19.2871	19.104	18.9209	19.5923	19.3481	19.2261	0.0194702	0.0305176	0.0305176	-0.0305176	0.0305176	-0.0305176	-30.5176	0.0610352	0.0305176	0.0305176	0	0.0305176
46	0.0181274	19.2261	19.043	19.043	19.2261	19.2871	18.9209	19.7144	19.4092	19.165	0.0194702	-0.0610352	0	0	0.0305176	0	-30.5176	0.0305176	0.0610352	0.0915527	0.0305176	0.0305176
46.1	0.0183105	19.104	19.043	19.043	19.165	19.3481	18.9819	19.7144	19.5312	19.043	0.0195312	-0.0305176	0	0.0305176	0.0610352	0.0305176	0	0.0305176	0.0305176	0.0305176	0.0305176	0
46.2	0.0184326	19.043	19.043	19.043	19.165	19.2871	19.104	19.7144	19.5312	18.9819	0.0195923	-0.0305176	0.0305176	0	0.0305176	0.0305176	0	0.0305176	0	0	0.0305176	0.0610352
46.3	0.0184326	18.9819	18.9209	19.043	19.165	19.2261	19.165	19.6533	19.5312	18.9209	0.0195312	-0.0305176	-0.0305176	0	0.0305176	0.0610352	0	0.0305176	0	0.0305176	0	0.0610352
46.4	0.0183105	18.9819	18.9209	19.043	19.2261	19.165	19.165	19.5312	19.4702	18.9209	0.0193481	0.0915527	0.0305176	0.0305176	0	0.0610352	0	0.0305176	0.0305176	0.0305176	0.0305176	-0.0610352
46.5	0.0181885	18.9819	18.9209	19.043	19.3481	19.165	19.165	19.4092	19.4702	18.7988	0.0192261	0.0610352	0	0.0305176	0.0610352	0.0610352	30.5176	0	0.0305176	0.0305176	0.0305176	0
46.6	0.0181274	18.9819	18.9209	18.9819	19.4092	19.2261	19.104	19.4702	19.4092	18.7988	0.0192871	0.0610352	0.0305176	-0.0305176	0.0305176	0	0	0.0305176	0.0305176	0.0305176	0.0305176	0
46.7	0.0181274	18.9819	18.9819	18.9819	19.3481	19.2871	19.043	19.4702	19.3481	18.7988	0.0192871	0.0305176	0.0915527	0	0.0305176	-0.0305176	30.5176	0	0.0305176	0.0305176	0.0305176	0.0305176
46.8	0.0180054	18.8599	18.9819	18.9819	19.2871	19.2261	18.9819	19.5312	19.4092	18.8599	0.0192871	0	0.0305176	0	0.0305176	0	61.0352	0.0305176	0.0610352	0.0305176	0.0610352	0.0610352
46.9	0.0179443	18.7988	18.9819	19.043	19.165	19.104	18.9819	19.5923	19.5923	18.9209	0.0192261	0	0.0305176	0	0.0305176	0.0305176	61.0352	0.0610352	0	0	0.0305176	0
47	0.0179443	18.7988	18.9209	19.043	19.104	18.9819	19.043	19.6533	19.7754	19.043	0.0192871	0	0	0.0915527	0	0.0915527	30.5176	-0.0305176	0	0.0610352	0.0305176	0
47.1	0.0179443	18.7378	18.9209	19.043	19.104	18.9819	19.165	19.6533	19.7754	19.2261	0.0192871	0	0.0305176	0.0305176	0.0305176	-0.0305176	0	0.0305176	0	0.0305176	0.0610352	-0.0305176
47.2	0.0180054	18.6157	18.9209	18.9209	19.2261	19.043	19.2871	19.5312	19.6533	19.4702	0.0194092	0.0305176	0.0305176	0	0	0.0305176	61.0352	0	0.0305176	0	0.0305176	0.0305176
47.3	0.0179443	18.5547	18.9209	18.8599	19.3481	18.9819	19.3481	19.4092	19.5312	19.5923	0.0195312	0	0.0305176	0	0	0	30.5176	-0.0305176	0.0305176	0.0305176	0	0.0305176
47.4	0.0179443	18.5547	18.8599	18.9819	19.4702	18.8599	19.2871	19.2871	19.4092	19.5312	0.0195923	-0.0305176	0.0305176	0	0.0610352	0	30.5176	0	0.0610352	-0.0305176	0	0.0305176
47.5	0.0179443	18.4937	18.7988	19.2261	19.4702	18.7378	19.2871	19.2871	19.4092	19.4092	0.0195923	0	0	0.0305176	0.0305176	0.0305176	0	-0.0305176	0	0.0610352	0.0610352	0.0305176
47.6	0.0180054	18.5547	18.7988	19.3481	19.4702	18.7988	19.2871	19.2261	19.4092	19.3481	0.0195923	0	0	0.0305176	0.0915527	0	30.5176	0.0305176	0.0305176	0.0610352	0.0305176	0.0305176
47.7	0.0180054	18.6768	18.9209	19.4092	19.4702	18.9209	19.3481	19.2261	19.4702	19.2261	0.0196533	0	0.0305176	0.0305176	0.0305176	0.0305176	61.0352	-0.0305176	-0.0305176	0.0305176	0.0610352	0.0305176
47.8	0.0180054	18.7988	19.043	19.4092	19.4092	19.043	19.3481	19.2261	19.4702	19.2261	0.0196533	0.0610352	-0.0305176	0.12207	-0.0305176	0.0305176	0	0.0305176	-0.0305176	-0.0305176	0	0
47.9	0.0179443	18.8599	19.165	19.3481	19.4092	19.104	19.2871	19.2261	19.5312	19.2871	0.0196533	0.0305176	0.0610352	0.0305176	0.0610352	0	61.0352	0.0305176	0	-0.0305176	0	0
48	0.0178223	18.9209	19.165	19.3481	19.2871	19.165	19.2261	19.2261	19.6533	19.2871	0.0196533	0	0.0305176	0.0610352	0.0305176	0.0305176	0	0	0.0305176	-0.0610352	0	0.0305176
48.1	0.0176392	18.9209	19.104	19.4092	19.165	19.2261	19.2261	19.2871	19.7754	19.2261	0.0197144	0	0.0305176	0	0	0	0	0	0	0	0	0.0305176
48.2	0.0175171	18.9819	19.104	19.4092	19.104	19.2871	19.2261	19.2871	19.8364	19.165	0.0197144	0	0.0610352	0	0.0915527	0	0	0.0610352	-0.0305176	0.0915527	0.0610352	0
48.3	0.0175171	18.9819	19.043	19.4092	19.043	19.2871	19.2261	19.2871	19.8975	19.165	0.0196533	-0.0915527	0.0305176	0.0610352	0.0305176	0	0	0.0610352	0.0305176	0	0.0610352	0.0305176
48.4	0.0175781	19.104	18.9819	19.4092	18.9819	19.2871	19.2261	19.2261	19.8364	19.2871	0.0195312	0.0305176	0.0305176	0.0305176	0.0305176	0.0305176	30.5176	0.0305176	0	0	-0.0305176	0
48.5	0.0176392	19.165	18.8599	19.4702	18.9209	19.3481	19.2261	19.165	19.8364	19.3481	0.0194702	0.0610352	0	0.0305176	0	0.0305176	0	0	0.0305176	-0.0305176	0.0305176	0
48.6	0.0177002	19.165	18.8599	19.4702	18.8599	19.2871	19.2261	19.165	19.7754	19.4092	0.0195312	0.0305176	0.0305176	0.0610352	0	0	0	0	0.0305176	0	-0.0305176	0
48.7	0.0176392	19.104	18.9209	19.4702	18.8599	19.2871	19.2261	19.104	19.7754	19.4092	0.0195923	0	0.0305176	0.0305176	0.0305176	0	0	0.0305176	0.0305176	0	0.0305176	0.0610352
48.8	0.0176392	18.9819	18.9819	19.4092	18.8599	19.2871	19.2261	19.043	19.7754	19.4092	0.0195312	0	0.0610352	0.0305176	0.0305176	0	61.0352	0.0305176	0	0.0305176	0.0305176	0
48.9	0.0176392	18.9209	19.043	19.4092	18.8599	19.2871	19.165	18.9819	19.8364	19.4092	0.0193481	0	0	0.0305176	0.0305176	0	30.5176	0.0610352	0.0610352	0.12207	0	0.0305176
49	0.0177002	18.7988	19.043	19.3481	18.9209	19.3481	19.104	19.043	19.8975	19.4092	0.0192261	-0.0305176	0	0.0305176	0.0305176	0	30.5176	0.0610352	0.0305176	0.0305176	0.0305176	-0.0305176
49.1	0.0177612	18.7378	18.9819	19.3481	18.9819	19.3481	18.9819	19.104	19.9585	19.5312	0.0192261	0	0.0610352	-0.0305176	-0.0305176	0.0915527	0	0.0610352	0.0305176	0.0305176	0.12207	0.0610352
49.2	0.0178223	18.6768	18.9209	19.3481	19.043	19.3481	18.9819	19.2261	19.8975	19.6533	0.0192871	0.0610352	0	-0.0305176	0.0610352	0.0305176	30.5176	-0.0305176	-0.0305176	0.0305176	0.0305176	0.0305176
49.3	0.0178833	18.6157	18.9209	19.3481	19.104	19.3481	18.9819	19.3481	19.7144	19.7144	0.0193481	0.0610352	0.0305176	0	0.0305176	0.0305176	30.5176	0	0	0.0305176	0.0305176	0.0305176
49.4	0.0178833	18.6157	18.8599	19.4092	19.165	19.3481	18.9819	19.3481	19.5923	19.6533	0.0194092	0.0305176	0	0	0	0.0610352	30.5176	-0.0305176	0.0305176	0	0.0305176	0
49.5	0.0178223	18.6768	18.8599	19.4092	19.165	19.2871	18.9819	19.3481	19.5312	19.4702	0.0194702	0.0305176	0	-0.0305176	0.0305176	0.0610352	-30.5176	0.0305176	0.0305176	0.0610352	0	-0.0305176
49.6	0.0177612	18.7378	18.7988	19.3481	19.165	19.2871	19.104	19.3481	19.5312	19.2871	0.0195312	0.0305176	0	0.0305176	0.0305176	0.0305176	0	0.0305176	0.0305176	0.0305176	0.0305176	0
49.7	0.0178223	18.7378	18.7988	19.3481	19.104	19.2871	19.165	19.4092	19.5923	19.165	0.0195312	0.0305176	0.0610352	0.0305176	0.0305176	0	61.0352	0.0305176	0.0610352	0.0610352	0.0610352	0.0305176
49.8	0.0179443	18.7378	18.7378	19.4092	19.2261	19.2871	19.165	19.4092	19.5923	19.104	0.0195923	0	0	0	0.0305176	0.0305176	61.0352	0.0305176	0.0610352	0.0610352	0.0305176	0
49.9	0.0181274	18.7988	18.6768	19.4092	19.3481	19.2871	19.104	19.4702	19.5923	19.165	0.0196533	0.0305176	0	0	0.0305176	0.0610352	0	0.0305176	0.0305176	0.0305176	0.0305176	0
50	0.0181885	18.8599	18.6157	19.4702	19.4092	19.2261	19.104	19.5923	19.5923	19.2261	0.0196533	0.0305176	0.0305176	0.0305176	0.0305176	0.0915527	30.5176	0	0.0915527	0.0305176	0.0610352	-0.0610352
50.1	0.0181885	18.8599	18.4937	19.4702	19.4092	19.165	19.104	19.6533	19.6533	19.2871	0.0196533	0.0610352	0	0	0	0.0610352	30.5176	0.0305176	0.0305176	0	0.0305176	-0.0305176
50.2	0.0181274	18.7988	18.4326	19.4092	19.3481	19.165	19.165	19.5312	19.7754	19.2261	0.0195923	0.0305176	0.0305176	0.0305176	0.0610352	0.0915527	0	0	0.0305176	0.0610352	0.0305176	0
50.3	0.0180054	18.7988	18.4326	19.3481	19.3481	19.165	19.104	19.2871	19.8364	19.2261	0.0194092	0.0915527	0.0305176	0	0	0.0610352	30.5176	-0.0305176	0.0305176	0.0915527	0.0610352	-0.0305176
50.4	0.0179443	18.7378	18.4937	19.4092	19.2871	19.2871	19.104	19.043	19.8975	19.2871	0.0192261	0.0305176	0.0305176	0	0	0.0305176	0	0.0610352	0.0305176	0.0305176	0.0915527	0
50.5	0.0179443	18.7988	18.4937	19.4092	19.3481	19.2871	19.104	19.043	19.8975	19.2871	0.019043	0.0610352	0	0.0305176	-0.0610352	0.0305176	30.5176	0.0305176	0.0610352	0	0	-0.0305176
50.6	0.0179443	18.7988	18.6157	19.4092	19.4702	19.2871	19.165	19.165	19.8975	19.165	0.0189209	0.0305176	0	0.0305176	-0.0305176	0.0610352	0	-0.0305176	0	0.0610352	0.0610352	0
50.7	0.0180054	18.7988	18.7378	19.4092	19.5312	19.2261	19.2871	19.165	19.8975	18.9819	0.0188599	0	-0.0610352	0.0305176	0	0	0	-0.0610352	0.0305176	0.0915527	0	0
50.8	0.0180664	18.7988	18.9209	19.3481	19.4702	19.043	19.3481	19.165	19.8364	18.9209	0.0189209	-0.0305176	0	0.0610352	0	0.0305176	91.5527	-0.0305176	0.0305176	0	0.0305176	-0.0305176
50.9	0.0181274	18.7988	19.043	19.3481	19.4092	18.9819	19.3481	19.165	19.7754	19.043	0.019104	0.0305176	0.0610352	0.0305176	0.0305176	0.0305176	30.5176	0	0	0.0610352	0.0915527	0.0305176
51	0.0181885	18.8599	19.104	19.2871	19.4092	18.9819	19.2871	19.2261	19.7754	19.165	0.0192261	0.0305176	0	0.0610352	0.0305176	0.0305176	30.5176	0	0.0610352	0.0610352	0.0610352	0.0305176
51.1	0.0182495	18.9209	19.043	19.2871	19.3481	19.043	19.2261	19.2261	19.7144	19.2871	0.0192871	0.0610352	0.0305176	0.0610352	0	0.0915527	30.5176	0	0.0305176	0.0915527	0.0610352	0
51.2	0.0182495	18.9209	18.8599	19.2871	19.3481	19.104	19.104	19.2871	19.7144	19.2871	0.0192871	0	0	0.0610352	-0.0305176	0.0305176	0	0.0305176	0.0305176	0	0.0610352	0.0305176
51.3	0.0182495	18.8599	18.6768	19.3481	19.4092	19.165	19.043	19.3481	19.7144	19.165	0.0193481	0.0305176	0	0.0305176	0.0305176	0.0610352	30.5176	0	0.0305176	0.0305176	0.0610352	0
51.4	0.0181274	18.8599	18.5547	19.3481	19.4702	19.165	19.043	19.3481	19.6533	18.9819	0.0192871	0	0	0.0305176	0	0.0305176	61.0352	0	0.0305176	0	0.0610352	-0.0305176
51.5	0.0180664	18.9209	18.4937	19.3481	19.5312	19.165	19.043	19.4092	19.5923	18.9209	0.0192261	0.0610352	0.0305176	0.0305176	0.0305176	0.0610352	0	0.0305176	0	0.0305176	0.0305176	-0.0305176
51.6	0.0179443	18.9209	18.5547	19.4702	19.5923	19.165	18.9819	19.4702	19.6533	18.9209	0.0192261	0.0305176	-0.0305176	0	0.0305176	0.0305176	0	0	0.0305176	0	0	-0.0305176
51.7	0.0178833	18.7988	18.6768	19.5923	19.4702	19.165	18.9209	19.4702	19.7144	18.9819	0.0192871	0.0610352	0.0305176	0.0305176	0.0305176	0	30.5176	0	0.0610352	0.0305176	0.0305176	-0.0305176
51.8	0.0178223	18.7378	18.7988	19.5923	19.3481	19.104	18.9819	19.4702	19.8364	19.104	0.0192871	0.0610352	0.0610352	0.0305176	0.0305176	-0.0305176	0	0.0305176	0	0.0610352	0.0915527	0.0305176
51.9	0.0178223	18.7378	18.7378	19.5923	19.2871	19.043	19.104	19.5312	19.9585	19.165	0.0192261	0	0.0305176	0.0305176	0.0305176	0	0	0	0	0.0610352	0.0610352	0.0915527
52	0.0178833	18.7378	18.6768	19.5312	19.2871	18.9819	19.2261	19.5923	20.0195	19.165	0.0192261	0.0305176	-0.0305176	0.0305176	-0.0610352	0	0	0.0305176	0.0305176	0.0610352	0.0305176	0
52.1	0.0179443	18.6768	18.6768	19.5312	19.2261	18.9209	19.165	19.6533	19.8975	19.104	0.0192871	0.0915527	0	0.0610352	0	0.0305176	30.5176	-0.0305176	0.0305176	0.0610352	0.0610352	0.0305176
52.2	0.0180664	18.6768	18.6768	19.5312	19.2871	18.8599	19.165	19.5923	19.7754	19.104	0.0192871	0.0610352	0	0.0915527	0.0610352	0.0305176	30.5176	0	0.0305176	0.0610352	0.0305176	0
52.3	0.0181274	18.6768	18.7378	19.5312	19.2871	18.7988	19.165	19.5312	19.6533	19.043	0.0192871	0.0610352	-0.0305176	0	0.0305176	0.0305176	30.5176	0.0305176	0	0.0305176	0.0305176	0
52.4	0.0181885	18.7378	18.7988	19.5923	19.2871	18.7378	19.165	19.4702	19.5312	18.9819	0.0192871	0.0610352	0.0305176	0.0305176	0.0305176	0.0305176	61.0352	-0.0305176	0.0305176	0	0.0305176	0
52.5	0.0181885	18.7988	18.7988	19.5923	19.2261	18.7378	19.2261	19.4092	19.5312	18.9209	0.0192871	0.0610352	0.0610352	0.0610352	0.0305176	0.0305176	0	0	0.0610352	0.0610352	0.0915527	-0.0305176
52.6	0.0182495	18.9209	18.8599	19.6533	19.2261	18.7378	19.2261	19.3481	19.6533	18.9209	0.0192871	0.0610352	0.0305176	0	0.0610352	0.0305176	0	0.0610352	0.0610352	0.0610352	0.0610352	0.0305176
52.7	0.0183105	18.9819	18.9819	19.6533	19.2871	18.7988	19.2871	19.3481	19.7754	19.043	0.0192261	0.0305176	0	0	-0.0305176	0.0305176	0	0	0.0610352	0.0915527	-0.0305176	0.0610352
52.8	0.0183716	19.043	19.043	19.5923	19.2261	18.8599	19.2261	19.3481	19.8975	19.165	0.019165	0.0610352	-0.0610352	-0.0305176	-0.0305176	0.0610352	30.5176	0.0305176	0.0610352	0.0610352	0.0305176	0
52.9	0.0183105	19.043	19.043	19.4702	19.2261	18.9819	19.165	19.3481	20.0195	19.2261	0.019165	0	0	0.0610352	0.0305176	0.0305176	30.5176	0.0305176	0.0610352	0.0305176	0.0915527	0
53	0.0181885	18.9819	18.9209	19.3481	19.2871	19.043	19.165	19.3481	20.0806	19.165	0.0192871	0.0305176	0.0305176	0.0305176	0	0.0610352	61.0352	0	0.0305176	0.0305176	0.0610352	0
53.1	0.0181274	18.9819	18.8599	19.2871	19.4092	19.165	19.2261	19.4092	20.0195	19.165	0.0194092	0.0610352	0.0305176	0	0.0610352	0.0305176	0	0.0305176	0.0610352	0.0305176	0.0305176	0
53.2	0.0181885	18.9819	18.7988	19.2261	19.5312	19.2261	19.2261	19.4092	19.8364	19.165	0.0194702	0.0305176	0.0305176	0	0	0.0305176	30.5176	-0.0305176	0	0.0305176	0.0305176	0
53.3	0.0183105	18.9819	18.7378	19.165	19.5923	19.165	19.2261	19.3481	19.7144	19.165	0.0194092	0.0610352	0	0	0.0305176	0.0305176	30.5176	0	0.0610352	0	0.0610352	0.0610352
53.4	0.0183716	18.9819	18.7988	19.043	19.5923	19.104	19.2871	19.2871	19.6533	19.104	0.0193481	0	0	0.0305176	0	0.0305176	0	0.0305176	0.0915527	0.0610352	0	0
53.5	0.0183105	18.9819	18.8599	18.9819	19.6533	19.043	19.2261	19.2261	19.5923	18.9819	0.0193481	0.0610352	0.0305176	0.0305176	0	0.0305176	30.5176	0	0.0305176	0.0305176	0.0305176	0
53.6	0.0182495	19.043	18.7988	18.9209	19.6533	18.9819	19.2261	19.165	19.6533	18.7378	0.0194092	0.0305176	-0.0305176	0.0610352	0	0.0305176	30.5176	0	0.0305176	0.0305176	0	-0.0305176
53.7	0.0182495	19.2261	18.6768	19.043	19.5923	18.8599	19.2261	19.165	19.7754	18.6768	0.0194702	0.0915527	0	0	0	0.0305176	30.5176	-0.0305176	0	0.0305176	0.0305176	0.0305176
53.8	0.0182495	19.4092	18.6768	19.2261	19.4702	18.8599	19.3481	19.104	19.8975	18.6768	0.0194702	0.0305176	0.0305176	0.0305176	0.0610352	0.0305176	-30.5176	-0.0305176	0.0305176	0.0610352	0.0610352	0
53.9	0.0183105	19.4092	18.7378	19.3481	19.3481	18.8599	19.4092	19.165	19.9585	18.8599	0.0194702	0.0305176	0	0.0610352	0	0.0305176	0	0.0305176	0	0.12207	0.0610352	-0.0610352
54	0.0183716	19.2261	18.8599	19.4092	19.2261	18.9209	19.2871	19.2261	19.9585	19.043	0.0194702	0	0.0305176	0	0	0	61.0352	0.0610352	0.0305176	0.0610352	0.0305176	0.0305176
54.1	0.0183105	19.104	18.8599	19.4702	19.165	18.9819	19.165	19.165	19.8975	19.2261	0.0194702	0	0.0610352	0	0.0305176	0	0	0	0.0610352	0.0610352	0	0
54.2	0.0183105	19.043	18.8599	19.4702	19.2871	18.9819	19.043	19.165	19.9585	19.2261	0.0194092	0.0305176	0.0305176	-0.0610352	0.0305176	0.0305176	30.5176	0.0305176	0.0610352	0	0.0305176	0
54.3	0.0183105	18.9819	18.8599	19.4702	19.2871	18.9819	18.9819	19.104	19.9585	19.104	0.0194092	0.0305176	0	0	-0.0610352	0.0305176	30.5176	0	0.0305176	0	0.0610352	0.0305176
54.4	0.0183105	18.9209	18.9819	19.4092	19.2871	18.9819	19.104	19.043	20.0195	19.043	0.0193481	0.0305176	0.0305176	0.0610352	0	0.0305176	30.5176	0	0	0.0610352	0.0305176	0
54.5	0.0183105	18.8599	19.104	19.3481	19.2871	19.104	19.165	19.043	19.9585	18.9209	0.0194092	0	0.0610352	0	0.0610352	0.0305176	-30.5176	0	0.0305176	0.0305176	0.0305176	-0.0610352
54.6	0.0183105	18.8599	19.104	19.3481	19.2871	19.165	19.2261	18.9819	19.8364	18.9819	0.0194092	0	0.0305176	0	0.0610352	-0.0305176	-30.5176	-0.0305176	0	0.0305176	-0.0305176	0
54.7	0.0182495	18.7988	18.9819	19.4092	19.3481	19.165	19.2261	19.043	19.8364	18.9819	0.0192261	0.0305176	0.0610352	0.0610352	0.0305176	-0.0305176	30.5176	0	0	0.0610352	0.0305176	0
54.8	0.0182495	18.7378	18.7988	19.4092	19.4702	19.165	19.165	19.165	19.8364	18.9819	0.019043	0.0305176	0.0915527	0.0305176	0.0305176	-0.0305176	-30.5176	0.0610352	0.0305176	0.0305176	0.0305176	0
54.9	0.0182495	18.7378	18.6768	19.2261	19.4702	19.165	19.104	19.2871	19.7754	19.043	0.019043	0	0.0305176	0	0.0305176	-0.0305176	61.0352	0	0	0.0305176	0	0.0610352
55	0.0183105	18.7988	18.6157	19.104	19.4092	19.165	19.2261	19.3481	19.6533	19.104	0.019165	0	0.0305176	-0.0305176	-0.0305176	0.0610352	-30.5176	0.0305176	0.0305176	0.0305176	0	0.0305176
55.1	0.0183105	18.9209	18.6157	19.104	19.2871	19.165	19.2871	19.2871	19.7144	19.2261	0.0192871	0.0305176	0	0	0.0305176	0.0610352	30.5176	0	0.0305176	0	0.0305176	0.0305176
55.2	0.0183105	18.9819	18.6768	19.2261	19.2871	19.165	19.3481	19.2871	19.7754	19.2871	0.0194092	-0.0305176	0	0.0305176	0.0610352	0.0305176	0	-0.0305176	-0.0305176	0	0.0305176	0
55.3	0.0183716	19.043	18.7378	19.3481	19.3481	19.104	19.3481	19.2871	19.8975	19.3481	0.0194702	0	0.0610352	0	0.0305176	0.0305176	-30.5176	0.0305176	0.0305176	0.0610352	0.0305176	0
55.4	0.0182495	19.043	18.7378	19.4092	19.3481	19.043	19.2871	19.3481	20.0195	19.3481	0.0194092	0	0	0	0.0305176	0	0	0.0915527	0.0610352	0.0305176	0.0305176	0.0305176
55.5	0.0181885	19.043	18.7988	19.4092	19.2871	19.104	19.2261	19.4092	20.0195	19.3481	0.0193481	0	0	-0.0305176	0.0305176	0	30.5176	0.0305176	0	0.0305176	0	0.0305176
55.6	0.0181274	19.165	18.7378	19.3481	19.2871	19.2261	19.2261	19.3481	19.9585	19.2261	0.0192871	0.0305176	-0.0305176	-0.0305176	-0.0305176	0	0	0	0	0	0	0.0610352
55.7	0.0181885	19.165	18.5547	19.3481	19.3481	19.2871	19.3481	19.2261	19.8975	19.104	0.0192261	0.0305176	0	0	0.0610352	0.0610352	30.5176	0	0.0305176	0	0.0305176	0.0305176
55.8	0.0183716	19.104	18.4326	19.3481	19.3481	19.2871	19.4702	19.165	19.7754	18.9819	0.019104	0	0	0	0	0.0305176	61.0352	0	-0.0305176	0.0305176	0.0305176	0.0305176
55.9	0.0185547	19.043	18.4326	19.3481	19.2871	19.2261	19.5312	19.104	19.6533	18.8599	0.019043	0.0305176	0.0305176	0.0305176	0.0915527	0.0915527	-30.5176	0.0305176	0.0305176	0.0305176	0.0305176	0
56	0.0186768	19.043	18.6157	19.3481	19.2871	19.165	19.4702	18.9819	19.5923	18.8599	0.019104	0.0610352	0.0305176	0	0.0610352	0	0	0.0305176	0.0610352	0.0610352	0.0305176	0
56.1	0.0185547	19.165	18.7378	19.4092	19.2871	19.043	19.4092	18.9209	19.5923	18.8599	0.0192261	0	0.0305176	-0.0305176	0	0.0305176	30.5176	0.0305176	0.0610352	0	0	0.0305176
56.2	0.0183716	19.165	18.9209	19.4092	19.2871	18.9819	19.3481	18.9209	19.6533	18.8599	0.0193481	0.0305176	0.0305176	0	0.0305176	0	61.0352	0	0.0610352	0.0610352	0.0610352	0.0610352
56.3	0.0182495	19.165	18.9819	19.4702	19.2871	18.9819	19.3481	18.9819	19.7754	18.8599	0.0194092	0	-0.0305176	0	0	0.0305176	61.0352	0.0305176	0.0610352	0	0	0.0305176
56.4	0.0181274	19.104	18.9209	19.4702	19.2871	19.104	19.3481	19.104	19.8975	18.9209	0.0194092	-0.0305176	-0.0305176	0.0305176	0	0.0610352	0	0	0.0305176	0.0305176	0.0305176	0
56.5	0.0180054	19.043	18.7988	19.4702	19.2261	19.165	19.3481	19.165	19.9585	18.9819	0.0193481	0.0610352	0.0305176	0	0.0610352	0.0610352	30.5176	0.0305176	-0.0305176	0	0.12207	0.0305176
56.6	0.0180054	19.043	18.6768	19.3481	19.165	19.165	19.2871	19.2261	19.8975	19.104	0.019165	0.0305176	0.0305176	0	0	0.0305176	30.5176	0.0610352	0.0305176	0	0.0305176	-0.0305176
56.7	0.0180054	19.104	18.6157	19.165	19.165	19.165	19.2871	19.2261	19.7144	19.165	0.019043	0.0305176	0.0305176	0.0915527	0.0305176	0	30.5176	0	0.0305176	0.0610352	0	0
56.8	0.0180664	19.165	18.5547	19.043	19.2261	19.165	19.2871	19.2871	19.4702	19.104	0.0189819	0.0305176	0	0.0305176	0.0305176	-0.0305176	30.5176	0.0305176	0.0305176	0.0610352	-0.0305176	0.0610352
56.9	0.0181885	19.165	18.6157	18.9209	19.2871	19.165	19.2871	19.3481	19.2871	19.043	0.019043	0.0610352	0.0305176	0.0305176	0	0	61.0352	0.0915527	0.0305176	0	0	0.0305176
57	0.0182495	19.043	18.6768	18.9819	19.3481	19.104	19.2871	19.2871	19.3481	19.043	0.019043	0	-0.0305176	0	0	0.0610352	61.0352	0.0610352	0.0305176	0.0305176	0	0.0305176
57.1	0.0182495	18.9209	18.6768	19.104	19.3481	19.043	19.165	19.2871	19.5312	19.104	0.019043	0	0.0305176	0.0305176	0	0.0610352	30.5176	0	0	-0.0305176	0.0305176	0
57.2	0.0182495	18.8599	18.6157	19.2261	19.4092	18.9819	19.043	19.2871	19.7144	19.104	0.019104	-0.0305176	0.0305176	0.0305176	0	0.0610352	91.5527	0	-0.0305176	-0.0305176	0.0305176	0
57.3	0.0182495	18.9209	18.5547	19.2871	19.4092	18.9819	18.9819	19.2871	19.7754	18.9819	0.0192261	0.0305176	0.0305176	0.0305176	0	0.0305176	30.5176	0	-0.0305176	0	-0.0305176	-0.0305176
57.4	0.0183716	18.9209	18.4937	19.2871	19.4092	19.043	19.043	19.3481	19.7754	18.8599	0.0192871	0.0915527	0.0305176	0.0305176	0	0.0305176	61.0352	0	0	0.0610352	0	0.0305176
57.5	0.0184937	18.9209	18.4326	19.2261	19.3481	19.104	19.165	19.3481	19.7754	18.7988	0.0192261	0	0.0610352	0.0305176	0.0305176	-0.0305176	61.0352	0	0.0305176	0.0305176	0	0
57.6	0.0185547	18.8599	18.4326	19.2261	19.2261	19.165	19.2261	19.2871	19.7144	18.7988	0.019104	0.0305176	0.0305176	-0.0305176	0	0.0305176	0	0.0305176	0.0305176	0.0305176	0.0610352	0.0610352
57.7	0.0183716	18.8599	18.4326	19.165	19.104	19.104	19.2261	19.3481	19.6533	18.8599	0.019104	0	0.0305176	0.0305176	0.0610352	0.0610352	61.0352	0.0305176	-0.0305176	-0.0305176	0.0305176	0.0305176
57.8	0.0182495	18.9209	18.3716	19.165	19.043	19.043	19.104	19.3481	19.4702	18.9209	0.019165	0	-0.0305176	0.0610352	-0.0610352	0.0610352	0	0.0610352	-0.0305176	0	0.0305176	0
57.9	0.0181274	19.104	18.3716	19.165	18.9819	18.9209	19.043	19.3481	19.4702	18.9819	0.0192261	0	0	0.0915527	0	0.0305176	30.5176	0.0610352	-0.0305176	0	0	0
58	0.00939941	11.1084	11.5356	13.916	15.9912	18.8599	22.522	25.0854	27.0386	27.8931	0.0285645	-100.128	-80.0476	-59.9976	-40.0696	-19.9585	30.5176	20.0195	40.0391	60.0586	80.0781	100.067
58.1	-0.111816	-91.9189	-69.5801	-43.457	-14.7705	18.9209	55.481	85.3271	112.732	136.353	0.155701	-100.067	-80.0781	-60.0281	-40.0391	-20.0195	30.5176	20.0195	40.0391	60.0281	80.0781	100.128
58.2	-0.401062	-328.552	-250.183	-166.748	-78.7964	19.043	122.437	212.83	300.232	382.08	0.456238	-100.067	-80.0476	-59.9976	-40.0391	-19.989	61.0352	20.0195	40.0696	60.0891	80.0171	100.128
58.3	-0.734863	-596.069	-450.928	-301.147	-146.851	19.165	192.2	349.487	504.944	655.395	0.797913	-100.098	-80.0476	-60.0586	-40.0391	-19.989	61.0352	20.0195	40.0391	60.0891	80.0781	100.159
58.4	-0.980286	-789.368	-593.994	-395.264	-193.115	19.2871	238.22	442.871	647.217	848.328	1.04346	-100.128	-80.0781	-60.0586	-40.0696	-20.0195	30.5176	20.0195	40.0391	60.0586	80.1086	100.22
58.5	-1.09241	-875.427	-656.067	-434.753	-211.243	19.2871	254.944	479.858	705.566	929.565	1.1499	-100.098	-80.0781	-60.0281	-40.0391	-19.9585	30.5176	20.0806	40.0391	60.0586	80.0781	100.159
58.6	-1.09735	-876.526	-654.907	-432.373	-208.557	19.3481	250.61	474.731	700.195	924.866	1.14746	-100.159	-80.0476	-60.0586	-40.0391	-19.928	152.588	20.0806	40.0085	60.0281	80.1392	100.128
58.7	-1.04297	-831.604	-619.812	-407.898	-195.312	19.3481	236.023	448.181	661.865	875	1.08704	-100.098	-80.1086	-60.0281	-40.0391	-19.9585	61.0352	20.0195	40.0085	60.0891	80.0476	100.098
58.8	-0.967834	-770.813	-573.486	-376.404	-179.016	19.4092	218.75	415.466	613.525	811.035	1.00812	-100.098	-80.0781	-60.0281	-40.0391	-19.989	61.0352	20.0195	40.0391	60.0891	80.0476	100.128
58.9	-0.892883	-710.632	-528.076	-345.642	-163.574	19.4092	202.698	384.338	566.894	749.084	0.931152	-100.098	-80.1392	-60.0281	-40.0391	-20.05	0	20.0195	40.0391	60.0586	80.0476	100.159
59	-0.825745	-656.677	-487.61	-318.481	-149.963	19.4702	188.721	356.873	525.696	694.336	0.862915	-100.098	-80.1086	-60.0281	-40.0085	-19.989	30.5176	20.0806	40.0696	60.0281	80.1392	100.189
59.1	-0.767151	-609.558	-452.332	-294.861	-138.245	19.4702	176.697	333.13	489.99	646.851	0.803589	-100.098	-80.1086	-60.0586	-40.0391	-19.989	30.5176	20.05	40.0085	60.0586	80.1086	100.159
59.2	-0.715515	-568.115	-421.265	-274.048	-127.808	19.4092	166.077	312.195	458.618	605.164	0.751526	-100.098	-80.1392	-59.9976	-40.0085	-19.989	0	20.0806	40.0085	60.1196	80.0476	100.128
59.3	-0.669373	-531.128	-393.494	-255.371	-118.53	19.3481	156.677	293.457	430.603	567.993	0.705017	-100.098	-80.0781	-59.9976	-40.0391	-19.989	61.0352	20.05	40.0696	60.0586	80.1392	100.128
59.4	-0.627624	-497.681	-368.286	-238.525	-110.107	19.2261	148.193	276.55	405.334	534.302	0.663147	-100.098	-80.0781	-59.9976	-40.0391	-19.9585	61.0352	20.0195	39.978	60.0586	80.0781	100.098
59.5	-0.589539	-467.163	-345.337	-223.145	-102.356	19.165	140.442	261.23	382.385	503.601	0.625061	-100.128	-80.1392	-60.0281	-40.0391	-19.9585	0	20.0195	40.0085	60.0586	80.1086	100.128
59.6	-0.55481	-439.27	-324.402	-209.106	-95.1538	19.165	133.423	247.253	361.45	475.647	0.590393	-100.037	-80.0476	-60.0281	-40.0085	-19.989	61.0352	20.0195	40.0391	60.0586	79.9866	100.159
59.7	-0.52301	-413.696	-305.237	-196.289	-88.623	19.165	126.953	234.497	342.407	450.134	0.558838	-100.037	-80.0476	-60.0281	-40.1001	-19.989	30.5176	20.0806	40.0696	60.0281	80.0781	100.128
59.8	-0.493774	-390.259	-287.72	-184.631	-82.5806	19.165	121.155	222.778	324.89	426.88	0.530029	-100.098	-80.1086	-60.0586	-40.0391	-19.989	30.5176	20.05	40.0391	60.0891	80.1086	100.159
59.9	-0.46698	-368.774	-271.667	-173.889	-77.1484	19.104	115.845	211.853	308.838	405.518	0.503662	-100.128	-80.0781	-60.0586	-40.0391	-19.989	61.0352	20.0806	40.0696	60.0891	80.0476	100.098
60	-0.442322	-349.06	-256.897	-164.001	-72.2046	19.104	110.962	201.843	294.128	385.986	0.479492	-100.098	-80.0781	-59.9976	-40.0391	-20.0195	61.0352	20.05	40.0085	60.0281	80.1086	100.159
60.1	-0.419617	-330.872	-243.164	-154.846	-67.688	19.104	106.384	192.627	280.518	368.164	0.457397	-100.098	-80.1392	-59.9976	-40.0085	-19.989	61.0352	20.0195	40.0085	60.0586	80.0781	100.098
60.2	-0.398682	-314.148	-230.53	-146.362	-63.5376	19.104	102.112	184.265	267.944	351.807	0.437012	-100.067	-80.1086	-60.0281	-40.0696	-19.9585	30.5176	20.05	40.0391	60.0891	80.0781	100.128
60.3	-0.379456	-298.645	-218.811	-138.55	-59.7534	19.043	98.1445	176.514	256.348	336.67	0.418335	-100.067	-80.0171	-60.0281	-40.0391	-19.989	91.5527	20.0806	40.0696	60.0586	80.1392	100.159
60.4	-0.361755	-284.302	-207.886	-131.409	-56.1523	18.9819	94.4824	169.312	245.605	322.754	0.401184	-100.006	-80.0781	-60.0586	-40.0391	-19.928	61.0352	20.0806	39.978	60.0281	80.1392	100.128
60.5	-0.345337	-271.179	-197.815	-124.817	-52.7954	18.9819	91.1255	162.781	235.657	309.875	0.385376	-100.098	-80.0781	-60.0891	-40.0391	-19.9585	61.0352	20.05	40.0696	60.0891	80.0476	100.128
60.6	-0.330017	-259.033	-188.599	-118.774	-49.6216	18.9819	88.0127	156.799	226.624	297.974	0.370728	-100.098	-80.0781	-60.0281	-40.0696	-19.989	91.5527	20.1111	40.0085	60.1501	80.1392	100.128
60.7	-0.315796	-247.864	-180.115	-113.037	-46.7529	19.043	85.2051	151.367	218.323	286.987	0.3573	-100.098	-80.0781	-60.0281	-40.0391	-19.989	61.0352	20.05	40.0085	60.0891	80.1392	100.128
60.8	-0.302551	-237.427	-172.241	-107.788	-44.1284	19.165	82.6416	146.301	210.632	276.855	0.344849	-100.037	-80.0781	-60.0281	-40.0391	-19.9585	91.5527	20.0195	40.0391	60.0891	80.1392	100.098
60.9	-0.290344	-227.722	-164.917	-102.905	-41.687	19.165	80.2612	141.418	203.369	267.517	0.333496	-100.098	-80.1086	-60.0586	-40.0696	-19.8975	91.5527	20.05	40.0085	60.0586	80.1086	100.128
61	-0.279053	-218.628	-158.142	-98.3887	-39.4897	19.043	78.064	136.78	196.716	258.911	0.323059	-100.067	-80.1392	-59.967	-40.0391	-19.9585	61.0352	20.05	40.0696	60.0586	80.0476	100.159
61.1	-0.268555	-210.144	-151.916	-94.2993	-37.4756	18.9819	75.9277	132.385	190.674	251.038	0.313416	-100.037	-80.1086	-59.9976	-40.0391	-19.9585	30.5176	20.05	40.0085	60.1196	80.0781	100.128
61.2	-0.258789	-202.332	-146.179	-90.4541	-35.6445	18.8599	73.9136	128.479	185.059	243.713	0.304504	-100.067	-80.0781	-60.0281	-40.0696	-19.9585	30.5176	20.0195	40.0391	60.0891	80.0781	100.128
61.3	-0.249756	-195.068	-140.808	-86.792	-33.9355	18.8599	72.0215	124.939	179.81	236.938	0.296326	-100.098	-80.0781	-60.0281	-40.0391	-19.989	61.0352	20.0195	40.0391	60.1196	80.0781	100.159
61.4	-0.241272	-188.293	-135.742	-83.374	-32.2266	18.9209	70.2515	121.643	174.866	230.652	0.288757	-100.128	-80.0781	-60.0281	-40.0391	-19.9585	61.0352	20.0195	40.0696	60.0891	80.0781	100.128
61.5	-0.233276	-182.068	-130.92	-80.2002	-30.5786	18.9209	68.6035	118.591	170.349	224.792	0.281799	-100.067	-80.0781	-60.0281	-40.0696	-19.9585	61.0352	20.0806	40.0391	60.0891	80.1086	100.098
61.6	-0.225952	-176.27	-126.465	-77.3315	-28.9917	18.9209	67.1387	115.662	166.077	219.36	0.275391	-100.098	-80.1086	-59.9976	-40.1001	-19.928	61.0352	20.0806	40.0085	60.0281	80.0781	100.098
61.7	-0.218994	-170.776	-122.314	-74.585	-27.5269	18.9819	65.7959	112.915	162.17	214.355	0.26947	-100.067	-80.1086	-59.967	-40.0391	-19.9585	61.0352	20.05	40.0085	60.0891	80.0781	100.128
61.8	-0.212524	-165.588	-118.408	-71.8994	-26.1841	18.9819	64.4531	110.352	158.508	209.717	0.263855	-100.098	-80.0781	-59.9976	-40.1001	-19.9585	30.5176	20.0195	40.0696	60.0586	80.0781	100.159
61.9	-0.206421	-160.767	-114.807	-69.397	-24.9023	19.043	63.1714	107.91	155.151	205.505	0.258667	-100.098	-80.0781	-60.0586	-40.0085	-19.989	30.5176	20.05	40.0696	60.0891	80.1086	100.159
62	-0.200806	-156.25	-111.511	-67.0776	-23.7427	19.165	62.0728	105.652	151.916	201.66	0.253906	-100.067	-80.0781	-60.0586	-40.0085	-20.0195	91.5527	20.0195	40.0696	60.1196	80.1086	100.128
62.1	-0.195618	-151.978	-108.459	-64.8804	-22.7661	19.2261	61.2183	103.638	148.926	198.12	0.249573	-100.067	-80.1086	-60.0586	-40.0696	-19.989	30.5176	20.0195	40.0696	60.0586	80.0781	100.128
62.2	-0.190857	-148.01	-105.652	-62.8662	-21.8506	19.2261	60.3638	101.807	146.118	194.763	0.245605	-100.098	-80.1086	-60.0281	-40.0696	-19.9585	30.5176	20.0195	40.0085	60.0586	80.1392	100.128
62.3	-0.18634	-144.348	-102.966	-61.0352	-21.0571	19.165	59.6313	100.159	143.555	191.467	0.242065	-100.128	-80.0781	-59.9976	-40.0696	-19.989	30.5176	20.0806	39.9475	60.0586	80.1392	100.159
62.4	-0.182007	-140.991	-100.342	-59.3872	-20.2637	19.043	58.8379	98.5107	141.174	188.354	0.23877	-100.098	-80.0781	-59.9976	-40.0391	-19.9585	61.0352	20.0806	40.0696	60.0891	80.0781	100.159
62.5	-0.177917	-137.817	-97.9004	-57.9224	-19.4092	18.8599	58.0444	96.9238	138.916	185.486	0.235657	-100.006	-80.1086	-59.9976	-40.0391	-19.989	61.0352	20.05	40.0391	60.0281	80.0781	100.128
62.6	-0.174011	-134.766	-95.7031	-56.5186	-18.6157	18.7378	57.251	95.459	136.841	182.739	0.232666	-100.067	-80.0781	-60.0891	-40.0085	-19.9585	30.5176	20.0195	40.0391	60.0891	80.0781	100.159
62.7	-0.170349	-131.836	-93.5669	-55.1147	-17.8223	18.6768	56.5186	94.0552	134.949	180.237	0.229858	-100.067	-80.0781	-60.0281	-39.978	-19.989	30.5176	20.0195	40.1001	60.0891	80.1086	100.159
62.8	-0.166931	-129.089	-91.6748	-53.772	-17.0288	18.7988	55.7861	92.7734	133.057	177.795	0.227295	-100.098	-80.1086	-60.0586	-40.0696	-19.989	61.0352	20.05	40.0391	60.1196	80.1392	100.159
62.9	-0.163757	-126.587	-89.8437	-52.4292	-16.2964	18.8599	55.1147	91.6748	131.348	175.598	0.224792	-100.128	-80.0476	-60.0586	-40.0391	-19.989	61.0352	20.0195	40.1001	60.0891	80.1086	100.159
63	-0.160889	-124.268	-88.0737	-51.1475	-15.7471	18.9209	54.5044	90.5151	129.761	173.523	0.222473	-100.067	-80.1086	-60.0891	-40.0391	-19.989	61.0352	20.0195	40.0391	60.1196	80.0781	100.128
63.1	-0.158203	-122.07	-86.3647	-50.0488	-15.2588	18.9819	53.894	89.4165	128.296	171.631	0.220337	-100.067	-80.1086	-59.9976	-40.0391	-19.989	30.5176	20.0806	40.0696	60.0586	80.0781	100.098
63.2	-0.15564	-120.056	-84.7168	-49.1333	-14.8315	19.104	53.3447	88.4399	126.892	169.983	0.218384	-100.037	-80.0781	-59.967	-40.0085	-19.989	61.0352	20.0195	40.0696	60.0586	80.0476	100.159
63.3	-0.153198	-118.164	-83.1299	-48.3398	-14.4653	19.2261	52.7954	87.5244	125.427	168.64	0.216553	-100.067	-80.0476	-60.0281	-40.0391	-19.989	30.5176	19.989	40.0696	60.1501	80.0476	100.159
63.4	-0.150879	-116.333	-81.7261	-47.6074	-14.0991	19.2261	52.3682	86.6089	124.146	167.419	0.214844	-100.067	-80.0171	-60.0281	-40.0391	-19.989	30.5176	20.0195	40.0391	60.0891	80.1086	100.189
63.5	-0.148621	-114.624	-80.3223	-46.875	-13.7329	19.104	51.9409	85.7544	123.108	166.199	0.213257	-100.098	-80.0476	-60.0586	-39.9475	-20.0195	30.5176	20.05	40.0696	60.0891	80.0781	100.159
63.6	-0.146545	-113.159	-79.1016	-46.1426	-13.4277	18.9209	51.6357	85.022	122.192	164.917	0.211853	-100.098	-80.0781	-60.0281	-40.0391	-19.989	-30.5176	20.0195	40.0696	60.0586	80.1086	100.159
63.7	-0.144531	-111.694	-77.9419	-45.3491	-13.1226	18.7988	51.3916	84.3506	121.216	163.574	0.210632	-100.037	-80.0476	-60.0586	-40.0085	-20.0195	30.5176	20.05	40.0391	60.0586	80.0781	100.159
63.8	-0.1427	-110.291	-76.8433	-44.5557	-12.7563	18.8599	51.1475	83.8013	120.117	162.231	0.209473	-100.098	-80.0781	-60.0586	-40.0391	-19.928	61.0352	20.0806	40.0391	60.0586	80.1086	100.098
63.9	-0.14093	-108.826	-75.8057	-43.8843	-12.2681	18.9819	50.7812	83.2519	119.08	161.011	0.208374	-100.098	-80.0476	-60.0586	-40.0391	-20.0195	0	19.989	40.1001	60.0586	80.0476	100.159
64	-0.139282	-107.361	-75.0122	-43.1519	-11.8408	19.104	50.354	82.6416	118.103	160.034	0.207214	-100.067	-80.0171	-60.0281	-40.0085	-19.989	30.5176	19.989	40.0391	60.0891	80.0781	100.159
64.1	-0.137634	-106.079	-74.2187	-42.4805	-11.4746	19.2261	49.8657	82.0312	117.31	159.363	0.206116	-100.067	-80.0781	-59.9976	-40.0085	-19.9585	0	20.0195	40.0696	60.1196	80.1086	100.159
64.2	-0.135986	-104.919	-73.3643	-41.8091	-11.2305	19.2261	49.4385	81.4819	116.638	158.752	0.205078	-100.189	-80.0171	-60.0281	-40.0391	-19.989	0	20.05	40.0391	60.0891	80.0781	100.128
64.3	-0.134583	-103.943	-72.3877	-41.1987	-10.9863	19.2261	49.1333	80.9936	116.028	158.02	0.204163	-100.098	-80.0781	-59.9976	-40.0391	-19.989	61.0352	20.05	40.0696	60.1196	80.1086	100.128
64.4	-0.133301	-102.905	-71.4722	-40.7715	-10.8032	19.2261	48.9502	80.5054	115.479	157.227	0.203186	-100.128	-80.0781	-60.0586	-39.978	-19.989	30.5176	20.05	40.0391	60.0891	80.0781	100.128
64.5	-0.131958	-101.868	-70.6787	-40.4053	-10.5591	19.165	48.8281	80.1392	115.051	156.433	0.202209	-100.098	-80.0476	-60.0281	-40.0696	-19.989	61.0352	19.989	40.0696	60.0586	80.0476	100.098
64.6	-0.130676	-100.891	-70.0684	-40.1001	-10.2539	19.104	48.7061	79.834	114.685	155.64	0.201294	-100.159	-80.1086	-60.0891	-40.0085	-19.989	30.5176	20.05	40.0085	60.0586	80.1086	100.128
64.7	-0.129395	-100.037	-69.5801	-39.7949	-10.0098	19.043	48.4619	79.4067	114.319	154.968	0.2005	-100.098	-80.0476	-60.0281	-40.0085	-20.0195	30.5176	20.0195	40.0696	60.1501	80.0171	100.189
64.8	-0.128296	-99.1211	-69.1528	-39.4287	-9.76562	18.9819	48.2788	79.0405	113.831	154.297	0.199829	-100.128	-80.0476	-60.0281	-39.978	-19.989	0	20.0195	40.0391	60.0891	80.1086	100.128
64.9	-0.127319	-98.2666	-68.6035	-39.0625	-9.58252	18.9209	47.9736	78.6133	113.281	153.687	0.19928	-100.098	-80.0476	-60.0281	-40.0085	-19.989	0	20.0195	40.0391	60.1196	80.0781	100.159
65	-0.126404	-97.4121	-67.9932	-38.6963	-9.46045	18.8599	47.7295	78.2471	112.671	153.076	0.19873	-100.067	-80.0476	-60.0281	-40.0391	-20.0195	61.0352	20.0195	40.0391	60.1196	80.0781	100.159
65.1	-0.125488	-96.6186	-67.3218	-38.208	-9.33838	18.7378	47.5464	77.9419	112.061	152.588	0.198242	-100.128	-80.0476	-60.0586	-39.9475	-19.989	30.5176	20.0195	40.0391	60.0891	80.1392	100.128
65.2	-0.124695	-95.9473	-66.7114	-37.6587	-9.27734	18.7988	47.4243	77.5757	111.45	152.1	0.197815	-100.128	-80.0781	-60.0281	-40.0391	-19.989	61.0352	20.0195	40.1001	60.0891	80.1086	100.128
65.3	-0.123962	-95.2759	-66.2842	-37.2314	-9.15527	18.7988	47.3633	77.1484	110.962	151.611	0.197388	-100.098	-80.0781	-60.0586	-40.0085	-19.9585	0	20.05	40.0696	60.0891	80.0781	100.159
65.4	-0.123291	-94.6045	-65.8569	-36.8652	-9.0332	18.9209	47.2412	76.7212	110.535	151.062	0.19696	-100.128	-80.0476	-60.0281	-40.0085	-19.989	30.5176	19.989	40.0391	60.0891	80.0476	100.098
65.5	-0.122498	-93.9941	-65.4297	-36.6211	-8.8501	18.9819	47.1191	76.416	110.168	150.513	0.196533	-100.128	-80.0171	-60.0586	-39.978	-19.989	0	20.0195	40.1001	60.0891	80.0476	100.128
65.6	-0.121704	-93.3838	-65.0024	-36.377	-8.66699	18.9819	46.9971	76.1719	109.863	150.024	0.195984	-100.159	-80.0781	-60.0281	-40.0391	-19.989	0	20.0806	40.0696	60.0586	80.0781	100.22
65.7	-0.120911	-92.8345	-64.5752	-36.1328	-8.48389	18.9819	46.936	75.9888	109.68	149.597	0.195374	-100.067	-80.0781	-60.0586	-39.978	-19.989	30.5176	19.989	40.0085	60.0891	80.0476	100.159
65.8	-0.120178	-92.2852	-64.0869	-35.9497	-8.42285	18.9209	46.875	75.7446	109.619	149.17	0.194824	-100.128	-80.0781	-60.0586	-39.9475	-20.0195	91.5527	20.0806	40.0391	60.0891	80.1086	100.159
65.9	-0.119507	-91.9189	-63.6597	-35.7666	-8.42285	18.8599	46.936	75.5005	109.436	148.865	0.194336	-100.159	-80.1086	-60.0281	-40.0391	-19.989	61.0352	20.05	40.1001	60.0586	80.1086	100.159
66	-0.118896	-91.6138	-63.3545	-35.6445	-8.48389	18.7378	46.9971	75.3784	109.253	148.621	0.19397	-100.128	-80.0781	-60.0586	-40.0391	-19.989	30.5176	20.0195	40.0696	60.0281	80.0781	100.128
66.1	-0.118347	-91.3086	-63.0493	-35.5835	-8.42285	18.7378	46.9971	75.2563	109.009	148.315	0.193787	-100.098	-80.0476	-60.0281	-40.0085	-19.9585	-61.0352	20.0195	40.0391	60.1196	80.0476	100.159
66.2	-0.117676	-90.9424	-62.7441	-35.5225	-8.30078	18.8599	46.875	75.1953	108.643	148.01	0.193604	-100.128	-80.1086	-60.0586	-40.0085	-20.0195	30.5176	20.05	40.0391	60.0891	80.0781	100.159
66.3	-0.117126	-90.5151	-62.5	-35.3394	-8.23975	18.9209	46.6919	75.0732	108.337	147.766	0.193359	-100.098	-80.0781	-60.0586	-39.978	-19.9585	0	19.9585	40.0696	60.0586	80.0781	100.159
66.4	-0.116577	-90.0879	-62.2559	-34.9731	-8.11768	19.043	46.3867	74.9512	108.093	147.583	0.193054	-100.128	-80.0476	-60.0891	-40.0391	-19.989	61.0352	19.989	40.0391	60.0586	80.1086	100.189
66.5	-0.116089	-89.5996	-62.0117	-34.668	-8.05664	19.104	46.1426	74.707	107.849	147.461	0.192688	-100.098	-80.0781	-60.0586	-40.0696	-19.989	30.5176	20.0806	40.0696	60.0586	80.0476	100.128
66.6	-0.115601	-89.1113	-61.7676	-34.4238	-7.9956	19.165	46.0205	74.4629	107.605	147.217	0.192383	-100.159	-80.0781	-60.0891	-40.0391	-19.989	30.5176	20.0806	40.0696	60.0586	80.0781	100.189
66.7	-0.115173	-88.6841	-61.5234	-34.1797	-7.93457	19.2871	45.8984	74.2187	107.422	146.973	0.192078	-100.098	-80.0781	-60.0586	-40.0085	-19.989	30.5176	20.0806	40.0696	60.0891	80.1392	100.189
66.8	-0.114746	-88.3179	-61.2793	-33.9355	-7.8125	19.3481	45.7764	74.1577	107.178	146.667	0.191895	-100.128	-80.0781	-60.0281	-39.978	-19.989	30.5176	20.0195	40.0696	60.0891	80.0476	100.128
66.9	-0.114319	-88.0127	-60.9741	-33.7524	-7.62939	19.3481	45.7153	74.1577	106.995	146.423	0.191711	-100.067	-80.0476	-60.0586	-39.978	-20.0806	30.5176	20.0195	40.0696	60.0891	80.0476	100.22
67	-0.113831	-87.7685	-60.73	-33.5083	-7.50732	19.4092	45.6543	74.1577	106.812	146.118	0.19165	-100.098	-80.0476	-60.0281	-40.0085	-20.0195	0	20.0195	40.0696	60.1807	80.0781	100.159
67.1	-0.113403	-87.5854	-60.5469	-33.2642	-7.32422	19.4092	45.5933	74.0356	106.689	145.813	0.191528	-100.128	-80.0171	-60.0891	-39.978	-19.989	30.5176	19.989	40.0391	60.0891	80.0476	100.159
67.2	-0.112976	-87.4023	-60.3638	-33.1421	-7.08008	19.4092	45.4712	73.8525	106.567	145.569	0.191345	-100.128	-80.0476	-60.0891	-40.0391	-19.989	0	19.989	40.0391	60.0891	80.1392	100.189
67.3	-0.11261	-87.1582	-60.0586	-33.02	-6.95801	19.4702	45.4712	73.6694	106.445	145.325	0.191162	-100.098	-80.0476	-60.0586	-40.0085	-19.989	30.5176	20.0195	40.1001	60.0891	80.1086	100.189
67.4	-0.112366	-86.9751	-59.6924	-33.02	-6.95801	19.4702	45.4102	73.6084	106.323	145.081	0.190979	-100.128	-80.0171	-60.0281	-39.978	-19.989	30.5176	20.0195	40.0391	60.0891	80.1086	100.128
67.5	-0.112	-86.731	-59.3262	-32.959	-7.01904	19.4092	45.3491	73.5474	106.201	144.775	0.190735	-100.098	-80.0476	-60.0891	-40.0085	-20.0195	0	20.0195	40.0391	60.0891	80.0476	100.159
67.6	-0.111572	-86.4868	-59.1431	-32.959	-7.01904	19.2871	45.3491	73.4253	106.079	144.592	0.190552	-100.098	-80.0171	-60.0586	-39.9475	-19.989	0	19.989	40.0696	60.0586	80.0476	100.128
67.7	-0.111084	-86.1816	-59.021	-32.8979	-7.01904	19.104	45.4712	73.3032	105.896	144.47	0.190308	-100.159	-80.0171	-60.0891	-40.0085	-20.0195	30.5176	19.989	40.0696	60.0891	80.0476	100.159
67.8	-0.110718	-85.8765	-58.96	-32.7148	-6.95801	19.043	45.5322	73.1201	105.652	144.47	0.190125	-100.159	-80.0476	-60.0586	-40.0391	-20.0195	-30.5176	20.0806	40.0391	60.1196	80.0476	100.128
67.9	-0.110352	-85.6323	-58.8379	-32.4707	-6.7749	18.9819	45.5933	72.998	105.469	144.409	0.18988	-100.159	-80.0781	-60.0891	-40.0391	-19.989	61.0352	20.0195	40.0696	60.0891	80.1392	100.128
68	-0.109924	-85.3271	-58.7158	-32.1655	-6.5918	18.8599	45.6543	72.876	105.347	144.409	0.189575	-100.128	-80.0476	-60.0586	-40.0391	-19.9585	61.0352	20.1111	40.0696	60.0586	80.1086	100.128
68.1	-0.109497	-85.144	-58.5327	-31.9214	-6.40869	18.7988	45.6543	72.7539	105.225	144.409	0.189331	-100.128	-80.0476	-60.0586	-40.0391	-20.0195	30.5176	20.05	40.0696	60.0586	80.1086	100.159
68.2	-0.109192	-84.8999	-58.3496	-31.7383	-6.28662	18.6768	45.6543	72.6318	105.225	144.409	0.189148	-100.159	-80.0476	-60.0586	-40.0391	-20.05	0	20.0195	40.0696	60.0586	80.0781	100.128
68.3	-0.108887	-84.7778	-58.0444	-31.6772	-6.22559	18.7378	45.6543	72.5098	105.164	144.348	0.189148	-100.159	-80.0171	-60.0586	-40.0085	-19.9585	0	19.989	39.978	60.0891	80.0476	100.128
68.4	-0.108704	-84.5337	-57.8003	-31.6772	-6.28662	18.9209	45.7153	72.3877	105.041	144.226	0.189148	-100.128	-80.0476	-60.0586	-40.0085	-20.0195	30.5176	19.989	40.1001	60.1196	80.0171	100.189
68.5	-0.108459	-84.2895	-57.6172	-31.7993	-6.34766	19.2261	45.6543	72.2656	104.797	144.043	0.189087	-100.159	-80.0476	-59.9976	-40.0085	-20.0195	-61.0352	20.0195	40.0391	60.0891	80.0476	100.189
68.6	-0.108276	-84.0454	-57.4951	-31.9214	-6.34766	19.4092	45.4712	72.1436	104.553	143.799	0.189087	-100.159	-80.0476	-60.0891	-40.0085	-20.0195	30.5176	20.05	40.0391	60.1196	80.1086	100.22
68.7	-0.108154	-83.9233	-57.4341	-31.8603	-6.40869	19.4702	45.3491	71.9604	104.37	143.555	0.189026	-100.128	-80.0171	-60.0586	-40.0696	-19.989	61.0352	19.989	40.0696	60.0586	80.0781	100.159
68.8	-0.108093	-83.8013	-57.312	-31.6772	-6.46973	19.4092	45.2881	71.7773	104.309	143.494	0.188904	-100.128	-80.0171	-60.0586	-40.0085	-19.989	30.5176	20.0195	40.0391	60.0586	80.0781	100.159
68.9	-0.10791	-83.7402	-57.251	-31.4941	-6.46973	19.3481	45.227	71.7163	104.248	143.494	0.18866	-100.128	-80.0476	-60.0281	-40.0391	-20.0195	30.5176	20.0195	40.0085	60.0891	80.0476	100.159
69	-0.107605	-83.6182	-57.1289	-31.311	-6.40869	19.3481	45.166	71.7773	104.248	143.494	0.188354	-100.067	-80.0476	-60.0281	-39.978	-20.0195	0	20.05	40.0085	60.0281	80.0781	100.189
69.1	-0.107361	-83.4961	-56.9458	-31.189	-6.28662	19.4092	45.105	71.7773	104.248	143.433	0.18811	-100.098	-80.0476	-59.9976	-39.978	-20.0195	0	19.9585	40.0391	60.0586	80.0476	100.159
69.2	-0.107056	-83.313	-56.8237	-31.0669	-6.10352	19.4702	45.0439	71.7163	104.309	143.311	0.187866	-100.098	-80.0781	-60.0586	-39.978	-20.05	-30.5176	20.0195	40.0391	60.0891	80.0476	100.189
69.3	-0.106812	-83.0078	-56.7017	-31.0669	-6.04248	19.4092	44.9219	71.6553	104.309	143.188	0.187805	-100.098	-80.0476	-60.0891	-40.0085	-20.0806	-30.5176	19.989	40.1001	60.0586	80.0476	100.159
69.4	-0.106567	-82.8247	-56.5796	-31.0669	-6.04248	19.2871	44.7998	71.7163	104.187	143.066	0.187744	-100.159	-80.0476	-60.0891	-40.0085	-20.0195	-30.5176	19.989	40.0391	60.0281	80.0476	100.189
69.5	-0.106384	-82.6416	-56.3965	-31.1279	-6.16455	19.2261	44.6777	71.7163	104.004	142.944	0.187744	-100.159	-80.0171	-60.0281	-39.9475	-20.0195	30.5176	20.1111	40.0391	60.0281	80.1086	100.189
69.6	-0.106323	-82.5195	-56.2134	-31.189	-6.22559	19.165	44.6777	71.7773	103.76	142.761	0.187622	-100.128	-80.0476	-60.0586	-39.978	-19.989	61.0352	20.05	40.0391	60.0586	80.0781	100.189
69.7	-0.106201	-82.3364	-56.1523	-31.1279	-6.16455	19.165	44.7388	71.7163	103.699	142.578	0.187439	-100.098	-80.0476	-60.0586	-39.978	-19.9585	30.5176	20.1111	40.0391	60.0586	80.0781	100.159
69.8	-0.106079	-82.0923	-56.1523	-31.1279	-5.92041	19.2261	44.7998	71.7163	103.638	142.456	0.187195	-100.128	-80.0476	-59.9976	-39.978	-20.05	0	20.05	40.1001	60.0891	80.0781	100.128
69.9	-0.105835	-81.8481	-56.1523	-31.1279	-5.7373	19.2261	44.7998	71.6553	103.638	142.395	0.186951	-100.159	-80.0476	-60.0586	-40.0085	-20.0195	0	20.05	40.1001	60.0891	80.0781	100.128
70	-0.105591	-81.665	-56.0913	-30.9448	-5.61523	19.104	44.7388	71.4722	103.638	142.334	0.186829	-100.128	-80.0476	-60.0586	-40.0696	-20.05	30.5176	20.0195	40.0085	60.0891	79.9866	100.159
70.1	-0.105286	-81.4209	-55.9692	-30.8228	-5.7373	18.9819	44.6777	71.4111	103.577	142.273	0.186768	-100.067	-80.0476	-60.0586	-40.0391	-19.989	30.5176	20.0195	40.0391	59.9976	80.0781	100.22
70.2	-0.105041	-81.1768	-55.9082	-30.7007	-5.79834	18.8599	44.6777	71.3501	103.455	142.334	0.186707	-100.159	-80.0476	-60.0281	-39.978	-19.989	30.5176	20.0806	40.0085	60.0891	80.0476	100.128
70.3	-0.104858	-80.9326	-55.7861	-30.6396	-5.85937	18.7378	44.6167	71.3501	103.333	142.334	0.186584	-100.128	-80.0781	-60.0586	-40.0085	-20.05	-30.5176	20.05	40.0391	60.0891	80.0476	100.159
70.4	-0.104736	-80.6885	-55.7251	-30.6396	-5.85937	18.6768	44.5557	71.4111	103.21	142.212	0.186523	-100.159	-80.0781	-60.0586	-40.0391	-19.989	30.5176	20.0195	40.0085	60.0586	80.1392	100.159
70.5	-0.104553	-80.5054	-55.6641	-30.6396	-5.79834	18.6768	44.5557	71.4111	103.027	142.029	0.186462	-100.159	-80.0476	-60.0586	-39.978	-20.0195	91.5527	20.0195	40.0696	60.1196	80.0476	100.189
70.6	-0.104309	-80.3223	-55.542	-30.5176	-5.67627	18.7378	44.5557	71.3501	103.027	141.846	0.18634	-100.128	-79.9866	-60.0586	-39.978	-20.0195	-30.5176	20.0195	40.0391	60.0891	80.0781	100.128
70.7	-0.104004	-80.1392	-55.4199	-30.3955	-5.61523	18.8599	44.4946	71.167	103.027	141.602	0.186218	-100.128	-80.0171	-60.0281	-40.0391	-20.0195	0	20.0195	40.0696	60.0586	80.0781	100.159
70.8	-0.10376	-80.0171	-55.2978	-30.2734	-5.5542	18.9819	44.4946	71.0449	103.088	141.357	0.186035	-100.159	-80.0476	-60.1196	-40.0085	-19.989	30.5176	19.9585	40.0696	60.1196	80.0781	100.128
70.9	-0.103516	-79.956	-55.0537	-30.1514	-5.49316	19.043	44.4336	70.8618	102.966	141.174	0.185913	-100.189	-80.0171	-60.0586	-40.0085	-19.9585	30.5176	20.0806	40.0085	60.0586	80.0781	100.128
71	-0.103394	-80.0171	-54.8096	-30.0293	-5.5542	19.165	44.3726	70.8008	102.844	141.113	0.185852	-100.128	-80.0781	-60.0281	-40.0391	-20.0195	30.5176	20.05	40.0391	60.0586	80.0781	100.128
71.1	-0.10321	-80.0171	-54.6265	-29.9072	-5.61523	19.2871	44.3115	70.7397	102.722	141.174	0.185974	-100.098	-80.0781	-60.0891	-40.0085	-19.989	30.5176	20.05	40.0391	60.1196	80.1392	100.098
71.2	-0.103088	-79.834	-54.4434	-29.8462	-5.61523	19.3481	44.3115	70.6787	102.722	141.357	0.186096	-100.098	-80.0476	-60.0586	-40.0085	-19.989	0	20.0806	40.0391	60.0891	80.0781	100.159
71.3	-0.102966	-79.7119	-54.3213	-29.7241	-5.67627	19.4092	44.3726	70.6177	102.722	141.541	0.186096	-100.128	-80.0476	-60.0281	-40.0085	-20.0195	0	20.0195	40.0696	60.1196	80.0476	100.128
71.4	-0.102905	-79.5898	-54.1992	-29.602	-5.61523	19.3481	44.4336	70.5566	102.905	141.479	0.186035	-100.128	-80.0476	-60.0586	-40.0085	-19.989	-30.5176	20.0195	40.0391	60.1196	80.1086	100.128
71.5	-0.102783	-79.5288	-54.1382	-29.602	-5.5542	19.3481	44.3726	70.4956	102.905	141.357	0.185852	-100.159	-80.0781	-60.0281	-40.0391	-19.8975	61.0352	20.0195	40.0696	60.0891	80.0476	100.128
71.6	-0.102661	-79.3457	-54.1382	-29.6631	-5.5542	19.2871	44.3726	70.6177	102.722	141.174	0.18573	-100.067	-80.0476	-60.0586	-40.0391	-19.9585	91.5527	20.0195	40.1001	60.0891	80.1086	100.128
71.7	-0.102539	-79.2236	-54.1382	-29.6631	-5.49316	19.2261	44.3726	70.6787	102.356	141.113	0.185608	-100.159	-80.0171	-60.0586	-40.0085	-19.9585	30.5176	20.0195	40.0391	60.1196	80.0781	100.128
71.8	-0.102356	-79.0405	-54.1382	-29.6631	-5.43213	19.2871	44.3115	70.6787	102.051	141.113	0.185486	-100.098	-80.0476	-60.0281	-40.0085	-19.928	61.0352	20.05	40.0696	60.1196	80.0781	100.128
71.9	-0.102173	-78.8574	-54.1382	-29.541	-5.24902	19.2871	44.1895	70.5566	101.929	140.991	0.185364	-100.098	-80.0781	-60.0586	-40.0391	-19.989	-30.5176	20.0806	40.0696	60.1196	80.1086	100.159
72	-0.102051	-78.6743	-54.1992	-29.3579	-5.18799	19.2261	44.1895	70.4956	101.929	140.747	0.185303	-100.128	-80.1086	-60.0281	-40.0391	-19.989	30.5176	20.0195	40.1001	60.0891	80.1392	100.128
72.1	-0.101868	-78.4302	-54.1992	-29.1138	-5.31006	19.104	44.1895	70.4346	102.051	140.564	0.185242	-100.067	-80.0781	-59.967	-40.0391	-20.05	0	19.989	40.0696	60.0891	80.0781	100.159
72.2	-0.101624	-78.186	-54.1992	-29.1138	-5.43213	18.9819	44.2505	70.4346	102.112	140.503	0.18512	-100.128	-80.1086	-60.0586	-40.0391	-19.9585	30.5176	20.0195	40.0696	60.0891	80.0781	100.128
72.3	-0.101379	-77.9419	-54.0771	-29.1138	-5.5542	18.9209	44.3115	70.4956	102.051	140.625	0.184937	-100.128	-80.0781	-60.0281	-40.0696	-19.928	91.5527	20.0195	40.0391	60.0281	80.0781	100.159
72.4	-0.101196	-77.7588	-53.9551	-29.1748	-5.49316	18.8599	44.3115	70.4956	102.051	140.808	0.184753	-100.037	-80.0781	-60.0281	-40.0696	-19.9585	61.0352	20.0195	40.0085	60.0891	80.1697	100.128
72.5	-0.101013	-77.8198	-53.7109	-29.2358	-5.43213	18.8599	44.3115	70.4956	101.99	140.93	0.18457	-100.128	-80.0476	-60.0281	-40.0085	-19.9585	0	20.0195	40.0085	60.0891	80.0781	100.159
72.6	-0.101013	-77.8198	-53.5889	-29.2969	-5.43213	18.7988	44.3115	70.4956	101.868	141.052	0.184387	-100.128	-80.0171	-60.0281	-40.0391	-20.0195	30.5176	19.989	40.0391	60.0891	80.0781	100.098
72.7	-0.101135	-77.7588	-53.5889	-29.3579	-5.43213	18.7988	44.2505	70.4956	101.746	141.052	0.184204	-100.098	-80.1086	-60.0586	-40.0085	-20.0195	0	20.0195	40.1001	60.0891	80.1086	100.159
72.8	-0.101074	-77.6367	-53.5889	-29.2969	-5.37109	18.7988	44.1895	70.4956	101.562	140.93	0.184082	-100.067	-80.0781	-59.9976	-40.0391	-19.989	0	19.989	40.0696	60.1196	80.1392	100.128
72.9	-0.10083	-77.5146	-53.5889	-29.1138	-5.24902	18.7988	44.1895	70.4346	101.44	140.808	0.18396	-100.128	-80.0781	-60.0281	-40.0391	-19.9585	30.5176	19.989	40.1001	60.0891	80.1086	100.159
73	-0.100586	-77.3926	-53.5889	-28.9307	-5.12695	18.7378	44.1284	70.3735	101.44	140.686	0.18396	-100.128	-80.0781	-59.9976	-40.0085	-20.0195	0	20.0195	40.0391	60.0891	80.1086	100.128
73.1	-0.100403	-77.2095	-53.5889	-28.8086	-5.00488	18.7988	44.1284	70.3125	101.501	140.503	0.183899	-100.098	-80.0476	-59.9976	-40.0391	-19.989	30.5176	20.0195	40.0391	60.1196	80.1086	100.128
73.2	-0.100281	-76.9653	-53.5889	-28.7476	-4.94385	18.8599	44.1895	70.2515	101.562	140.32	0.183838	-100.098	-80.1086	-59.9976	-40.0391	-19.989	61.0352	20.0195	40.0391	60.0891	80.1086	100.128
73.3	-0.10022	-76.7212	-53.5278	-28.7476	-4.94385	18.9209	44.3115	70.2515	101.562	140.137	0.183777	-100.098	-80.1086	-60.0586	-40.0085	-20.0195	30.5176	20.0195	40.0696	60.0586	80.1086	100.128
73.4	-0.100098	-76.5991	-53.3447	-28.7476	-4.88281	19.104	44.3726	70.1904	101.562	140.015	0.183777	-100.067	-80.0781	-60.0281	-39.978	-20.0195	30.5176	20.0195	40.0391	60.0586	80.0476	100.128
73.5	-0.0999756	-76.6602	-53.1616	-28.8086	-4.88281	19.165	44.3115	70.0684	101.44	139.893	0.183777	-100.037	-80.0476	-59.9976	-39.978	-20.0806	30.5176	20.0195	40.0696	60.0891	80.0781	100.189
73.6	-0.0998535	-76.7822	-52.9785	-28.8086	-4.88281	19.104	44.1895	69.8852	101.318	139.832	0.183716	-100.128	-80.1086	-60.0586	-40.0085	-19.989	30.5176	20.0195	40.0696	60.0891	80.0781	100.159
73.7	-0.0998535	-76.8433	-52.8564	-28.6865	-4.94385	18.9819	44.0674	69.7021	101.196	139.77	0.183655	-100.128	-80.0171	-60.0281	-39.9475	-19.989	0	20.05	40.0696	60.0586	80.1086	100.128
73.8	-0.0997314	-76.7822	-52.7344	-28.5034	-5.06592	18.9209	44.0063	69.7021	101.196	139.77	0.183655	-100.128	-80.0476	-60.0586	-40.0085	-19.989	30.5176	20.0195	40.0696	60.0891	80.1392	100.128
73.9	-0.0995483	-76.7212	-52.6733	-28.3813	-5.18799	18.9209	44.0674	69.7021	101.196	139.832	0.183594	-100.128	-80.0171	-60.0281	-40.0391	-20.0195	30.5176	20.0195	40.1001	60.1807	80.1086	100.159
74	-0.0994263	-76.6602	-52.5513	-28.3813	-5.18799	18.9819	44.0674	69.7021	101.196	139.954	0.183472	-100.098	-80.0781	-60.0891	-40.0085	-19.989	30.5176	20.0806	40.0696	60.0891	80.1392	100.098
74.1	-0.0991821	-76.5991	-52.4902	-28.3813	-5.18799	19.104	44.0063	69.7021	101.196	140.015	0.183411	-100.098	-80.0476	-60.0891	-40.0391	-20.0195	0	20.0195	40.1001	60.0891	80.1086	100.128
74.2	-0.098999	-76.416	-52.4902	-28.3813	-5.12695	19.104	44.0063	69.7021	101.196	140.015	0.183472	-100.098	-80.0781	-60.0586	-40.0085	-19.989	0	19.9585	40.1306	60.0891	80.1086	100.128
74.3	-0.0988159	-76.2329	-52.4902	-28.3203	-5.06592	18.9819	44.0063	69.7021	101.196	140.076	0.183655	-100.159	-80.0171	-60.0586	-40.0391	-20.0195	0	19.989	40.1001	60.0891	80.0781	100.128
74.4	-0.0986938	-76.0498	-52.4902	-28.1982	-5.00488	18.7988	44.0674	69.6411	101.257	140.015	0.183899	-100.098	-80.0476	-60.0891	-39.978	-19.989	30.5176	20.05	40.0696	60.1501	80.1086	100.098
74.5	-0.0985718	-75.9277	-52.4292	-28.0762	-4.94385	18.6768	44.0674	69.5801	101.318	139.893	0.184082	-100.098	-80.0171	-60.0586	-40.0391	-19.928	61.0352	19.989	40.0696	60.0891	80.1392	100.098
74.6	-0.0984497	-75.7446	-52.3682	-28.0151	-4.88281	18.7378	44.0063	69.519	101.196	139.709	0.184143	-100.098	-80.0476	-60.0891	-40.0391	-19.9585	30.5176	19.989	40.1001	60.0891	80.1392	100.128
74.7	-0.0984497	-75.6836	-52.2461	-28.0762	-4.76074	18.7988	43.9453	69.397	101.074	139.526	0.184021	-100.128	-80.0476	-60.0891	-40.0391	-19.9585	61.0352	20.0195	40.0696	60.0891	80.0781	100.067
74.8	-0.0984497	-75.6836	-52.1851	-28.0762	-4.63867	18.9209	43.8232	69.2139	100.891	139.282	0.183838	-100.128	-80.0476	-60.0586	-40.0085	-20.0195	0	19.989	40.0696	60.0586	80.1392	100.098
74.9	-0.0983276	-75.6836	-52.1851	-27.9541	-4.63867	18.9209	43.7012	69.1528	100.83	139.038	0.183594	-100.067	-80.0781	-60.0281	-40.0391	-19.9585	0	19.989	40.1001	60.1196	80.1086	100.098
75	-0.0981445	-75.6226	-52.124	-27.8931	-4.63867	18.8599	43.6401	69.0918	100.83	138.794	0.183411	-100.098	-80.0476	-60.0586	-40.0085	-19.989	-30.5176	19.989	40.1001	60.1196	80.0781	100.098
75.1	-0.0979004	-75.3784	-52.0019	-27.832	-4.69971	18.8599	43.5791	69.0918	100.891	138.611	0.183289	-100.159	-80.0476	-60.0586	-39.978	-19.9585	30.5176	20.0195	40.0391	60.1501	80.1392	100.098
75.2	-0.0977173	-75.1343	-51.8799	-27.8931	-4.82178	18.9819	43.6401	69.0918	100.891	138.611	0.183289	-100.128	-80.0476	-60.0891	-40.0391	-19.989	30.5176	20.0195	40.0696	60.1196	80.1392	100.098
75.3	-0.0974731	-75.0122	-51.7578	-27.9541	-4.82178	19.104	43.6401	69.1528	100.891	138.672	0.18335	-100.098	-80.0476	-60.0281	-40.0085	-20.0195	30.5176	19.9585	40.0696	60.0891	80.1392	100.098
75.4	-0.097229	-74.9512	-51.5747	-28.0151	-4.76074	19.165	43.7012	69.2749	100.891	138.733	0.18335	-100.067	-80.1086	-60.0891	-40.0391	-19.9585	30.5176	19.989	40.0696	60.0891	80.0781	100.098
75.5	-0.0971069	-75.0122	-51.3916	-28.0762	-4.63867	19.2261	43.6401	69.3359	100.83	138.794	0.18335	-100.128	-80.0781	-60.0891	-40.0696	-19.989	0	20.0195	40.0696	60.1196	80.1086	100.128
75.6	-0.0969849	-75.0122	-51.2085	-28.2593	-4.39453	19.165	43.5181	69.3359	100.769	138.794	0.183228	-100.098	-80.0476	-60.0891	-39.978	-19.9585	0	19.9585	40.1001	60.1196	80.1086	100.159
75.7	-0.0969238	-75.0122	-51.0864	-28.3203	-4.21143	19.104	43.457	69.3359	100.647	138.733	0.183105	-100.037	-80.0476	-60.0586	-39.978	-19.928	0	20.0195	40.0696	60.0891	80.0781	100.128
75.8	-0.0968628	-74.8901	-51.0254	-28.3203	-4.15039	18.9819	43.457	69.2749	100.525	138.733	0.183044	-100.128	-80.0171	-60.0891	-39.978	-19.989	61.0352	19.989	40.0696	60.1501	80.1086	100.159
75.9	-0.0967407	-74.7681	-51.0864	-28.1372	-4.21143	18.8599	43.5181	69.1528	100.342	138.733	0.183044	-100.067	-80.0476	-60.0586	-39.978	-19.989	30.5176	19.989	40.1001	60.1501	80.1392	100.159
76	-0.0966186	-74.707	-51.1475	-27.9541	-4.3335	18.7378	43.5791	69.0918	100.281	138.733	0.182983	-100.128	-80.0476	-60.0586	-40.0391	-19.9585	61.0352	19.989	40.1001	60.0891	80.1086	100.128
76.1	-0.0965576	-74.585	-51.1475	-27.832	-4.3335	18.7378	43.5791	69.1528	100.342	138.733	0.182983	-100.067	-80.0781	-60.0586	-40.0391	-19.989	61.0352	19.989	40.0696	60.0891	80.0781	100.128
76.2	-0.0964966	-74.5239	-51.0864	-27.832	-4.39453	18.8599	43.457	69.2139	100.281	138.672	0.182922	-100.098	-80.0781	-60.0891	-40.0391	-19.989	0	20.0195	40.1001	60.0891	80.0781	100.098
76.3	-0.0964355	-74.4019	-51.0864	-27.771	-4.45557	18.9209	43.335	69.2749	100.22	138.611	0.182922	-100.128	-80.0476	-60.0891	-39.978	-19.989	-30.5176	20.0195	40.1001	60.0891	80.1086	100.098
76.4	-0.0964355	-74.3408	-51.1475	-27.6489	-4.45557	18.9819	43.396	69.2139	100.159	138.489	0.182922	-100.037	-80.1086	-60.0891	-39.978	-19.989	30.5176	19.989	40.1306	60.1196	80.0781	100.159
76.5	-0.0964355	-74.2187	-51.2085	-27.4048	-4.5166	19.043	43.457	69.1528	100.037	138.306	0.182739	-100.067	-80.0476	-60.0586	-40.0085	-19.989	0	20.0195	40.1611	60.1807	80.1392	100.128
76.6	-0.0963745	-74.1577	-51.2695	-27.2827	-4.45557	19.104	43.5791	69.1528	99.8535	138.184	0.182617	-100.098	-80.0476	-60.0891	-39.9475	-19.9585	91.5527	19.989	40.1001	60.0891	80.1697	100.159
76.7	-0.0963135	-74.0356	-51.2695	-27.1606	-4.27246	19.104	43.6401	69.0918	99.7314	138.062	0.182556	-100.098	-80.0476	-60.0586	-40.0085	-19.989	30.5176	19.928	40.0696	60.0891	80.1392	100.128
76.8	-0.0961914	-74.0356	-51.2085	-27.0386	-4.21143	19.104	43.5791	69.0308	99.6704	137.939	0.182495	-100.067	-80.0781	-59.9976	-40.0391	-19.989	61.0352	19.9585	40.0696	60.0891	80.0781	100.098
76.9	-0.0961304	-74.0967	-51.1475	-26.9775	-4.21143	19.104	43.5791	68.9697	99.6094	137.817	0.182434	-100.098	-80.1086	-60.0281	-40.0391	-20.0195	30.5176	20.0195	40.1001	60.0891	80.0781	100.159
77	-0.0960693	-74.1577	-51.0254	-26.9165	-4.27246	19.043	43.5791	68.9087	99.4873	137.817	0.182373	-100.128	-80.1086	-60.0586	-40.0085	-19.989	0	20.0806	40.1306	60.0586	80.0781	100.159
77.1	-0.0960083	-74.1577	-50.9033	-27.0386	-4.3335	18.9209	43.5791	68.7866	99.4873	137.878	0.18219	-100.098	-79.9866	-60.0891	-40.0085	-20.05	30.5176	19.989	40.0696	60.1196	80.0781	100.128
77.2	-0.0958862	-74.0967	-50.7202	-27.0996	-4.3335	18.8599	43.5791	68.7866	99.6094	137.939	0.182129	-100.098	-80.0781	-60.0586	-40.0391	-19.989	0	19.989	40.1001	60.0891	80.1086	100.128
77.3	-0.0957031	-74.0356	-50.6592	-27.2217	-4.27246	18.7988	43.5791	68.7256	99.7314	138	0.182129	-100.098	-79.9866	-60.0891	-39.978	-19.928	0	19.9585	40.1001	60.1196	80.1086	100.128
77.4	-0.095581	-73.9746	-50.5981	-27.1606	-4.15039	18.8599	43.6401	68.6645	99.9145	137.939	0.18219	-100.098	-80.0171	-60.0891	-39.978	-19.989	61.0352	20.0195	40.0391	60.1501	80.1086	100.128
77.5	-0.095459	-73.7915	-50.5371	-27.0386	-4.02832	18.8599	43.5791	68.6645	99.9756	137.939	0.182251	-100.098	-80.0476	-60.0281	-40.0085	-19.989	0	19.989	40.0696	60.1196	80.0781	100.128
77.6	-0.0953979	-73.6084	-50.415	-26.9165	-4.02832	18.9209	43.457	68.7256	99.9756	137.939	0.18219	-100.098	-80.0781	-60.0586	-39.978	-19.989	0	20.0195	40.1001	60.1196	80.1086	100.159
77.7	-0.0953979	-73.4253	-50.293	-26.9165	-4.08936	19.043	43.396	68.7256	99.9145	137.939	0.182068	-100.037	-80.0476	-60.0891	-39.917	-19.989	0	20.0806	40.1306	60.0586	80.0781	100.128
77.8	-0.095459	-73.2422	-50.1709	-26.9775	-4.15039	19.165	43.335	68.7256	99.8535	137.939	0.182007	-100.128	-80.0781	-60.1196	-39.9475	-19.989	30.5176	20.0195	40.1001	60.1196	80.0781	100.098
77.9	-0.095459	-73.1201	-50.0488	-26.9775	-4.21143	19.2261	43.335	68.7256	99.7314	137.878	0.181885	-100.098	-80.0476	-60.1196	-40.0696	-19.9585	-30.5176	20.0195	40.0696	60.1196	80.1697	100.159
78	-0.0953979	-73.0591	-50.0488	-26.9165	-4.21143	19.2261	43.335	68.6645	99.6094	137.695	0.181824	-100.128	-80.0476	-60.0281	-40.0391	-19.989	0	19.989	40.0696	60.1196	80.1086	100.128
78.1	-0.0952759	-72.998	-50.1709	-26.8555	-4.21143	19.165	43.2739	68.6035	99.5483	137.512	0.181702	-100.098	-80.0171	-60.0586	-39.978	-19.9585	61.0352	20.0195	40.1306	60.0891	80.1392	100.159
78.2	-0.0951538	-72.937	-50.293	-26.8555	-4.3335	19.165	43.1519	68.4814	99.5483	137.329	0.181641	-100.098	-80.0476	-60.0891	-39.978	-19.989	30.5176	19.9585	40.1001	60.1196	80.1392	100.159
78.3	-0.0950317	-72.876	-50.2319	-26.9165	-4.39453	19.104	43.0298	68.4204	99.6094	137.207	0.181519	-100.098	-80.0171	-60.0891	-40.0085	-19.989	61.0352	19.989	40.0696	60.1196	80.1392	100.098
78.4	-0.0949707	-72.876	-50.1099	-26.9165	-4.3335	19.043	42.9687	68.3594	99.6704	137.085	0.181458	-100.128	-80.0171	-60.0586	-40.0085	-19.9585	30.5176	19.989	40.0696	60.0891	80.1392	100.098
78.5	-0.0949097	-72.937	-49.9268	-26.8555	-4.21143	19.043	42.9077	68.2373	99.6704	136.963	0.181213	-100.098	-80.0476	-60.0891	-40.0696	-19.989	30.5176	19.989	40.1001	60.1196	80.0781	100.128
78.6	-0.0949097	-72.937	-49.8047	-26.7944	-4.15039	19.104	42.9687	68.1152	99.4873	136.841	0.180969	-100.067	-80.0476	-60.0891	-40.0085	-19.989	30.5176	19.989	40.0391	60.1196	80.1086	100.128
78.7	-0.0949097	-72.8149	-49.7436	-26.7944	-4.08936	19.165	43.0908	68.1152	99.3652	136.841	0.180786	-100.128	-80.0476	-60.0281	-39.978	-19.989	0	19.9585	40.0696	60.0891	80.1392	100.098
78.8	-0.0948486	-72.6929	-49.6826	-26.7944	-4.08936	19.3481	43.2739	68.1152	99.3042	136.78	0.180603	-100.098	-80.0476	-60.0586	-39.9475	-19.9585	0	19.928	40.1001	60.1196	80.1392	100.128
78.9	-0.0947876	-72.5098	-49.6826	-26.7944	-4.08936	19.4702	43.335	68.1152	99.2432	136.719	0.180481	-100.159	-80.0781	-60.0281	-40.0085	-20.0195	61.0352	20.05	40.0391	60.0891	80.1392	100.159
79	-0.0946655	-72.3877	-49.6216	-26.7334	-4.02832	19.5312	43.396	68.1152	99.2432	136.658	0.18042	-100.098	-80.0476	-60.0891	-40.0696	-19.989	0	19.989	40.0696	60.0891	80.1392	100.159
79.1	-0.0945435	-72.3267	-49.4385	-26.6113	-4.02832	19.5312	43.396	68.0542	99.2432	136.78	0.180359	-100.067	-80.0781	-60.0586	-40.0391	-19.989	-30.5176	19.989	40.0391	60.1196	80.1086	100.128
79.2	-0.0943603	-72.2656	-49.3164	-26.4893	-4.02832	19.4702	43.396	67.9932	99.1821	136.78	0.180298	-100.098	-80.0476	-60.0281	-40.0085	-19.989	0	20.0195	40.0696	60.0586	80.1086	100.159
79.3	-0.0942993	-72.1436	-49.1333	-26.4893	-4.02832	19.2871	43.335	67.9932	99.1211	136.597	0.180237	-100.128	-80.1086	-60.0586	-40.0085	-19.989	-30.5176	20.05	40.1001	60.0891	80.0476	100.159
79.4	-0.0942383	-72.0215	-49.1333	-26.5503	-4.02832	19.165	43.2129	68.0542	99.0601	136.475	0.180176	-100.098	-80.0476	-60.0891	-39.978	-19.989	0	20.0806	40.1001	60.1196	80.0781	100.159
79.5	-0.0941162	-71.8994	-49.1333	-26.5503	-3.96728	19.043	43.1519	68.1152	99.1211	136.414	0.180115	-100.098	-79.9866	-60.0891	-39.978	-19.989	30.5176	20.0195	40.0696	60.0586	80.0781	100.189
79.6	-0.0940552	-71.8994	-49.1943	-26.5503	-3.90625	18.9819	43.2129	68.2983	99.1821	136.414	0.180054	-100.128	-80.0476	-60.0586	-40.0085	-20.0195	30.5176	19.989	40.1001	60.0891	80.1392	100.159
79.7	-0.0939941	-72.0215	-49.1943	-26.6113	-3.84521	19.043	43.2129	68.3594	99.2432	136.414	0.179993	-100.098	-79.9866	-60.0281	-39.978	-19.989	0	20.0195	40.0696	60.0586	80.1392	100.159
79.8	-0.0939941	-72.0825	-49.1333	-26.6113	-3.84521	19.104	43.2129	68.3594	99.1821	136.353	0.180054	-100.098	-80.0476	-60.0586	-40.0391	-19.989	30.5176	20.0195	40.0696	60.0891	80.0476	100.189
79.9	-0.0939941	-72.1436	-49.0112	-26.6113	-3.84521	19.2261	43.0908	68.2373	98.8769	136.414	0.180237	-100.189	-80.0781	-60.0281	-40.0391	-20.05	-61.0352	20.0806	40.0696	60.0586	80.0781	100.159
80	-0.0939331	-72.0825	-48.8892	-26.5503	-3.72314	19.2871	42.9687	68.0542	98.7549	136.475	0.180359	-100.098	-80.0476	-60.0586	-40.0085	-20.0195	-30.5176	20.0195	40.0696	60.0891	80.0476	100.159
80.1	-0.093811	-72.0825	-48.8892	-26.4893	-3.72314	19.2871	42.9077	67.8101	98.8159	136.475	0.180481	-100.098	-80.0476	-60.0281	-39.978	-20.0195	30.5176	20.05	40.0391	60.0891	80.0476	100.189
80.2	-0.093689	-72.0215	-49.0112	-26.3672	-3.72314	19.104	42.7856	67.749	98.8769	136.353	0.180603	-100.128	-80.0476	-60.0586	-40.0085	-19.989	30.5176	20.05	40.0391	60.0586	80.0781	100.159
80.3	-0.0934448	-71.9604	-49.1333	-26.2451	-3.84521	18.9209	42.8467	67.8101	98.938	136.291	0.180603	-100.098	-80.0171	-60.0891	-39.978	-19.989	30.5176	19.9585	40.0696	60.1196	80.1086	100.128
80.4	-0.0933227	-71.8994	-49.1333	-26.1841	-4.02832	18.9209	42.9687	67.8711	98.938	136.23	0.180542	-100.128	-80.0476	-60.0281	-40.0391	-19.989	61.0352	20.0195	40.0696	60.0891	80.0781	100.22
80.5	-0.0932007	-71.7773	-49.0723	-26.123	-4.08936	18.9209	43.0298	67.9321	98.938	136.169	0.180359	-100.098	-80.0476	-59.9976	-39.9475	-19.989	61.0352	20.0195	40.0696	60.0891	80.1086	100.159
80.6	-0.0930786	-71.6553	-49.0723	-26.123	-4.02832	18.9819	43.0908	67.9932	98.8769	136.108	0.180237	-100.128	-80.0171	-60.0891	-39.978	-20.05	-30.5176	20.0195	40.1001	60.0891	80.1086	100.159
80.7	-0.0929565	-71.5332	-49.0723	-26.123	-3.90625	18.9819	43.0908	67.9932	98.6938	136.108	0.180176	-100.098	-80.0781	-60.0281	-40.0085	-19.989	0	20.0806	40.1001	60.0891	80.0781	100.098
80.8	-0.0928955	-71.4722	-49.0112	-26.123	-3.78418	18.9209	43.0298	67.9321	98.5107	136.169	0.180176	-100.098	-80.0476	-60.0891	-39.9475	-20.0195	30.5176	20.0806	40.0391	60.0891	80.1392	100.128
80.9	-0.0929565	-71.5332	-48.8892	-26.001	-3.72314	18.9209	42.9687	67.9321	98.3276	136.108	0.180237	-100.128	-80.0781	-60.0586	-40.0085	-19.989	0	20.0195	40.1001	60.0586	80.0781	100.098
81	-0.0930786	-71.4722	-48.7061	-25.9399	-3.72314	18.9819	42.9077	67.9321	98.3276	135.986	0.180298	-100.128	-80.0476	-60.0281	-40.0085	-19.989	30.5176	19.989	40.0391	60.1196	80.1086	100.128
81.1	-0.0931396	-71.4111	-48.584	-25.9399	-3.78418	19.043	42.9077	67.9321	98.4497	135.864	0.180298	-100.128	-79.9866	-60.0891	-40.0391	-19.989	30.5176	20.05	40.1001	60.0891	80.0476	100.128
81.2	-0.0930176	-71.2891	-48.4619	-25.8789	-3.72314	19.104	42.9077	67.9321	98.4497	135.742	0.180176	-100.037	-80.0781	-60.0891	-40.0391	-19.928	61.0352	19.989	40.0696	60.1196	80.1392	100.159
81.3	-0.0928955	-71.106	-48.4009	-25.8789	-3.66211	19.104	42.9077	67.8711	98.3887	135.681	0.180115	-100.098	-80.0781	-60.0586	-39.978	-19.9585	0	20.0195	40.0391	60.0891	80.0781	100.067
81.4	-0.0928955	-71.0449	-48.3398	-25.8789	-3.54004	19.104	42.9077	67.749	98.2666	135.62	0.179993	-100.128	-80.0781	-60.0586	-40.0085	-19.9585	30.5176	20.05	40.0696	60.2112	80.1086	100.098
81.5	-0.0928955	-70.9839	-48.2788	-25.9399	-3.479	19.104	42.9077	67.688	98.3276	135.559	0.179993	-100.037	-80.0476	-60.0586	-39.978	-19.9585	30.5176	20.0195	40.1306	60.0891	80.1086	100.128
81.6	-0.0929565	-70.8618	-48.3398	-25.8789	-3.479	19.043	42.7856	67.6269	98.3276	135.498	0.179993	-100.098	-80.1086	-60.0586	-40.0391	-19.9585	61.0352	20.0195	40.0696	60.0891	80.1086	100.098
81.7	-0.0930176	-70.7397	-48.4619	-25.8179	-3.54004	19.043	42.6636	67.6269	98.3887	135.437	0.180054	-100.098	-80.0476	-60.0281	-40.0085	-19.989	61.0352	19.9585	40.0696	60.0586	80.0781	100.159
81.8	-0.0930176	-70.6177	-48.4619	-25.8179	-3.60107	18.9209	42.6025	67.6269	98.4497	135.437	0.180054	-100.128	-80.0476	-60.0586	-40.0391	-19.9585	30.5176	19.989	40.0391	60.0891	80.1392	100.128
81.9	-0.0930176	-70.5566	-48.4619	-25.8179	-3.66211	18.8599	42.6025	67.6269	98.3887	135.437	0.179932	-100.098	-80.0781	-60.0586	-40.0696	-20.0195	61.0352	19.989	40.0391	60.0891	80.1392	100.128
82	-0.0928955	-70.5566	-48.4009	-25.8179	-3.66211	18.7378	42.6025	67.5659	98.2666	135.376	0.179687	-100.098	-80.0781	-59.9976	-40.0391	-19.989	91.5527	19.989	40.0391	60.1196	80.1697	100.098
82.1	-0.0927124	-70.6177	-48.2788	-25.8789	-3.72314	18.7378	42.6025	67.6269	98.1445	135.254	0.179504	-100.128	-80.0476	-60.0281	-40.0085	-19.989	30.5176	20.0195	40.0391	60.0891	80.1392	100.128
82.2	-0.0925293	-70.7397	-48.2178	-25.9399	-3.72314	18.7378	42.5415	67.688	98.0835	135.193	0.179382	-100.098	-80.0476	-60.0586	-40.0391	-19.989	0	20.0195	40.0696	60.0891	80.0781	100.098
82.3	-0.0924072	-70.7397	-48.2178	-25.9399	-3.78418	18.7378	42.4805	67.749	98.0835	135.132	0.179382	-100.037	-80.0781	-59.9976	-40.0391	-19.9585	30.5176	20.0195	40.0391	60.0891	80.1086	100.128
82.4	-0.0923462	-70.6787	-48.2788	-25.9399	-3.78418	18.7988	42.4805	67.749	98.0835	135.132	0.179382	-100.128	-80.0781	-60.0281	-40.0391	-19.989	61.0352	20.0195	40.0696	60.0586	80.1086	100.159
82.5	-0.0923462	-70.6177	-48.3398	-25.9399	-3.78418	18.8599	42.4805	67.688	98.0225	135.193	0.179382	-100.128	-80.0781	-60.0281	-39.978	-19.9585	0	19.9585	40.0391	60.0586	80.1086	100.098
82.6	-0.0922852	-70.5566	-48.3398	-25.8179	-3.78418	18.9819	42.5415	67.5659	98.0225	135.254	0.179382	-100.128	-80.0476	-59.9976	-40.0391	-19.9585	61.0352	19.989	40.0085	60.0586	80.1392	100.159
82.7	-0.0922852	-70.4956	-48.2178	-25.6348	-3.78418	19.043	42.5415	67.4438	97.9614	135.193	0.179321	-100.098	-80.0781	-60.0281	-40.0391	-19.989	61.0352	20.05	40.0085	60.1196	80.1086	100.128
82.8	-0.0922852	-70.3735	-48.0957	-25.5737	-3.78418	19.104	42.4805	67.3828	98.0225	135.132	0.17926	-100.128	-80.0781	-59.9976	-40.0391	-19.989	0	20.0195	40.0085	60.0891	80.1086	100.098
82.9	-0.0922241	-70.3125	-47.9736	-25.6348	-3.78418	19.165	42.4194	67.2607	97.9614	135.132	0.179138	-100.098	-80.1392	-59.967	-40.0391	-19.9585	30.5176	20.0806	40.0696	60.0586	80.0781	100.128
83	-0.092102	-70.3125	-47.9736	-25.6958	-3.72314	19.165	42.4805	67.1997	97.8393	135.132	0.179077	-100.128	-80.0781	-60.0281	-40.0696	-19.9585	0	19.989	40.0391	60.0891	80.0781	100.159
83.1	-0.09198	-70.2515	-47.9736	-25.6958	-3.66211	19.165	42.5415	67.1387	97.5952	135.132	0.179077	-100.128	-80.0781	-60.0586	-40.0391	-19.989	61.0352	20.05	40.0391	60.0586	80.0781	100.159
83.2	-0.0918579	-70.2515	-48.0347	-25.5737	-3.60107	19.2261	42.6025	67.0776	97.4731	135.132	0.179138	-100.128	-80.0781	-59.9976	-40.0391	-19.989	91.5527	20.0195	40.1001	60.0586	80.1086	100.159
83.3	-0.0918579	-70.3125	-47.9736	-25.4517	-3.66211	19.2871	42.6636	67.0776	97.4731	135.193	0.179138	-100.098	-80.0781	-60.0281	-40.0696	-19.9585	0	20.05	40.0085	60.0891	80.1697	100.128
83.4	-0.0918579	-70.3125	-47.9126	-25.3906	-3.60107	19.2871	42.6025	67.0166	97.5342	135.254	0.179138	-100.098	-80.0476	-59.9976	-40.0696	-19.9585	30.5176	20.05	40.0391	60.0281	80.0781	100.159
83.5	-0.0917969	-70.1904	-47.8516	-25.3906	-3.479	19.3481	42.6025	67.0166	97.5342	135.193	0.179077	-100.067	-80.0171	-60.0891	-40.0696	-20.0195	30.5176	20.0806	40.0391	60.0891	80.0781	100.128
83.6	-0.0916138	-69.9463	-47.7905	-25.3906	-3.35693	19.3481	42.6636	67.0166	97.5342	135.01	0.179016	-100.006	-80.0781	-60.0281	-40.0391	-19.9585	30.5176	20.05	40.0391	60.0281	80.0781	100.128
83.7	-0.0913696	-69.7632	-47.7295	-25.3906	-3.35693	19.2261	42.7856	67.1387	97.4121	134.888	0.178894	-100.098	-80.0781	-60.0586	-40.0696	-19.989	0	20.05	40.1001	60.0586	80.0476	100.128
83.8	-0.0911865	-69.7021	-47.7295	-25.3906	-3.35693	19.2261	42.8467	67.2607	97.229	134.888	0.178772	-100.067	-80.0781	-60.0891	-40.0085	-19.989	61.0352	20.0806	40.0391	60.0891	80.0781	100.128
83.9	-0.0911865	-69.7021	-47.7295	-25.3906	-3.41797	19.2871	42.8467	67.2607	97.1069	134.888	0.178772	-100.128	-80.0781	-60.0586	-40.0391	-19.9585	61.0352	20.05	40.0696	60.0891	80.1086	100.22
84	-0.0913086	-69.6411	-47.7295	-25.3906	-3.41797	19.2871	42.7856	67.2607	97.1069	134.949	0.178772	-100.128	-80.0171	-60.0281	-40.0391	-19.989	61.0352	20.0195	40.0391	60.0891	80.1086	100.128
84.1	-0.0914307	-69.5801	-47.6074	-25.4517	-3.41797	19.2261	42.6636	67.2607	97.0459	134.949	0.178833	-100.067	-80.0781	-60.0281	-40.0391	-20.0195	91.5527	19.989	40.0085	60.0586	80.0781	100.159
84.2	-0.0914917	-69.519	-47.4853	-25.4517	-3.35693	19.165	42.6025	67.2607	97.0459	134.888	0.178772	-100.098	-80.0476	-59.9976	-40.0391	-19.989	61.0352	20.0806	40.0696	60.1196	80.0781	100.128
84.3	-0.0914307	-69.458	-47.4243	-25.4517	-3.23486	19.104	42.6025	67.1997	97.0459	134.766	0.178711	-100.067	-80.1086	-60.0586	-40.0696	-19.989	30.5176	19.989	40.0085	60.0891	80.0781	100.098
84.4	-0.0913086	-69.458	-47.3633	-25.3906	-3.17383	19.165	42.6636	67.1997	97.0459	134.705	0.178589	-100.037	-80.0781	-60.0586	-40.0696	-19.9585	61.0352	19.989	40.0696	60.1196	80.0476	100.098
84.5	-0.0912476	-69.458	-47.3633	-25.3296	-3.17383	19.2261	42.6025	67.2607	97.0459	134.705	0.178467	-100.159	-80.1392	-59.9976	-40.0391	-20.0195	61.0352	20.0195	40.1001	60.0586	80.0781	100.128
84.6	-0.0911865	-69.397	-47.3633	-25.2686	-3.23486	19.2261	42.6025	67.4438	96.9849	134.827	0.178406	-100.098	-80.1086	-60.0281	-39.9475	-19.9585	61.0352	20.05	40.0696	60.0281	80.1392	100.128
84.7	-0.0911255	-69.3359	-47.4243	-25.3296	-3.2959	19.165	42.6025	67.5659	96.9849	135.01	0.178345	-100.037	-80.0476	-59.9976	-40.0391	-19.8975	61.0352	20.0195	40.0696	60.0586	80.1086	100.128
84.8	-0.0909424	-69.2139	-47.5464	-25.3296	-3.23486	19.043	42.5415	67.5049	96.9849	135.132	0.178345	-100.067	-80.0476	-60.0281	-40.0391	-19.9585	61.0352	20.0195	40.0085	60.0891	80.0781	100.098
84.9	-0.0907593	-69.0308	-47.6685	-25.3296	-3.17383	18.9819	42.5415	67.3828	97.0459	135.132	0.178345	-100.006	-80.0781	-60.0891	-40.0391	-19.9585	91.5527	20.0806	40.0391	60.0586	80.1697	100.098
85	-0.0906372	-68.9697	-47.6685	-25.3296	-3.11279	18.9819	42.5415	67.1997	97.1069	135.132	0.178284	-100.037	-80.1392	-60.0281	-40.0391	-19.989	30.5176	20.05	40.0391	60.0891	80.1086	100.159
85.1	-0.0905151	-68.9697	-47.5464	-25.3906	-3.17383	18.9819	42.4194	67.0776	97.0459	135.132	0.178284	-100.159	-80.0781	-60.0281	-40.0391	-19.989	61.0352	20.0195	40.0696	60.1196	80.1086	100.098
85.2	-0.0904541	-69.0308	-47.3633	-25.3906	-3.23486	19.043	42.3584	67.0166	97.0459	135.193	0.178406	-100.128	-80.0781	-60.0586	-40.0696	-19.928	30.5176	20.0195	40.0085	60.0281	80.1086	100.128
85.3	-0.090332	-69.0918	-47.1802	-25.3296	-3.35693	19.043	42.3584	67.0166	96.9849	135.071	0.178589	-100.067	-80.0781	-60.0281	-40.0391	-19.9585	61.0352	20.0195	40.0391	60.0891	80.1392	100.098
85.4	-0.090271	-69.0918	-47.1191	-25.2686	-3.41797	19.104	42.3584	66.8945	96.9238	134.888	0.178711	-100.128	-80.0781	-60.0281	-40.0391	-19.9585	122.07	20.0195	40.0696	60.0586	80.1697	100.128
85.5	-0.090332	-69.0918	-47.1191	-25.2075	-3.35693	19.165	42.4805	66.8335	96.8018	134.766	0.178711	-100.037	-80.0781	-60.0281	-39.978	-19.989	91.5527	20.0195	40.0391	60.0891	80.1392	100.098
85.6	-0.090332	-68.9697	-47.1802	-25.1465	-3.23486	19.2261	42.6636	66.7725	96.8628	134.705	0.17865	-100.128	-80.0781	-60.0586	-40.0391	-19.989	91.5527	20.0195	40.0391	60.0891	80.1086	100.098
85.7	-0.090332	-68.9087	-47.1802	-24.9634	-3.23486	19.2261	42.7246	66.8335	96.8628	134.705	0.178589	-100.067	-80.0171	-60.0586	-40.0391	-19.9585	30.5176	20.0806	40.0085	60.0891	80.1086	100.098
85.8	-0.090271	-68.7256	-47.1802	-24.8413	-3.2959	19.2261	42.7856	66.9556	96.8628	134.705	0.178528	-100.098	-80.0781	-60.0281	-40.0391	-19.9585	30.5176	20.05	40.0696	60.0586	80.1392	100.128
85.9	-0.09021	-68.6645	-46.9971	-24.6582	-3.35693	19.2261	42.8467	67.0776	96.7407	134.705	0.178467	-100.098	-80.0781	-60.0281	-40.0391	-19.9585	30.5176	20.05	40.0391	60.1196	80.0781	100.159
86	-0.0900879	-68.6035	-46.814	-24.5972	-3.35693	19.2261	42.8467	67.1997	96.6186	134.644	0.178406	-100.037	-80.1086	-59.9976	-40.0391	-19.8975	30.5176	19.989	40.0696	60.0281	80.1086	100.128
86.1	-0.0899048	-68.5425	-46.6309	-24.5972	-3.23486	19.104	42.7856	67.1997	96.6186	134.644	0.178345	-100.128	-80.1086	-59.9976	-40.0391	-19.9585	61.0352	19.989	40.0391	60.0891	80.0781	100.159
86.2	-0.0897827	-68.4814	-46.5088	-24.7192	-3.17383	19.043	42.6636	67.0776	96.6186	134.583	0.178284	-100.098	-80.0476	-60.0281	-40.0391	-20.0195	91.5527	20.05	40.0696	60.1196	80.1392	100.159
86.3	-0.0895996	-68.4204	-46.5088	-24.9023	-3.17383	18.9819	42.6025	66.8945	96.6797	134.46	0.178284	-100.098	-80.0781	-60.0586	-40.0696	-19.989	91.5527	19.989	40.0085	60.0586	80.1392	100.098
86.4	-0.0894775	-68.4204	-46.4478	-25.0854	-3.17383	18.9209	42.5415	66.7114	96.7407	134.46	0.178284	-100.098	-80.0781	-60.0891	-40.1001	-19.989	30.5176	19.989	40.0391	60.1196	80.0476	100.098
86.5	-0.0893555	-68.4814	-46.4478	-25.2075	-3.2959	18.9209	42.4805	66.6504	96.6797	134.46	0.178101	-100.098	-80.0781	-60.0891	-40.0696	-19.9585	0	20.05	40.1001	60.1196	80.0781	100.128
86.6	-0.0893555	-68.5425	-46.3867	-25.3296	-3.35693	18.8599	42.4194	66.5283	96.5576	134.46	0.177856	-100.098	-80.1086	-60.0281	-39.978	-19.9585	0	20.0195	40.1001	60.0891	80.1086	100.098
86.7	-0.0892944	-68.6035	-46.3867	-25.3296	-3.479	18.8599	42.4194	66.5894	96.4966	134.399	0.177673	-100.128	-80.1086	-60.0281	-39.978	-19.989	30.5176	19.989	40.1001	60.0586	80.1086	100.128
86.8	-0.0892334	-68.6645	-46.3257	-25.2686	-3.479	18.9819	42.4805	66.6504	96.4355	134.399	0.17749	-100.098	-80.1086	-60.0281	-39.978	-19.9585	61.0352	20.0195	40.0696	60.0891	80.0781	100.128
86.9	-0.0892334	-68.7256	-46.3257	-25.2075	-3.479	19.043	42.4805	66.8335	96.4355	134.277	0.17749	-100.098	-80.1086	-60.0586	-40.0391	-19.989	91.5527	20.05	40.0696	60.0891	80.1392	100.159
87	-0.0892944	-68.7256	-46.3867	-25.0244	-3.35693	19.104	42.4805	66.9556	96.4355	134.155	0.17749	-100.037	-80.0781	-60.0281	-40.0696	-19.928	30.5176	20.0195	40.0696	60.0891	80.1086	100.159
87.1	-0.0892334	-68.6035	-46.3257	-24.9023	-3.17383	19.104	42.4194	67.0166	96.3745	134.033	0.177612	-100.006	-80.0781	-59.9976	-40.0085	-19.928	30.5176	20.05	40.0696	60.0891	80.1392	100.159
87.2	-0.0891724	-68.4204	-46.2036	-24.8413	-3.11279	19.104	42.3584	67.0166	96.3745	133.972	0.177673	-100.067	-80.0171	-60.0281	-40.0391	-19.989	30.5176	20.0195	40.0085	60.1196	80.1086	100.098
87.3	-0.0890503	-68.2983	-46.2036	-24.8413	-3.05176	19.043	42.2974	66.8945	96.3745	133.972	0.177673	-100.037	-80.0781	-60.0891	-40.0391	-19.9585	91.5527	20.0195	40.1001	60.1501	80.0781	100.098
87.4	-0.0890503	-68.1763	-46.1426	-24.9023	-2.99072	18.9819	42.1753	66.7725	96.4966	133.911	0.177673	-100.098	-80.1086	-60.0586	-40.0696	-19.989	0	19.989	40.1001	60.0891	80.0476	100.128
87.5	-0.0891113	-68.0542	-46.2036	-24.9634	-2.92969	18.9819	42.1143	66.6504	96.4966	133.789	0.177673	-100.098	-80.0781	-60.0281	-40.0391	-19.989	61.0352	20.05	40.0696	60.0586	80.1086	100.159
87.6	-0.0891724	-68.0542	-46.2646	-25.0244	-2.86865	18.8599	42.1753	66.5894	96.4355	133.667	0.177795	-100.098	-80.0781	-60.0891	-40.0696	-19.9585	30.5176	20.0195	40.0391	60.0586	80.1392	100.128
87.7	-0.0892334	-68.1152	-46.3867	-25.0854	-2.86865	18.7988	42.3584	66.5894	96.3135	133.606	0.177795	-100.037	-80.1392	-60.0281	-40.0391	-19.989	30.5176	20.0195	40.0696	60.1196	80.1086	100.128
87.8	-0.0892334	-68.1152	-46.4478	-25.1465	-2.86865	18.6768	42.4194	66.5283	96.2524	133.667	0.177795	-100.067	-80.0781	-59.9976	-40.0391	-20.0195	30.5176	19.989	40.0696	60.0586	80.0781	100.159
87.9	-0.0892334	-68.0542	-46.3867	-25.2075	-2.92969	18.6768	42.2974	66.4673	96.1914	133.667	0.177795	-100.037	-80.0171	-60.0281	-40.0696	-19.989	61.0352	19.9585	40.0696	60.0891	80.1086	100.098
88	-0.0891113	-68.0542	-46.3257	-25.0854	-2.99072	18.7988	42.1753	66.3452	96.2524	133.667	0.177795	-100.037	-80.0476	-60.1196	-40.0391	-19.8975	30.5176	20.0195	40.1001	60.1196	80.0781	100.128
88.1	-0.0889893	-68.0542	-46.2646	-24.9023	-3.05176	18.9209	42.1143	66.2231	96.4355	133.667	0.177856	-100.098	-80.0781	-60.0586	-39.978	-19.989	61.0352	20.05	40.0696	60.0891	80.0476	100.128
88.2	-0.0888672	-67.9932	-46.2036	-24.7803	-3.05176	19.043	42.1143	66.2842	96.6186	133.606	0.177979	-100.006	-80.0781	-60.0586	-40.0085	-19.9585	91.5527	20.0195	40.0696	60.0586	80.1086	100.159
88.3	-0.0888061	-67.8711	-46.1426	-24.7192	-3.11279	19.104	42.2363	66.3452	96.6797	133.545	0.178101	-100.128	-80.1392	-60.0891	-39.978	-19.989	30.5176	20.0195	40.0391	60.0586	80.0781	100.159
88.4	-0.0886841	-67.749	-46.0815	-24.7192	-3.17383	19.165	42.3584	66.4062	96.6186	133.545	0.178162	-100.067	-80.0781	-60.0586	-40.0085	-19.989	30.5176	19.9585	40.0696	60.0891	80.1086	100.128
88.5	-0.0886841	-67.688	-46.1426	-24.7192	-3.17383	19.2261	42.3584	66.4062	96.4966	133.667	0.178223	-100.067	-80.0476	-60.0586	-40.0391	-20.05	91.5527	19.9585	40.0391	60.1501	80.1086	100.128
88.6	-0.088562	-67.5659	-46.1426	-24.5361	-2.99072	19.165	42.4194	66.4062	96.3745	133.728	0.178101	-100.098	-80.0781	-60.0891	-40.0391	-19.989	0	19.989	40.0391	60.0891	80.0781	100.098
88.7	-0.0884399	-67.4438	-46.2036	-24.292	-2.86865	19.043	42.4194	66.4062	96.2524	133.789	0.177979	-100.128	-80.0781	-60.0586	-40.0391	-19.989	30.5176	19.989	40.0391	60.0891	80.1086	100.159
88.8	-0.0884399	-67.3828	-46.1426	-24.231	-2.80762	18.9819	42.2974	66.4062	96.2524	133.728	0.177734	-100.098	-80.0781	-60.0281	-40.0391	-19.989	91.5527	20.05	40.0696	60.0586	80.0781	100.128
88.9	-0.088501	-67.3218	-46.0205	-24.292	-2.86865	19.043	42.1143	66.3452	96.3135	133.728	0.17749	-100.067	-80.0781	-60.0586	-39.978	-19.989	0	20.0806	40.1001	60.0891	80.0781	100.159
89	-0.088562	-67.1997	-46.0205	-24.4751	-2.92969	19.043	42.0532	66.2842	96.3745	133.667	0.177307	-100.067	-80.0171	-60.0281	-40.0391	-20.0195	30.5176	20.0195	40.0391	60.0281	80.1086	100.189
89.1	-0.088623	-67.1387	-46.0205	-24.5972	-2.92969	19.104	42.0532	66.2842	96.3745	133.667	0.177307	-100.098	-80.0476	-60.0281	-40.0085	-19.989	61.0352	20.05	40.0391	60.1196	80.1086	100.128
89.2	-0.088623	-67.0776	-46.0815	-24.5972	-2.86865	19.165	42.1143	66.2842	96.3745	133.606	0.177307	-100.098	-80.0476	-60.0281	-39.978	-19.989	30.5176	19.989	40.0391	60.0891	80.0781	100.128
89.3	-0.088562	-67.0776	-46.0815	-24.5361	-2.74658	19.165	42.2363	66.2842	96.4966	133.606	0.177307	-100.098	-80.0171	-60.0891	-40.0696	-20.0195	0	20.0195	40.0391	60.0891	80.1086	100.128
89.4	-0.088501	-67.0776	-46.0815	-24.4751	-2.68555	19.104	42.2974	66.2842	96.6186	133.606	0.177307	-100.128	-80.0781	-60.0891	-40.0391	-19.989	30.5176	20.0195	40.0696	60.0891	80.0476	100.159
89.5	-0.0883789	-67.1387	-46.0205	-24.4751	-2.56348	19.043	42.3584	66.2842	96.6797	133.545	0.177307	-100.128	-80.0476	-60.0281	-40.0391	-19.989	61.0352	20.05	40.0696	60.0891	80.0781	100.159
89.6	-0.0881348	-67.1997	-46.0205	-24.5361	-2.50244	19.104	42.3584	66.2231	96.6797	133.423	0.177246	-100.189	-80.0476	-60.0281	-40.0696	-20.0195	0	20.05	40.0391	60.0891	80.0781	100.128
89.7	-0.0878906	-67.1997	-45.9595	-24.5361	-2.56348	19.2261	42.3584	66.1621	96.5576	133.301	0.177185	-100.128	-80.0476	-60.0281	-40.0391	-19.9585	0	20.0195	40.0085	60.1501	80.1086	100.189
89.8	-0.0877075	-67.2607	-45.9595	-24.5972	-2.62451	19.104	42.2974	66.1621	96.3745	133.179	0.177124	-100.128	-80.0476	-60.0586	-40.0085	-20.05	30.5176	20.0195	40.0391	60.0586	80.0476	100.128
89.9	-0.0876465	-67.3218	-45.8374	-24.6582	-2.74658	18.9819	42.2974	66.2231	96.1914	133.179	0.177124	-100.098	-80.0171	-60.0281	-40.0391	-20.0195	0	20.0806	40.0391	60.1196	80.1086	100.128
90	-0.0877075	-67.3218	-45.7764	-24.7192	-2.86865	18.9209	42.2363	66.2231	96.0083	133.301	0.177185	-100.098	-80.0476	-60.0891	-40.0696	-20.05	30.5176	19.989	40.1001	60.0891	80.0476	100.128
90.1	-0.0878296	-67.3218	-45.8374	-24.6582	-2.99072	18.8599	42.2363	66.2231	95.8862	133.484	0.177185	-100.098	-80.0781	-60.0586	-40.1001	-19.9585	-30.5176	20.0195	40.0391	60.1196	80.0781	100.128
90.2	-0.0878296	-67.1997	-45.9595	-24.5972	-3.05176	18.9209	42.1753	66.1011	95.8252	133.667	0.177185	-100.128	-80.0171	-60.0586	-40.0391	-20.0195	0	20.0806	40.1001	60.1501	80.0781	100.159
90.3	-0.0878296	-67.0776	-46.0205	-24.4751	-2.99072	18.9209	41.9922	65.979	95.8252	133.728	0.177124	-100.128	-80.0781	-60.0281	-40.0085	-19.989	0	20.0806	40.0391	60.0891	80.0781	100.189
90.4	-0.0877685	-66.8945	-46.0205	-24.4141	-2.99072	18.9209	41.8701	65.918	95.8252	133.728	0.177124	-100.159	-80.0476	-60.0281	-40.0391	-19.989	30.5176	20.0195	40.0696	60.0891	80.0171	100.159
90.5	-0.0877685	-66.7725	-46.0205	-24.4141	-3.11279	18.9209	41.8091	65.979	96.0083	133.667	0.177063	-100.067	-80.0171	-60.0586	-39.978	-19.989	61.0352	20.05	40.0696	60.0281	80.0781	100.128
90.6	-0.0878296	-66.7725	-46.0205	-24.4751	-3.17383	18.8599	41.8091	66.04	96.1304	133.606	0.177002	-100.037	-80.0781	-60.0586	-40.0391	-19.989	30.5176	20.05	40.0696	60.0891	80.0476	100.159
90.7	-0.0878906	-66.8335	-46.0815	-24.5361	-3.17383	18.8599	41.8701	66.04	96.1914	133.423	0.177002	-100.098	-80.0781	-60.0586	-40.0391	-20.0195	30.5176	19.989	40.0085	60.0891	80.0781	100.159
90.8	-0.0878906	-66.8335	-46.1426	-24.5972	-3.17383	18.7988	41.8701	66.1011	96.1914	133.179	0.177002	-100.098	-80.0476	-60.0281	-40.0391	-20.0195	30.5176	20.0806	40.0696	60.0891	80.0476	100.128
90.9	-0.0878906	-66.8945	-46.2036	-24.5972	-3.05176	18.7378	41.8701	66.1011	96.2524	132.996	0.177124	-100.128	-80.0476	-60.0281	-40.0085	-19.9585	30.5176	20.0806	40.0391	60.0586	80.0781	100.128
91	-0.0878906	-66.9556	-46.2036	-24.5361	-2.86865	18.7378	41.8091	66.1011	96.3135	132.874	0.177246	-100.098	-80.0781	-60.0281	-40.0391	-19.989	30.5176	20.0806	40.1001	60.0586	80.0476	100.189
91.1	-0.0879517	-66.9556	-46.1426	-24.4751	-2.74658	18.7988	41.8091	66.1011	96.3135	132.874	0.177246	-100.067	-80.0476	-59.9976	-39.978	-19.989	0	20.0195	40.0696	60.0891	80.0781	100.159
91.2	-0.0878906	-66.8945	-45.9595	-24.4141	-2.74658	18.9209	41.748	66.1011	96.3135	132.996	0.177246	-100.098	-80.0781	-60.0586	-40.0391	-20.05	61.0352	20.0195	40.0391	60.0281	80.1086	100.189
91.3	-0.0877075	-66.8335	-45.7764	-24.353	-2.80762	19.104	41.687	66.04	96.3135	133.057	0.177185	-100.098	-80.0476	-60.0891	-40.0085	-19.989	30.5176	20.1111	40.1001	60.0586	80.0781	100.128
91.4	-0.0874634	-66.7725	-45.6543	-24.292	-2.99072	19.104	41.748	65.918	96.3135	132.996	0.177063	-100.128	-80.0476	-60.0891	-40.0696	-20.0195	61.0352	20.0195	40.0391	60.0891	80.1392	100.189
91.5	-0.0872192	-66.5894	-45.5933	-24.292	-3.11279	19.043	41.8701	65.7959	96.1914	132.874	0.17688	-100.067	-80.0476	-59.9976	-40.0391	-19.989	30.5176	20.0195	40.0696	60.0891	80.0781	100.128
91.6	-0.0870361	-66.5283	-45.6543	-24.231	-3.11279	18.9209	41.9922	65.7349	96.0693	132.812	0.176697	-100.098	-80.0476	-60.0586	-39.978	-19.989	30.5176	20.0195	40.0391	60.0586	80.0781	100.128
91.7	-0.0869751	-66.4673	-45.7153	-24.231	-2.99072	18.8599	42.0532	65.6738	95.9473	132.874	0.176575	-100.098	-80.0781	-60.0586	-40.0391	-20.0195	61.0352	20.0806	40.0391	60.0281	80.0781	100.189
91.8	-0.0870361	-66.4062	-45.7764	-24.231	-2.92969	18.8599	42.1143	65.6738	95.8862	132.935	0.176575	-100.098	-80.0476	-60.0281	-40.0085	-20.0195	30.5176	20.0195	40.0391	60.0586	80.0476	100.159
91.9	-0.0870361	-66.3452	-45.7764	-24.231	-2.80762	18.8599	42.1143	65.6738	95.8252	133.057	0.176697	-100.159	-80.0781	-60.0586	-40.0391	-19.989	61.0352	20.0195	40.0391	60.0586	80.0781	100.159
92	-0.0870972	-66.2231	-45.7153	-24.1699	-2.68555	18.9209	42.0532	65.7349	95.7642	133.118	0.176819	-100.128	-80.1086	-60.0586	-40.0391	-19.989	30.5176	20.0806	40.0391	60.0281	80.1392	100.189
92.1	-0.0870972	-66.1621	-45.6543	-24.1699	-2.68555	19.043	41.9922	65.8569	95.6421	133.118	0.176819	-100.128	-80.0476	-60.0586	-40.0696	-19.9585	61.0352	20.0195	40.0391	60.0891	80.0781	100.159
92.2	-0.0870972	-66.1621	-45.5322	-24.1699	-2.68555	19.043	41.9311	65.979	95.52	132.996	0.176697	-100.098	-80.0476	-60.0281	-40.0391	-19.989	0	20.0195	39.978	60.1501	80.0781	100.128
92.3	-0.0870361	-66.2231	-45.4712	-24.1699	-2.80762	19.043	41.9311	66.1011	95.3979	132.935	0.176514	-100.128	-80.0476	-60.0586	-40.0391	-19.989	-30.5176	20.05	40.0391	60.0891	80.0476	100.128
92.4	-0.0869751	-66.2842	-45.5322	-24.231	-2.86865	19.043	41.8701	66.1621	95.3979	132.812	0.176392	-100.128	-80.0781	-59.9976	-40.0391	-19.989	0	20.0195	40.0696	60.0891	80.0781	100.098
92.5	-0.086853	-66.3452	-45.5933	-24.353	-2.92969	19.043	41.9311	66.1621	95.459	132.812	0.17627	-100.098	-80.0171	-59.9976	-40.0391	-19.989	0	20.05	40.0391	60.0281	80.0781	100.098
92.6	-0.086792	-66.3452	-45.5933	-24.353	-2.80762	19.043	41.9311	66.1621	95.459	132.812	0.17627	-100.128	-80.0781	-60.0586	-40.0391	-19.9585	61.0352	20.0806	40.0696	60.0586	80.0476	100.25
92.7	-0.086792	-66.3452	-45.4712	-24.292	-2.68555	18.9819	41.8701	66.04	95.459	132.812	0.176331	-100.128	-80.0476	-59.9976	-39.9475	-20.0195	61.0352	19.989	40.0696	60.1196	80.0781	100.159
92.8	-0.086853	-66.2842	-45.4102	-24.1699	-2.56348	18.8599	41.687	65.8569	95.3369	132.812	0.17627	-100.128	-80.0476	-59.9976	-40.0085	-19.9585	30.5176	20.0195	40.0391	60.0891	80.0781	100.159
92.9	-0.0869141	-66.1621	-45.2881	-24.1089	-2.56348	18.7378	41.626	65.7959	95.2759	132.874	0.176147	-100.128	-80.0476	-60.0586	-40.0696	-20.0195	30.5176	20.0806	40.0391	60.0891	80.0781	100.159
93	-0.0869141	-66.04	-45.2881	-24.1089	-2.62451	18.6768	41.626	65.8569	95.2759	132.874	0.176086	-100.098	-80.0476	-60.0281	-40.0391	-19.9585	30.5176	20.0195	40.0391	60.0281	80.1086	100.159
93.1	-0.086853	-66.04	-45.227	-24.1089	-2.74658	18.6768	41.748	65.918	95.2759	132.812	0.176086	-100.098	-80.0476	-60.0281	-40.0696	-19.9585	0	20.0806	39.9475	60.0891	80.0781	100.128
93.2	-0.086792	-65.979	-45.105	-24.1699	-2.80762	18.7378	41.8701	65.979	95.2148	132.751	0.176208	-100.128	-80.0476	-60.0281	-40.0391	-20.0195	30.5176	20.0806	40.0391	60.1196	80.0476	100.159
93.3	-0.086731	-65.8569	-45.0439	-24.1699	-2.86865	18.9209	41.9922	65.979	95.2148	132.751	0.176331	-100.128	-80.0476	-60.0281	-40.0391	-19.989	30.5176	20.0195	40.1001	60.0586	80.0781	100.128
93.4	-0.0866089	-65.7349	-45.105	-24.1699	-2.80762	19.043	42.0532	65.8569	95.1538	132.751	0.176331	-100.067	-80.0476	-60.0281	-40.0391	-20.05	0	20.05	40.0391	60.0586	80.0781	100.159
93.5	-0.0866699	-65.7959	-45.166	-24.231	-2.74658	19.104	42.1753	65.7349	95.0928	132.812	0.17627	-100.098	-80.0781	-59.9976	-40.0085	-19.989	30.5176	20.0195	40.0696	60.0586	80.1086	100.189
93.6	-0.086853	-65.8569	-45.227	-24.292	-2.68555	19.165	42.1753	65.6128	95.0928	132.874	0.176208	-100.067	-80.1086	-60.0586	-40.0696	-20.0195	61.0352	20.0195	40.0391	60.0891	80.0781	100.189
93.7	-0.0869751	-65.979	-45.227	-24.292	-2.68555	19.104	42.1143	65.4907	95.0317	132.812	0.176208	-100.128	-80.0476	-60.0281	-40.0391	-20.0195	30.5176	20.0195	40.0391	60.1196	80.0781	100.22
93.8	-0.0869751	-66.04	-45.3491	-24.353	-2.74658	18.9819	42.0532	65.4907	94.9707	132.69	0.176208	-100.159	-79.9866	-60.0586	-40.0085	-19.989	0	19.9585	40.0391	60.0281	80.0476	100.159
93.9	-0.086853	-66.1621	-45.4102	-24.353	-2.68555	18.9209	41.9311	65.4907	94.9097	132.629	0.176147	-100.067	-80.0476	-60.0281	-40.0085	-19.928	0	20.05	40.0696	60.0586	80.0171	100.128
94	-0.0866699	-66.2231	-45.4102	-24.231	-2.56348	18.7988	41.8091	65.4907	94.9707	132.568	0.176086	-100.098	-80.0476	-60.0586	-40.0391	-20.0195	61.0352	20.0806	40.0696	60.0281	80.0476	100.189
94.1	-0.0866089	-66.1011	-45.4102	-24.1089	-2.44141	18.7988	41.748	65.4907	95.0317	132.568	0.176025	-100.098	-80.0781	-59.9976	-40.0391	-19.989	0	20.0195	40.0696	60.0586	80.1392	100.189
94.2	-0.0866089	-66.04	-45.3491	-24.0479	-2.38037	18.9209	41.687	65.3686	95.0928	132.568	0.176086	-100.098	-80.0781	-60.0281	-40.0391	-20.05	0	20.1111	40.0085	60.0586	80.0781	100.159
94.3	-0.0865478	-65.918	-45.2881	-24.0479	-2.44141	19.104	41.5039	65.3076	95.1538	132.568	0.17627	-100.128	-80.0781	-60.0281	-40.0696	-20.05	30.5176	20.0195	40.0391	60.0586	80.0781	100.128
94.4	-0.0865478	-65.8569	-45.227	-24.0479	-2.50244	19.2261	41.2598	65.3686	95.1538	132.507	0.176392	-100.037	-80.0476	-60.0281	-40.0085	-19.989	0	20.05	40.0696	60.0891	80.0781	100.159
94.5	-0.0865478	-65.8569	-45.227	-24.0479	-2.56348	19.2871	41.1987	65.4907	95.0317	132.568	0.176392	-100.128	-80.0476	-60.0586	-40.0696	-19.989	30.5176	20.05	40.0391	60.0586	80.0781	100.159
94.6	-0.0865478	-65.918	-45.227	-23.9258	-2.56348	19.2261	41.1987	65.6738	94.9707	132.568	0.176331	-100.128	-80.0476	-60.0586	-40.0085	-20.0195	0	20.05	40.0696	60.0586	80.0171	100.098
94.7	-0.0865478	-65.918	-45.227	-23.7427	-2.50244	19.165	41.2598	65.7349	94.9097	132.446	0.17627	-100.128	-80.0171	-60.0281	-40.0085	-19.989	61.0352	20.0195	40.0696	60.0586	80.0781	100.128
94.8	-0.0865478	-65.8569	-45.227	-23.6816	-2.50244	19.043	41.3208	65.7959	94.7876	132.385	0.176147	-100.098	-80.0781	-59.9976	-40.0085	-20.0195	91.5527	20.05	40.0391	60.0281	80.1392	100.159
94.9	-0.0864868	-65.7959	-45.2881	-23.6816	-2.56348	18.9209	41.3818	65.7959	94.6655	132.385	0.175903	-100.037	-80.0781	-60.0281	-39.978	-19.9585	30.5176	20.05	40.0391	60.0891	80.1086	100.159
95	-0.0863647	-65.7959	-45.2881	-23.6816	-2.62451	18.8599	41.5039	65.7349	94.6045	132.385	0.175659	-100.128	-80.0476	-60.0281	-40.0085	-20.0195	30.5176	20.0195	40.0391	60.0586	80.0476	100.22
95.1	-0.0863037	-65.7349	-45.227	-23.7427	-2.62451	18.8599	41.626	65.7349	94.6045	132.385	0.175537	-100.128	-80.0476	-60.0586	-40.0391	-20.0195	61.0352	19.989	39.978	60.0891	80.1086	100.159
95.2	-0.0862427	-65.6738	-45.166	-23.8037	-2.62451	18.9209	41.687	65.6738	94.6655	132.385	0.175537	-100.159	-80.0171	-60.0281	-40.0391	-19.9585	61.0352	20.05	40.0391	60.0281	80.1086	100.159
95.3	-0.0863037	-65.6128	-45.227	-23.7427	-2.62451	18.9209	41.687	65.6128	94.6655	132.324	0.175659	-100.098	-80.0171	-60.0891	-40.0085	-19.989	30.5176	20.0195	40.0696	60.0586	80.0476	100.159
95.4	-0.0863037	-65.5518	-45.2881	-23.6206	-2.68555	18.8599	41.626	65.5518	94.6045	132.324	0.17572	-100.128	-80.0476	-60.0281	-40.0391	-19.989	61.0352	20.0806	40.0085	60.0891	80.0781	100.159
95.5	-0.0862427	-65.5518	-45.3491	-23.6206	-2.68555	18.8599	41.5039	65.5518	94.4824	132.263	0.17572	-100.159	-80.1392	-60.0281	-40.0085	-20.0806	122.07	20.05	40.0391	60.0586	80.1086	100.128
95.6	-0.0861206	-65.5518	-45.2881	-23.6816	-2.74658	18.9209	41.3818	65.5518	94.4824	132.141	0.175598	-100.128	-80.0171	-60.0281	-40.0085	-19.989	61.0352	20.0195	40.0696	60.0586	80.0781	100.189
95.7	-0.0860596	-65.5518	-45.227	-23.6816	-2.74658	19.104	41.3818	65.5518	94.4824	132.141	0.175537	-100.067	-80.0171	-60.0586	-40.0391	-20.0195	30.5176	20.0195	40.0391	60.1196	80.1086	100.128
95.8	-0.0859985	-65.6128	-45.105	-23.6816	-2.80762	19.2871	41.5039	65.4907	94.3603	132.202	0.175415	-100.128	-80.0476	-60.0586	-40.0391	-19.989	61.0352	19.989	40.0085	60.0586	80.0781	100.159
95.9	-0.0859985	-65.6128	-44.8608	-23.6816	-2.80762	19.4092	41.626	65.4297	94.2993	132.263	0.175354	-100.098	-80.0781	-59.9976	-40.0085	-19.9585	30.5176	20.05	40.0391	60.0891	80.0781	100.128
96	-0.0859375	-65.4907	-44.7388	-23.6816	-2.74658	19.4092	41.626	65.3686	94.2993	132.263	0.175293	-100.159	-80.0171	-60.0281	-40.1001	-19.989	0	20.05	40.0085	60.0891	80.0781	100.128
96.1	-0.0859985	-65.4297	-44.6167	-23.6206	-2.68555	19.4092	41.626	65.3076	94.3603	132.263	0.175232	-100.098	-80.0476	-59.967	-40.0696	-19.989	61.0352	20.0806	40.0391	60.0586	80.0781	100.098
96.2	-0.0859985	-65.3686	-44.6167	-23.6206	-2.62451	19.2871	41.626	65.3076	94.4214	132.263	0.175232	-100.098	-80.1086	-59.9976	-40.0085	-19.989	91.5527	20.0195	40.1001	60.0586	80.0781	100.128
96.3	-0.0859375	-65.3076	-44.4946	-23.6206	-2.50244	19.165	41.748	65.3076	94.3603	132.324	0.17511	-100.159	-80.0476	-59.9976	-40.0391	-20.0195	30.5176	20.0195	40.0696	60.0586	80.1392	100.189
96.4	-0.0858765	-65.2466	-44.3726	-23.6816	-2.38037	19.043	41.8701	65.3076	94.2993	132.385	0.174988	-100.128	-79.9866	-59.9976	-40.0085	-20.0195	61.0352	20.05	40.0391	60.0586	80.0781	100.189
96.5	-0.0858154	-65.1245	-44.2505	-23.7427	-2.2583	19.043	41.8701	65.3076	94.2383	132.324	0.174988	-100.037	-80.0781	-60.0281	-40.0085	-19.9585	61.0352	20.05	40.0391	60.1196	80.0781	100.189
96.6	-0.0856934	-65.0024	-44.3115	-23.7427	-2.13623	19.104	41.748	65.3076	94.1772	132.324	0.175049	-100.128	-80.0476	-60.0586	-40.0391	-19.9585	30.5176	20.0195	40.0391	60.0586	80.0476	100.159
96.7	-0.0855713	-64.9414	-44.3726	-23.7427	-2.0752	19.165	41.687	65.2466	94.1772	132.263	0.17511	-100.128	-80.0476	-60.0281	-40.0391	-19.989	61.0352	20.0806	40.0696	60.1196	80.0781	100.128
96.8	-0.0855713	-64.9414	-44.4336	-23.6816	-2.0752	19.165	41.5649	65.1855	94.2993	132.202	0.175232	-100.128	-80.0476	-60.0281	-40.0085	-19.9585	61.0352	19.989	40.0696	60.0891	80.1086	100.128
96.9	-0.0856323	-64.9414	-44.4946	-23.6206	-2.13623	19.043	41.5649	65.3076	94.3603	132.08	0.175293	-100.128	-80.1086	-60.0586	-40.0085	-20.0195	61.0352	20.05	40.0696	60.1196	80.0781	100.159
97	-0.0856323	-65.0024	-44.5557	-23.4985	-2.31934	18.9209	41.748	65.4907	94.4824	132.019	0.175354	-100.128	-80.0476	-60.0281	-39.978	-19.989	61.0352	20.0806	40.1001	60.0586	80.1086	100.128
97.1	-0.0855102	-65.0024	-44.6167	-23.4985	-2.50244	18.9209	41.9311	65.6128	94.5435	132.019	0.175415	-100.128	-80.0781	-60.0586	-40.0085	-19.9585	61.0352	20.0806	40.0696	60.0891	80.0781	100.159
97.2	-0.0853882	-65.0635	-44.6167	-23.5596	-2.50244	18.9209	42.0532	65.4907	94.6045	132.08	0.175415	-100.098	-80.0476	-60.0891	-40.0696	-19.989	30.5176	20.0806	40.0696	60.1501	80.0781	100.159
97.3	-0.0852051	-65.0635	-44.5557	-23.4985	-2.38037	18.9819	42.1143	65.3686	94.7266	132.141	0.175415	-100.067	-80.0476	-60.0281	-40.0391	-19.9585	61.0352	20.0806	40.0391	60.1196	80.1392	100.128
97.4	-0.085022	-65.1245	-44.5557	-23.3154	-2.2583	18.9819	42.1143	65.3076	94.7876	132.263	0.175354	-100.128	-80.0476	-60.0586	-40.0085	-19.9585	0	20.0195	40.0696	60.1196	80.1392	100.128
97.5	-0.0848389	-65.3076	-44.4336	-23.1934	-2.19727	18.9819	42.0532	65.3686	94.7876	132.263	0.175293	-100.067	-80.0476	-60.0891	-40.0391	-20.0195	30.5176	20.0195	40.0696	60.1196	80.0781	100.098
97.6	-0.0847168	-65.3686	-44.3726	-23.1323	-2.2583	18.9819	41.8701	65.4297	94.6655	132.263	0.175354	-100.098	-80.0476	-60.0891	-40.0085	-19.989	61.0352	19.989	40.1001	60.1196	80.0781	100.159
97.7	-0.0846558	-65.2466	-44.3115	-23.2544	-2.31934	18.9209	41.626	65.4907	94.5435	132.141	0.175415	-100.159	-80.1086	-60.0281	-40.0696	-20.0195	30.5176	20.0195	40.0696	60.0586	80.1086	100.159
97.8	-0.0845337	-65.0024	-44.3115	-23.4375	-2.38037	18.8599	41.5039	65.4297	94.4824	131.897	0.175537	-100.098	-80.1086	-59.9976	-40.0085	-19.9585	61.0352	20.0195	40.0696	60.0891	80.1392	100.159
97.9	-0.0844727	-64.8804	-44.4336	-23.4985	-2.31934	18.8599	41.4429	65.3076	94.4824	131.714	0.175598	-100.098	-80.1086	-60.0586	-40.0085	-20.0195	30.5176	19.989	40.0391	60.0891	80.1086	100.189
98	-0.0844727	-64.8804	-44.4946	-23.4985	-2.31934	18.9209	41.5649	65.2466	94.4214	131.653	0.175537	-100.159	-80.0781	-59.967	-40.0085	-19.9585	-30.5176	20.0195	40.0391	60.1196	80.0781	100.159
98.1	-0.0844727	-64.9414	-44.6167	-23.4985	-2.31934	18.9819	41.687	65.1855	94.3603	131.592	0.175476	-100.098	-80.0476	-60.0891	-40.0391	-20.0195	30.5176	19.989	40.0391	60.0891	80.0781	100.098
98.2	-0.0845337	-64.8804	-44.6777	-23.4985	-2.38037	19.043	41.8091	65.1855	94.3603	131.531	0.175415	-100.098	-80.0476	-60.0891	-40.0085	-19.989	30.5176	20.0195	40.0085	60.1196	80.0781	100.098
98.3	-0.0844727	-64.7583	-44.6777	-23.4985	-2.38037	19.104	41.8701	65.2466	94.4824	131.47	0.175232	-100.128	-80.0781	-60.0586	-40.0085	-19.9585	61.0352	20.05	40.0696	60.0891	80.0171	100.128
98.4	-0.0844116	-64.6973	-44.5557	-23.5596	-2.38037	19.104	41.8091	65.2466	94.5435	131.409	0.17511	-100.098	-80.0476	-60.0281	-40.0085	-19.989	30.5176	20.0195	40.0696	60.0586	80.1086	100.159
98.5	-0.0843506	-64.6973	-44.4336	-23.4985	-2.38037	19.104	41.626	65.2466	94.5435	131.409	0.17511	-100.128	-80.0476	-60.0586	-40.0391	-20.0195	0	20.0195	40.0391	60.0891	80.1392	100.159
98.6	-0.0843506	-64.6973	-44.4336	-23.4985	-2.38037	19.104	41.5039	65.1855	94.4824	131.47	0.17511	-100.098	-80.0781	-60.0281	-40.0085	-19.989	30.5176	20.0195	40.0391	60.0891	80.1392	100.159
98.7	-0.0844116	-64.7583	-44.4336	-23.4375	-2.38037	19.104	41.4429	65.2466	94.3603	131.409	0.175171	-100.067	-80.0476	-60.0281	-40.0085	-19.989	91.5527	19.989	40.0696	60.0586	80.1086	100.098
98.8	-0.0845337	-64.7583	-44.4336	-23.3765	-2.31934	19.165	41.3818	65.3076	94.2383	131.287	0.175171	-100.006	-80.0476	-60.0281	-40.0696	-19.989	0	19.989	40.0696	60.0891	80.1086	100.098
98.9	-0.0845947	-64.8193	-44.3115	-23.3154	-2.31934	19.2871	41.5039	65.4297	94.0552	131.287	0.175171	-100.128	-80.0781	-60.1196	-40.0085	-19.989	30.5176	19.989	40.1001	60.0891	80.0781	100.128
99	-0.0845337	-64.8193	-44.2505	-23.1323	-2.38037	19.3481	41.5649	65.6128	93.9331	131.287	0.175232	-100.159	-80.0476	-60.0281	-39.978	-19.989	0	19.9585	40.0391	60.0586	80.0476	100.128
99.1	-0.0845337	-64.8193	-44.1895	-23.0103	-2.38037	19.3481	41.5649	65.6738	93.8721	131.348	0.175232	-100.159	-80.0476	-59.9976	-39.978	-20.0195	30.5176	20.0195	40.0696	60.0891	80.1086	100.159
99.2	-0.0845337	-64.6973	-44.1895	-23.0103	-2.44141	19.2261	41.626	65.6738	93.811	131.348	0.175293	-100.128	-80.0781	-60.0281	-40.0085	-19.989	0	20.05	40.1001	60.0891	80.1392	100.098
99.3	-0.0845337	-64.6362	-44.2505	-23.0713	-2.50244	18.9819	41.626	65.7349	93.8721	131.287	0.175354	-100.098	-80.0171	-60.0586	-40.0391	-19.989	30.5176	20.0195	40.0696	60.0891	80.1086	100.159
99.4	-0.0844727	-64.5142	-44.1895	-23.1934	-2.50244	18.7988	41.626	65.7959	93.9331	131.226	0.175354	-100.098	-80.0476	-60.0586	-40.0085	-19.989	0	20.0195	40.0696	60.1196	80.0781	100.159
99.5	-0.0844116	-64.4531	-44.1284	-23.2544	-2.56348	18.8599	41.5039	65.7959	93.8721	131.287	0.175171	-100.128	-80.0476	-60.1196	-40.0085	-19.928	0	19.9585	40.0391	60.1196	80.1086	100.128
99.6	-0.0843506	-64.4531	-44.0674	-23.2544	-2.56348	19.043	41.3208	65.6738	93.811	131.348	0.174927	-100.098	-80.0476	-60.0891	-39.978	-19.989	0	19.989	40.1001	60.1501	80.1086	100.159
99.7	-0.0842285	-64.3311	-44.0674	-23.2544	-2.56348	19.165	41.1377	65.5518	93.75	131.409	0.174683	-100.098	-80.0171	-60.0891	-39.978	-20.0195	30.5176	20.0195	40.0696	60.0891	80.0476	100.159
99.8	-0.0841675	-64.3311	-44.0674	-23.3154	-2.56348	19.165	41.0767	65.4297	93.75	131.47	0.174622	-100.159	-80.0476	-60.0891	-39.978	-20.05	0	20.0195	40.1001	60.1196	80.1392	100.128
99.9	-0.0841675	-64.3311	-44.0674	-23.3154	-2.68555	19.104	41.1377	65.4297	93.9331	131.47	0.1745	-100.128	-80.0781	-60.0586	-39.978	-20.0195	30.5176	20.05	40.1001	60.1196	80.1086	100.159
100	-0.0841064	-64.27	-44.1284	-23.4375	-2.62451	19.043	41.3208	65.4297	94.1772	131.47	0.174377	-100.098	-80.0476	-59.9976	-39.978	-20.0195	0	19.989	40.1306	60.1196	80.1086	100.159
100.1	-0.0841064	-64.209	-44.1284	-23.4985	-2.50244	18.9819	41.626	65.4907	94.2993	131.409	0.174316	-100.098	-80.0476	-60.0586	-40.0696	-19.989	-61.0352	20.0195	40.1001	60.2112	80.1392	100.128
100.2	-0.0841675	-64.0869	-44.0674	-23.4985	-2.38037	18.9819	41.8701	65.5518	94.3603	131.348	0.174255	-100.128	-80.0476	-60.1196	-39.978	-19.989	0	19.989	40.0391	60.1501	80.1086	100.128
100.3	-0.0842285	-64.1479	-43.9453	-23.3765	-2.2583	18.9819	41.9311	65.6128	94.3603	131.287	0.174194	-100.159	-80.0476	-60.0586	-40.0085	-19.989	30.5176	19.989	40.0391	60.0891	80.0781	100.098
100.4	-0.0842895	-64.209	-43.8232	-23.1323	-2.13623	19.043	41.9922	65.6128	94.2383	131.165	0.174194	-100.128	-79.9866	-60.0586	-39.978	-20.0195	30.5176	20.0195	40.0696	60.0891	80.0476	100.128
100.5	-0.0843506	-64.27	-43.6401	-23.0103	-2.13623	19.104	41.9311	65.6738	94.1772	131.165	0.174255	-100.128	-80.0171	-60.0586	-40.0085	-20.0195	0	19.989	40.1001	60.1196	80.0781	100.189
100.6	-0.0842895	-64.209	-43.5181	-23.0103	-2.13623	19.2261	41.8091	65.6738	94.1162	131.165	0.174316	-100.128	-80.0476	-60.0586	-39.9475	-19.989	0	20.0195	40.1001	60.0891	80.0781	100.189
100.7	-0.0841675	-64.0869	-43.457	-23.0713	-2.13623	19.2871	41.748	65.6738	94.1162	131.104	0.174438	-100.067	-80.0171	-60.0891	-39.978	-20.0195	30.5176	20.0806	40.1001	60.1196	80.1392	100.128
100.8	-0.0840454	-64.0259	-43.5181	-23.1934	-2.2583	19.104	41.687	65.5518	94.1772	131.104	0.1745	-100.037	-80.0476	-60.0891	-39.978	-20.0195	0	20.0195	40.0696	60.1501	80.0781	100.128
100.9	-0.0838623	-63.9648	-43.6401	-23.2544	-2.38037	18.9209	41.626	65.4297	94.2383	131.042	0.1745	-100.128	-80.0476	-60.0586	-39.978	-20.0195	30.5176	19.989	40.1001	60.1501	80.1086	100.128
101	-0.0838013	-63.9648	-43.7012	-23.3154	-2.50244	18.7378	41.4429	65.3686	94.2383	131.042	0.174438	-100.128	-80.0476	-60.0586	-40.0085	-20.0195	-61.0352	20.0195	40.0696	60.1196	80.1392	100.128
101.1	-0.0838623	-64.0259	-43.7622	-23.3765	-2.56348	18.6768	41.2598	65.4297	94.1772	130.92	0.174377	-100.128	-80.0476	-60.0891	-40.0391	-19.989	0	19.989	40.1306	60.0891	80.0781	100.098
101.2	-0.0839233	-64.0259	-43.7012	-23.3765	-2.56348	18.7378	41.0767	65.4907	93.9941	130.859	0.174316	-100.159	-80.0781	-60.0586	-39.978	-20.0195	61.0352	20.0195	40.1306	60.0586	80.0781	100.098
101.3	-0.0839233	-63.9648	-43.6401	-23.2544	-2.44141	18.8599	41.0156	65.4907	93.811	130.859	0.174255	-100.098	-80.0476	-60.0586	-39.978	-20.0195	30.5176	20.0195	40.0696	60.0586	80.0781	100.159
101.4	-0.0838623	-63.9648	-43.5791	-23.1323	-2.2583	18.9819	41.0767	65.4297	93.75	130.859	0.174194	-100.098	-80.0171	-60.0891	-40.0085	-19.9585	91.5527	19.989	40.0085	60.1196	80.1086	100.189
101.5	-0.0837402	-63.8428	-43.5791	-23.0713	-2.0752	19.104	41.1377	65.3686	93.75	130.92	0.174255	-100.098	-80.0476	-60.0586	-39.978	-20.0195	0	20.0195	40.1001	60.1196	80.1086	100.098
101.6	-0.0836792	-63.7817	-43.6401	-23.0103	-1.95312	19.165	41.3208	65.3076	93.75	130.92	0.174255	-100.037	-80.0171	-60.1196	-40.0391	-19.989	30.5176	20.05	40.0391	60.0891	80.0781	100.128
101.7	-0.0836792	-63.7207	-43.6401	-23.0103	-1.95312	19.2261	41.3818	65.3076	93.811	130.92	0.174316	-100.098	-80.0171	-60.0891	-40.0085	-20.0195	0	19.989	40.0696	60.0891	80.0476	100.098
101.8	-0.0837402	-63.7207	-43.7012	-23.0103	-2.13623	19.2261	41.3818	65.4297	93.75	130.92	0.174316	-100.128	-80.0476	-60.0281	-39.978	-19.9585	30.5176	19.989	40.1001	60.1196	80.0781	100.098
101.9	-0.0838013	-63.7817	-43.7012	-23.0713	-2.31934	19.2261	41.3818	65.6128	93.689	130.92	0.174316	-100.098	-80.0476	-60.0891	-40.0085	-19.9585	0	19.989	40.1001	60.1196	80.0781	100.128
102	-0.0838623	-63.9038	-43.7012	-23.1323	-2.38037	19.165	41.3818	65.7349	93.689	130.92	0.174255	-100.098	-80.0476	-60.0586	-39.978	-20.0195	30.5176	20.0195	40.1001	60.1196	80.1086	100.159
102.1	-0.0839233	-63.8428	-43.7622	-23.1934	-2.44141	19.104	41.3818	65.7959	93.689	130.859	0.174194	-100.098	-80.0781	-60.0891	-39.978	-20.0195	-30.5176	20.0195	40.0696	60.1196	80.1392	100.128
102.2	-0.0839844	-63.7207	-43.8843	-23.2544	-2.44141	19.104	41.3208	65.7349	93.75	130.92	0.174194	-100.098	-80.0171	-60.0586	-39.9475	-19.989	30.5176	20.0195	40.1306	60.0891	80.1086	100.159
102.3	-0.0839233	-63.6597	-43.8843	-23.2544	-2.38037	19.104	41.2598	65.7349	93.75	130.981	0.174194	-100.098	-80.1392	-60.0891	-39.978	-19.989	30.5176	19.9585	40.0391	60.1196	80.1086	100.128
102.4	-0.0838623	-63.6597	-43.9453	-23.2544	-2.2583	19.165	41.3208	65.7349	93.811	131.104	0.174133	-100.128	-80.0781	-60.1196	-39.978	-19.989	0	19.989	40.0696	60.1501	80.0781	100.159
102.5	-0.0836792	-63.6597	-43.8843	-23.2544	-2.19727	19.2261	41.3818	65.7349	93.811	131.104	0.174072	-100.098	-80.0476	-60.2112	-40.0085	-20.0195	-30.5176	20.05	40.0696	60.1196	80.1392	100.067
102.6	-0.0835571	-63.5986	-43.8843	-23.3154	-2.19727	19.2871	41.5039	65.7349	93.8721	131.104	0.174072	-100.189	-80.0171	-60.1196	-40.0391	-20.0195	30.5176	19.989	40.1001	60.0891	80.0781	100.098
102.7	-0.0834351	-63.6597	-43.8232	-23.2544	-2.2583	19.2871	41.5649	65.6128	93.9331	131.042	0.174072	-100.128	-79.9866	-60.0281	-40.0085	-20.0195	30.5176	20.0195	40.0696	60.1196	80.0781	100.189
102.8	-0.083374	-63.7207	-43.7622	-23.1934	-2.2583	19.2261	41.5649	65.4907	93.9331	130.981	0.174133	-100.098	-80.0171	-60.0586	-39.917	-20.0195	0	20.0195	40.0696	60.1501	80.0476	100.159
102.9	-0.083374	-63.7207	-43.7012	-23.1934	-2.31934	19.104	41.5649	65.3076	93.9941	130.92	0.174194	-100.098	-80.0476	-60.0891	-39.9475	-19.989	30.5176	20.05	40.0696	60.0891	80.1392	100.159
103	-0.0834351	-63.7207	-43.6401	-23.1934	-2.38037	19.043	41.5649	65.1855	93.9941	130.859	0.174194	-100.128	-80.0476	-60.0891	-39.9475	-19.989	0	19.989	40.1001	60.1196	80.1086	100.128
103.1	-0.0835571	-63.7207	-43.5791	-23.3154	-2.38037	19.043	41.5649	65.1245	93.9941	130.798	0.174133	-100.128	-80.0171	-60.0891	-40.0085	-19.9585	0	19.9585	40.0391	60.1501	80.0781	100.128
103.2	-0.0836182	-63.6597	-43.5181	-23.3154	-2.31934	19.165	41.3818	65.1855	93.9941	130.798	0.174133	-100.128	-80.0171	-60.1196	-40.0085	-19.989	0	19.928	40.1001	60.0891	80.0476	100.159
103.3	-0.0835571	-63.5376	-43.396	-23.2544	-2.2583	19.3481	41.1987	65.3076	93.9941	130.676	0.174255	-100.159	-80.0171	-60.0586	-40.0696	-19.989	0	19.989	40.0696	60.1196	80.0781	100.098
103.4	-0.0834961	-63.4155	-43.2739	-23.1934	-2.2583	19.4702	41.1377	65.3686	93.9941	130.615	0.1745	-100.159	-80.0476	-60.0891	-40.0391	-20.0195	-30.5176	20.05	40.0696	60.1196	80.0476	100.128
103.5	-0.0834351	-63.3545	-43.1519	-23.1323	-2.31934	19.4702	41.0767	65.3686	94.0552	130.554	0.174622	-100.159	-80.0476	-60.0281	-39.978	-19.989	0	20.0195	40.1001	60.0891	80.0476	100.159
103.6	-0.0834351	-63.4155	-43.0908	-23.0713	-2.38037	19.2871	41.0156	65.3686	94.1772	130.615	0.174683	-100.098	-80.0781	-60.0281	-39.978	-19.989	30.5176	20.0195	40.0391	60.0891	80.1697	100.159
103.7	-0.083374	-63.4766	-43.2129	-23.0103	-2.50244	19.104	41.0156	65.3076	94.2383	130.737	0.174622	-100.098	-80.0476	-60.0281	-40.0085	-20.0195	-30.5176	19.989	40.0696	60.0891	80.0781	100.159
103.8	-0.0832519	-63.4766	-43.335	-22.9492	-2.62451	18.9819	41.0156	65.3076	94.2383	130.798	0.174561	-100.128	-80.0476	-60.0586	-40.0696	-20.0195	0	20.0195	40.0696	60.1196	80.1697	100.128
103.9	-0.0831909	-63.3545	-43.396	-22.9492	-2.56348	18.9209	41.1377	65.3686	94.1772	130.859	0.1745	-100.098	-80.0171	-60.0586	-39.978	-20.0195	-30.5176	19.989	40.0696	60.0586	80.0781	100.098
104	-0.0831299	-63.2324	-43.396	-23.0103	-2.44141	18.9209	41.3208	65.3686	94.0552	130.92	0.174377	-100.128	-80.0476	-60.0281	-40.0391	-19.928	0	19.989	40.0696	60.0891	80.0476	100.189
104.1	-0.0830078	-63.2324	-43.335	-23.0713	-2.2583	18.9819	41.3818	65.3076	93.9331	130.92	0.174255	-100.128	-80.0476	-60.0586	-40.0696	-20.0195	0	20.0195	40.0696	60.0891	80.0781	100.128
104.2	-0.0828857	-63.2935	-43.335	-23.1323	-2.13623	19.043	41.4429	65.1855	93.8721	130.92	0.174194	-100.159	-80.0476	-60.0586	-40.0391	-20.0195	61.0352	20.05	40.0696	60.0891	80.1086	100.159
104.3	-0.0827637	-63.3545	-43.2739	-23.1934	-2.0752	19.104	41.3818	65.1245	93.9941	130.859	0.174255	-100.128	-80.0476	-60.0281	-39.978	-20.0195	61.0352	20.05	40.0696	60.0586	80.0781	100.159
104.4	-0.0828247	-63.4155	-43.2129	-23.1934	-2.13623	19.165	41.3208	65.0635	94.1162	130.859	0.174377	-100.067	-80.0781	-60.0281	-40.0391	-20.0195	0	20.0195	40.1001	60.0586	80.0781	100.098
104.5	-0.0829468	-63.4155	-43.1519	-23.2544	-2.2583	19.165	41.1987	65.0024	94.2383	130.859	0.174561	-100.098	-80.0781	-60.0586	-40.0085	-20.05	61.0352	19.989	40.0696	60.0891	80.0781	100.128
104.6	-0.0830688	-63.4155	-43.1519	-23.2544	-2.38037	19.165	41.0767	65.0024	94.2993	130.981	0.174561	-100.128	-80.0476	-60.0891	-40.0085	-19.9585	0	19.9585	40.0391	60.0586	80.0781	100.189
104.7	-0.0831299	-63.3545	-43.1519	-23.1323	-2.38037	19.043	41.0156	65.0024	94.2993	131.042	0.174438	-100.128	-80.0781	-60.0281	-40.0085	-19.989	30.5176	20.0195	40.1001	60.0586	80.0781	100.128
104.8	-0.0831299	-63.3545	-43.0908	-23.0103	-2.31934	18.9819	40.9546	65.0635	94.3603	130.981	0.174438	-100.159	-80.0476	-60.0586	-40.0391	-19.989	30.5176	20.05	40.0696	60.1196	80.0781	100.189
104.9	-0.0830688	-63.4155	-42.9077	-22.8882	-2.31934	18.9819	40.8936	65.1245	94.2993	130.859	0.1745	-100.128	-80.0476	-60.0281	-39.978	-20.0195	0	20.0195	40.0696	60.0586	80.1392	100.128
105	-0.0830078	-63.4766	-42.7856	-22.8271	-2.44141	19.043	41.0156	65.1855	94.2993	130.798	0.174438	-100.067	-80.0781	-60.0281	-39.9475	-20.0195	0	20.0195	40.0696	60.0586	80.1086	100.159
105.1	-0.0830688	-63.5986	-42.7246	-22.8271	-2.44141	19.2261	41.1377	65.1855	94.4214	130.737	0.174377	-100.159	-80.1086	-60.0586	-40.0391	-20.0195	30.5176	20.0195	40.0696	60.0281	80.0781	100.159
105.2	-0.0831299	-63.6597	-42.6636	-22.8271	-2.31934	19.2871	41.1377	65.1855	94.5435	130.798	0.174316	-100.128	-80.1392	-60.0586	-39.978	-20.0195	-30.5176	20.0195	40.0696	60.0891	80.0781	100.128
105.3	-0.0832519	-63.7207	-42.7246	-22.7051	-2.19727	19.2261	41.0767	65.2466	94.6045	130.798	0.174255	-100.067	-80.0781	-60.0586	-40.0085	-20.05	30.5176	20.05	40.1001	60.1196	80.0476	100.128
105.4	-0.083313	-63.7207	-42.7246	-22.522	-2.19727	19.043	41.0156	65.2466	94.6045	130.798	0.174255	-100.128	-80.0171	-60.0586	-40.0085	-19.928	30.5176	19.989	40.0085	60.0891	80.1086	100.128
105.5	-0.083374	-63.7207	-42.7246	-22.522	-2.31934	18.9819	40.8936	65.1855	94.4824	130.676	0.174255	-100.098	-80.0476	-60.0281	-39.978	-19.989	0	20.0195	40.0696	60.1196	80.1086	100.159
105.6	-0.0832519	-63.7207	-42.7856	-22.644	-2.38037	18.9819	40.8325	65.0635	94.2993	130.615	0.174255	-100.128	-80.0171	-59.9976	-39.978	-20.0195	30.5176	19.989	40.1001	60.0586	80.1086	100.159
105.7	-0.0831299	-63.5986	-42.8467	-22.8271	-2.38037	19.104	40.7104	64.9414	94.1772	130.615	0.174194	-100.098	-80.0781	-59.9976	-39.978	-20.0195	61.0352	20.05	40.0696	60.0891	80.0781	100.189
105.8	-0.0829468	-63.5986	-42.9077	-22.9492	-2.31934	19.165	40.6494	64.8804	94.2383	130.554	0.174133	-100.098	-80.0171	-60.0586	-40.0085	-20.0195	-30.5176	20.0806	40.0391	60.1501	80.0781	100.098
105.9	-0.0827637	-63.6597	-42.9687	-23.0713	-2.31934	19.2261	40.6494	64.8193	94.2383	130.615	0.174194	-100.098	-80.0781	-60.0586	-40.0085	-20.0195	61.0352	19.989	40.1001	60.1501	80.1086	100.159
106	-0.0827637	-63.7207	-42.9687	-23.0103	-2.31934	19.165	40.7104	64.8193	94.2383	130.737	0.174194	-100.098	-80.0476	-60.0891	-39.978	-19.928	-30.5176	20.0195	40.1001	60.0891	80.0781	100.159
106.1	-0.0829468	-63.7207	-42.9687	-22.9492	-2.38037	19.104	40.7715	64.8804	94.2383	130.798	0.174133	-100.128	-80.1086	-60.0586	-40.0085	-19.928	0	20.0195	40.0391	60.1196	80.1392	100.098
106.2	-0.0829468	-63.7207	-42.8467	-22.8882	-2.50244	19.043	40.8325	64.8804	94.2383	130.737	0.174072	-100.128	-80.0476	-60.0586	-39.978	-19.989	30.5176	20.0195	40.1001	60.1196	80.0476	100.098
106.3	-0.0828857	-63.7207	-42.7246	-22.8882	-2.62451	19.043	40.8936	64.8804	94.2383	130.676	0.174072	-100.098	-79.9866	-59.9976	-39.978	-19.989	0	20.0195	40.0391	60.0586	80.0781	100.128
106.4	-0.0828247	-63.6597	-42.6025	-22.8882	-2.56348	19.104	40.8936	64.8804	94.1772	130.432	0.174011	-100.098	-80.0476	-60.0281	-40.0391	-20.0195	61.0352	20.0195	40.0696	60.0891	80.1086	100.128
106.5	-0.0827637	-63.5986	-42.5415	-22.9492	-2.44141	19.104	40.9546	64.8804	94.2383	130.249	0.17395	-100.159	-80.0171	-60.0586	-39.9475	-19.989	61.0352	20.05	40.1001	60.1501	80.1392	100.128
106.6	-0.0827637	-63.5376	-42.5415	-23.0103	-2.31934	19.104	41.0156	64.8804	94.2383	130.066	0.17395	-100.128	-80.0781	-60.0891	-40.0391	-20.0195	61.0352	19.989	40.0696	60.1196	80.1086	100.128
106.7	-0.0827637	-63.4155	-42.6636	-23.1323	-2.19727	19.165	41.0156	64.8804	94.1772	129.944	0.174011	-100.098	-80.0781	-60.0891	-39.978	-19.928	30.5176	20.1111	40.0391	60.1501	80.1086	100.159
106.8	-0.0826416	-63.2935	-42.7856	-23.1934	-2.13623	19.165	41.0156	64.8193	93.9941	129.822	0.174011	-100.098	-80.0476	-60.0586	-39.978	-19.8975	30.5176	20.0195	40.0391	60.1501	80.0781	100.128
106.9	-0.0824585	-63.2324	-42.9077	-23.1323	-2.19727	19.2261	41.0156	64.6973	93.9331	129.761	0.174133	-100.128	-80.0476	-60.1196	-40.0391	-19.9585	61.0352	20.0195	40.0391	60.0891	80.0781	100.098
107	-0.0823975	-63.2324	-42.9687	-23.0103	-2.2583	19.3481	40.8936	64.7583	93.9941	129.761	0.174194	-100.067	-80.0476	-60.0281	-40.0085	-20.0195	30.5176	19.9585	40.1001	60.0586	80.1086	100.159
107.1	-0.0823364	-63.2324	-42.9077	-22.9492	-2.31934	19.3481	40.7715	64.8804	94.0552	129.761	0.174194	-100.128	-80.0476	-60.0586	-40.0696	-19.989	61.0352	19.989	40.0391	60.0891	80.1086	100.128
107.2	-0.0823364	-63.2935	-42.8467	-22.8882	-2.31934	19.2871	40.6494	65.0635	94.1162	129.761	0.174194	-100.128	-80.0781	-60.0281	-40.0085	-19.989	30.5176	20.05	40.0391	60.1196	80.1392	100.159
107.3	-0.0823364	-63.3545	-42.8467	-22.8882	-2.31934	19.2871	40.5884	65.1245	94.1772	129.822	0.174194	-100.098	-80.1392	-60.0586	-40.0085	-19.9585	30.5176	20.05	40.0696	60.1501	80.0476	100.128
107.4	-0.0823975	-63.4155	-42.8467	-22.8271	-2.31934	19.2871	40.6494	65.1245	94.1162	129.944	0.174255	-100.037	-80.0476	-59.9976	-40.0391	-19.989	61.0352	20.0195	40.1001	60.0891	80.1392	100.098
107.5	-0.0823975	-63.4155	-42.7856	-22.7661	-2.31934	19.3481	40.8325	65.1245	94.1772	129.944	0.174316	-100.128	-80.0781	-60.0586	-40.0391	-19.9585	30.5176	20.0806	40.0391	60.1196	80.1697	100.159
107.6	-0.0823975	-63.2935	-42.7856	-22.7661	-2.2583	19.4092	41.0767	65.0635	94.2993	130.005	0.174316	-100.098	-80.0476	-60.0281	-40.0391	-19.989	30.5176	19.989	40.1001	60.1196	80.1086	100.098
107.7	-0.0823975	-63.2324	-42.7856	-22.7661	-2.13623	19.4092	41.1377	65.0635	94.3603	130.066	0.174316	-100.098	-80.0781	-60.0586	-40.1001	-19.9585	30.5176	20.0195	40.0391	60.0586	80.1086	100.128
107.8	-0.0822754	-63.1714	-42.6636	-22.8271	-2.01416	19.3481	41.1377	65.0024	94.3603	130.188	0.174316	-100.067	-80.0476	-60.0281	-40.0085	-20.0195	61.0352	20.0195	40.0696	60.0891	80.1086	100.159
107.9	-0.0822144	-63.0493	-42.5415	-22.7661	-1.89209	19.2261	41.0767	64.8193	94.2383	130.249	0.174377	-100.098	-80.0781	-60.0281	-40.0696	-19.989	30.5176	20.0195	40.1001	60.0891	80.1086	100.098
108	-0.0821533	-62.9883	-42.4805	-22.7661	-1.95312	19.104	41.0156	64.6362	94.1772	130.31	0.174377	-100.067	-80.0781	-60.0586	-40.0085	-20.0195	30.5176	20.05	40.0696	60.1196	80.0781	100.128
108.1	-0.0820923	-63.1103	-42.4805	-22.7661	-2.13623	19.043	40.8936	64.5752	94.1162	130.249	0.174255	-100.128	-80.0781	-60.0586	-40.0391	-19.9585	-30.5176	20.0195	40.0391	60.0891	80.1086	100.098
108.2	-0.0820312	-63.2324	-42.5415	-22.7661	-2.31934	18.9819	40.8325	64.6973	94.1162	130.127	0.174133	-100.067	-80.0781	-60.0891	-40.0696	-19.989	30.5176	20.05	40.0085	60.1196	80.0781	100.128
108.3	-0.0820312	-63.2324	-42.6636	-22.7051	-2.44141	18.9819	40.8325	64.8804	94.1162	130.127	0.174072	-100.067	-80.0476	-60.0586	-40.0391	-19.989	61.0352	20.0195	40.0696	60.0281	80.1392	100.128
108.4	-0.0820923	-63.2324	-42.8467	-22.583	-2.50244	18.9819	40.8325	64.9414	94.1162	130.127	0.174194	-100.037	-80.0476	-60.0586	-40.0391	-20.05	91.5527	19.989	40.0696	60.0281	80.1392	100.067
108.5	-0.0821533	-63.2935	-42.9077	-22.4609	-2.38037	19.104	40.8325	64.9414	94.0552	130.127	0.174255	-100.128	-80.0781	-60.0281	-40.0085	-20.0195	30.5176	19.989	40.0696	60.1196	80.1086	100.098
108.6	-0.0822144	-63.4766	-42.8467	-22.3999	-2.19727	19.2261	40.8325	64.8804	94.0552	130.127	0.174255	-100.067	-80.1392	-60.0586	-39.978	-19.928	30.5176	20.0806	40.0696	60.0586	80.1392	100.128
108.7	-0.0822144	-63.6597	-42.7856	-22.4609	-2.0752	19.2871	40.8325	64.8193	93.9331	130.127	0.174255	-100.037	-80.1392	-60.0586	-40.0085	-19.989	61.0352	20.0195	40.0696	60.0891	80.1392	100.098
108.8	-0.0822144	-63.7207	-42.7246	-22.4609	-2.0752	19.3481	40.9546	64.7583	93.9331	130.188	0.174316	-100.128	-80.1086	-60.0891	-39.978	-19.989	0	20.0195	40.0696	60.1196	80.1392	100.098
108.9	-0.0821533	-63.7207	-42.6025	-22.583	-2.0752	19.3481	40.9546	64.8193	93.8721	130.31	0.174255	-100.067	-80.1392	-60.0586	-39.978	-19.989	0	20.0195	40.0391	60.1196	80.0781	100.128
109	-0.0822144	-63.6597	-42.6636	-22.644	-2.01416	19.2261	40.9546	64.8804	93.75	130.31	0.174072	-100.098	-80.0171	-60.0891	-40.0085	-19.9585	0	20.0195	40.0391	60.0891	80.1086	100.098
109.1	-0.0822754	-63.5986	-42.7856	-22.7051	-1.95312	19.104	40.9546	64.8804	93.6279	130.371	0.173889	-100.128	-80.0476	-60.0891	-40.0391	-19.989	61.0352	20.0195	40.0391	60.0891	80.0781	100.128
109.2	-0.0822754	-63.5986	-42.7856	-22.644	-1.89209	18.9819	40.9546	64.9414	93.4448	130.432	0.173828	-100.098	-80.0781	-60.0586	-40.0085	-19.989	122.07	19.9585	40.0696	60.0281	80.1392	100.159
109.3	-0.0822144	-63.5376	-42.6636	-22.583	-1.89209	18.9819	40.9546	64.8804	93.3838	130.493	0.173767	-100.098	-80.0781	-60.0281	-40.0085	-19.989	0	20.0195	40.0696	60.1196	80.1697	100.128
109.4	-0.0822144	-63.4155	-42.5415	-22.522	-1.89209	19.104	40.9546	64.7583	93.3227	130.493	0.173889	-100.037	-80.0781	-60.0586	-39.9475	-19.9585	30.5176	20.0195	40.0696	60.0586	80.1392	100.128
109.5	-0.0822754	-63.2324	-42.4805	-22.4609	-1.89209	19.165	40.8936	64.7583	93.4448	130.493	0.174011	-100.067	-80.0781	-60.0586	-39.978	-20.0195	0	20.0195	40.0696	60.1196	80.1086	100.067
109.6	-0.0823364	-63.1714	-42.4194	-22.4609	-1.89209	19.2261	40.8936	64.8193	93.5669	130.371	0.174133	-100.098	-80.0476	-60.0281	-39.978	-19.9585	0	20.05	40.0696	60.0891	80.1392	100.098
109.7	-0.0823364	-63.1103	-42.4194	-22.583	-2.01416	19.2261	40.8936	64.8804	93.689	130.249	0.174255	-100.067	-80.1392	-60.0891	-40.0696	-19.9585	30.5176	20.05	40.0085	60.1196	80.1392	100.098
109.8	-0.0823364	-63.1714	-42.4805	-22.644	-2.0752	19.2261	40.8325	65.0024	93.75	130.066	0.174316	-100.098	-80.0781	-60.0281	-40.0085	-19.989	61.0352	20.0195	40.0696	60.1501	80.0781	100.067
109.9	-0.0822754	-63.2935	-42.4805	-22.7051	-2.19727	19.165	40.8325	65.0024	93.6279	129.822	0.174316	-100.098	-79.9866	-60.0586	-40.1306	-19.928	91.5527	19.989	40.0696	60.0891	80.1086	100.128
110	-0.0822144	-63.4155	-42.4805	-22.583	-2.2583	19.165	40.8325	64.9414	93.5669	129.7	0.174377	-100.067	-80.1086	-60.0586	-40.0085	-20.0195	61.0352	20.0806	40.1001	60.0891	80.0781	100.189
110.1	-0.0820923	-63.4766	-42.4805	-22.3389	-2.31934	19.104	40.8936	64.8804	93.6279	129.761	0.1745	-100.098	-80.0781	-60.0281	-39.978	-19.9585	61.0352	20.0195	40.0696	60.1196	80.1392	100.128
110.2	-0.0820923	-63.3545	-42.4805	-22.2168	-2.31934	19.165	40.8936	64.8193	93.689	129.944	0.174561	-100.098	-80.0781	-60.0891	-40.0085	-19.9585	30.5176	20.0806	40.0391	60.1196	80.1697	100.159
110.3	-0.0820923	-63.2324	-42.4194	-22.2168	-2.2583	19.165	40.9546	64.6973	93.689	130.188	0.1745	-100.067	-80.0781	-60.0586	-40.0391	-19.9585	30.5176	19.989	40.0391	60.0891	80.1697	100.067
110.4	-0.0820923	-63.1103	-42.4194	-22.3389	-2.13623	19.165	40.9546	64.6362	93.5669	130.371	0.174377	-100.098	-80.1086	-60.0891	-40.0391	-19.9585	61.0352	20.0195	40.0391	60.0891	80.1392	100.098
110.5	-0.0820312	-63.1103	-42.4194	-22.3999	-1.95312	19.104	41.0767	64.5142	93.5059	130.371	0.174255	-100.128	-80.0781	-60.0281	-40.0391	-19.9585	61.0352	20.0195	40.0696	60.0891	80.1392	100.098
110.6	-0.0819702	-63.1714	-42.3584	-22.3999	-1.83105	18.9819	41.1377	64.5142	93.5669	130.31	0.174133	-100.098	-80.1392	-60.0586	-40.0085	-19.989	0	19.989	40.0391	60.0891	80.1086	100.098
110.7	-0.0819092	-63.3545	-42.3584	-22.4609	-1.83105	18.9209	41.2598	64.5752	93.689	130.249	0.174072	-100.037	-80.0781	-60.0586	-40.0391	-19.9585	30.5176	20.0195	40.1001	60.1196	80.0476	100.098
110.8	-0.0819092	-63.4766	-42.2974	-22.522	-1.83105	18.9819	41.1987	64.6973	93.75	130.188	0.174072	-100.067	-80.0781	-60.0586	-39.978	-19.989	61.0352	20.05	40.0696	60.1196	80.1086	100.159
110.9	-0.0819092	-63.5986	-42.2363	-22.4609	-1.95312	19.165	41.1987	64.8193	93.811	130.188	0.174133	-100.037	-80.0781	-60.0891	-40.0391	-19.989	30.5176	20.0195	40.1001	60.1196	80.2002	100.128
111	-0.0818481	-63.6597	-42.1753	-22.3999	-2.01416	19.2261	41.2598	65.0024	93.8721	130.249	0.174316	-100.067	-80.0781	-60.0891	-40.0085	-19.989	30.5176	20.05	40.1001	60.1501	80.1392	100.128
111.1	-0.0817871	-63.5986	-42.2363	-22.2778	-2.13623	19.2261	41.3208	65.1245	93.9331	130.371	0.174438	-100.037	-80.1086	-60.0891	-40.1001	-19.9585	30.5176	20.0806	40.0391	60.0586	80.1086	100.159
111.2	-0.0817261	-63.4766	-42.2363	-22.2778	-2.19727	19.2261	41.3208	65.1245	93.9331	130.432	0.1745	-100.098	-80.0781	-59.9976	-40.0696	-19.989	61.0352	20.05	40.0696	60.1196	80.1086	100.159
111.3	-0.081665	-63.4155	-42.2974	-22.3999	-2.2583	19.2261	41.2598	65.1245	93.811	130.432	0.174438	-100.067	-80.1392	-60.0281	-40.0696	-20.0195	30.5176	20.0195	40.0696	60.0891	80.1086	100.128
111.4	-0.0817261	-63.4766	-42.2974	-22.4609	-2.2583	19.2871	41.1987	65.0635	93.689	130.493	0.174438	-100.098	-80.0781	-60.0281	-40.0391	-19.928	30.5176	19.989	40.1001	60.1196	80.0781	100.067
111.5	-0.0817261	-63.5376	-42.2974	-22.4609	-2.19727	19.3481	41.1987	65.0024	93.6279	130.554	0.174377	-100.037	-80.0171	-60.0586	-39.9475	-19.989	30.5176	20.0195	40.1001	60.0891	80.1086	100.159
111.6	-0.0817261	-63.5986	-42.1753	-22.3999	-2.13623	19.4092	41.1987	64.9414	93.5669	130.737	0.174255	-100.098	-80.0476	-60.0891	-39.978	-19.928	30.5176	20.0195	40.0696	60.0891	80.1392	100.128
111.7	-0.081665	-63.5376	-42.1753	-22.3999	-2.0752	19.3481	41.1377	65.0024	93.5059	130.798	0.174072	-100.067	-80.0781	-60.0586	-40.0085	-19.989	30.5176	20.0195	40.1001	60.1501	80.1392	100.098
111.8	-0.081604	-63.4766	-42.1753	-22.4609	-2.01416	19.2871	41.0156	65.1245	93.5669	130.737	0.173828	-100.067	-80.1086	-60.1196	-40.0391	-19.9585	0	20.05	40.0696	60.0891	80.1392	100.128
111.9	-0.081543	-63.4155	-42.2363	-22.522	-1.95312	19.2871	40.8936	65.2466	93.5669	130.676	0.173584	-100.128	-80.1086	-60.0281	-40.0696	-19.9585	0	20.0195	40.0696	60.1501	80.1392	100.128
112	-0.081543	-63.2935	-42.2974	-22.7051	-1.89209	19.3481	40.7715	65.3076	93.5669	130.554	0.17334	-100.067	-80.0781	-60.0281	-40.0391	-19.9585	30.5176	20.0195	40.0391	60.1501	80.0476	100.067
112.1	-0.081543	-63.1714	-42.2363	-22.7661	-1.77002	19.4702	40.7104	65.2466	93.5669	130.493	0.173157	-100.098	-80.0476	-60.0586	-39.978	-19.989	91.5527	19.989	40.0696	60.0891	80.0781	100.159
112.2	-0.081604	-63.1103	-42.1143	-22.7051	-1.64795	19.4702	40.7715	65.0635	93.5059	130.493	0.173096	-100.098	-80.0476	-60.0891	-39.9475	-20.05	0	20.0195	40.1306	60.0586	80.1392	100.159
112.3	-0.081604	-63.1714	-42.0532	-22.522	-1.58691	19.4702	40.8325	65.0024	93.3838	130.554	0.173096	-100.037	-80.1086	-60.0281	-40.0085	-19.9585	30.5176	20.0195	40.0696	60.1196	80.0781	100.128
112.4	-0.081543	-63.1714	-42.0532	-22.3389	-1.52588	19.4092	40.8325	65.0024	93.2617	130.615	0.173157	-100.098	-80.0781	-60.0586	-40.0085	-19.989	61.0352	20.0195	40.1001	60.1196	80.1086	100.159
112.5	-0.0814209	-63.1103	-42.0532	-22.2168	-1.58691	19.3481	40.8325	65.0635	93.2617	130.676	0.173157	-100.037	-80.0781	-60.0586	-39.978	-19.989	0	19.989	40.0696	60.1196	80.1086	100.128
112.6	-0.0813599	-62.9272	-42.0532	-22.2168	-1.70898	19.3481	40.9546	65.1855	93.3838	130.676	0.173157	-100.128	-80.0781	-60.0891	-40.0085	-19.989	30.5176	20.0195	40.0391	60.0891	80.1392	100.128
112.7	-0.0812988	-62.7441	-42.1143	-22.3389	-1.83105	19.3481	41.0767	65.2466	93.4448	130.676	0.173218	-100.037	-80.0476	-60.0586	-40.0391	-19.989	30.5176	20.0195	40.0696	60.1196	80.1086	100.067
112.8	-0.0812988	-62.7441	-42.1753	-22.3999	-1.89209	19.3481	41.1377	65.2466	93.4448	130.737	0.17334	-100.006	-80.0476	-60.0891	-40.0391	-19.9585	91.5527	19.9585	40.0696	60.0586	80.1697	100.098
112.9	-0.0811768	-62.8662	-42.1753	-22.3999	-1.89209	19.4092	41.1377	65.1245	93.3838	130.737	0.173462	-100.128	-80.0781	-60.1196	-40.0391	-19.989	61.0352	19.9585	40.0696	60.1196	80.0781	100.128
113	-0.0811157	-62.9883	-42.1753	-22.3389	-1.77002	19.4092	41.0767	64.9414	93.3838	130.737	0.17334	-100.037	-80.1086	-60.0281	-40.0085	-19.989	0	19.928	40.0696	60.1501	80.1392	100.128
113.1	-0.0810547	-63.0493	-42.2363	-22.2778	-1.70898	19.3481	41.0156	64.9414	93.5059	130.676	0.17334	-100.098	-80.0781	-60.0891	-39.9475	-20.0195	30.5176	20.0195	40.0696	60.0891	80.0781	100.159
113.2	-0.0811157	-63.0493	-42.2974	-22.1558	-1.64795	19.2261	40.9546	65.0635	93.6279	130.615	0.173401	-100.037	-80.0781	-60.0891	-40.0391	-19.989	-30.5176	20.05	40.0696	60.1501	80.1697	100.159
113.3	-0.0812378	-63.0493	-42.1753	-22.0947	-1.64795	19.165	40.9546	65.1245	93.689	130.737	0.173523	-100.067	-80.0171	-60.0891	-40.0391	-19.928	30.5176	19.989	40.1001	60.0891	80.0781	100.128
113.4	-0.0813599	-63.0493	-42.0532	-22.0337	-1.64795	19.104	40.8936	65.0635	93.75	130.92	0.173645	-100.037	-80.0781	-60.0891	-40.0391	-19.9585	61.0352	19.9585	40.0391	60.1196	80.0781	100.098
113.5	-0.0814209	-63.1103	-41.9311	-22.0337	-1.64795	19.165	40.7715	65.0024	93.75	131.165	0.173645	-100.128	-80.0476	-60.0891	-40.0085	-19.9585	30.5176	20.0195	40.1306	60.0586	80.0476	100.098
113.6	-0.0814209	-63.0493	-41.8701	-21.9727	-1.64795	19.165	40.7715	65.0635	93.689	131.226	0.173645	-100.128	-80.0476	-60.0586	-40.0391	-19.9585	30.5176	19.989	40.1306	60.0891	80.1392	100.128
113.7	-0.0813599	-62.9883	-41.8701	-22.0337	-1.70898	19.165	40.7715	65.1855	93.5669	131.226	0.173523	-100.098	-80.1086	-60.0281	-40.0391	-19.989	61.0352	19.989	40.0391	60.0891	80.0781	100.159
113.8	-0.0812988	-62.8662	-41.9311	-22.1558	-1.77002	19.2871	40.8325	65.3076	93.3838	131.104	0.173462	-100.128	-80.1086	-60.1196	-39.9475	-19.989	0	20.0195	40.0391	60.0891	80.1392	100.128
113.9	-0.0812988	-62.8052	-41.9311	-22.3999	-1.83105	19.4702	40.8325	65.3076	93.3227	130.981	0.173401	-100.067	-80.0476	-60.0586	-40.0391	-19.989	30.5176	20.0195	40.0391	60.0891	80.1392	100.159
114	-0.0813599	-62.7441	-42.0532	-22.522	-1.89209	19.5923	40.8325	65.1855	93.3227	130.798	0.17334	-100.128	-80.0476	-60.0586	-40.0391	-20.0195	30.5176	20.0195	40.0085	60.0891	80.1086	100.159
114.1	-0.0814209	-62.8052	-41.9922	-22.3999	-1.95312	19.5923	40.7715	65.1245	93.5669	130.676	0.173218	-100.189	-80.0171	-60.0891	-40.0696	-19.989	30.5176	20.05	40.0391	60.1196	80.0781	100.128
114.2	-0.0813599	-62.8662	-41.8091	-22.2168	-1.83105	19.5312	40.8325	65.0635	93.811	130.676	0.173157	-100.128	-80.0476	-60.0586	-40.0391	-19.8975	30.5176	19.989	40.0391	60.0586	80.0171	100.128
114.3	-0.0814209	-62.7441	-41.626	-21.9727	-1.70898	19.4702	40.9546	65.0635	94.0552	130.554	0.173096	-100.128	-80.1086	-60.0586	-40.0391	-19.989	0	19.989	40.1306	60.0586	80.1086	100.22
114.4	-0.0813599	-62.6221	-41.5039	-21.8506	-1.58691	19.4702	41.0767	65.0024	94.2383	130.493	0.173096	-100.067	-80.0781	-60.0586	-40.0391	-19.989	0	19.989	40.0391	60.0891	80.0476	100.128
114.5	-0.0812378	-62.561	-41.4429	-21.7285	-1.58691	19.4702	41.0767	64.9414	94.2383	130.371	0.173096	-100.098	-80.1086	-59.967	-39.9475	-20.0195	30.5176	20.0195	40.0696	60.0586	80.1086	100.128
114.6	-0.0810547	-62.6221	-41.5039	-21.7895	-1.52588	19.5312	41.0767	64.8193	94.1772	130.31	0.173157	-100.067	-80.0781	-60.0586	-40.0391	-20.0195	-30.5176	20.0195	40.0696	60.0586	80.0781	100.128
114.7	-0.0808716	-62.6831	-41.5649	-21.8506	-1.52588	19.5312	41.0156	64.7583	93.8721	130.31	0.17334	-100.128	-80.0781	-60.0281	-40.0391	-20.0195	30.5176	20.0806	40.1001	60.0891	80.1086	100.098
114.8	-0.0808105	-62.7441	-41.687	-21.9727	-1.46484	19.5312	41.0156	64.8193	93.5669	130.371	0.173401	-100.159	-80.0781	-59.967	-40.0391	-19.989	30.5176	19.989	40.0085	60.0586	80.0781	100.128
114.9	-0.0808105	-62.8052	-41.748	-22.0337	-1.40381	19.5923	41.0156	64.9414	93.3227	130.31	0.173401	-100.128	-80.0781	-59.9976	-40.0391	-19.989	30.5176	19.989	40.0391	60.0586	80.0781	100.159
115	-0.0807495	-62.7441	-41.748	-22.1558	-1.40381	19.5923	41.0156	65.0635	93.2007	130.31	0.17334	-100.159	-80.1086	-60.0281	-40.0391	-19.989	0	20.0806	40.0391	60.0586	80.1086	100.159
115.1	-0.0807495	-62.6831	-41.748	-22.0947	-1.46484	19.4702	41.0767	65.1245	93.2007	130.371	0.17334	-100.159	-80.0476	-60.0586	-40.0391	-19.989	61.0352	20.0195	40.1001	60.0891	80.1086	100.22
115.2	-0.0808105	-62.561	-41.8701	-22.0337	-1.58691	19.2871	41.0767	65.1245	93.3227	130.432	0.173462	-100.037	-80.0476	-59.9976	-40.0391	-20.0195	30.5176	20.05	40.1001	60.0891	80.0781	100.189
115.3	-0.0808716	-62.5	-42.0532	-21.9727	-1.58691	19.104	41.0767	65.0635	93.3227	130.554	0.173645	-100.098	-80.0476	-60.0281	-40.0391	-20.0195	30.5176	19.989	40.0696	60.0891	80.1392	100.159
115.4	-0.0808105	-62.5	-42.1143	-21.9727	-1.58691	19.043	41.0156	65.0635	93.2617	130.615	0.173828	-100.067	-80.0781	-60.0586	-39.978	-20.0195	61.0352	20.05	40.0391	60.0891	80.0781	100.098
115.5	-0.0806274	-62.561	-42.0532	-21.9727	-1.52588	19.104	40.8936	65.0635	93.2007	130.615	0.17395	-100.098	-80.0171	-60.0586	-40.0391	-19.9585	0	20.05	40.0391	60.0281	80.0781	100.159
115.6	-0.0804443	-62.561	-42.0532	-22.0947	-1.52588	19.2261	40.7715	65.0635	93.1396	130.615	0.174072	-100.128	-80.0476	-60.0281	-40.0085	-19.989	30.5176	20.0195	40.0391	60.0586	80.0476	100.159
115.7	-0.0803833	-62.5	-42.0532	-22.1558	-1.52588	19.4092	40.7104	65.0024	93.2007	130.615	0.174133	-100.159	-80.0781	-60.0281	-40.0391	-19.9585	30.5176	20.0195	40.0085	60.1501	80.0476	100.128
115.8	-0.0804443	-62.561	-42.1143	-22.3389	-1.64795	19.4702	40.7104	65.0024	93.3227	130.615	0.174072	-100.098	-80.0476	-60.0281	-39.978	-19.9585	61.0352	20.0195	40.0696	60.0891	80.1086	100.159
115.9	-0.0805054	-62.6221	-42.1143	-22.3999	-1.77002	19.5312	40.7715	64.9414	93.3838	130.554	0.17395	-100.037	-80.0476	-60.0281	-40.0391	-19.989	91.5527	19.989	40.1306	60.0891	80.0171	100.189
116	-0.0806274	-62.6831	-42.0532	-22.4609	-1.83105	19.4702	40.8325	64.9414	93.2617	130.554	0.173889	-100.098	-80.0171	-60.0281	-40.0085	-20.0195	61.0352	20.0806	40.0391	60.0891	80.1086	100.128
116.1	-0.0806885	-62.6831	-41.9922	-22.4609	-1.77002	19.4092	40.8325	65.0024	93.0786	130.432	0.173828	-100.128	-80.1086	-60.0891	-40.0696	-19.989	30.5176	20.1111	40.1001	60.0586	80.0781	100.159
116.2	-0.0807495	-62.7441	-41.8701	-22.3999	-1.77002	19.2261	40.8325	65.0635	92.9565	130.31	0.173828	-100.128	-80.0476	-60.0891	-40.0391	-19.989	30.5176	20.05	40.0391	60.0891	80.0476	100.098
116.3	-0.0807495	-62.8052	-41.8091	-22.3389	-1.70898	19.104	40.8325	65.1245	93.0176	130.31	0.173767	-100.128	-80.0476	-60.0281	-39.978	-19.9585	61.0352	20.0195	40.0391	60.0586	80.0781	100.159
116.4	-0.0808105	-62.8662	-41.748	-22.2778	-1.64795	19.043	40.8936	65.1245	93.2007	130.249	0.173706	-100.098	-80.0476	-59.9976	-40.0085	-19.9585	61.0352	20.0195	40.0085	60.1196	80.0781	100.128
116.5	-0.0808105	-62.8662	-41.687	-22.2778	-1.64795	19.043	40.8936	65.1855	93.3838	130.188	0.173645	-100.098	-80.0171	-60.0891	-40.0391	-20.0195	0	20.0195	40.0391	60.0281	80.0781	100.159
116.6	-0.0807495	-62.8662	-41.5039	-22.1558	-1.64795	19.104	40.7715	65.0635	93.5059	130.127	0.173706	-100.098	-80.0476	-60.0281	-40.0085	-19.989	30.5176	20.1111	40.0696	60.0891	80.0781	100.159
116.7	-0.0806274	-62.7441	-41.4429	-22.0947	-1.64795	19.165	40.7104	65.0024	93.5669	130.127	0.173706	-100.098	-80.0781	-60.0891	-40.0391	-19.989	91.5527	20.05	40.0085	60.0891	80.1392	100.22
116.8	-0.0805054	-62.6831	-41.4429	-22.0337	-1.70898	19.2261	40.6494	64.8193	93.6279	130.127	0.173645	-100.128	-80.1086	-60.0586	-40.0391	-19.9585	30.5176	20.05	39.978	60.0586	80.0781	100.128
116.9	-0.0803833	-62.6221	-41.5649	-22.0947	-1.70898	19.2871	40.6494	64.6973	93.5669	130.127	0.173645	-100.128	-80.0171	-60.0586	-40.0391	-19.9585	61.0352	20.0806	40.0085	60.0586	80.0781	100.159
117	-0.0803833	-62.6221	-41.626	-22.0947	-1.77002	19.4092	40.6494	64.5752	93.5669	130.127	0.173706	-100.067	-80.0781	-60.0586	-40.0696	-19.9585	0	20.0806	40.0391	60.0891	80.1086	100.128
117.1	-0.0804443	-62.6831	-41.687	-22.0337	-1.70898	19.4702	40.6494	64.5142	93.5669	130.127	0.173645	-100.098	-80.0476	-59.9976	-40.0391	-19.989	61.0352	20.0806	40.0391	60.0586	80.0781	100.159
117.2	-0.0805054	-62.8052	-41.687	-22.0947	-1.70898	19.5312	40.7715	64.5752	93.5059	130.066	0.173462	-100.098	-80.0171	-59.9976	-40.1001	-20.0195	61.0352	20.05	40.0391	60.0891	80.0476	100.189
117.3	-0.0805664	-62.8052	-41.748	-22.1558	-1.77002	19.4702	40.8325	64.6973	93.3838	129.944	0.17334	-100.098	-80.0476	-60.0281	-40.0391	-19.9585	61.0352	20.0195	40.0696	60.0891	80.0781	100.159
117.4	-0.0806274	-62.8662	-41.687	-22.2778	-1.83105	19.3481	40.9546	64.8804	93.2007	129.883	0.17334	-100.098	-80.0476	-60.0891	-39.978	-19.9585	30.5176	20.05	40.0696	60.0586	80.0781	100.159
117.5	-0.0806274	-62.9272	-41.626	-22.3389	-1.83105	19.2871	40.9546	65.0024	93.0176	129.822	0.173523	-100.128	-80.1086	-60.0281	-40.0391	-19.9585	30.5176	20.0806	40.0085	60.0586	80.0781	100.128
117.6	-0.0806274	-62.8662	-41.5649	-22.2778	-1.83105	19.2261	40.9546	65.1245	92.9565	129.822	0.173706	-100.128	-80.0781	-59.9976	-40.0391	-19.9585	61.0352	20.0195	40.0391	60.0586	80.0781	100.098
117.7	-0.0806274	-62.8052	-41.626	-22.1558	-1.77002	19.2261	41.0156	65.1855	93.0176	129.822	0.17395	-100.098	-80.0781	-60.0891	-40.1001	-19.989	61.0352	20.0806	40.0085	60.0586	80.0476	100.128
117.8	-0.0805054	-62.6831	-41.748	-22.0337	-1.70898	19.2261	41.0767	65.2466	93.0786	129.822	0.174133	-100.159	-80.0781	-59.9976	-40.0391	-19.9585	61.0352	20.1111	40.0085	59.9976	80.1086	100.159
117.9	-0.0803833	-62.6221	-41.9311	-21.9727	-1.64795	19.2261	41.1377	65.1855	93.1396	129.822	0.174255	-100.067	-80.0476	-60.0281	-40.0696	-20.0195	91.5527	20.0806	40.0085	60.0586	80.0781	100.159
118	-0.0802612	-62.561	-42.0532	-21.9116	-1.64795	19.165	41.0767	65.0635	93.2007	129.883	0.174255	-100.098	-80.0781	-59.9976	-40.1001	-19.989	61.0352	20.0806	40.0085	60.0891	80.0476	100.159
118.1	-0.0802002	-62.561	-42.2363	-21.9727	-1.52588	19.043	40.9546	64.9414	93.2007	130.066	0.174255	-100.098	-80.0781	-60.0281	-40.0391	-19.928	30.5176	20.0195	39.978	60.0891	80.0476	100.128
118.2	-0.0801392	-62.5	-42.2363	-21.9727	-1.52588	19.043	40.8325	64.9414	93.2007	130.188	0.174194	-100.128	-80.0781	-60.0586	-40.1001	-20.0195	-30.5176	20.0806	40.0696	60.0891	80.0781	100.159
118.3	-0.0801392	-62.561	-42.1753	-21.9116	-1.58691	19.043	40.7715	64.8804	93.2617	130.249	0.174133	-100.128	-80.1086	-60.0586	-40.0391	-19.9585	30.5176	20.05	40.0391	60.0281	80.0781	100.128
118.4	-0.0802002	-62.6221	-42.0532	-21.9116	-1.64795	19.043	40.8325	64.8804	93.3838	130.31	0.174072	-100.159	-80.0781	-59.967	-40.0696	-19.989	0	20.0806	40.0085	59.9976	80.0781	100.159
118.5	-0.0802002	-62.6221	-41.9311	-21.9727	-1.64795	19.104	40.8325	64.8804	93.4448	130.371	0.174011	-100.128	-80.0781	-60.0281	-40.0696	-19.989	0	20.1111	40.0696	59.967	80.0171	100.189
118.6	-0.0802002	-62.561	-41.9922	-22.0337	-1.58691	19.165	40.8936	64.9414	93.5059	130.493	0.174011	-100.098	-80.0781	-59.9976	-40.0696	-19.989	61.0352	20.05	40.0391	60.0586	80.0781	100.128
118.7	-0.0802002	-62.5	-41.9922	-22.0337	-1.46484	19.2261	40.8936	65.0024	93.5059	130.615	0.174011	-100.098	-80.0476	-60.0281	-40.0696	-19.989	30.5176	20.0195	40.0696	60.1196	80.0781	100.159
118.8	-0.0801392	-62.5	-41.9922	-22.0337	-1.46484	19.2871	40.9546	65.0635	93.5669	130.615	0.174011	-100.067	-80.0781	-60.0586	-40.0391	-20.05	30.5176	20.0195	40.0391	60.0891	80.1086	100.159
118.9	-0.0801392	-62.439	-41.9311	-22.0337	-1.46484	19.2871	41.0156	65.1855	93.5059	130.554	0.174072	-100.098	-80.0781	-60.0281	-40.0085	-20.0195	30.5176	20.05	40.0391	60.0586	80.1086	100.128
119	-0.0801392	-62.439	-41.748	-22.0337	-1.40381	19.2871	41.0767	65.3076	93.5059	130.432	0.174133	-100.098	-80.0781	-60.0281	-40.0696	-19.8975	30.5176	20.05	40.0391	60.0891	80.0781	100.159
119.1	-0.0801392	-62.3779	-41.5039	-22.0337	-1.28174	19.2871	41.0767	65.4297	93.4448	130.371	0.174194	-100.128	-80.0781	-59.967	-40.0085	-19.989	0	20.1111	40.0085	60.0586	80.1086	100.159
119.2	-0.0802612	-62.3169	-41.3818	-21.9727	-1.2207	19.2871	41.0767	65.4297	93.5059	130.371	0.174194	-100.128	-80.0476	-60.0281	-40.0391	-19.9585	30.5176	20.1111	40.0391	60.0281	80.1086	100.128
119.3	-0.0803223	-62.1948	-41.3818	-21.9727	-1.2207	19.2261	41.0767	65.3076	93.5669	130.432	0.174255	-100.098	-80.0781	-60.0281	-40.0391	-19.9585	61.0352	20.0806	40.0696	60.0586	80.0781	100.189
119.4	-0.0803833	-62.1338	-41.4429	-21.9116	-1.28174	19.165	41.0767	65.2466	93.5669	130.432	0.174255	-100.067	-80.0476	-60.0281	-40.0696	-19.989	61.0352	20.0195	40.0085	60.1196	80.0781	100.159
119.5	-0.0804443	-62.0728	-41.5649	-21.7895	-1.34277	19.104	41.0767	65.1245	93.5059	130.432	0.174194	-100.098	-80.0781	-60.0586	-40.0391	-20.05	91.5527	20.0195	40.0391	60.0891	80.0476	100.128
119.6	-0.0805664	-62.0728	-41.687	-21.7285	-1.28174	19.043	41.0767	65.0024	93.4448	130.432	0.174133	-100.128	-80.0476	-60.0586	-40.0391	-19.989	91.5527	20.0195	40.0696	60.0586	80.1086	100.159
119.7	-0.0806885	-62.0117	-41.8091	-21.6675	-1.28174	18.9819	41.0156	64.8804	93.3838	130.493	0.174133	-100.098	-80.0781	-60.0586	-40.0696	-19.8975	0	20.0806	40.0696	60.0586	80.0781	100.128
119.8	-0.0806885	-62.0728	-41.748	-21.6675	-1.28174	18.9819	40.9546	64.7583	93.3227	130.615	0.174072	-100.128	-80.1086	-60.0281	-40.0391	-19.928	30.5176	20.0806	40.0085	60.0891	80.0781	100.098
119.9	-0.0806885	-62.1338	-41.626	-21.6675	-1.34277	19.043	40.8936	64.6362	93.2617	130.676	0.174011	-100.128	-80.0476	-60.0281	-40.0391	-19.9585	61.0352	20.0195	40.0391	60.0281	80.0781	100.098
120	-0.0806274	-62.3169	-41.5039	-21.6675	-1.46484	19.165	40.7104	64.6362	93.3227	130.615	0.17395	-100.159	-80.0781	-59.9976	-40.0696	-19.9585	91.5527	20.0195	39.978	60.0281	80.0781	100.159
120.1	-0.0805054	-62.3779	-41.3818	-21.6675	-1.58691	19.2871	40.5884	64.6973	93.4448	130.371	0.17395	-100.098	-80.0476	-60.0281	-40.0391	-19.9585	122.07	20.05	40.0085	60.0891	80.0781	100.159
120.2	-0.0803833	-62.5	-41.3208	-21.6675	-1.58691	19.3481	40.5884	64.7583	93.6279	130.127	0.174072	-100.067	-80.0781	-60.0281	-40.0696	-19.989	0	20.0806	40.0085	60.0586	80.1086	100.128
120.3	-0.0802612	-62.5	-41.3208	-21.7285	-1.52588	19.3481	40.5273	64.8804	93.689	129.944	0.174194	-100.098	-80.0781	-60.0586	-40.0085	-19.989	61.0352	20.05	40.0696	60.0891	80.0476	100.159
120.4	-0.0802002	-62.561	-41.3818	-21.7285	-1.46484	19.3481	40.5273	65.0024	93.689	129.822	0.174194	-100.098	-80.0781	-60.0281	-40.0391	-19.928	61.0352	20.0195	40.1001	60.0891	80.0781	100.159
120.5	-0.0801392	-62.6221	-41.5039	-21.7285	-1.46484	19.4092	40.5884	65.0024	93.5669	129.761	0.174133	-100.159	-80.0476	-60.0586	-40.0391	-19.9585	30.5176	20.0195	40.0391	60.0891	80.1086	100.067
120.6	-0.0801392	-62.6221	-41.5649	-21.7285	-1.46484	19.4702	40.6494	64.9414	93.3227	129.7	0.174011	-100.098	-80.0781	-60.0281	-40.0085	-19.989	61.0352	20.05	40.0391	60.0586	80.0781	100.128
120.7	-0.0801392	-62.5	-41.5039	-21.7285	-1.52588	19.4702	40.6494	64.8804	93.2007	129.639	0.173889	-100.128	-80.0781	-60.0586	-40.0391	-19.9585	61.0352	20.0806	40.0085	60.0586	80.0781	100.128
120.8	-0.0801392	-62.3779	-41.4429	-21.7285	-1.52588	19.4702	40.6494	64.8193	93.2007	129.578	0.173767	-100.067	-80.0781	-59.9976	-40.0391	-19.9585	61.0352	19.989	40.0391	60.0586	80.1392	100.159
120.9	-0.0802002	-62.3779	-41.4429	-21.7285	-1.46484	19.4092	40.7104	64.7583	93.2007	129.517	0.173706	-100.128	-80.0781	-59.9976	-40.1001	-20.0195	61.0352	20.05	40.0391	60.0891	80.0781	100.128
121	-0.0802612	-62.2559	-41.5039	-21.6675	-1.46484	19.2871	40.7715	64.6973	93.3227	129.517	0.173767	-100.098	-80.0781	-60.0586	-40.0085	-19.9585	30.5176	20.05	40.0696	60.0891	80.0781	100.128
121.1	-0.0802612	-62.1338	-41.4429	-21.6675	-1.52588	19.165	40.7715	64.6362	93.3227	129.639	0.173828	-100.098	-80.0781	-60.0281	-40.0391	-19.9585	30.5176	20.0195	40.0696	60.0586	80.1086	100.128
121.2	-0.0802002	-61.8896	-41.4429	-21.6675	-1.58691	19.104	40.7715	64.6362	93.3227	129.822	0.17395	-100.128	-80.0781	-60.0281	-40.0391	-19.9585	61.0352	20.0195	40.0391	60.0891	80.0781	100.128
121.3	-0.0801392	-61.7065	-41.3818	-21.7285	-1.58691	19.043	40.7104	64.6973	93.3838	130.005	0.173889	-100.098	-80.0781	-60.0281	-40.0391	-19.989	30.5176	20.0195	40.0391	60.1501	80.0781	100.159
121.4	-0.0801392	-61.6455	-41.3818	-21.7285	-1.58691	18.9819	40.7104	64.8804	93.5059	130.005	0.173828	-100.128	-80.1086	-59.9976	-40.0085	-19.989	61.0352	20.05	40.0085	60.0586	80.0476	100.189
121.5	-0.0801392	-61.6455	-41.4429	-21.7285	-1.52588	18.9819	40.7104	65.1245	93.5059	129.883	0.173645	-100.098	-80.0476	-60.0281	-40.0696	-19.989	91.5527	20.05	40.0696	60.0586	80.0781	100.189
121.6	-0.0801392	-61.7676	-41.5039	-21.7895	-1.40381	18.9819	40.7715	65.2466	93.4448	129.7	0.173584	-100.098	-80.0171	-60.0891	-40.0696	-20.0195	61.0352	20.0195	40.0391	60.1196	80.1086	100.159
121.7	-0.0801392	-61.8896	-41.5039	-21.9116	-1.28174	18.9819	40.7715	65.1855	93.4448	129.578	0.173523	-100.067	-80.0781	-60.0586	-40.0391	-19.9585	61.0352	19.989	40.1001	60.0891	80.0476	100.128
121.8	-0.0802002	-61.8896	-41.5649	-22.0947	-1.15967	19.043	40.6494	65.0635	93.4448	129.517	0.173584	-100.098	-80.0781	-59.9976	-40.0696	-19.989	0	19.989	40.1001	60.1196	80.0476	100.159
121.9	-0.0803833	-61.9507	-41.687	-22.2168	-1.09863	18.9209	40.5273	64.8804	93.4448	129.395	0.173645	-100.037	-80.0476	-60.0586	-40.0085	-19.989	0	20.0195	40.0696	60.0586	80.0781	100.128
122	-0.0805054	-62.0728	-41.687	-22.0337	-1.2207	18.7988	40.5273	64.7583	93.3838	129.333	0.173767	-100.128	-80.1086	-60.0281	-39.978	-19.989	0	20.05	40.0391	60.0891	80.0476	100.128
122.1	-0.0804443	-62.0728	-41.687	-21.8506	-1.40381	18.7378	40.6494	64.6362	93.3227	129.272	0.17395	-100.128	-80.0476	-60.0281	-40.0391	-19.989	-30.5176	20.0806	40.0696	60.1196	80.1086	100.159
122.2	-0.0803833	-62.0117	-41.5649	-21.8506	-1.52588	18.8599	40.7715	64.5752	93.3227	129.333	0.174011	-100.067	-80.0781	-60.0586	-40.0085	-19.9585	30.5176	19.989	39.978	60.0891	80.0781	100.128
122.3	-0.0802612	-61.8896	-41.5649	-21.8506	-1.58691	18.9819	40.8325	64.5142	93.2617	129.395	0.174072	-100.067	-80.0781	-60.0891	-40.0696	-19.989	61.0352	20.05	40.0696	60.0891	80.1086	100.159
122.4	-0.0801392	-61.8896	-41.5039	-21.8506	-1.70898	19.104	40.8325	64.5142	93.3227	129.517	0.174011	-100.067	-80.0476	-60.0586	-40.0085	-20.0195	30.5176	19.989	40.1306	60.0891	80.0781	100.159
122.5	-0.079956	-62.0117	-41.5649	-21.7285	-1.77002	19.104	40.8325	64.5752	93.3838	129.639	0.17395	-100.098	-80.1086	-60.1196	-40.0391	-19.928	61.0352	19.989	40.0696	60.0891	80.1086	100.189
122.6	-0.079895	-62.2559	-41.5039	-21.6064	-1.89209	19.043	40.8325	64.5752	93.4448	129.7	0.173828	-100.098	-80.1086	-60.0586	-39.978	-19.989	30.5176	20.0806	40.1001	60.0891	80.0781	100.128
122.7	-0.079834	-62.5	-41.4429	-21.6064	-1.95312	18.9819	40.8936	64.6973	93.3838	129.7	0.173767	-100.128	-80.0781	-59.9976	-39.917	-19.989	0	20.0195	40.0696	60.1196	80.1086	100.159
122.8	-0.079834	-62.6831	-41.3818	-21.6064	-1.95312	19.043	40.9546	64.8193	93.3838	129.7	0.173767	-100.128	-80.0781	-60.0281	-40.0085	-20.0195	30.5176	20.05	40.0696	60.0586	80.1392	100.098
122.9	-0.079834	-62.7441	-41.3208	-21.6064	-1.95312	19.043	40.9546	64.9414	93.4448	129.7	0.173828	-100.098	-80.0171	-60.0281	-40.0696	-20.05	30.5176	20.0195	40.0085	60.0891	80.1086	100.159
123	-0.079956	-62.7441	-41.3208	-21.6675	-1.83105	19.104	40.8936	64.9414	93.4448	129.761	0.173889	-100.037	-79.9866	-60.0891	-40.0391	-19.989	91.5527	20.0195	40.1001	60.1196	80.0781	100.189
123.1	-0.0800781	-62.6221	-41.2598	-21.7895	-1.77002	19.104	40.7104	64.8804	93.3838	129.7	0.173889	-100.098	-80.0476	-60.0586	-40.0391	-19.989	61.0352	20.0195	40.0696	60.0891	80.1392	100.159
123.2	-0.0801392	-62.5	-41.2598	-21.9116	-1.64795	19.104	40.5884	64.7583	93.2617	129.7	0.173889	-100.098	-80.0781	-60.0891	-40.0391	-19.989	122.07	19.989	40.0696	60.0891	80.1086	100.128
123.3	-0.0800781	-62.439	-41.3818	-21.9727	-1.58691	19.104	40.5884	64.6362	93.1396	129.7	0.173828	-100.128	-80.1392	-60.0891	-40.0391	-19.928	30.5176	19.989	40.0391	60.1196	80.1086	100.128
123.4	-0.0800781	-62.3779	-41.4429	-21.9727	-1.52588	19.104	40.6494	64.6362	93.0176	129.761	0.173828	-100.128	-80.0781	-60.0586	-39.978	-19.989	30.5176	19.989	40.0696	60.0891	80.0781	100.128
123.5	-0.0800171	-62.3169	-41.5039	-21.9116	-1.46484	19.104	40.7104	64.6362	93.0176	129.761	0.173828	-100.128	-80.0476	-60.0281	-40.0085	-19.9585	-30.5176	20.0806	40.1001	60.1196	80.1086	100.128
123.6	-0.079956	-62.3169	-41.5039	-21.8506	-1.46484	19.104	40.8325	64.6362	93.0176	129.761	0.173706	-100.067	-80.0781	-60.0281	-40.0085	-19.989	30.5176	20.0195	40.0696	60.0586	80.0476	100.128
123.7	-0.0800171	-62.3779	-41.5039	-21.7895	-1.46484	19.165	40.8936	64.6362	93.0786	129.7	0.173523	-100.098	-80.0476	-60.1196	-40.0391	-19.989	61.0352	20.0195	40.1001	60.0891	80.0781	100.128
123.8	-0.0800781	-62.3779	-41.5039	-21.7285	-1.58691	19.2871	40.9546	64.6362	93.0786	129.639	0.17334	-100.098	-80.0171	-60.1196	-40.0391	-19.989	0	19.989	40.0391	60.0586	80.0781	100.159
123.9	-0.0802002	-62.3779	-41.3818	-21.7285	-1.70898	19.3481	41.0156	64.6973	93.2007	129.517	0.173279	-100.098	-80.0476	-60.1196	-40.0391	-19.928	30.5176	19.989	40.0391	60.0891	80.1392	100.189
124	-0.0802612	-62.3169	-41.2598	-21.7285	-1.77002	19.4092	41.0156	64.8193	93.2007	129.333	0.17334	-100.128	-80.0781	-60.0281	-39.978	-19.989	0	19.989	40.0391	60.1196	80.0781	100.128
124.1	-0.0803223	-62.3169	-41.1987	-21.6675	-1.83105	19.4702	40.8936	64.9414	93.2617	129.211	0.173462	-100.098	-80.1086	-60.0586	-40.0391	-19.989	0	20.0195	40.0391	60.1196	80.1392	100.128
124.2	-0.0802612	-62.2559	-41.2598	-21.6064	-1.89209	19.4092	40.7715	64.9414	93.3227	129.089	0.173462	-100.128	-80.0476	-59.9976	-40.0696	-19.9585	-30.5176	19.989	40.0085	60.0586	80.0476	100.128
124.3	-0.0802002	-62.2559	-41.3818	-21.6064	-1.89209	19.3481	40.7104	64.8804	93.3838	129.211	0.173401	-100.098	-79.9866	-60.0281	-39.978	-19.989	61.0352	20.0195	40.0696	60.0891	80.0781	100.128
124.4	-0.0801392	-62.2559	-41.3818	-21.6675	-1.89209	19.3481	40.6494	64.8193	93.3838	129.395	0.17334	-100.159	-80.0781	-60.0281	-40.0391	-19.989	30.5176	19.989	40.1001	60.0891	80.0781	100.128
124.5	-0.0800781	-62.3169	-41.3818	-21.7895	-1.77002	19.2871	40.6494	64.7583	93.3838	129.517	0.173218	-100.159	-80.0476	-60.0586	-40.0391	-20.0195	0	20.0195	40.0391	60.0891	80.0476	100.189
124.6	-0.0800781	-62.3779	-41.3208	-21.9116	-1.64795	19.165	40.6494	64.5752	93.3227	129.639	0.173157	-100.128	-80.0476	-60.0586	-40.0085	-20.0195	0	20.05	40.0391	60.1501	80.0781	100.128
124.7	-0.0800171	-62.3779	-41.3208	-21.9727	-1.58691	19.104	40.5884	64.4531	93.3838	129.639	0.173218	-100.098	-80.0476	-60.0586	-39.978	-20.0806	0	20.05	40.0696	60.1196	80.0781	100.22
124.8	-0.0800171	-62.3779	-41.3208	-22.0947	-1.58691	19.104	40.6494	64.3311	93.3838	129.578	0.17334	-100.128	-80.0476	-60.0281	-40.0391	-20.0195	61.0352	20.05	40.1306	60.1196	80.1086	100.098
124.9	-0.0800781	-62.3779	-41.3818	-22.1558	-1.52588	19.165	40.7715	64.27	93.3838	129.517	0.173401	-100.128	-80.0476	-60.0281	-40.0085	-19.989	-30.5176	20.0195	40.0696	60.0891	80.0781	100.128
125	-0.0802002	-62.3779	-41.4429	-22.2168	-1.46484	19.2261	40.7715	64.3311	93.3227	129.517	0.173462	-100.128	-80.0476	-59.9976	-39.978	-19.9585	-30.5176	20.05	40.0696	60.0891	80.0476	100.159
125.1	-0.0802612	-62.3779	-41.4429	-22.1558	-1.46484	19.2261	40.7104	64.5142	93.2617	129.578	0.173401	-100.128	-80.0476	-60.0891	-40.0391	-20.0195	30.5176	20.0195	40.1001	60.0586	80.0476	100.159
125.2	-0.0802612	-62.439	-41.3208	-22.0947	-1.46484	19.104	40.5884	64.6973	93.2007	129.639	0.173462	-100.128	-80.0476	-60.0891	-40.0085	-19.989	0	20.0195	40.0391	60.0586	80.0781	100.189
125.3	-0.0801392	-62.5	-41.2598	-22.0337	-1.52588	18.9819	40.5273	64.7583	93.2007	129.578	0.173584	-100.128	-80.1086	-59.9976	-40.0391	-19.989	61.0352	20.0195	40.0696	60.1501	80.0781	100.189
125.4	-0.0800781	-62.5	-41.1377	-21.9116	-1.58691	18.9209	40.4663	64.6973	93.2007	129.517	0.173767	-100.098	-80.0171	-60.0586	-40.0391	-20.0195	0	20.0195	40.1001	60.1196	80.1392	100.189
125.5	-0.079956	-62.439	-41.0767	-21.7285	-1.58691	18.7988	40.4663	64.6362	93.2007	129.456	0.173828	-100.128	-80.0171	-59.9976	-40.0391	-19.989	0	19.989	40.0696	60.0586	80.1086	100.159
125.6	-0.079895	-62.439	-41.0767	-21.6064	-1.52588	18.7988	40.5273	64.5752	93.2007	129.395	0.173828	-100.098	-80.0476	-60.0586	-40.0085	-20.05	-30.5176	19.989	40.0696	60.0891	80.0781	100.159
125.7	-0.079956	-62.5	-41.1987	-21.4844	-1.46484	18.8599	40.5884	64.5142	93.0786	129.272	0.173889	-100.159	-80.0476	-60.0281	-39.9475	-20.0195	0	20.0195	40.0696	60.0586	80.0781	100.159
125.8	-0.0801392	-62.561	-41.3208	-21.4844	-1.46484	18.9209	40.6494	64.5142	92.9565	129.272	0.173889	-100.128	-80.0476	-60.0586	-40.0391	-20.0195	-30.5176	20.0195	40.1306	60.0891	80.1086	100.159
125.9	-0.0802612	-62.561	-41.3818	-21.5454	-1.46484	18.9819	40.6494	64.5142	92.8955	129.333	0.173828	-100.098	-80.0171	-60.0891	-40.0085	-20.05	0	19.989	40.0696	60.0586	80.0476	100.159
126	-0.0802612	-62.6221	-41.3208	-21.6675	-1.40381	18.9209	40.5884	64.6362	93.0176	129.395	0.173767	-100.128	-80.0476	-60.0586	-40.0391	-20.05	61.0352	20.0195	40.0391	60.1196	80.1086	100.128
126.1	-0.0803223	-62.6221	-41.1987	-21.7285	-1.34277	18.9209	40.5884	64.6362	93.2617	129.456	0.173706	-100.128	-80.0476	-60.0586	-40.0391	-20.0195	0	19.9585	40.0696	60.0891	80.1697	100.098
126.2	-0.0803223	-62.6831	-41.0767	-21.7285	-1.28174	18.9209	40.5884	64.6362	93.5059	129.517	0.173584	-100.067	-80.0476	-60.0586	-40.0391	-19.989	-30.5176	20.0195	40.0696	60.0586	80.1086	100.159
126.3	-0.0803223	-62.6831	-40.9546	-21.6675	-1.28174	18.9209	40.7104	64.5142	93.6279	129.517	0.173523	-100.159	-80.0476	-60.0586	-40.0391	-19.989	0	19.989	40.0696	60.0891	80.1086	100.128
126.4	-0.0802612	-62.6831	-40.8936	-21.6064	-1.40381	18.9209	40.8936	64.3921	93.75	129.456	0.173523	-100.098	-80.0476	-60.0586	-39.9475	-20.0195	0	20.0195	40.0696	60.0891	80.0781	100.189
126.5	-0.0800781	-62.6221	-40.8936	-21.4844	-1.52588	18.9209	41.0767	64.3311	93.689	129.333	0.173584	-100.067	-80.0476	-60.0586	-40.0085	-19.9585	0	20.0195	40.1306	60.0891	80.0781	100.159
126.6	-0.079956	-62.561	-40.8936	-21.5454	-1.64795	18.8599	41.1377	64.209	93.6279	129.272	0.173767	-100.128	-80.0476	-60.0586	-40.0391	-20.0195	0	20.0195	40.0696	60.0891	80.0476	100.128
126.7	-0.079895	-62.5	-40.9546	-21.6064	-1.58691	18.7988	41.0156	64.1479	93.5059	129.272	0.17395	-100.098	-80.0171	-60.0891	-39.978	-20.0195	91.5527	19.9585	40.0391	60.0891	80.1086	100.159
126.8	-0.079956	-62.5	-40.8936	-21.6675	-1.46484	18.7988	40.8936	64.209	93.4448	129.456	0.174011	-100.098	-80.0171	-60.0586	-40.0391	-20.0195	0	19.989	40.1001	60.0891	80.1392	100.159
126.9	-0.0800171	-62.439	-40.8936	-21.6675	-1.34277	18.9209	40.7715	64.209	93.3838	129.7	0.174011	-100.128	-80.0781	-60.0891	-40.0085	-20.0195	0	19.9585	40.1001	60.0891	80.1086	100.189
127	-0.0800171	-62.439	-40.9546	-21.7285	-1.2207	19.043	40.7715	64.209	93.2617	129.883	0.174072	-100.128	-80.0781	-60.0281	-39.978	-20.0195	0	19.989	40.0696	60.0891	80.1392	100.189
127.1	-0.0800171	-62.439	-41.0156	-21.7285	-1.28174	19.2261	40.7104	64.209	93.1396	129.944	0.174072	-100.159	-80.0171	-60.0586	-40.0085	-20.0195	-30.5176	20.05	40.0696	60.0891	80.0781	100.159
127.2	-0.079956	-62.439	-41.1377	-21.7285	-1.34277	19.3481	40.7104	64.209	93.0786	130.066	0.174133	-100.128	-80.0171	-60.0281	-39.978	-20.0195	0	20.0195	40.1001	60.0891	80.1086	100.159
127.3	-0.079956	-62.439	-41.1987	-21.6675	-1.34277	19.4702	40.7104	64.209	92.9565	130.066	0.174133	-100.128	-79.9866	-60.0891	-40.0085	-20.05	0	20.05	40.0696	60.1501	80.0781	100.098
127.4	-0.0800171	-62.5	-41.3208	-21.6064	-1.34277	19.5312	40.7104	64.209	92.8955	129.944	0.174133	-100.128	-80.0171	-60.0586	-40.0085	-20.0806	0	20.0195	40.0391	60.0891	80.0781	100.159
127.5	-0.0800171	-62.5	-41.3818	-21.6064	-1.34277	19.5312	40.7104	64.3921	92.8345	129.761	0.174072	-100.128	-80.0171	-60.0586	-40.0085	-20.0806	30.5176	20.0195	40.0391	60.1196	80.0476	100.128
127.6	-0.0800171	-62.561	-41.3818	-21.7285	-1.46484	19.4702	40.6494	64.5752	92.8345	129.639	0.174011	-100.128	-80.0781	-60.0281	-39.978	-19.989	61.0352	20.0195	40.0696	60.0586	80.0781	100.128
127.7	-0.079956	-62.6221	-41.3818	-21.7895	-1.58691	19.4702	40.6494	64.6973	92.8345	129.578	0.174011	-100.128	-80.0781	-60.0586	-40.0085	-19.989	0	19.9585	40.0391	60.1196	80.1086	100.128
127.8	-0.079956	-62.561	-41.3208	-21.7895	-1.70898	19.3481	40.5884	64.8193	92.8345	129.7	0.174072	-100.128	-80.0476	-60.0281	-39.9475	-19.989	0	19.989	40.0696	60.0586	80.0781	100.128
127.9	-0.079956	-62.5	-41.1987	-21.7895	-1.77002	19.2871	40.5884	64.8804	92.8345	129.761	0.174194	-100.098	-80.0171	-60.0586	-40.0085	-19.9585	0	19.989	40.0696	60.0586	80.0781	100.159
128	-0.079956	-62.5	-41.1377	-21.7285	-1.64795	19.2261	40.5273	64.8804	92.8955	129.7	0.174255	-100.098	-80.0171	-60.0586	-40.0391	-20.0195	30.5176	20.0195	40.0696	60.0586	80.0781	100.159
128.1	-0.079895	-62.439	-41.1377	-21.6675	-1.52588	19.2261	40.5273	64.7583	92.9565	129.578	0.174255	-100.098	-80.0476	-60.0586	-40.0696	-20.0195	30.5176	20.05	40.0391	60.1501	80.0476	100.159
128.2	-0.079956	-62.3779	-41.1987	-21.6064	-1.46484	19.2871	40.5884	64.5752	93.1396	129.578	0.174133	-100.189	-80.0476	-60.0586	-40.0696	-20.05	30.5176	20.0195	40.0391	60.1501	80.0781	100.189
128.3	-0.0800171	-62.2559	-41.1987	-21.6064	-1.40381	19.2871	40.6494	64.3921	93.2617	129.578	0.174011	-100.159	-80.0171	-60.0891	-39.9475	-20.0195	-30.5176	20.0195	40.0696	60.0891	80.0781	100.159
128.4	-0.0801392	-62.0728	-41.2598	-21.6675	-1.46484	19.2261	40.7104	64.27	93.3227	129.639	0.173828	-100.128	-80.0476	-60.0586	-39.978	-19.989	0	19.9585	40.0391	60.0281	80.0781	100.128
128.5	-0.0801392	-61.8896	-41.2598	-21.6064	-1.46484	19.104	40.7104	64.1479	93.3838	129.639	0.173706	-100.128	-80.0781	-59.9976	-40.0085	-20.0195	-61.0352	20.0195	40.0391	60.0891	80.0781	100.159
128.6	-0.0801392	-61.7676	-41.2598	-21.4844	-1.40381	18.9819	40.7104	64.1479	93.4448	129.578	0.173706	-100.128	-80.0476	-60.0281	-40.0391	-19.989	30.5176	20.0195	40.0696	60.0891	80.0171	100.128
128.7	-0.0800781	-61.7065	-41.1987	-21.4233	-1.40381	19.043	40.6494	64.0869	93.4448	129.578	0.173767	-100.128	-80.0476	-60.0281	-40.0696	-20.05	61.0352	20.05	40.1001	60.0891	80.0476	100.159
128.8	-0.0800781	-61.7676	-41.1377	-21.4844	-1.40381	19.104	40.5884	64.1479	93.4448	129.639	0.173767	-100.128	-80.0476	-60.0281	-40.0391	-20.0195	0	20.0806	40.1001	60.0891	80.0781	100.159
128.9	-0.0800781	-61.8896	-41.0767	-21.6675	-1.40381	19.043	40.5273	64.27	93.3227	129.7	0.173767	-100.128	-79.9866	-60.0586	-40.0391	-20.0195	-30.5176	20.05	40.0085	60.0891	80.0781	100.189
129	-0.0800781	-61.8896	-41.0767	-21.7895	-1.40381	18.9819	40.5273	64.4531	93.2007	129.822	0.173767	-100.098	-80.0476	-60.0586	-40.0085	-20.0195	0	20.05	40.0391	60.0891	80.1392	100.159
129.1	-0.0800171	-61.8896	-41.0156	-21.7895	-1.40381	18.9819	40.5884	64.6362	93.1396	129.944	0.173706	-100.098	-80.0781	-60.0281	-40.0696	-20.0195	61.0352	20.0195	40.1306	60.1196	80.1086	100.128
129.2	-0.079956	-61.8896	-41.0156	-21.6675	-1.52588	18.9819	40.5884	64.6973	93.1396	129.944	0.173706	-100.128	-80.0476	-60.0281	-40.0085	-20.0195	0	20.0195	40.1001	60.0891	80.1392	100.128
129.3	-0.079834	-61.8896	-41.1987	-21.5454	-1.52588	19.043	40.5884	64.6973	93.2007	129.883	0.173645	-100.128	-80.0476	-60.0281	-40.0696	-19.989	0	19.989	40.0696	60.0586	80.0171	100.128
129.4	-0.0796509	-61.8896	-41.3818	-21.5454	-1.46484	19.043	40.6494	64.6973	93.3838	129.639	0.173645	-100.098	-80.0476	-60.0281	-40.0085	-19.989	61.0352	19.989	40.0391	60.0891	80.0476	100.159
129.5	-0.0795288	-61.8896	-41.4429	-21.5454	-1.34277	18.9819	40.7715	64.8193	93.5669	129.517	0.173645	-100.098	-80.0781	-60.0891	-40.0085	-20.0195	30.5176	20.0195	40.0696	60.0586	80.1697	100.159
129.6	-0.0795288	-61.9507	-41.3818	-21.5454	-1.28174	18.9819	40.8936	64.9414	93.6279	129.456	0.173706	-100.128	-80.0476	-60.0891	-40.0391	-19.989	30.5176	20.05	40.0391	60.0586	80.1392	100.189
129.7	-0.0795288	-62.0117	-41.2598	-21.4844	-1.28174	19.043	41.0156	65.0635	93.689	129.395	0.173645	-100.098	-80.1086	-60.0586	-40.0391	-20.0195	30.5176	20.0195	39.978	60.0586	80.1392	100.098
129.8	-0.0795898	-62.0117	-41.1377	-21.4233	-1.28174	19.043	41.0156	65.1245	93.6279	129.272	0.173584	-100.128	-80.1086	-60.0281	-40.0696	-19.989	0	20.0806	40.0391	60.0891	80.1697	100.128
129.9	-0.0795898	-62.0117	-41.1377	-21.3623	-1.40381	19.043	40.8936	64.9414	93.4448	129.272	0.173584	-100.128	-80.0476	-60.0281	-40.0085	-19.9585	30.5176	20.05	40.1001	60.0586	80.1086	100.159
130	-0.0796509	-62.0117	-41.2598	-21.3623	-1.52588	18.9819	40.8325	64.6973	93.2617	129.333	0.173645	-100.128	-80.1392	-60.0281	-40.0391	-20.0195	30.5176	19.989	40.0391	60.0281	80.0781	100.098
130.1	-0.0797119	-61.8896	-41.2598	-21.3623	-1.52588	18.9209	40.7104	64.4531	93.2007	129.517	0.173706	-100.128	-80.0476	-60.0586	-40.0085	-20.0195	0	20.0195	40.0696	60.0281	80.0781	100.159
130.2	-0.0796509	-61.7676	-41.1987	-21.4844	-1.52588	18.7988	40.5273	64.4531	93.3227	129.7	0.173889	-100.159	-79.9866	-60.0281	-40.0391	-19.989	30.5176	20.0195	40.0085	60.1196	80.1086	100.128
130.3	-0.0796509	-61.7065	-41.0767	-21.5454	-1.46484	18.7378	40.4663	64.5142	93.4448	129.883	0.174194	-100.098	-80.0781	-60.0281	-40.0391	-20.0195	30.5176	20.0195	40.0391	60.1196	80.1086	100.159
130.4	-0.0795898	-61.6455	-41.0156	-21.6675	-1.46484	18.7988	40.5273	64.6973	93.5669	129.944	0.174377	-100.067	-80.0476	-60.0586	-40.0391	-19.989	30.5176	20.0195	40.0391	60.0891	80.1697	100.098
130.5	-0.0795288	-61.6455	-40.9546	-21.7895	-1.52588	18.9819	40.6494	64.6973	93.6279	129.944	0.174438	-100.128	-80.0476	-60.0586	-40.0391	-19.989	0	19.989	40.1001	60.1196	80.1392	100.128
130.6	-0.0794678	-61.7065	-41.0156	-22.0947	-1.52588	19.043	40.8325	64.6973	93.6279	129.883	0.174438	-100.128	-80.0476	-60.0586	-40.0391	-20.0195	61.0352	20.05	40.0391	60.0586	80.1086	100.159
130.7	-0.0794067	-61.7676	-41.2598	-22.1558	-1.52588	19.104	40.9546	64.5752	93.5669	129.883	0.174316	-100.159	-80.0781	-60.0586	-40.0391	-19.9585	0	19.989	40.1001	60.0891	80.0476	100.128
130.8	-0.0794067	-61.8896	-41.3818	-21.9727	-1.58691	19.043	41.0767	64.5142	93.5059	129.944	0.174194	-100.159	-80.0476	-60.0281	-40.0085	-19.9585	30.5176	19.989	40.1001	60.1196	80.0476	100.128
130.9	-0.0795288	-61.8896	-41.3818	-21.7895	-1.70898	19.043	41.1377	64.4531	93.5669	130.066	0.174133	-100.128	-80.1086	-60.0891	-39.9475	-19.989	-30.5176	20.0195	40.0085	60.0891	80.1392	100.128
131	-0.0796509	-61.8286	-41.3208	-21.7285	-1.77002	19.104	41.1987	64.3921	93.5669	130.188	0.174255	-100.159	-80.0781	-60.0281	-40.0085	-19.989	30.5176	20.0195	40.0391	60.0891	80.1086	100.159
131.1	-0.0796509	-61.8286	-41.3818	-21.6675	-1.83105	19.165	41.1987	64.3921	93.6279	130.249	0.174255	-100.098	-80.0171	-60.0586	-40.0391	-20.0195	61.0352	20.0195	40.0391	60.1196	80.0781	100.067
131.2	-0.0795898	-61.8286	-41.3818	-21.6064	-1.83105	19.165	41.0767	64.3921	93.689	130.188	0.174255	-100.098	-80.0476	-59.9976	-39.9475	-19.989	61.0352	20.0195	40.0085	60.0891	80.1086	100.128
131.3	-0.0794067	-61.8896	-41.3208	-21.6064	-1.77002	19.165	40.9546	64.5142	93.689	130.005	0.174255	-100.128	-80.0476	-60.0281	-40.0391	-19.989	61.0352	20.0806	40.0391	60.0891	80.0171	100.098
131.4	-0.0792236	-61.9507	-41.1377	-21.6064	-1.70898	19.2261	40.7715	64.6362	93.6279	129.883	0.174255	-100.098	-80.0476	-60.0586	-40.0085	-19.9585	30.5176	20.0195	40.0696	60.0586	80.0781	100.098
131.5	-0.0791626	-61.9507	-40.9546	-21.6675	-1.64795	19.2261	40.7104	64.6973	93.5059	129.761	0.174316	-100.098	-80.0476	-60.0586	-39.978	-19.9585	61.0352	20.0195	40.1001	60.1196	80.1392	100.128
131.6	-0.0791626	-61.8286	-40.8936	-21.6064	-1.52588	19.104	40.7104	64.6973	93.4448	129.7	0.1745	-100.098	-80.0476	-60.0281	-40.0085	-19.9585	0	20.0195	40.0391	60.0891	80.0781	100.159
131.7	-0.0791016	-61.7065	-40.8325	-21.6064	-1.40381	19.043	40.8325	64.6973	93.3838	129.639	0.174683	-100.128	-80.0476	-60.0281	-40.0085	-20.05	30.5176	20.0806	40.0391	60.1196	80.1392	100.128
131.8	-0.0789185	-61.5845	-40.8936	-21.6064	-1.28174	19.043	41.0156	64.6973	93.3838	129.517	0.174744	-100.098	-80.0476	-60.0586	-40.0696	-20.0195	0	19.989	40.0696	60.1196	80.1392	100.128
131.9	-0.0787964	-61.5845	-40.9546	-21.6675	-1.28174	19.104	41.1377	64.7583	93.3838	129.517	0.174744	-100.098	-80.0476	-60.0281	-39.978	-19.989	61.0352	19.989	40.0696	60.1807	80.1392	100.098
132	-0.0788574	-61.5234	-41.0767	-21.6675	-1.28174	19.104	41.1377	64.7583	93.3838	129.578	0.174683	-100.098	-80.1086	-60.0281	-40.0085	-19.9585	61.0352	20.05	40.0696	60.0891	80.1086	100.098
132.1	-0.0789795	-61.5234	-41.1987	-21.7285	-1.28174	19.043	41.0156	64.6362	93.3838	129.7	0.1745	-100.098	-80.0781	-60.0281	-40.0696	-19.989	30.5176	20.0195	40.0696	60.0891	80.1392	100.128
132.2	-0.0791626	-61.5234	-41.1987	-21.7895	-1.34277	18.9819	40.8936	64.5752	93.3838	129.761	0.174377	-100.098	-80.0171	-60.0281	-40.0085	-19.989	0	20.05	40.1001	60.1196	80.0476	100.098
132.3	-0.0792847	-61.5234	-41.1987	-21.7895	-1.34277	18.9819	40.8325	64.5142	93.3227	129.822	0.174316	-100.159	-80.0476	-60.0281	-40.0391	-20.05	-30.5176	19.989	40.0696	60.1196	80.0781	100.159
132.4	-0.0793457	-61.5845	-41.1377	-21.7285	-1.40381	19.165	40.8325	64.5752	93.2617	129.761	0.174316	-100.098	-80.0171	-60.0891	-40.0696	-20.0195	30.5176	19.989	40.1001	60.1196	80.1086	100.128
132.5	-0.0793457	-61.5845	-41.0156	-21.6064	-1.34277	19.3481	40.8325	64.5752	93.2007	129.761	0.174316	-100.037	-80.0171	-60.0891	-40.0696	-19.9585	30.5176	19.989	40.1001	60.1196	80.1392	100.128
132.6	-0.0792847	-61.5845	-40.8936	-21.5454	-1.34277	19.5312	40.9546	64.5142	93.0786	129.761	0.174377	-100.067	-80.0781	-60.0281	-40.0085	-20.0195	61.0352	20.0195	40.0391	60.0891	80.2002	100.128
132.7	-0.0792847	-61.5234	-40.7715	-21.5454	-1.28174	19.5923	41.0156	64.5142	93.0786	129.761	0.174438	-100.128	-80.0781	-60.0586	-40.0391	-19.9585	30.5176	19.989	40.0696	60.0891	80.1086	100.098
132.8	-0.0793457	-61.5234	-40.7715	-21.5454	-1.34277	19.5312	41.0767	64.5142	93.0176	129.7	0.174377	-100.128	-80.0781	-59.9976	-39.978	-19.989	0	20.05	40.0696	60.1196	80.1392	100.128
132.9	-0.0794678	-61.4014	-40.8936	-21.5454	-1.40381	19.4092	41.0156	64.5142	93.0176	129.639	0.174316	-100.128	-80.0781	-60.0586	-39.978	-19.989	0	19.989	40.0391	60.0586	80.1392	100.128
133	-0.0795898	-61.3403	-40.8936	-21.6064	-1.40381	19.2261	41.0156	64.5142	93.0176	129.578	0.174255	-100.098	-80.0476	-60.0281	-40.0391	-19.989	0	19.989	40.0696	60.0586	80.1392	100.128
133.1	-0.0796509	-61.2183	-40.8325	-21.6064	-1.40381	19.165	41.0767	64.5142	93.0786	129.578	0.174194	-100.098	-80.0781	-60.0586	-40.0085	-19.989	30.5176	19.989	40.1001	60.1501	80.1086	100.128
133.2	-0.0797119	-61.2183	-40.7104	-21.6675	-1.2207	19.165	41.1987	64.5752	93.2007	129.639	0.174133	-100.067	-80.0476	-60.0586	-40.0391	-19.989	0	20.05	40.1001	60.0891	80.1392	100.189
133.3	-0.0797119	-61.2183	-40.7104	-21.7285	-1.09863	19.2261	41.3208	64.5142	93.2007	129.639	0.174133	-100.098	-80.1086	-60.0891	-40.0085	-19.989	122.07	20.05	40.1001	60.0586	80.1392	100.128
133.4	-0.0797119	-61.2793	-40.7715	-21.7285	-1.09863	19.3481	41.3208	64.3921	93.1396	129.639	0.174255	-100.098	-80.0476	-60.0586	-40.0085	-19.9585	61.0352	20.0195	40.0696	60.0891	80.1392	100.098
133.5	-0.0796509	-61.3403	-40.9546	-21.7895	-1.2207	19.4092	41.3208	64.3311	93.0786	129.639	0.174438	-100.159	-80.0476	-60.0586	-39.9475	-20.0195	30.5176	19.989	40.0391	60.0891	80.1392	100.098
133.6	-0.0795288	-61.2793	-41.0767	-21.7895	-1.34277	19.3481	41.3818	64.27	93.0176	129.7	0.174622	-100.128	-80.0781	-60.0281	-40.0085	-20.0195	30.5176	19.989	40.1001	60.0891	80.1697	100.098
133.7	-0.0794067	-61.2183	-41.0767	-21.7285	-1.46484	19.2261	41.3208	64.3311	93.0786	129.7	0.174683	-100.098	-80.0476	-60.0586	-40.0085	-19.989	0	19.928	40.0696	60.0891	80.1086	100.098
133.8	-0.0793457	-61.0962	-41.0156	-21.6064	-1.46484	19.165	41.3208	64.3921	93.2007	129.639	0.174683	-100.098	-80.0171	-60.0586	-40.0391	-19.989	30.5176	19.989	40.0085	60.0891	80.1392	100.098
133.9	-0.0793457	-61.1572	-40.9546	-21.4233	-1.34277	19.104	41.1987	64.3921	93.2617	129.639	0.174683	-100.067	-80.0781	-60.0891	-40.0696	-19.989	30.5176	19.989	40.1001	60.1196	80.2002	100.128
134	-0.0793457	-61.2183	-41.0156	-21.3013	-1.2207	19.104	41.1377	64.3921	93.2617	129.578	0.174683	-100.098	-80.0781	-60.1196	-39.978	-20.0195	61.0352	19.989	40.0696	60.1196	80.1392	100.098
134.1	-0.0794067	-61.2183	-41.0767	-21.3013	-1.09863	19.043	41.0767	64.4531	93.2007	129.456	0.174744	-100.098	-80.0476	-60.1196	-39.978	-19.989	30.5176	20.0195	40.0696	60.1196	80.1086	100.098
134.2	-0.0794067	-61.2793	-41.1377	-21.4233	-1.09863	19.043	41.0156	64.5142	93.0786	129.395	0.174744	-100.159	-80.0781	-60.0586	-40.0085	-20.0195	-30.5176	19.989	40.0696	60.1196	80.1086	100.128
134.3	-0.0793457	-61.2793	-41.1987	-21.4844	-1.09863	18.9819	41.0156	64.5142	93.0176	129.272	0.174744	-100.128	-80.0476	-60.1196	-39.978	-19.989	30.5176	19.989	40.1001	60.0891	80.1086	100.098
134.4	-0.0793457	-61.2793	-41.2598	-21.5454	-1.09863	18.9209	41.0156	64.5142	92.9565	129.089	0.174744	-100.098	-80.0781	-60.0586	-40.0696	-19.928	-30.5176	20.05	40.1001	60.1196	80.1086	100.067
134.5	-0.0792847	-61.2183	-41.1987	-21.6064	-1.15967	18.9819	41.0156	64.6362	92.9565	128.967	0.174683	-100.128	-80.0781	-60.0586	-40.0085	-20.0195	30.5176	19.989	40.1001	60.1196	80.1086	100.098
134.6	-0.0793457	-61.1572	-41.1377	-21.6675	-1.2207	19.043	41.0767	64.6973	92.9565	128.906	0.174744	-100.098	-80.1086	-60.0891	-40.0391	-20.0195	91.5527	19.989	40.1001	60.1501	80.1086	100.128
134.7	-0.0793457	-61.1572	-41.0767	-21.6675	-1.2207	19.104	41.1987	64.6973	93.0786	128.967	0.174805	-100.067	-80.0781	-60.0586	-40.0391	-19.989	61.0352	20.0195	40.1001	60.0586	80.1392	100.098
134.8	-0.0794067	-61.2183	-41.0156	-21.6064	-1.28174	19.104	41.2598	64.6362	93.2007	129.028	0.174805	-100.098	-80.0781	-60.1196	-40.0085	-19.989	61.0352	20.0195	40.1001	60.1196	80.1086	100.098
134.9	-0.0793457	-61.2183	-40.8936	-21.4844	-1.28174	19.104	41.1987	64.5752	93.2617	129.089	0.174744	-100.067	-80.0781	-60.0586	-39.978	-19.989	61.0352	19.989	40.0391	60.1196	80.1392	100.067
135	-0.0793457	-61.2183	-40.8325	-21.3013	-1.28174	19.043	41.0767	64.5142	93.3838	129.089	0.174805	-100.128	-80.0476	-59.9976	-39.978	-20.0195	30.5176	19.9585	40.0696	60.1196	80.0476	100.128
135.1	-0.0792847	-61.1572	-40.8325	-21.1792	-1.2207	19.043	41.0156	64.5142	93.5059	129.15	0.174988	-100.189	-80.0781	-60.0891	-40.0391	-19.9585	0	20.0195	40.1001	60.1196	80.0781	100.159
135.2	-0.0793457	-61.0352	-40.8936	-21.0571	-1.15967	19.104	40.9546	64.5142	93.689	129.211	0.175049	-100.128	-80.0476	-60.0586	-39.917	-19.989	0	19.989	40.1001	60.1196	80.1697	100.128
135.3	-0.0794067	-61.0352	-41.0156	-21.1182	-1.15967	19.104	40.9546	64.5142	93.689	129.333	0.17511	-100.037	-80.0781	-60.0586	-40.0085	-20.0195	30.5176	20.0195	40.1001	60.1196	80.1086	100.098
135.4	-0.0794067	-60.9741	-41.0156	-21.1792	-1.15967	19.043	40.9546	64.5142	93.689	129.456	0.175049	-100.098	-80.0781	-60.0891	-40.0391	-20.0195	0	19.989	40.0696	60.1196	80.1392	100.098
135.5	-0.0794067	-60.9741	-41.0156	-21.1792	-1.09863	18.9819	40.9546	64.3921	93.5669	129.578	0.174988	-100.098	-80.0476	-60.1196	-40.0085	-19.9585	0	20.05	40.1001	60.1501	80.1392	100.098
135.6	-0.0794067	-61.0352	-41.0156	-21.2402	-1.0376	19.043	40.9546	64.27	93.3838	129.639	0.174927	-100.128	-80.1392	-60.0891	-39.978	-19.989	0	20.0806	40.0696	60.1196	80.1392	100.098
135.7	-0.0793457	-61.0962	-41.0156	-21.3623	-1.0376	19.104	41.0767	64.27	93.2007	129.639	0.174805	-100.098	-80.1086	-60.0281	-39.978	-19.989	0	20.0195	40.1306	60.0891	80.1392	100.098
135.8	-0.0792847	-61.2183	-41.0156	-21.4233	-1.15967	19.104	41.0767	64.4531	93.0786	129.639	0.174744	-100.098	-80.0781	-60.0586	-40.0085	-20.05	0	19.989	40.0696	60.0586	80.1392	100.067
135.9	-0.0791626	-61.3403	-40.9546	-21.4844	-1.15967	19.104	41.0767	64.5752	93.0176	129.761	0.174622	-100.067	-80.1086	-60.0586	-40.0391	-20.0195	30.5176	19.989	40.1306	60.0891	80.0476	100.128
136	-0.0791016	-61.4014	-40.9546	-21.4233	-1.15967	19.043	41.0156	64.6362	93.0176	129.883	0.174561	-100.128	-80.0476	-60.0891	-40.0085	-19.9585	30.5176	19.989	40.0696	60.1501	80.1392	100.189
136.1	-0.0789795	-61.5234	-40.8936	-21.3623	-1.2207	19.104	41.0156	64.6362	93.1396	129.883	0.174561	-100.067	-80.0476	-60.0586	-40.0085	-19.989	0	19.989	40.1306	60.1196	80.1392	100.128
136.2	-0.0788574	-61.5845	-40.8325	-21.3623	-1.28174	19.2261	41.0156	64.6362	93.2617	129.883	0.174561	-100.006	-80.1086	-59.9976	-39.978	-20.0195	30.5176	19.989	40.0696	60.0891	80.1392	100.098
136.3	-0.0787964	-61.5234	-40.7715	-21.4233	-1.34277	19.2871	41.0156	64.5752	93.3838	129.822	0.1745	-100.067	-80.0781	-60.0281	-40.0391	-20.05	30.5176	20.0195	39.978	60.0586	80.1086	100.128
136.4	-0.0788574	-61.4624	-40.7715	-21.5454	-1.40381	19.2871	41.0156	64.5142	93.5059	129.822	0.174377	-100.067	-80.0781	-60.0586	-40.0085	-20.0195	61.0352	19.989	40.0696	60.0891	80.1392	100.128
136.5	-0.0788574	-61.4624	-40.8325	-21.6675	-1.34277	19.2871	40.9546	64.5142	93.5669	129.822	0.174194	-100.098	-80.1086	-60.0586	-39.978	-19.989	0	20.0195	40.0696	60.0586	80.1697	100.128
136.6	-0.0789185	-61.3403	-41.0156	-21.7285	-1.28174	19.2261	40.8936	64.3921	93.5669	129.761	0.174072	-100.098	-80.1086	-60.0891	-40.0085	-19.989	0	19.989	40.1001	60.0891	80.1086	100.128
136.7	-0.0789795	-61.2183	-41.1377	-21.7285	-1.2207	19.104	40.8936	64.3311	93.5059	129.761	0.174011	-100.098	-80.0781	-60.0891	-39.978	-20.0806	0	19.9585	40.1611	60.0891	80.1086	100.128
136.8	-0.0790405	-61.0962	-41.1377	-21.6064	-1.28174	18.9819	40.8936	64.209	93.4448	129.822	0.17395	-100.067	-80.0171	-60.0891	-40.0391	-20.0195	0	20.05	40.1001	60.1196	80.1697	100.159
136.9	-0.0791016	-61.0352	-41.0156	-21.5454	-1.40381	18.9819	40.8936	64.0869	93.3838	130.005	0.174011	-100.067	-80.0476	-60.0586	-39.978	-19.989	61.0352	19.989	40.1001	60.0891	80.1086	100.098
137	-0.0790405	-61.0962	-40.8936	-21.4844	-1.46484	18.9819	40.8325	64.0869	93.3838	130.066	0.174011	-100.098	-80.1086	-60.0586	-39.978	-19.989	30.5176	19.989	40.0696	60.1196	80.1086	100.128
137.1	-0.0789795	-61.1572	-40.8936	-21.4233	-1.40381	19.043	40.8936	64.209	93.2617	130.127	0.174072	-100.128	-80.1086	-60.0891	-39.978	-19.928	0	20.0195	40.0696	60.1196	80.1086	100.098
137.2	-0.0789795	-61.2183	-40.9546	-21.4844	-1.2207	19.2261	41.0156	64.3921	93.0786	130.127	0.174194	-100.098	-80.1086	-60.0586	-39.978	-19.989	61.0352	20.0195	40.0391	60.0891	80.0781	100.128
137.3	-0.0789795	-61.2183	-40.9546	-21.5454	-1.0376	19.3481	41.0767	64.5142	92.9565	130.066	0.174255	-100.159	-80.0476	-60.0891	-40.0085	-19.989	30.5176	20.0806	40.1001	60.1196	80.1086	100.189
137.4	-0.0789795	-61.1572	-40.9546	-21.5454	-0.854492	19.4092	41.0767	64.6362	92.8955	129.944	0.174194	-100.098	-80.0171	-60.0891	-39.978	-19.989	-30.5176	19.989	40.1001	60.1196	80.0781	100.128
137.5	-0.0789795	-61.0962	-40.8936	-21.5454	-0.732422	19.3481	41.0156	64.6973	92.9565	129.822	0.174194	-100.037	-80.0781	-60.0891	-39.9475	-20.0195	0	20.0195	40.1001	60.1196	80.1086	100.128
137.6	-0.0789795	-61.0962	-40.9546	-21.4233	-0.793457	19.165	40.9546	64.6973	93.1396	129.761	0.174194	-100.098	-80.0476	-60.0891	-40.0085	-19.989	30.5176	19.989	40.0696	60.1196	80.1392	100.22
137.7	-0.0790405	-61.1572	-40.9546	-21.3013	-0.915527	19.043	40.9546	64.6973	93.2617	129.639	0.174194	-100.037	-80.0476	-60.0586	-39.978	-19.989	30.5176	19.989	40.0085	60.0891	80.1086	100.098
137.8	-0.0791016	-61.1572	-41.0156	-21.2402	-1.09863	18.9819	40.9546	64.6362	93.3227	129.517	0.174316	-100.098	-80.0781	-60.0891	-39.978	-19.989	0	20.0806	40.0391	60.1196	80.1086	100.128
137.9	-0.0791626	-61.2183	-41.0767	-21.1792	-1.15967	18.9819	40.8325	64.5752	93.3838	129.456	0.174438	-100.128	-80.0781	-60.1196	-39.978	-19.989	0	20.0195	40.0696	60.1196	80.0781	100.128
138	-0.0791626	-61.2183	-41.0767	-21.1182	-1.2207	18.9819	40.7715	64.5752	93.3838	129.517	0.174561	-100.128	-80.0476	-60.0586	-40.0085	-20.0195	30.5176	20.0195	40.0696	60.1501	80.1086	100.159
138.1	-0.0791626	-61.2183	-41.0156	-21.1182	-1.28174	19.104	40.7104	64.7583	93.5059	129.456	0.174683	-100.098	-80.0781	-60.0586	-40.0085	-20.0195	91.5527	20.0806	40.1001	60.1196	80.0476	100.159
138.2	-0.0791016	-61.2183	-40.9546	-21.1792	-1.28174	19.2261	40.8325	65.0635	93.4448	129.333	0.174744	-100.098	-80.0171	-60.1196	-40.0085	-19.989	0	19.989	40.1001	60.1196	80.1086	100.128
138.3	-0.0790405	-61.0962	-40.8325	-21.3013	-1.2207	19.2871	41.0156	65.1245	93.2617	129.211	0.174805	-100.067	-80.0476	-60.1196	-40.0696	-19.989	30.5176	19.989	40.0391	60.0891	80.0781	100.128
138.4	-0.0789795	-60.9741	-40.7104	-21.3623	-1.09863	19.2871	41.1377	65.0635	93.1396	129.15	0.174805	-100.098	-80.0476	-59.9976	-39.978	-19.989	30.5176	20.1111	40.0391	60.0891	80.0781	100.159
138.5	-0.0789795	-60.9741	-40.7104	-21.4233	-1.0376	19.4092	41.0767	64.8804	93.1396	129.211	0.174866	-100.098	-80.0781	-60.0586	-40.0085	-19.989	91.5527	20.0195	40.1001	60.0586	80.1086	100.098
138.6	-0.0790405	-60.9741	-40.7104	-21.3623	-0.976562	19.3481	40.8936	64.7583	93.3227	129.272	0.174927	-100.128	-80.0781	-60.0281	-40.0391	-19.9585	-30.5176	20.0806	40.0391	60.0891	80.0781	100.159
138.7	-0.0792236	-60.9741	-40.7104	-21.2402	-1.0376	19.2261	40.8325	64.6362	93.5059	129.456	0.174988	-100.098	-80.0476	-59.9976	-40.0085	-20.0195	-30.5176	19.989	40.1001	60.0586	80.1086	100.128
138.8	-0.0793457	-61.0352	-40.6494	-21.1792	-1.15967	19.2261	40.8936	64.5752	93.6279	129.639	0.174988	-100.128	-80.0476	-60.0586	-39.978	-19.989	30.5176	19.989	40.0696	60.0586	80.1392	100.098
138.9	-0.0792236	-60.9741	-40.4663	-21.3013	-1.34277	19.3481	40.9546	64.5752	93.689	129.761	0.174988	-100.098	-80.0476	-60.0586	-40.0696	-20.0195	30.5176	20.0195	40.1001	60.0586	80.0781	100.128
139	-0.0791016	-60.852	-40.4053	-21.3623	-1.46484	19.4702	41.0767	64.5752	93.689	129.944	0.174927	-100.006	-80.0171	-60.0281	-40.0391	-19.989	30.5176	19.989	40.1001	60.0891	80.0476	100.159
139.1	-0.0788574	-60.791	-40.4053	-21.4233	-1.52588	19.5312	41.1987	64.6362	93.5669	130.005	0.174866	-100.128	-80.0781	-60.0281	-40.0391	-19.9585	61.0352	19.989	40.0391	60.1501	80.1086	100.067
139.2	-0.0787353	-60.852	-40.4663	-21.4233	-1.46484	19.5923	41.3208	64.6362	93.5059	129.944	0.174805	-100.098	-80.1086	-60.0281	-39.978	-19.989	30.5176	20.1111	40.0696	60.0891	80.1086	100.128
139.3	-0.0787353	-60.852	-40.5884	-21.4844	-1.34277	19.5312	41.3208	64.5752	93.5059	129.944	0.174683	-100.098	-80.1086	-60.0281	-40.0085	-19.9585	61.0352	20.0195	40.0696	60.0891	80.0781	100.159
139.4	-0.0787964	-60.852	-40.7104	-21.5454	-1.2207	19.4092	41.3208	64.5752	93.5059	129.883	0.174561	-100.098	-80.0781	-60.0281	-40.0391	-19.989	0	20.0195	40.0696	60.0586	80.1392	100.128
139.5	-0.0788574	-60.791	-40.7104	-21.6064	-1.2207	19.3481	41.3208	64.6362	93.5059	129.883	0.174438	-100.098	-80.0781	-60.0281	-40.0391	-20.0195	0	20.0195	40.1001	60.0586	80.1697	100.128
139.6	-0.0789185	-60.791	-40.7715	-21.6064	-1.2207	19.3481	41.3818	64.6973	93.5059	129.944	0.174316	-100.128	-80.0171	-60.0586	-40.0391	-20.0195	30.5176	20.0195	40.0696	60.0586	80.0781	100.128
139.7	-0.0789795	-60.852	-40.8325	-21.6064	-1.28174	19.2871	41.3818	64.6362	93.5059	129.944	0.174194	-100.128	-80.0476	-60.0586	-40.0391	-19.989	0	20.05	40.0391	60.0891	80.1392	100.098
139.8	-0.0790405	-60.852	-40.8325	-21.6064	-1.40381	19.2261	41.3818	64.4531	93.4448	129.822	0.174133	-100.067	-80.1086	-60.0586	-40.0085	-19.9585	0	20.0806	40.0696	60.0281	80.0781	100.159
139.9	-0.0791016	-60.9131	-40.8325	-21.5454	-1.40381	19.104	41.3818	64.3311	93.3838	129.7	0.174133	-100.098	-80.0171	-60.0586	-40.0696	-19.989	30.5176	20.05	40.0085	60.1196	80.1392	100.128
140	-0.0791016	-60.9131	-40.8936	-21.5454	-1.34277	18.9819	41.3818	64.3311	93.3838	129.639	0.174133	-100.128	-80.0781	-60.0281	-40.0391	-20.0195	61.0352	20.05	40.0391	60.1196	80.0781	100.128
140.1	-0.0790405	-60.852	-40.9546	-21.4844	-1.2207	18.9819	41.3818	64.3921	93.4448	129.578	0.174194	-100.067	-80.0781	-59.9976	-40.0391	-20.05	30.5176	20.0806	40.0696	60.0891	80.0781	100.159
140.2	-0.0790405	-60.791	-41.0156	-21.3623	-1.09863	19.043	41.2598	64.4531	93.6279	129.639	0.174255	-100.098	-80.0476	-60.0891	-40.0696	-20.05	30.5176	19.989	40.0696	60.0891	80.0781	100.159
140.3	-0.0789795	-60.73	-40.9546	-21.3013	-0.976562	19.165	41.2598	64.4531	93.75	129.639	0.174377	-100.128	-80.0476	-60.0281	-40.0391	-19.989	30.5176	20.0195	40.0391	60.0891	80.1086	100.098
140.4	-0.0788574	-60.6079	-40.8936	-21.3013	-1.0376	19.2261	41.1987	64.5142	93.811	129.578	0.1745	-100.098	-80.0781	-60.0586	-40.0391	-19.9585	30.5176	20.05	40.1001	60.0586	80.1086	100.128
140.5	-0.0787964	-60.6079	-40.7715	-21.3013	-1.09863	19.2871	41.2598	64.5752	93.811	129.395	0.174622	-100.128	-80.0781	-60.0586	-40.0696	-19.989	-30.5176	20.0806	40.0391	60.1196	80.0781	100.128
140.6	-0.0787353	-60.5469	-40.7104	-21.2402	-1.09863	19.2261	41.3208	64.6362	93.811	129.333	0.174622	-100.098	-80.0171	-59.9976	-39.9475	-19.989	30.5176	20.0195	40.0391	60.0586	80.0781	100.159
140.7	-0.0787964	-60.5469	-40.6494	-21.1792	-1.09863	19.2261	41.2598	64.5752	93.8721	129.272	0.174438	-100.128	-80.1086	-60.0586	-40.0391	-19.989	30.5176	20.1111	40.0696	60.0586	80.1392	100.128
140.8	-0.0788574	-60.5469	-40.5884	-21.0571	-1.09863	19.165	41.2598	64.5752	93.9941	129.211	0.174194	-100.128	-80.0476	-60.0586	-40.0391	-19.9585	61.0352	20.0195	40.0391	60.0891	80.0476	100.128
140.9	-0.0789185	-60.6079	-40.5884	-20.9961	-1.15967	19.165	41.3208	64.5142	94.0552	129.272	0.174011	-100.128	-80.0781	-60.0281	-40.0696	-19.989	91.5527	20.0195	40.0696	60.0281	80.0476	100.159
141	-0.0788574	-60.6689	-40.5884	-21.0571	-1.2207	19.165	41.3818	64.4531	93.9941	129.333	0.173828	-100.128	-80.0171	-60.0586	-40.0085	-19.989	30.5176	20.0195	40.0696	60.0586	80.0476	100.159
141.1	-0.0788574	-60.73	-40.5884	-21.1182	-1.28174	19.165	41.4429	64.3921	93.9331	129.395	0.173767	-100.128	-80.1086	-60.1196	-40.0696	-19.9585	30.5176	20.05	40.0391	60.0586	80.0781	100.22
141.2	-0.0787964	-60.791	-40.6494	-21.3013	-1.28174	19.165	41.4429	64.3311	93.8721	129.395	0.173706	-100.037	-80.0171	-60.0281	-39.978	-19.9585	91.5527	20.0195	40.0696	60.1196	80.1086	100.128
141.3	-0.0787964	-60.852	-40.6494	-21.4233	-1.28174	19.165	41.3818	64.27	93.8721	129.272	0.173767	-100.098	-80.0781	-60.0586	-40.0085	-19.989	30.5176	20.05	40.0696	60.1196	80.1086	100.098
141.4	-0.0787353	-60.9131	-40.5884	-21.5454	-1.28174	19.2261	41.3818	64.209	93.8721	129.211	0.173889	-100.037	-80.0476	-60.0281	-39.978	-19.9585	61.0352	20.0195	40.0391	60.0891	80.1392	100.098
141.5	-0.0787353	-60.9741	-40.5273	-21.6675	-1.28174	19.2261	41.3208	64.27	93.9331	129.272	0.174072	-100.098	-80.0476	-60.0586	-40.0391	-19.9585	30.5176	20.05	40.0391	60.1196	80.0476	100.128
141.6	-0.0786743	-60.9131	-40.4663	-21.6675	-1.2207	19.3481	41.1987	64.209	93.9331	129.395	0.174316	-100.067	-80.0781	-60.0281	-40.0085	-19.989	61.0352	20.0195	40.0085	60.0891	80.0171	100.128
141.7	-0.0786133	-60.791	-40.4663	-21.6675	-1.0376	19.3481	41.0767	64.209	93.8721	129.517	0.174561	-100.128	-80.0476	-60.0586	-40.0391	-19.928	30.5176	20.0195	40.0696	60.0891	80.0476	100.159
141.8	-0.0786133	-60.6689	-40.4663	-21.6064	-0.915527	19.3481	40.9546	64.1479	93.75	129.578	0.174683	-100.098	-80.0476	-60.0586	-40.0696	-19.9585	61.0352	20.05	39.978	60.1196	80.0476	100.159
141.9	-0.0786743	-60.791	-40.4663	-21.6064	-0.854492	19.2871	40.8936	64.209	93.689	129.578	0.174744	-100.098	-80.0171	-60.0281	-40.0391	-19.989	30.5176	20.0195	40.0696	60.1196	80.1392	100.128
142	-0.0787353	-60.9131	-40.5273	-21.5454	-0.854492	19.2261	40.9546	64.3311	93.5669	129.639	0.174622	-100.098	-80.0476	-60.0586	-39.978	-19.9585	30.5176	20.0195	40.0391	60.0891	80.1086	100.159
142.1	-0.0787964	-60.9741	-40.6494	-21.4844	-0.976562	19.165	40.9546	64.4531	93.4448	129.639	0.174438	-100.098	-80.0781	-59.9976	-39.978	-19.9585	91.5527	20.05	40.0085	60.0891	80.0781	100.159
142.2	-0.0787353	-60.9741	-40.7104	-21.4233	-1.09863	19.104	40.9546	64.5142	93.3227	129.578	0.174255	-100.098	-80.1086	-60.0586	-40.0391	-19.9585	61.0352	20.0195	40.0391	60.0586	80.0781	100.189
142.3	-0.0786743	-60.9131	-40.8325	-21.3013	-1.15967	19.165	40.8936	64.5142	93.2007	129.333	0.174194	-100.128	-80.0171	-60.0281	-40.0696	-19.928	91.5527	20.0806	40.0391	60.0891	80.0781	100.159
142.4	-0.0786743	-60.852	-40.8936	-21.3623	-1.09863	19.2261	40.8936	64.5142	93.2007	129.089	0.174072	-100.098	-80.0781	-60.0586	-40.0391	-19.989	30.5176	20.05	40.0391	60.0586	80.0476	100.159
142.5	-0.0786743	-60.9131	-40.8325	-21.4233	-1.09863	19.2871	40.8325	64.4531	93.2617	128.967	0.174011	-100.128	-80.0781	-60.0281	-40.0696	-19.989	30.5176	20.0195	40.1001	60.0891	80.0476	100.159
142.6	-0.0787353	-60.9131	-40.7715	-21.4844	-1.0376	19.3481	40.8325	64.3921	93.3227	129.089	0.17395	-100.037	-80.1392	-60.0281	-40.0391	-20.05	61.0352	20.0195	40.0391	60.1196	80.1086	100.159
142.7	-0.0788574	-60.852	-40.6494	-21.4233	-1.0376	19.3481	40.8936	64.27	93.3227	129.272	0.173828	-100.067	-80.0781	-60.0586	-40.0085	-19.989	30.5176	20.0806	40.0391	60.0586	80.0781	100.159
142.8	-0.0789185	-60.852	-40.5273	-21.4233	-1.0376	19.165	41.0767	64.209	93.2007	129.456	0.173828	-100.128	-80.0476	-60.0281	-40.0391	-19.928	61.0352	20.0195	40.0696	60.0586	80.0781	100.128
142.9	-0.0789185	-60.852	-40.5273	-21.4233	-0.976562	18.9819	41.1987	64.1479	93.1396	129.395	0.17395	-100.098	-80.0781	-60.0586	-40.0391	-19.9585	30.5176	20.0195	40.0696	59.9976	80.0476	100.159
143	-0.0789185	-60.852	-40.5884	-21.5454	-0.976562	18.8599	41.2598	64.1479	93.1396	129.333	0.174011	-100.098	-80.1086	-60.0281	-40.0391	-19.9585	30.5176	20.0195	40.0696	60.0891	80.0781	100.159
143.1	-0.0789185	-60.791	-40.5884	-21.7285	-0.915527	18.7988	41.2598	64.1479	93.2617	129.395	0.174072	-100.098	-80.0781	-60.0586	-40.0391	-19.989	91.5527	20.05	40.0391	60.0586	80.0781	100.159
143.2	-0.0789185	-60.73	-40.5884	-21.7285	-0.915527	18.8599	41.1987	64.1479	93.3838	129.456	0.174133	-100.067	-80.0476	-60.0586	-40.0696	-19.9585	0	20.0195	40.0085	60.0891	80.0781	100.128
143.3	-0.0789795	-60.6689	-40.7104	-21.6675	-0.976562	18.9209	41.1377	64.1479	93.5059	129.517	0.174194	-100.037	-80.0476	-60.0281	-40.0391	-19.9585	30.5176	20.0195	40.0391	60.0586	80.1086	100.189
143.4	-0.0790405	-60.6689	-40.7715	-21.4844	-0.915527	18.9819	41.0767	64.209	93.5059	129.639	0.174194	-100.098	-80.0781	-60.0281	-40.0391	-20.0195	0	20.0806	40.0696	60.0891	80.0476	100.128
143.5	-0.0789795	-60.73	-40.7104	-21.3623	-0.854492	18.9819	41.0156	64.3311	93.5059	129.7	0.174072	-100.037	-80.0781	-60.0281	-40.0391	-19.989	61.0352	20.0806	40.0696	60.0586	80.0781	100.128
143.6	-0.0789185	-60.791	-40.6494	-21.3623	-0.793457	19.043	40.8936	64.4531	93.4448	129.822	0.174011	-100.067	-80.1086	-59.967	-39.978	-19.9585	152.588	20.0806	39.978	60.0586	80.1086	100.128
143.7	-0.0788574	-60.73	-40.5884	-21.3623	-0.854492	18.9819	40.8936	64.5752	93.4448	129.883	0.173889	-100.067	-80.0781	-60.0281	-40.0391	-19.989	61.0352	20.0195	40.0085	60.0586	80.0781	100.159
143.8	-0.0789185	-60.6079	-40.4663	-21.4233	-0.976562	18.9819	40.7715	64.6973	93.5059	129.822	0.173889	-100.098	-80.0476	-60.0281	-40.0696	-19.989	61.0352	20.0195	40.0391	60.0586	80.0476	100.22
143.9	-0.0789185	-60.5469	-40.3442	-21.3623	-1.15967	18.9819	40.7104	64.6973	93.6279	129.639	0.173889	-100.098	-80.0476	-60.0891	-40.0696	-19.989	61.0352	20.0195	40.0391	60.1501	80.0476	100.189
144	-0.0789795	-60.4858	-40.2832	-21.2402	-1.15967	18.9819	40.7715	64.5752	93.689	129.395	0.173828	-100.128	-80.0781	-60.0281	-40.0391	-19.9585	30.5176	20.0195	40.1001	60.0891	80.0781	100.159
144.1	-0.0790405	-60.5469	-40.1611	-21.2402	-1.09863	19.104	40.8936	64.4531	93.689	129.211	0.173828	-100.067	-80.0781	-60.0586	-40.0391	-19.8975	122.07	20.0195	40.0391	60.0891	80.0781	100.098
144.2	-0.0790405	-60.4858	-40.1611	-21.3623	-0.976562	19.2261	41.0156	64.3311	93.689	129.15	0.173767	-100.098	-80.0781	-60.0586	-40.0085	-19.9585	91.5527	20.05	40.0391	60.0891	80.1086	100.128
144.3	-0.0790405	-60.4248	-40.2832	-21.4844	-0.915527	19.2871	41.0767	64.27	93.6279	129.211	0.173706	-100.098	-80.0171	-60.0281	-40.0696	-19.989	91.5527	19.989	40.0391	60.0891	80.0781	100.159
144.4	-0.0789795	-60.3638	-40.5884	-21.4844	-0.854492	19.2261	41.0156	64.209	93.6279	129.333	0.173706	-100.037	-80.0476	-60.0586	-40.0391	-19.928	30.5176	20.0195	40.0391	60.0586	80.0476	100.159
144.5	-0.0790405	-60.3638	-40.7715	-21.4233	-0.915527	19.2261	40.9546	64.27	93.6279	129.395	0.173767	-100.067	-80.1086	-60.0586	-40.1001	-19.928	30.5176	20.0806	40.0391	60.0891	80.0781	100.128
144.6	-0.0791016	-60.3638	-40.8325	-21.3013	-1.09863	19.2261	40.9546	64.3921	93.6279	129.395	0.173828	-100.098	-80.0781	-60.0586	-40.0391	-19.9585	91.5527	20.05	40.0696	60.0891	80.0781	100.159
144.7	-0.0792236	-60.3638	-40.7715	-21.2402	-1.2207	19.2871	41.0156	64.5142	93.689	129.456	0.173889	-100.128	-80.0781	-60.0891	-39.9475	-19.928	61.0352	19.989	40.0391	60.0891	80.0781	100.128
144.8	-0.0792236	-60.4248	-40.6494	-21.2402	-1.28174	19.4092	41.0156	64.6362	93.811	129.517	0.174011	-100.067	-80.0476	-60.0281	-40.0085	-19.9585	61.0352	19.989	40.0391	60.1501	80.0781	100.159
144.9	-0.0791626	-60.6079	-40.5884	-21.3013	-1.28174	19.5312	41.0156	64.7583	93.8721	129.578	0.174133	-100.098	-80.1086	-60.0586	-40.0085	-19.8975	61.0352	20.0806	40.0391	60.0586	80.0781	100.128
145	-0.0790405	-60.6689	-40.5273	-21.3623	-1.28174	19.5923	41.1377	64.8193	93.9331	129.578	0.174194	-100.098	-80.0781	-60.0281	-40.0391	-19.928	61.0352	20.0806	40.0085	60.1196	80.1086	100.128
145.1	-0.0789185	-60.6689	-40.5273	-21.3623	-1.2207	19.5312	41.3208	64.8804	93.9331	129.578	0.174194	-100.128	-80.1392	-60.0281	-40.0391	-19.9585	91.5527	20.1111	40.1001	60.0891	80.0476	100.098
145.2	-0.0788574	-60.6689	-40.5884	-21.2402	-1.15967	19.4092	41.3818	64.8804	93.8721	129.578	0.174255	-100.098	-80.0476	-60.0586	-40.0696	-19.989	91.5527	20.0195	40.0391	60.0891	80.0781	100.159
145.3	-0.0789185	-60.6689	-40.6494	-21.1792	-1.0376	19.2871	41.3208	64.8193	93.811	129.639	0.174316	-100.098	-80.0171	-60.0891	-40.0391	-19.989	61.0352	20.0195	40.0391	60.0891	80.1697	100.098
145.4	-0.0789795	-60.6079	-40.6494	-21.1792	-0.915527	19.165	41.2598	64.6362	93.75	129.7	0.174255	-100.067	-80.0476	-60.0891	-40.0696	-19.989	0	19.989	40.0391	60.1196	80.1086	100.098
145.5	-0.0790405	-60.5469	-40.6494	-21.1792	-0.854492	19.104	41.1377	64.5142	93.6279	129.822	0.174194	-100.037	-80.0781	-60.0586	-40.0391	-19.989	30.5176	20.0195	40.0696	60.0586	80.0781	100.189
145.6	-0.0791016	-60.4248	-40.6494	-21.2402	-0.793457	18.9819	41.0767	64.3921	93.5669	129.822	0.174133	-100.098	-80.0781	-60.0281	-40.0391	-19.989	91.5527	20.0195	40.0391	60.0891	80.0476	100.128
145.7	-0.0791626	-60.2417	-40.7104	-21.3013	-0.915527	18.9209	41.0767	64.27	93.689	129.761	0.174133	-100.067	-80.1392	-60.0281	-40.0391	-19.9585	30.5176	20.1111	40.0696	60.1196	80.1392	100.128
145.8	-0.0791626	-60.1807	-40.7104	-21.4233	-1.0376	18.9819	41.1987	64.209	93.811	129.7	0.174133	-100.037	-80.0781	-59.9976	-40.0391	-19.928	30.5176	20.0195	40.1001	60.1196	80.1086	100.128
145.9	-0.0791626	-60.1196	-40.7104	-21.4844	-1.15967	19.043	41.3208	64.1479	93.9331	129.639	0.174194	-100.098	-80.1086	-60.0281	-40.0391	-20.0195	61.0352	20.0195	40.1001	60.0891	80.0781	100.128
146	-0.0792236	-60.1196	-40.7104	-21.5454	-1.15967	19.104	41.4429	64.1479	93.9331	129.7	0.174194	-100.098	-80.0476	-60.0586	-40.0391	-19.9585	61.0352	20.0195	40.0085	60.0891	80.0781	100.128
146.1	-0.0791626	-60.1196	-40.6494	-21.5454	-1.15967	19.104	41.4429	64.209	93.811	129.822	0.174255	-100.098	-80.1086	-60.0891	-40.0391	-19.989	61.0352	20.05	40.0696	60.1196	80.0781	100.159
146.2	-0.0790405	-60.2417	-40.4663	-21.4844	-1.15967	19.165	41.4429	64.209	93.689	129.883	0.174316	-100.159	-80.1086	-60.0281	-39.9475	-20.0195	30.5176	19.989	40.0391	60.0891	80.1086	100.128
146.3	-0.0790405	-60.3638	-40.2222	-21.4844	-1.15967	19.165	41.3818	64.0869	93.6279	129.883	0.174255	-100.098	-80.0781	-60.0281	-39.978	-19.989	61.0352	20.0806	40.0696	60.1196	80.1086	100.189
146.4	-0.0790405	-60.3638	-40.1001	-21.4844	-1.15967	19.104	41.1377	63.9648	93.6279	129.822	0.174255	-100.006	-80.0781	-60.0281	-40.0391	-19.9585	61.0352	20.05	40.1001	60.0586	80.1392	100.159
146.5	-0.0790405	-60.3027	-40.1611	-21.6064	-1.09863	19.043	40.8936	63.8428	93.5669	129.822	0.174255	-100.037	-80.0781	-59.9976	-40.0085	-19.9585	30.5176	19.989	40.0696	60.0586	80.0781	100.098
146.6	-0.0791016	-60.1807	-40.4053	-21.6675	-1.0376	18.9209	40.8325	63.7817	93.5059	129.944	0.174255	-100.067	-80.1392	-60.0891	-40.0391	-19.9585	61.0352	20.05	40.0391	60.0891	80.0781	100.128
146.7	-0.0791016	-59.9976	-40.5884	-21.6675	-1.09863	18.9209	40.8936	63.7817	93.4448	130.188	0.174194	-100.067	-80.0781	-60.0586	-40.0391	-19.989	30.5176	20.0806	40.0696	60.0586	80.0781	100.128
146.8	-0.0790405	-59.8144	-40.7104	-21.6675	-1.09863	18.9209	40.8325	63.8428	93.5059	130.31	0.174194	-100.128	-80.1086	-60.0586	-40.0391	-20.0195	0	20.0195	40.0696	60.1196	80.0476	100.159
146.9	-0.0790405	-59.6924	-40.7715	-21.6675	-1.09863	18.7988	40.7715	64.0869	93.5669	130.31	0.174194	-100.098	-80.1392	-60.0586	-40.0391	-19.989	0	20.05	40.0391	60.0281	80.1086	100.128
147	-0.0789185	-59.5703	-40.7715	-21.6064	-1.09863	18.6768	40.8936	64.27	93.5059	130.31	0.174255	-100.098	-80.0781	-59.9976	-40.0085	-19.9585	0	19.989	40.0696	60.1196	80.0781	100.128
147.1	-0.0788574	-59.5703	-40.7715	-21.6064	-1.15967	18.7378	41.1377	64.3921	93.4448	130.249	0.174255	-100.067	-80.0781	-60.0281	-39.978	-20.0195	30.5176	19.989	40.0391	60.0891	80.1392	100.159
147.2	-0.0787964	-59.5703	-40.7715	-21.6064	-1.15967	18.8599	41.2598	64.4531	93.4448	130.249	0.174255	-100.098	-80.0781	-60.0281	-40.0085	-19.989	30.5176	20.05	40.0696	60.1196	80.0781	100.128
147.3	-0.0787353	-59.6313	-40.8936	-21.4844	-1.09863	18.9209	41.2598	64.3311	93.5059	130.188	0.174316	-100.067	-80.0476	-60.0281	-39.978	-19.989	122.07	20.0195	40.0696	60.0891	80.1086	100.159
147.4	-0.0786743	-59.7534	-41.0767	-21.3623	-1.0376	18.9209	41.1377	64.27	93.5669	130.127	0.174377	-100.067	-80.0476	-60.0586	-40.0085	-20.0195	0	20.05	40.0696	60.0586	80.0476	100.128
147.5	-0.0786133	-59.8755	-41.0156	-21.2402	-1.09863	18.9209	41.0156	64.1479	93.75	130.066	0.174377	-100.098	-80.1086	-60.0586	-40.0085	-19.989	0	20.0806	40.1001	60.1196	80.0476	100.159
147.6	-0.0787353	-59.8755	-40.8936	-21.2402	-1.15967	18.9209	40.8936	64.1479	93.811	130.005	0.174377	-100.128	-80.0171	-60.0281	-40.0085	-19.989	61.0352	20.0195	40.0696	60.0891	80.0781	100.159
147.7	-0.0787964	-59.8755	-40.7104	-21.1792	-1.15967	18.9209	40.8325	64.1479	93.8721	130.005	0.174316	-100.128	-80.0476	-60.0586	-39.9475	-19.989	0	20.0195	40.1001	60.1196	80.0476	100.159
147.8	-0.0786743	-59.8144	-40.5884	-21.1792	-1.15967	18.9209	40.8936	64.1479	93.9331	130.066	0.174194	-100.067	-80.0476	-60.0281	-40.0085	-20.0195	61.0352	19.989	40.0696	60.0891	80.1086	100.159
147.9	-0.0784912	-59.7534	-40.5273	-21.1792	-1.0376	18.9209	41.0156	64.0869	93.9941	130.066	0.174133	-100.098	-80.0476	-60.0281	-39.9475	-19.989	122.07	19.989	40.0696	60.1196	80.1086	100.098
148	-0.0783691	-59.6924	-40.5884	-21.1792	-0.976562	18.9209	41.0767	64.0259	93.9941	130.005	0.174133	-100.098	-80.0476	-60.0586	-40.0085	-19.9585	61.0352	20.05	40.0391	60.0891	80.0476	100.159
148.1	-0.0783081	-59.6924	-40.7104	-21.1792	-0.915527	18.9819	41.1377	63.9648	93.9331	129.883	0.174194	-100.098	-80.1086	-60.0891	-40.0085	-19.989	30.5176	20.0195	40.0696	60.0891	80.0476	100.189
148.2	-0.0783691	-59.7534	-40.7715	-21.2402	-0.915527	19.104	41.0156	63.9648	93.9941	129.822	0.174255	-100.128	-80.0781	-60.0891	-40.0391	-19.928	61.0352	20.0806	40.0391	60.0891	80.1086	100.159
148.3	-0.0784912	-59.7534	-40.7715	-21.2402	-0.976562	19.2261	40.8936	63.9038	93.9331	129.883	0.174316	-100.098	-80.0171	-60.0281	-40.0085	-19.989	0	19.989	40.1001	60.1196	80.0781	100.128
148.4	-0.0786743	-59.8144	-40.7715	-21.3623	-1.0376	19.2261	40.8325	63.9648	93.8721	129.944	0.174377	-100.128	-80.1086	-60.0586	-40.0085	-19.9585	30.5176	19.989	40.0696	60.0586	80.0781	100.098
148.5	-0.0788574	-59.8755	-40.7104	-21.4233	-1.0376	19.2261	40.8325	64.0869	93.811	129.944	0.174438	-100.067	-80.0476	-60.0281	-40.0391	-19.989	61.0352	19.928	40.0696	60.1196	80.0781	100.128
148.6	-0.0789795	-59.8755	-40.6494	-21.4233	-1.09863	19.104	40.7715	64.1479	93.811	129.822	0.174377	-100.128	-80.0781	-60.0586	-40.0391	-19.928	61.0352	20.0195	40.1001	60.0586	80.0781	100.159
148.7	-0.0789795	-59.8144	-40.6494	-21.3623	-1.09863	19.043	40.7104	64.1479	93.75	129.761	0.174377	-100.098	-80.0781	-60.0281	-40.0085	-19.9585	61.0352	20.05	40.0391	60.0891	80.0476	100.159
148.8	-0.0789185	-59.6924	-40.5884	-21.3013	-1.15967	18.9819	40.7715	64.1479	93.6279	129.7	0.174377	-100.159	-80.0476	-60.0891	-40.0696	-19.9585	91.5527	20.05	40.0391	60.0586	80.0476	100.159
148.9	-0.0789185	-59.5703	-40.4663	-21.2402	-1.15967	18.9819	40.7715	64.0869	93.689	129.7	0.174438	-100.098	-80.0476	-60.0586	-40.0391	-19.9585	30.5176	20.05	40.0696	60.1196	80.0781	100.128
149	-0.0789795	-59.5093	-40.4053	-21.2402	-1.15967	18.9209	40.7104	63.9648	93.689	129.761	0.174561	-100.098	-80.0476	-60.0586	-39.978	-20.0195	30.5176	20.05	40.0696	60.0891	80.1086	100.189
149.1	-0.0789795	-59.5703	-40.4053	-21.3013	-1.2207	18.9819	40.7104	63.8428	93.75	129.883	0.174622	-100.037	-80.0476	-60.0891	-40.0085	-19.989	61.0352	19.989	40.1001	60.0891	80.1392	100.128
149.2	-0.0789185	-59.6924	-40.4663	-21.3623	-1.28174	18.9819	40.7104	63.8428	93.811	129.944	0.174561	-100.159	-80.0781	-60.0586	-40.0391	-19.9585	0	20.0195	40.0696	60.0586	80.1086	100.128
149.3	-0.0789185	-59.8144	-40.5884	-21.3623	-1.40381	18.9819	40.7715	63.7817	93.811	130.066	0.1745	-100.098	-80.0781	-60.0586	-40.0391	-19.989	30.5176	20.0195	40.1001	60.0586	80.0781	100.159
149.4	-0.0789185	-59.8755	-40.7104	-21.3013	-1.46484	18.9819	40.8936	63.8428	93.811	130.066	0.174438	-100.128	-80.0781	-60.0586	-40.0391	-19.928	0	20.0806	40.0391	60.0891	80.1392	100.159
149.5	-0.0789185	-59.8144	-40.7104	-21.2402	-1.46484	18.9209	41.0156	63.9648	93.75	130.127	0.174561	-100.067	-80.0781	-60.0281	-40.0391	-20.0195	61.0352	19.989	40.0391	60.0586	80.0781	100.159
149.6	-0.0789185	-59.8144	-40.5884	-21.1792	-1.34277	18.8599	41.0156	64.0869	93.75	130.066	0.174683	-100.067	-80.0476	-60.0586	-40.0696	-19.989	0	20.05	40.0391	60.0891	80.0781	100.159
149.7	-0.0788574	-59.7534	-40.5273	-21.2402	-1.2207	18.7378	41.0156	64.1479	93.75	130.005	0.174744	-100.098	-80.0476	-60.0281	-40.0696	-20.0195	-30.5176	20.0195	40.0391	60.0891	80.1086	100.159
149.8	-0.0788574	-59.7534	-40.5273	-21.3623	-1.15967	18.7378	40.9546	64.209	93.75	129.822	0.174683	-100.128	-80.0171	-59.9976	-40.0391	-20.0195	0	20.0195	40.0696	60.0586	80.1392	100.128
149.9	-0.0789185	-59.8144	-40.5273	-21.4844	-1.09863	18.7988	40.8325	64.27	93.811	129.7	0.174622	-100.159	-80.0781	-60.0281	-40.0696	-19.989	30.5176	20.0195	40.0085	60.1196	80.1086	100.128
150	-0.0789795	-59.8144	-40.5273	-21.4844	-1.09863	18.8599	40.7104	64.3921	93.75	129.578	0.174622	-100.128	-80.0781	-60.0281	-40.0391	-19.989	-30.5176	20.0195	40.0391	60.0586	80.0476	100.098
150.1	-0.0790405	-59.8144	-40.5273	-21.3623	-1.09863	18.9209	40.6494	64.4531	93.689	129.517	0.174622	-100.098	-80.0476	-60.0281	-39.978	-19.989	0	20.1111	40.0696	60.0281	80.1086	100.159
150.2	-0.0790405	-59.8755	-40.4663	-21.3013	-1.2207	19.043	40.5884	64.5142	93.6279	129.517	0.174683	-100.098	-80.0781	-60.0281	-40.0696	-20.0195	0	20.05	40.0391	60.0586	80.0781	100.189
150.3	-0.0790405	-59.8755	-40.4663	-21.1792	-1.40381	19.165	40.5273	64.5142	93.5669	129.456	0.174805	-100.098	-80.0476	-59.9976	-40.0696	-20.05	0	20.05	40.0696	60.0586	80.0781	100.159
150.4	-0.0789795	-59.8755	-40.4663	-21.1792	-1.52588	19.2261	40.5884	64.5142	93.4448	129.456	0.174927	-100.098	-80.0781	-60.0281	-40.0391	-20.05	0	20.0195	40.0391	60.0891	80.0781	100.159
150.5	-0.0789795	-59.8144	-40.4663	-21.1792	-1.58691	19.165	40.6494	64.4531	93.4448	129.395	0.175049	-100.159	-80.0476	-60.0281	-40.0391	-19.9585	0	20.05	40.0696	60.0891	80.0781	100.159
150.6	-0.0789185	-59.7534	-40.4663	-21.2402	-1.52588	18.9209	40.6494	64.4531	93.5669	129.333	0.175171	-100.128	-80.0781	-60.0281	-40.0391	-19.989	0	19.989	40.0696	60.0891	80.0781	100.159
150.7	-0.0787353	-59.7534	-40.5273	-21.2402	-1.40381	18.7378	40.6494	64.4531	93.689	129.272	0.175232	-100.159	-80.1086	-60.0281	-40.0391	-19.989	0	19.989	39.978	60.0586	80.0781	100.159
150.8	-0.0785522	-59.8144	-40.5884	-21.3013	-1.28174	18.7378	40.5884	64.4531	93.75	129.272	0.175171	-100.098	-80.0476	-59.9365	-40.0696	-19.989	30.5176	19.989	40.0391	60.0586	80.0781	100.128
150.9	-0.0784912	-59.8144	-40.5884	-21.3623	-1.2207	18.7988	40.5273	64.4531	93.811	129.272	0.175049	-100.128	-80.0781	-60.0281	-40.0391	-20.0195	0	20.0195	40.0391	60.0281	80.0781	100.128
151	-0.0784912	-59.7534	-40.5273	-21.3623	-1.15967	18.9819	40.4663	64.5142	93.75	129.395	0.174927	-100.128	-80.0171	-60.0586	-40.0085	-19.989	0	20.1111	39.978	60.0586	80.0476	100.128
151.1	-0.0784912	-59.6924	-40.5884	-21.3013	-1.15967	19.043	40.5273	64.5142	93.689	129.578	0.174805	-100.128	-80.0781	-60.0281	-40.0391	-20.0195	0	20.05	40.0696	60.0891	80.0781	100.22
151.2	-0.0784912	-59.6313	-40.5884	-21.3013	-1.09863	19.104	40.6494	64.4531	93.689	129.822	0.174744	-100.067	-79.9866	-60.0586	-40.0391	-19.989	0	20.0195	40.0696	60.1501	80.0781	100.159
151.3	-0.0784302	-59.5703	-40.5884	-21.2402	-1.0376	19.2261	40.7715	64.3921	93.689	129.944	0.174683	-100.159	-80.0476	-60.0281	-40.0391	-19.9585	30.5176	20.0195	40.1001	60.0891	80.0781	100.128
151.4	-0.0784302	-59.5093	-40.4663	-21.2402	-1.0376	19.3481	40.8936	64.27	93.6279	129.944	0.174744	-100.159	-80.0476	-59.9976	-40.0085	-19.989	30.5176	19.989	40.0391	60.0891	80.1086	100.128
151.5	-0.0784912	-59.4482	-40.4053	-21.1792	-1.0376	19.4702	40.8325	64.1479	93.6279	129.944	0.174805	-100.128	-80.0476	-60.0281	-40.0085	-19.989	30.5176	20.0195	40.0391	60.0586	80.1086	100.098
151.6	-0.0785522	-59.4482	-40.3442	-21.1182	-1.0376	19.5312	40.7715	64.0869	93.5059	129.944	0.174866	-100.098	-80.0476	-59.9976	-40.0391	-20.0195	30.5176	20.0195	40.0696	60.0586	80.1392	100.159
151.7	-0.0786133	-59.4482	-40.2832	-21.1182	-0.976562	19.5923	40.7104	64.0259	93.3838	130.005	0.175049	-100.098	-80.0476	-59.9976	-40.0696	-19.989	0	20.0195	40.0391	60.0891	80.0476	100.189
151.8	-0.0786743	-59.4482	-40.2832	-21.0571	-0.915527	19.5312	40.6494	63.9648	93.4448	130.127	0.175171	-100.128	-80.0476	-60.0281	-40.0391	-20.05	0	20.0806	40.0391	60.0891	80.0476	100.159
151.9	-0.0786133	-59.3872	-40.3442	-21.0571	-0.854492	19.4092	40.5884	64.0869	93.5669	130.188	0.175293	-100.128	-80.0171	-60.0281	-40.0391	-20.0195	30.5176	20.05	40.0391	60.0891	80.0476	100.189
152	-0.0784912	-59.3262	-40.4663	-21.0571	-0.915527	19.2261	40.6494	64.209	93.689	130.249	0.175354	-100.067	-79.9866	-60.0891	-40.0085	-19.989	0	20.0806	40.0696	60.0281	80.0781	100.098
152.1	-0.0783691	-59.2041	-40.5884	-20.9961	-0.976562	19.165	40.7715	64.27	93.811	130.127	0.175354	-100.159	-80.0781	-60.0586	-39.978	-19.9585	-30.5176	19.989	40.0391	60.0891	80.0476	100.128
152.2	-0.0782471	-59.2041	-40.6494	-21.0571	-1.0376	19.165	40.8936	64.27	93.9331	129.883	0.175171	-100.098	-80.0171	-60.0281	-40.0391	-20.0195	30.5176	19.989	40.0696	60.0586	80.0781	100.189
152.3	-0.0783691	-59.1431	-40.6494	-21.0571	-1.0376	19.2261	40.8936	64.27	93.9941	129.761	0.174988	-100.159	-80.0476	-60.0281	-40.0391	-19.989	61.0352	20.0195	40.0696	60.0281	80.0476	100.189
152.4	-0.0784912	-59.2041	-40.5884	-21.0571	-0.915527	19.2261	40.8325	64.27	93.8721	129.639	0.174744	-100.098	-80.0476	-60.0586	-40.0391	-20.0195	0	20.0806	40.0391	60.0586	80.0781	100.189
152.5	-0.0786133	-59.2651	-40.5273	-20.9961	-0.793457	19.2261	40.8325	64.3311	93.811	129.517	0.174561	-100.128	-80.0476	-60.0281	-40.0696	-19.989	0	20.05	40.0696	60.0586	80.0781	100.159
152.6	-0.0786133	-59.3872	-40.5273	-20.9351	-0.793457	19.2261	40.8936	64.3921	93.8721	129.395	0.174438	-100.128	-80.0171	-60.0586	-40.0696	-19.989	0	20.05	40.0696	60.0891	80.0476	100.159
152.7	-0.0786743	-59.5093	-40.5273	-20.874	-0.793457	19.165	40.9546	64.3921	93.9331	129.395	0.174316	-100.159	-80.0171	-60.0281	-40.0391	-19.989	30.5176	20.0806	40.0696	60.0891	80.0781	100.128
152.8	-0.0786743	-59.5093	-40.5273	-20.9351	-0.854492	19.165	41.0156	64.3921	93.9331	129.456	0.174194	-100.128	-80.0781	-60.0891	-40.0085	-19.989	30.5176	20.05	40.0391	60.0281	80.1086	100.128
152.9	-0.0786133	-59.5093	-40.5273	-20.9961	-0.915527	19.165	40.9546	64.3921	93.9331	129.517	0.174072	-100.128	-80.0171	-60.0281	-40.0696	-19.928	30.5176	20.05	40.0391	60.0586	80.0476	100.128
153	-0.0786133	-59.4482	-40.4663	-20.9961	-1.0376	19.2871	40.8325	64.3921	93.9331	129.639	0.174011	-100.098	-80.0476	-59.967	-40.0696	-19.989	30.5176	20.0195	40.0085	60.0586	80.0476	100.159
153.1	-0.0786133	-59.3872	-40.4053	-20.9961	-1.09863	19.4092	40.6494	64.3921	93.8721	129.639	0.17395	-100.098	-80.0171	-60.0281	-40.0391	-20.0195	30.5176	19.989	40.0391	60.0891	80.0476	100.189
153.2	-0.0786133	-59.3262	-40.4053	-21.0571	-1.2207	19.4092	40.5273	64.4531	93.75	129.7	0.17395	-100.128	-80.0476	-59.9976	-40.1001	-20.0806	30.5176	20.1111	40.0696	60.0586	80.0781	100.189
153.3	-0.0786133	-59.3262	-40.4053	-21.0571	-1.28174	19.4092	40.4663	64.4531	93.689	129.7	0.17395	-100.098	-80.0476	-60.0281	-40.0696	-20.0195	0	20.05	40.0391	60.1196	80.0476	100.128
153.4	-0.0785522	-59.2651	-40.4053	-21.0571	-1.28174	19.4092	40.5273	64.4531	93.5669	129.761	0.174011	-100.159	-80.0171	-60.0586	-40.0391	-19.989	0	20.0806	40.0696	60.0891	80.0781	100.098
153.5	-0.0786133	-59.2651	-40.4053	-21.0571	-1.2207	19.4702	40.7104	64.4531	93.5669	129.822	0.174072	-100.128	-80.0476	-60.0281	-40.0696	-20.0195	61.0352	20.0806	40.1001	60.1196	80.1086	100.159
153.6	-0.0786133	-59.3262	-40.4053	-20.9351	-1.2207	19.4702	40.8936	64.4531	93.5669	129.883	0.174011	-100.098	-80.0476	-60.0281	-40.0391	-19.989	0	20.05	40.0391	60.0586	80.0476	100.159
153.7	-0.0784912	-59.3872	-40.4663	-20.874	-1.15967	19.3481	41.0156	64.5142	93.5669	129.944	0.17395	-100.128	-80.0781	-60.0281	-40.0391	-20.0195	30.5176	20.0806	40.0696	60.0281	80.0476	100.189
153.8	-0.0784912	-59.5703	-40.5273	-20.874	-1.15967	19.2261	41.0767	64.5142	93.5669	129.944	0.17395	-100.037	-80.0476	-60.0586	-40.0391	-19.989	61.0352	20.0195	40.0391	60.0586	80.0781	100.159
153.9	-0.0784912	-59.6924	-40.5884	-20.9961	-1.28174	19.043	41.0156	64.4531	93.5059	129.883	0.17395	-100.098	-80.0781	-60.0281	-40.0085	-20.0195	61.0352	20.0806	39.978	60.0891	80.0781	100.189
154	-0.0784912	-59.6924	-40.6494	-21.0571	-1.40381	18.9819	40.8325	64.3311	93.5669	129.883	0.174011	-100.098	-80.0476	-60.0586	-40.0696	-20.0195	30.5176	20.05	40.0696	60.0586	80.1392	100.159
154.1	-0.0784302	-59.6924	-40.7715	-21.1792	-1.40381	18.9819	40.6494	64.27	93.6279	129.883	0.174072	-100.128	-80.0171	-60.0281	-40.0391	-19.989	30.5176	20.05	40.0696	60.0891	80.0476	100.159
154.2	-0.0783691	-59.6924	-40.8325	-21.2402	-1.28174	18.9819	40.5884	64.209	93.6279	129.822	0.174194	-100.128	-80.0781	-60.0281	-40.0391	-19.9585	61.0352	20.0195	40.0391	60.0891	80.0476	100.128
154.3	-0.0783081	-59.8144	-40.8325	-21.3013	-1.09863	18.9819	40.5884	64.209	93.6279	129.822	0.174316	-100.189	-80.0781	-60.0281	-40.0085	-20.0195	30.5176	20.0195	40.0696	60.0891	80.0781	100.159
154.4	-0.0783081	-59.9365	-40.7104	-21.3013	-1.09863	18.9819	40.6494	64.27	93.6279	129.822	0.174438	-100.128	-80.0171	-60.0281	-40.0391	-19.9585	30.5176	20.0195	40.0696	60.0891	80.0781	100.159
154.5	-0.0782471	-59.9365	-40.5884	-21.4233	-1.09863	19.043	40.5884	64.27	93.6279	129.822	0.1745	-100.098	-80.0476	-60.0586	-40.0085	-19.8975	61.0352	19.989	40.0391	60.0281	80.1086	100.189
154.6	-0.0782471	-59.9976	-40.4663	-21.4844	-1.09863	19.104	40.5273	64.3311	93.5669	129.944	0.174377	-100.128	-80.1086	-60.0586	-40.0391	-19.989	30.5176	20.0195	40.0085	60.0281	80.0781	100.159
154.7	-0.0782471	-59.9976	-40.4053	-21.5454	-1.15967	19.165	40.3442	64.3311	93.5669	129.944	0.174255	-100.128	-80.0781	-60.0891	-40.0696	-20.0195	30.5176	20.0195	40.0391	60.1196	80.0476	100.128
154.8	-0.0783081	-60.0586	-40.4663	-21.4844	-1.2207	19.165	40.2832	64.3311	93.5669	129.822	0.174133	-100.128	-80.0476	-60.0281	-40.0391	-19.989	61.0352	19.989	40.0391	60.0586	80.0476	100.128
154.9	-0.0783081	-59.9976	-40.4663	-21.4844	-1.34277	19.165	40.3442	64.4531	93.4448	129.639	0.174072	-100.159	-80.0781	-60.0281	-40.0391	-19.989	0	20.05	40.0696	60.1196	80.0781	100.098
155	-0.0783081	-59.8144	-40.4053	-21.4844	-1.40381	19.165	40.4053	64.4531	93.3227	129.456	0.174072	-100.159	-80.0781	-60.0586	-40.0696	-19.9585	0	20.0806	40.0391	60.1196	80.1392	100.128
155.1	-0.0784302	-59.6924	-40.3442	-21.4844	-1.40381	19.2261	40.4663	64.3311	93.2617	129.395	0.174133	-100.128	-80.0476	-59.9976	-40.0391	-19.8975	30.5176	20.0195	40.1001	60.0586	80.0781	100.098
155.2	-0.0784912	-59.6924	-40.2832	-21.4233	-1.34277	19.2261	40.4663	64.209	93.3227	129.395	0.174194	-100.098	-80.0781	-60.0281	-40.0085	-19.9585	30.5176	20.05	40.0391	60.0891	80.1086	100.189
155.3	-0.0785522	-59.6924	-40.2222	-21.1792	-1.2207	19.104	40.4663	64.0259	93.3838	129.395	0.174194	-100.067	-80.1086	-60.0586	-40.0696	-19.989	30.5176	20.0195	40.0085	60.1196	80.1392	100.159
155.4	-0.0784912	-59.7534	-40.1611	-20.9351	-1.28174	18.9819	40.5273	64.0259	93.5669	129.456	0.174255	-100.098	-80.0476	-60.0586	-40.0391	-19.9585	30.5176	19.989	40.0696	60.0891	80.1086	100.128
155.5	-0.0784302	-59.8144	-40.0391	-20.9351	-1.34277	18.8599	40.5884	64.0259	93.6279	129.517	0.1745	-100.128	-80.0781	-60.0281	-40.0391	-20.0195	61.0352	20.0195	40.0391	60.0891	80.0476	100.128
155.6	-0.0782471	-59.7534	-40.0391	-21.0571	-1.34277	18.7988	40.6494	64.0259	93.689	129.517	0.174622	-100.128	-80.0476	-60.0586	-40.0696	-19.989	61.0352	19.989	40.0085	60.1196	80.0781	100.128
155.7	-0.078125	-59.7534	-40.1001	-21.1792	-1.34277	18.7988	40.7715	64.0869	93.6279	129.517	0.174683	-100.128	-80.0781	-60.0281	-40.0085	-19.928	0	20.0195	40.0696	60.1196	80.0781	100.128
155.8	-0.0780029	-59.8144	-40.1611	-21.2402	-1.28174	18.9209	40.9546	64.0869	93.5059	129.517	0.174683	-100.098	-80.1392	-60.0891	-40.0085	-19.9585	0	20.0806	40.0391	60.0891	80.1697	100.128
155.9	-0.078064	-59.8755	-40.2222	-21.3013	-1.2207	19.104	40.9546	64.27	93.4448	129.517	0.174683	-100.128	-80.0476	-60.0586	-40.0391	-19.9585	0	19.9585	40.1001	60.0891	80.1086	100.159
156	-0.0782471	-59.8755	-40.4053	-21.3623	-1.15967	19.165	40.8936	64.3921	93.4448	129.456	0.174622	-100.067	-80.0476	-59.9976	-40.0391	-19.9585	0	20.0195	40.0696	60.0586	80.0781	100.128
156.1	-0.0784302	-59.8755	-40.5273	-21.4233	-1.15967	19.2261	40.8325	64.4531	93.5059	129.456	0.174622	-100.098	-80.0171	-60.0586	-40.0696	-19.989	61.0352	20.05	40.0696	60.0891	80.0476	100.128
156.2	-0.0785522	-59.8144	-40.5273	-21.4233	-1.2207	19.2261	40.7715	64.3921	93.5669	129.517	0.174744	-100.128	-80.0476	-60.0586	-40.0391	-19.989	30.5176	20.05	40.0391	60.1196	80.1392	100.128
156.3	-0.0785522	-59.8755	-40.4053	-21.4233	-1.2207	19.165	40.7715	64.3311	93.5059	129.639	0.174805	-100.128	-80.1086	-60.0891	-40.0391	-19.928	0	20.05	40.1001	60.1196	80.1086	100.189
156.4	-0.0785522	-59.9365	-40.2832	-21.3623	-1.2207	19.165	40.7104	64.27	93.5059	129.761	0.174866	-100.159	-80.0781	-60.0586	-40.0391	-19.9585	0	20.0806	40.0391	60.1196	80.1086	100.098
156.5	-0.0785522	-59.9365	-40.1611	-21.1792	-1.15967	19.104	40.5884	64.27	93.4448	129.883	0.174927	-100.159	-80.0476	-60.0281	-39.978	-19.989	0	20.05	40.0391	60.1501	80.1086	100.159
156.6	-0.0787353	-59.8755	-40.1611	-21.0571	-1.15967	19.104	40.4663	64.27	93.3838	129.944	0.175049	-100.098	-80.0476	-60.0586	-40.0085	-19.9585	-30.5176	19.989	40.0696	60.0891	80.1392	100.159
156.7	-0.0788574	-59.7534	-40.2222	-21.0571	-1.09863	19.043	40.3442	64.3311	93.2617	129.944	0.175171	-100.098	-80.0476	-60.0281	-40.0085	-20.0195	30.5176	20.0195	40.0696	60.0891	80.0781	100.128
156.8	-0.0789185	-59.6313	-40.2832	-21.0571	-1.09863	19.043	40.2832	64.3311	93.0786	129.883	0.175171	-100.098	-80.0476	-60.0891	-40.0696	-20.0195	61.0352	19.989	40.0696	60.0891	80.1086	100.098
156.9	-0.0788574	-59.6313	-40.3442	-21.0571	-1.09863	19.165	40.2832	64.209	93.0176	129.883	0.17511	-100.067	-80.0781	-60.0891	-39.978	-20.0195	0	20.0806	40.0391	60.1196	80.0476	100.128
157	-0.0786133	-59.6313	-40.3442	-21.0571	-1.0376	19.2261	40.3442	64.1479	93.0176	129.883	0.175049	-100.159	-80.1086	-60.0891	-40.0085	-19.989	30.5176	19.989	40.0696	60.0891	80.1392	100.098
157.1	-0.0783691	-59.7534	-40.3442	-20.9961	-1.09863	19.3481	40.4053	64.1479	93.1396	129.822	0.174988	-100.098	-80.0781	-60.0281	-40.0085	-19.9585	-30.5176	20.05	40.1001	60.0891	80.1086	100.128
157.2	-0.078186	-59.8144	-40.2832	-21.0571	-1.2207	19.3481	40.4053	64.209	93.2617	129.822	0.174988	-100.098	-80.0781	-60.0281	-40.0391	-19.989	0	20.05	40.1001	60.0891	80.1392	100.189
157.3	-0.078064	-59.8144	-40.2222	-21.1792	-1.34277	19.3481	40.4053	64.3311	93.3227	129.822	0.174866	-100.128	-80.0476	-59.9976	-40.0085	-19.989	-61.0352	20.0195	40.0696	60.0891	80.1086	100.128
157.4	-0.0780029	-59.6924	-40.2222	-21.3013	-1.40381	19.2871	40.4663	64.4531	93.3838	129.761	0.174683	-100.098	-80.0476	-60.0281	-40.0391	-20.0195	0	20.0195	40.0696	60.0586	80.1086	100.189
157.5	-0.0780029	-59.6313	-40.2832	-21.3013	-1.40381	19.2871	40.5884	64.5142	93.4448	129.7	0.1745	-100.067	-80.0476	-60.0586	-40.0391	-20.0195	61.0352	19.989	40.0696	60.0891	80.0781	100.159
157.6	-0.078064	-59.5703	-40.3442	-21.3013	-1.28174	19.2261	40.8325	64.5752	93.4448	129.7	0.174438	-100.128	-80.0476	-60.0586	-40.0391	-19.989	30.5176	19.989	40.1001	60.1196	80.0476	100.159
157.7	-0.078186	-59.6313	-40.3442	-21.1792	-1.15967	19.2261	40.9546	64.5142	93.5059	129.761	0.174438	-100.098	-80.0781	-60.0891	-39.978	-20.0195	0	20.0195	40.0696	60.1196	80.0781	100.128
157.8	-0.0782471	-59.6924	-40.2222	-21.0571	-1.15967	19.2261	41.0156	64.4531	93.4448	129.822	0.1745	-100.128	-80.1086	-60.1196	-40.0391	-19.989	0	20.0195	40.1001	60.1196	80.0781	100.128
157.9	-0.0783081	-59.6924	-40.1611	-21.0571	-1.2207	19.165	41.0767	64.3921	93.3838	129.883	0.174561	-100.098	-80.1392	-60.0586	-39.978	-19.989	30.5176	19.989	40.1001	60.1196	80.1697	100.128
158	-0.0784302	-59.6924	-40.1611	-21.0571	-1.28174	19.104	41.0767	64.3311	93.2617	129.944	0.174683	-100.098	-80.0781	-59.967	-40.0391	-20.05	0	19.989	40.1001	60.1196	80.1392	100.098
158.1	-0.0784302	-59.6924	-40.2832	-21.0571	-1.34277	19.043	41.1377	64.27	93.3227	129.944	0.174805	-100.067	-79.9866	-60.0281	-40.0391	-19.989	30.5176	20.0195	40.0696	60.0891	80.0476	100.098
158.2	-0.0784302	-59.8144	-40.3442	-20.9351	-1.34277	19.165	41.1377	64.3311	93.4448	129.944	0.174866	-100.098	-80.0171	-60.0891	-40.0391	-19.989	61.0352	19.989	40.0391	60.1196	80.1086	100.159
158.3	-0.0784302	-59.9365	-40.4053	-20.874	-1.34277	19.3481	41.1377	64.3921	93.5059	129.883	0.174805	-100.128	-80.0171	-60.0586	-40.0391	-20.0195	30.5176	20.0195	40.0696	60.1196	80.1086	100.159
158.4	-0.0784302	-59.9976	-40.4053	-20.9351	-1.28174	19.4702	41.0767	64.5142	93.4448	129.822	0.174683	-100.098	-80.0781	-60.0891	-40.0391	-19.989	61.0352	20.0195	40.0696	60.1501	80.0476	100.098
158.5	-0.0784302	-59.9976	-40.3442	-20.9961	-1.2207	19.4702	41.0767	64.6362	93.3227	129.883	0.174622	-100.128	-80.0476	-60.0586	-39.978	-19.989	30.5176	19.989	40.0696	60.1501	80.1086	100.098
158.6	-0.0784302	-59.9976	-40.2222	-20.9961	-1.15967	19.2871	41.0767	64.6362	93.2617	129.883	0.174683	-100.037	-80.0781	-60.0586	-39.978	-19.9585	-30.5176	19.989	40.1611	60.0891	80.1086	100.098
158.7	-0.0784302	-59.9365	-40.1001	-20.9351	-1.09863	19.104	41.0767	64.5752	93.3227	129.944	0.174744	-100.128	-80.0476	-60.0891	-40.0085	-19.989	0	20.05	40.1001	60.0891	80.1392	100.098
158.8	-0.0783081	-59.8144	-40.1001	-20.813	-1.15967	18.9819	41.0156	64.5752	93.3838	129.883	0.174744	-100.128	-80.0781	-60.0281	-39.917	-19.989	0	19.989	40.1306	60.0281	80.1697	100.128
158.9	-0.0782471	-59.7534	-40.1611	-20.752	-1.28174	18.8599	41.0156	64.5142	93.4448	129.883	0.174683	-100.098	-80.0171	-59.9976	-40.0085	-20.0195	30.5176	20.0195	40.0696	60.0891	80.0781	100.067
159	-0.078186	-59.6924	-40.3442	-20.752	-1.34277	18.8599	40.9546	64.4531	93.3838	130.005	0.174683	-100.098	-79.9866	-60.0586	-39.978	-19.989	30.5176	20.0195	40.0696	60.0891	80.1392	100.098
159.1	-0.0782471	-59.6924	-40.4663	-20.6909	-1.2207	18.8599	40.8936	64.4531	93.2617	130.127	0.174683	-100.098	-80.0476	-60.1196	-40.0085	-20.0195	-30.5176	20.0195	40.1001	60.0891	80.1392	100.098
159.2	-0.0783691	-59.6924	-40.4663	-20.752	-0.976562	18.8599	40.8325	64.4531	93.2007	130.066	0.174744	-100.098	-80.0476	-60.0891	-39.978	-20.0195	30.5176	20.0195	40.0391	60.1196	80.1392	100.128
159.3	-0.0784302	-59.6924	-40.4053	-20.813	-0.854492	18.7988	40.7715	64.4531	93.1396	129.944	0.174683	-100.067	-80.0476	-60.0586	-39.978	-19.989	61.0352	19.989	40.1001	60.1501	80.1392	100.098
159.4	-0.0784302	-59.6924	-40.2832	-20.9351	-0.854492	18.7378	40.7715	64.4531	93.1396	129.883	0.1745	-100.128	-80.0476	-60.0891	-40.0391	-19.9585	0	20.0195	40.1001	60.1501	80.1392	100.128
159.5	-0.0783691	-59.7534	-40.2222	-20.9961	-0.915527	18.7988	40.8325	64.4531	93.2007	129.944	0.174316	-100.128	-80.0476	-60.0586	-40.0085	-19.989	30.5176	19.9585	40.1001	60.0891	80.1392	100.098
159.6	-0.0783691	-59.7534	-40.2222	-21.0571	-1.0376	18.8599	40.8936	64.5142	93.2617	130.066	0.174194	-100.098	-80.0781	-60.1196	-39.978	-20.05	30.5176	19.989	40.1001	60.0891	80.1392	100.128
159.7	-0.0784302	-59.7534	-40.2222	-21.0571	-1.15967	18.9819	41.0156	64.5752	93.3838	130.249	0.174194	-100.067	-80.0476	-60.0891	-40.0085	-19.989	30.5176	19.9585	40.1001	60.1196	80.0781	100.159
159.8	-0.0783691	-59.7534	-40.2832	-21.1182	-1.15967	19.104	41.0767	64.5142	93.3838	130.371	0.174194	-100.098	-80.0476	-60.0281	-40.0085	-20.05	30.5176	19.989	40.0696	60.1501	80.1086	100.128
159.9	-0.0783081	-59.7534	-40.3442	-21.1182	-1.15967	19.2261	41.0767	64.4531	93.3838	130.432	0.174316	-100.098	-80.0781	-60.0891	-39.978	-20.0195	30.5176	20.0195	40.1001	60.1501	80.1086	100.067
160	-0.0782471	-59.8144	-40.3442	-21.1182	-1.09863	19.2871	41.0156	64.3921	93.3838	130.493	0.1745	-100.128	-80.0476	-60.0586	-39.978	-19.989	0	20.0195	40.0696	60.1501	80.1086	100.098
160.1	-0.0783081	-59.8755	-40.3442	-21.0571	-0.976562	19.3481	40.9546	64.4531	93.3838	130.615	0.174622	-100.128	-80.0781	-60.0281	-39.978	-20.0195	0	20.0195	40.0696	60.0891	80.1697	100.098
160.2	-0.0783081	-59.9365	-40.3442	-20.9961	-0.915527	19.2871	40.8936	64.5142	93.3838	130.798	0.174561	-100.037	-80.0781	-60.0891	-40.0085	-20.0195	-30.5176	19.989	40.1306	60.0891	80.1392	100.128
160.3	-0.0782471	-59.9365	-40.2832	-20.9961	-0.854492	19.2871	40.8325	64.6362	93.3227	130.859	0.174561	-100.098	-79.9866	-60.0891	-40.0085	-19.9585	0	19.989	40.0696	60.0891	80.1392	100.159
160.4	-0.078186	-59.9365	-40.2832	-20.9961	-0.854492	19.2261	40.8325	64.6973	93.2617	130.859	0.174561	-100.098	-80.0476	-60.0891	-39.978	-19.989	0	19.989	40.0696	60.0586	80.0781	100.128
160.5	-0.078186	-59.9976	-40.3442	-20.9961	-0.915527	19.165	40.8936	64.6973	93.2617	130.798	0.174622	-100.098	-80.0476	-60.1196	-39.978	-20.05	-30.5176	19.9585	40.0696	60.1501	80.1086	100.128
160.6	-0.078125	-59.9976	-40.4663	-21.0571	-1.0376	19.104	40.9546	64.6973	93.2617	130.737	0.174622	-100.067	-80.0781	-60.0891	-39.978	-20.0195	30.5176	19.9585	40.0696	60.0891	80.0781	100.128
160.7	-0.078064	-59.9976	-40.5273	-21.0571	-1.09863	19.104	40.9546	64.6362	93.3227	130.615	0.174622	-100.098	-80.0781	-60.0281	-39.978	-19.989	0	20.0806	40.1001	60.0891	80.1392	100.098
160.8	-0.078064	-59.9976	-40.5884	-20.9351	-1.15967	19.165	41.0156	64.6973	93.3838	130.554	0.174622	-100.098	-80.0781	-60.0281	-39.978	-20.0195	0	20.0806	40.1306	60.1196	80.1392	100.098
160.9	-0.078064	-59.9976	-40.6494	-20.9351	-1.15967	19.104	40.9546	64.8193	93.4448	130.493	0.174622	-100.098	-80.0476	-60.0586	-39.9475	-20.0195	30.5176	19.989	40.0696	60.1196	80.1392	100.128
161	-0.078064	-59.9976	-40.6494	-20.874	-1.15967	19.043	40.9546	64.9414	93.3838	130.493	0.174683	-100.128	-80.0781	-60.0586	-39.978	-19.989	0	19.989	40.0696	60.0586	80.1392	100.189
161.1	-0.078064	-59.9365	-40.6494	-20.813	-1.28174	18.9819	40.8325	65.0024	93.3838	130.493	0.174683	-100.098	-80.0476	-60.0891	-40.0391	-20.05	30.5176	20.0195	40.0391	60.0586	80.1086	100.098
161.2	-0.078186	-59.8755	-40.6494	-20.813	-1.34277	18.9209	40.7715	64.8804	93.3227	130.493	0.174683	-100.098	-80.0781	-60.0891	-40.1001	-20.0195	30.5176	20.0195	40.1001	60.1196	80.0476	100.128
161.3	-0.0783081	-59.8144	-40.5884	-20.9351	-1.34277	18.8599	40.6494	64.6362	93.2617	130.554	0.174683	-100.067	-80.0476	-60.0891	-40.0391	-20.0195	30.5176	19.9585	40.0391	60.0891	80.0781	100.128
161.4	-0.0783691	-59.8144	-40.5273	-20.9961	-1.28174	18.8599	40.5273	64.4531	93.2007	130.554	0.174683	-100.098	-80.0781	-60.0891	-39.978	-19.989	0	20.0195	40.0391	60.0891	80.1392	100.128
161.5	-0.0783691	-59.8144	-40.4663	-20.9961	-1.2207	18.9209	40.4663	64.3921	93.1396	130.493	0.174622	-100.128	-80.0781	-60.0281	-39.978	-19.989	30.5176	19.9585	40.1001	60.0891	80.1086	100.098
161.6	-0.0783691	-59.7534	-40.4053	-20.9961	-1.15967	18.9819	40.4663	64.4531	93.0786	130.432	0.1745	-100.098	-80.1086	-59.9976	-39.978	-20.0195	30.5176	19.989	40.1001	60.0891	80.2002	100.159
161.7	-0.0784302	-59.6924	-40.3442	-21.0571	-1.15967	19.104	40.5884	64.4531	93.0786	130.31	0.174316	-100.128	-80.0781	-60.0586	-40.0085	-19.9585	30.5176	19.989	40.0696	60.0891	80.1392	100.067
161.8	-0.0784302	-59.6313	-40.3442	-21.0571	-1.15967	19.2871	40.7104	64.4531	93.1396	130.31	0.174255	-100.067	-80.0171	-60.0281	-40.0391	-20.0195	0	19.989	40.0391	60.0586	80.1697	100.128
161.9	-0.0783691	-59.6313	-40.3442	-20.9961	-1.15967	19.3481	40.8325	64.4531	93.2007	130.249	0.174255	-100.098	-80.0476	-60.0586	-40.0085	-20.0195	0	19.989	40.0696	60.1501	80.0781	100.189
162	-0.0783081	-59.6313	-40.3442	-21.0571	-1.2207	19.4092	40.8936	64.4531	93.2007	130.249	0.174255	-100.098	-80.0171	-60.0586	-39.9475	-19.989	0	19.989	40.0696	60.1196	80.0781	100.128
162.1	-0.0782471	-59.6313	-40.3442	-21.0571	-1.2207	19.3481	40.8936	64.4531	93.2617	130.371	0.174194	-100.159	-80.0476	-60.1196	-39.978	-20.0195	-61.0352	19.989	40.0696	60.0891	80.0781	100.128
162.2	-0.078064	-59.6313	-40.4053	-20.9961	-1.2207	19.3481	40.7715	64.5752	93.3227	130.31	0.174194	-100.098	-80.0171	-60.0586	-40.0085	-20.0195	-30.5176	19.989	40.1001	60.1196	80.1697	100.128
162.3	-0.0779419	-59.6313	-40.4053	-20.9961	-1.2207	19.2261	40.6494	64.6362	93.3227	130.249	0.174316	-100.098	-80.0476	-59.9976	-40.0085	-19.989	-30.5176	20.0195	40.1001	60.1196	80.1086	100.128
162.4	-0.0778809	-59.6313	-40.4053	-21.0571	-1.2207	19.104	40.5884	64.6362	93.3227	130.249	0.174438	-100.098	-79.9866	-59.9976	-39.978	-20.05	0	20.0806	40.0696	60.0891	80.1086	100.098
162.5	-0.0778198	-59.6313	-40.4053	-21.1792	-1.15967	18.9819	40.6494	64.5752	93.3838	130.31	0.174438	-100.098	-80.0171	-60.0281	-40.0391	-20.0195	0	20.0195	40.0391	60.0891	80.0781	100.128
162.6	-0.0779419	-59.5703	-40.3442	-21.1792	-1.15967	18.9209	40.6494	64.5142	93.3838	130.31	0.174377	-100.098	-80.0476	-60.0891	-40.0391	-20.0195	30.5176	19.989	40.0391	60.1501	80.1086	100.098
162.7	-0.078125	-59.5703	-40.4053	-21.1182	-1.15967	18.8599	40.6494	64.4531	93.4448	130.249	0.174316	-100.098	-80.0171	-60.1196	-40.0085	-19.989	30.5176	20.0195	40.0696	60.1196	80.0781	100.128
162.8	-0.0782471	-59.6313	-40.4053	-20.874	-1.09863	18.8599	40.7104	64.3921	93.4448	130.188	0.174255	-100.128	-80.0171	-60.0891	-40.0085	-19.989	30.5176	20.05	40.0696	60.1196	80.1392	100.159
162.9	-0.0783081	-59.6924	-40.2832	-20.6909	-1.09863	18.8599	40.8325	64.4531	93.4448	130.249	0.174133	-100.098	-80.0171	-60.0586	-39.978	-19.989	30.5176	20.0195	40.1001	60.0891	80.0476	100.128
163	-0.0782471	-59.6924	-40.2222	-20.6909	-1.15967	18.9819	40.8325	64.5142	93.5059	130.249	0.173889	-100.159	-80.0476	-60.0586	-40.0085	-19.989	0	20.0195	40.1001	60.0891	80.1392	100.159
163.1	-0.078186	-59.7534	-40.2832	-20.752	-1.28174	19.165	40.8325	64.6362	93.5669	130.188	0.173645	-100.098	-80.0171	-60.0586	-39.978	-20.05	30.5176	20.0195	40.0696	60.0586	80.1697	100.159
163.2	-0.078125	-59.8144	-40.3442	-20.813	-1.34277	19.2871	40.8325	64.8193	93.5669	130.127	0.173584	-100.067	-80.0781	-59.9976	-40.0085	-19.989	30.5176	20.0195	40.0696	60.0586	80.1086	100.22
163.3	-0.078125	-59.7534	-40.2832	-20.9961	-1.34277	19.3481	40.8936	64.8804	93.5669	130.127	0.173767	-100.128	-80.0781	-60.0891	-40.0085	-19.989	61.0352	20.0195	40.0696	60.1196	80.0781	100.128
163.4	-0.078125	-59.6924	-40.2222	-21.1182	-1.34277	19.3481	41.0156	64.8193	93.6279	130.188	0.17395	-100.067	-80.0476	-60.0891	-39.9475	-19.989	30.5176	20.05	40.0696	60.0891	80.0476	100.128
163.5	-0.078186	-59.5703	-40.1611	-21.2402	-1.28174	19.3481	40.9546	64.7583	93.689	130.127	0.174072	-100.067	-80.0476	-60.0586	-40.0391	-19.9585	0	20.05	40.0391	60.0891	80.1392	100.128
163.6	-0.078186	-59.5093	-40.2222	-21.2402	-1.28174	19.165	40.8325	64.7583	93.75	130.066	0.174133	-100.098	-80.0476	-60.0281	-40.0085	-20.0195	0	20.0195	40.0696	60.0586	80.1392	100.159
163.7	-0.078186	-59.5703	-40.1611	-21.1182	-1.28174	19.104	40.7104	64.6973	93.689	130.005	0.174194	-100.128	-80.0476	-60.0891	-39.978	-19.989	0	20.0806	40.1001	60.0891	80.1086	100.159
163.8	-0.078125	-59.6313	-40.0391	-20.9351	-1.2207	19.043	40.6494	64.6362	93.5669	130.066	0.174255	-100.128	-80.0171	-60.0281	-40.0391	-19.8975	91.5527	20.05	40.1001	60.1196	80.0476	100.159
163.9	-0.078125	-59.6313	-39.978	-20.874	-1.09863	19.104	40.6494	64.5752	93.5059	130.066	0.174255	-100.098	-79.9866	-60.0586	-39.978	-19.9585	30.5176	20.0195	40.0391	60.0586	80.0476	100.128
164	-0.078064	-59.6313	-39.978	-20.874	-1.0376	19.104	40.7715	64.6362	93.5059	130.005	0.174133	-100.098	-80.0476	-60.1196	-39.978	-19.9585	30.5176	20.0195	40.0696	60.0891	80.0476	100.189
164.1	-0.0780029	-59.6924	-39.978	-20.813	-1.0376	19.043	40.7715	64.6973	93.5059	129.944	0.174011	-100.067	-80.0476	-60.0586	-40.0391	-19.989	30.5176	20.0195	40.0696	60.0586	80.0476	100.189
164.2	-0.0779419	-59.6924	-39.917	-20.752	-1.09863	18.9819	40.7715	64.7583	93.6279	129.944	0.17395	-100.098	-80.0476	-60.0586	-40.0391	-20.0195	30.5176	20.0195	40.0696	60.0891	80.1392	100.189
164.3	-0.0780029	-59.6313	-39.917	-20.752	-1.15967	18.9209	40.7104	64.7583	93.689	129.944	0.17395	-100.098	-80.0476	-60.0281	-40.0085	-19.989	0	19.989	40.1001	60.0586	80.0781	100.128
164.4	-0.0780029	-59.5093	-39.978	-20.752	-1.2207	18.8599	40.6494	64.6973	93.75	129.944	0.174072	-100.067	-80.0781	-60.0281	-39.978	-19.989	30.5176	20.0195	40.1306	60.0891	80.1086	100.159
164.5	-0.0779419	-59.3872	-40.0391	-20.752	-1.2207	18.8599	40.5884	64.6362	93.811	130.005	0.174133	-100.067	-80.0171	-60.0586	-40.0085	-19.9585	30.5176	20.0806	40.1001	60.0891	80.0781	100.128
164.6	-0.0778198	-59.3262	-40.0391	-20.752	-1.2207	18.8599	40.4663	64.6362	93.75	130.188	0.174133	-100.037	-80.1392	-60.0586	-40.0085	-19.9585	0	20.05	40.0391	60.0891	80.1086	100.128
164.7	-0.0777588	-59.3872	-40.1611	-20.6909	-1.28174	18.8599	40.3442	64.6973	93.689	130.371	0.174072	-100.098	-80.0781	-60.0891	-40.0391	-20.0195	91.5527	20.05	40.1001	60.0891	80.1392	100.159
164.8	-0.0778198	-59.4482	-40.2832	-20.6299	-1.28174	18.8599	40.2222	64.7583	93.6279	130.493	0.17395	-100.098	-80.0476	-60.0891	-40.0696	-19.989	61.0352	20.0195	40.0391	60.0281	80.1086	100.159
164.9	-0.0778809	-59.5093	-40.4053	-20.6909	-1.2207	18.7988	40.2832	64.7583	93.689	130.493	0.173767	-100.067	-80.0781	-60.0586	-39.978	-20.0195	30.5176	19.989	40.0696	60.0891	80.0171	100.159
165	-0.0779419	-59.5703	-40.4663	-20.752	-1.15967	18.8599	40.4053	64.6362	93.689	130.493	0.173584	-100.067	-80.0171	-60.0586	-40.0391	-20.0195	61.0352	20.0195	40.0696	60.0586	80.1086	100.128
165.1	-0.078064	-59.6313	-40.4053	-20.874	-1.09863	18.9209	40.5884	64.3921	93.75	130.493	0.173462	-100.128	-80.0781	-60.0281	-40.0391	-19.989	61.0352	19.9585	40.0696	60.0586	80.1392	100.159
165.2	-0.0780029	-59.6924	-40.2222	-20.9351	-1.0376	18.9819	40.7104	64.3311	93.75	130.493	0.173462	-100.128	-80.0781	-60.0281	-40.0391	-19.928	30.5176	20.0195	40.0391	60.1807	80.1086	100.128
165.3	-0.0779419	-59.6924	-40.1001	-21.0571	-0.976562	19.043	40.7104	64.3921	93.811	130.432	0.173523	-100.098	-80.0781	-60.0281	-40.0391	-19.989	61.0352	20.0806	40.0391	60.0891	80.1086	100.128
165.4	-0.0778198	-59.6313	-40.1001	-21.1182	-1.0376	19.043	40.6494	64.5142	93.9331	130.371	0.173584	-100.098	-80.0781	-60.0586	-40.0085	-19.989	0	20.0195	40.0085	60.1196	80.1392	100.128
165.5	-0.0777588	-59.6313	-40.1001	-21.1182	-1.09863	19.104	40.5884	64.6362	93.9941	130.432	0.173584	-100.067	-80.1086	-60.0281	-40.0696	-19.989	30.5176	19.989	40.0391	60.0586	80.1086	100.128
165.6	-0.0778198	-59.6313	-40.1611	-21.1182	-1.09863	19.043	40.5273	64.6362	93.9941	130.554	0.173645	-100.098	-80.0476	-59.9976	-40.0085	-19.989	91.5527	20.0195	40.0391	60.0891	80.0781	100.128
165.7	-0.0778809	-59.6313	-40.1001	-21.0571	-1.0376	19.043	40.5884	64.5752	93.9331	130.676	0.173706	-100.128	-80.0476	-59.9976	-40.0085	-19.989	91.5527	19.989	40.0391	60.0891	80.0781	100.159
165.8	-0.0778198	-59.5703	-40.1001	-21.0571	-0.976562	18.9819	40.7104	64.6362	93.8721	130.615	0.173828	-100.128	-80.1392	-60.0586	-39.978	-19.9585	30.5176	20.0195	40.0696	60.0891	80.0476	100.098
165.9	-0.0777588	-59.5093	-40.0391	-21.0571	-0.976562	18.9819	40.7715	64.7583	93.811	130.493	0.174072	-100.128	-80.0476	-60.0586	-40.0391	-19.989	30.5176	20.0195	40.1001	60.1196	80.1086	100.098
166	-0.0776977	-59.4482	-40.1001	-20.9351	-0.976562	19.043	40.8325	64.8804	93.811	130.371	0.174255	-100.128	-80.0781	-60.0586	-39.978	-19.9585	0	20.05	40.0696	60.0891	80.2002	100.098
166.1	-0.0776367	-59.3872	-40.2222	-20.752	-1.0376	19.165	40.8325	64.9414	93.811	130.31	0.174377	-100.098	-80.0781	-60.0281	-40.0391	-19.989	30.5176	20.1111	40.0696	60.1196	80.1392	100.098
166.2	-0.0775757	-59.3262	-40.2222	-20.6909	-1.0376	19.2871	40.7715	64.9414	93.811	130.188	0.174316	-100.067	-80.0781	-60.0586	-40.0085	-19.989	61.0352	20.0195	40.0696	60.0891	80.1086	100.189
166.3	-0.0775757	-59.2651	-40.2222	-20.752	-1.0376	19.3481	40.7715	64.8804	93.75	130.127	0.174133	-100.098	-80.0781	-60.0586	-39.978	-20.0195	-30.5176	20.0195	40.0391	60.1196	80.0781	100.128
166.4	-0.0776367	-59.2041	-40.1611	-20.813	-1.09863	19.4092	40.7715	64.8193	93.6279	130.127	0.17395	-100.098	-80.0781	-60.0586	-40.0085	-19.928	30.5176	20.0195	40.0391	60.0891	80.0781	100.128
166.5	-0.0776977	-59.2041	-40.2222	-20.9351	-1.0376	19.3481	40.7104	64.7583	93.6279	130.31	0.173767	-100.098	-80.0781	-60.0281	-40.0085	-19.928	91.5527	20.0195	40.0391	60.1196	80.0476	100.189
166.6	-0.0777588	-59.2651	-40.2832	-21.0571	-0.976562	19.2261	40.5884	64.8804	93.689	130.432	0.173645	-100.098	-80.1086	-60.0586	-40.0085	-19.989	61.0352	20.05	40.0696	60.0891	80.0781	100.128
166.7	-0.0778198	-59.3262	-40.4053	-21.1182	-0.915527	19.104	40.5273	64.9414	93.75	130.493	0.173706	-100.128	-80.0781	-60.0281	-40.0391	-19.989	30.5176	20.05	40.1001	60.0891	80.1392	100.098
166.8	-0.0778809	-59.5093	-40.3442	-21.1792	-0.915527	18.9819	40.4663	64.9414	93.811	130.493	0.173828	-100.067	-80.0171	-60.0281	-40.0085	-19.989	30.5176	20.0806	40.1001	60.0586	80.1086	100.098
166.9	-0.0779419	-59.5703	-40.2222	-21.1792	-0.915527	18.9819	40.4663	65.0024	93.8721	130.432	0.173889	-100.098	-80.0781	-60.0891	-40.0391	-19.9585	30.5176	20.0806	40.1306	60.0891	80.1392	100.159
167	-0.0779419	-59.6313	-40.1001	-21.1792	-0.976562	19.043	40.4663	64.9414	93.8721	130.371	0.173889	-100.098	-80.0781	-60.0586	-40.0696	-19.9585	61.0352	20.05	40.0391	60.1196	80.0781	100.159
167.1	-0.0780029	-59.6313	-39.978	-21.1792	-0.976562	19.043	40.5273	64.8804	93.8721	130.371	0.173828	-100.037	-80.0781	-60.0281	-40.0085	-19.9585	61.0352	20.0195	40.0391	60.1196	80.0781	100.098
167.2	-0.078064	-59.5093	-39.917	-21.1792	-1.0376	18.9819	40.5273	64.8804	93.8721	130.371	0.173767	-100.098	-80.1392	-60.0281	-40.0085	-19.9585	0	20.0806	40.0391	60.1501	80.0781	100.159
167.3	-0.078064	-59.3872	-39.917	-21.1182	-1.09863	18.9819	40.5273	64.8804	93.8721	130.31	0.173767	-100.098	-80.1392	-60.0891	-39.978	-19.989	30.5176	20.0195	40.1001	60.0891	80.0781	100.189
167.4	-0.0779419	-59.2041	-40.0391	-21.0571	-1.2207	18.9819	40.5273	64.8193	93.9331	130.249	0.173828	-100.037	-80.1086	-60.0891	-40.0696	-19.9585	61.0352	20.0195	40.1306	60.0891	80.0476	100.159
167.5	-0.0778809	-59.021	-40.1001	-20.9961	-1.2207	18.9819	40.5884	64.7583	93.9941	130.31	0.173828	-100.098	-80.1392	-60.0281	-40.0391	-19.989	30.5176	20.1111	40.0696	60.0891	80.0781	100.159
167.6	-0.0778809	-59.021	-40.1001	-20.9351	-1.2207	18.9819	40.6494	64.7583	94.0552	130.432	0.173889	-100.037	-80.0781	-60.0891	-40.0085	-19.989	30.5176	20.0195	40.0391	60.0891	80.1392	100.128
167.7	-0.0780029	-59.082	-40.0391	-20.874	-1.28174	18.9819	40.7104	64.7583	94.1162	130.615	0.17395	-100.098	-79.9866	-60.0586	-40.0391	-19.9585	30.5176	20.0195	40.0391	60.0891	80.0781	100.159
167.8	-0.078125	-59.1431	-39.917	-20.9351	-1.28174	19.043	40.7104	64.6973	94.2383	130.615	0.17395	-100.098	-80.0781	-60.0891	-40.0391	-19.9585	30.5176	19.989	40.0696	60.0586	80.0781	100.189
167.9	-0.078186	-59.1431	-39.7949	-20.9351	-1.34277	19.165	40.7104	64.6973	94.2383	130.432	0.17395	-100.067	-80.1086	-60.0891	-40.0696	-19.9585	61.0352	20.0195	40.0696	60.0586	80.0781	100.128
168	-0.078186	-59.082	-39.7949	-20.9351	-1.28174	19.2261	40.7104	64.6362	94.2993	130.249	0.17395	-100.128	-80.1086	-60.0586	-40.0085	-19.9585	0	20.05	40.1001	60.0891	80.1086	100.098
168.1	-0.078125	-59.021	-39.856	-20.9351	-1.15967	19.2871	40.6494	64.6362	94.2993	130.127	0.17395	-100.037	-80.1086	-60.0281	-39.978	-19.8975	30.5176	20.0195	40.0696	60.0891	80.0781	100.159
168.2	-0.078125	-59.021	-39.856	-20.874	-1.0376	19.2871	40.5884	64.6973	94.2993	130.188	0.173889	-100.067	-80.1086	-60.0586	-40.0391	-19.989	0	20.0195	40.1001	60.0891	80.1392	100.128
168.3	-0.078186	-59.021	-39.7949	-20.874	-1.0376	19.3481	40.5273	64.8193	94.2993	130.31	0.173828	-100.067	-80.0781	-60.0586	-40.0391	-19.9585	0	20.0806	40.0391	60.1196	80.1086	100.159
168.4	-0.078186	-59.021	-39.7339	-20.874	-1.15967	19.4702	40.5273	64.8804	94.2993	130.371	0.173828	-100.037	-80.0171	-60.0281	-40.0391	-19.9585	61.0352	20.0195	39.978	60.0891	80.0781	100.189
168.5	-0.078186	-59.082	-39.7339	-20.874	-1.15967	19.4702	40.5884	64.8193	94.2993	130.432	0.173889	-100.037	-80.0781	-60.0586	-40.0391	-19.9585	91.5527	19.989	40.0696	60.1196	80.0781	100.159
168.6	-0.078186	-59.2041	-39.7949	-20.9351	-1.15967	19.4702	40.5884	64.6362	94.2383	130.432	0.17395	-100.098	-80.1086	-60.0586	-40.0696	-19.9585	61.0352	20.0806	40.0696	60.0891	80.0476	100.128
168.7	-0.0782471	-59.3262	-39.7949	-20.874	-1.09863	19.4092	40.6494	64.4531	94.1162	130.493	0.173889	-100.098	-80.1086	-59.9976	-39.978	-19.989	30.5176	20.0195	40.1001	60.0891	80.0781	100.067
168.8	-0.0782471	-59.3872	-39.7949	-20.752	-1.09863	19.4092	40.6494	64.3921	94.0552	130.615	0.173889	-100.006	-80.1086	-60.0281	-40.0085	-19.989	0	20.0195	40.1001	60.0891	80.1086	100.128
168.9	-0.0782471	-59.3262	-39.7949	-20.6909	-0.976562	19.4702	40.6494	64.5142	94.0552	130.859	0.173889	-100.098	-80.1086	-60.0586	-40.0391	-19.989	61.0352	19.989	40.0391	60.0891	80.1086	100.098
169	-0.078186	-59.2651	-39.856	-20.752	-0.915527	19.4702	40.6494	64.6362	94.1162	131.042	0.173889	-100.067	-80.0781	-60.0891	-40.0391	-19.989	30.5176	20.0195	40.0391	60.0891	80.0781	100.098
169.1	-0.078125	-59.2041	-39.917	-20.813	-0.854492	19.4092	40.5884	64.6973	94.1772	131.165	0.173889	-100.067	-80.0781	-60.0586	-40.0696	-19.9585	61.0352	20.0195	39.978	60.0891	80.0476	100.128
169.2	-0.078125	-59.2041	-39.978	-20.813	-0.854492	19.4092	40.5884	64.6973	94.2993	131.287	0.173889	-100.067	-80.0781	-60.0281	-40.0391	-19.9585	91.5527	20.0195	40.0391	60.0891	80.1086	100.159
169.3	-0.078186	-59.082	-40.0391	-20.813	-0.854492	19.4092	40.5884	64.6362	94.2383	131.226	0.173889	-100.098	-80.0781	-60.0586	-40.0085	-19.928	61.0352	20.0195	40.1001	60.1196	80.0781	100.098
169.4	-0.078186	-59.021	-40.0391	-20.752	-0.854492	19.3481	40.7715	64.6362	94.1772	131.165	0.173889	-100.128	-80.1086	-60.0586	-40.0085	-19.989	30.5176	19.989	40.1001	60.0891	80.1392	100.098
169.5	-0.078186	-59.021	-40.0391	-20.752	-0.915527	19.3481	40.9546	64.6362	94.1162	131.104	0.17395	-100.098	-80.0781	-60.0586	-40.0085	-19.9585	61.0352	19.989	40.0696	60.1196	80.0781	100.128
169.6	-0.078186	-59.021	-39.978	-20.752	-0.976562	19.3481	41.0767	64.5142	94.1162	131.165	0.174072	-100.037	-80.1086	-60.0891	-40.0085	-20.0195	0	20.0195	40.0696	60.0891	80.1392	100.098
169.7	-0.078186	-59.021	-39.978	-20.813	-1.0376	19.2871	41.0767	64.3311	94.1162	131.226	0.174133	-100.037	-80.0781	-60.1196	-40.0696	-20.0195	61.0352	20.0806	40.0391	60.0891	80.0781	100.098
169.8	-0.078186	-59.082	-40.1001	-20.813	-1.09863	19.165	40.9546	64.27	94.1162	131.348	0.174194	-100.037	-80.0781	-60.0891	-40.0391	-19.9585	61.0352	20.05	40.0085	60.0281	80.0781	100.189
169.9	-0.078186	-59.2041	-40.1001	-20.6909	-1.09863	19.104	40.8325	64.209	94.1162	131.409	0.174255	-100.098	-80.0476	-60.0586	-40.0391	-19.9585	30.5176	20.05	40.1001	60.1196	80.0476	100.159
170	-0.078186	-59.2651	-40.1001	-20.6299	-1.0376	19.043	40.7715	64.209	94.1162	131.348	0.174377	-100.098	-80.0476	-60.0586	-40.0696	-19.9585	61.0352	20.0195	40.1611	60.1501	80.0781	100.128
170.1	-0.078125	-59.3262	-40.1001	-20.5688	-1.0376	19.104	40.7104	64.3311	94.1772	131.348	0.174377	-100.098	-80.0781	-59.9976	-39.978	-19.989	61.0352	20.0195	40.0696	60.0891	80.1697	100.128
170.2	-0.078125	-59.3262	-40.1001	-20.6299	-1.0376	19.2261	40.7104	64.5142	94.2383	131.409	0.174316	-100.067	-80.0781	-60.0586	-39.9475	-19.9585	30.5176	20.0195	40.0696	60.1501	80.0781	100.098
170.3	-0.078064	-59.2651	-40.0391	-20.6909	-1.0376	19.4092	40.7715	64.6362	94.1772	131.47	0.174133	-100.128	-80.0781	-60.0586	-40.0085	-19.989	30.5176	19.989	40.0696	60.1196	80.1392	100.128
170.4	-0.078125	-59.2041	-40.1001	-20.6909	-1.0376	19.4702	40.7715	64.7583	94.0552	131.592	0.174011	-100.067	-80.0781	-60.0586	-40.0085	-19.989	30.5176	20.0195	40.0391	60.1196	80.1086	100.159
170.5	-0.078186	-59.2041	-40.1001	-20.6909	-1.0376	19.4092	40.8325	64.8193	93.9941	131.653	0.174011	-100.128	-80.1086	-60.0586	-40.0391	-20.0195	30.5176	20.0195	40.0696	60.0586	80.1086	100.159
170.6	-0.078125	-59.2651	-40.1001	-20.6909	-0.976562	19.4092	40.9546	64.7583	93.9941	131.653	0.174072	-100.037	-80.1086	-60.0891	-40.0085	-20.0195	30.5176	19.989	40.0696	60.0891	80.0781	100.128
170.7	-0.078125	-59.3262	-39.978	-20.6299	-0.915527	19.4092	41.0156	64.6973	94.0552	131.531	0.174133	-100.128	-80.0476	-60.1196	-40.0391	-19.989	61.0352	19.989	40.0391	60.0586	80.1392	100.128
170.8	-0.078125	-59.4482	-39.917	-20.6299	-0.854492	19.3481	41.0156	64.5752	94.1772	131.47	0.174133	-100.067	-80.0781	-60.0586	-40.0391	-20.05	30.5176	20.0806	40.0696	60.0891	80.1392	100.098
170.9	-0.0782471	-59.5093	-39.917	-20.6299	-0.793457	19.2261	41.0156	64.5142	94.2383	131.409	0.174255	-100.128	-80.0781	-60.0891	-40.0391	-19.989	30.5176	20.05	40.1611	60.0891	80.0476	100.128
171	-0.0784302	-59.4482	-39.917	-20.5688	-0.854492	19.104	41.1377	64.3921	94.2993	131.348	0.174377	-100.098	-80.1392	-60.0891	-39.978	-20.0195	-30.5176	20.0195	40.0696	60.0891	80.1697	100.128
171.1	-0.0786133	-59.3262	-40.1001	-20.5688	-0.915527	19.104	41.2598	64.3311	94.2383	131.226	0.174438	-100.037	-80.1086	-60.0891	-39.978	-19.989	-30.5176	20.05	40.0696	60.0586	80.0781	100.128
171.2	-0.0786743	-59.2651	-40.2222	-20.6299	-0.976562	19.104	41.3208	64.3921	94.2383	131.165	0.174377	-100.098	-80.0781	-60.1196	-40.0085	-20.0195	0	20.05	40.0391	60.0891	80.1086	100.159
171.3	-0.0787964	-59.3262	-40.2832	-20.6909	-0.976562	19.043	41.1987	64.3921	94.2383	131.226	0.174133	-100.037	-80.0781	-60.0586	-40.0391	-19.9585	152.588	19.989	40.0391	60.0891	80.1392	100.128
171.4	-0.0789185	-59.4482	-40.2222	-20.6909	-0.976562	19.043	41.0767	64.5142	94.2993	131.104	0.173889	-100.098	-80.0171	-60.0891	-40.0391	-20.0195	61.0352	19.989	40.0391	60.1196	80.1086	100.098
171.5	-0.0789185	-59.6313	-40.1001	-20.752	-0.976562	19.043	41.0156	64.7583	94.3603	131.042	0.173828	-100.067	-80.0781	-60.0586	-40.0391	-19.9585	30.5176	20.0195	40.0391	60.1501	80.0781	100.128
171.6	-0.0788574	-59.6313	-39.978	-20.752	-0.915527	19.165	41.0156	64.9414	94.2383	130.981	0.173889	-100.128	-80.1086	-60.0281	-39.978	-19.928	0	20.0195	40.0696	60.0891	80.0781	100.098
171.7	-0.0787964	-59.6313	-39.978	-20.752	-0.854492	19.3481	41.0767	65.0024	93.9941	131.042	0.17395	-100.098	-80.0781	-60.0586	-40.0391	-19.989	0	19.989	40.0696	60.1196	80.0781	100.159
171.8	-0.0786743	-59.5703	-39.978	-20.813	-0.854492	19.4702	41.0156	64.9414	93.75	131.165	0.17395	-100.098	-80.0476	-60.0586	-39.9475	-20.0195	0	20.05	40.0391	60.0586	80.1392	100.128
171.9	-0.0785522	-59.4482	-40.0391	-20.752	-0.732422	19.4092	40.9546	64.7583	93.689	131.226	0.174011	-100.098	-80.0781	-60.0281	-40.0085	-20.0195	-30.5176	19.989	40.0696	60.0891	80.1392	100.159
172	-0.0785522	-59.3262	-40.0391	-20.752	-0.793457	19.2871	40.7715	64.6362	93.75	131.165	0.174011	-100.067	-80.0781	-60.0891	-40.0696	-19.989	0	19.989	40.0696	60.0586	80.0781	100.128
172.1	-0.0785522	-59.2041	-40.0391	-20.752	-0.854492	19.104	40.7104	64.5752	93.811	131.104	0.174011	-100.037	-80.0781	-60.0281	-40.0391	-20.0195	61.0352	20.0195	40.0085	60.0891	80.0476	100.128
172.2	-0.0784912	-59.2041	-40.0391	-20.813	-0.854492	19.043	40.7104	64.5142	93.8721	131.104	0.173828	-100.128	-80.1392	-60.0281	-40.0085	-19.9585	30.5176	20.0195	40.0085	60.1501	80.1086	100.128
172.3	-0.0784302	-59.1431	-40.1001	-20.874	-0.854492	19.104	40.7104	64.3921	93.8721	131.042	0.173706	-100.128	-80.0781	-59.9976	-40.0391	-19.989	-30.5176	20.0195	40.0696	60.1196	80.0476	100.067
172.4	-0.0783691	-59.2041	-40.1001	-20.9351	-0.732422	19.2261	40.6494	64.27	93.8721	131.042	0.173523	-100.067	-80.1086	-60.0281	-40.0085	-19.9585	30.5176	20.0195	40.0696	60.1196	80.1086	100.128
172.5	-0.0782471	-59.2651	-40.1001	-20.874	-0.671387	19.2261	40.6494	64.1479	93.811	131.104	0.173401	-100.098	-80.0781	-60.0281	-39.978	-19.9585	0	20.0195	40.0696	60.1196	80.0781	100.128
172.6	-0.0782471	-59.3262	-40.1001	-20.813	-0.488281	19.165	40.5884	64.0869	93.75	131.104	0.173401	-100.067	-80.0476	-59.9976	-40.0391	-20.0195	0	20.05	40.0696	60.0891	80.1392	100.159
172.7	-0.0783081	-59.3262	-40.1001	-20.752	-0.427246	19.104	40.6494	64.0869	93.5669	131.104	0.173462	-100.098	-80.0171	-60.0586	-40.0391	-20.0195	61.0352	19.989	40.0696	60.0586	80.1086	100.189
172.8	-0.0783691	-59.3872	-40.0391	-20.752	-0.427246	19.043	40.6494	64.1479	93.5059	131.042	0.173584	-100.098	-80.0171	-60.0586	-40.0085	-20.0195	30.5176	20.05	40.0085	60.0891	80.0171	100.128
172.9	-0.0783691	-59.3872	-39.978	-20.813	-0.610352	19.043	40.7104	64.27	93.4448	131.042	0.173706	-100.128	-80.0476	-60.0586	-40.0085	-19.9585	30.5176	20.0195	40.0391	60.0891	80.0781	100.098
173	-0.0782471	-59.3872	-39.917	-20.874	-0.793457	19.165	40.7715	64.3921	93.4448	131.104	0.173706	-100.128	-80.0476	-60.0281	-40.0085	-19.989	-30.5176	20.0195	40.1001	60.1196	80.0781	100.128
173.1	-0.078186	-59.3262	-39.856	-20.9351	-0.976562	19.2261	40.8936	64.5142	93.5669	131.104	0.173584	-100.128	-80.0476	-60.0281	-39.978	-19.989	30.5176	20.0806	40.1001	60.0891	80.0781	100.159
173.2	-0.078186	-59.3262	-39.856	-20.9351	-1.0376	19.2261	40.8936	64.6362	93.5669	131.104	0.173462	-100.128	-80.0781	-60.0586	-39.978	-19.9585	0	20.05	40.0696	60.0891	80.1086	100.159
173.3	-0.0783081	-59.3262	-39.856	-20.9961	-1.0376	19.165	40.9546	64.6973	93.5669	131.042	0.173462	-100.067	-80.0171	-60.0586	-40.0085	-20.0195	0	19.989	40.0391	60.0586	80.1392	100.128
173.4	-0.0783081	-59.2651	-39.7949	-20.9351	-0.976562	19.043	40.8936	64.7583	93.5669	130.981	0.173584	-100.067	-80.0171	-60.0586	-40.0085	-19.989	30.5176	20.0806	40.0696	60.0891	80.0781	100.189
173.5	-0.0782471	-59.2041	-39.7949	-20.9351	-0.915527	19.043	40.8936	64.8193	93.75	130.859	0.173645	-100.067	-80.0476	-60.0891	-40.0085	-19.9585	30.5176	20.05	40.0391	60.0281	80.0781	100.159
173.6	-0.0782471	-59.1431	-39.856	-20.813	-0.854492	19.043	40.7715	64.7583	93.811	130.859	0.173767	-100.098	-80.1086	-60.0586	-40.0085	-19.9585	30.5176	20.05	40.0696	60.0891	80.0171	100.128
173.7	-0.0783691	-59.1431	-39.917	-20.752	-0.854492	19.043	40.6494	64.6973	93.811	130.92	0.173889	-100.098	-80.0781	-60.0586	-40.0085	-19.989	30.5176	19.989	40.0085	60.0891	80.0781	100.128
173.8	-0.0784912	-59.1431	-39.917	-20.6299	-0.976562	19.043	40.6494	64.6362	93.811	130.981	0.173889	-100.098	-80.0476	-60.0281	-39.978	-19.989	61.0352	20.0195	40.1001	60.0891	80.1086	100.159
173.9	-0.0785522	-59.082	-40.0391	-20.5688	-1.09863	19.043	40.7104	64.6973	93.811	131.042	0.173889	-100.067	-80.0781	-60.0586	-40.0085	-20.0195	30.5176	19.989	40.1001	60.0891	80.0171	100.159
174	-0.0784912	-58.96	-40.1611	-20.6299	-1.15967	19.043	40.7715	64.6973	93.75	131.042	0.17395	-100.067	-80.0476	-59.9976	-40.0085	-19.989	30.5176	19.989	40.0696	60.0586	80.0781	100.189
174.1	-0.0784302	-59.082	-40.2832	-20.752	-1.15967	18.9819	40.8325	64.6362	93.75	130.981	0.174011	-100.098	-80.0476	-60.0586	-40.0391	-20.0195	91.5527	20.0806	40.0696	60.0586	80.0781	100.159
174.2	-0.0783691	-59.2651	-40.3442	-20.813	-1.15967	18.9209	40.8936	64.5752	93.75	130.92	0.174011	-100.098	-80.0476	-60.0891	-40.0391	-19.9585	61.0352	20.0806	40.0391	59.9976	80.0781	100.189
174.3	-0.0783081	-59.3872	-40.3442	-20.874	-1.15967	18.7988	40.9546	64.5752	93.6279	130.859	0.174011	-100.128	-80.0781	-60.0891	-40.0391	-19.989	61.0352	20.0195	40.0391	60.0891	80.0781	100.189
174.4	-0.0783081	-59.4482	-40.3442	-20.9351	-1.15967	18.7378	41.0156	64.5752	93.5059	130.798	0.17395	-100.098	-80.0476	-60.0586	-40.0391	-19.9585	0	20.0195	40.0696	60.1196	80.0781	100.159
174.5	-0.0783081	-59.4482	-40.3442	-20.9351	-1.09863	18.6768	40.9546	64.4531	93.3227	130.798	0.173889	-100.098	-80.0781	-59.9976	-40.1001	-20.0195	30.5176	20.05	40.0696	60.0586	80.1086	100.159
174.6	-0.0782471	-59.3262	-40.2832	-20.874	-0.976562	18.7378	40.9546	64.27	93.2007	130.92	0.173889	-100.128	-80.0781	-60.0586	-40.0085	-20.0195	30.5176	20.05	40.0085	60.0281	80.0781	100.22
174.7	-0.0783691	-59.1431	-40.2222	-20.752	-0.976562	18.7988	40.8936	64.209	93.1396	131.042	0.173889	-100.128	-80.0171	-60.0281	-40.0391	-20.0195	0	20.0195	40.0696	60.0281	80.1086	100.128
174.8	-0.0784302	-59.021	-40.1611	-20.752	-0.976562	18.8599	40.8325	64.27	93.1396	131.165	0.173889	-100.128	-80.0476	-60.0281	-40.0696	-19.989	30.5176	20.05	39.978	60.0586	80.0781	100.189
174.9	-0.0784302	-58.96	-40.1001	-20.813	-1.0376	18.9209	40.7104	64.5142	93.2617	131.348	0.17395	-100.067	-80.0476	-60.0586	-40.0085	-19.989	30.5176	20.0195	40.0085	59.9976	80.0781	100.159
175	-0.0783081	-59.082	-40.0391	-20.813	-1.09863	18.9819	40.5884	64.7583	93.4448	131.531	0.174133	-100.128	-80.0781	-60.0281	-40.0696	-19.989	0	20.1111	40.0696	60.0281	80.1392	100.189
175.1	-0.0783081	-59.2041	-39.978	-20.9351	-1.0376	19.043	40.5273	64.9414	93.5669	131.531	0.174316	-100.098	-80.0781	-60.0586	-40.0391	-19.989	30.5176	20.0195	39.978	60.0891	80.0781	100.189
175.2	-0.0783691	-59.2041	-39.978	-20.9961	-0.976562	19.104	40.4663	64.9414	93.6279	131.47	0.1745	-100.098	-80.0781	-60.0281	-40.0391	-19.989	61.0352	20.05	40.0391	60.0586	80.0476	100.128
175.3	-0.0783691	-59.1431	-39.917	-21.0571	-0.854492	19.043	40.5273	64.8804	93.5669	131.409	0.1745	-100.128	-80.1392	-60.0281	-40.0391	-20.05	30.5176	20.0195	40.0391	60.1196	80.1086	100.159
175.4	-0.0783691	-59.082	-39.7949	-20.9961	-0.793457	19.043	40.5273	64.7583	93.5669	131.348	0.174377	-100.159	-80.0476	-60.0281	-40.0391	-19.989	30.5176	20.0195	40.0696	60.0586	80.0781	100.159
175.5	-0.0784302	-58.96	-39.7949	-20.9351	-0.793457	18.9209	40.4663	64.6973	93.6279	131.287	0.174255	-100.128	-80.0476	-60.0281	-40.0085	-19.9585	61.0352	20.05	40.0391	60.0281	80.1086	100.189
175.6	-0.0784302	-58.8989	-39.856	-20.874	-0.732422	18.9209	40.3442	64.6362	93.6279	131.287	0.174255	-100.067	-80.1086	-60.0586	-40.1001	-19.989	61.0352	20.0806	40.0391	60.0586	80.0476	100.189
175.7	-0.0784302	-58.8379	-39.978	-20.813	-0.793457	18.9209	40.2832	64.5752	93.5669	131.287	0.174377	-100.159	-80.0476	-60.0281	-40.0391	-19.9585	30.5176	20.05	40.0391	60.0586	80.0476	100.159
175.8	-0.0784302	-58.7769	-40.1611	-20.874	-0.793457	18.9819	40.1611	64.5142	93.5059	131.226	0.1745	-100.128	-80.0476	-60.0281	-40.0696	-19.9585	30.5176	20.0806	40.0085	60.1196	80.0476	100.159
175.9	-0.0784912	-58.7769	-40.3442	-20.9351	-0.854492	19.043	40.2222	64.4531	93.4448	131.287	0.174622	-100.128	-80.0781	-59.9976	-40.0391	-19.989	30.5176	20.05	40.0391	60.1196	80.0476	100.128
176	-0.0784912	-58.7769	-40.4663	-20.9351	-0.854492	18.9819	40.3442	64.3311	93.3838	131.348	0.174561	-100.128	-80.0476	-59.9976	-39.978	-20.0195	0	20.0195	40.0696	60.0586	80.0781	100.159
176.1	-0.0784912	-58.7769	-40.3442	-20.9961	-0.976562	18.8599	40.5273	64.209	93.3838	131.348	0.174438	-100.159	-80.0781	-60.0281	-40.0391	-19.989	0	20.0195	40.0391	60.0891	80.0171	100.128
176.2	-0.0784912	-58.7769	-40.2222	-20.9961	-1.09863	18.7378	40.6494	64.209	93.4448	131.409	0.174377	-100.128	-80.0476	-60.0281	-40.0391	-19.928	30.5176	20.0806	40.0391	60.0281	80.0781	100.159
176.3	-0.0786133	-58.8379	-40.1001	-20.9351	-1.15967	18.6768	40.6494	64.209	93.5059	131.409	0.174316	-100.098	-80.0476	-60.0586	-40.0696	-19.989	0	20.0806	40.0085	60.0281	80.0781	100.22
176.4	-0.0787353	-58.8989	-39.978	-20.9351	-1.2207	18.6157	40.5884	64.27	93.5669	131.348	0.174377	-100.098	-80.0171	-60.0281	-40.0391	-19.9585	61.0352	20.0806	40.0085	60.0586	80.0781	100.159
176.5	-0.0787964	-58.96	-39.856	-20.874	-1.28174	18.6157	40.5273	64.3311	93.5669	131.348	0.174438	-100.098	-80.0476	-59.9976	-40.0391	-19.989	30.5176	20.05	39.978	60.0586	80.0781	100.189
176.6	-0.0787964	-58.96	-39.7949	-20.874	-1.2207	18.6157	40.5273	64.3311	93.5059	131.287	0.174438	-100.098	-80.0781	-60.0281	-40.0391	-19.9585	61.0352	20.0806	40.0391	60.0891	80.0781	100.189
176.7	-0.0787964	-58.96	-39.856	-20.874	-1.15967	18.6768	40.5273	64.3921	93.4448	131.226	0.174438	-100.098	-80.0476	-59.967	-40.0085	-20.0195	61.0352	20.0195	40.0085	60.0891	80.1086	100.159
176.8	-0.0786743	-59.082	-39.917	-20.813	-1.0376	18.7378	40.5884	64.3311	93.4448	131.165	0.174377	-100.159	-80.0476	-60.0281	-40.1001	-19.989	30.5176	20.0195	40.0391	60.0891	80.0781	100.098
176.9	-0.0785522	-59.2041	-39.978	-20.752	-0.915527	18.7988	40.5884	64.3311	93.4448	131.165	0.174316	-100.128	-80.0476	-60.0281	-40.0085	-19.8975	30.5176	20.05	40.0391	60.0586	80.1086	100.128
177	-0.0784912	-59.2651	-39.978	-20.752	-0.976562	18.8599	40.5884	64.3311	93.4448	131.226	0.174316	-100.098	-80.0171	-60.0281	-40.0391	-19.9585	30.5176	20.05	40.0391	60.0281	80.1392	100.22
177.1	-0.0784302	-59.2651	-39.978	-20.813	-1.0376	18.9209	40.5884	64.3311	93.3838	131.226	0.174377	-100.159	-80.0781	-60.0281	-40.1001	-19.989	30.5176	20.1111	40.0696	60.0586	80.0781	100.159
177.2	-0.0783691	-59.2041	-40.0391	-20.874	-1.09863	18.9209	40.5884	64.4531	93.3838	131.226	0.174377	-100.128	-80.0476	-60.0586	-40.0696	-19.9585	61.0352	20.0806	40.0085	60.0281	80.0781	100.189
177.3	-0.0783081	-59.1431	-40.1611	-20.9351	-1.15967	18.9209	40.6494	64.5752	93.3838	131.226	0.174561	-100.128	-80.0476	-60.0281	-40.1001	-19.989	61.0352	20.05	40.0696	60.0586	80.1086	100.128
177.4	-0.0783691	-59.082	-40.2832	-20.9351	-1.2207	18.8599	40.6494	64.6973	93.3838	131.287	0.174683	-100.128	-80.0476	-60.0281	-40.0391	-20.0195	91.5527	20.05	40.0085	60.0891	80.0781	100.128
177.5	-0.0784302	-59.1431	-40.2832	-20.9351	-1.15967	18.7988	40.5884	64.7583	93.3838	131.287	0.174805	-100.128	-80.0781	-59.9976	-40.0696	-20.0195	61.0352	20.0806	40.0696	60.0891	80.0171	100.128
177.6	-0.0784912	-59.2041	-40.2832	-20.813	-1.0376	18.7378	40.5273	64.8193	93.3838	131.409	0.174744	-100.098	-80.0781	-60.0281	-40.0391	-19.9585	30.5176	20.0195	40.0696	60.0586	80.0171	100.189
177.7	-0.0786133	-59.2651	-40.3442	-20.6909	-0.915527	18.6768	40.4663	64.8804	93.3838	131.47	0.174683	-100.098	-80.0476	-59.9976	-40.0391	-19.9585	0	20.05	40.0391	60.0281	80.0781	100.189
177.8	-0.0786743	-59.2651	-40.5273	-20.752	-0.854492	18.6157	40.4663	64.8804	93.3838	131.531	0.174561	-100.128	-80.0171	-60.0281	-40.0391	-19.9585	-30.5176	20.1111	40.0391	60.0586	80.1086	100.159
177.9	-0.0786133	-59.2041	-40.6494	-20.813	-0.854492	18.5547	40.4663	64.8193	93.2617	131.531	0.174438	-100.128	-80.0171	-60.0281	-39.978	-19.9585	61.0352	20.0806	40.0391	60.0586	80.0781	100.159
178	-0.0689697	-50.415	-33.2031	-14.9536	2.44141	18.6157	37.4145	59.5093	86.2427	123.352	0.165588	0.0305176	0.0305176	0.0610352	-0.0305176	0	61.0352	0.0915527	-0.0305176	-0.0305176	0	0.0610352
178.1	0.0596313	57.9224	52.3071	45.5322	35.4004	18.6768	6.16455	2.38037	4.3335	19.7144	0.0432739	0.0305176	0.0610352	0.0305176	0.0305176	0	30.5176	0.0305176	0	0	0.0610352	0.0610352
178.2	0.361328	303.345	239.624	173.462	102.417	18.6768	-58.5327	-120.422	-176.88	-217.59	-0.247131	-0.0305176	0	0.0610352	0	0.0305176	61.0352	0	0.0305176	0.0305176	0	0.0610352
178.3	0.702209	575.806	444.031	310.242	172.18	18.6768	-127.075	-254.578	-378.113	-485.779	-0.581604	-0.0305176	-0.0305176	0.0610352	-0.0305176	0.0915527	0	0.0305176	0.0305176	-0.0305176	0.0305176	0.0610352
178.4	0.94519	767.517	585.998	403.442	218.079	18.6157	-173.462	-348.755	-521.484	-679.687	-0.827209	0	0	0.0305176	0	0.0305176	0	0.0610352	0	-0.0305176	0	0.0305176
178.5	1.04877	847.473	643.921	440.124	234.558	18.6768	-191.406	-388.489	-583.74	-766.113	-0.939514	0	0.0305176	0	-0.0305176	0.0610352	30.5176	0.0305176	0.0305176	-0.0305176	0.0305176	0.0305176
178.6	1.04413	841.797	638.245	434.57	229.919	18.7378	-188.416	-386.536	-582.886	-767.578	-0.944702	0.0305176	0.0610352	0.0305176	-0.0305176	0.0610352	0	0.0305176	-0.0305176	0	0	0.0610352
178.7	0.982483	791.504	599.792	407.715	215.027	18.8599	-174.805	-362.61	-548.035	-722.9	-0.89093	0.0305176	0	0.0305176	0	0.0305176	30.5176	0.0915527	0	-0.0305176	-0.0305176	0.0305176
178.8	0.903015	727.6	551.453	374.817	197.754	19.043	-158.264	-331.543	-501.892	-662.537	-0.816589	0	0.0305176	0.0610352	0	0	61.0352	0.0305176	0	0.0305176	-0.0305176	0.0610352
178.9	0.825989	665.955	505.005	343.628	181.702	19.165	-142.578	-301.208	-456.421	-602.6	-0.742493	-0.0305176	-0.0305176	0.0610352	0.0305176	0.0610352	0	0.0305176	0.0305176	0.0305176	0.0305176	0.0305176
179	0.758057	611.572	464.05	316.284	167.847	19.2261	-128.906	-274.17	-415.832	-549.011	-0.676147	0	0.0610352	-0.0305176	0.0305176	0.0610352	30.5176	0.0305176	0.0610352	0.0305176	0.0305176	0.0305176
179.1	0.699219	564.514	428.589	292.603	155.884	19.104	-116.943	-250.549	-380.371	-502.197	-0.618286	0.0305176	0.0305176	0	0	0.0610352	30.5176	0	0.0305176	-0.0305176	0	0.0305176
179.2	0.647644	523.193	397.522	271.79	145.447	19.043	-106.445	-229.736	-349.121	-461.06	-0.567566	0	0.0610352	0.0610352	-0.0305176	0.0610352	0	0.0610352	0.0305176	0	0	0
179.3	0.601562	486.206	369.751	253.113	136.108	18.9209	-97.0459	-211.06	-321.228	-424.377	-0.522339	0.0610352	0.0305176	0.0305176	0	0.0305176	30.5176	0.0305176	0	0	0.0305176	0.0305176
179.4	0.559875	452.698	344.543	236.267	127.686	18.9209	-88.501	-194.153	-296.082	-391.235	-0.481567	0	0	0.0610352	0.0305176	0.0305176	30.5176	0.0305176	-0.0305176	0	0	0.0305176
179.5	0.521851	422.058	321.533	220.947	119.995	18.8599	-80.8105	-178.772	-273.254	-361.145	-0.444641	0.0305176	0.0305176	0.0610352	0.0610352	0.0915527	61.0352	0.0610352	0.0305176	0.0305176	-0.0305176	0.0305176
179.6	0.487122	394.104	300.598	206.97	112.915	18.8599	-73.7305	-164.673	-252.441	-333.74	-0.411072	0.0610352	0	0.0610352	0.0610352	0.0305176	91.5527	0.0610352	0.0305176	0.0305176	-0.0305176	0.0305176
179.7	0.455322	368.53	281.494	194.214	106.445	18.9209	-67.2607	-151.916	-233.459	-308.838	-0.380493	0	0	0.0305176	0.0305176	0.0610352	0	0	0.0305176	0.0305176	0	0.0305176
179.8	0.42627	345.215	263.977	182.495	100.647	18.9209	-61.3403	-140.198	-216.187	-286.194	-0.352478	0	0	0	0.0305176	0.0305176	30.5176	0	0.0305176	0.0305176	0	0.0305176
179.9	0.399597	323.853	247.864	171.692	95.2759	18.7988	-55.9692	-129.456	-200.378	-265.32	-0.326843	-0.0305176	0.0305176	0.0305176	0.0305176	0.0610352	91.5527	0.0305176	0.0610352	0.0610352	0	0.0610352
180	0.375061	304.199	232.91	161.743	90.332	18.6768	-50.9644	-119.629	-185.791	-246.094	-0.303406	0.0305176	0.0610352	0.0305176	0	0.0610352	30.5176	0.0305176	0.0305176	0	0	0.0610352
180.1	0.352295	285.95	219.116	152.588	85.7544	18.6157	-46.3867	-110.596	-172.241	-228.455	-0.281799	0	0.0305176	0	-0.0305176	0.0610352	30.5176	0.0305176	0.0610352	0	0	0.0305176
180.2	0.331299	269.104	206.482	144.104	81.543	18.5547	-42.2363	-102.173	-159.668	-212.219	-0.261902	0.0305176	0.0305176	0.0610352	0.0305176	0	61.0352	0.0305176	0.0305176	0.0610352	0.0305176	0.0610352
180.3	0.311829	253.54	194.824	136.353	77.6367	18.5547	-38.3911	-94.4214	-148.071	-197.205	-0.243469	0.0305176	0.0305176	0.0305176	0	0.0305176	61.0352	0.0305176	0.0610352	0	0	0.0305176
180.4	0.293823	239.197	184.082	129.211	73.9136	18.5547	-34.668	-87.2803	-137.451	-183.411	-0.226562	0	0.0305176	0.0305176	0.0305176	0	61.0352	0	0.0305176	0	0.0305176	0.0610352
180.5	0.277161	225.891	174.133	122.498	70.4956	18.6768	-31.1279	-80.7495	-127.686	-170.654	-0.210937	0	0.0305176	0.0305176	0.0305176	0.0305176	0	0.0305176	0.0305176	0.0610352	0.0305176	0.0305176
180.6	0.261841	213.562	164.856	116.211	67.4438	18.8599	-27.9541	-74.707	-118.713	-158.813	-0.196594	0.0305176	-0.0305176	-0.0610352	0.0305176	0.0610352	30.5176	0.0305176	-0.0305176	0	0.0610352	0.0305176
180.7	0.24762	202.026	156.25	110.413	64.6973	18.9819	-25.0854	-69.0308	-110.291	-147.888	-0.183228	0	0	0.0305176	0	0	91.5527	0	0.0305176	0.0305176	0.0305176	0.0305176
180.8	0.234497	191.345	148.254	105.164	62.1338	19.104	-22.4609	-63.7817	-102.478	-137.817	-0.170837	0.0305176	0.0305176	-0.0305176	0.0305176	0	-30.5176	0.0305176	0.0305176	-0.0610352	0.0305176	0
180.9	0.222229	181.58	140.869	100.281	59.7534	19.165	-20.0806	-58.8989	-95.2148	-128.479	-0.159424	0.0305176	0	0.0610352	-0.0305176	0.0305176	61.0352	0.0610352	0.0305176	0	0.0915527	-0.0610352
181	0.210693	172.668	134.094	95.8252	57.4951	19.043	-18.0054	-54.3823	-88.562	-119.751	-0.148926	0.0305176	0	0.0915527	-0.0305176	0.0305176	91.5527	0.0610352	0	0.0305176	0.0305176	0.0305176
181.1	0.200012	164.429	127.808	91.6748	55.3589	18.9819	-16.0522	-50.1709	-82.3975	-111.633	-0.13916	0.0305176	0	0.0305176	0.0305176	0	0	0	0.0305176	0.0305176	0	0.0305176
181.2	0.190125	156.738	121.887	87.7075	53.3447	18.9819	-14.2822	-46.2646	-76.6602	-104.004	-0.130127	0.0305176	0.0305176	0	0.0305176	0	61.0352	0	0	-0.0305176	0.0305176	0.0305176
181.3	0.18103	149.475	116.455	83.9844	51.5747	19.043	-12.6343	-42.5415	-71.2891	-96.9238	-0.121643	0	0.0305176	0.0305176	0	0	30.5176	0	-0.0305176	0	0.0610352	0
181.4	0.172485	142.578	111.389	80.4443	49.9268	19.104	-10.8643	-39.1235	-66.2231	-90.3931	-0.113647	0.0305176	0.0610352	0.0305176	0	-0.0305176	0	0.0305176	0.0305176	-0.0305176	0.0610352	0.0610352
181.5	0.164551	136.047	106.628	77.0874	48.3398	19.043	-9.21631	-35.9497	-61.5234	-84.3506	-0.106201	0.0610352	0.0305176	0.0610352	-0.0305176	0	-30.5176	0	0.0305176	0	0	0
181.6	0.157166	130.005	102.173	74.0356	46.814	18.9819	-7.62939	-33.02	-57.1289	-78.7964	-0.0993042	0.0305176	-0.0305176	0.0610352	0	0.0305176	30.5176	-0.0305176	0	0.0305176	0.0610352	0
181.7	0.150269	124.451	98.0225	71.228	45.4712	18.9209	-6.22559	-30.2734	-52.9785	-73.6694	-0.0930786	0.0305176	0.0305176	0	0	0.0305176	30.5176	0.0915527	0.0305176	0.0610352	0.0305176	0
181.8	0.14386	119.385	94.0552	68.7256	44.3115	18.7988	-4.94385	-27.71	-49.0723	-68.9087	-0.0872803	0	0	0.0305176	0.0305176	-0.0305176	0	0.0610352	0	0.0305176	0.0305176	-0.0305176
181.9	0.137878	114.624	90.332	66.5283	43.2129	18.7378	-3.78418	-25.2686	-45.5933	-64.4531	-0.0819092	0	0.0305176	0.0305176	0.0610352	0.0305176	0	0.0305176	0.0305176	0.0305176	0.0305176	0.0305176
182	0.132324	110.168	86.9751	64.3921	42.1143	18.6768	-2.62451	-22.9492	-42.4194	-60.3027	-0.0769043	0.0305176	0	0	0	0.0305176	-30.5176	0.0305176	0	0.0305176	0.0305176	0.0915527
182.1	0.127136	106.018	83.8013	62.3169	41.0767	18.6768	-1.58691	-20.813	-39.5508	-56.3354	-0.0721436	0.0305176	0.0305176	0	0.0305176	0	-30.5176	0.0305176	0.0610352	0	0.0305176	0
182.2	0.122253	102.112	80.8716	60.2417	40.1001	18.7378	-0.610352	-18.7988	-36.7432	-52.6123	-0.0676269	0.0305176	0	0.0305176	-0.0305176	0.0305176	30.5176	0.0305176	0.0305176	0.0610352	0.0305176	0
182.3	0.117615	98.5107	78.2471	58.4106	39.2456	18.7988	0.244141	-17.0898	-34.0576	-49.1333	-0.0633545	0.0915527	0.0305176	0.0305176	0.0305176	0.0610352	30.5176	0	0.0305176	0	0.0305176	0
182.4	0.113342	95.1538	75.7446	56.7627	38.3911	18.8599	1.09863	-15.5029	-31.4331	-46.0205	-0.0593262	0.0305176	0	0.0305176	0	0	30.5176	0.0305176	0.0305176	0.0610352	0.0305176	0
182.5	0.109314	92.041	73.3643	55.1147	37.5366	18.9819	1.89209	-13.977	-29.0527	-43.0908	-0.055542	0.0305176	0.0915527	0.0305176	0.0610352	0.0305176	0	0	0.0305176	0.12207	0.0610352	0
182.6	0.105591	89.1724	71.0449	53.5889	36.7432	19.043	2.62451	-12.5732	-26.9165	-40.2832	-0.052063	0	0	0	0.0610352	0.0305176	-30.5176	0.0305176	0.0305176	0.0305176	0	0.0305176
182.7	0.102051	86.4868	68.7866	52.1851	36.1328	19.165	3.23486	-11.2305	-24.9023	-37.5977	-0.0488281	0	0.0610352	0.0305176	0.0305176	0	-30.5176	-0.0305176	0.0305176	0.0610352	0.0305176	0
182.8	0.0988159	83.9233	66.7725	51.0254	35.5225	19.165	3.90625	-9.88769	-23.0103	-35.0342	-0.0458374	0.0305176	0	-0.0305176	0.0305176	0.0305176	-30.5176	0.0305176	0.0610352	0.0610352	0.0305176	0.0610352
182.9	0.0957642	81.3599	65.0024	49.9878	34.79	19.165	4.5166	-8.66699	-21.2402	-32.6538	-0.0430298	-0.0305176	0.0305176	0.0305176	0	0.0915527	30.5176	0.0305176	0.0305176	0.0305176	0.0610352	0
183	0.0928955	78.9795	63.4766	48.9502	34.0576	19.165	5.12695	-7.50732	-19.5923	-30.4565	-0.0403442	0.0305176	0.0305176	0.0610352	0.0610352	0.0610352	122.07	0.0610352	0.0305176	0.0305176	0.0305176	-0.0305176
183.1	0.0901489	76.7822	62.0117	47.8516	33.3862	19.165	5.67627	-6.46973	-18.0664	-28.5034	-0.0378418	0	0.0305176	0.0610352	0	0	0	0.0305176	0	0	0	0.0610352
183.2	0.0876465	74.707	60.6079	46.7529	32.8369	19.104	6.22559	-5.5542	-16.6626	-26.6724	-0.0355225	-0.0305176	0	0.0305176	0.0610352	0.0610352	30.5176	0.0610352	0.0305176	0.0610352	0.0610352	0
183.3	0.0852661	72.7539	59.082	45.7153	32.4097	19.043	6.65283	-4.69971	-15.1978	-25.0244	-0.0333252	0.0305176	-0.0305176	0.0305176	0.0610352	0	0	0	0.0305176	0.0610352	0.0305176	0.0305176
183.4	0.0830688	70.9228	57.4951	44.6777	32.1045	19.043	7.08008	-3.96728	-13.7329	-23.3765	-0.031311	0.0305176	0.0610352	0.0305176	0.0305176	0	0	0	-0.0305176	0	0.0610352	0
183.5	0.0808716	69.2139	56.0303	43.7012	31.7993	19.043	7.44629	-3.17383	-12.2681	-21.7895	-0.0293579	0.0305176	0.0915527	0	0	0.0915527	-30.5176	0.0305176	0.0915527	0.0305176	0.0305176	0.0305176
183.6	0.0787964	67.5659	54.6875	42.8467	31.4331	19.165	7.75146	-2.44141	-10.9863	-20.2026	-0.0275879	0	0.0305176	0	-0.0305176	-0.0610352	-30.5176	-0.0305176	0.0610352	0	0	0.0305176
183.7	0.0769043	65.979	53.5278	42.0532	31.0059	19.2261	8.05664	-1.70898	-9.94873	-18.6768	-0.0259399	0.0305176	0.0610352	0.0305176	0.0305176	0.0305176	61.0352	-0.0305176	0	-0.0305176	0	0
183.8	0.0751343	64.5752	52.5513	41.3208	30.6396	19.2261	8.42285	-0.976562	-9.0332	-17.334	-0.024292	0	0	0.0305176	0	0.0915527	30.5176	0	0	0.0305176	0.0305176	0
183.9	0.0734863	63.2324	51.6968	40.7104	30.2124	19.165	8.72803	-0.305176	-8.17871	-16.1133	-0.0227051	0	0.0610352	0.0305176	0.0305176	0.0305176	0	0	0	0.0610352	0.0610352	0
184	0.0719604	61.9507	50.9033	40.2222	29.7852	19.043	9.09424	0.305176	-7.32422	-15.0146	-0.0211182	0	-0.0305176	0.0305176	0.0915527	0	-30.5176	0	0	0	0.0610352	0
184.1	0.0704956	60.791	50.1099	39.7339	29.4189	18.8599	9.39941	0.854492	-6.46973	-14.0381	-0.0197144	0	0.0305176	0	0	0	-30.5176	0	0.0610352	0.0305176	0.0610352	0.0305176
184.2	0.0690308	59.6924	49.3774	39.1235	29.1138	18.6768	9.70459	1.40381	-5.7373	-13.0005	-0.0184326	0	0.0610352	0.0305176	-0.0305176	-0.0305176	0	-0.0305176	0.0610352	0	0.0610352	0
184.3	0.067688	58.5937	48.645	38.5132	28.7476	18.6157	10.0098	1.89209	-5.06592	-12.0239	-0.017395	0.0305176	0.0610352	0	0	0.0610352	0	0.0305176	0.0305176	-0.0305176	0.0610352	0
184.4	0.0665283	57.5561	47.9736	37.9639	28.4424	18.6157	10.3149	2.31934	-4.5166	-11.0474	-0.0164185	0	0.0610352	0	0.0305176	-0.0305176	61.0352	0.0610352	0.0305176	0.0305176	0.0305176	0
184.5	0.0655518	56.5186	47.2412	37.4145	28.1982	18.6157	10.6812	2.86865	-3.90625	-10.1318	-0.0155029	0.0305176	0.0305176	0.0915527	0.0305176	0	30.5176	0	0	0	0.0305176	-0.0305176
184.6	0.0645752	55.603	46.5698	36.9873	28.0151	18.6768	10.9863	3.35693	-3.2959	-9.15527	-0.0146484	0	0.0305176	0	0.0610352	0.0305176	0	0.0305176	0	0.0610352	0.0610352	0.0610352
184.7	0.0636597	54.8096	45.8374	36.5601	27.832	18.7988	11.2305	3.90625	-2.68555	-8.30078	-0.0137329	0.0305176	-0.0305176	0	0.0305176	-0.0305176	0	-0.0305176	0.0305176	0.0305176	0.0305176	0
184.8	0.0626221	54.0771	45.2881	36.1938	27.6489	18.9819	11.4746	4.3335	-2.13623	-7.62939	-0.0128174	-0.0305176	0.0305176	0.0305176	0	-0.0305176	-30.5176	0	0.12207	0.0305176	0.0305176	0.0305176
184.9	0.0615845	53.3447	44.7388	35.7666	27.4658	19.043	11.6577	4.69971	-1.58691	-7.01904	-0.0119019	0.0305176	0.0610352	-0.0305176	0.0305176	-0.0305176	-30.5176	0	0.0305176	0.0305176	0.0610352	0
185	0.0606079	52.6733	44.3115	35.4004	27.4048	19.043	11.8408	5.00488	-1.0376	-6.40869	-0.0109863	0.0305176	0.0305176	0	0	-0.0305176	-30.5176	-0.0305176	0.0305176	0	0.0610352	0
185.1	0.0596313	52.0019	43.7012	35.0342	27.2827	18.9819	11.9629	5.31006	-0.549316	-5.7373	-0.0101929	0	0.0305176	0.0305176	0.0305176	0.0305176	30.5176	-0.0305176	0.0305176	0.0305176	0	0.0305176
185.2	0.0587769	51.3306	43.0908	34.79	27.1606	18.8599	12.0239	5.5542	-0.0610352	-5.18799	-0.00939941	0.0610352	0.0305176	0	0.0610352	-0.0305176	0	0	0.0305176	0	0.0305176	-0.0305176
185.3	0.0579224	50.6592	42.5415	34.5459	26.9775	18.7378	12.085	5.79834	0.366211	-4.57764	-0.00872803	0.0610352	0.0305176	0.0305176	0.0305176	0	30.5176	-0.0305176	0	0.0305176	0.0610352	0.0305176
185.4	0.0571899	50.0488	42.0532	34.3018	26.8555	18.6768	12.207	5.98144	0.854492	-3.96728	-0.00817871	0.0305176	-0.0305176	0.0305176	0.0305176	-0.0305176	0	0	0.0305176	0.0915527	0.0305176	-0.0305176
185.5	0.0565186	49.6216	41.626	33.9966	26.6724	18.6768	12.3291	6.16455	1.2207	-3.35693	-0.00756836	0.0915527	0.0305176	0.0305176	0.0305176	-0.0610352	-30.5176	-0.0610352	0.0610352	0.0305176	0	0
185.6	0.0559082	49.1943	41.2598	33.7524	26.4893	18.7378	12.5122	6.40869	1.64795	-2.74658	-0.00695801	-0.0305176	0.0610352	0	0	0	-61.0352	0	0.0305176	0.0305176	0.0610352	0
185.7	0.0554199	48.7671	40.8936	33.5693	26.3062	18.7988	12.5122	6.71387	2.01416	-2.2583	-0.00634766	0.0305176	0.0915527	0.0305176	0	0.0305176	-30.5176	-0.0305176	0.0305176	0.0305176	0.0610352	0
185.8	0.0549316	48.2178	40.5273	33.3252	26.1841	18.7988	12.5732	7.08008	2.2583	-1.89209	-0.0057373	-0.0610352	0.0610352	0.0610352	0.0305176	0	-61.0352	-0.0305176	0.0305176	0.0305176	0.0610352	0.0305176
185.9	0.0543823	47.6685	40.1611	33.1421	26.001	18.7378	12.7563	7.38525	2.56348	-1.58691	-0.00524902	0.0305176	0.0610352	0	0.0305176	0	0	0.0610352	0.0305176	0	0	0.0305176
186	0.053772	47.1191	39.7949	32.959	25.8789	18.7988	12.9395	7.69043	2.92969	-1.28174	-0.00482178	0.0610352	0	0.0610352	0.0305176	0.0305176	30.5176	0.0305176	0	0.0305176	-0.0610352	0.0305176
186.1	0.0530395	46.7529	39.4287	32.7759	25.7568	18.9209	13.1836	7.93457	3.2959	-0.976562	-0.00445557	0.0305176	0	0.0610352	0.0305176	-0.0305176	0	0.0305176	-0.0305176	0.0305176	0	0.0610352
186.2	0.0523682	46.5088	39.0015	32.5317	25.6958	19.043	13.3667	8.17871	3.72314	-0.610352	-0.00408936	0	0.0305176	0.0305176	0	0	30.5176	0.0610352	0	-0.0305176	0.0915527	0.0305176
186.3	0.0518188	46.3257	38.6963	32.2876	25.6958	19.104	13.5498	8.30078	4.08936	-0.305176	-0.00372314	0.0305176	0	0	-0.0610352	0	0	0	0	0	0.0610352	0.0305176
186.4	0.0513306	46.0205	38.5132	32.1045	25.6348	19.043	13.6719	8.42285	4.39453	0	-0.00341797	0	0.0610352	0.0305176	0	0	0	0	0.0305176	-0.0305176	0.0610352	0.0610352
186.5	0.0509644	45.5933	38.3301	31.9214	25.5127	18.9209	13.7939	8.54492	4.63867	0.305176	-0.00305176	0.0610352	0.12207	0	0.0305176	0	0	0	-0.0305176	-0.0305176	0.0610352	0.0305176
186.6	0.0507812	45.105	38.208	31.7993	25.3906	18.8599	13.977	8.60596	4.82178	0.671387	-0.00268555	0.0305176	0.0305176	0	0	0	30.5176	0	0	0	0	0
186.7	0.0506592	44.6167	37.9639	31.6162	25.2686	18.8599	14.0991	8.72803	4.94385	1.0376	-0.00219727	0.0610352	0.0305176	0.0610352	0.0305176	0.0305176	-30.5176	-0.0305176	0.0610352	0.0305176	0.0305176	0.0305176
186.8	0.0504761	44.1284	37.7197	31.4331	25.2075	18.8599	14.0381	8.91113	5.12695	1.40381	-0.00177002	0.0305176	0	0.0610352	0.0305176	0.0305176	0	0.0305176	0.0305176	0.0305176	0.0305176	0.0305176
186.9	0.0502319	43.7622	37.4756	31.25	25.1465	18.8599	13.977	9.09424	5.37109	1.70898	-0.00140381	-0.0305176	0.0610352	0	0.0305176	0	30.5176	0.0305176	0.0305176	0.0305176	0	0
187	0.0499268	43.457	37.1704	31.0059	25.1465	18.8599	13.916	9.27734	5.61523	1.89209	-0.0010376	0.0305176	0.0610352	0	0.0305176	-0.0305176	-30.5176	0	0	0.0305176	0.0610352	0
187.1	0.0494995	43.1519	36.9263	30.7617	25.1465	18.8599	13.916	9.46045	5.7373	2.01416	-0.000671387	0	0.0610352	0	0.0305176	0	0	0	0.0305176	0	0.0610352	0.0305176
187.2	0.0490723	42.7856	36.7432	30.5786	25.1465	18.9209	14.0381	9.70459	5.85937	2.13623	-0.000305176	-0.0305176	0.0305176	0.0610352	0	0.0305176	30.5176	0.0610352	-0.0610352	0.0305176	0.0305176	0.0610352
187.3	0.048584	42.5415	36.6211	30.3955	25.1465	18.9819	14.1602	9.82666	5.98144	2.2583	0	0	0.0610352	0.0915527	0.0305176	0.0915527	0	0.0305176	0	0	0.0610352	0
187.4	0.0481567	42.3584	36.499	30.3345	25.0854	19.043	14.2822	9.82666	6.22559	2.50244	0.000305176	0	0	0.0305176	0.0305176	0	30.5176	0.0305176	0.0305176	0.0305176	-0.0305176	0
187.5	0.0477905	42.1753	36.3159	30.2734	25.0244	19.043	14.2822	9.88769	6.40869	2.74658	0.000488281	0	0.0305176	0.0305176	0.0305176	-0.0305176	30.5176	0.0305176	-0.0305176	0.0305176	0.0305176	0
187.6	0.0474853	42.0532	36.2549	30.2124	24.8413	18.9819	14.2822	9.94873	6.53076	3.05176	0.000610352	-0.0305176	0.0915527	0.0610352	-0.0305176	0	0	0.0305176	0	0	0	0.0305176
187.7	0.0472412	41.8701	36.1938	30.0903	24.7803	18.9819	14.3433	10.0708	6.65283	3.41797	0.000732422	0	0.0305176	0	0	-0.0305176	-30.5176	0.0305176	0	0.0305176	0.0305176	0
187.8	0.0469971	41.748	36.0718	29.9072	24.7803	19.104	14.3433	10.1929	6.7749	3.66211	0.000976562	0.0915527	0.0305176	0.0305176	0.0305176	0	-30.5176	0.0305176	0	0.0305176	0.0305176	0.0305176
187.9	0.0467529	41.687	35.8276	29.7241	24.7803	19.165	14.3433	10.376	6.95801	3.96728	0.0012207	-0.0305176	0.0610352	0.0610352	0	0.0610352	0	0.0305176	0.0305176	-0.0305176	0.0305176	-0.0305176
188	0.0465698	41.5649	35.6445	29.48	24.7192	19.165	14.2822	10.498	7.14111	4.15039	0.00134277	0	0.0610352	0	0.0305176	0	30.5176	0	0	0.0610352	0.0915527	0
188.1	0.0463867	41.3208	35.4004	29.4189	24.6582	19.165	14.1602	10.7422	7.26318	4.27246	0.00146484	0.0305176	0.0305176	0.0305176	0	0.0305176	0	0.0915527	0	0	0	0
188.2	0.0461426	41.0767	35.2173	29.3579	24.5972	19.104	14.1602	10.9253	7.32422	4.3335	0.00164795	0	0.0305176	0.0305176	0.0305176	0.0305176	0	0.0305176	0.0305176	0.0610352	0	0
188.3	0.0458984	40.8936	34.9731	29.3579	24.4141	19.043	14.2822	10.9863	7.32422	4.45557	0.00183105	0.0305176	0.0305176	0.0305176	0	0	0	0.0305176	0	0.0305176	0.0305176	0.0305176
188.4	0.0457153	40.7104	34.79	29.4189	24.292	19.2261	14.4653	10.8032	7.38525	4.57764	0.00195312	0.0305176	0.0305176	0.0610352	-0.0305176	0.0610352	0	0.0305176	0	0	0.0305176	0.0305176
188.5	0.0455933	40.5884	34.668	29.541	24.292	19.2871	14.5874	10.5591	7.56836	4.76074	0.00213623	0.0610352	0.0305176	0.0305176	0.0305176	0	0	0	0.0305176	0.0610352	0	0.0610352
188.6	0.0454712	40.3442	34.668	29.602	24.292	19.165	14.5874	10.498	7.75146	4.94385	0.00238037	0.0305176	0.0610352	0	0	0.0915527	30.5176	0	0	-0.0305176	0	0.0305176
188.7	0.0452881	40.1001	34.729	29.602	24.292	18.9209	14.6484	10.5591	7.87353	5.18799	0.00262451	0.0305176	0.0610352	0.0305176	0.0305176	0.0305176	0	0.0305176	0.0305176	0.0305176	-0.0305176	0.0305176
188.8	0.0450439	39.917	34.729	29.4189	24.292	18.7378	14.7095	10.8643	7.93457	5.43213	0.00292969	-0.0305176	0	0.0305176	0.0915527	0.0610352	30.5176	0.0610352	-0.0305176	0.0305176	0.0305176	-0.0305176
188.9	0.0446777	39.917	34.6069	29.1748	24.353	18.6768	14.8315	11.1694	8.05664	5.5542	0.00323486	0.0305176	0	0.0305176	0.0305176	0.0305176	61.0352	0.0305176	0	0.0305176	0.0305176	0
189	0.0444336	39.917	34.2407	28.9917	24.353	18.7378	14.9536	11.2915	8.23975	5.61523	0.00341797	0	0.0305176	0.0305176	0	0.0610352	0	0.0305176	0	0.0305176	0	0.0305176
189.1	0.0442505	39.6728	33.8745	28.8086	24.353	18.8599	15.0757	11.4136	8.42285	5.61523	0.00354004	0	0.0305176	0	0	0.0305176	0	0	0	0	0	0.0305176
189.2	0.0440674	39.2456	33.6914	28.7476	24.231	18.9209	15.1367	11.4136	8.54492	5.61523	0.00366211	0	0.0305176	0.0305176	0.0305176	0.0305176	30.5176	0.0610352	0.0305176	0.0305176	0.0305176	0.0305176
189.3	0.0437012	38.9404	33.6304	28.6865	24.1089	18.9819	15.1367	11.4136	8.66699	5.61523	0.00372314	0.0610352	0.0915527	0	0	0.0305176	0	-0.0305176	0.0305176	0	0	0.0915527
189.4	0.043335	38.8794	33.6304	28.5645	23.9868	19.043	15.1978	11.4746	8.78906	5.67627	0.00384521	0.0305176	0	-0.0305176	0	0.0915527	61.0352	0.0305176	-0.0305176	0.0305176	-0.0305176	0.0305176
189.5	0.0432129	38.8184	33.6304	28.5034	23.8647	18.9819	15.1367	11.5967	8.91113	5.79834	0.00402832	0.0305176	0	-0.0305176	0.0915527	0.0610352	0	0.0305176	-0.0305176	0.0305176	0	0
189.6	0.0431519	38.8184	33.5693	28.3813	23.7427	18.9209	15.0146	11.7187	8.97217	5.98144	0.00427246	0.0915527	0	0.0610352	0.0305176	0.0610352	0	0.0305176	0	0	0	0
189.7	0.0430908	38.6963	33.4473	28.3813	23.7427	18.7988	15.0146	11.7798	9.09424	6.16455	0.0045166	0.0610352	0.0305176	0.0610352	0.0305176	0.0610352	30.5176	0	0	0	0.0305176	0.0610352
189.8	0.0429687	38.5132	33.2642	28.5034	23.8037	18.7988	15.1367	11.8408	9.21631	6.34766	0.00469971	0.0305176	0.0610352	0	0	0	61.0352	0	0	0.0610352	0.0915527	0
189.9	0.0427856	38.3301	33.1421	28.5034	23.8037	18.7988	15.3198	11.8408	9.33838	6.46973	0.00476074	-0.0305176	0.0305176	0.0305176	0	0.0305176	61.0352	0	0.0305176	0.0305176	0.0305176	0.0610352
190	0.0426636	38.208	33.02	28.3813	23.8647	18.7988	15.4419	11.8408	9.33838	6.53076	0.00476074	0.0305176	0.0305176	-0.0305176	0	-0.0305176	30.5176	0.0305176	0	0	0.0305176	0.0610352
190.1	0.0425415	38.147	32.959	28.1982	23.8647	18.8599	15.5029	11.7798	9.33838	6.65283	0.00482178	0	0.0305176	0	0.0305176	0.0305176	30.5176	0.0305176	0.0305176	0	0.0610352	0
190.2	0.0423584	37.9639	32.8369	28.0762	23.8037	18.9209	15.564	11.7187	9.33838	6.71387	0.00494385	0.0305176	0.0305176	-0.0305176	0.0305176	0.0305176	61.0352	0	0	0.0305176	0.0305176	-0.0305176
190.3	0.0421753	37.7808	32.7148	28.0762	23.7427	18.9819	15.5029	11.6577	9.46045	6.83594	0.00500488	0	0.0305176	0.0305176	0.0610352	0.0305176	30.5176	0.0305176	0.0305176	0.0305176	0.0305176	0
190.4	0.0419922	37.5366	32.5317	28.0762	23.6206	18.9819	15.5029	11.7187	9.64355	7.01904	0.00506592	0	0.0305176	0.0305176	0	0	0	0	0	0.0305176	0.0305176	0.0305176
190.5	0.0419311	37.4145	32.4707	28.0762	23.5596	18.9819	15.5029	11.8408	9.88769	7.14111	0.00512695	0	0	0	0.0610352	0	30.5176	-0.0610352	0.0305176	0.0915527	0.0305176	0
190.6	0.0418701	37.4145	32.4707	27.9541	23.4985	18.9209	15.625	11.9629	10.0098	7.26318	0.00524902	0.0610352	0.0305176	0.0610352	0	0.0305176	30.5176	0.0305176	0.0305176	0.0305176	0.0305176	0
190.7	0.0418701	37.4145	32.4097	27.832	23.4375	18.8599	15.686	12.085	10.0708	7.38525	0.00543213	0	-0.0305176	0.0610352	-0.0305176	0.12207	30.5176	0.0915527	0.0610352	0.0915527	-0.0305176	0.0610352
190.8	0.041748	37.4756	32.3486	27.771	23.4375	18.7988	15.625	12.2681	10.1318	7.44629	0.0055542	0	0.0305176	0	0.0305176	0.0610352	0	0.0305176	0.0610352	0	0.0610352	0
190.9	0.0415649	37.4145	32.2876	27.771	23.4375	18.7988	15.625	12.4512	10.1929	7.50732	0.0057373	0.0305176	0.0610352	0.0305176	0.0305176	0.0610352	61.0352	-0.0305176	0.0305176	0.0305176	0	0
191	0.0412598	37.2925	32.2876	27.71	23.4375	18.8599	15.5029	12.5732	10.1929	7.56836	0.00585937	0.0305176	0.0305176	0.0610352	0	0.0305176	0	0.0305176	0.0610352	0.0305176	0.0305176	-0.0305176
191.1	0.0410156	37.1094	32.2876	27.71	23.4375	18.8599	15.4419	12.6953	10.2539	7.62939	0.00604248	0.0915527	0.0305176	0.0305176	0.0610352	0	61.0352	-0.0305176	0.0610352	0.0305176	0.0610352	-0.0305176
191.2	0.0407715	36.8652	32.2266	27.5879	23.4375	18.8599	15.4419	12.7563	10.2539	7.75146	0.00622559	0.0305176	0	0	0.0305176	0	61.0352	0.0305176	0.0305176	0.0610352	0	0
191.3	0.0406494	36.7432	32.1045	27.4048	23.4375	18.7378	15.4419	12.8174	10.2539	7.8125	0.00628662	0.0305176	0.0610352	0.0305176	0	0	0	0.0305176	0.0305176	0.0610352	0.0305176	-0.0610352
191.4	0.0405884	36.6821	31.9824	27.2827	23.3765	18.6768	15.564	12.8174	10.3149	7.93457	0.00634766	0	0	0.0305176	0	0.0305176	-30.5176	0.0305176	0.0610352	0.0305176	0	0.0305176
191.5	0.0405884	36.7432	31.8603	27.2827	23.3154	18.6768	15.686	12.8174	10.498	7.93457	0.00634766	0.0305176	0	0	0.0305176	0.0305176	30.5176	0	0.0610352	0.0305176	0.0305176	0
191.6	0.0405273	36.8652	31.7383	27.3437	23.2544	18.7378	15.8081	12.8174	10.6812	7.9956	0.00628662	0	-0.0305176	0.0305176	0.0305176	0.0610352	30.5176	0.0305176	0.0305176	0.0610352	0.0610352	-0.0305176
191.7	0.0404663	36.8652	31.5552	27.4658	23.1323	18.8599	15.8081	12.8174	10.8032	8.05664	0.00622559	0.0305176	0.0305176	0	0.0610352	-0.0305176	30.5176	-0.0305176	0.0915527	0	0.0305176	0
191.8	0.0404663	36.8042	31.4331	27.5269	23.0713	18.9819	15.7471	12.7563	10.8643	8.23975	0.00628662	0.0915527	0	0.0305176	0	0.0305176	30.5176	0.0610352	0.0305176	0.0610352	0.0305176	0
191.9	0.0404053	36.7432	31.3721	27.5269	23.0103	19.104	15.686	12.6953	10.9253	8.42285	0.00646973	0.0610352	0	0.0610352	0.0305176	0.0610352	30.5176	0.0305176	0.0305176	0.0610352	0	0.0305176
192	0.0402832	36.499	31.311	27.4658	23.0713	19.165	15.625	12.6343	10.9253	8.60596	0.00665283	0.0305176	-0.0610352	0	0.0305176	0.0305176	0	0.0305176	0.0915527	0.0610352	-0.0305176	0.0305176
192.1	0.0401001	36.2549	31.25	27.3437	23.1323	19.165	15.625	12.6343	10.8643	8.72803	0.00689697	0.0305176	0	-0.0305176	0.0305176	0.0305176	-30.5176	0	0.0610352	0.0610352	0.0305176	0.0305176
192.2	0.039856	36.0107	31.1279	27.2217	23.0713	19.165	15.8081	12.7563	10.8643	8.72803	0.00708008	0.0610352	-0.0305176	0	0	0.0305176	61.0352	0.0305176	0.0610352	0.0305176	0.0305176	0
192.3	0.0396118	35.8276	31.0059	27.1606	22.9492	19.104	16.0522	12.9395	10.9253	8.72803	0.00726318	0	0	0	0.0610352	0.0610352	30.5176	0	0.0610352	0	0	0
192.4	0.0394287	35.7666	30.8838	27.0996	22.8882	19.104	16.1743	13.0615	10.9863	8.66699	0.00744629	0.0305176	0	-0.0610352	0.0610352	0.0610352	30.5176	0	0.0305176	0.0305176	0.0915527	-0.0305176
192.5	0.0392456	35.7666	30.8838	27.0996	22.9492	19.043	16.2964	13.0615	11.1084	8.78906	0.00756836	0.152588	0	-0.0305176	0.0305176	0.0305176	30.5176	0	0.0610352	0.0305176	0.0305176	0
192.6	0.0391235	35.7056	30.9448	27.0996	23.0713	18.9209	16.2964	13.0005	11.2305	8.97217	0.00762939	0.0610352	-0.0610352	0	0.0610352	0.0305176	30.5176	0.0305176	-0.0305176	0.0610352	0	0.0610352
192.7	0.0390015	35.7056	31.0059	26.9775	23.1934	18.9209	16.2354	12.9395	11.3525	9.21631	0.00769043	0.0610352	0	0	0.0610352	0	0	0.0305176	0.0305176	0.0610352	0.0305176	0.0305176
192.8	0.0389404	35.6445	31.0669	26.7944	23.3154	18.8599	16.0522	12.9395	11.4746	9.27734	0.00769043	0.0610352	-0.0305176	-0.0305176	0.0305176	0.0305176	0	0	0.0610352	0.0915527	0.0305176	0.0305176
192.9	0.0388184	35.5225	31.0669	26.6113	23.3154	18.7378	15.8691	13.0005	11.5356	9.21631	0.00769043	0.0305176	-0.0305176	-0.0610352	0.0305176	0.0305176	0	0	0.0305176	0.0610352	0.0610352	0.0305176
193	0.0388184	35.3394	31.0059	26.4893	23.1934	18.5547	15.7471	13.0615	11.5967	9.15527	0.00775146	0.0305176	0	-0.0305176	0.0610352	0.0610352	0	0.0610352	0.0610352	0.0305176	0.0305176	0
193.1	0.0387573	35.1562	30.8228	26.4282	23.0713	18.5547	15.7471	13.0615	11.6577	9.15527	0.00793457	0.0610352	0.0305176	0.0305176	0.0610352	0.0305176	-30.5176	0.0305176	0.0305176	0.0305176	0.0305176	0
193.2	0.0387573	35.0342	30.7007	26.4282	23.0713	18.5547	15.8081	13.1836	11.7798	9.33838	0.00811768	0.0305176	0	0.0305176	0.0915527	0.0610352	30.5176	0.0305176	0.0305176	0.0305176	0	-0.0305176
193.3	0.0387573	34.9121	30.6396	26.4282	23.0713	18.6157	15.8691	13.2446	11.8408	9.52148	0.00830078	0.0610352	-0.0305176	0.0305176	0.0305176	0	0	0	0.0305176	0.0305176	0	-0.0305176
193.4	0.0386963	34.79	30.5786	26.4893	23.1323	18.6768	15.9302	13.3667	11.8408	9.70459	0.00836182	0.0915527	0	-0.0305176	0.0610352	0.0305176	61.0352	0	0.0610352	0.0305176	0	0.0305176
193.5	0.0385132	34.729	30.5176	26.5503	23.1323	18.7378	15.9302	13.3057	11.8408	9.82666	0.00836182	0.0305176	0	0	0	0.0915527	30.5176	0.0305176	0.0305176	0.0915527	0	0.0305176
193.6	0.0383301	34.79	30.4565	26.6113	23.0713	18.7378	15.9912	13.2446	11.9019	9.94873	0.00830078	0.0305176	0.0305176	0	0.0305176	0.0305176	30.5176	0.0305176	0.0305176	0.0305176	0.0610352	0.0305176
193.7	0.038208	34.79	30.3955	26.4893	23.0103	18.7378	16.0522	13.2446	11.9629	10.0098	0.00836182	0.0610352	-0.0610352	-0.0305176	0.0610352	0.0305176	30.5176	0.0305176	0	0.0610352	0.12207	0.0305176
193.8	0.0380859	34.668	30.2734	26.3672	23.0103	18.7988	16.1133	13.3667	12.0239	10.1318	0.00842285	0.0610352	0	-0.0305176	0.0610352	0.0305176	30.5176	0	0.0610352	0.0305176	0.0305176	-0.0305176
193.9	0.0380249	34.5459	30.1514	26.2451	22.8882	18.7988	16.2354	13.4888	12.085	10.1929	0.00854492	0.0305176	0	0	0.0305176	0.0305176	61.0352	0.0610352	0.0305176	0.0305176	0.0305176	-0.0305176
194	0.0378418	34.5459	29.9683	26.2451	22.7661	18.7378	16.2964	13.6719	12.085	10.1318	0.00866699	0.0305176	0	0	0.0610352	0.0305176	30.5176	0	0.0305176	0.0610352	0.0305176	0.0610352
194.1	0.0377197	34.5459	29.7852	26.2451	22.644	18.6768	16.1743	13.7939	12.146	10.0708	0.00866699	0	-0.0305176	-0.0305176	0.0915527	0	30.5176	0	0.0610352	0.0610352	0.0305176	0
194.2	0.0376587	34.4238	29.6631	26.2451	22.583	18.7378	16.0522	13.855	12.207	9.94873	0.00872803	0.0305176	0.0305176	0	0.0610352	0	61.0352	0	0.0915527	0.0305176	0.0305176	0
194.3	0.0376587	34.2407	29.602	26.2451	22.583	18.7988	15.9912	13.916	12.3291	9.88769	0.0088501	0.0610352	0.0610352	0	0.0305176	0	61.0352	0.0305176	0.0305176	0.0305176	0.0305176	-0.0305176
194.4	0.0376587	34.0576	29.602	26.1841	22.583	18.9209	15.9912	13.916	12.4512	9.94873	0.0090332	0.0305176	0.0305176	-0.0610352	0.0305176	0.0610352	30.5176	0.0305176	0.0305176	0	0.0305176	-0.0305176
194.5	0.0375977	33.8745	29.541	26.001	22.583	18.9819	15.9912	13.855	12.4512	10.0708	0.00921631	0.0610352	0	0	0.0610352	0.0305176	30.5176	0.0305176	0.0305176	0.0610352	0.0305176	-0.0610352
194.6	0.0374756	33.8135	29.48	25.8179	22.583	18.9819	16.0522	13.7939	12.3291	10.2539	0.00933838	0.0915527	-0.0610352	-0.0610352	0.0610352	0.0915527	0	0	0.0305176	0.0610352	0	0
194.7	0.0374145	33.7524	29.48	25.6958	22.583	18.9819	16.0522	13.7329	12.207	10.376	0.00946045	0.0610352	0	0	0.0610352	0.0305176	30.5176	-0.0305176	0.0610352	0.0305176	0.0305176	0
194.8	0.0373535	33.6914	29.48	25.6958	22.522	18.9209	16.1133	13.7939	12.146	10.498	0.00952148	0.0305176	0	0.0610352	0.0610352	-0.0305176	30.5176	0	0.0305176	0.0915527	0	0
194.9	0.0372925	33.6914	29.48	25.7568	22.4609	18.9209	16.1743	13.855	12.146	10.5591	0.00946045	0.0610352	0	0	0	-0.0305176	30.5176	-0.0305176	0.0305176	0.0305176	0.0305176	0.0305176
195	0.0372314	33.6914	29.48	25.7568	22.4609	18.9819	16.1743	13.977	12.2681	10.5591	0.00946045	0.0305176	0	0	0.0305176	0.0305176	0	0	0.0305176	0	0.0610352	0.0305176
195.1	0.0371094	33.6304	29.4189	25.8179	22.583	19.043	16.1743	14.0991	12.4512	10.6201	0.00952148	0.0305176	0	0.0305176	0.12207	0.0305176	30.5176	0.0305176	0.0610352	0.0305176	0.0305176	0
195.2	0.0369873	33.5083	29.4189	25.8789	22.644	19.043	16.2354	14.2212	12.6953	10.6812	0.00976562	0.0610352	-0.0305176	-0.0305176	0.0610352	0.0610352	-61.0352	0.0305176	0.12207	0.0305176	0.0305176	0.0610352
195.3	0.0368652	33.3252	29.48	25.8789	22.644	19.043	16.2964	14.2822	12.8174	10.8643	0.00988769	0.0305176	0.0305176	0.0610352	0.0610352	0	0	0	0.0610352	0	0.0610352	0
195.4	0.0368042	33.0811	29.4189	25.8179	22.644	19.043	16.2964	14.3433	12.8784	11.0474	0.00988769	0.0305176	0.0305176	-0.0305176	0.0305176	0	61.0352	-0.0610352	0.0305176	0	0.0610352	-0.0305176
195.5	0.0367432	32.959	29.4189	25.7568	22.7051	19.043	16.4185	14.2822	12.8784	11.2305	0.00988769	0.0305176	0	-0.0305176	0.0610352	-0.0305176	0	-0.0305176	0	0	0	0
195.6	0.0367432	33.02	29.3579	25.6958	22.7661	19.043	16.4795	14.2822	12.9395	11.2915	0.00994873	0.0610352	0	-0.0305176	-0.0305176	-0.0305176	61.0352	-0.0305176	0.0305176	0.0305176	0	0.0305176
195.7	0.0366821	33.02	29.2969	25.7568	22.7661	18.9209	16.5405	14.3433	13.0005	11.2915	0.0100708	0.0305176	0.0305176	0	0	0.0610352	0	0.0610352	0.0305176	0	-0.0305176	0.0305176
195.8	0.0366211	32.8979	29.2358	25.7568	22.7051	18.9209	16.5405	14.4043	13.0615	11.2915	0.0101929	0	0.0305176	0.0305176	0.0610352	0.0305176	0	0.0305176	0.0610352	0	0.0305176	0.0610352
195.9	0.036499	32.8369	29.1748	25.6958	22.583	18.8599	16.6016	14.4043	13.0615	11.2915	0.0102539	0.0305176	0	-0.0305176	0.0305176	0.0610352	0	0	0.0610352	0.0610352	0.0305176	0
196	0.0363159	32.8369	29.1138	25.6348	22.522	18.7988	16.6016	14.3433	13.0615	11.2915	0.0102539	0.0305176	0	-0.0305176	0.0305176	0.0305176	30.5176	-0.0305176	0.0610352	0.0305176	0.0610352	0.0305176
196.1	0.0360718	32.7759	29.0527	25.5737	22.3389	18.7378	16.5405	14.2822	12.9395	11.2915	0.010376	0.0915527	-0.0305176	-0.0305176	0	0	30.5176	0	0	0	0.0610352	0
196.2	0.0359497	32.5317	28.9917	25.4517	22.2778	18.7378	16.4795	14.2212	12.8784	11.2915	0.010437	0.0610352	0	0	0	-0.0305176	0	0	0.0915527	0.0610352	-0.0305176	0.0305176
196.3	0.0358887	32.3486	28.8696	25.3296	22.2778	18.6768	16.3574	14.3433	12.8784	11.2915	0.010437	0.0610352	-0.0305176	0	0.0305176	0	61.0352	0	0.0305176	0	0.0305176	0.0915527
196.4	0.0358276	32.1655	28.8086	25.2686	22.3389	18.6157	16.2964	14.4043	13.0005	11.3525	0.010376	0.0915527	0	0.0305176	0.0305176	0.0305176	30.5176	0.0305176	0.0305176	0	0	0.0305176
196.5	0.0357666	32.1655	28.8086	25.2686	22.3999	18.6157	16.2964	14.4653	13.0615	11.4136	0.010498	0	0.0610352	0	0.0305176	0.0305176	30.5176	0.0305176	0.0305176	0.0610352	0	0.0305176
196.6	0.0357056	32.2876	28.8086	25.3296	22.4609	18.6768	16.4185	14.5264	13.0615	11.5356	0.0106201	0.0610352	0.0305176	-0.0305176	0.0305176	0.0305176	30.5176	0	0.0305176	-0.0305176	0.0305176	0.0610352
196.7	0.0356445	32.3486	28.8086	25.3296	22.522	18.7378	16.4185	14.5264	13.1836	11.5967	0.0106812	0.0305176	0.0305176	0	0.0610352	0.0610352	0	-0.0305176	0.0305176	0	0.0610352	0
196.8	0.0355835	32.3486	28.7476	25.3296	22.522	18.7988	16.3574	14.6484	13.3057	11.6577	0.0107422	0.0305176	0	0	0.0915527	0.0305176	30.5176	0.0305176	0	0.0610352	0.0305176	0
196.9	0.0356445	32.2876	28.7476	25.2686	22.522	18.7378	16.4185	14.7705	13.4277	11.5967	0.0107422	0.0305176	-0.0305176	0.0305176	0.0610352	0.0305176	30.5176	0	-0.0305176	0.0305176	0	0.0610352
197	0.0356445	32.2266	28.7476	25.2075	22.3389	18.6157	16.4795	14.8926	13.4277	11.5967	0.0107422	0	-0.0305176	0.0305176	0	0.0610352	61.0352	0.0305176	0	0.0305176	-0.0610352	0.0305176
197.1	0.0355835	32.1045	28.7476	25.0854	22.2168	18.6157	16.5405	14.8315	13.3057	11.6577	0.0107422	0	0.0305176	0	0	-0.0305176	-30.5176	0.0305176	-0.0305176	0.0610352	0	0
197.2	0.0354614	32.0435	28.7476	24.9634	22.0947	18.7378	16.5405	14.7705	13.3057	11.7187	0.0106812	0	0.0305176	0.0305176	0.0305176	0.0915527	-30.5176	0.0305176	0.0305176	0.0610352	0	0.0915527
197.3	0.0353394	32.1045	28.5034	24.9023	22.0947	18.7988	16.5405	14.7095	13.3057	11.8408	0.0106812	0	0.0305176	0.0305176	0	0.0305176	-30.5176	0.0305176	0.0610352	-0.0305176	0.12207	0
197.4	0.0352173	32.0435	28.3203	25.0244	22.1558	18.7988	16.6016	14.7095	13.4277	11.9019	0.0108032	0.0305176	0.0305176	0.0610352	0.0305176	0.0305176	30.5176	0.0610352	0	0.0305176	0.0305176	0.0305176
197.5	0.0350952	31.9824	28.2593	25.0854	22.3389	18.7988	16.7236	14.7095	13.5498	12.0239	0.0110474	0.0305176	0.0305176	0.0305176	0.0305176	0	61.0352	0	0.0305176	-0.0305176	0.0610352	0.0305176
197.6	0.0349121	31.9824	28.3203	25.1465	22.4609	18.7988	16.7847	14.7095	13.6719	12.146	0.0112305	0	0.0305176	0.0305176	0.0610352	0.0305176	61.0352	0.0305176	-0.0610352	0.0610352	0.0305176	0
197.7	0.03479	31.9824	28.3813	25.2075	22.522	18.7988	16.8457	14.7095	13.7939	12.3291	0.0114136	0.0610352	-0.0305176	0.0610352	0.0610352	0	30.5176	0.0305176	0	0.0915527	0.0305176	0
197.8	0.03479	31.9214	28.4424	25.2075	22.522	18.7988	16.9067	14.7095	13.916	12.5732	0.0114746	-0.0305176	-0.0305176	0.0610352	0	0.0305176	-30.5176	0	0	0.0610352	-0.0305176	0.0915527
197.9	0.03479	31.8603	28.3813	25.2686	22.4609	18.8599	16.9067	14.7095	13.977	12.6953	0.0114136	0	-0.0305176	0.0610352	0.0305176	0.0305176	0	0.0610352	0.0305176	0.0305176	0.0305176	0.0305176
198	0.034729	31.7993	28.2593	25.3296	22.3999	18.9209	16.9678	14.7705	14.0991	12.7563	0.0114746	0.0305176	0.0305176	0.0305176	0	0	0	0.0610352	0.0610352	0.0305176	0.0305176	0.0305176
198.1	0.034668	31.7383	28.1982	25.3296	22.3999	19.043	17.0898	14.8926	14.1602	12.7563	0.0115967	0.0305176	0.0610352	0.0305176	0.0305176	0.0305176	30.5176	0.0305176	0.0610352	0	0.0610352	0.0305176
198.2	0.0345459	31.6772	28.1372	25.2686	22.3389	19.104	17.1509	15.0146	14.0381	12.6343	0.0117187	0.0610352	0.0305176	0.0610352	0.0305176	0.0305176	61.0352	0.0305176	0	0.0305176	0.0305176	0.0305176
198.3	0.0344849	31.6772	28.1372	25.1465	22.2778	19.104	17.2119	15.1978	13.977	12.6343	0.0117798	0	-0.0305176	-0.0305176	0.0305176	0.0915527	30.5176	0.0610352	0.0305176	0.0610352	-0.0305176	0.0305176
198.4	0.0344238	31.6772	28.1982	25.0244	22.2778	19.104	17.2119	15.3198	13.916	12.6343	0.0117187	0	0.0610352	0.0305176	0.0610352	0.0305176	30.5176	0.0305176	0	0.0305176	0	0.0305176
198.5	0.0343628	31.6772	28.1982	24.9023	22.3389	19.043	17.2729	15.4419	13.916	12.6343	0.0115967	0	0.0305176	0.0305176	0.0305176	0	-30.5176	0.0305176	0.0610352	0.0305176	0.0305176	0
198.6	0.0343018	31.6772	28.0762	24.7192	22.3389	18.9819	17.2729	15.4419	13.916	12.6343	0.0115356	-0.0305176	0.0305176	0.0305176	0.0305176	0	30.5176	0.0305176	0.0305176	0	0	0.0610352
198.7	0.0341797	31.6772	27.8931	24.5361	22.2168	18.9209	17.2729	15.3809	13.977	12.6953	0.0115356	0	0.0305176	0	0	0.0305176	30.5176	0.0305176	0.0610352	0	0.0305176	0.0915527
198.8	0.0341797	31.6772	27.71	24.292	22.1558	18.8599	17.2729	15.3809	14.0381	12.7563	0.0116577	0.0915527	0	0.0305176	0.0305176	0	30.5176	0.0610352	0	0	-0.0610352	0.0610352
198.9	0.0341797	31.5552	27.5879	24.1699	22.0947	18.7378	17.2119	15.3809	14.0991	12.8174	0.0118408	0.0305176	0.0915527	0.0305176	0	0.0610352	0	0.0915527	0.0305176	0	0.0305176	0
199	0.0341797	31.3721	27.5879	24.231	22.0337	18.7378	17.2119	15.3198	14.2212	12.8174	0.0119629	0.0610352	0	0.0305176	0.0610352	0	30.5176	0.0305176	0.0305176	0.0305176	0.0305176	0
199.1	0.0341797	31.189	27.5879	24.292	22.0337	18.6768	17.1509	15.3198	14.3433	12.8784	0.012085	0.0305176	0	0.0305176	0	0.0305176	30.5176	0.0305176	0	0	-0.0305176	0.0305176
199.2	0.0341797	31.0059	27.5879	24.353	22.0337	18.7378	17.1509	15.3198	14.4043	12.9395	0.012085	0.0305176	0.0305176	0.0915527	0.0610352	0	30.5176	0.0610352	0	0	-0.0305176	0
199.3	0.0341797	30.9448	27.5879	24.353	22.0947	18.8599	17.2119	15.3198	14.4653	13.0005	0.0120239	0	0.0305176	0.0305176	0	0	30.5176	0	0.0610352	0	-0.0305176	0.0610352
199.4	0.0341187	30.9448	27.5879	24.353	22.2168	19.043	17.2729	15.2588	14.4653	13.1836	0.0120239	0.0305176	0.0305176	0.0610352	-0.0305176	0.0915527	0	0.0305176	0.0305176	0.0305176	-0.0305176	0.0610352
199.5	0.0339966	30.9448	27.6489	24.353	22.2778	19.165	17.2729	15.2588	14.4653	13.2446	0.012085	0	0.0305176	0	0.0610352	0.0610352	0	0.0610352	-0.0305176	0	0.0305176	0.0610352
199.6	0.0338745	30.9448	27.6489	24.4141	22.2778	19.104	17.2729	15.2588	14.4653	13.3057	0.0122681	0.0305176	0.0305176	0	0.0610352	0.0610352	30.5176	0.0610352	0.0305176	0	-0.0305176	0.0305176
199.7	0.0336304	30.9448	27.6489	24.5361	22.2168	18.9819	17.2119	15.3198	14.4653	13.3057	0.0123901	-0.0305176	0.0305176	0	0.0610352	0.0305176	30.5176	0	0.0305176	0	0	0.0305176
199.8	0.0335083	30.9448	27.5879	24.5972	22.0947	18.9209	17.1509	15.3809	14.4043	13.2446	0.0125122	0.0305176	-0.0305176	0.0610352	-0.0610352	0	30.5176	0.0305176	0	0.0305176	-0.0305176	0.0305176
199.9	0.0335693	30.8838	27.5879	24.6582	22.0337	18.9819	17.0898	15.5029	14.3433	13.3057	0.0126343	0	0.0610352	0.0305176	0.0305176	0.0305176	30.5176	0.0305176	0	0	0	0
[truncated: 3,001 more rows]

## Sheet: WT_exp1_AP6
﻿Time (ms)	Im_scaled (nA)	Im_scaled (pA)	Im_scaled (pA)	Im_scaled (pA)	Im_scaled (pA)	Im_scaled (pA)	Im_scaled (pA)	Im_scaled (pA)	Im_scaled (pA)	Im_scaled (pA)	Im_scaled (nA)	10_Vm (mV)	10_Vm (mV)	10_Vm (mV)	10_Vm (mV)	10_Vm (mV)	10_Vm (µV)	10_Vm (mV)	10_Vm (mV)	10_Vm (mV)	10_Vm (mV)	10_Vm (mV)
0.1	0.00689697	7.01904	7.14111	6.83594	6.5918	7.26318	6.5918	6.5918	6.5918	6.46973	0.00689697	0.0610352	0.0305176	0	0.0305176	0	0	0.0305176	0.0305176	0.0305176	0.0305176	0.0305176
0.2	0.0067749	7.14111	7.14111	6.83594	6.53076	7.20215	6.7749	6.5918	6.65283	6.53076	0.00689697	0.0305176	0.0305176	0	-0.0305176	0	-30.5176	0.0610352	0.0305176	0.0305176	0	0.0610352
0.3	0.00671387	7.20215	7.08008	6.71387	6.53076	7.14111	6.7749	6.5918	6.7749	6.5918	0.00695801	0	0.0305176	0.0305176	0	0.0305176	30.5176	0.12207	0.0305176	-0.0305176	-0.0610352	0.0610352
0.4	0.00671387	7.20215	6.95801	6.65283	6.65283	7.08008	6.65283	6.5918	6.89697	6.5918	0.00695801	0	0	0	0	0.0610352	0	0.0610352	0	0	0.0305176	0.0305176
0.5	0.00683594	7.26318	6.89697	6.5918	6.83594	6.95801	6.53076	6.5918	6.89697	6.53076	0.00689697	0.0610352	-0.0305176	-0.0305176	-0.0305176	0.0305176	30.5176	0.0305176	0.0305176	0.0915527	0.0305176	0
0.6	0.00689697	7.32422	6.89697	6.53076	6.89697	6.83594	6.46973	6.53076	6.83594	6.40869	0.00683594	0.0610352	0	0	0	0.0305176	-30.5176	0.0305176	0.0610352	0.0915527	0	0.0305176
0.7	0.00689697	7.26318	6.95801	6.46973	6.95801	6.83594	6.46973	6.53076	6.7749	6.34766	0.00671387	0.0610352	0.0610352	0.0305176	0	0.0610352	30.5176	-0.0305176	0.0305176	0.0305176	0	0
0.8	0.00689697	7.20215	7.14111	6.46973	7.01904	6.83594	6.46973	6.5918	6.7749	6.28662	0.00671387	0.0305176	0.0305176	0.0305176	-0.0305176	0.0305176	30.5176	0	0.0305176	0	0	-0.0305176
0.9	0.0067749	7.14111	7.20215	6.53076	7.01904	6.7749	6.40869	6.65283	6.83594	6.34766	0.0067749	0	0.0305176	-0.0305176	-0.0305176	-0.0305176	0	0	0.0305176	0.0610352	-0.0610352	0.0305176
1	0.00665283	7.08008	7.14111	6.5918	6.95801	6.7749	6.28662	6.71387	6.83594	6.46973	0.00689697	0.0610352	0.0305176	0	0	0.0610352	0	0	0.0610352	-0.0305176	0	0
1.1	0.00653076	6.95801	7.08008	6.5918	6.89697	6.7749	6.22559	6.83594	6.7749	6.53076	0.00701904	0.0305176	0.0305176	0.0305176	0	0.0915527	0	-0.0305176	0.0610352	0.0305176	0.0610352	0.0305176
1.2	0.0065918	6.89697	7.08008	6.65283	6.83594	6.83594	6.28662	6.83594	6.7749	6.7749	0.00708008	-0.0305176	0.0305176	0.0305176	0.0610352	0.0305176	0	0.0305176	0.0305176	0.0305176	0.0305176	-0.0305176
1.3	0.0065918	6.89697	7.01904	6.71387	6.83594	6.95801	6.40869	6.7749	6.83594	6.89697	0.00708008	0.0610352	0.0305176	0.0610352	0.0305176	0.0915527	30.5176	0	0.0610352	0	0.0610352	-0.0305176
1.4	0.0065918	6.83594	7.01904	6.71387	6.83594	7.08008	6.5918	6.83594	6.95801	6.95801	0.00708008	0.0915527	0.0610352	0.0610352	0.0305176	0.0305176	0	0	0.0610352	0.0305176	0.0610352	0.0610352
1.5	0.0065918	6.89697	7.08008	6.83594	6.89697	7.14111	6.83594	6.83594	6.95801	6.83594	0.00701904	0.0305176	0.0305176	0.0305176	0	-0.0305176	0	0.0610352	0	0	0	0
1.6	0.0065918	6.95801	7.01904	6.89697	7.01904	7.08008	6.89697	6.71387	6.89697	6.7749	0.00701904	0.0305176	0.0305176	0.0305176	0	0.0305176	-30.5176	0	0.0305176	0	0.0305176	0
1.7	0.0065918	7.01904	7.01904	6.89697	7.08008	7.01904	6.83594	6.53076	6.83594	6.65283	0.00695801	0.0610352	0.0610352	0.0305176	0	0.0305176	0	0.0305176	-0.0305176	0.0305176	0.0305176	0
1.8	0.00671387	7.08008	6.95801	6.95801	7.20215	7.01904	6.71387	6.46973	6.83594	6.65283	0.00689697	0.0610352	0	0.0305176	0	0.0305176	91.5527	0.0305176	-0.0305176	0.0305176	0.0305176	-0.0305176
1.9	0.0067749	7.01904	6.95801	6.95801	7.32422	6.89697	6.53076	6.5918	6.89697	6.7749	0.00689697	0.0305176	0	0	0	0.0305176	30.5176	0	0.0610352	0.0305176	0.0610352	-0.0305176
2	0.00683594	7.01904	7.01904	7.01904	7.26318	6.7749	6.46973	6.65283	6.95801	6.83594	0.00689697	0.0305176	0.0610352	0.0610352	0.0610352	-0.0305176	61.0352	0	0.0610352	0	0.0305176	0
2.1	0.00683594	7.01904	7.20215	7.01904	7.01904	6.71387	6.40869	6.7749	6.95801	6.83594	0.00695801	0.12207	0.0305176	0	0.0610352	0.0610352	-30.5176	-0.0305176	0.0610352	0.0305176	0.0305176	0
2.2	0.00683594	7.08008	7.38525	6.95801	6.83594	6.7749	6.46973	6.83594	6.83594	6.71387	0.00695801	0	0.0305176	0.0305176	0	0.0305176	30.5176	0	0.0305176	0.12207	0	0.0305176
2.3	0.00671387	7.14111	7.38525	6.95801	6.7749	6.89697	6.40869	6.89697	6.65283	6.65283	0.00708008	0	0.0610352	0	0	0	0	0.0305176	0	0.0610352	0	-0.0305176
2.4	0.00671387	7.08008	7.32422	6.89697	6.89697	7.01904	6.40869	6.89697	6.5918	6.53076	0.00708008	0	0.0305176	-0.0305176	0	0.0305176	0	0	0	0.0305176	0.0915527	0.0305176
2.5	0.0067749	6.95801	7.20215	6.83594	7.08008	7.01904	6.34766	6.95801	6.53076	6.53076	0.00708008	0.0305176	0.0610352	-0.0305176	0.0305176	0	61.0352	0.0305176	0	0.0610352	0	0.0610352
2.6	0.00683594	6.89697	7.20215	6.89697	7.14111	7.08008	6.40869	6.95801	6.5918	6.53076	0.00695801	0	0.0915527	0.0305176	0.0915527	-0.0305176	30.5176	0.0305176	0.0610352	0.0305176	0.0305176	0.0305176
2.7	0.00683594	6.83594	7.14111	6.95801	7.08008	7.08008	6.53076	6.83594	6.5918	6.65283	0.00683594	0.0305176	0.0305176	0	0	0.0305176	30.5176	0.0305176	0.0305176	0	0	0
2.8	0.00683594	6.83594	7.08008	6.95801	7.01904	7.08008	6.65283	6.83594	6.5918	6.71387	0.00683594	0.0305176	0.0610352	0.0305176	0.0610352	0	0	0.0305176	0.0610352	0.0305176	0.0305176	0.0305176
2.9	0.00689697	6.83594	7.01904	7.01904	6.89697	7.01904	6.65283	6.83594	6.53076	6.83594	0.00683594	0	0.0610352	0.0610352	0.0305176	0	30.5176	0	0	0.0610352	0	0.0305176
3	0.00689697	6.7749	6.89697	7.01904	6.71387	6.95801	6.5918	6.89697	6.5918	6.7749	0.00683594	0	0.0305176	0	0.0305176	0	30.5176	0.0305176	-0.0610352	0.0305176	0.0305176	0.0305176
3.1	0.00689697	6.7749	6.83594	6.95801	6.65283	6.89697	6.53076	6.95801	6.65283	6.71387	0.00689697	0.0305176	0.0610352	0	0	0	-30.5176	0	0	0.0305176	0	0
3.2	0.00689697	6.71387	6.7749	6.83594	6.5918	6.89697	6.40869	7.01904	6.71387	6.5918	0.00695801	0.0305176	0	0.0305176	0	0	0	0.0305176	0.0610352	-0.0305176	0.0610352	0
3.3	0.00683594	6.71387	6.7749	6.71387	6.5918	6.95801	6.40869	6.89697	6.71387	6.53076	0.00708008	0.0305176	0.0305176	0.0305176	0.0305176	0.0305176	30.5176	0.0305176	0.0305176	0.0305176	0	0.0305176
3.4	0.00671387	6.71387	6.83594	6.53076	6.5918	6.95801	6.34766	6.7749	6.71387	6.5918	0.00708008	0	0	0.0305176	0.0305176	0.0305176	30.5176	0.0610352	0	-0.0305176	0.0610352	0.0610352
3.5	0.00665283	6.7749	6.89697	6.40869	6.65283	6.95801	6.28662	6.65283	6.7749	6.71387	0.00708008	0.0610352	0	0.0305176	0.0305176	0.0305176	91.5527	0	0	0.0610352	-0.0305176	0.0610352
3.6	0.00665283	6.7749	6.95801	6.46973	6.65283	6.95801	6.22559	6.5918	6.83594	6.7749	0.00701904	0.0305176	0	0	0	-0.0305176	61.0352	0.0610352	0	0.0610352	0	0.0610352
3.7	0.00665283	6.7749	7.01904	6.5918	6.5918	7.08008	6.22559	6.53076	6.89697	6.7749	0.00695801	0	-0.0305176	0.0610352	0.0305176	0.0305176	61.0352	0	0	0.0305176	0.0305176	0.0305176
3.8	0.00671387	6.71387	6.95801	6.7749	6.53076	7.14111	6.34766	6.53076	6.89697	6.65283	0.00695801	0	0.0610352	-0.0305176	0	0	0	0.0610352	0	0	0.0610352	0.0305176
3.9	0.00683594	6.83594	6.89697	6.89697	6.46973	7.08008	6.40869	6.5918	6.83594	6.53076	0.00695801	-0.0305176	0	0	-0.0305176	0.0610352	30.5176	0.0610352	0	0.0305176	0.0305176	0.0305176
4	0.00689697	6.95801	6.7749	6.95801	6.46973	7.08008	6.46973	6.65283	6.7749	6.46973	0.00695801	-0.0305176	0	0.0610352	0	0	-30.5176	0.0610352	0	-0.0305176	0	0.0610352
4.1	0.00689697	7.08008	6.71387	6.89697	6.46973	7.08008	6.46973	6.7749	6.7749	6.46973	0.00695801	-0.0305176	-0.0305176	0.0305176	0.0305176	0.0305176	0	0	0	-0.0610352	0.0305176	0.0305176
4.2	0.00683594	7.14111	6.7749	6.7749	6.40869	7.01904	6.46973	6.83594	6.71387	6.46973	0.00695801	0.0610352	0.0305176	0.0305176	0.0305176	0.0305176	30.5176	0.0610352	0	-0.0305176	0.0610352	0.0610352
4.3	0.00683594	7.14111	6.83594	6.71387	6.40869	7.01904	6.40869	6.7749	6.65283	6.5918	0.00695801	0.0305176	0	0.0610352	0	0.0305176	30.5176	0	-0.0305176	0.0305176	0	0
4.4	0.0067749	7.14111	6.95801	6.65283	6.40869	7.01904	6.40869	6.5918	6.65283	6.71387	0.00701904	0	0.0305176	0.0305176	0	0.0305176	0	0	0	0	0.0305176	0.0305176
4.5	0.00671387	7.14111	7.01904	6.5918	6.53076	7.08008	6.40869	6.46973	6.71387	6.7749	0.00701904	-0.0305176	0	0.0305176	0.0305176	0	0	0	-0.0305176	0.0305176	0	0.0305176
4.6	0.0067749	7.08008	7.01904	6.5918	6.65283	7.14111	6.40869	6.40869	6.7749	6.83594	0.00695801	-0.0305176	0	0	0.0305176	0.0610352	-30.5176	0.0305176	0	0	0.0305176	0.0305176
4.7	0.00683594	6.95801	6.89697	6.5918	6.7749	7.14111	6.40869	6.46973	6.83594	6.83594	0.00695801	-0.0305176	-0.0305176	0.0305176	0.0305176	0.0305176	-30.5176	0.0305176	0	0	0.0305176	0.0915527
4.8	0.00683594	6.95801	6.83594	6.71387	6.71387	7.08008	6.34766	6.5918	6.7749	6.83594	0.00695801	0	0	-0.0305176	0.0305176	0.0610352	0	0.0915527	0.0305176	-0.0305176	0.0305176	0.0305176
4.9	0.0067749	7.08008	6.7749	6.83594	6.65283	7.01904	6.22559	6.71387	6.71387	6.71387	0.00695801	0	0	0	0.0610352	0	30.5176	0.0305176	0.0305176	0	0.0305176	0.0305176
5	0.00671387	7.26318	6.83594	6.89697	6.65283	7.01904	6.22559	6.71387	6.65283	6.53076	0.00695801	0.0305176	0	0.0305176	0.0305176	0.0305176	0	0	0	0.0305176	0.0610352	0.0305176
5.1	0.00665283	7.38525	6.89697	6.89697	6.71387	7.08008	6.22559	6.65283	6.71387	6.40869	0.00689697	0.0305176	0	0.0915527	0.0610352	0.0610352	30.5176	0	0	0	0	-0.0305176
5.2	0.0065918	7.44629	7.08008	6.83594	6.83594	7.08008	6.28662	6.5918	6.83594	6.46973	0.00689697	0	0	0.0305176	0.0305176	0	0	0	-0.0305176	-0.0305176	0.0610352	0
5.3	0.00653076	7.32422	7.26318	6.7749	6.89697	7.08008	6.28662	6.5918	6.95801	6.5918	0.00695801	-0.0305176	0	0.0610352	0.0610352	0.0610352	30.5176	0	-0.0305176	0	0.0305176	0.0305176
5.4	0.00653076	7.20215	7.32422	6.7749	6.95801	7.08008	6.34766	6.5918	6.95801	6.7749	0.00695801	-0.0305176	0	0	0.0610352	0.0305176	0	0.0305176	0.0305176	0.0305176	0	0.0610352
5.5	0.00665283	7.08008	7.32422	6.7749	6.95801	7.08008	6.34766	6.53076	6.83594	6.95801	0.00708008	0.0610352	0	0	0.0305176	0.0305176	30.5176	0	0.0610352	0.0305176	0.0610352	0.0305176
5.6	0.0067749	7.01904	7.26318	6.7749	6.89697	7.14111	6.40869	6.53076	6.71387	6.95801	0.00714111	0	0.0305176	0.0305176	0.0610352	0.0305176	0	0.0610352	0	0.0305176	0.0305176	0
5.7	0.00689697	6.89697	7.14111	6.7749	6.83594	7.20215	6.46973	6.5918	6.65283	6.7749	0.00720215	0	0.0305176	0.0305176	0	0	-30.5176	0.0305176	0.0305176	0	0.0610352	0.0305176
5.8	0.00689697	6.7749	7.08008	6.71387	6.83594	7.20215	6.53076	6.65283	6.65283	6.5918	0.00714111	-0.0610352	0	0.0610352	0.0305176	0	0	0	0	0	0.0305176	0.0305176
5.9	0.00683594	6.7749	7.14111	6.7749	6.89697	7.14111	6.53076	6.71387	6.65283	6.40869	0.00701904	0	0.0305176	0.0610352	0.0305176	0	0	0.0610352	-0.0305176	0	0	0.0305176
6	0.00671387	6.83594	7.26318	6.95801	6.95801	7.01904	6.46973	6.7749	6.65283	6.34766	0.00689697	0.0305176	0.0305176	0.0610352	0	0	0	0.0610352	0	0	0.0305176	0
6.1	0.00671387	6.89697	7.38525	7.08008	7.08008	6.95801	6.40869	6.89697	6.65283	6.34766	0.00689697	-0.0305176	0	0.0305176	0.0610352	0.0610352	-30.5176	0.0610352	-0.0305176	0	0.0305176	0.0610352
6.2	0.00671387	6.95801	7.44629	7.08008	7.01904	6.89697	6.34766	6.95801	6.65283	6.46973	0.00695801	0	0	0.0610352	0.0305176	0.0610352	30.5176	0.0305176	0.0305176	0.0305176	0.0305176	0.0610352
6.3	0.0067749	7.01904	7.50732	6.95801	6.89697	6.89697	6.22559	6.89697	6.71387	6.65283	0.00701904	0.0305176	0	0.0305176	0	0.0305176	61.0352	0.0610352	0	-0.0610352	0.0915527	0.0915527
6.4	0.00665283	7.01904	7.50732	6.7749	6.7749	6.95801	6.28662	6.7749	6.83594	6.7749	0.00701904	-0.0305176	0	0.0305176	0.0915527	0.0305176	61.0352	0.0305176	0	0	0.0610352	0.0305176
6.5	0.00653076	7.01904	7.50732	6.65283	6.65283	7.08008	6.40869	6.65283	6.89697	6.83594	0.00695801	-0.0305176	0	0	0.0610352	0	30.5176	0.0610352	0.0305176	0.0305176	0.0610352	0
6.6	0.00653076	6.95801	7.44629	6.5918	6.71387	7.14111	6.46973	6.53076	6.95801	6.7749	0.00683594	-0.0305176	0.0610352	0.0610352	0.0610352	0	30.5176	-0.0305176	0	0.0305176	0.0610352	0.0305176
6.7	0.0065918	6.89697	7.26318	6.5918	6.89697	7.14111	6.53076	6.46973	7.08008	6.71387	0.0067749	-0.0610352	0.0305176	0.0610352	0.0610352	0	0	0.0305176	-0.0305176	0.0305176	0	0.0305176
6.8	0.00671387	6.89697	7.20215	6.65283	7.01904	7.08008	6.5918	6.46973	7.08008	6.71387	0.0067749	0	0	0	0.0305176	-0.0305176	30.5176	0.0915527	-0.0610352	-0.0305176	0.0305176	0.0305176
6.9	0.00671387	6.89697	7.26318	6.65283	7.14111	7.01904	6.71387	6.46973	7.08008	6.65283	0.0067749	-0.0610352	0.0305176	0.0610352	0	0.0305176	30.5176	0.0305176	0	0.0915527	0.0305176	0.0610352
7	0.00665283	6.95801	7.32422	6.65283	7.14111	6.95801	6.7749	6.46973	7.08008	6.71387	0.00683594	0	0	0.0305176	0.0305176	0.0305176	91.5527	0.0305176	0	0	0	0.0305176
7.1	0.0065918	6.95801	7.38525	6.65283	7.01904	6.95801	6.83594	6.40869	7.08008	6.65283	0.00683594	-0.0610352	-0.0610352	0	0.0610352	0	30.5176	0	-0.0305176	0	0.0305176	0.0305176
7.2	0.00665283	6.89697	7.38525	6.7749	6.89697	6.95801	6.7749	6.34766	7.01904	6.71387	0.00683594	-0.0305176	0	0.0305176	0.0305176	0	-30.5176	0.0305176	0.0305176	0.0305176	0.0305176	0.0610352
7.3	0.0067749	6.83594	7.32422	6.7749	6.7749	6.95801	6.71387	6.40869	6.95801	6.71387	0.00683594	0	0	0.0305176	0.0305176	0	30.5176	0.0305176	-0.0305176	0.0305176	0.0610352	0.0305176
7.4	0.00695801	6.7749	7.26318	6.83594	6.7749	7.01904	6.65283	6.53076	6.95801	6.7749	0.00683594	-0.0305176	-0.0305176	0.0305176	0	0.0305176	-30.5176	-0.0305176	-0.0305176	0.0610352	0	0.0305176
7.5	0.00714111	6.89697	7.14111	6.83594	6.7749	7.01904	6.5918	6.53076	6.95801	6.71387	0.00695801	0.0305176	0	0.0610352	0.0305176	0	0	0.0305176	0	-0.0305176	0.0610352	0.0305176
7.6	0.00720215	7.08008	7.14111	6.7749	6.83594	7.01904	6.53076	6.53076	6.95801	6.65283	0.00708008	0	-0.0305176	0.0305176	0.0305176	0.0305176	0	0.0610352	0	-0.0305176	0	0.0610352
7.7	0.00720215	7.14111	7.08008	6.71387	6.89697	7.01904	6.46973	6.53076	6.83594	6.65283	0.00708008	0.0305176	0	0	0.0305176	0	0	0.0610352	0	0	0.0305176	0
7.8	0.00714111	7.20215	7.08008	6.65283	6.95801	7.01904	6.40869	6.53076	6.89697	6.65283	0.00708008	0	0	0.0305176	0.0305176	0.0305176	0	0.0610352	0.0305176	-0.0305176	0.0305176	0.0610352
7.9	0.00708008	7.14111	7.08008	6.53076	7.08008	6.95801	6.34766	6.53076	6.95801	6.5918	0.00701904	-0.0305176	0	0.0305176	0.0610352	0	0	0	0.0305176	0.0305176	0.0305176	0.0915527
8	0.00695801	7.14111	7.01904	6.53076	7.08008	6.95801	6.34766	6.53076	7.01904	6.5918	0.00695801	0.0305176	0.0305176	0	0.12207	0.0305176	30.5176	0	0	0.0305176	0.0305176	0.0610352
8.1	0.0067749	7.08008	6.95801	6.53076	7.01904	6.95801	6.34766	6.53076	6.95801	6.5918	0.00689697	0	0.0305176	0	0.0305176	0	30.5176	0	-0.0305176	0	0.0305176	0.0305176
8.2	0.00665283	7.08008	6.95801	6.53076	7.01904	6.89697	6.34766	6.46973	6.89697	6.65283	0.00689697	0	0.0610352	0.0305176	0.0305176	0.0305176	-30.5176	0.0305176	0	0	0.0610352	0.0305176
8.3	0.00665283	7.08008	7.01904	6.5918	6.95801	6.7749	6.28662	6.46973	6.83594	6.65283	0.00689697	-0.0305176	0	0.0305176	-0.0305176	0.0305176	0	0.0305176	0	0	0.0305176	0.0305176
8.4	0.00671387	7.01904	7.01904	6.65283	6.95801	6.7749	6.16455	6.40869	6.83594	6.5918	0.00683594	0	0.0305176	0.0610352	0.0610352	0.0305176	30.5176	-0.0305176	0	0	0.0305176	0.0305176
8.5	0.00671387	7.01904	7.08008	6.65283	6.95801	6.7749	6.10352	6.46973	6.89697	6.53076	0.0067749	0.0305176	-0.0610352	0	0.0915527	0.0915527	0	0	0	0	0.0610352	0.0305176
8.6	0.0067749	7.08008	7.14111	6.71387	6.95801	6.83594	6.10352	6.53076	7.01904	6.5918	0.0067749	-0.0305176	-0.0305176	0	0.0915527	0	0	0.0305176	0.0305176	0.0610352	0.0610352	0.0305176
8.7	0.00683594	7.08008	7.08008	6.7749	6.89697	6.83594	6.16455	6.5918	7.08008	6.65283	0.0067749	0	0.0305176	0.0610352	0.0610352	0	61.0352	0.0305176	0	0.0305176	0.0610352	0.0305176
8.8	0.00695801	7.08008	7.01904	6.7749	6.7749	6.7749	6.28662	6.5918	7.08008	6.7749	0.0067749	-0.0305176	0.0305176	0.0610352	0	0.0305176	30.5176	-0.0305176	0	0	0.0305176	0.0305176
8.9	0.00695801	7.14111	7.01904	6.7749	6.71387	6.7749	6.34766	6.5918	7.08008	6.7749	0.0067749	-0.0305176	0	0	0.0610352	0	0	0.0305176	0	0.0305176	0.0305176	0.0305176
9	0.00689697	7.08008	7.01904	6.7749	6.71387	6.83594	6.40869	6.5918	7.01904	6.65283	0.0067749	-0.0305176	0	0.0305176	0.0305176	0.0610352	-61.0352	0	0	0	0	0.0305176
9.1	0.00683594	7.08008	7.01904	6.65283	6.71387	6.89697	6.53076	6.46973	7.08008	6.53076	0.0067749	0.0305176	0	-0.0305176	0.0305176	0.0610352	0	0.0305176	-0.0610352	0.0305176	0.0305176	0
9.2	0.00671387	6.95801	7.08008	6.5918	6.7749	6.95801	6.71387	6.40869	7.20215	6.46973	0.0067749	0.0610352	-0.0305176	0.0305176	0	0.0305176	30.5176	0.0915527	0	0.0305176	0.0305176	0.0305176
9.3	0.00671387	6.83594	7.20215	6.53076	6.83594	6.95801	6.83594	6.34766	7.32422	6.40869	0.00671387	0.0305176	0	0.0610352	0.0610352	0	-30.5176	0.0610352	0.0915527	0.0610352	0.0305176	0.0305176
9.4	0.0067749	6.83594	7.26318	6.46973	6.83594	6.89697	6.89697	6.34766	7.32422	6.46973	0.00665283	0	0	0.0610352	0.0915527	0	0	0.0305176	0	0.0305176	0.0305176	0
9.5	0.00683594	6.83594	7.26318	6.53076	6.95801	6.83594	6.7749	6.28662	7.20215	6.53076	0.00653076	-0.0305176	0.0305176	0.0610352	0.0305176	0	-61.0352	0.0305176	0.0305176	0.0305176	0.0305176	0
9.6	0.00689697	7.01904	7.26318	6.5918	7.08008	6.83594	6.53076	6.34766	7.14111	6.53076	0.00646973	0.0305176	-0.0305176	0.0305176	0	0	-30.5176	0	0	0.0305176	-0.0305176	0.0305176
9.7	0.00683594	7.14111	7.14111	6.65283	7.08008	6.89697	6.34766	6.40869	7.14111	6.53076	0.0065918	0.0305176	0.0305176	0.0305176	0	0.0610352	30.5176	0.0305176	0	0.0305176	0	0.0610352
9.8	0.0067749	7.20215	7.08008	6.71387	7.01904	6.95801	6.34766	6.53076	7.01904	6.53076	0.00683594	0	0	0.0610352	0	0.0305176	0	0.0915527	-0.0305176	0	0	0.0305176
9.9	0.0067749	7.14111	7.01904	6.7749	6.83594	7.01904	6.40869	6.5918	6.95801	6.71387	0.00708008	0.0915527	0	0.0305176	0	0.0305176	30.5176	0.0610352	0.0610352	0	-0.0305176	0
10	0.00671387	7.08008	7.01904	6.83594	6.71387	7.08008	6.53076	6.5918	6.89697	6.89697	0.00720215	0	0	0.0610352	0.0305176	0.0610352	61.0352	0.0305176	0	0	0.0610352	0
10.1	0.00671387	7.08008	7.01904	6.7749	6.65283	7.14111	6.53076	6.65283	6.95801	6.95801	0.00726318	0	0.0610352	0.0610352	0.0305176	0	61.0352	0.0305176	0	0.0305176	0.0610352	0
10.2	0.0067749	7.08008	6.95801	6.83594	6.65283	7.08008	6.53076	6.71387	7.08008	6.83594	0.00714111	0.0305176	0.0305176	0.0305176	0.0610352	0	30.5176	0.0305176	0	0.0305176	0.0610352	0
10.3	0.00689697	7.01904	6.95801	6.89697	6.71387	7.01904	6.46973	6.71387	7.26318	6.71387	0.00695801	0.0610352	0.0305176	0	0	0	30.5176	0	0	0	0	0
10.4	0.00695801	6.89697	7.01904	7.01904	6.65283	7.14111	6.40869	6.71387	7.32422	6.5918	0.0067749	0	0	0.0305176	0.0305176	0.0610352	-30.5176	0.0610352	0.0305176	0.0610352	0	0.0305176
10.5	0.00695801	6.89697	7.08008	7.01904	6.65283	7.14111	6.34766	6.65283	7.20215	6.65283	0.00665283	0.0305176	0	0	0	0.0610352	30.5176	0	0	0	-0.0305176	0
10.6	0.00689697	7.01904	7.08008	7.01904	6.7749	7.08008	6.22559	6.5918	7.08008	6.83594	0.0065918	0.0305176	0.0305176	0.0305176	-0.0305176	0	91.5527	0.0610352	0.0305176	0	-0.0305176	0
10.7	0.00683594	7.01904	7.01904	6.95801	6.89697	6.89697	6.22559	6.53076	7.01904	7.01904	0.00665283	0	0.0305176	0.0305176	0	0.0610352	30.5176	0.0305176	0.0305176	0	0.0610352	-0.0305176
10.8	0.00671387	7.01904	6.95801	6.83594	7.01904	6.71387	6.34766	6.53076	7.08008	7.08008	0.00683594	0	0	0.0305176	0.0915527	0	61.0352	0.0305176	0	0.0305176	0.0915527	0
10.9	0.0065918	6.95801	7.01904	6.7749	7.01904	6.53076	6.46973	6.53076	7.14111	7.01904	0.00695801	0	0	0.0305176	0.0305176	0.0305176	0	0	0	0.0305176	0.152588	0.0305176
11	0.0065918	6.95801	7.20215	6.83594	6.89697	6.46973	6.53076	6.5918	7.20215	6.89697	0.00708008	0	-0.0305176	0.0915527	0.0305176	0.0305176	30.5176	0	0	0.0305176	0.0610352	0
11.1	0.00665283	7.01904	7.32422	6.89697	6.83594	6.53076	6.53076	6.5918	7.26318	6.65283	0.00714111	0.0305176	-0.0305176	0.0305176	0.0305176	0.0305176	30.5176	0.0305176	0	0.0305176	0	0.0305176
11.2	0.00671387	7.08008	7.38525	6.95801	6.83594	6.5918	6.53076	6.53076	7.20215	6.46973	0.00720215	0	0.0305176	0.0305176	0.0305176	0.0305176	0	0.0305176	0	-0.0305176	0.0305176	0.0305176
11.3	0.0067749	7.14111	7.32422	7.08008	6.89697	6.5918	6.53076	6.53076	7.08008	6.34766	0.00720215	0.0305176	0	0	0	0.0305176	30.5176	0.0305176	0.0610352	-0.0305176	0.0305176	0
11.4	0.00671387	7.20215	7.26318	7.01904	6.89697	6.65283	6.5918	6.40869	7.01904	6.34766	0.00726318	0.0610352	0.0610352	0.0305176	0	0.0305176	-30.5176	-0.0305176	0	0	0.0610352	0
11.5	0.00683594	7.08008	7.20215	6.89697	6.7749	6.7749	6.71387	6.40869	7.01904	6.40869	0.00726318	0.0305176	0.0305176	0.0610352	0.12207	0	61.0352	0.0610352	0.0610352	0.0305176	0.0305176	0
11.6	0.00689697	6.89697	7.14111	6.89697	6.71387	6.83594	6.7749	6.40869	7.01904	6.53076	0.00720215	0	0	0.0610352	0.0305176	0	30.5176	0	0	0	0.0305176	0.0305176
11.7	0.00695801	6.7749	7.14111	6.89697	6.71387	6.83594	6.7749	6.40869	7.14111	6.5918	0.00714111	0.0305176	0.0305176	0	0.0305176	0.0610352	0	0.0305176	0.0305176	0	0	0.0305176
11.8	0.00695801	6.71387	7.26318	6.83594	6.71387	6.83594	6.65283	6.53076	7.14111	6.71387	0.00701904	0.0305176	0	0	0.0305176	0.0305176	30.5176	0	0	0.0305176	0.0915527	-0.0305176
11.9	0.00689697	6.71387	7.32422	6.7749	6.7749	6.7749	6.53076	6.65283	7.14111	6.83594	0.00701904	-0.0305176	0.0305176	0	0	0.0305176	30.5176	0.0305176	0	-0.0305176	0.0305176	0.0305176
12	0.0067749	6.7749	7.32422	6.7749	6.83594	6.71387	6.40869	6.7749	7.01904	6.83594	0.00708008	-0.0305176	0	0.0305176	0	0	61.0352	0.0305176	0	0	0.0305176	0.0610352
12.1	0.0067749	6.7749	7.20215	6.83594	6.89697	6.5918	6.40869	6.7749	6.89697	6.83594	0.00714111	0	0	0	0.0305176	0	30.5176	0	0.0915527	-0.0305176	0.0305176	0.0305176
12.2	0.0067749	6.7749	7.08008	6.89697	7.01904	6.46973	6.40869	6.89697	6.71387	6.7749	0.00720215	0	0	0.0305176	0.0305176	0	30.5176	0.0305176	0.0305176	0	0.0915527	0
12.3	0.0067749	6.7749	7.14111	7.01904	7.01904	6.40869	6.53076	6.89697	6.65283	6.71387	0.00714111	0.0305176	0.0915527	0.0915527	0.0305176	0.0305176	30.5176	-0.0305176	0.0305176	0.0305176	0.0305176	-0.0610352
12.4	0.0067749	6.7749	7.26318	7.01904	6.95801	6.34766	6.53076	6.89697	6.71387	6.71387	0.00701904	-0.0305176	0	0	0.0915527	0	0	0.0305176	0	0.0305176	0.0305176	0.0305176
12.5	0.0067749	6.83594	7.32422	7.01904	6.83594	6.46973	6.53076	6.83594	6.7749	6.71387	0.00683594	-0.0305176	0.0305176	0	0.0305176	0	0	0.0305176	0	-0.0305176	0.0305176	-0.0305176
12.6	0.0067749	6.95801	7.32422	7.01904	6.7749	6.65283	6.40869	6.71387	6.95801	6.7749	0.0067749	-0.0305176	0.0305176	0	0.0305176	0	30.5176	0	0	0	0	-0.0305176
12.7	0.00683594	6.95801	7.26318	7.01904	6.7749	6.7749	6.40869	6.53076	7.08008	6.83594	0.00683594	0.0305176	0.0610352	0	0	-0.0305176	30.5176	0.0305176	0.0305176	0	0.0915527	0
12.8	0.00695801	6.89697	7.14111	6.89697	6.83594	6.83594	6.40869	6.34766	7.08008	6.83594	0.00695801	-0.0305176	0.0305176	0.0305176	0.0610352	0.0305176	61.0352	0.0610352	0.0305176	0.0305176	0.0305176	0
12.9	0.00701904	6.83594	7.14111	6.83594	6.89697	6.83594	6.40869	6.28662	7.08008	6.95801	0.00708008	0.0305176	0.0305176	0.0610352	0.0305176	0.0305176	30.5176	0	0.0305176	-0.0305176	0.0305176	0.0610352
13	0.00708008	6.7749	7.14111	6.7749	6.95801	6.83594	6.46973	6.34766	6.95801	7.08008	0.00714111	0	-0.0610352	0.0305176	0.0305176	0.0305176	30.5176	-0.0305176	0.0915527	0.0305176	0.0305176	0
13.1	0.00695801	6.7749	7.14111	6.71387	6.95801	6.83594	6.46973	6.46973	6.89697	7.08008	0.00708008	0.0610352	0	0.0915527	0	0.0305176	0	-0.0305176	0.0305176	-0.0305176	-0.0305176	0
13.2	0.00683594	6.7749	7.08008	6.71387	7.01904	6.83594	6.53076	6.46973	6.89697	6.95801	0.00695801	0	0.0915527	0.0305176	0.0305176	-0.0305176	30.5176	0	0	0.0610352	0.0305176	0.0305176
13.3	0.00671387	6.83594	7.01904	6.7749	7.01904	6.95801	6.65283	6.46973	6.83594	6.83594	0.00695801	0.0305176	0.0610352	0.0305176	0.0305176	0	0	0.0305176	0.0305176	0	0	0.0305176
13.4	0.0065918	6.89697	6.95801	6.7749	7.01904	7.01904	6.71387	6.40869	6.89697	6.71387	0.00695801	0	0.0305176	0	0	0.0305176	30.5176	0.0305176	-0.0305176	0	0.0610352	0
13.5	0.0065918	6.89697	7.01904	6.83594	7.01904	6.89697	6.7749	6.40869	7.01904	6.71387	0.00695801	0.0305176	0.0305176	0.0305176	0.0610352	0	0	0	0.0305176	-0.0305176	0.0305176	0.0305176
13.6	0.00665283	6.83594	7.08008	6.89697	6.95801	6.7749	6.7749	6.40869	7.14111	6.71387	0.00701904	0.0305176	0	0.0305176	0.0610352	-0.0305176	61.0352	-0.0305176	0.0305176	0	0.0915527	0.0305176
13.7	0.00671387	6.7749	7.14111	6.95801	7.01904	6.65283	6.7749	6.46973	7.20215	6.7749	0.00714111	0.0915527	0.0305176	0.0305176	0.0305176	-0.0305176	91.5527	0	0.0305176	-0.0305176	0.0610352	0.0305176
13.8	0.0067749	6.7749	7.08008	7.01904	7.08008	6.65283	6.71387	6.53076	7.26318	6.83594	0.00714111	0.0610352	-0.0305176	0.0610352	0.0305176	0	61.0352	0.0305176	0.0305176	0.0305176	0.0305176	-0.0610352
13.9	0.00683594	6.7749	6.95801	7.01904	7.01904	6.71387	6.71387	6.53076	7.20215	6.83594	0.00708008	-0.0305176	0.0305176	0.0305176	0.0305176	-0.0305176	61.0352	0	-0.0305176	-0.0305176	0.0610352	0
[truncated: 4,861 more rows]

## Sheet: WT_exp1_washout
﻿Time (ms)	Im_scaled (nA)	Im_scaled (pA)	Im_scaled (pA)	Im_scaled (pA)	Im_scaled (pA)	Im_scaled (pA)	Im_scaled (pA)	Im_scaled (pA)	Im_scaled (pA)	Im_scaled (pA)	Im_scaled (nA)	10_Vm (mV)	10_Vm (mV)	10_Vm (mV)	10_Vm (mV)	10_Vm (mV)	10_Vm (µV)	10_Vm (mV)	10_Vm (mV)	10_Vm (mV)	10_Vm (mV)	10_Vm (mV)
[truncated: 5,000 more rows]

[truncated: 15 more sheets: WT_exp2_CsNa, WT_exp2_AP6, WT_exp2_washout, WT_exp3_CsNa, WT_exp3_AP6, WT_exp3_washout, WT_exp4_CsNa, WT_exp4_AP6, WT_exp4_washout, WT_exp5_CsNa, WT_exp5_AP6, WT_exp5_washout, WT_exp6_CsNa, WT_exp6_AP6, WT_exp6_washout]
