# Supplementary material for: Differential ion dehydration energetics explains selectivity in the non-canonical lysosomal K+ channel TMEM175
Source: eLife. 2022 May 24;11:e75122. doi: 10.7554/eLife.75122 (PMC9129878; doi:10.7554/eLife.75122)
Supplement: Figure 5—source data 1. [file elife-75122-fig5-data1.zip › raw-data-Figure5_1/raw-data-Figure5-S3-WT-4AP.xlsx]

## Sheet: WT-exp1
WT-CsNa
﻿Time (ms)	Im_scaled (nA)	Im_scaled (nA)	Im_scaled (nA)	Im_scaled (nA)	Im_scaled (pA)	Im_scaled (pA)	Im_scaled (pA)	Im_scaled (nA)	Im_scaled (nA)	Im_scaled (nA)	Im_scaled (nA)	10_Vm (mV)	10_Vm (mV)	10_Vm (mV)	10_Vm (mV)	10_Vm (mV)	10_Vm (µV)	10_Vm (mV)	10_Vm (mV)	10_Vm (mV)	10_Vm (mV)	10_Vm (mV)
0.1	0.0588989	0.0592041	0.0592041	0.0585937	57.6782	60.73	57.6782	0.0570679	0.0576782	0.0592041	0.0595093	0.0305176	-0.0610352	-0.0610352	-0.0305176	0	-30.5176	-0.0305176	0	0	-0.0305176	-0.0305176
0.2	0.0588989	0.0588989	0.0588989	0.0588989	57.6782	60.73	57.6782	0.057373	0.057373	0.0588989	0.0595093	0.0305176	-0.0305176	-0.0305176	0	-0.0305176	-30.5176	0	-0.0305176	0	-0.0305176	-0.0305176
0.3	0.0585937	0.0582886	0.0588989	0.0592041	57.373	60.73	57.373	0.057373	0.0570679	0.0585937	0.0595093	0	0	-0.0305176	-0.0610352	-0.0610352	-61.0352	0.0305176	-0.0610352	0	0.0305176	-0.0305176
0.4	0.0582886	0.0582886	0.0592041	0.0588989	57.6782	60.4248	57.6782	0.057373	0.057373	0.0585937	0.0595093	0	-0.0305176	-0.0305176	-0.0610352	-0.0305176	-30.5176	-0.0305176	-0.0305176	-0.0610352	0	0.0305176
0.5	0.0585937	0.0582886	0.0595093	0.0588989	57.6782	60.4248	57.6782	0.057373	0.057373	0.0585937	0.0592041	0	-0.0610352	-0.0305176	-0.0305176	-0.0305176	-30.5176	-0.0610352	-0.0305176	-0.0915527	0.0305176	0
0.6	0.0585937	0.0582886	0.0598145	0.0588989	57.6782	60.1196	57.9834	0.0570679	0.0570679	0.0588989	0.0598145	0.0305176	-0.0305176	-0.0610352	-0.0305176	0	0	-0.0305176	-0.0305176	-0.0610352	0	0.0305176
0.7	0.0588989	0.0588989	0.0598145	0.0585937	57.6782	60.1196	58.2886	0.0570679	0.0570679	0.0595093	0.0601196	0	-0.0610352	-0.0610352	-0.0305176	-0.0305176	-30.5176	-0.0305176	0	-0.0305176	-0.0305176	0.0305176
0.8	0.0585937	0.0595093	0.0598145	0.0585937	57.9834	60.1196	58.5938	0.057373	0.0567627	0.0598145	0.0601196	-0.0305176	0	-0.0610352	0	0	-61.0352	0	0	-0.0610352	-0.0610352	-0.0305176
0.9	0.0585937	0.0595093	0.0598145	0.0585937	57.9834	60.1196	58.5938	0.0576782	0.0570679	0.0601196	0.0601196	0	-0.0305176	0.0305176	-0.0915527	-0.0305176	-61.0352	0	-0.0610352	-0.0610352	-0.0305176	-0.0305176
1	0.0585937	0.0595093	0.0601196	0.0585937	57.9834	60.1196	58.8989	0.0579834	0.057373	0.0601196	0.0595093	0.0610352	-0.0305176	0	-0.0610352	-0.0610352	-30.5176	0	-0.0915527	-0.0305176	-0.0305176	0.0305176
1.1	0.0585937	0.0595093	0.0604248	0.0588989	58.2886	60.1196	58.8989	0.0582886	0.0576782	0.0601196	0.0592041	0	-0.0610352	0	0	-0.0305176	0	0	-0.0305176	-0.0610352	0.0305176	0
1.2	0.0585937	0.0595093	0.06073	0.0588989	57.9834	59.8145	58.5938	0.0579834	0.0576782	0.0601196	0.0592041	-0.0305176	-0.0610352	0	0	0	61.0352	-0.0305176	0.0915527	-0.0305176	-0.0305176	0
1.3	0.0588989	0.0595093	0.06073	0.0588989	57.9834	59.8145	58.5938	0.0576782	0.0576782	0.0601196	0.0592041	-0.0305176	-0.0305176	-0.0305176	0	0.0305176	30.5176	0	0.0305176	-0.0610352	-0.0305176	-0.0305176
1.4	0.0592041	0.0592041	0.0604248	0.0592041	57.9834	59.8145	58.2886	0.0576782	0.0576782	0.0601196	0.0592041	-0.0610352	-0.0610352	0	0	0	-30.5176	0	-0.0305176	-0.0610352	-0.0305176	0.0305176
1.5	0.0595093	0.0588989	0.0598145	0.0588989	57.9834	59.8145	58.2886	0.0576782	0.0576782	0.0604248	0.0592041	-0.0305176	-0.0610352	0	-0.0305176	-0.0305176	0	-0.0305176	-0.0305176	-0.0610352	-0.0305176	0.0305176
1.6	0.0595093	0.0585937	0.0595093	0.0592041	57.6782	60.1196	58.2886	0.0576782	0.057373	0.0601196	0.0595093	-0.0305176	-0.0305176	0	-0.0305176	-0.0305176	0	-0.0305176	-0.0610352	-0.0610352	0	0
1.7	0.0595093	0.0582886	0.0592041	0.0588989	57.6782	60.1196	58.5938	0.0579834	0.057373	0.0601196	0.0592041	0	-0.0305176	-0.0305176	-0.0305176	0	-30.5176	-0.0305176	0	-0.0610352	-0.0305176	0
1.8	0.0595093	0.0579834	0.0592041	0.0592041	57.6782	60.1196	58.5938	0.0582886	0.057373	0.0598145	0.0585937	0	-0.0305176	0	-0.0610352	0	-30.5176	0.0305176	0	-0.0305176	-0.0305176	-0.0610352
1.9	0.0598145	0.0585937	0.0592041	0.0595093	57.373	60.1196	58.2886	0.0588989	0.057373	0.0595093	0.0579834	0	0	0.0305176	-0.0610352	0	30.5176	0	0	-0.0305176	0	-0.0305176
2	0.0598145	0.0588989	0.0592041	0.0598145	57.373	60.1196	58.2886	0.0595093	0.0576782	0.0592041	0.0576782	-0.0305176	-0.0305176	-0.0305176	0	0	0	-0.0305176	0	-0.0305176	-0.0305176	-0.0305176
2.1	0.0595093	0.0595093	0.0592041	0.0598145	57.0679	60.1196	58.5938	0.0598145	0.0582886	0.0595093	0.057373	-0.0915527	-0.0610352	-0.0915527	0	-0.0305176	0	-0.0305176	0.0305176	-0.0610352	0	-0.0305176
2.2	0.0595093	0.0588989	0.0588989	0.0598145	57.0679	60.1196	58.8989	0.0601196	0.0582886	0.0598145	0.057373	-0.0305176	-0.0305176	-0.0305176	-0.0610352	0	-30.5176	-0.0610352	0	-0.0305176	-0.0305176	0
2.3	0.0595093	0.0585937	0.0588989	0.0588989	56.4575	60.1196	59.2041	0.0604248	0.0585937	0.0601196	0.0579834	-0.0305176	-0.0305176	0	-0.0305176	0	0	-0.0305176	-0.0305176	-0.0305176	-0.0305176	-0.0305176
2.4	0.0598145	0.0582886	0.0592041	0.0585937	56.1523	59.8145	58.8989	0.0601196	0.0588989	0.0601196	0.0582886	-0.0305176	0.0305176	-0.0305176	-0.0305176	-0.0305176	-30.5176	-0.0305176	-0.0305176	-0.0305176	-0.0305176	-0.0305176
2.5	0.0598145	0.0582886	0.0595093	0.0585937	56.7627	59.5093	58.5938	0.0592041	0.0588989	0.0598145	0.0585937	-0.0305176	-0.0305176	-0.0305176	-0.0305176	-0.0305176	0	0	0	0	-0.0305176	0
2.6	0.0598145	0.0585937	0.0592041	0.0592041	57.6782	59.8145	58.5938	0.0588989	0.0588989	0.0595093	0.0582886	-0.0305176	0.0305176	0.0305176	-0.0610352	-0.0305176	-30.5176	0.0305176	0	0.0305176	0	-0.0305176
2.7	0.0598145	0.0592041	0.0592041	0.0595093	58.2886	60.1196	58.5938	0.0588989	0.0595093	0.0592041	0.057373	0	0	-0.0305176	0	-0.0610352	-30.5176	0.0305176	0	0	-0.0305176	0
2.8	0.0598145	0.0598145	0.0592041	0.0598145	58.2886	60.1196	58.5938	0.0592041	0.0598145	0.0588989	0.0570679	-0.0305176	-0.0305176	0	0	-0.0305176	0	-0.0305176	-0.0305176	0	-0.0305176	-0.0305176
2.9	0.0595093	0.0598145	0.0592041	0.0595093	57.9834	60.1196	58.5938	0.0595093	0.0601196	0.0592041	0.0570679	0	-0.0305176	-0.0305176	-0.0305176	0	0	0	-0.0305176	-0.0305176	-0.0610352	-0.0610352
3	0.0592041	0.0598145	0.0592041	0.0595093	57.373	60.1196	58.5938	0.0598145	0.0598145	0.0588989	0.0570679	0	-0.0305176	-0.0610352	-0.0305176	0	-30.5176	-0.0305176	-0.0610352	-0.0305176	-0.0305176	0
3.1	0.0588989	0.0595093	0.0592041	0.0595093	57.0679	59.8145	58.8989	0.0601196	0.0595093	0.0588989	0.0570679	-0.0610352	0	-0.0305176	-0.0305176	0.0305176	30.5176	-0.0305176	0	0	-0.0610352	-0.0305176
3.2	0.0588989	0.0592041	0.0595093	0.0592041	56.7627	59.8145	59.2041	0.0598145	0.0595093	0.0588989	0.0570679	-0.0305176	0	-0.0305176	-0.0610352	0	-30.5176	0	0	0.0305176	0	-0.0305176
3.3	0.0592041	0.0592041	0.0598145	0.0595093	56.4575	60.1196	59.5093	0.0595093	0.0592041	0.0585937	0.0567627	-0.0305176	0	0	-0.0610352	-0.0305176	-30.5176	0.0305176	-0.0305176	0	0	-0.0610352
3.4	0.0595093	0.0588989	0.0601196	0.0595093	56.4575	60.4248	59.8145	0.0592041	0.0592041	0.0585937	0.0567627	0	-0.0305176	-0.0305176	0	-0.0305176	-30.5176	0	-0.0305176	-0.0610352	-0.0305176	-0.0305176
3.5	0.0598145	0.0592041	0.0601196	0.0595093	56.4575	60.4248	60.1196	0.0592041	0.0595093	0.0585937	0.0567627	0	-0.0305176	0	-0.0305176	-0.0610352	-61.0352	-0.0305176	-0.0305176	-0.0305176	-0.0305176	-0.0610352
3.6	0.0601196	0.0592041	0.0601196	0.0592041	56.4575	59.8145	59.8145	0.0592041	0.0595093	0.0588989	0.0567627	-0.0305176	0	0	-0.0610352	-0.0305176	0	0	-0.0305176	-0.0305176	0.0305176	-0.0305176
3.7	0.0598145	0.0595093	0.0598145	0.0588989	56.7627	59.2041	59.5093	0.0592041	0.0598145	0.0592041	0.0567627	-0.0305176	-0.0305176	-0.0305176	0	0	0	-0.0305176	0	-0.0610352	0	-0.0610352
3.8	0.0598145	0.0595093	0.0598145	0.0585937	56.7627	58.5938	59.2041	0.0592041	0.0598145	0.0592041	0.0564575	-0.0305176	-0.0305176	-0.0610352	0	0	30.5176	-0.0610352	0	-0.0305176	0	0
3.9	0.0595093	0.0598145	0.0598145	0.0588989	56.7627	58.2886	58.5938	0.0592041	0.0604248	0.0592041	0.0561523	0	0	0	0	-0.0610352	-61.0352	-0.0305176	-0.0610352	-0.0305176	0	0
4	0.0595093	0.0601196	0.0598145	0.0588989	56.7627	58.2886	57.9834	0.0592041	0.06073	0.0592041	0.0561523	0	0	-0.0305176	-0.0305176	-0.0305176	0	-0.0610352	-0.0305176	0	-0.0610352	0.0305176
4.1	0.0595093	0.0601196	0.0595093	0.0595093	56.7627	58.2886	57.6782	0.0592041	0.06073	0.0588989	0.0558472	-0.0610352	-0.0305176	0	-0.0305176	-0.0610352	-61.0352	-0.0305176	-0.0610352	0.0305176	-0.0305176	-0.0610352
4.2	0.0592041	0.0598145	0.0595093	0.0595093	56.7627	58.5938	57.373	0.0585937	0.0604248	0.0592041	0.0558472	-0.0610352	-0.0305176	0	-0.0610352	-0.0610352	-30.5176	0	-0.0305176	0.0305176	-0.0305176	-0.0305176
4.3	0.0592041	0.0595093	0.0595093	0.0595093	56.7627	59.2041	57.6782	0.0582886	0.0604248	0.0595093	0.055542	0	0	-0.0305176	0	-0.0305176	0	-0.0305176	-0.0305176	0	-0.0305176	-0.0305176
4.4	0.0592041	0.0592041	0.0595093	0.0598145	56.7627	59.2041	58.2886	0.0582886	0.0604248	0.0595093	0.0558472	-0.0610352	-0.0305176	0.0305176	0	0	0	0	0	-0.0305176	0	-0.0305176
4.5	0.0592041	0.0588989	0.0598145	0.0595093	56.7627	59.5093	58.8989	0.0585937	0.06073	0.0598145	0.0558472	-0.0610352	-0.0305176	-0.0610352	0.0305176	-0.0610352	-30.5176	-0.0305176	-0.0610352	-0.0305176	0	-0.0305176
4.6	0.0592041	0.0585937	0.0598145	0.0588989	56.7627	59.8145	59.2041	0.0592041	0.0610352	0.0598145	0.0561523	-0.0610352	0	-0.0305176	0	0	0	-0.0610352	-0.0305176	0	-0.0305176	0
4.7	0.0595093	0.0579834	0.0595093	0.0588989	56.7627	59.5093	59.5093	0.0595093	0.0610352	0.0598145	0.0564575	-0.0305176	0	-0.0305176	0	-0.0610352	-61.0352	-0.0610352	-0.0305176	0	-0.0610352	-0.0305176
4.8	0.0595093	0.0576782	0.0595093	0.0588989	56.7627	59.5093	59.2041	0.0598145	0.0610352	0.0601196	0.0570679	0	0.0305176	-0.0305176	-0.0305176	-0.0305176	-61.0352	0	-0.0305176	0	-0.0610352	-0.0305176
4.9	0.0595093	0.057373	0.0595093	0.0585937	57.0679	59.5093	59.2041	0.0598145	0.0610352	0.0604248	0.057373	-0.0305176	0.0305176	0	-0.0305176	0	-61.0352	0.0305176	-0.0610352	0	0	-0.0305176
5	0.0595093	0.057373	0.0595093	0.0585937	57.0679	58.8989	59.2041	0.0598145	0.06073	0.0604248	0.0576782	-0.0305176	-0.0305176	-0.0610352	-0.0305176	-0.0305176	-30.5176	0	-0.0305176	0.0305176	0	-0.0305176
5.1	0.0598145	0.057373	0.0595093	0.0585937	57.373	58.8989	59.2041	0.0598145	0.06073	0.0604248	0.0576782	-0.0610352	-0.0305176	0	-0.0305176	-0.0610352	-61.0352	0	-0.0305176	0	-0.0305176	-0.0305176
5.2	0.0601196	0.0576782	0.0598145	0.0582886	57.373	58.5938	59.5093	0.0598145	0.0604248	0.0604248	0.0570679	-0.0305176	0	-0.0610352	0.0305176	-0.0305176	-30.5176	0	-0.0305176	0	0	-0.0610352
5.3	0.0601196	0.0579834	0.0598145	0.0582886	57.6782	58.5938	59.5093	0.0595093	0.0604248	0.0601196	0.0567627	-0.0915527	-0.0305176	-0.0305176	0.0305176	-0.0305176	-61.0352	0	-0.0305176	-0.0305176	0	-0.0610352
5.4	0.0601196	0.0579834	0.0601196	0.0582886	57.9834	58.8989	59.2041	0.0595093	0.0601196	0.0598145	0.0567627	-0.0610352	-0.0305176	-0.0610352	0.0305176	-0.0610352	-61.0352	-0.0610352	0	-0.0610352	0	-0.0610352
5.5	0.0604248	0.0582886	0.0601196	0.0582886	57.9834	58.8989	59.2041	0.0595093	0.0601196	0.0595093	0.0564575	-0.0305176	-0.0305176	-0.0305176	-0.0305176	-0.0305176	-30.5176	-0.0610352	-0.0305176	0	-0.0915527	0
5.6	0.0604248	0.0582886	0.0604248	0.0588989	58.2886	58.8989	59.2041	0.0598145	0.0598145	0.0592041	0.0564575	-0.0610352	0	-0.0305176	0.0305176	-0.0610352	-61.0352	0.0305176	-0.0305176	0	-0.0305176	-0.0305176
5.7	0.06073	0.0582886	0.0604248	0.0592041	58.5938	58.8989	59.5093	0.0598145	0.0595093	0.0592041	0.0561523	-0.0610352	0	0	0	-0.0305176	0	-0.0305176	-0.0610352	0.0305176	0	0.0305176
5.8	0.06073	0.0582886	0.06073	0.0595093	58.5938	58.8989	59.5093	0.0598145	0.0592041	0.0595093	0.0558472	0	0	-0.0305176	0	-0.0610352	-61.0352	0.0305176	-0.0915527	0.0305176	0	-0.0305176
5.9	0.06073	0.0582886	0.06073	0.0598145	58.2886	59.2041	59.8145	0.0595093	0.0588989	0.0598145	0.0558472	-0.0305176	-0.0610352	0	0.0305176	-0.0305176	0	-0.0305176	-0.0305176	0	-0.0610352	-0.0610352
6	0.0610352	0.0582886	0.06073	0.0598145	57.9834	59.5093	60.1196	0.0595093	0.0588989	0.0601196	0.0561523	-0.0610352	-0.0610352	0	0.0305176	-0.0305176	30.5176	-0.0305176	0.0305176	0	-0.0305176	-0.0610352
6.1	0.0610352	0.0585937	0.0604248	0.0601196	58.2886	59.5093	60.1196	0.0592041	0.0592041	0.0601196	0.0564575	-0.0915527	0	0	0.0305176	0	0	0	0	0	0	-0.0610352
6.2	0.0613403	0.0585937	0.0598145	0.0601196	58.2886	59.8145	60.1196	0.0588989	0.0595093	0.0601196	0.0567627	-0.0305176	0	-0.0915527	0.0305176	-0.0305176	-61.0352	-0.0305176	-0.0305176	0	0	-0.0305176
6.3	0.0613403	0.0585937	0.0598145	0.0601196	58.2886	59.5093	60.1196	0.0592041	0.0595093	0.0598145	0.0567627	-0.0915527	0.0305176	-0.0305176	0	-0.0305176	-30.5176	-0.0305176	-0.0305176	-0.0305176	-0.0610352	-0.0305176
6.4	0.0610352	0.0588989	0.0595093	0.0601196	58.5938	59.2041	60.1196	0.0595093	0.0595093	0.0598145	0.0567627	-0.0305176	0	0	0	-0.0610352	-61.0352	0	-0.0610352	0.0305176	-0.0610352	-0.0305176
6.5	0.06073	0.0585937	0.0595093	0.0604248	58.5938	58.8989	60.1196	0.0595093	0.0592041	0.0598145	0.0567627	-0.0305176	-0.0305176	0.0305176	0	-0.0305176	0	-0.0305176	-0.0305176	0.0305176	-0.0305176	-0.0610352
6.6	0.0604248	0.0585937	0.0598145	0.0604248	58.5938	58.5938	60.1196	0.0592041	0.0588989	0.0595093	0.0570679	-0.0305176	0	-0.0305176	0.0610352	-0.0305176	-61.0352	0	-0.0610352	0.0610352	0	-0.0305176
6.7	0.0604248	0.0582886	0.0601196	0.0604248	58.5938	58.5938	59.8145	0.0588989	0.0588989	0.0595093	0.057373	-0.0915527	0	-0.0610352	0	-0.0305176	0	-0.0305176	0	0	-0.0305176	-0.0610352
6.8	0.06073	0.0579834	0.0601196	0.0601196	58.5938	58.5938	59.8145	0.0582886	0.0585937	0.0598145	0.0579834	-0.0915527	0	-0.0305176	0.0610352	-0.0915527	-30.5176	0	0	0	-0.0305176	-0.0610352
6.9	0.0610352	0.0576782	0.0604248	0.0598145	58.8989	58.8989	60.1196	0.0579834	0.0585937	0.0598145	0.0579834	-0.0610352	0	0	0	0	0	-0.0305176	-0.0305176	-0.0305176	-0.0305176	-0.0305176
7	0.0613403	0.0576782	0.06073	0.0595093	58.8989	59.2041	60.1196	0.0576782	0.0585937	0.0598145	0.0579834	-0.0305176	0.0305176	0	0.0305176	-0.0305176	0	-0.0610352	-0.0610352	0	-0.0305176	-0.0305176
7.1	0.0613403	0.0579834	0.06073	0.0592041	58.8989	59.5093	59.8145	0.0576782	0.0585937	0.0598145	0.0579834	-0.0610352	0	0	0.0610352	-0.0305176	-30.5176	-0.0610352	-0.0305176	-0.0305176	-0.0610352	-0.0610352
7.2	0.0613403	0.0579834	0.0610352	0.0592041	59.2041	59.5093	59.8145	0.0576782	0.0585937	0.0595093	0.0579834	-0.0305176	0	-0.0610352	0.0305176	-0.0305176	0	0	-0.0610352	0.0610352	-0.0915527	-0.0305176
7.3	0.0613403	0.0579834	0.0610352	0.0595093	59.2041	59.5093	60.1196	0.0579834	0.0585937	0.0595093	0.0582886	-0.0915527	0.0305176	-0.0305176	0	-0.0305176	-30.5176	-0.0305176	-0.0610352	-0.0305176	-0.0610352	-0.0915527
7.4	0.0610352	0.0582886	0.0610352	0.0598145	59.2041	59.2041	60.73	0.0582886	0.0585937	0.0595093	0.0582886	-0.0610352	0	-0.0305176	-0.0305176	-0.0610352	-30.5176	0	-0.0610352	0	-0.0305176	-0.0610352
7.5	0.0610352	0.0585937	0.0610352	0.0598145	58.8989	58.8989	61.0352	0.0582886	0.0585937	0.0595093	0.0582886	-0.0305176	-0.0305176	0	-0.0305176	-0.0305176	-30.5176	-0.0305176	-0.0610352	0	0	-0.0305176
7.6	0.06073	0.0582886	0.06073	0.0598145	58.2886	58.5938	61.3403	0.0588989	0.0585937	0.0592041	0.0582886	-0.0305176	0	-0.0305176	0	0.0305176	0	0	-0.0305176	0	0	-0.0610352
7.7	0.06073	0.0582886	0.06073	0.0598145	58.2886	57.9834	61.6455	0.0592041	0.0585937	0.0585937	0.0579834	-0.0305176	-0.0305176	-0.0305176	0.0610352	0	0	0	0.0305176	0.0305176	-0.0305176	-0.0610352
7.8	0.0604248	0.0582886	0.0610352	0.0598145	58.8989	57.9834	61.3403	0.0592041	0.0588989	0.0585937	0.0579834	-0.0610352	0	-0.0915527	0.0305176	-0.0610352	0	-0.0305176	0.0610352	0	-0.0305176	-0.0610352
7.9	0.0601196	0.0579834	0.0610352	0.0598145	59.5093	57.9834	61.0352	0.0592041	0.0592041	0.0588989	0.0579834	-0.0305176	0	-0.0305176	0	-0.0610352	-30.5176	-0.0305176	-0.0610352	0	-0.0610352	-0.0305176
8	0.0601196	0.0579834	0.06073	0.0601196	59.8145	58.5938	60.73	0.0592041	0.0592041	0.0592041	0.0579834	-0.0305176	0	0.0305176	-0.0305176	-0.0305176	-61.0352	-0.0305176	-0.0610352	0.0305176	-0.0305176	0
8.1	0.0601196	0.0582886	0.0604248	0.0604248	60.1196	58.8989	59.8145	0.0592041	0.0592041	0.0595093	0.0582886	-0.0305176	-0.0305176	0.0305176	0	-0.0305176	-61.0352	-0.0305176	-0.0610352	0	-0.0305176	-0.0305176
8.2	0.0601196	0.0582886	0.0601196	0.06073	59.8145	59.2041	59.8145	0.0592041	0.0592041	0.0595093	0.0582886	0.0305176	-0.0610352	-0.0305176	0	-0.0305176	-30.5176	0.0305176	-0.0305176	0.0305176	0	-0.0305176
8.3	0.0601196	0.0582886	0.0601196	0.06073	59.8145	59.5093	59.8145	0.0592041	0.0592041	0.0592041	0.0582886	-0.0305176	-0.0305176	-0.0610352	0	0	-30.5176	-0.0610352	0	0.0305176	-0.0305176	-0.0610352
8.4	0.0604248	0.0582886	0.0598145	0.0604248	60.1196	59.5093	60.1196	0.0595093	0.0595093	0.0595093	0.0579834	-0.0915527	0	-0.0610352	0.0610352	-0.0305176	-30.5176	0	0	0.0305176	-0.0305176	-0.0610352
8.5	0.0604248	0.0585937	0.0595093	0.0598145	60.1196	59.5093	60.4248	0.0595093	0.0598145	0.0592041	0.0579834	-0.0610352	0	-0.0305176	0	-0.0610352	0	-0.0610352	-0.0305176	-0.0305176	-0.0305176	-0.0305176
8.6	0.0604248	0.0585937	0.0595093	0.0595093	60.73	59.5093	60.4248	0.0598145	0.0601196	0.0585937	0.0579834	-0.0305176	-0.0305176	-0.0305176	-0.0305176	-0.0305176	-30.5176	-0.0305176	-0.0305176	-0.0305176	-0.0305176	0
8.7	0.0598145	0.0585937	0.0592041	0.0592041	60.73	59.8145	60.1196	0.0598145	0.0601196	0.0582886	0.0576782	0.0305176	-0.0305176	0.0305176	0.0305176	-0.0305176	-61.0352	-0.0610352	-0.0305176	0.0305176	0	0
8.8	0.0595093	0.0582886	0.0592041	0.0588989	60.73	59.8145	60.1196	0.0598145	0.0601196	0.0579834	0.0576782	-0.0305176	-0.0305176	-0.0305176	0	-0.0305176	-30.5176	-0.0305176	0	0.0305176	-0.0305176	-0.0610352
8.9	0.0592041	0.0579834	0.0592041	0.0592041	61.0352	59.8145	59.8145	0.0595093	0.0598145	0.0579834	0.0576782	-0.0305176	-0.0305176	-0.0610352	0	-0.0915527	-61.0352	0	0	0.0305176	-0.0305176	-0.0915527
9	0.0585937	0.0576782	0.0588989	0.0595093	61.0352	59.5093	59.5093	0.0595093	0.0595093	0.0582886	0.057373	-0.0610352	-0.0305176	-0.0305176	0	-0.0915527	-30.5176	-0.0610352	-0.0305176	0	-0.0305176	-0.0610352
9.1	0.0582886	0.0579834	0.0585937	0.0601196	61.0352	59.2041	59.5093	0.0598145	0.0595093	0.0585937	0.0576782	-0.0305176	0	0	0	-0.0610352	-30.5176	-0.0305176	-0.0610352	0.0610352	0	-0.0305176
9.2	0.0582886	0.0582886	0.0588989	0.06073	61.3403	59.2041	59.2041	0.0598145	0.0595093	0.0585937	0.0576782	0	-0.0305176	0.0305176	-0.0305176	0	-30.5176	0	-0.0610352	0	0	-0.0305176
9.3	0.0582886	0.0585937	0.0588989	0.06073	61.3403	59.5093	59.5093	0.0601196	0.0592041	0.0588989	0.057373	-0.0305176	-0.0610352	-0.0305176	0.0305176	-0.0305176	0	-0.0305176	-0.0305176	0.0305176	-0.0610352	-0.0305176
9.4	0.0585937	0.0585937	0.0592041	0.0604248	61.0352	59.5093	59.5093	0.0601196	0.0592041	0.0588989	0.0570679	-0.0610352	-0.0915527	-0.0610352	0	-0.0610352	-30.5176	-0.0305176	0	0	-0.0610352	0
9.5	0.0585937	0.0585937	0.0592041	0.0601196	61.0352	59.5093	59.8145	0.0601196	0.0592041	0.0592041	0.0570679	-0.0610352	0.0305176	-0.0305176	0	-0.0305176	-61.0352	0.0305176	0	-0.0305176	-0.0610352	-0.0305176
9.6	0.0588989	0.0585937	0.0588989	0.0598145	60.4248	59.2041	60.1196	0.0601196	0.0595093	0.0592041	0.0570679	0	0	-0.0610352	-0.0305176	-0.0610352	-30.5176	0	-0.0610352	0	-0.0305176	0
9.7	0.0595093	0.0582886	0.0588989	0.0595093	60.4248	59.2041	60.4248	0.0601196	0.0595093	0.0592041	0.057373	0	-0.0305176	0	-0.0305176	-0.0305176	-61.0352	0	-0.0915527	0.0305176	0	0
9.8	0.0598145	0.0582886	0.0588989	0.0595093	60.1196	59.2041	60.4248	0.0598145	0.0595093	0.0588989	0.0576782	0	0	-0.0305176	-0.0305176	-0.0305176	-61.0352	0	-0.0305176	0	-0.0610352	-0.0305176
9.9	0.0598145	0.0579834	0.0588989	0.0595093	60.4248	59.2041	60.73	0.0598145	0.0595093	0.0588989	0.0576782	-0.0305176	-0.0610352	0	0	-0.0305176	-61.0352	0	-0.0305176	0.0305176	-0.0305176	-0.0610352
10	0.0598145	0.0582886	0.0592041	0.0598145	60.4248	59.5093	60.73	0.0595093	0.0598145	0.0585937	0.0579834	0	-0.0305176	-0.0305176	0.0305176	0.0305176	0	0.0305176	-0.0305176	0.0305176	-0.0305176	-0.0305176
10.1	0.0595093	0.0588989	0.0592041	0.0601196	60.73	59.8145	60.4248	0.0595093	0.0598145	0.0585937	0.0582886	-0.0610352	-0.0610352	-0.0610352	0.0305176	0	0	0	0.0305176	-0.0305176	-0.0305176	-0.0305176
10.2	0.0598145	0.0592041	0.0588989	0.0601196	61.0352	59.8145	60.1196	0.0595093	0.0598145	0.0582886	0.0585937	-0.0610352	0	-0.0305176	-0.0305176	0	0	-0.0610352	0	-0.0610352	-0.0305176	0
10.3	0.0598145	0.0595093	0.0588989	0.0604248	61.6455	59.5093	59.8145	0.0595093	0.0598145	0.0579834	0.0588989	-0.0305176	-0.0305176	0.0305176	0	-0.0610352	-30.5176	0	0	-0.0305176	-0.0610352	-0.0610352
10.4	0.0595093	0.0595093	0.0595093	0.0610352	61.9507	59.2041	59.5093	0.0592041	0.0595093	0.0579834	0.0592041	0	-0.0305176	-0.0305176	0	-0.0305176	0	0	0	-0.0305176	-0.0610352	0
10.5	0.0588989	0.0588989	0.0595093	0.0616455	62.2559	59.2041	59.2041	0.0588989	0.0598145	0.0582886	0.0592041	0	-0.0305176	0	0	-0.0305176	-30.5176	0	0	0.0305176	0	0
10.6	0.0585937	0.0582886	0.0588989	0.0619507	62.2559	59.2041	59.5093	0.0588989	0.0598145	0.0582886	0.0592041	0.0305176	-0.0915527	-0.0305176	-0.0305176	0	-61.0352	0	-0.0610352	-0.0305176	0	-0.0610352
10.7	0.0582886	0.0579834	0.0585937	0.0616455	61.6455	58.8989	59.8145	0.0592041	0.0601196	0.0585937	0.0585937	-0.0305176	-0.0305176	0	-0.0610352	-0.0305176	0	-0.0305176	0	-0.0305176	-0.0305176	-0.0610352
10.8	0.0582886	0.0579834	0.0582886	0.0610352	60.73	58.5938	59.8145	0.0595093	0.0604248	0.0588989	0.0585937	-0.0305176	0	-0.0305176	-0.0305176	0.0305176	0	-0.0305176	0.0610352	0	-0.0305176	-0.0915527
10.9	0.0579834	0.0582886	0.0585937	0.0610352	60.4248	58.2886	59.2041	0.0595093	0.0601196	0.0592041	0.0582886	-0.0305176	0	-0.0305176	-0.0305176	0	30.5176	-0.0610352	0	-0.0305176	0.0305176	-0.0305176
11	0.0579834	0.0585937	0.0585937	0.06073	60.73	57.9834	58.8989	0.0592041	0.0598145	0.0588989	0.0576782	0	-0.0305176	0	-0.0305176	0	-30.5176	-0.0305176	0	-0.0305176	0	-0.0305176
11.1	0.0579834	0.0585937	0.0585937	0.0604248	61.3403	57.9834	58.5938	0.0588989	0.0598145	0.0585937	0.057373	-0.0305176	0	0	0	-0.0305176	-61.0352	-0.0305176	0	-0.0305176	-0.0305176	0
11.2	0.057373	0.0585937	0.0585937	0.0604248	61.6455	57.9834	58.2886	0.0585937	0.0598145	0.0585937	0.057373	0.0305176	-0.0305176	0	-0.0305176	-0.0305176	-30.5176	-0.0305176	-0.0305176	0	-0.0610352	-0.0305176
11.3	0.057373	0.0588989	0.0585937	0.0604248	61.6455	57.6782	58.2886	0.0582886	0.0598145	0.0588989	0.0576782	0	-0.0610352	0	-0.0610352	0.0305176	-30.5176	-0.0305176	-0.0305176	0	-0.0305176	-0.0610352
11.4	0.057373	0.0592041	0.0585937	0.0604248	61.9507	57.6782	58.5938	0.0576782	0.0598145	0.0588989	0.0579834	0.0305176	0	-0.0305176	-0.0305176	0	0	-0.0610352	-0.0305176	-0.0305176	-0.0305176	0
11.5	0.057373	0.0592041	0.0585937	0.06073	61.6455	57.373	58.8989	0.0576782	0.0595093	0.0592041	0.0579834	0	0	-0.0305176	-0.0305176	-0.0305176	0	0	0	0	-0.0305176	-0.0305176
11.6	0.057373	0.0592041	0.0582886	0.06073	61.0352	57.373	59.2041	0.0579834	0.0595093	0.0592041	0.0579834	-0.0610352	0	-0.0305176	-0.0305176	0	30.5176	-0.0305176	0	-0.0305176	-0.0305176	0
11.7	0.057373	0.0585937	0.0582886	0.0610352	60.73	57.373	59.2041	0.0579834	0.0595093	0.0592041	0.0579834	0	0	-0.0305176	0	-0.0305176	0	-0.0305176	0	0	-0.0305176	-0.0610352
11.8	0.057373	0.0582886	0.0579834	0.0613403	60.73	57.373	58.8989	0.0579834	0.0595093	0.0598145	0.0579834	-0.0305176	0.0305176	-0.0305176	0.0305176	-0.0305176	-30.5176	-0.0610352	-0.0305176	0.0305176	-0.0610352	-0.0610352
11.9	0.0576782	0.0582886	0.0579834	0.0613403	61.0352	57.0679	58.5938	0.0579834	0.0598145	0.0598145	0.0579834	0	-0.0305176	-0.0305176	0	-0.0305176	-30.5176	-0.0305176	0	-0.0610352	-0.0610352	-0.0305176
12	0.057373	0.0579834	0.0579834	0.0613403	61.3403	56.7627	58.2886	0.0576782	0.0598145	0.0601196	0.0576782	0	-0.0610352	0	-0.0305176	-0.0610352	-61.0352	-0.0610352	-0.0305176	-0.0610352	-0.0305176	-0.0305176
12.1	0.0570679	0.0579834	0.0585937	0.06073	61.3403	56.1523	58.5938	0.0576782	0.0598145	0.0601196	0.057373	-0.0305176	0	-0.0305176	-0.0610352	-0.0305176	-61.0352	0	-0.0305176	0.0305176	0	0
12.2	0.0567627	0.0582886	0.0588989	0.0604248	61.0352	56.1523	58.5938	0.057373	0.0595093	0.0601196	0.0576782	-0.0305176	-0.0305176	0	-0.0305176	-0.0305176	0	0	-0.0305176	0.0305176	0	0
12.3	0.0567627	0.0582886	0.0592041	0.0601196	60.73	55.8472	58.5938	0.0570679	0.0595093	0.0601196	0.0576782	0	-0.0610352	-0.0305176	0	-0.0915527	-30.5176	-0.0305176	0	0.0305176	-0.0305176	-0.0305176
12.4	0.0567627	0.0582886	0.0592041	0.0604248	60.1196	55.8472	58.2886	0.0570679	0.0598145	0.0601196	0.0582886	0	-0.0305176	0	-0.0305176	0.0305176	-30.5176	0	-0.0305176	0	-0.0305176	-0.0305176
12.5	0.0567627	0.0582886	0.0592041	0.0601196	59.8145	55.8472	57.6782	0.057373	0.0598145	0.0598145	0.0585937	-0.0305176	-0.0305176	-0.0305176	-0.0305176	0	30.5176	-0.0305176	-0.0305176	-0.0610352	-0.0305176	0
12.6	0.0564575	0.0585937	0.0592041	0.0598145	59.5093	55.542	57.373	0.057373	0.0598145	0.0592041	0.0588989	0.0305176	0	-0.0610352	-0.0305176	-0.0305176	0	-0.0610352	0	0	-0.0305176	0.0305176
12.7	0.0564575	0.0585937	0.0588989	0.0595093	59.2041	55.542	57.373	0.057373	0.0598145	0.0588989	0.0588989	0	0.0305176	0	0	0.0305176	0	-0.0610352	0	0	-0.0305176	0.0610352
12.8	0.0564575	0.0588989	0.0588989	0.0595093	58.8989	55.8472	57.6782	0.0576782	0.0601196	0.0588989	0.0588989	-0.0305176	-0.0305176	0	-0.0305176	-0.0610352	-30.5176	-0.0305176	-0.0610352	-0.0305176	0	0
12.9	0.0564575	0.0585937	0.0588989	0.0595093	58.8989	56.1523	58.2886	0.0579834	0.0598145	0.0592041	0.0585937	0	-0.0305176	0	-0.0305176	0	-61.0352	-0.0305176	-0.0610352	0	-0.0610352	0
13	0.0567627	0.0585937	0.0582886	0.0598145	58.8989	56.1523	58.5938	0.0582886	0.0601196	0.0592041	0.0582886	0.0305176	-0.0305176	0.0305176	-0.0305176	-0.0305176	-30.5176	0	-0.0610352	-0.0610352	0	0
13.1	0.0570679	0.0582886	0.0579834	0.0601196	58.8989	56.1523	58.5938	0.0582886	0.0601196	0.0592041	0.0579834	-0.0610352	-0.0610352	0	0	0	-30.5176	-0.0305176	0	-0.0305176	0.0305176	0
13.2	0.0570679	0.0582886	0.0579834	0.0601196	58.5938	55.8472	58.5938	0.0579834	0.0604248	0.0592041	0.0579834	0	-0.0305176	-0.0305176	-0.0610352	0.0305176	30.5176	-0.0305176	-0.0305176	-0.0915527	0	-0.0305176
13.3	0.057373	0.0585937	0.0579834	0.0601196	58.2886	55.8472	58.2886	0.0576782	0.0604248	0.0592041	0.0579834	0	-0.0305176	-0.0305176	0	0.0305176	-30.5176	-0.0610352	0	-0.0915527	0.0305176	0
13.4	0.057373	0.0588989	0.0579834	0.0598145	58.5938	56.1523	57.9834	0.0576782	0.0604248	0.0595093	0.0579834	0	-0.0305176	0	-0.0305176	0.0305176	-30.5176	-0.0610352	0	-0.0610352	-0.0305176	0
13.5	0.0570679	0.0588989	0.0582886	0.0595093	58.5938	56.4575	57.9834	0.057373	0.0604248	0.0595093	0.0579834	0	0	-0.0305176	-0.0305176	0.0305176	30.5176	-0.0610352	-0.0305176	-0.0610352	0	0.0610352
13.6	0.0567627	0.0592041	0.0582886	0.0595093	58.5938	56.7627	57.9834	0.0576782	0.0604248	0.0592041	0.0579834	-0.0305176	-0.0305176	0	-0.0610352	0.0305176	-30.5176	-0.0610352	-0.0305176	-0.0305176	0	0
13.7	0.0567627	0.0592041	0.0585937	0.0598145	58.5938	57.0679	57.9834	0.0582886	0.0604248	0.0588989	0.0576782	0.0305176	0	0.0305176	-0.0305176	-0.0305176	0	-0.0305176	-0.0305176	0	-0.0305176	-0.0305176
13.8	0.0567627	0.0588989	0.0585937	0.0601196	58.8989	57.373	57.9834	0.0585937	0.0601196	0.0585937	0.057373	0	-0.0305176	-0.0305176	-0.0610352	0.0305176	-30.5176	-0.0305176	-0.0305176	-0.0305176	0	0
13.9	0.0567627	0.0588989	0.0585937	0.0601196	58.8989	57.6782	57.9834	0.0585937	0.0604248	0.0582886	0.057373	0	-0.0305176	0	-0.0305176	0.0305176	30.5176	-0.0305176	0.0305176	-0.0610352	0.0610352	0
14	0.0567627	0.0585937	0.0582886	0.0601196	59.2041	57.6782	58.2886	0.0585937	0.0604248	0.0582886	0.057373	-0.0305176	-0.0610352	-0.0610352	-0.0610352	0.0305176	0	-0.0305176	-0.0305176	-0.0610352	0.0305176	-0.0305176
14.1	0.0570679	0.0582886	0.0579834	0.0598145	58.8989	57.6782	58.2886	0.0585937	0.0604248	0.0582886	0.0576782	0	-0.0610352	0	-0.0305176	0.0305176	0	0	0	-0.0305176	-0.0305176	0
14.2	0.057373	0.0579834	0.0579834	0.0595093	58.8989	57.6782	57.9834	0.0582886	0.0604248	0.0582886	0.0579834	-0.0610352	-0.0305176	-0.0305176	0	0.0305176	-30.5176	-0.0610352	0	-0.0305176	0	0
14.3	0.057373	0.0576782	0.0579834	0.0592041	58.5938	57.6782	57.9834	0.0582886	0.0601196	0.0582886	0.0582886	-0.0305176	0	0.0305176	-0.0610352	-0.0305176	-30.5176	-0.0305176	0	-0.0610352	-0.0305176	0
14.4	0.0576782	0.0576782	0.0579834	0.0588989	58.5938	57.9834	58.2886	0.0582886	0.0601196	0.0579834	0.0588989	-0.0305176	0	0.0305176	-0.0915527	0.0305176	-30.5176	0	-0.0305176	-0.0610352	-0.0305176	0.0305176
14.5	0.0579834	0.0576782	0.0582886	0.0592041	58.8989	57.9834	58.2886	0.0585937	0.0598145	0.0579834	0.0588989	0.0305176	-0.0305176	0.0305176	-0.0610352	0	-30.5176	-0.0305176	-0.0610352	-0.0610352	-0.0305176	0
14.6	0.0579834	0.0576782	0.0582886	0.0592041	58.8989	57.9834	58.2886	0.0585937	0.0598145	0.0579834	0.0585937	-0.0305176	-0.0610352	0	-0.0610352	0.0305176	0	-0.0305176	-0.0305176	0	0.0305176	0
14.7	0.0582886	0.0579834	0.0582886	0.0592041	58.8989	57.9834	58.2886	0.0585937	0.0598145	0.0579834	0.0582886	-0.0305176	-0.0305176	0.0305176	-0.0305176	0.0305176	30.5176	0.0305176	-0.0305176	0	-0.0305176	-0.0305176
14.8	0.0582886	0.0582886	0.0579834	0.0592041	59.2041	58.2886	57.9834	0.0585937	0.0598145	0.0579834	0.0579834	0	-0.0305176	-0.0610352	-0.0305176	0.0305176	30.5176	0.0305176	0	-0.0305176	0.0305176	-0.0610352
14.9	0.0582886	0.0585937	0.0576782	0.0588989	59.2041	58.2886	57.9834	0.0582886	0.0595093	0.0579834	0.0582886	-0.0610352	0	0.0305176	-0.0610352	0	0	0	0	-0.0610352	-0.0305176	0
15	0.0582886	0.0585937	0.057373	0.0588989	59.2041	58.2886	57.9834	0.0582886	0.0595093	0.0579834	0.0585937	-0.0305176	-0.0305176	0	-0.0610352	0	0	0	0	-0.0610352	0.0305176	0
15.1	0.0579834	0.0582886	0.0576782	0.0588989	59.2041	58.2886	57.9834	0.0582886	0.0595093	0.0579834	0.0588989	0	-0.0305176	0	-0.0610352	0	30.5176	-0.0305176	0	-0.0305176	-0.0305176	0.0305176
15.2	0.0579834	0.0582886	0.0579834	0.0592041	59.2041	58.5938	57.9834	0.0582886	0.0595093	0.0576782	0.0588989	0	0	0.0305176	-0.0610352	0.0305176	0	-0.0305176	0	0	-0.0305176	-0.0305176
15.3	0.0576782	0.0585937	0.0582886	0.0595093	59.2041	58.8989	58.2886	0.0582886	0.0598145	0.057373	0.0588989	-0.0305176	0	-0.0305176	-0.0610352	0	30.5176	0	-0.0610352	0	-0.0305176	0
15.4	0.0570679	0.0585937	0.0585937	0.0598145	59.2041	58.8989	58.5938	0.0579834	0.0598145	0.0570679	0.0588989	0.0305176	-0.0305176	0.0305176	-0.0305176	0	0	0	0	-0.0610352	-0.0305176	-0.0305176
15.5	0.0567627	0.0585937	0.0585937	0.0598145	58.8989	59.2041	58.5938	0.0579834	0.0598145	0.0567627	0.0585937	0	0	-0.0305176	-0.0915527	0	-30.5176	-0.0305176	-0.0305176	-0.0305176	0	0
15.6	0.0567627	0.0588989	0.0585937	0.0598145	58.8989	59.2041	58.5938	0.0579834	0.0598145	0.0567627	0.0585937	-0.0305176	0	-0.0305176	-0.0610352	0	0	-0.0305176	-0.0305176	-0.0610352	0	-0.0305176
15.7	0.0570679	0.0588989	0.0582886	0.0598145	58.8989	59.2041	58.5938	0.0579834	0.0601196	0.0567627	0.0585937	0	0	0	-0.0610352	0.0305176	0	-0.0305176	-0.0305176	-0.0305176	0.0305176	0
15.8	0.057373	0.0592041	0.0576782	0.0598145	59.2041	59.5093	58.2886	0.0582886	0.0601196	0.0570679	0.0588989	-0.0305176	0.0305176	0	-0.0610352	0.0610352	-30.5176	0	-0.0305176	-0.0610352	0.0305176	0.0305176
15.9	0.0576782	0.0592041	0.0576782	0.0601196	59.5093	59.2041	57.9834	0.0582886	0.0604248	0.0570679	0.0592041	0.0305176	0.0305176	-0.0610352	-0.0305176	-0.0305176	0	0	0.0305176	-0.0305176	-0.0610352	0.0305176
16	0.057373	0.0592041	0.0576782	0.0601196	59.5093	58.8989	57.6782	0.0585937	0.0604248	0.057373	0.0595093	0	0	-0.0305176	-0.0610352	-0.0610352	-30.5176	0.0610352	0	-0.0610352	-0.0610352	0
16.1	0.057373	0.0588989	0.0576782	0.0604248	59.5093	58.8989	57.6782	0.0588989	0.0604248	0.057373	0.0595093	0.0305176	0	-0.0305176	-0.0915527	-0.0305176	-30.5176	0	-0.0305176	-0.0610352	0	-0.0305176
16.2	0.0570679	0.0582886	0.0579834	0.06073	59.2041	58.8989	57.6782	0.0592041	0.0604248	0.0576782	0.0595093	0	-0.0305176	0	-0.0915527	0.0305176	-30.5176	-0.0305176	-0.0305176	-0.0610352	0	0
16.3	0.0570679	0.0579834	0.0582886	0.06073	59.2041	59.2041	57.6782	0.0588989	0.0604248	0.0576782	0.0595093	0.0305176	-0.0305176	0	-0.0610352	0.0305176	0	-0.0305176	0	-0.0305176	0.0305176	-0.0305176
16.4	0.0570679	0.0579834	0.0588989	0.0610352	59.2041	59.2041	57.6782	0.0585937	0.06073	0.057373	0.0595093	0	-0.0305176	-0.0305176	-0.0305176	0.0610352	0	0	0.0610352	-0.0305176	0	-0.0305176
16.5	0.0570679	0.0576782	0.0595093	0.0610352	59.2041	58.8989	57.9834	0.0582886	0.06073	0.057373	0.0592041	-0.0305176	0	-0.0305176	-0.0305176	0.0305176	0	0	0	-0.0915527	0	-0.0610352
16.6	0.0567627	0.0576782	0.0595093	0.06073	58.8989	58.8989	58.2886	0.0582886	0.06073	0.0570679	0.0588989	-0.0305176	0.0305176	-0.0305176	-0.0305176	0	0	0	0	-0.0915527	-0.0305176	0
16.7	0.0567627	0.0576782	0.0595093	0.06073	58.8989	58.8989	58.5938	0.0582886	0.06073	0.057373	0.0588989	0.0305176	0	-0.0305176	-0.0610352	-0.0305176	0	-0.0610352	-0.0305176	-0.0915527	-0.0305176	0
16.8	0.0567627	0.0579834	0.0592041	0.0610352	58.8989	59.2041	58.8989	0.0582886	0.06073	0.0576782	0.0588989	0.0305176	-0.0305176	0.0305176	-0.0610352	-0.0610352	0	-0.0610352	-0.0305176	0	0	0.0610352
16.9	0.057373	0.0579834	0.0585937	0.0613403	58.8989	59.2041	58.8989	0.0582886	0.0604248	0.0576782	0.0592041	0	-0.0610352	0.0305176	-0.0610352	0	0	0	-0.0305176	-0.0305176	-0.0305176	0
17	0.0576782	0.0582886	0.0585937	0.0616455	58.8989	58.8989	58.8989	0.0582886	0.0604248	0.0576782	0.0595093	0.0305176	-0.0305176	0.0305176	-0.0610352	0	0	0	-0.0305176	-0.0305176	0	0
17.1	0.0579834	0.0582886	0.0585937	0.0616455	58.5938	58.8989	58.5938	0.0579834	0.06073	0.057373	0.0598145	0	-0.0305176	-0.0305176	-0.0305176	0	-61.0352	0	0	-0.0610352	0.0305176	0
17.2	0.0582886	0.0585937	0.0585937	0.0613403	57.9834	58.8989	58.2886	0.0576782	0.06073	0.0570679	0.0598145	-0.0305176	0	-0.0305176	-0.0305176	0.0305176	0	-0.0305176	0	-0.0915527	0	-0.0305176
17.3	0.0582886	0.0585937	0.0585937	0.0610352	57.6782	59.2041	57.9834	0.0576782	0.0610352	0.0570679	0.0598145	-0.0305176	0	0	-0.0915527	0	-61.0352	-0.0610352	-0.0305176	-0.0915527	0.0305176	0.0305176
17.4	0.0582886	0.0585937	0.0585937	0.06073	57.373	59.2041	57.9834	0.0576782	0.0613403	0.0570679	0.0598145	0	0	0	-0.0305176	0.0305176	-30.5176	-0.0915527	0	-0.0305176	0.0305176	0.0305176
17.5	0.0582886	0.0585937	0.0582886	0.0604248	57.6782	59.5093	57.9834	0.0579834	0.0616455	0.0570679	0.0595093	-0.0305176	0	0.0305176	-0.0305176	0.0305176	0	-0.0305176	-0.0610352	0	0	0.0305176
17.6	0.0579834	0.0582886	0.0579834	0.0601196	57.9834	59.8145	57.9834	0.0582886	0.0613403	0.0570679	0.0592041	0.0305176	-0.0305176	0	0	0	-30.5176	-0.0305176	0.0305176	-0.0305176	-0.0305176	-0.0305176
17.7	0.0576782	0.0579834	0.0576782	0.0598145	57.9834	60.1196	57.6782	0.0585937	0.0610352	0.0567627	0.0588989	0	-0.0610352	0.0305176	0	-0.0305176	-30.5176	-0.0305176	-0.0305176	-0.0610352	-0.0305176	-0.0305176
17.8	0.0576782	0.0576782	0.0576782	0.0595093	58.2886	60.1196	57.6782	0.0585937	0.0610352	0.0567627	0.0592041	0	0	0.0305176	-0.0305176	-0.0305176	-30.5176	-0.0610352	-0.0305176	-0.0610352	0	0
17.9	0.057373	0.0576782	0.0579834	0.0598145	57.9834	59.8145	57.9834	0.0582886	0.06073	0.0567627	0.0595093	-0.0305176	-0.0305176	0	-0.0610352	0.0610352	0	0	-0.0610352	-0.0610352	0	-0.0305176
18	0.057373	0.0579834	0.0582886	0.0598145	57.9834	59.8145	58.2886	0.0582886	0.06073	0.0570679	0.0595093	-0.0305176	-0.0610352	-0.0305176	-0.0305176	0.0305176	-30.5176	-0.0305176	-0.0610352	0	0.0610352	-0.0305176
18.1	0.057373	0.0579834	0.0585937	0.0598145	57.9834	59.2041	58.8989	0.0582886	0.0601196	0.0570679	0.0595093	-0.0305176	-0.0305176	0.0305176	0	0.0610352	0	-0.0305176	0	-0.0610352	0	-0.0305176
18.2	0.0576782	0.0579834	0.0585937	0.0598145	58.2886	59.2041	59.5093	0.0582886	0.0598145	0.0570679	0.0595093	-0.0305176	0	0	0	-0.0305176	61.0352	0	0	-0.0610352	0	-0.0305176
18.3	0.0576782	0.0579834	0.0579834	0.0598145	58.5938	59.5093	59.5093	0.0585937	0.0595093	0.057373	0.0588989	0	0	0	-0.0305176	-0.0305176	-30.5176	-0.0305176	0	-0.0915527	-0.0610352	0
18.4	0.0579834	0.0582886	0.0576782	0.0595093	59.2041	59.5093	59.2041	0.0585937	0.0598145	0.0576782	0.0588989	-0.0305176	0	0	-0.0305176	-0.0610352	-30.5176	-0.0305176	-0.0305176	-0.0305176	0	0.0305176
18.5	0.0579834	0.0585937	0.057373	0.0592041	59.5093	59.8145	58.8989	0.0585937	0.0601196	0.0576782	0.0585937	-0.0610352	0	-0.0305176	-0.0610352	0	-61.0352	-0.0305176	-0.0305176	0.0305176	0	0
18.6	0.0579834	0.0592041	0.057373	0.0592041	59.5093	60.1196	58.5938	0.0585937	0.0601196	0.0576782	0.0585937	0	-0.0305176	0.0305176	0.0305176	-0.0305176	0	-0.0610352	0	0	0	0.0305176
18.7	0.0576782	0.0592041	0.0576782	0.0592041	59.8145	60.4248	58.8989	0.0585937	0.0601196	0.057373	0.0585937	-0.0305176	0	0	0	0	0	0	-0.0305176	0	0	0
18.8	0.057373	0.0585937	0.0576782	0.0592041	59.5093	60.1196	59.2041	0.0588989	0.0604248	0.057373	0.0588989	-0.0610352	0	-0.0305176	-0.0305176	0.0305176	0	-0.0610352	0	-0.0610352	0.0305176	-0.0305176
18.9	0.0576782	0.0582886	0.057373	0.0588989	59.5093	60.1196	59.8145	0.0592041	0.06073	0.0570679	0.0592041	0	0	-0.0305176	0	0	-61.0352	-0.0610352	-0.0305176	-0.0305176	0	-0.0610352
19	0.0579834	0.0585937	0.0576782	0.0582886	58.8989	59.5093	60.1196	0.0592041	0.06073	0.0570679	0.0595093	0	0	0	-0.0305176	-0.0610352	0	0	0	-0.0610352	0.0305176	-0.0305176
19.1	0.0579834	0.0588989	0.0582886	0.0582886	58.5938	58.8989	59.8145	0.0592041	0.06073	0.0570679	0.0595093	0	0	0	0	0	0	-0.0610352	0	-0.0305176	-0.0305176	0
19.2	0.0579834	0.0592041	0.0588989	0.0585937	58.8989	58.8989	59.2041	0.0592041	0.0598145	0.0570679	0.0595093	-0.0610352	0	0	-0.0610352	0	-30.5176	-0.0305176	-0.0305176	0	-0.0305176	0
19.3	0.0579834	0.0598145	0.0592041	0.0588989	59.2041	59.2041	59.2041	0.0592041	0.0588989	0.0567627	0.0595093	0	-0.0305176	-0.0305176	-0.0305176	-0.0305176	-30.5176	0.0305176	-0.0305176	0.0305176	-0.0305176	-0.0305176
19.4	0.0579834	0.0601196	0.0592041	0.0592041	58.8989	59.2041	59.2041	0.0595093	0.0585937	0.0567627	0.0595093	0	-0.0305176	0	-0.0610352	-0.0610352	-61.0352	0	-0.0305176	0	0	0
19.5	0.0579834	0.0601196	0.0588989	0.0588989	58.5938	59.2041	59.5093	0.0595093	0.0585937	0.0576782	0.0595093	-0.0305176	-0.0610352	-0.0610352	-0.0610352	0	-30.5176	0	-0.0305176	-0.0305176	-0.0305176	-0.0305176
19.6	0.0576782	0.0598145	0.0585937	0.0588989	58.5938	59.2041	59.5093	0.0598145	0.0585937	0.0579834	0.0601196	0	-0.0305176	-0.0610352	-0.0610352	-0.0305176	0	-0.0305176	-0.0610352	-0.0305176	0	-0.0305176
19.7	0.0579834	0.0598145	0.0582886	0.0585937	58.5938	59.2041	59.2041	0.0598145	0.0588989	0.0579834	0.0601196	-0.0305176	-0.0305176	-0.0305176	0	0	30.5176	-0.0305176	0	-0.0610352	0.0305176	-0.0610352
19.8	0.0579834	0.0598145	0.0576782	0.0588989	59.2041	59.5093	59.2041	0.0595093	0.0588989	0.057373	0.0601196	-0.0610352	0	-0.0305176	-0.0610352	0	0	0	0.0305176	-0.0610352	0.0305176	0
19.9	0.0579834	0.0595093	0.0576782	0.0585937	59.5093	59.8145	59.2041	0.0592041	0.0588989	0.0567627	0.0601196	0	0	-0.0305176	-0.0305176	-0.0305176	-30.5176	0.0305176	-0.0305176	0	-0.0610352	0
20	0.0579834	0.0592041	0.0576782	0.0588989	59.8145	60.1196	59.2041	0.0592041	0.0588989	0.0564575	0.0598145	0	-0.0305176	0.0305176	-0.0305176	-0.0610352	-30.5176	-0.0305176	0	0	-0.0305176	-0.0305176
20.1	0.0576782	0.0592041	0.0579834	0.0588989	59.8145	60.1196	59.2041	0.0588989	0.0592041	0.0561523	0.0598145	0.0305176	-0.0305176	0	-0.0305176	-0.0305176	-30.5176	0.0305176	-0.0305176	-0.0305176	-0.0610352	-0.0305176
20.2	0.0576782	0.0588989	0.0579834	0.0592041	59.5093	60.1196	59.5093	0.0592041	0.0592041	0.0561523	0.0595093	-0.0305176	-0.0610352	-0.0305176	-0.0305176	-0.0305176	-61.0352	0	-0.0610352	-0.0305176	-0.0305176	-0.0610352
20.3	0.0576782	0.0585937	0.0579834	0.0595093	59.2041	60.1196	59.5093	0.0592041	0.0592041	0.0561523	0.0595093	-0.0305176	-0.0305176	0	-0.0305176	-0.0305176	0	-0.0305176	0.0305176	-0.0305176	0.0305176	-0.0305176
20.4	0.0576782	0.0582886	0.0579834	0.0595093	59.2041	59.8145	59.8145	0.0588989	0.0588989	0.0561523	0.0595093	-0.0305176	-0.0305176	-0.0305176	0	0	30.5176	0	0.0305176	-0.0305176	0	-0.0305176
20.5	0.0576782	0.0582886	0.0576782	0.0598145	59.2041	59.5093	60.4248	0.0588989	0.0592041	0.0564575	0.0598145	0	0	0	0.0305176	0	0	-0.0305176	-0.0305176	-0.0305176	-0.0305176	-0.0305176
20.6	0.0576782	0.0585937	0.0579834	0.0598145	59.2041	59.5093	60.4248	0.0585937	0.0592041	0.0567627	0.0601196	-0.0610352	-0.0305176	0	0.0305176	-0.0610352	0	-0.0305176	0	-0.0305176	-0.0305176	-0.0305176
20.7	0.0576782	0.0588989	0.0582886	0.0598145	59.5093	59.5093	60.4248	0.0585937	0.0592041	0.0567627	0.0601196	0	-0.0305176	0	0	-0.0305176	-30.5176	0	0	-0.0610352	-0.0610352	0
20.8	0.0576782	0.0588989	0.0585937	0.0598145	59.8145	59.8145	60.1196	0.0585937	0.0588989	0.0570679	0.0601196	-0.0305176	-0.0305176	-0.0305176	0	-0.0305176	-61.0352	0	0	0	-0.0610352	0.0305176
20.9	0.0579834	0.0592041	0.0588989	0.0601196	59.8145	59.8145	60.1196	0.0585937	0.0588989	0.0567627	0.0601196	0	-0.0610352	0	-0.0305176	-0.0305176	-30.5176	-0.0305176	0	0	-0.0305176	0
21	0.0579834	0.0588989	0.0592041	0.0601196	59.8145	59.8145	60.1196	0.0585937	0.0595093	0.0567627	0.0601196	0.0305176	-0.0305176	0	0	0	-30.5176	0	-0.0305176	0	-0.0610352	0
21.1	0.0579834	0.0588989	0.0588989	0.0598145	59.8145	59.8145	60.1196	0.0585937	0.0598145	0.0567627	0.0601196	-0.0305176	-0.0305176	-0.0305176	0	-0.0610352	-61.0352	-0.0305176	0	-0.0305176	-0.0305176	0
21.2	0.0579834	0.0585937	0.0588989	0.0598145	59.8145	59.8145	60.1196	0.0585937	0.0601196	0.0570679	0.0601196	-0.0610352	0	-0.0305176	0	-0.0305176	-30.5176	-0.0305176	0	-0.0610352	-0.0305176	-0.0305176
21.3	0.0579834	0.0585937	0.0588989	0.0595093	59.8145	59.8145	60.1196	0.0585937	0.06073	0.057373	0.0604248	0	0	-0.0610352	0	-0.0915527	-91.5527	-0.0305176	0	-0.0305176	-0.0305176	-0.0305176
21.4	0.0579834	0.0588989	0.0585937	0.0592041	60.1196	59.5093	60.1196	0.0585937	0.06073	0.0576782	0.06073	0	-0.0610352	-0.0305176	0	-0.0305176	-30.5176	0	0.0305176	0	-0.0305176	0
21.5	0.0582886	0.0592041	0.0588989	0.0592041	60.1196	59.5093	60.1196	0.0585937	0.06073	0.0576782	0.06073	0	0	-0.0305176	0	-0.0305176	-61.0352	-0.0305176	-0.0305176	0	-0.0305176	0
21.6	0.0582886	0.0592041	0.0588989	0.0588989	60.1196	59.5093	60.73	0.0585937	0.0610352	0.0579834	0.0604248	0	-0.0915527	0	0	-0.0610352	0	-0.0305176	-0.0305176	0.0305176	0	0.0305176
21.7	0.0582886	0.0588989	0.0588989	0.0585937	60.1196	59.5093	60.73	0.0585937	0.0610352	0.0582886	0.0604248	0	-0.0305176	-0.0610352	-0.0305176	-0.0610352	-30.5176	0.0305176	-0.0610352	0	0	-0.0305176
21.8	0.0582886	0.0582886	0.0588989	0.0585937	59.5093	59.5093	61.0352	0.0585937	0.0613403	0.0579834	0.0604248	-0.0305176	-0.0610352	-0.0305176	0.0305176	-0.0915527	-61.0352	0.0305176	0	0	-0.0305176	0
21.9	0.0582886	0.0579834	0.0585937	0.0585937	59.2041	59.5093	61.0352	0.0585937	0.0613403	0.0579834	0.0604248	-0.0305176	-0.0305176	-0.0610352	0	-0.0305176	-30.5176	0.0305176	-0.0305176	-0.0305176	-0.0305176	0
22	0.0585937	0.0579834	0.0582886	0.0585937	58.8989	59.5093	60.4248	0.0582886	0.0613403	0.0579834	0.0604248	-0.0305176	-0.0305176	-0.0305176	0	-0.0610352	-30.5176	-0.0305176	-0.0305176	0	-0.0305176	-0.0610352
22.1	0.0585937	0.0576782	0.0585937	0.0585937	58.5938	59.5093	60.1196	0.0579834	0.0610352	0.0579834	0.0604248	-0.0610352	-0.0305176	-0.0610352	-0.0305176	0	0	0	0.0305176	0	0	-0.0610352
22.2	0.0592041	0.0576782	0.0585937	0.0579834	58.5938	59.2041	59.5093	0.057373	0.0610352	0.0582886	0.0601196	-0.0610352	0	-0.0305176	0.0305176	-0.0610352	-30.5176	-0.0305176	0	-0.0305176	0	-0.0305176
22.3	0.0592041	0.0582886	0.0588989	0.0576782	58.5938	59.2041	59.2041	0.057373	0.0613403	0.0585937	0.0601196	0	-0.0610352	0	-0.0305176	-0.0610352	-30.5176	-0.0305176	0.0305176	0	-0.0305176	0
22.4	0.0585937	0.0585937	0.0588989	0.057373	58.5938	59.5093	59.5093	0.057373	0.0613403	0.0592041	0.0601196	0	-0.0305176	-0.0305176	0.0305176	0.0305176	-91.5527	0.0305176	0.0305176	0	-0.0305176	-0.0305176
22.5	0.0579834	0.0588989	0.0585937	0.057373	58.8989	59.8145	59.5093	0.057373	0.0613403	0.0595093	0.0601196	0	-0.0610352	-0.0305176	0	-0.0610352	-30.5176	0	-0.0305176	0	-0.0610352	0
22.6	0.0576782	0.0592041	0.0585937	0.057373	58.8989	59.8145	59.5093	0.057373	0.0613403	0.0598145	0.0601196	-0.0305176	0	0	-0.0305176	0	-61.0352	0.0305176	-0.0610352	-0.0305176	-0.0305176	-0.0305176
22.7	0.057373	0.0595093	0.0585937	0.0576782	59.2041	59.5093	59.5093	0.0576782	0.0613403	0.0598145	0.0598145	-0.0305176	-0.0305176	0	-0.0610352	-0.0305176	-30.5176	0	-0.0305176	0	-0.0305176	-0.0305176
22.8	0.0576782	0.0598145	0.0588989	0.0579834	59.5093	59.2041	59.2041	0.0576782	0.0613403	0.0595093	0.0595093	-0.0305176	-0.0305176	-0.0610352	0	-0.0305176	-30.5176	-0.0305176	-0.0305176	-0.0610352	0	-0.0610352
22.9	0.0576782	0.0601196	0.0592041	0.0582886	59.2041	58.5938	59.2041	0.0576782	0.0613403	0.0595093	0.0595093	0	-0.0610352	-0.0610352	0	-0.0305176	0	-0.0610352	0.0305176	0	-0.0305176	-0.0305176
23	0.0576782	0.0601196	0.0592041	0.0582886	58.8989	58.2886	59.2041	0.0579834	0.0616455	0.0592041	0.0592041	-0.0305176	-0.0305176	-0.0610352	0.0305176	-0.0610352	0	0	0	0	-0.0610352	-0.0305176
23.1	0.0579834	0.0601196	0.0592041	0.0579834	58.5938	57.9834	59.2041	0.0579834	0.0616455	0.0592041	0.0588989	-0.0305176	-0.0305176	-0.0610352	-0.0305176	-0.0305176	-91.5527	0	0	0	-0.0915527	-0.0305176
23.2	0.0576782	0.0601196	0.0595093	0.0579834	58.5938	57.9834	59.2041	0.0576782	0.0616455	0.0592041	0.0585937	0	-0.0305176	-0.0305176	0	-0.0610352	-91.5527	0	0	-0.0305176	-0.0610352	-0.0305176
23.3	0.057373	0.0601196	0.0595093	0.0576782	58.8989	57.9834	59.2041	0.057373	0.0613403	0.0595093	0.0585937	-0.0305176	-0.0610352	0	-0.0305176	-0.0610352	-30.5176	-0.0305176	-0.0305176	0.0305176	-0.0305176	-0.0305176
23.4	0.0576782	0.0601196	0.0595093	0.0576782	59.5093	57.9834	59.2041	0.0570679	0.0610352	0.0598145	0.0588989	-0.0305176	0.0305176	-0.0305176	0	-0.0305176	-30.5176	0	0	0.0305176	-0.0610352	-0.0610352
23.5	0.0576782	0.0601196	0.0598145	0.0576782	59.5093	57.9834	59.2041	0.057373	0.06073	0.0601196	0.0592041	-0.0305176	0	-0.0305176	0	0	0	0	0.0610352	0.0305176	-0.0610352	-0.0610352
23.6	0.0579834	0.0601196	0.0598145	0.0576782	59.8145	57.9834	59.2041	0.057373	0.0604248	0.0601196	0.0592041	-0.0915527	0	-0.0915527	0	-0.0305176	-30.5176	0	0	0	-0.0305176	-0.0610352
23.7	0.0582886	0.0601196	0.0601196	0.0579834	60.1196	57.9834	59.2041	0.0576782	0.0601196	0.0598145	0.0588989	-0.0610352	0	-0.0610352	0.0305176	-0.152588	-30.5176	0	-0.0305176	-0.0305176	-0.0305176	-0.0305176
23.8	0.0582886	0.0601196	0.0598145	0.0579834	59.8145	58.2886	58.8989	0.0576782	0.0601196	0.0598145	0.0585937	-0.0610352	-0.0610352	-0.0305176	-0.0610352	-0.0610352	-61.0352	-0.0305176	0	0	-0.0305176	-0.0610352
23.9	0.0585937	0.0601196	0.0598145	0.0579834	59.8145	58.5938	58.8989	0.0576782	0.0598145	0.0595093	0.0582886	-0.0305176	-0.0610352	0	0.0305176	-0.0305176	-30.5176	0	-0.0305176	0.0305176	-0.0610352	-0.0610352
24	0.0585937	0.0598145	0.0595093	0.0582886	60.1196	58.8989	59.2041	0.0570679	0.0595093	0.0595093	0.0582886	0	-0.0610352	0	0	-0.0305176	-61.0352	0.0305176	0.0305176	0.0305176	-0.0915527	-0.0305176
24.1	0.0588989	0.0595093	0.0595093	0.0582886	60.1196	59.2041	59.2041	0.0567627	0.0592041	0.0598145	0.0585937	-0.0305176	-0.0305176	-0.0610352	-0.0305176	-0.0305176	-61.0352	0.0305176	0.0305176	0	-0.0610352	-0.0305176
24.2	0.0588989	0.0595093	0.0595093	0.0579834	60.4248	59.2041	59.5093	0.0567627	0.0592041	0.0601196	0.0585937	-0.0305176	-0.0305176	0.0305176	0	-0.0610352	-61.0352	0	0	0	-0.0610352	-0.0305176
24.3	0.0592041	0.0592041	0.0598145	0.0576782	60.73	59.2041	59.8145	0.0567627	0.0588989	0.0601196	0.0585937	-0.0305176	-0.0305176	-0.0305176	-0.0305176	-0.0610352	-61.0352	0	0	-0.0305176	-0.0305176	-0.0305176
24.4	0.0592041	0.0592041	0.0595093	0.057373	60.73	59.2041	60.1196	0.057373	0.0588989	0.0601196	0.0582886	0	-0.0305176	-0.0305176	0	-0.0305176	-61.0352	-0.0305176	0	0.0305176	-0.0305176	-0.0610352
24.5	0.0592041	0.0592041	0.0592041	0.0570679	60.73	58.8989	60.1196	0.0576782	0.0592041	0.0598145	0.0579834	-0.0305176	-0.0610352	-0.0305176	-0.0305176	-0.0305176	-30.5176	-0.0305176	0	0.0305176	-0.0610352	-0.0610352
24.6	0.0592041	0.0592041	0.0588989	0.0570679	60.4248	58.5938	60.1196	0.0579834	0.0595093	0.0595093	0.0576782	-0.0305176	-0.0305176	-0.0610352	0	-0.0305176	-30.5176	0	0.0305176	0.0305176	-0.0610352	-0.0610352
24.7	0.0588989	0.0595093	0.0585937	0.0570679	60.4248	58.5938	59.8145	0.0585937	0.0598145	0.0588989	0.057373	-0.0305176	-0.0610352	-0.0305176	0	-0.0915527	-91.5527	0.0305176	0	0	-0.0610352	-0.0305176
24.8	0.0588989	0.0598145	0.0582886	0.057373	60.73	58.5938	59.2041	0.0588989	0.0601196	0.0588989	0.057373	0	-0.0610352	-0.0305176	-0.0305176	-0.0915527	-122.07	0.0305176	-0.0305176	0.0305176	-0.0305176	-0.0305176
24.9	0.0585937	0.0598145	0.0585937	0.057373	60.4248	59.2041	58.5938	0.0595093	0.0604248	0.0588989	0.057373	0.0305176	-0.0915527	-0.0305176	-0.0305176	-0.0610352	-30.5176	0	-0.0305176	0.0305176	-0.0610352	-0.0305176
25	0.0585937	0.0598145	0.0585937	0.057373	60.1196	59.5093	57.9834	0.0598145	0.0604248	0.0592041	0.0576782	0.0305176	-0.0610352	-0.0305176	-0.0305176	-0.0305176	-61.0352	0	0	0.0305176	-0.0305176	-0.0610352
25.1	0.0585937	0.0598145	0.0585937	0.0576782	60.1196	59.5093	57.6782	0.0598145	0.06073	0.0592041	0.0579834	-0.0305176	-0.0305176	-0.0305176	-0.0305176	0	0	0	0	0.0305176	-0.0610352	-0.0610352
25.2	0.0585937	0.0595093	0.0579834	0.057373	60.1196	59.2041	57.6782	0.0598145	0.06073	0.0595093	0.0582886	-0.0305176	-0.0305176	-0.0610352	0	-0.0610352	-61.0352	0	0.0305176	0.0305176	0	-0.0610352
25.3	0.0585937	0.0598145	0.0576782	0.057373	60.1196	58.8989	57.6782	0.0595093	0.06073	0.0595093	0.0585937	-0.0610352	0	-0.0610352	0.0305176	-0.0915527	-61.0352	0.0305176	0	-0.0610352	-0.0610352	-0.0610352
25.4	0.0588989	0.0601196	0.057373	0.0570679	60.1196	58.5938	57.6782	0.0592041	0.0604248	0.0592041	0.0588989	-0.0305176	-0.0305176	-0.0915527	0	-0.0915527	-91.5527	-0.0610352	0	-0.0305176	0	-0.0610352
25.5	0.0588989	0.0604248	0.057373	0.057373	60.1196	58.2886	57.373	0.0588989	0.0604248	0.0592041	0.0592041	0	-0.0305176	-0.0610352	0	-0.0610352	-61.0352	-0.0305176	0	0.0305176	-0.0610352	-0.0610352
25.6	0.0592041	0.0604248	0.0576782	0.057373	60.1196	58.2886	57.6782	0.0588989	0.0604248	0.0588989	0.0595093	0.0305176	-0.0610352	-0.0305176	0	-0.0305176	-30.5176	-0.0305176	-0.0305176	0.0305176	-0.0610352	-0.0305176
25.7	0.0592041	0.0601196	0.0582886	0.0576782	60.4248	58.8989	57.6782	0.0588989	0.0604248	0.0588989	0.0598145	0	-0.0610352	-0.0305176	-0.0305176	-0.0305176	-30.5176	0.0305176	-0.0305176	0.0305176	-0.0915527	0
25.8	0.0588989	0.0598145	0.0582886	0.057373	60.4248	59.2041	57.9834	0.0588989	0.0604248	0.0588989	0.0601196	0	-0.0305176	-0.0305176	0	0	-61.0352	0.0610352	0	0	-0.0305176	-0.0305176
25.9	0.0585937	0.0598145	0.0579834	0.057373	60.4248	58.8989	58.2886	0.0588989	0.0601196	0.0588989	0.0601196	-0.0305176	-0.0305176	-0.0305176	-0.0610352	-0.0610352	-61.0352	0	0	-0.0305176	-0.0305176	0
26	0.0582886	0.0595093	0.057373	0.0576782	60.1196	58.8989	58.5938	0.0585937	0.0601196	0.0592041	0.0601196	-0.0610352	-0.0610352	-0.0610352	0	-0.0610352	-30.5176	-0.0610352	-0.0305176	-0.0305176	0	-0.0610352
26.1	0.0579834	0.0598145	0.0567627	0.0579834	60.1196	59.2041	58.8989	0.0585937	0.0601196	0.0592041	0.0598145	0	-0.0610352	-0.0610352	-0.0305176	-0.0305176	-30.5176	-0.0305176	0	-0.0305176	0	-0.0305176
26.2	0.0579834	0.0601196	0.0564575	0.0582886	59.8145	59.5093	59.2041	0.0588989	0.0601196	0.0595093	0.0592041	0	-0.0915527	-0.0305176	0	-0.0305176	0	-0.0305176	0	0	-0.0915527	-0.0915527
26.3	0.0579834	0.0601196	0.0564575	0.0582886	59.5093	59.8145	59.2041	0.0588989	0.0601196	0.0595093	0.0585937	0.0610352	-0.0915527	-0.0305176	-0.0305176	-0.0305176	-30.5176	0.0305176	-0.0305176	0	-0.0610352	-0.0305176
26.4	0.0579834	0.0601196	0.0567627	0.0582886	59.2041	60.1196	58.8989	0.0588989	0.0601196	0.0588989	0.0585937	0	-0.0305176	0	-0.0305176	-0.0915527	-61.0352	0.0305176	0	-0.0305176	-0.0305176	-0.0305176
26.5	0.0579834	0.0601196	0.057373	0.0585937	58.8989	60.73	58.5938	0.0588989	0.0601196	0.0585937	0.0588989	-0.0305176	-0.0610352	0	0	-0.0610352	-61.0352	0	-0.0305176	0	-0.0610352	-0.0305176
26.6	0.0576782	0.0598145	0.057373	0.0588989	58.8989	60.73	58.2886	0.0588989	0.0604248	0.0582886	0.0592041	0	-0.0610352	-0.0305176	0	-0.0305176	-30.5176	0	-0.0610352	0	-0.0305176	-0.0305176
26.7	0.0576782	0.0595093	0.0576782	0.0588989	58.5938	60.73	58.2886	0.0592041	0.0604248	0.0582886	0.0595093	-0.0610352	-0.0305176	-0.0305176	-0.0610352	0	-61.0352	0	-0.0305176	-0.0305176	0	-0.0610352
26.8	0.0579834	0.0595093	0.057373	0.0592041	58.8989	60.73	58.5938	0.0592041	0.0604248	0.0585937	0.0595093	-0.0915527	-0.0610352	-0.0305176	-0.0305176	0.0305176	0	0	0.0305176	-0.0610352	0	-0.0305176
26.9	0.0582886	0.0595093	0.0567627	0.0592041	58.8989	60.73	58.5938	0.0588989	0.06073	0.0592041	0.0595093	-0.0305176	0	-0.0610352	0.0305176	0	0	0	0.0305176	-0.0305176	-0.0305176	-0.0305176
27	0.0588989	0.0598145	0.0567627	0.0592041	59.5093	60.4248	58.5938	0.0585937	0.06073	0.0592041	0.0592041	0	-0.0610352	-0.0305176	0.0305176	-0.0305176	-30.5176	-0.0305176	0	0	0	-0.0305176
27.1	0.0588989	0.0595093	0.0570679	0.0595093	59.8145	59.8145	58.8989	0.0585937	0.0610352	0.0592041	0.0592041	0	-0.0305176	0.0305176	0	0	-61.0352	0	-0.0305176	-0.0305176	-0.0305176	-0.0305176
27.2	0.0582886	0.0595093	0.0570679	0.0595093	60.1196	59.8145	58.8989	0.0585937	0.0613403	0.0592041	0.0588989	0	-0.0305176	-0.0305176	-0.0305176	-0.0305176	-61.0352	0.0305176	-0.0305176	-0.0305176	-0.0610352	-0.0305176
27.3	0.0579834	0.0592041	0.0567627	0.0592041	60.4248	59.8145	59.5093	0.0592041	0.0613403	0.0592041	0.0588989	-0.0610352	-0.0305176	0	0	-0.0610352	-30.5176	0.0305176	0	-0.0305176	-0.0305176	0
27.4	0.057373	0.0592041	0.0567627	0.0588989	60.4248	59.8145	59.5093	0.0598145	0.0616455	0.0598145	0.0592041	-0.0305176	0	0	-0.0610352	0	-30.5176	-0.0305176	0	0	-0.0305176	0
27.5	0.057373	0.0592041	0.0570679	0.0585937	60.1196	59.5093	58.8989	0.0598145	0.0616455	0.0601196	0.0595093	-0.0915527	0.0610352	-0.0305176	-0.0305176	0	30.5176	-0.0610352	0	0	0	-0.0610352
27.6	0.0570679	0.0592041	0.0576782	0.0582886	59.8145	59.2041	58.5938	0.0595093	0.0616455	0.0598145	0.0598145	-0.0610352	0	0	0.0305176	0	30.5176	0	0	-0.0610352	-0.0305176	-0.0305176
27.7	0.0570679	0.0588989	0.0579834	0.0582886	59.2041	58.5938	58.2886	0.0592041	0.0613403	0.0595093	0.0595093	-0.0305176	-0.0305176	-0.0610352	0.0610352	0	0	0	0	-0.0305176	-0.0305176	-0.0610352
27.8	0.0567627	0.0588989	0.0582886	0.0582886	58.8989	58.5938	58.2886	0.0592041	0.0613403	0.0595093	0.0592041	-0.0305176	-0.0305176	-0.0305176	-0.0305176	-0.0305176	-30.5176	-0.0305176	0	0	0	-0.0610352
27.9	0.0570679	0.0588989	0.0582886	0.0585937	58.8989	58.5938	58.2886	0.0592041	0.0613403	0.0598145	0.0588989	-0.0305176	-0.0305176	-0.0305176	0	-0.0305176	0	0	0	-0.0610352	-0.0305176	0
28	0.057373	0.0588989	0.0579834	0.0585937	58.5938	58.8989	58.5938	0.0588989	0.0613403	0.0598145	0.0592041	0	-0.0305176	-0.0610352	-0.0305176	-0.0305176	-30.5176	0.0305176	-0.0305176	0	-0.0305176	-0.0305176
28.1	0.057373	0.0588989	0.0582886	0.0585937	58.2886	58.8989	58.5938	0.0588989	0.0613403	0.0595093	0.0592041	-0.0305176	-0.0305176	-0.0305176	-0.0305176	0	0	0.0305176	-0.0610352	0	0	0
28.2	0.0576782	0.0588989	0.0588989	0.0585937	58.2886	59.2041	58.8989	0.0588989	0.0613403	0.0595093	0.0595093	-0.0610352	0	0	0	0	-30.5176	-0.0610352	-0.0305176	0.0610352	0	-0.0305176
28.3	0.0576782	0.0588989	0.0592041	0.0582886	58.2886	59.2041	59.2041	0.0588989	0.0613403	0.0592041	0.0592041	-0.0305176	0	0	0.0305176	-0.0305176	-30.5176	-0.0305176	0	0	-0.0305176	-0.0305176
28.4	0.0576782	0.0585937	0.0595093	0.0582886	58.5938	59.5093	59.5093	0.0588989	0.0613403	0.0592041	0.0592041	-0.0305176	0.0305176	-0.0305176	-0.0305176	-0.0305176	-30.5176	0	-0.0305176	0	-0.0305176	-0.0305176
28.5	0.0576782	0.0585937	0.0595093	0.0582886	58.5938	59.5093	59.5093	0.0585937	0.0613403	0.0592041	0.0592041	-0.0305176	0	-0.0305176	-0.0305176	-0.0305176	0	-0.0305176	0.0305176	-0.0305176	-0.0305176	-0.0610352
28.6	0.0576782	0.0588989	0.0595093	0.0585937	58.5938	59.2041	59.5093	0.0585937	0.06073	0.0592041	0.0588989	0	-0.0305176	-0.0305176	0	-0.0610352	-30.5176	-0.0610352	0	-0.0610352	-0.0305176	-0.0305176
28.7	0.0579834	0.0588989	0.0595093	0.0585937	58.5938	59.2041	59.8145	0.0585937	0.0604248	0.0588989	0.0585937	0	0	-0.0610352	-0.0305176	-0.0305176	-30.5176	0.0610352	-0.0305176	-0.0305176	-0.0305176	-0.0305176
28.8	0.0579834	0.0592041	0.0595093	0.0588989	58.8989	58.8989	59.8145	0.0592041	0.0601196	0.0592041	0.0582886	0.0305176	0	0	0	-0.0305176	-61.0352	0.0305176	-0.0305176	0.0305176	0.0305176	0
28.9	0.0576782	0.0595093	0.0598145	0.0592041	59.2041	58.5938	59.8145	0.0595093	0.0601196	0.0592041	0.0582886	-0.0305176	-0.0305176	-0.0305176	-0.0610352	-0.0305176	-61.0352	0	-0.0305176	0	-0.0610352	0
29	0.057373	0.0592041	0.0598145	0.0592041	59.2041	58.5938	59.8145	0.0601196	0.0601196	0.0595093	0.0582886	-0.0305176	0	0	-0.0305176	-0.0305176	-61.0352	0.0305176	-0.0305176	-0.0305176	-0.0305176	-0.0305176
29.1	0.057373	0.0588989	0.0598145	0.0592041	59.2041	58.8989	59.8145	0.0604248	0.0601196	0.0595093	0.0582886	-0.0305176	-0.0305176	0	-0.0305176	0	0	-0.0610352	0	0	-0.0305176	0
29.2	0.0570679	0.0582886	0.0595093	0.0592041	59.2041	58.8989	59.8145	0.0604248	0.0598145	0.0595093	0.0585937	-0.0610352	0	0	-0.0305176	-0.0610352	0	0	-0.0305176	-0.0305176	0.0305176	-0.0610352
29.3	0.0570679	0.0576782	0.0592041	0.0592041	58.8989	59.2041	59.8145	0.0604248	0.0598145	0.0598145	0.0588989	0	-0.0305176	-0.0305176	0	0	0	-0.0305176	-0.0305176	0	0.0305176	-0.0305176
29.4	0.0570679	0.0576782	0.0592041	0.0595093	58.8989	59.2041	60.1196	0.06073	0.0601196	0.0598145	0.0585937	-0.0610352	-0.0305176	-0.0305176	0	-0.0305176	0	-0.0610352	0	-0.0610352	0	0
29.5	0.057373	0.0582886	0.0595093	0.0598145	59.2041	59.2041	60.1196	0.0604248	0.0601196	0.0595093	0.0585937	-0.0305176	-0.0305176	0	0.0305176	-0.0305176	-30.5176	-0.0610352	-0.0305176	-0.0305176	-0.0610352	-0.0610352
29.6	0.0576782	0.0588989	0.0595093	0.0604248	59.2041	59.2041	60.1196	0.0604248	0.0601196	0.0595093	0.0582886	-0.0305176	-0.0610352	0.0305176	0	-0.0305176	-30.5176	0	-0.0915527	-0.0305176	0	-0.0305176
29.7	0.0579834	0.0595093	0.0598145	0.06073	59.5093	59.2041	60.4248	0.0601196	0.0598145	0.0592041	0.0582886	0	0	0.0305176	-0.0305176	0	-30.5176	-0.0305176	-0.0305176	0	-0.0305176	-0.0305176
29.8	0.0582886	0.0598145	0.0601196	0.06073	59.5093	59.8145	60.4248	0.0601196	0.0595093	0.0595093	0.0582886	-0.0305176	0	0.0305176	-0.0610352	0.0610352	0	-0.0610352	-0.0610352	0	-0.0305176	0.0305176
29.9	0.0582886	0.0598145	0.0601196	0.06073	59.2041	60.1196	60.73	0.0604248	0.0595093	0.0598145	0.0585937	-0.0610352	0.0610352	-0.0305176	0.0305176	0.0305176	0	-0.0305176	0	-0.0305176	0.0305176	0
30	0.0579834	0.0598145	0.0604248	0.0604248	58.8989	60.4248	61.0352	0.0604248	0.0592041	0.0598145	0.0588989	-0.0305176	0.0610352	0.0305176	-0.0305176	0.0305176	0	-0.0610352	0	-0.0305176	-0.0305176	-0.0305176
30.1	0.0579834	0.0595093	0.0601196	0.0604248	59.2041	60.73	61.0352	0.0601196	0.0595093	0.0598145	0.0592041	-0.0305176	-0.0305176	0	0.0305176	0	30.5176	-0.0610352	-0.0305176	-0.0305176	0.0305176	0
30.2	0.0576782	0.0592041	0.0598145	0.0604248	59.2041	60.4248	60.73	0.0601196	0.0598145	0.0598145	0.0592041	-0.0610352	0	0	0.0305176	-0.0305176	30.5176	-0.0305176	-0.0305176	-0.0305176	-0.0305176	-0.0610352
30.3	0.0576782	0.0588989	0.0595093	0.0598145	59.5093	60.1196	60.1196	0.0598145	0.0604248	0.0595093	0.0588989	-0.0305176	-0.0610352	0	0	0	-30.5176	-0.0610352	-0.0610352	-0.0610352	-0.0305176	-0.0305176
30.4	0.0579834	0.0585937	0.0592041	0.0595093	59.5093	59.8145	59.8145	0.0592041	0.06073	0.0595093	0.0585937	0	0	0	0	0.0305176	0	-0.0305176	-0.0305176	-0.0305176	-0.0305176	0
30.5	0.0579834	0.0582886	0.0592041	0.0592041	59.5093	59.2041	59.5093	0.0588989	0.06073	0.0595093	0.0579834	-0.0610352	-0.0305176	0.0305176	-0.0305176	0	-30.5176	-0.0610352	-0.0610352	-0.0305176	0	0
30.6	0.0579834	0.0579834	0.0592041	0.0588989	59.8145	58.8989	59.5093	0.0585937	0.0604248	0.0595093	0.0576782	-0.0610352	0.0305176	0	-0.0305176	0.0305176	0	-0.0305176	-0.0305176	-0.0305176	-0.0305176	0.0305176
30.7	0.0582886	0.057373	0.0592041	0.0588989	59.8145	59.2041	59.5093	0.0582886	0.0604248	0.0592041	0.057373	-0.0610352	0	0.0305176	0	0.0305176	-30.5176	-0.0305176	-0.0305176	0	0	-0.0305176
30.8	0.0582886	0.057373	0.0592041	0.0592041	59.8145	59.2041	59.5093	0.0582886	0.0604248	0.0588989	0.057373	-0.0915527	0	-0.0305176	0	0	0	-0.0610352	0	-0.0610352	0.0610352	0
30.9	0.0582886	0.057373	0.0595093	0.0588989	59.8145	59.5093	59.8145	0.0585937	0.0601196	0.0588989	0.0576782	-0.0610352	-0.0305176	0.0305176	0	0.0305176	0	-0.0610352	-0.0610352	-0.0305176	0	-0.0610352
31	0.0582886	0.057373	0.0598145	0.0588989	59.8145	59.5093	59.8145	0.0588989	0.0601196	0.0582886	0.0576782	0	-0.0305176	-0.0305176	0	0	30.5176	-0.0610352	-0.0305176	-0.0305176	0	0
31.1	0.0579834	0.0576782	0.0601196	0.0588989	59.8145	59.5093	60.1196	0.0588989	0.0598145	0.0579834	0.0579834	0.0305176	-0.0305176	-0.0610352	-0.0305176	0.0305176	0	-0.0305176	0	-0.0305176	0	-0.0305176
31.2	0.0576782	0.0579834	0.0598145	0.0585937	59.5093	60.1196	60.1196	0.0588989	0.0598145	0.0576782	0.0585937	-0.0305176	0	-0.0305176	-0.0305176	-0.0305176	30.5176	-0.0305176	-0.0305176	-0.0610352	0	0.0305176
31.3	0.057373	0.0582886	0.0595093	0.0588989	59.2041	60.4248	60.1196	0.0585937	0.0595093	0.057373	0.0585937	-0.0305176	0.0305176	0.0305176	-0.0305176	0	0	0	-0.0610352	0	-0.0305176	0
31.4	0.057373	0.0585937	0.0592041	0.0588989	59.2041	60.73	60.1196	0.0585937	0.0595093	0.057373	0.0582886	-0.0610352	0.0915527	0.0305176	-0.0610352	0	0	-0.0305176	-0.0915527	-0.0305176	0	0.0305176
31.5	0.0576782	0.0585937	0.0588989	0.0592041	59.2041	60.73	59.8145	0.0585937	0.0592041	0.0579834	0.0579834	-0.0305176	0	0.0610352	0.0305176	0.0305176	0	-0.0305176	-0.0610352	-0.0305176	-0.0305176	-0.0305176
31.6	0.0579834	0.0585937	0.0585937	0.0595093	59.2041	60.1196	59.5093	0.0585937	0.0592041	0.0579834	0.0579834	-0.0305176	-0.0305176	0.0305176	-0.0305176	0	61.0352	-0.0915527	0	0	0.0305176	-0.0305176
31.7	0.0582886	0.0582886	0.0582886	0.0595093	59.2041	59.5093	59.2041	0.0582886	0.0595093	0.0576782	0.0582886	-0.0610352	0	-0.0305176	0	0	30.5176	-0.0610352	-0.0305176	-0.0305176	0	-0.0610352
31.8	0.0582886	0.0579834	0.0579834	0.0595093	59.5093	58.8989	58.5938	0.0582886	0.0601196	0.0576782	0.0585937	-0.0305176	0.0305176	-0.0305176	-0.0305176	0	0	-0.0305176	0	-0.0610352	0	0
31.9	0.0582886	0.0576782	0.0576782	0.0595093	59.8145	58.5938	58.2886	0.0585937	0.0604248	0.0579834	0.0588989	0	0	0	-0.0610352	0	-30.5176	-0.0305176	-0.0610352	-0.0305176	0.0305176	-0.0305176
32	0.0585937	0.0576782	0.0576782	0.0598145	60.1196	58.2886	57.9834	0.0585937	0.0604248	0.0579834	0.0585937	0	-0.0610352	0.0305176	-0.0305176	-0.0305176	0	-0.0305176	-0.0610352	-0.0305176	0.0305176	0
32.1	0.0585937	0.0576782	0.0576782	0.0598145	60.4248	58.2886	57.9834	0.0585937	0.0601196	0.0579834	0.0579834	-0.0305176	0	0	-0.0305176	0.0305176	0	-0.0305176	-0.0610352	0.0305176	0	0
32.2	0.0585937	0.0579834	0.0576782	0.0598145	60.4248	58.2886	57.9834	0.0585937	0.0595093	0.0579834	0.0579834	-0.0610352	0.0305176	0	-0.0305176	0.0610352	30.5176	0	-0.0305176	0	-0.0305176	0
32.3	0.0588989	0.0579834	0.0579834	0.0598145	60.1196	58.2886	58.5938	0.0585937	0.0592041	0.0576782	0.0576782	-0.0305176	0.0610352	0	-0.0305176	0.0305176	0	-0.0305176	0.0305176	-0.0610352	0	-0.0305176
32.4	0.0588989	0.0579834	0.0582886	0.0595093	59.8145	58.2886	59.2041	0.0585937	0.0592041	0.0576782	0.0576782	-0.0610352	0.0610352	0	-0.0305176	0	30.5176	-0.0610352	0	-0.0610352	0	0
32.5	0.0588989	0.0579834	0.0585937	0.0595093	59.5093	58.2886	59.2041	0.0585937	0.0592041	0.057373	0.0576782	0	0.0305176	0	0	-0.0305176	-30.5176	-0.0915527	-0.0305176	-0.0610352	0.0305176	0
32.6	0.0588989	0.0582886	0.0585937	0.0592041	59.5093	58.2886	59.2041	0.0585937	0.0592041	0.057373	0.0576782	0	-0.0305176	0	0	0	61.0352	-0.0610352	-0.0610352	-0.0305176	0.0610352	-0.0305176
32.7	0.0585937	0.0582886	0.0585937	0.0595093	59.5093	58.5938	59.2041	0.0585937	0.0592041	0.057373	0.0576782	0	-0.0305176	0	0	0	30.5176	-0.0305176	-0.0610352	0	0.0305176	0
32.8	0.0585937	0.0585937	0.0579834	0.0595093	59.8145	58.8989	59.2041	0.0585937	0.0592041	0.0576782	0.0576782	-0.0305176	0.0305176	0.0610352	0	0	0	0	-0.0610352	-0.0305176	-0.0305176	0
32.9	0.0588989	0.0585937	0.0576782	0.0598145	59.8145	59.5093	58.8989	0.0582886	0.0592041	0.0579834	0.0576782	-0.0610352	0.0305176	0	-0.0610352	0.0305176	-30.5176	-0.0305176	-0.0305176	-0.0610352	-0.0305176	0.0305176
33	0.0595093	0.0579834	0.0570679	0.0598145	59.8145	59.8145	58.5938	0.0579834	0.0592041	0.0582886	0.0576782	-0.0305176	0.0610352	0	-0.0305176	0.0305176	-30.5176	0	-0.0305176	-0.0915527	0	0.0305176
33.1	0.0601196	0.0579834	0.0570679	0.0598145	59.5093	60.1196	58.5938	0.0576782	0.0592041	0.0582886	0.0579834	-0.0610352	0	0	-0.0305176	0	-30.5176	-0.0610352	-0.0610352	-0.0305176	0.0305176	0
33.2	0.06073	0.0579834	0.0570679	0.0598145	59.2041	60.1196	58.5938	0.0579834	0.0595093	0.0585937	0.0579834	-0.0305176	-0.0305176	0	0	0.0305176	0	-0.0915527	0	-0.0610352	0.0305176	-0.0305176
33.3	0.0604248	0.0579834	0.057373	0.0601196	58.8989	59.8145	58.8989	0.0582886	0.0595093	0.0585937	0.0576782	-0.0610352	0	0.0305176	0	0.0305176	30.5176	-0.0305176	-0.0305176	-0.0305176	-0.0305176	-0.0305176
33.4	0.0604248	0.0579834	0.0579834	0.0601196	58.5938	59.5093	58.8989	0.0582886	0.0592041	0.0585937	0.0576782	-0.0305176	0	0.0305176	0.0305176	0	0	-0.0305176	-0.0610352	-0.0915527	-0.0305176	0
33.5	0.0601196	0.0579834	0.0582886	0.0601196	58.2886	59.5093	58.8989	0.0585937	0.0588989	0.0585937	0.0576782	-0.0305176	0.0305176	0	0	-0.0610352	-30.5176	0	-0.0610352	-0.0915527	-0.0305176	0.0305176
33.6	0.0598145	0.0582886	0.0585937	0.0598145	57.9834	59.5093	58.8989	0.0585937	0.0585937	0.0588989	0.0576782	-0.0305176	0	0.0305176	-0.0305176	0	-30.5176	-0.0305176	-0.0610352	-0.0305176	0.0305176	0.0610352
33.7	0.0595093	0.0582886	0.0588989	0.0595093	57.6782	59.5093	58.5938	0.0582886	0.0585937	0.0588989	0.0579834	0	0	0.0610352	-0.0305176	0.0305176	-61.0352	-0.0610352	-0.0610352	-0.0305176	0.0305176	0.0305176
33.8	0.0595093	0.0585937	0.0588989	0.0595093	57.6782	59.8145	58.5938	0.0582886	0.0582886	0.0588989	0.0579834	-0.0610352	-0.0305176	0.0305176	-0.0305176	0.0305176	0	-0.0915527	-0.0610352	0	-0.0305176	-0.0305176
33.9	0.0598145	0.0588989	0.0588989	0.0598145	57.6782	59.5093	58.5938	0.0582886	0.0582886	0.0588989	0.0579834	-0.0915527	0	0	-0.0610352	0.0610352	30.5176	-0.0610352	-0.0305176	0	0	0
34	0.0601196	0.0592041	0.0588989	0.0598145	57.9834	59.5093	58.8989	0.0582886	0.0582886	0.0588989	0.0579834	-0.12207	0.0305176	0	0	0	0	-0.0305176	0	-0.0610352	0	0
34.1	0.0601196	0.0592041	0.0585937	0.0598145	58.2886	59.2041	58.8989	0.0582886	0.0585937	0.0588989	0.0579834	-0.0610352	0	0	0.0305176	-0.0305176	0	0	-0.0610352	-0.0610352	0	0.0305176
34.2	0.0595093	0.0592041	0.0582886	0.0598145	58.5938	59.2041	59.2041	0.0582886	0.0588989	0.0588989	0.0576782	0	0	0	0.0305176	-0.0305176	0	-0.0915527	-0.0305176	-0.0305176	0	-0.0610352
34.3	0.0595093	0.0595093	0.0582886	0.0595093	58.5938	59.5093	59.2041	0.0582886	0.0588989	0.0588989	0.0576782	-0.0305176	-0.0305176	0.0305176	0.0305176	-0.0305176	0	-0.0610352	-0.0610352	-0.0305176	-0.0305176	-0.0305176
34.4	0.0595093	0.0598145	0.0582886	0.0592041	58.5938	59.5093	59.5093	0.0585937	0.0588989	0.0592041	0.0579834	-0.0305176	-0.0305176	0	-0.0305176	0	0	-0.0610352	-0.0915527	-0.0305176	0	-0.0305176
34.5	0.0595093	0.0601196	0.0585937	0.0588989	58.2886	59.5093	59.2041	0.0588989	0.0588989	0.0592041	0.0579834	-0.0610352	0.0305176	0	0	0.0305176	30.5176	0	-0.0610352	-0.0305176	-0.0305176	0
34.6	0.0598145	0.0601196	0.0588989	0.0585937	57.9834	59.5093	58.5938	0.0592041	0.0588989	0.0595093	0.0579834	-0.0610352	0	0	-0.0305176	0.0305176	0	0	-0.0610352	0	0	0
34.7	0.0598145	0.0604248	0.0592041	0.0582886	57.9834	59.5093	58.2886	0.0592041	0.0588989	0.0592041	0.0582886	-0.0915527	0	0.0305176	-0.0305176	0	0	-0.0915527	-0.0305176	-0.0305176	0.0305176	0
34.8	0.0595093	0.0601196	0.0588989	0.0582886	57.6782	59.5093	58.2886	0.0588989	0.0592041	0.0592041	0.0582886	-0.0305176	0.0305176	0.0610352	0	0	30.5176	-0.0915527	-0.0610352	-0.0610352	0	-0.0305176
34.9	0.0595093	0.0601196	0.0585937	0.0582886	57.6782	59.2041	58.2886	0.0588989	0.0592041	0.0588989	0.0582886	-0.0610352	-0.0610352	-0.0305176	0	0	0	-0.0610352	-0.0610352	0	0.0305176	-0.0305176
35	0.0595093	0.0604248	0.0585937	0.0582886	57.6782	59.5093	58.5938	0.0585937	0.0588989	0.0585937	0.0585937	-0.0610352	-0.0305176	-0.0610352	-0.0305176	0	0	-0.0305176	-0.0305176	-0.0610352	0.0305176	-0.0305176
35.1	0.0595093	0.06073	0.0585937	0.0582886	57.6782	59.5093	58.8989	0.0582886	0.0588989	0.0585937	0.0585937	-0.0305176	-0.0305176	-0.0305176	-0.0305176	0	0	-0.0305176	0	0	0	-0.0610352
35.2	0.0598145	0.0610352	0.0585937	0.0585937	57.9834	59.5093	59.2041	0.0582886	0.0588989	0.0585937	0.0588989	-0.0610352	0	0	-0.0305176	-0.0305176	0	0	-0.0610352	0.0305176	-0.0305176	0.0610352
35.3	0.0598145	0.0613403	0.0588989	0.0585937	58.2886	58.8989	59.2041	0.0579834	0.0585937	0.0585937	0.0588989	-0.0610352	-0.0305176	0.0305176	-0.0305176	0	-30.5176	0	-0.0610352	-0.0610352	-0.0305176	0.0305176
35.4	0.0595093	0.0610352	0.0585937	0.0582886	58.2886	58.5938	58.8989	0.0576782	0.0585937	0.0585937	0.0592041	-0.0610352	0	-0.0305176	-0.0610352	0	-30.5176	0	-0.0305176	-0.0610352	0	-0.0305176
35.5	0.0595093	0.0601196	0.0582886	0.0582886	58.5938	58.2886	58.5938	0.0579834	0.0582886	0.0582886	0.0592041	-0.0305176	0	0	-0.0305176	0.0305176	30.5176	-0.0305176	-0.0305176	-0.0305176	-0.0305176	-0.0305176
35.6	0.0598145	0.0598145	0.0576782	0.0576782	58.5938	57.9834	58.8989	0.0585937	0.0579834	0.0585937	0.0588989	-0.0305176	-0.0305176	-0.0305176	0	0.0305176	30.5176	-0.0305176	0	-0.0305176	0.0305176	0
35.7	0.0601196	0.0598145	0.057373	0.057373	58.2886	57.9834	58.8989	0.0588989	0.0579834	0.0585937	0.0585937	-0.0305176	0	-0.0305176	-0.0610352	0	30.5176	0	-0.0305176	-0.0305176	0.0305176	0
35.8	0.0604248	0.0601196	0.0576782	0.0576782	57.9834	57.6782	58.5938	0.0585937	0.0579834	0.0588989	0.0585937	0	-0.0305176	-0.0305176	0	-0.0610352	0	0	0	-0.0305176	0.0305176	-0.0305176
35.9	0.0601196	0.0601196	0.0579834	0.0579834	57.9834	58.2886	58.5938	0.0582886	0.0579834	0.0585937	0.0588989	0	-0.0610352	-0.0305176	-0.0610352	-0.0915527	-30.5176	0.0305176	0	0	0	-0.0305176
36	0.0601196	0.0601196	0.0579834	0.0579834	57.9834	58.5938	58.8989	0.0585937	0.0579834	0.0582886	0.0585937	-0.0305176	-0.0305176	0	-0.0305176	-0.0610352	0	0	-0.0305176	-0.0305176	-0.0305176	0
36.1	0.0601196	0.0598145	0.0579834	0.0582886	58.2886	59.2041	59.2041	0.0585937	0.0579834	0.0582886	0.0585937	-0.0305176	-0.0305176	0	-0.0610352	0	-61.0352	0	-0.0305176	-0.0610352	-0.0305176	-0.0305176
36.2	0.0604248	0.0595093	0.0579834	0.0582886	58.2886	59.5093	59.2041	0.0585937	0.0579834	0.0588989	0.0585937	0	-0.0305176	-0.0305176	-0.0305176	0	-61.0352	0	0	-0.0305176	0	-0.0305176
36.3	0.0604248	0.0592041	0.0576782	0.0585937	58.5938	59.2041	59.5093	0.0585937	0.0582886	0.0592041	0.0585937	-0.0305176	0	0	-0.0305176	-0.0305176	-30.5176	-0.0305176	-0.0305176	-0.0305176	0	0
36.4	0.0601196	0.0595093	0.0576782	0.0588989	59.2041	58.5938	59.5093	0.0579834	0.0582886	0.0595093	0.0592041	-0.0610352	-0.0305176	-0.0305176	-0.0305176	-0.0305176	0	-0.0610352	0	-0.0610352	-0.0305176	0.0305176
36.5	0.0601196	0.0595093	0.0579834	0.0585937	59.8145	57.9834	59.8145	0.0579834	0.0582886	0.0598145	0.0595093	0	-0.0305176	-0.0305176	-0.0305176	-0.0305176	-30.5176	-0.0305176	0	-0.0305176	0	-0.0610352
36.6	0.0598145	0.0595093	0.0579834	0.0582886	59.8145	57.6782	59.8145	0.0576782	0.0582886	0.0598145	0.0598145	-0.0305176	-0.0305176	0	0.0305176	-0.0610352	-30.5176	-0.0305176	0	0	0	-0.0305176
36.7	0.0595093	0.0598145	0.0582886	0.0582886	59.8145	57.373	59.5093	0.057373	0.0582886	0.0595093	0.0598145	0	-0.0305176	-0.0305176	-0.0305176	-0.0305176	-30.5176	0.0305176	-0.0610352	-0.0305176	0	-0.0305176
36.8	0.0592041	0.0598145	0.0582886	0.0579834	59.8145	57.373	59.5093	0.057373	0.0579834	0.0595093	0.0592041	0	0	-0.0610352	-0.0305176	-0.0305176	-61.0352	0	-0.0305176	0	-0.0305176	0
36.9	0.0592041	0.0601196	0.0582886	0.0576782	60.1196	57.373	59.5093	0.057373	0.0579834	0.0595093	0.0588989	-0.0305176	0.0305176	-0.0305176	0	-0.0305176	-30.5176	0	-0.0305176	-0.0305176	-0.0305176	-0.0305176
37	0.0592041	0.0604248	0.0585937	0.057373	60.1196	57.6782	59.5093	0.057373	0.0579834	0.0595093	0.0585937	0	-0.0305176	-0.0610352	-0.0610352	0	0	-0.0610352	-0.0610352	0	-0.0305176	0
37.1	0.0595093	0.0604248	0.0585937	0.057373	59.8145	57.9834	59.5093	0.057373	0.0579834	0.0598145	0.0585937	-0.0305176	0.0305176	-0.0305176	0	0	0	-0.0305176	0	0	-0.0305176	-0.0305176
37.2	0.0598145	0.0604248	0.0585937	0.0576782	59.8145	58.5938	59.2041	0.0576782	0.0582886	0.0601196	0.0585937	-0.0305176	-0.0305176	0	0	0	-30.5176	-0.0305176	-0.0305176	0	-0.0305176	-0.0610352
37.3	0.0601196	0.0604248	0.0585937	0.0576782	59.5093	59.2041	58.8989	0.0576782	0.0585937	0.0601196	0.0582886	0	0	-0.0610352	-0.0305176	-0.0305176	30.5176	-0.0610352	0	-0.0305176	-0.0305176	-0.0610352
37.4	0.0601196	0.0601196	0.0588989	0.0576782	59.5093	59.5093	58.8989	0.0579834	0.0585937	0.0598145	0.0582886	-0.0305176	-0.0305176	-0.0305176	0	-0.0305176	0	-0.0305176	0.0305176	-0.0305176	-0.0305176	-0.0610352
37.5	0.0598145	0.0601196	0.0588989	0.0582886	59.8145	59.8145	58.8989	0.0582886	0.0585937	0.0595093	0.0582886	0.0305176	-0.0610352	-0.0305176	0	-0.0610352	-30.5176	0	0	-0.0305176	0	-0.0610352
37.6	0.0595093	0.0598145	0.0585937	0.0582886	59.8145	59.8145	59.2041	0.0582886	0.0585937	0.0588989	0.0579834	-0.0305176	-0.0610352	-0.0305176	-0.0305176	-0.0610352	-30.5176	-0.0305176	-0.0305176	0	-0.0915527	0
37.7	0.0595093	0.0592041	0.0585937	0.0585937	59.8145	59.8145	59.5093	0.0585937	0.0588989	0.0588989	0.0576782	0	-0.0305176	-0.0305176	-0.0305176	-0.0305176	0	0	0	0.0610352	-0.0305176	-0.0305176
37.8	0.0595093	0.0592041	0.0579834	0.0585937	59.8145	59.5093	59.8145	0.0585937	0.0592041	0.0592041	0.057373	0.0305176	-0.0305176	-0.0305176	-0.0305176	-0.0305176	-30.5176	0	-0.0610352	-0.0305176	0	-0.0305176
37.9	0.0595093	0.0585937	0.0576782	0.0585937	59.2041	58.8989	60.1196	0.0585937	0.0592041	0.0595093	0.0570679	0	-0.0305176	-0.0305176	-0.0305176	-0.0305176	-30.5176	0.0305176	0	0	-0.0610352	0
38	0.0595093	0.0585937	0.0579834	0.0582886	58.5938	58.8989	60.4248	0.0585937	0.0592041	0.0598145	0.0570679	-0.0305176	-0.0305176	0	0	-0.0610352	-30.5176	0	0	-0.0610352	0.0305176	-0.0610352
38.1	0.0592041	0.0582886	0.0585937	0.0579834	58.2886	58.5938	60.1196	0.0585937	0.0592041	0.0595093	0.057373	0.0305176	0	-0.0610352	-0.0305176	0	30.5176	-0.0305176	0	-0.0305176	0	-0.0305176
38.2	0.0595093	0.0582886	0.0592041	0.0576782	58.2886	58.5938	59.8145	0.0585937	0.0588989	0.0592041	0.057373	0.0305176	-0.0915527	-0.0610352	-0.0305176	0	-30.5176	0	-0.0305176	-0.0305176	0	0
38.3	0.0598145	0.0585937	0.0592041	0.0579834	58.5938	58.5938	59.8145	0.0582886	0.0588989	0.0588989	0.0576782	0.0305176	-0.0305176	-0.0305176	-0.0305176	-0.0305176	-61.0352	0	-0.0305176	0.0305176	-0.0305176	-0.0305176
38.4	0.0598145	0.0588989	0.0592041	0.0582886	58.8989	58.5938	59.8145	0.0582886	0.0585937	0.0588989	0.0576782	0	-0.0915527	0	-0.0305176	0	-61.0352	0	-0.0305176	-0.0305176	-0.0305176	0.0305176
38.5	0.0595093	0.0598145	0.0595093	0.0585937	58.8989	58.8989	59.8145	0.0582886	0.0585937	0.0585937	0.0579834	0	-0.0610352	-0.0305176	-0.0305176	-0.0305176	0	0.0305176	-0.0305176	0	-0.0305176	-0.0305176
38.6	0.0592041	0.0604248	0.0598145	0.0588989	59.2041	59.2041	59.8145	0.0585937	0.0582886	0.0582886	0.0576782	-0.0305176	-0.0610352	0	-0.0610352	0	-30.5176	-0.0305176	0	-0.0305176	-0.0610352	0
38.7	0.0592041	0.0604248	0.0598145	0.0588989	58.8989	59.5093	59.5093	0.0585937	0.0579834	0.0579834	0.0576782	-0.0610352	-0.0305176	-0.0610352	-0.0610352	-0.0305176	-30.5176	0.0305176	0	-0.0610352	0	0
38.8	0.0595093	0.0604248	0.0598145	0.0585937	58.5938	59.2041	59.2041	0.0585937	0.0576782	0.0576782	0.0576782	-0.0305176	-0.0915527	-0.0305176	-0.0305176	-0.0305176	-30.5176	-0.0305176	0	-0.0610352	-0.0305176	0
38.9	0.0598145	0.0604248	0.0598145	0.0585937	58.2886	59.2041	58.5938	0.0588989	0.0576782	0.057373	0.0576782	0	-0.0610352	-0.0305176	-0.0305176	0.0305176	-61.0352	-0.0305176	0.0305176	-0.0610352	-0.0305176	-0.0305176
39	0.0598145	0.0601196	0.0595093	0.0582886	57.9834	59.2041	58.2886	0.0592041	0.0579834	0.0570679	0.0576782	0.0305176	-0.0610352	-0.0610352	0	-0.0305176	-30.5176	0.0305176	-0.0305176	-0.0305176	-0.0305176	0
39.1	0.0595093	0.0598145	0.0595093	0.0582886	57.6782	59.5093	58.2886	0.0595093	0.0579834	0.0570679	0.057373	0.0610352	-0.0610352	-0.0305176	-0.0305176	-0.0610352	-61.0352	0	0	-0.0305176	-0.0305176	-0.0305176
39.2	0.0592041	0.0598145	0.0598145	0.0585937	57.9834	59.5093	58.2886	0.0598145	0.0582886	0.0570679	0.057373	-0.0305176	-0.0305176	-0.0305176	0	0.0305176	-30.5176	0.0305176	-0.0305176	-0.0610352	-0.0305176	-0.0305176
39.3	0.0592041	0.0601196	0.0598145	0.0588989	57.9834	59.5093	58.2886	0.0598145	0.0582886	0.057373	0.0576782	0	-0.0305176	-0.0305176	0	-0.0305176	-61.0352	0	0	0	-0.0610352	0
39.4	0.0592041	0.0604248	0.0604248	0.0592041	58.5938	59.2041	58.5938	0.0598145	0.0585937	0.057373	0.0579834	-0.0305176	0	-0.0305176	-0.0610352	0	-61.0352	0.0305176	0	-0.0915527	-0.0305176	0
39.5	0.0595093	0.06073	0.0610352	0.0595093	58.5938	58.8989	58.5938	0.0598145	0.0585937	0.057373	0.0579834	-0.0305176	-0.0305176	-0.0305176	-0.0915527	-0.0610352	-30.5176	0	0	-0.0305176	-0.0305176	0
39.6	0.0595093	0.06073	0.0616455	0.0595093	58.5938	58.5938	58.5938	0.0598145	0.0585937	0.057373	0.0579834	0	-0.0610352	-0.0305176	-0.0305176	0	-61.0352	-0.0305176	0	-0.0305176	-0.0305176	-0.0305176
39.7	0.0595093	0.06073	0.0616455	0.0595093	58.5938	58.8989	58.2886	0.0598145	0.0585937	0.0576782	0.0579834	0.0305176	-0.0610352	-0.0915527	-0.0305176	-0.0305176	-30.5176	0.0305176	-0.0305176	-0.0305176	-0.0305176	-0.0305176
39.8	0.0595093	0.06073	0.0613403	0.0592041	58.2886	59.2041	57.9834	0.0598145	0.0582886	0.0579834	0.0579834	0.0305176	-0.0305176	-0.0915527	0.0305176	-0.0305176	-30.5176	0.0305176	0.0305176	-0.0305176	-0.0305176	-0.0610352
39.9	0.0595093	0.06073	0.06073	0.0592041	58.2886	59.5093	57.9834	0.0598145	0.0579834	0.0582886	0.0582886	-0.0305176	-0.0305176	-0.0915527	-0.0610352	-0.0305176	-61.0352	0.0305176	0.0305176	-0.0305176	-0.0305176	-0.0610352
40	0.0595093	0.06073	0.0604248	0.0595093	58.2886	59.5093	57.6782	0.0598145	0.0579834	0.0585937	0.0585937	-0.0305176	-0.0305176	-0.0305176	-0.0610352	-0.0610352	-61.0352	0.0305176	0	-0.0305176	-0.0610352	-0.0305176
40.1	0.0592041	0.0604248	0.0604248	0.0595093	58.8989	59.5093	57.6782	0.0598145	0.0576782	0.0585937	0.0588989	0.0305176	0	-0.0305176	-0.0610352	-0.0305176	-61.0352	0.0305176	0.0305176	-0.0305176	-0.0305176	0
40.2	0.0592041	0.0604248	0.0604248	0.0598145	59.2041	59.5093	57.9834	0.0598145	0.057373	0.0588989	0.0592041	0	-0.0610352	-0.0610352	-0.0305176	-0.0305176	-61.0352	0	0	0	-0.0305176	-0.0305176
40.3	0.0592041	0.06073	0.0604248	0.0601196	59.2041	59.5093	57.9834	0.0598145	0.057373	0.0588989	0.0592041	0	-0.0610352	-0.0305176	-0.0305176	-0.0305176	-30.5176	0.0305176	0.0610352	0	-0.0305176	0
40.4	0.0595093	0.06073	0.0601196	0.0601196	59.2041	59.8145	58.2886	0.0595093	0.057373	0.0585937	0.0595093	-0.0305176	-0.0610352	-0.0610352	-0.0305176	-0.0305176	0	0.0305176	0.0610352	-0.0305176	-0.0305176	-0.0610352
40.5	0.0598145	0.0604248	0.0601196	0.0601196	59.2041	59.8145	58.2886	0.0595093	0.057373	0.0585937	0.0595093	0	-0.0305176	-0.0610352	-0.0305176	-0.0610352	0	0	0.0610352	-0.0305176	-0.0610352	-0.0305176
40.6	0.0598145	0.0604248	0.0601196	0.0601196	59.2041	59.8145	58.5938	0.0595093	0.0576782	0.0585937	0.0595093	0	-0.0305176	-0.0610352	-0.0610352	-0.0610352	-61.0352	0	0	0	-0.0305176	0
40.7	0.0601196	0.0604248	0.0601196	0.0595093	59.2041	59.5093	58.5938	0.0595093	0.0576782	0.0588989	0.0592041	0.0610352	-0.0610352	-0.0610352	-0.0610352	-0.0305176	-91.5527	0.0305176	0	-0.0610352	0	0
40.8	0.0601196	0.0604248	0.0604248	0.0592041	59.5093	59.5093	58.2886	0.0592041	0.057373	0.0592041	0.0592041	0.0305176	-0.0915527	-0.0610352	-0.0305176	-0.0915527	-61.0352	0.0305176	-0.0305176	0.0305176	-0.0610352	-0.0610352
40.9	0.0601196	0.0601196	0.0601196	0.0585937	59.5093	59.5093	57.9834	0.0592041	0.057373	0.0592041	0.0592041	0	-0.0610352	-0.0305176	-0.0305176	-0.0610352	-30.5176	0.0305176	0	0	-0.0915527	-0.0305176
41	0.0601196	0.0601196	0.0601196	0.0579834	59.5093	59.8145	57.9834	0.0592041	0.057373	0.0592041	0.0595093	-0.0305176	-0.0305176	-0.0610352	-0.0305176	-0.0305176	-61.0352	0.0610352	0	-0.0305176	-0.0915527	0
41.1	0.0604248	0.0601196	0.0598145	0.0576782	59.8145	59.8145	57.6782	0.0592041	0.057373	0.0592041	0.0595093	0.0610352	0	-0.0915527	-0.0915527	-0.0305176	-61.0352	0.0305176	-0.0305176	-0.0305176	-0.0610352	0
41.2	0.0604248	0.0601196	0.0598145	0.0576782	59.8145	59.8145	57.373	0.0595093	0.0576782	0.0588989	0.0595093	0.0305176	-0.0305176	-0.0305176	-0.0305176	-0.0610352	-91.5527	0.0305176	0	-0.0305176	-0.0305176	0
41.3	0.0604248	0.0598145	0.0601196	0.0576782	59.8145	60.1196	57.373	0.0595093	0.0582886	0.0585937	0.0595093	0.0610352	-0.0915527	-0.0610352	0	-0.0305176	-91.5527	-0.0305176	0.0305176	-0.0305176	0.0305176	-0.0610352
41.4	0.0604248	0.0595093	0.0601196	0.0579834	59.8145	60.1196	57.6782	0.0592041	0.0588989	0.0585937	0.0595093	0.0610352	-0.0915527	-0.0610352	0	-0.0610352	-61.0352	-0.0305176	0.0610352	-0.0305176	-0.0610352	-0.0610352
41.5	0.0604248	0.0592041	0.0598145	0.0582886	59.2041	60.1196	57.9834	0.0592041	0.0595093	0.0582886	0.0592041	0.0305176	-0.0610352	-0.0915527	0	-0.0915527	-61.0352	0.0305176	0.0305176	0.0610352	-0.0610352	-0.0305176
41.6	0.06073	0.0588989	0.0598145	0.0582886	58.8989	60.1196	58.5938	0.0592041	0.0601196	0.0585937	0.0592041	0.0305176	-0.0305176	-0.0610352	-0.0305176	-0.0610352	-61.0352	0.0915527	0	0.0305176	-0.0610352	0
41.7	0.0610352	0.0588989	0.0598145	0.0579834	58.5938	60.4248	58.5938	0.0595093	0.0601196	0.0588989	0.0592041	0	0	-0.0305176	-0.0610352	-0.0610352	-61.0352	0.0305176	-0.0305176	-0.0305176	-0.0610352	0.0305176
41.8	0.06073	0.0592041	0.0601196	0.0579834	58.8989	60.73	58.5938	0.0601196	0.0598145	0.0588989	0.0595093	0	-0.0305176	0	-0.0305176	-0.0305176	-61.0352	0.0305176	0	-0.0610352	-0.0610352	0.0305176
41.9	0.06073	0.0595093	0.0604248	0.0579834	59.2041	61.0352	58.5938	0.0604248	0.0595093	0.0588989	0.0598145	0.0305176	-0.0305176	0	0	-0.0305176	-30.5176	0	0.0305176	-0.0305176	-0.0305176	0
42	0.0604248	0.0598145	0.06073	0.0579834	59.8145	60.73	58.8989	0.0604248	0.0592041	0.0592041	0.0598145	-0.0305176	-0.0305176	-0.0610352	-0.0305176	0	-30.5176	-0.0305176	0.0610352	-0.0305176	-0.0305176	-0.0610352
42.1	0.0604248	0.0598145	0.06073	0.0579834	59.8145	60.4248	58.8989	0.0601196	0.0592041	0.0595093	0.0598145	0	-0.0305176	-0.0305176	-0.0305176	0	0	0	0.0610352	-0.0305176	-0.0305176	-0.0305176
42.2	0.0604248	0.0595093	0.06073	0.0582886	59.8145	60.1196	59.5093	0.0598145	0.0588989	0.0595093	0.0598145	0.0305176	-0.0305176	-0.0610352	0	-0.0305176	-30.5176	0.0305176	0.0305176	-0.0305176	-0.0305176	-0.0305176
42.3	0.0601196	0.0595093	0.0604248	0.0585937	59.8145	59.8145	59.5093	0.0595093	0.0585937	0.0595093	0.0595093	0.0305176	-0.0305176	-0.0610352	-0.0305176	0	-91.5527	0	-0.0305176	-0.0610352	-0.0305176	0
42.4	0.0601196	0.0595093	0.0601196	0.0582886	59.8145	59.5093	59.8145	0.0595093	0.0582886	0.0595093	0.0595093	0.0305176	-0.0305176	-0.0610352	0	-0.0305176	-61.0352	-0.0305176	-0.0610352	-0.0305176	0	0.0610352
42.5	0.0601196	0.0595093	0.0601196	0.0582886	59.8145	59.8145	60.1196	0.0595093	0.0582886	0.0595093	0.0595093	0.0305176	-0.0305176	-0.0305176	0	-0.0305176	-61.0352	0	-0.0610352	0	0	-0.0305176
42.6	0.0598145	0.0592041	0.0601196	0.0579834	59.8145	60.1196	60.1196	0.0598145	0.0582886	0.0595093	0.0595093	-0.0305176	-0.0610352	-0.0305176	-0.0610352	-0.0610352	-30.5176	0.0305176	0	0	-0.0305176	-0.0305176
42.7	0.0598145	0.0592041	0.0604248	0.0576782	59.8145	60.1196	59.8145	0.0601196	0.0585937	0.0595093	0.0595093	-0.0305176	-0.0305176	0	-0.0610352	0	0	0.0305176	-0.0305176	0	-0.0610352	0.0305176
42.8	0.0595093	0.0592041	0.06073	0.0576782	59.5093	60.4248	59.5093	0.0601196	0.0585937	0.0592041	0.0592041	-0.0305176	-0.0610352	-0.0610352	-0.0305176	-0.0305176	-30.5176	0.0305176	0.0305176	-0.0915527	0	0
42.9	0.0592041	0.0592041	0.06073	0.0576782	58.8989	60.1196	59.2041	0.0604248	0.0585937	0.0588989	0.0592041	0.0305176	-0.0610352	-0.0610352	-0.0305176	0	-30.5176	-0.0610352	0	-0.0610352	0.0305176	0
43	0.0592041	0.0588989	0.0610352	0.0579834	58.5938	60.1196	59.2041	0.0604248	0.0585937	0.0585937	0.0592041	0	-0.0610352	-0.0610352	0	-0.0610352	-30.5176	-0.0610352	-0.0305176	-0.0305176	0.0305176	0
43.1	0.0588989	0.0585937	0.0610352	0.0579834	58.5938	60.1196	59.5093	0.0604248	0.0585937	0.0582886	0.0592041	-0.0305176	-0.0305176	0	0	-0.0305176	-61.0352	0	-0.0610352	0.0305176	0	-0.0610352
43.2	0.0585937	0.0582886	0.0610352	0.0582886	58.5938	60.1196	59.5093	0.0604248	0.0585937	0.0582886	0.0595093	0	-0.0610352	-0.0305176	-0.0305176	-0.0305176	-61.0352	0	-0.0305176	-0.0305176	-0.0305176	0
43.3	0.0582886	0.0582886	0.0610352	0.0582886	58.2886	60.4248	59.8145	0.0601196	0.0588989	0.0582886	0.0598145	-0.0610352	-0.0305176	-0.0305176	-0.0305176	-0.0610352	0	0.0305176	0	-0.0610352	-0.0305176	0.0305176
43.4	0.0582886	0.0579834	0.06073	0.0582886	58.2886	60.73	59.8145	0.0601196	0.0592041	0.0582886	0.0598145	-0.0915527	-0.0305176	-0.0305176	-0.0305176	0	0	-0.0305176	0.0305176	-0.0915527	0	0.0305176
43.5	0.0585937	0.0579834	0.06073	0.0582886	58.2886	60.4248	59.5093	0.0601196	0.0592041	0.0585937	0.0598145	-0.0305176	-0.0305176	-0.0305176	0	-0.0305176	0	0	0.0305176	-0.0610352	-0.0305176	0
43.6	0.0592041	0.0582886	0.06073	0.0582886	58.5938	60.4248	59.5093	0.0601196	0.0592041	0.0588989	0.0595093	-0.0305176	-0.0610352	0.0305176	0	-0.0305176	-30.5176	0	0.0305176	-0.0305176	0	-0.0610352
43.7	0.0598145	0.0588989	0.0610352	0.0585937	58.8989	60.1196	59.2041	0.0601196	0.0588989	0.0588989	0.0592041	0.0305176	-0.0610352	-0.0305176	-0.0305176	0	-30.5176	-0.0305176	0.0610352	-0.0305176	-0.0305176	-0.0610352
43.8	0.0595093	0.0588989	0.0613403	0.0592041	59.5093	60.4248	59.2041	0.0598145	0.0585937	0.0588989	0.0592041	0	-0.0305176	-0.0610352	0	0	0	-0.0610352	0	-0.0305176	0	-0.0305176
43.9	0.0592041	0.0588989	0.0610352	0.0592041	59.8145	60.73	59.2041	0.0598145	0.0582886	0.0588989	0.0592041	-0.0305176	0	-0.0305176	-0.0305176	-0.0305176	-30.5176	-0.0610352	0	-0.0305176	-0.0610352	0
44	0.0585937	0.0588989	0.0604248	0.0588989	59.8145	60.73	59.5093	0.0598145	0.0582886	0.0585937	0.0592041	-0.0610352	0	0	-0.0915527	-0.0305176	-30.5176	-0.0305176	-0.0305176	0	0	-0.0305176
44.1	0.0585937	0.0588989	0.0601196	0.0579834	59.8145	60.4248	59.8145	0.0598145	0.0585937	0.0592041	0.0595093	-0.0610352	0.0305176	0	-0.0610352	0	-30.5176	0	-0.0305176	-0.0305176	-0.0305176	-0.0305176
44.2	0.0585937	0.0588989	0.0598145	0.0576782	59.2041	60.1196	59.8145	0.0595093	0.0585937	0.0595093	0.0601196	-0.0305176	0	0	-0.0305176	0	30.5176	-0.0305176	0	-0.0305176	-0.0305176	0
44.3	0.0585937	0.0588989	0.0598145	0.057373	58.8989	60.1196	59.5093	0.0592041	0.0579834	0.0595093	0.0601196	-0.0305176	0	0	-0.0305176	0	-30.5176	-0.0305176	-0.0305176	0	-0.0305176	-0.0305176
44.4	0.0585937	0.0588989	0.0601196	0.057373	58.5938	60.1196	59.8145	0.0588989	0.0576782	0.0588989	0.0595093	0.0305176	0	-0.0305176	0	-0.0305176	-30.5176	0	-0.0305176	0	-0.0305176	-0.0610352
44.5	0.0582886	0.0588989	0.0604248	0.057373	58.8989	60.4248	59.8145	0.0588989	0.0576782	0.0585937	0.0585937	-0.0305176	-0.0305176	-0.0610352	-0.0305176	0	-30.5176	-0.0305176	0	-0.0305176	0	-0.0610352
44.6	0.0582886	0.0588989	0.0604248	0.057373	58.8989	60.4248	60.1196	0.0588989	0.0579834	0.0579834	0.0582886	0	0	-0.0305176	-0.0305176	-0.0305176	-61.0352	-0.0610352	0	-0.0610352	0	0
44.7	0.0582886	0.0588989	0.0601196	0.0576782	59.2041	60.4248	60.1196	0.0585937	0.0582886	0.0576782	0.0585937	0	0.0305176	-0.0305176	-0.0305176	0	-61.0352	-0.0610352	-0.0305176	0.0305176	-0.0305176	0
44.8	0.0582886	0.0595093	0.0601196	0.0576782	59.2041	60.4248	59.8145	0.0588989	0.0585937	0.0576782	0.0588989	-0.0305176	0	-0.0305176	-0.0305176	0	-30.5176	0.0305176	0	0	-0.0305176	0
44.9	0.0582886	0.0598145	0.0604248	0.0576782	58.8989	61.0352	59.8145	0.0588989	0.0588989	0.0579834	0.0592041	0	0.0305176	-0.0305176	0	-0.0305176	-30.5176	0.0305176	-0.0305176	0.0305176	-0.0610352	-0.0305176
45	0.0579834	0.0604248	0.06073	0.0579834	58.2886	61.0352	59.5093	0.0585937	0.0588989	0.0582886	0.0595093	0	-0.0305176	-0.0610352	-0.0305176	-0.0610352	-30.5176	0	-0.0305176	0	-0.0610352	0.0305176
45.1	0.057373	0.06073	0.06073	0.0582886	58.2886	61.0352	59.2041	0.0585937	0.0588989	0.0585937	0.0595093	-0.0305176	0	-0.0305176	-0.0305176	-0.0305176	-30.5176	0.0305176	0	0	-0.0305176	0
45.2	0.057373	0.0604248	0.0604248	0.0582886	58.2886	60.73	59.5093	0.0585937	0.0588989	0.0585937	0.0595093	-0.0610352	-0.0610352	-0.0610352	-0.0610352	0.0305176	0	0.0305176	0	-0.0610352	-0.0305176	-0.0305176
45.3	0.057373	0.0601196	0.0604248	0.0582886	57.9834	60.4248	59.8145	0.0588989	0.0585937	0.0588989	0.0595093	0	-0.0305176	-0.0305176	-0.0305176	0	0	-0.0305176	-0.0305176	-0.0305176	0	0
45.4	0.057373	0.0595093	0.0604248	0.0579834	57.9834	60.4248	59.8145	0.0588989	0.0582886	0.0588989	0.0595093	0	-0.0305176	-0.0305176	0	0	-61.0352	0	0	0	-0.0305176	-0.0305176
45.5	0.0579834	0.0592041	0.0604248	0.0576782	57.6782	60.4248	59.5093	0.0585937	0.0582886	0.0592041	0.0598145	0.0305176	-0.0305176	-0.0305176	0.0305176	-0.0305176	-61.0352	-0.0305176	-0.0610352	0.0305176	-0.0305176	-0.0610352
45.6	0.0579834	0.0592041	0.0604248	0.0576782	57.6782	60.4248	58.8989	0.0582886	0.0582886	0.0588989	0.0598145	0	-0.0305176	0.0305176	0	-0.0610352	-61.0352	-0.0305176	-0.0610352	0.0305176	0	-0.0305176
45.7	0.0579834	0.0592041	0.0604248	0.0576782	57.6782	59.8145	58.5938	0.0579834	0.0579834	0.0592041	0.0601196	0	0	0	0	-0.0305176	30.5176	0	-0.0305176	0	-0.0305176	-0.0305176
45.8	0.0579834	0.0588989	0.0601196	0.0582886	58.2886	59.5093	58.8989	0.0579834	0.0579834	0.0595093	0.0601196	-0.0305176	0	0	-0.0305176	0	0	0	-0.0610352	-0.0305176	-0.0305176	0
45.9	0.0579834	0.0592041	0.0598145	0.0588989	58.2886	59.2041	59.2041	0.0585937	0.0582886	0.0598145	0.0601196	-0.0610352	0	-0.0305176	-0.0305176	0.0305176	-30.5176	-0.0305176	0.0305176	-0.0305176	-0.0305176	-0.0305176
46	0.0582886	0.0595093	0.0598145	0.0595093	58.2886	58.8989	59.2041	0.0588989	0.0585937	0.0598145	0.0601196	-0.0305176	0.0305176	0	0	0	-30.5176	0.0305176	0	-0.0305176	-0.0305176	-0.0305176
46.1	0.0582886	0.0598145	0.0598145	0.0598145	58.5938	58.8989	59.2041	0.0588989	0.0588989	0.0598145	0.0598145	-0.0610352	-0.0610352	0.0305176	-0.0305176	0	-30.5176	-0.0610352	0	0.0305176	0	-0.0610352
46.2	0.0582886	0.0595093	0.0598145	0.0598145	58.5938	59.2041	59.2041	0.0588989	0.0592041	0.0595093	0.0601196	0.0305176	-0.0305176	0	0.0305176	0	-30.5176	0	0	0.0305176	0	-0.0915527
46.3	0.0585937	0.0592041	0.0598145	0.0598145	58.5938	59.5093	58.8989	0.0585937	0.0592041	0.0592041	0.0604248	-0.0305176	-0.0305176	-0.0305176	0	-0.0610352	-61.0352	-0.0305176	-0.0610352	0	-0.0305176	-0.0305176
46.4	0.0582886	0.0592041	0.0598145	0.0598145	59.2041	59.8145	58.5938	0.0582886	0.0595093	0.0588989	0.06073	-0.0305176	0	0	0	0	-30.5176	-0.0610352	-0.0305176	0	0	-0.0305176
46.5	0.0582886	0.0588989	0.0595093	0.0598145	59.2041	59.8145	58.2886	0.0582886	0.0595093	0.0588989	0.06073	-0.0305176	0	0	0.0305176	-0.0305176	30.5176	0	0	0	-0.0610352	0.0305176
46.6	0.0579834	0.0585937	0.0592041	0.0595093	59.2041	59.5093	58.8989	0.0579834	0.0595093	0.0588989	0.06073	-0.0610352	0	0.0305176	-0.0305176	0.0305176	-30.5176	0	-0.0610352	0.0305176	-0.0305176	-0.0305176
46.7	0.0579834	0.0585937	0.0588989	0.0595093	58.8989	59.2041	58.8989	0.0576782	0.0595093	0.0588989	0.0604248	-0.0305176	-0.0305176	-0.0305176	0.0305176	0	30.5176	-0.0305176	-0.0305176	-0.0305176	-0.0305176	-0.0305176
46.8	0.0579834	0.0585937	0.0585937	0.0595093	58.2886	58.8989	59.2041	0.057373	0.0592041	0.0585937	0.0601196	-0.0610352	-0.0305176	0	-0.0610352	-0.0305176	0	-0.0305176	-0.0610352	0.0305176	-0.0305176	0
46.9	0.0579834	0.0585937	0.0585937	0.0595093	57.9834	58.8989	59.2041	0.057373	0.0592041	0.0582886	0.0598145	-0.0610352	0	-0.0305176	0	0	0	-0.0305176	0	-0.0305176	0.0305176	-0.0305176
47	0.0579834	0.0582886	0.0585937	0.0592041	57.9834	58.8989	59.2041	0.057373	0.0595093	0.0576782	0.0595093	-0.0610352	-0.0305176	0	0.0305176	-0.0305176	0	-0.0305176	0.0305176	0	0	-0.0610352
47.1	0.0579834	0.0579834	0.0585937	0.0585937	57.9834	58.8989	58.8989	0.0576782	0.0598145	0.0579834	0.0598145	-0.0610352	0	-0.0305176	0	0.0305176	-30.5176	-0.0610352	-0.0305176	0	0.0305176	-0.0305176
47.2	0.0579834	0.0576782	0.0585937	0.0585937	58.2886	58.8989	58.5938	0.0576782	0.0601196	0.0582886	0.0598145	-0.0610352	0.0305176	0	-0.0305176	0	0	-0.0610352	-0.0305176	0	-0.0610352	-0.0610352
47.3	0.0576782	0.0576782	0.0582886	0.0585937	58.2886	58.8989	57.9834	0.057373	0.0601196	0.0582886	0.0598145	-0.0305176	0.0305176	0	0.0305176	-0.0305176	0	-0.0305176	-0.0610352	0.0305176	-0.0305176	-0.0305176
47.4	0.0576782	0.0579834	0.0579834	0.0582886	57.9834	59.2041	57.373	0.057373	0.0598145	0.0585937	0.0601196	-0.0915527	0	0.0305176	-0.0610352	0	0	-0.0305176	-0.0305176	0	-0.0305176	0
47.5	0.0579834	0.0579834	0.0576782	0.0585937	57.9834	59.2041	57.6782	0.057373	0.0598145	0.0588989	0.0598145	-0.0305176	0.0610352	0.0610352	0.0305176	-0.0610352	0	-0.0610352	-0.0305176	0	0	0
47.6	0.0576782	0.0582886	0.057373	0.0588989	57.6782	59.5093	57.9834	0.0570679	0.0595093	0.0588989	0.0595093	-0.0915527	0	-0.0305176	0	-0.0305176	0	0	-0.0610352	-0.0305176	0.0305176	-0.0305176
47.7	0.0576782	0.0582886	0.0576782	0.0592041	57.6782	59.5093	58.2886	0.0570679	0.0595093	0.0588989	0.0592041	-0.0610352	0	-0.0305176	-0.0305176	0	0	-0.0610352	-0.0610352	0	0	-0.0610352
47.8	0.0579834	0.0585937	0.0576782	0.0592041	58.2886	59.5093	58.5938	0.057373	0.0595093	0.0585937	0.0588989	-0.0305176	0	0	0.0610352	0.0305176	0	-0.0610352	-0.0305176	-0.0305176	0	-0.0305176
47.9	0.0582886	0.0585937	0.0579834	0.0592041	58.2886	59.5093	58.2886	0.0579834	0.0595093	0.0585937	0.0588989	0	0.0610352	0	0.0305176	0	0	-0.0305176	-0.0915527	0.0305176	-0.0305176	-0.0305176
48	0.0585937	0.0588989	0.0576782	0.0588989	58.5938	59.2041	58.2886	0.0585937	0.0595093	0.0588989	0.0592041	-0.0610352	-0.0305176	0.0305176	0.0305176	-0.0610352	0	-0.0305176	-0.0610352	-0.0610352	0	-0.0305176
48.1	0.0585937	0.0588989	0.057373	0.0585937	58.8989	58.8989	58.2886	0.0588989	0.0595093	0.0588989	0.0592041	-0.0610352	0.0305176	0	0.0305176	-0.0305176	0	-0.0305176	-0.0610352	0.0305176	-0.0305176	-0.0305176
48.2	0.0585937	0.0588989	0.057373	0.0582886	58.8989	58.5938	58.2886	0.0588989	0.0595093	0.0588989	0.0592041	-0.0915527	0	0	-0.0610352	-0.0305176	30.5176	0.0305176	-0.0610352	-0.0610352	-0.0305176	0
48.3	0.0585937	0.0585937	0.057373	0.0582886	58.8989	58.2886	58.2886	0.0592041	0.0592041	0.0588989	0.0592041	-0.0610352	0.0305176	0.0305176	0	0.0305176	0	-0.0915527	-0.0305176	0	0	0
48.4	0.0582886	0.0582886	0.057373	0.0582886	58.8989	57.9834	58.2886	0.0595093	0.0592041	0.0588989	0.0592041	0	0	0	0	0.0305176	30.5176	-0.0610352	0.0305176	-0.0610352	0	0
48.5	0.0582886	0.0579834	0.0576782	0.0582886	58.8989	57.9834	57.9834	0.0595093	0.0592041	0.0588989	0.0595093	0	0	0	0.0305176	0.0305176	0	-0.0915527	0	-0.0305176	-0.0305176	-0.0305176
48.6	0.0582886	0.0582886	0.057373	0.0585937	59.2041	58.2886	57.9834	0.0592041	0.0595093	0.0592041	0.0595093	-0.0915527	0.0305176	-0.0305176	0	-0.0305176	0	-0.0305176	-0.0305176	0	0	-0.0305176
48.7	0.0579834	0.0582886	0.057373	0.0588989	58.8989	58.2886	58.2886	0.0592041	0.0598145	0.0595093	0.0598145	-0.0305176	0	-0.0305176	-0.0305176	-0.0305176	0	-0.0305176	-0.0305176	0.0305176	0.0305176	-0.0305176
48.8	0.0579834	0.0582886	0.0576782	0.0592041	58.8989	58.5938	58.5938	0.0588989	0.0598145	0.0595093	0.0598145	-0.0305176	0.0610352	0.0305176	0.0305176	-0.0610352	0	-0.0610352	-0.0915527	0	0.0305176	-0.0305176
48.9	0.0579834	0.0585937	0.0576782	0.0595093	58.5938	58.2886	59.2041	0.0592041	0.0595093	0.0595093	0.0595093	-0.0305176	0.0305176	0.0915527	0.0305176	0	0	0	-0.0610352	0	0	0
49	0.0579834	0.0585937	0.0579834	0.0595093	58.2886	58.2886	59.5093	0.0592041	0.0592041	0.0595093	0.0588989	-0.0610352	-0.0305176	0.0610352	0.0305176	0	30.5176	-0.0305176	-0.0610352	0	0.0305176	0
49.1	0.0579834	0.0588989	0.0579834	0.0598145	57.9834	57.9834	59.5093	0.0592041	0.0592041	0.0595093	0.0582886	-0.0610352	-0.0305176	0	0	-0.0305176	61.0352	-0.0305176	-0.0305176	0	0.0305176	-0.0610352
49.2	0.0576782	0.0588989	0.0582886	0.0598145	57.9834	57.6782	59.8145	0.0588989	0.0592041	0.0592041	0.0582886	-0.12207	0.0305176	0	0	-0.0305176	0	-0.0610352	0	-0.0305176	0	0
49.3	0.0576782	0.0585937	0.0585937	0.0595093	57.9834	57.0679	59.8145	0.0585937	0.0592041	0.0592041	0.0585937	-0.0915527	0	-0.0305176	0	-0.0305176	-30.5176	-0.0305176	-0.0610352	-0.0610352	0	0
49.4	0.0576782	0.0582886	0.0582886	0.0595093	57.9834	57.0679	60.1196	0.0582886	0.0592041	0.0588989	0.0588989	-0.0305176	-0.0305176	-0.0305176	0	-0.0305176	0	-0.0610352	-0.0610352	0	0	-0.0305176
49.5	0.0576782	0.0582886	0.0579834	0.0595093	57.9834	57.0679	60.1196	0.0585937	0.0588989	0.0592041	0.0588989	-0.0610352	0	0.0305176	0.0305176	-0.0305176	-30.5176	-0.0915527	-0.0305176	0.0610352	0	-0.0610352
49.6	0.0579834	0.0582886	0.0576782	0.0598145	57.9834	57.0679	60.4248	0.0585937	0.0588989	0.0592041	0.0592041	-0.0305176	-0.0305176	0	0.0915527	-0.0305176	-30.5176	-0.12207	0	0.0305176	-0.0305176	-0.0610352
49.7	0.0582886	0.0582886	0.0576782	0.0601196	58.2886	57.0679	60.4248	0.0588989	0.0588989	0.0588989	0.0592041	-0.0610352	0	0.0305176	0.0305176	-0.0610352	0	-0.0305176	-0.0305176	0	-0.0610352	0
49.8	0.0588989	0.0582886	0.0576782	0.0601196	57.9834	57.373	60.4248	0.0595093	0.0588989	0.0585937	0.0592041	-0.0610352	0	-0.0305176	-0.0305176	-0.0305176	30.5176	-0.0305176	-0.0610352	0	-0.0610352	0
49.9	0.0588989	0.0579834	0.0576782	0.0598145	57.6782	57.373	60.1196	0.0598145	0.0585937	0.0585937	0.0592041	-0.0610352	0	0	-0.0305176	0	0	0	-0.0610352	-0.0305176	0	0.0305176
50	0.0588989	0.0582886	0.057373	0.0595093	57.6782	57.373	59.8145	0.0604248	0.0582886	0.0588989	0.0592041	-0.0305176	0	0.0610352	0	-0.0305176	-30.5176	-0.0610352	-0.0305176	0	0	0
50.1	0.0588989	0.0582886	0.057373	0.0595093	57.6782	57.0679	59.5093	0.06073	0.0582886	0.0592041	0.0592041	0	-0.0305176	0	0.0305176	0	0	-0.0610352	-0.0305176	0	0	-0.0305176
50.2	0.0588989	0.0579834	0.0576782	0.0595093	57.9834	56.7627	59.5093	0.0610352	0.0582886	0.0592041	0.0595093	-0.0305176	-0.0305176	-0.0305176	0.0305176	-0.0305176	-30.5176	-0.0610352	0	0.0305176	-0.0305176	-0.0915527
50.3	0.0588989	0.0576782	0.0576782	0.0595093	58.5938	56.4575	59.2041	0.0613403	0.0582886	0.0595093	0.0595093	0	0.0305176	-0.0305176	-0.0305176	-0.0305176	0	-0.0915527	-0.0305176	0.0305176	-0.0305176	-0.0610352
50.4	0.0588989	0.057373	0.0576782	0.0595093	58.8989	56.4575	58.8989	0.0616455	0.0579834	0.0595093	0.0595093	-0.0610352	0.0305176	0	0	-0.0305176	-30.5176	-0.0915527	-0.0915527	0	0	-0.0305176
50.5	0.0588989	0.0570679	0.0576782	0.0595093	58.8989	56.4575	58.8989	0.0616455	0.0576782	0.0595093	0.0592041	-0.0610352	0.0305176	0.0305176	0	-0.0305176	-30.5176	-0.0610352	-0.0610352	0	-0.0610352	0
50.6	0.0592041	0.0570679	0.0576782	0.0598145	58.8989	56.7627	58.8989	0.0613403	0.0579834	0.0592041	0.0588989	-0.0915527	0	0	0.0305176	0	30.5176	0	-0.0915527	0	-0.0610352	0
50.7	0.0592041	0.0570679	0.0576782	0.0595093	58.5938	57.0679	58.8989	0.06073	0.0582886	0.0588989	0.0588989	0	-0.0610352	0	0.0305176	0	0	0	-0.0305176	-0.0305176	-0.0305176	-0.0305176
50.8	0.0592041	0.0570679	0.057373	0.0592041	58.5938	57.373	59.2041	0.06073	0.0582886	0.0582886	0.0585937	-0.0610352	-0.0610352	-0.0305176	0	-0.0305176	0	-0.0305176	0	-0.0305176	-0.0610352	-0.0915527
50.9	0.0588989	0.057373	0.057373	0.0588989	58.2886	57.6782	59.2041	0.0610352	0.0579834	0.0582886	0.0582886	-0.0915527	0	-0.0305176	-0.0305176	-0.0305176	0	-0.0305176	-0.0305176	-0.0610352	0.0305176	0
51	0.0585937	0.0576782	0.0570679	0.0588989	58.2886	57.6782	58.8989	0.0613403	0.0579834	0.0582886	0.0585937	-0.0305176	0.0305176	-0.0305176	0	0	-30.5176	-0.0305176	-0.0610352	0	-0.0305176	-0.0305176
51.1	0.0582886	0.0576782	0.0570679	0.0588989	57.9834	57.9834	59.2041	0.0613403	0.0582886	0.0582886	0.0585937	-0.0305176	-0.0305176	0	0	-0.0305176	-30.5176	-0.0915527	-0.0305176	0	-0.0305176	-0.0305176
51.2	0.0582886	0.0576782	0.0567627	0.0588989	57.9834	57.9834	59.2041	0.0613403	0.0582886	0.0582886	0.0585937	0	0	0	0.0305176	0	-30.5176	-0.0305176	-0.0305176	0	0	-0.0915527
51.3	0.0585937	0.0576782	0.0570679	0.0585937	58.2886	57.9834	59.5093	0.0613403	0.0585937	0.0582886	0.0585937	-0.0305176	-0.0305176	0	0	0	30.5176	-0.0305176	-0.0305176	0	-0.0305176	-0.0305176
51.4	0.0585937	0.0579834	0.057373	0.0588989	58.5938	57.9834	59.2041	0.0610352	0.0588989	0.0579834	0.0585937	-0.0610352	0	0	0	-0.0305176	0	0.0305176	-0.0305176	-0.0610352	-0.0305176	0
51.5	0.0585937	0.0579834	0.0576782	0.0588989	58.8989	57.9834	58.5938	0.0610352	0.0592041	0.0579834	0.0582886	-0.0305176	-0.0305176	-0.0305176	-0.0305176	-0.0305176	0	0	-0.0610352	-0.0305176	-0.0305176	0
51.6	0.0585937	0.0582886	0.0579834	0.0588989	58.8989	57.9834	58.2886	0.06073	0.0588989	0.0582886	0.0582886	-0.0610352	0	-0.0305176	0.0305176	0	-30.5176	0	-0.0305176	-0.0305176	-0.0305176	0
51.7	0.0585937	0.0585937	0.0582886	0.0588989	58.8989	57.373	57.9834	0.0604248	0.0588989	0.0582886	0.0582886	-0.0610352	-0.0305176	0	0	0	30.5176	-0.0610352	-0.0305176	0	0	0
51.8	0.0588989	0.0582886	0.0582886	0.0585937	58.5938	56.7627	57.9834	0.0601196	0.0585937	0.0585937	0.0582886	-0.0305176	0	-0.0305176	0	0.0305176	30.5176	0	-0.0305176	0.0305176	-0.0305176	-0.0305176
51.9	0.0592041	0.0585937	0.0582886	0.0585937	58.2886	56.1523	58.2886	0.0601196	0.0588989	0.0585937	0.0582886	0	-0.0305176	-0.0305176	0	-0.0305176	-61.0352	-0.0610352	0	-0.0305176	-0.0305176	-0.0610352
52	0.0588989	0.0585937	0.0582886	0.0585937	58.2886	56.1523	58.5938	0.0604248	0.0588989	0.0588989	0.0582886	0.0305176	-0.0305176	0.0305176	-0.0305176	-0.0610352	-30.5176	-0.0305176	-0.0610352	0	-0.0305176	-0.0305176
52.1	0.0585937	0.0582886	0.0582886	0.0582886	58.2886	56.1523	58.8989	0.06073	0.0588989	0.0592041	0.0582886	-0.0610352	0.0305176	-0.0305176	-0.0305176	-0.0305176	0	0	-0.0305176	-0.0305176	-0.0305176	-0.0305176
52.2	0.0582886	0.0579834	0.0576782	0.0582886	58.5938	55.8472	58.8989	0.06073	0.0588989	0.0592041	0.0582886	-0.0915527	0	-0.0610352	-0.0305176	-0.0610352	0	-0.0305176	-0.0305176	-0.0305176	-0.0305176	0.0305176
52.3	0.0585937	0.0579834	0.057373	0.0579834	58.5938	55.542	58.8989	0.0604248	0.0588989	0.0595093	0.0585937	-0.0610352	0	-0.0305176	-0.0610352	0	30.5176	0.0305176	0	-0.0610352	0	0
52.4	0.0585937	0.0582886	0.057373	0.0579834	58.2886	54.9316	58.5938	0.0598145	0.0588989	0.0598145	0.0585937	-0.0305176	-0.0610352	-0.0305176	-0.0610352	0	-30.5176	-0.0305176	-0.0305176	-0.0305176	-0.0305176	-0.0305176
52.5	0.0585937	0.0582886	0.0576782	0.0585937	57.9834	54.9316	58.2886	0.0588989	0.0585937	0.0598145	0.0585937	0	-0.0305176	-0.0305176	0.0305176	0	0	0	-0.0305176	0	-0.0305176	-0.0305176
52.6	0.0585937	0.0579834	0.0579834	0.0592041	57.9834	55.542	58.2886	0.0582886	0.0579834	0.0595093	0.0582886	-0.0305176	-0.0305176	0	0.0305176	-0.0610352	0	0	0	0	0	-0.0305176
52.7	0.0585937	0.0576782	0.0576782	0.0595093	57.9834	56.4575	58.5938	0.0585937	0.0585937	0.0592041	0.0579834	0.0305176	-0.0305176	-0.0305176	-0.0305176	-0.0610352	-30.5176	0	-0.0610352	0.0305176	0	-0.0305176
52.8	0.0588989	0.057373	0.0576782	0.0595093	57.9834	57.373	58.8989	0.0592041	0.0588989	0.0595093	0.0576782	-0.0305176	-0.0610352	0	-0.0305176	-0.0305176	-30.5176	-0.0610352	-0.0305176	0	-0.0305176	-0.0305176
52.9	0.0588989	0.057373	0.0576782	0.0595093	57.6782	57.6782	58.8989	0.0598145	0.0592041	0.0598145	0.0579834	-0.0305176	0	-0.0305176	-0.0305176	-0.0305176	0	-0.0305176	-0.0305176	-0.0305176	-0.0305176	0
53	0.0588989	0.057373	0.0579834	0.0592041	57.6782	57.6782	58.8989	0.0598145	0.0592041	0.0595093	0.0582886	-0.0305176	0	-0.0305176	-0.0305176	-0.0610352	0	-0.0305176	0.0305176	-0.0610352	-0.0305176	0.0305176
53.1	0.0588989	0.057373	0.0582886	0.0592041	57.6782	57.6782	58.8989	0.0595093	0.0588989	0.0595093	0.0582886	-0.0610352	-0.0610352	0	-0.0305176	0	0	0	-0.0305176	-0.0305176	0	0
53.2	0.0585937	0.0576782	0.0582886	0.0588989	57.6782	57.6782	58.5938	0.0595093	0.0588989	0.0598145	0.0585937	0	-0.0305176	-0.0305176	0	-0.0610352	0	0	0	-0.0305176	-0.0305176	0.0305176
53.3	0.0585937	0.0579834	0.0582886	0.0588989	57.9834	57.373	58.5938	0.0598145	0.0585937	0.0598145	0.0588989	0	-0.0305176	-0.0610352	0	0	-30.5176	0	0.0305176	-0.0610352	-0.0305176	0
53.4	0.0585937	0.0582886	0.0579834	0.0588989	57.6782	57.373	58.2886	0.0598145	0.0585937	0.0601196	0.0588989	0	-0.0305176	-0.0305176	0	0	-30.5176	-0.0305176	0.0305176	0	0	-0.0305176
53.5	0.0585937	0.0585937	0.0579834	0.0588989	57.6782	57.6782	58.2886	0.0598145	0.0585937	0.0601196	0.0592041	-0.0305176	0.0305176	-0.0305176	0	-0.0305176	-30.5176	-0.0610352	-0.0305176	0	0	-0.0305176
53.6	0.0585937	0.0588989	0.0579834	0.0585937	57.373	57.9834	58.5938	0.0598145	0.0585937	0.0598145	0.0595093	-0.0305176	0.0305176	-0.0305176	0	0	-30.5176	-0.0305176	0	-0.0305176	-0.0305176	-0.0305176
53.7	0.0588989	0.0595093	0.0585937	0.0585937	57.0679	58.5938	58.5938	0.0601196	0.0582886	0.0598145	0.0598145	0	0	0	0	0.0305176	-30.5176	-0.0610352	0	0	-0.0305176	-0.0305176
53.8	0.0588989	0.0598145	0.0588989	0.0585937	57.373	58.8989	58.8989	0.0598145	0.0582886	0.0595093	0.0598145	-0.0305176	0	0	0.0305176	-0.0305176	-61.0352	-0.0305176	0	0.0305176	-0.0915527	-0.0305176
53.9	0.0588989	0.0601196	0.0598145	0.0585937	57.6782	59.5093	58.8989	0.0598145	0.0582886	0.0592041	0.0592041	-0.0305176	-0.0610352	0	-0.0305176	0	0	-0.0305176	0	-0.0610352	-0.0305176	-0.0305176
54	0.0585937	0.0601196	0.0601196	0.0585937	57.9834	59.8145	58.5938	0.0598145	0.0585937	0.0595093	0.0592041	0	0	0	0	0	-30.5176	0	0	-0.0305176	-0.0610352	-0.0305176
54.1	0.0588989	0.0604248	0.0604248	0.0585937	58.2886	59.8145	58.2886	0.0592041	0.0588989	0.0592041	0.0588989	0	0	-0.0610352	-0.0305176	0	0	0.0610352	-0.0305176	-0.0305176	-0.0305176	-0.0305176
54.2	0.0592041	0.0604248	0.0604248	0.0588989	58.2886	59.8145	57.9834	0.0588989	0.0588989	0.0595093	0.0585937	0.0305176	-0.0610352	0	0	-0.0305176	0	0	0	-0.0305176	-0.0305176	-0.0305176
54.3	0.0592041	0.0604248	0.0604248	0.0595093	58.2886	59.5093	57.9834	0.0585937	0.0592041	0.0595093	0.0585937	0	0	-0.0610352	0	-0.0305176	-61.0352	0	0	0	0	-0.0305176
54.4	0.0595093	0.0601196	0.0604248	0.0595093	58.2886	59.5093	57.9834	0.0582886	0.0598145	0.0592041	0.0582886	0	0	-0.0305176	-0.0305176	-0.0305176	-61.0352	-0.0610352	-0.0305176	-0.0305176	-0.0305176	-0.0305176
54.5	0.0598145	0.0601196	0.0604248	0.0595093	58.2886	59.5093	58.2886	0.0582886	0.0598145	0.0588989	0.0582886	-0.0305176	-0.0305176	0	-0.0305176	0	-30.5176	0	-0.0610352	-0.0305176	-0.0305176	0
54.6	0.0601196	0.0601196	0.0601196	0.0595093	58.2886	59.2041	58.5938	0.0582886	0.0601196	0.0585937	0.0585937	0	-0.0610352	-0.0610352	-0.0305176	-0.0305176	0	-0.0305176	-0.0610352	-0.0305176	-0.0305176	-0.0610352
54.7	0.0604248	0.0601196	0.0598145	0.0595093	58.2886	59.2041	58.5938	0.0585937	0.0598145	0.0582886	0.0582886	-0.0305176	-0.0610352	0	-0.12207	-0.0610352	0	0	0.0305176	-0.0610352	-0.0305176	0
54.8	0.0604248	0.0598145	0.0595093	0.0595093	58.2886	58.8989	58.5938	0.0588989	0.0598145	0.0582886	0.0585937	-0.0305176	-0.0610352	-0.0305176	-0.0305176	-0.0305176	-61.0352	0.0305176	0.0305176	-0.0610352	0.0305176	0.0305176
54.9	0.0601196	0.0598145	0.0592041	0.0595093	58.2886	58.5938	58.5938	0.0592041	0.0595093	0.0579834	0.0585937	0.0305176	-0.0610352	-0.0305176	-0.0305176	-0.0610352	0	0	0	-0.0610352	-0.0305176	-0.0305176
55	0.0598145	0.0598145	0.0592041	0.0595093	58.2886	58.5938	58.8989	0.0595093	0.0595093	0.0579834	0.0585937	0.0305176	-0.0305176	0	0	0.0305176	30.5176	-0.0305176	0	0.0610352	0	0
55.1	0.0601196	0.0595093	0.0592041	0.0595093	58.2886	58.8989	58.8989	0.0595093	0.0592041	0.0579834	0.0585937	0.0305176	-0.0610352	-0.0305176	-0.0305176	-0.0305176	-30.5176	-0.0305176	-0.0305176	0	-0.0305176	-0.0610352
55.2	0.0604248	0.0595093	0.0595093	0.0595093	58.2886	58.8989	58.8989	0.0592041	0.0588989	0.0582886	0.0588989	-0.0610352	-0.0305176	0	-0.0305176	-0.0305176	-61.0352	-0.0305176	0	-0.0305176	0	0
55.3	0.06073	0.0595093	0.0595093	0.0595093	58.5938	59.2041	58.8989	0.0588989	0.0585937	0.0582886	0.0592041	0	-0.0305176	-0.0305176	-0.0610352	-0.0305176	-30.5176	-0.0305176	-0.0305176	-0.0305176	0	0
55.4	0.06073	0.0595093	0.0598145	0.0595093	58.8989	59.2041	58.8989	0.0585937	0.0582886	0.0585937	0.0595093	-0.0610352	0	0	-0.0915527	-0.0305176	0	-0.0305176	-0.0305176	-0.0610352	-0.0305176	0
55.5	0.0610352	0.0598145	0.0601196	0.0592041	59.2041	59.5093	58.8989	0.0582886	0.0582886	0.0588989	0.0592041	0.0305176	-0.0305176	0	-0.0610352	-0.0305176	0	0	-0.0305176	-0.0305176	-0.0305176	0
55.6	0.0610352	0.0598145	0.0601196	0.0588989	59.2041	59.5093	58.5938	0.0579834	0.0582886	0.0592041	0.0592041	-0.0305176	-0.0305176	0	-0.0305176	0.0305176	0	0.0305176	0.0305176	-0.0610352	-0.0305176	-0.0305176
55.7	0.0610352	0.0601196	0.0598145	0.0585937	58.8989	59.2041	58.5938	0.0576782	0.0582886	0.0592041	0.0588989	0.0305176	-0.0610352	-0.0610352	-0.0305176	-0.0610352	-61.0352	0	-0.0305176	-0.0305176	0	0
55.8	0.06073	0.0601196	0.0598145	0.0582886	58.8989	59.2041	58.5938	0.0576782	0.0582886	0.0592041	0.0588989	0	0.0305176	0	-0.0305176	0	-30.5176	-0.0305176	0	-0.0610352	0	0
55.9	0.0604248	0.0601196	0.0595093	0.0582886	58.8989	58.8989	58.5938	0.0579834	0.0582886	0.0595093	0.0592041	0.0305176	0	0	0	-0.0305176	-61.0352	-0.0305176	-0.0305176	0	0.0305176	0
56	0.0604248	0.0601196	0.0592041	0.0582886	59.5093	58.5938	58.8989	0.0582886	0.0579834	0.0601196	0.0595093	-0.0305176	0	-0.0305176	-0.0305176	-0.0305176	-61.0352	-0.0305176	0	-0.0305176	0	-0.0610352
56.1	0.0601196	0.0601196	0.0592041	0.0582886	59.5093	58.5938	58.8989	0.0585937	0.0579834	0.0604248	0.0598145	-0.0915527	0	-0.0305176	-0.0610352	-0.0305176	-30.5176	-0.0305176	-0.0305176	-0.0305176	0	-0.0305176
56.2	0.0595093	0.0598145	0.0592041	0.0585937	59.5093	58.5938	58.8989	0.0585937	0.0579834	0.0604248	0.0601196	-0.0610352	0	-0.0305176	-0.0610352	-0.0305176	0	0	0	-0.0915527	-0.0305176	-0.0610352
56.3	0.0595093	0.0598145	0.0598145	0.0588989	59.5093	58.2886	58.5938	0.0582886	0.0576782	0.0604248	0.0601196	0	-0.0305176	-0.0610352	-0.0305176	-0.0305176	-30.5176	0.0305176	-0.0305176	-0.0610352	-0.0610352	0
56.4	0.0595093	0.0598145	0.0601196	0.0588989	59.2041	58.5938	58.5938	0.0582886	0.057373	0.0604248	0.0601196	-0.0305176	-0.0610352	-0.0305176	-0.0915527	-0.0305176	-30.5176	0.0305176	0	-0.0915527	-0.0305176	0.0305176
56.5	0.0595093	0.0595093	0.0601196	0.0588989	59.2041	58.5938	58.5938	0.0582886	0.057373	0.0601196	0.0601196	0.0305176	-0.0305176	-0.0915527	-0.0610352	0	-61.0352	0	0	-0.0305176	0	0
56.6	0.0595093	0.0595093	0.0601196	0.0585937	59.2041	58.8989	58.5938	0.0585937	0.0579834	0.0595093	0.0601196	0	-0.0305176	-0.0610352	-0.0305176	0.0305176	-30.5176	0	0.0305176	-0.0610352	-0.0610352	0
56.7	0.0598145	0.0595093	0.0601196	0.0582886	59.2041	59.5093	58.8989	0.0588989	0.0582886	0.0595093	0.0604248	0.0610352	0.0305176	-0.0305176	0	-0.0610352	-61.0352	0	0	-0.0305176	-0.0610352	0
56.8	0.0601196	0.0592041	0.0598145	0.0582886	58.8989	59.5093	59.2041	0.0592041	0.0585937	0.0595093	0.0604248	0	0	-0.0610352	-0.0305176	-0.0610352	-61.0352	0	0	-0.0305176	-0.0305176	0
56.9	0.0601196	0.0592041	0.0598145	0.0582886	58.2886	59.8145	59.5093	0.0592041	0.0588989	0.0598145	0.06073	-0.0305176	-0.0305176	-0.0305176	-0.0915527	-0.0610352	-61.0352	0.0305176	-0.0305176	-0.0305176	0.0305176	0.0305176
57	0.0598145	0.0592041	0.0595093	0.0585937	58.2886	59.8145	59.8145	0.0592041	0.0585937	0.0601196	0.06073	0	0	-0.0305176	-0.0915527	-0.0305176	-61.0352	-0.0305176	-0.0305176	-0.0305176	-0.0305176	0
57.1	0.0595093	0.0592041	0.0588989	0.0585937	58.2886	59.8145	59.8145	0.0588989	0.0582886	0.0604248	0.0610352	0	-0.0610352	-0.0305176	-0.0610352	0	-30.5176	0.0305176	-0.0305176	-0.0305176	-0.0305176	0
57.2	0.0592041	0.0592041	0.0585937	0.0585937	58.2886	59.8145	59.5093	0.0588989	0.0579834	0.0601196	0.0610352	0.0305176	-0.0915527	-0.0610352	0	0	-30.5176	0	0.0610352	-0.0305176	-0.0610352	0
57.3	0.0588989	0.0592041	0.0585937	0.0588989	58.5938	59.8145	59.2041	0.0588989	0.0579834	0.0601196	0.0610352	0.0305176	-0.0915527	-0.0610352	0.0610352	0	-61.0352	0.0305176	0.0915527	-0.0610352	-0.0610352	0
57.4	0.0585937	0.0588989	0.0588989	0.0588989	58.8989	59.5093	59.2041	0.0582886	0.0576782	0.0595093	0.0610352	0.0305176	-0.0610352	-0.0305176	-0.0305176	-0.0305176	-91.5527	0	0.0305176	0	0.0305176	0
57.5	0.0585937	0.0585937	0.0592041	0.0588989	58.8989	59.2041	59.2041	0.0579834	0.0576782	0.0595093	0.0610352	0	0	-0.0305176	-0.0610352	-0.0305176	-91.5527	0.0305176	-0.0610352	0	0	-0.0305176
57.6	0.0585937	0.0585937	0.0595093	0.0588989	58.5938	58.8989	59.2041	0.0576782	0.0576782	0.0595093	0.0610352	0.0305176	-0.0305176	0	-0.0610352	-0.0305176	-61.0352	-0.0305176	-0.0915527	0	0	-0.0305176
57.7	0.0588989	0.0585937	0.0595093	0.0588989	58.5938	58.8989	59.2041	0.057373	0.0579834	0.0595093	0.06073	0	-0.0305176	-0.0305176	0	-0.0610352	-30.5176	0.0305176	0	-0.0305176	-0.0610352	-0.0305176
57.8	0.0592041	0.0588989	0.0595093	0.0588989	58.2886	58.8989	59.5093	0.057373	0.0585937	0.0595093	0.0604248	0	-0.0610352	-0.0305176	-0.0305176	-0.0610352	-30.5176	0.0305176	0.0305176	-0.0305176	-0.0610352	0
57.9	0.0595093	0.0592041	0.0595093	0.0582886	57.9834	58.5938	59.5093	0.0570679	0.0585937	0.0595093	0.0604248	0.0305176	-0.0610352	-0.0610352	-0.0610352	-0.0610352	-30.5176	0	0	-0.0610352	-0.0610352	-0.0305176
58	0.0210571	0.0241089	0.0299072	0.0357056	44.8608	58.2886	75.0732	0.0823975	0.0915527	0.0976562	0.102539	-100.098	-80.1697	-60.0891	-40.1001	-20.0195	-30.5176	20.0195	40.0696	60.0281	80.0171	100.098
58.1	-0.413208	-0.340881	-0.256653	-0.16449	-65.918	58.5938	196.533	0.302124	0.400391	0.488281	0.566406	-100.067	-80.1392	-60.0891	-40.1001	-20.0195	-61.0352	19.989	40.0085	60.0281	80.0476	100.098
58.2	-1.23322	-1.00891	-0.765991	-0.510254	-249.939	58.5938	395.508	0.674438	0.943909	1.19812	1.43951	-100.128	-80.1392	-60.0891	-40.0696	-20.0195	-30.5176	20.0195	40.0085	60.0281	80.0781	100.098
58.3	-1.93298	-1.56799	-1.18256	-0.787354	-392.761	58.5938	546.875	0.966797	1.38275	1.78467	2.17804	-100.128	-80.1086	-60.0891	-40.0391	-19.989	-61.0352	19.989	40.0391	60.0586	80.0171	100.098
58.4	-2.211	-1.78345	-1.33575	-0.885315	-438.538	58.8989	591.125	1.06232	1.53717	2.00165	2.46338	-100.128	-80.0781	-60.0891	-40.0696	-20.0195	-30.5176	20.0195	40.0391	59.9976	80.0476	100.067
58.5	-2.10937	-1.69525	-1.26068	-0.831299	-404.663	58.8989	549.927	0.994873	1.44897	1.89697	2.34467	-100.098	-80.1086	-60.0891	-40.1001	-20.0806	-30.5176	19.989	39.978	60.0281	80.0171	100.098
58.6	-1.8161	-1.45508	-1.07513	-0.704956	-334.778	58.8989	470.886	0.852966	1.24573	1.63513	2.02393	-100.128	-80.0781	-60.1196	-40.1306	-20.0195	-30.5176	19.989	39.978	60.0281	80.0781	100.128
58.7	-1.49231	-1.19141	-0.876465	-0.570068	-262.451	58.5938	391.541	0.705872	1.02997	1.35315	1.67358	-100.128	-80.1392	-60.0891	-40.1001	-20.0195	-30.5176	19.989	40.0085	60.0281	80.0781	100.189
58.8	-1.21735	-0.968323	-0.710754	-0.457153	-202.942	58.2886	327.759	0.585327	0.85083	1.11755	1.37848	-100.128	-80.1392	-60.0281	-40.0696	-20.0195	0	20.0195	40.0696	60.0586	80.0476	100.128
58.9	-1.00861	-0.79895	-0.585632	-0.371704	-158.691	58.2886	281.067	0.495911	0.716858	0.939636	1.15631	-100.098	-80.1086	-60.0891	-40.0696	-20.0195	0	19.989	40.0391	60.0586	80.0476	100.098
59	-0.853577	-0.672913	-0.492554	-0.308228	-126.038	57.9834	247.803	0.430298	0.618896	0.808411	0.993042	-100.098	-80.0781	-60.1196	-40.0696	-20.05	-61.0352	19.989	40.0391	60.0281	80.0476	100.098
59.1	-0.735168	-0.576782	-0.420837	-0.26001	-101.318	57.6782	222.473	0.380554	0.545349	0.708618	0.86853	-100.159	-80.1086	-60.1196	-40.0696	-20.05	-30.5176	19.989	40.0391	60.0281	80.0781	100.098
59.2	-0.639954	-0.499573	-0.362549	-0.221558	-81.7871	57.373	202.942	0.341492	0.48645	0.629272	0.769348	-100.128	-80.0781	-60.0891	-40.1001	-20.05	-61.0352	19.9585	40.0085	60.0586	80.0476	100.098
59.3	-0.560303	-0.435486	-0.314026	-0.189514	-65.3076	57.373	186.462	0.309143	0.437622	0.563049	0.686951	-100.159	-80.1392	-60.0281	-40.1001	-20.0195	0	19.9585	40.0085	60.0586	80.0781	100.128
59.4	-0.492249	-0.381165	-0.272827	-0.162354	-51.5747	57.6782	172.729	0.281982	0.396118	0.507202	0.617676	-100.098	-80.1086	-60.0586	-40.0696	-20.0806	-30.5176	19.9585	40.0085	60.0281	80.0476	100.128
59.5	-0.43335	-0.334473	-0.237427	-0.13916	-39.978	57.9834	160.828	0.259094	0.361023	0.45929	0.559082	-100.159	-80.0781	-60.0891	-40.1306	-20.0195	0	20.0195	40.0085	59.9976	80.0781	100.098
59.6	-0.38269	-0.294189	-0.207214	-0.119324	-30.2124	57.9834	150.757	0.239868	0.331116	0.418396	0.509338	-100.159	-80.1392	-60.0891	-40.0696	-19.989	-30.5176	19.989	40.0391	59.9976	80.0171	100.098
59.7	-0.33905	-0.259705	-0.18158	-0.102234	-21.6675	57.9834	141.907	0.223389	0.305786	0.383606	0.466614	-100.098	-80.0781	-60.0586	-40.0391	-20.0195	-30.5176	19.989	40.0085	60.0281	80.0476	100.098
59.8	-0.301514	-0.229797	-0.159912	-0.0872803	-14.3433	57.9834	134.277	0.20874	0.284424	0.354004	0.430298	-100.128	-80.0781	-60.0586	-40.0391	-20.05	-30.5176	19.9585	40.0391	60.0281	80.0476	100.128
59.9	-0.26886	-0.203857	-0.140991	-0.0747681	-7.93457	57.9834	127.869	0.196228	0.266113	0.328979	0.399475	-100.128	-80.1086	-60.0891	-40.0696	-20.0195	0	19.9585	40.0696	60.0281	80.1086	100.128
60	-0.240784	-0.181885	-0.124817	-0.0637817	-2.44141	57.9834	122.07	0.185242	0.249939	0.307617	0.37323	-100.128	-80.1086	-60.0586	-40.0696	-19.989	-30.5176	19.9585	40.0085	60.0281	80.0476	100.067
60.1	-0.216064	-0.162659	-0.110474	-0.0537109	1.83105	57.9834	116.882	0.175476	0.236206	0.289001	0.350647	-100.128	-80.1086	-60.0586	-40.0696	-20.0195	0	19.989	40.0085	60.0281	80.0171	100.128
60.2	-0.194702	-0.146179	-0.0982666	-0.045166	6.10352	57.9834	112.61	0.167542	0.224304	0.273132	0.330505	-100.189	-80.1086	-60.0891	-40.0391	-20.0195	30.5176	19.989	40.0391	59.9976	80.0781	100.128
60.3	-0.176086	-0.131226	-0.0872803	-0.038147	9.46045	57.9834	108.948	0.160522	0.213928	0.259705	0.31311	-100.128	-80.1086	-60.0891	-40.1001	-20.0195	30.5176	20.0195	40.0391	59.9976	80.0781	100.159
60.4	-0.159912	-0.118103	-0.0775146	-0.0320435	12.5122	57.6782	106.201	0.154419	0.205078	0.247803	0.298157	-100.189	-80.1086	-60.0891	-40.0696	-20.0195	0	19.989	40.0391	60.0586	80.0781	100.128
60.5	-0.146179	-0.107117	-0.0689697	-0.0262451	15.2588	57.9834	104.065	0.148926	0.197144	0.237732	0.285034	-100.159	-80.0476	-60.0586	-40.0696	-19.989	0	20.0195	40.0391	60.0586	80.0476	100.128
60.6	-0.133972	-0.0979614	-0.0622559	-0.0216675	17.7002	58.2886	102.539	0.144348	0.19043	0.228882	0.274353	-100.189	-80.0781	-60.0891	-40.0696	-20.0195	0	19.9585	40.0085	60.0586	80.0781	100.098
60.7	-0.122986	-0.0897217	-0.0564575	-0.0177002	19.2261	58.2886	100.708	0.140686	0.184937	0.221558	0.265503	-100.159	-80.0781	-60.1196	-40.0085	-19.989	0	19.989	39.978	60.0586	80.0781	100.098
60.8	-0.113525	-0.0823975	-0.0509644	-0.0140381	20.4468	57.9834	99.1821	0.137329	0.180054	0.215759	0.258179	-100.159	-80.0781	-60.0891	-40.0696	-19.989	-30.5176	19.9585	40.0391	60.0586	80.0476	100.128
60.9	-0.105286	-0.0759888	-0.0460815	-0.0109863	21.6675	57.6782	97.3511	0.134277	0.175476	0.210266	0.25177	-100.128	-80.1086	-60.0586	-40.0391	-20.0806	-61.0352	19.989	40.0391	60.0281	80.1086	100.098
61	-0.0982666	-0.0701904	-0.0418091	-0.00854492	23.1934	57.373	95.8252	0.131531	0.171814	0.205383	0.245972	-100.128	-80.1392	-60.0891	-40.0696	-20.0806	0	19.989	40.0391	60.0586	79.9866	100.098
61.1	-0.0921631	-0.0653076	-0.038147	-0.00640869	24.4141	57.0679	94.9097	0.1297	0.168762	0.201111	0.240784	-100.189	-80.1086	-60.0281	-40.0696	-20.05	30.5176	19.989	40.0085	60.0586	80.0476	100.098
61.2	-0.0866699	-0.0613403	-0.03479	-0.00457764	25.9399	57.0679	93.9941	0.128174	0.166321	0.197144	0.237122	-100.159	-80.0476	-60.0891	-40.1001	-20.0195	-30.5176	19.9585	39.978	60.0586	80.0476	100.128
61.3	-0.0817871	-0.0576782	-0.0320435	-0.00274658	26.8555	57.373	93.0786	0.126648	0.16449	0.194092	0.233765	-100.128	-80.0781	-60.1196	-40.1306	-20.0806	0	19.989	40.0391	60.0586	80.0781	100.128
61.4	-0.0778198	-0.0546265	-0.0296021	-0.0012207	27.771	57.6782	92.4683	0.124817	0.162354	0.191345	0.231323	-100.128	-80.0781	-60.1196	-40.0391	-20.0195	-61.0352	19.989	40.0391	60.0586	80.0476	100.067
61.5	-0.0744629	-0.0518799	-0.0274658	0	28.3813	57.6782	91.8579	0.123291	0.160828	0.188904	0.229187	-100.128	-80.0781	-60.1196	-40.0391	-20.05	0	20.0195	40.0391	60.1196	80.0781	100.067
61.6	-0.0717163	-0.0491333	-0.0259399	0.0012207	28.9917	57.6782	91.2476	0.121765	0.158997	0.187073	0.227661	-100.098	-80.1392	-60.0891	-40.0391	-20.0806	-30.5176	19.989	40.0085	60.0586	80.0476	100.067
61.7	-0.0689697	-0.0469971	-0.0244141	0.00244141	29.2969	57.9834	90.6372	0.120544	0.157166	0.185242	0.226135	-100.128	-80.1086	-60.0586	-40.1001	-20.05	-30.5176	19.9585	40.0085	60.0281	80.0781	100.067
61.8	-0.0665283	-0.045166	-0.0231934	0.00335693	29.9072	57.9834	90.0269	0.119934	0.15564	0.183105	0.224915	-100.128	-80.1392	-60.0891	-40.1001	-20.0195	-30.5176	19.989	39.978	60.0281	80.0476	100.128
61.9	-0.0646973	-0.0436401	-0.0219727	0.00427246	29.9072	58.2886	89.7217	0.119019	0.154419	0.181274	0.223694	-100.159	-80.1086	-60.1196	-40.1001	-20.05	0	20.0195	39.978	60.0586	80.0171	100.098
62	-0.062561	-0.0421143	-0.0210571	0.00518799	29.6021	58.2886	89.4165	0.118103	0.153809	0.179443	0.222778	-100.098	-80.0781	-60.0586	-40.0696	-20.0195	30.5176	19.989	40.0391	60.0891	80.0171	100.128
62.1	-0.0610352	-0.0408936	-0.0201416	0.00579834	29.6021	58.2886	89.4165	0.117187	0.153198	0.177917	0.221558	-100.159	-80.1086	-60.0891	-40.0696	-20.0195	0	20.0195	40.0391	60.0891	80.0171	100.128
62.2	-0.0592041	-0.0396729	-0.0189209	0.00671387	29.6021	58.5938	89.1113	0.116577	0.152588	0.177002	0.220642	-100.128	-80.1086	-60.1196	-40.0391	-20.0195	-61.0352	20.0195	40.0391	60.0891	80.0171	100.037
62.3	-0.057373	-0.0384521	-0.0180054	0.00701904	29.9072	58.8989	88.8062	0.115967	0.151978	0.176392	0.219421	-100.128	-80.1086	-60.0891	-40.0085	-19.9585	30.5176	20.0195	40.0391	60.0586	80.0476	100.037
62.4	-0.0561523	-0.0378418	-0.0170898	0.00732422	30.5176	59.2041	88.501	0.115356	0.151367	0.176697	0.218506	-100.098	-80.0781	-60.0891	-40.0391	-20.05	-30.5176	19.989	40.0391	60.0281	80.0476	100.067
62.5	-0.0552368	-0.0369263	-0.0161743	0.00793457	30.8228	59.2041	88.1958	0.115051	0.150452	0.177002	0.21759	-100.159	-80.0781	-60.0586	-40.0391	-20.05	0	19.9585	40.0085	60.0586	80.0171	100.128
62.6	-0.0543213	-0.0360107	-0.0152588	0.00793457	31.1279	59.2041	87.8906	0.114746	0.149536	0.177002	0.216675	-100.128	-80.0781	-60.0891	-40.0696	-20.0195	0	19.989	40.0391	60.0281	80.0476	100.098
62.7	-0.0534058	-0.0350952	-0.0143433	0.00823975	31.7383	59.2041	87.5854	0.114746	0.148926	0.177002	0.216064	-100.128	-80.1086	-60.0891	-40.0696	-20.05	0	20.0195	39.978	60.0281	80.0171	100.098
62.8	-0.0524902	-0.0344849	-0.0140381	0.00823975	31.4331	59.2041	86.9751	0.114136	0.148315	0.176697	0.216064	-100.128	-80.1392	-60.0891	-40.0391	-20.0195	0	19.989	40.0391	60.0586	80.0171	100.098
62.9	-0.0518799	-0.0335693	-0.0134277	0.00823975	31.4331	58.8989	86.9751	0.113525	0.14801	0.176086	0.216064	-100.159	-80.1086	-60.1196	-40.0391	-20.0195	0	19.989	40.0085	60.0281	79.9866	100.098
63	-0.0509644	-0.032959	-0.0131226	0.00823975	31.4331	58.8989	86.6699	0.112915	0.147705	0.175476	0.21637	-100.128	-80.1086	-60.0586	-40.0696	-19.989	-30.5176	19.9585	40.0391	60.0891	80.0476	100.067
63.1	-0.050354	-0.0320435	-0.0128174	0.00854492	31.4331	58.5938	86.3647	0.11261	0.147705	0.174866	0.21698	-100.098	-80.0781	-60.1196	-40.0391	-20.0195	30.5176	19.989	40.0391	60.0281	80.0171	100.067
63.2	-0.0500488	-0.0317383	-0.0125122	0.0088501	31.1279	58.8989	86.0596	0.112305	0.14801	0.174561	0.21698	-100.159	-80.0476	-60.0891	-40.0391	-20.0195	-30.5176	19.989	40.0085	60.1196	80.0781	100.067
63.3	-0.0497437	-0.0314331	-0.012207	0.00915527	31.4331	59.2041	85.7544	0.112305	0.14801	0.174255	0.21698	-100.098	-80.1086	-60.0891	-40.0696	-20.0195	0	19.9585	39.978	60.0586	80.0476	100.067
63.4	-0.0491333	-0.0311279	-0.0119019	0.00915527	31.7383	59.2041	86.0596	0.112	0.147705	0.174255	0.216675	-100.159	-80.0781	-60.0891	-40.0391	-20.0195	0	19.989	39.978	60.1196	80.0476	100.037
63.5	-0.0488281	-0.0305176	-0.0115967	0.00946045	32.3486	58.8989	86.3647	0.111694	0.1474	0.174255	0.21637	-100.159	-80.0781	-60.0891	-40.0696	-19.989	30.5176	19.989	40.0085	60.0586	80.0476	100.067
63.6	-0.0482178	-0.0299072	-0.0115967	0.00976562	32.6538	58.5938	86.3647	0.111389	0.147095	0.174561	0.216064	-100.159	-80.1392	-60.0891	-40.0696	-20.0195	30.5176	19.9585	39.978	60.0586	80.0171	100.098
63.7	-0.0476074	-0.0296021	-0.0115967	0.00976562	33.2642	58.2886	86.3647	0.111389	0.14679	0.174866	0.216064	-100.128	-80.1086	-60.1501	-40.1001	-19.989	30.5176	19.989	40.0391	60.0586	80.0781	100.098
63.8	-0.0469971	-0.0292969	-0.0112915	0.0100708	33.5693	58.2886	86.6699	0.111694	0.146484	0.175476	0.215759	-100.128	-80.1086	-60.0891	-40.0696	-20.1111	0	19.989	40.0085	60.0891	80.0476	100.067
63.9	-0.0460815	-0.0292969	-0.0112915	0.0100708	33.8745	58.2886	86.9751	0.111694	0.146179	0.175476	0.215454	-100.128	-80.0781	-60.1196	-40.0391	-20.0195	-30.5176	19.989	40.0085	60.0891	80.0476	100.037
64	-0.0457764	-0.0292969	-0.0109863	0.0100708	33.8745	58.2886	87.2803	0.112	0.145569	0.175476	0.215454	-100.159	-80.1086	-60.0891	-40.0391	-20.0195	0	19.989	39.978	60.0891	80.0476	100.037
64.1	-0.0454712	-0.0292969	-0.0106812	0.0100708	33.8745	58.2886	87.5854	0.112305	0.145264	0.175476	0.215149	-100.128	-80.0476	-60.0586	-40.0696	-20.05	-30.5176	19.9585	39.9475	60.1196	80.0781	100.067
64.2	-0.0454712	-0.0289917	-0.010376	0.0100708	33.8745	57.9834	87.5854	0.112305	0.144653	0.175171	0.214844	-100.159	-80.1697	-60.0891	-40.0696	-20.05	30.5176	19.989	39.9475	60.0586	80.0171	100.037
64.3	-0.045166	-0.0289917	-0.010376	0.0100708	33.5693	57.9834	87.2803	0.112305	0.144043	0.174866	0.214539	-100.159	-80.1086	-60.1196	-40.0391	-20.0195	30.5176	19.9585	40.0085	60.0586	80.0476	100.098
64.4	-0.045166	-0.0289917	-0.0106812	0.010376	33.5693	57.9834	87.2803	0.112	0.143433	0.174561	0.214233	-100.128	-80.0781	-60.0891	-40.0391	-20.05	61.0352	19.989	40.0085	60.0891	79.9866	100.067
64.5	-0.0448608	-0.0289917	-0.0106812	0.010376	33.2642	57.9834	86.9751	0.111694	0.142517	0.17395	0.214233	-100.159	-80.0781	-60.1196	-40.0696	-20.0806	0	19.989	40.0085	60.0891	80.0781	100.098
64.6	-0.0445557	-0.0292969	-0.010376	0.010376	32.959	58.5938	86.6699	0.111389	0.141907	0.17334	0.214233	-100.098	-80.1086	-60.1196	-40.0391	-20.0806	-30.5176	20.0195	40.0391	60.0586	80.0171	100.067
64.7	-0.0442505	-0.0289917	-0.0100708	0.010376	32.959	58.8989	86.3647	0.111389	0.141602	0.172729	0.214233	-100.128	-80.1392	-60.1196	-40.0391	-20.0195	-30.5176	19.928	40.0085	60.0586	80.0781	100.037
64.8	-0.0442505	-0.0280762	-0.00976562	0.010376	32.6538	58.8989	85.7544	0.111389	0.141296	0.172424	0.213928	-100.159	-80.1086	-60.0586	-40.0391	-20.0195	0	19.928	39.978	60.1196	80.0476	100.037
64.9	-0.0442505	-0.0274658	-0.00946045	0.0106812	32.6538	58.8989	85.7544	0.111389	0.141602	0.172119	0.213623	-100.189	-80.0781	-60.0586	-40.0085	-20.05	0	19.928	40.0391	60.0281	80.0476	100.098
65	-0.0442505	-0.0271606	-0.00946045	0.0106812	32.959	58.5938	85.4492	0.111694	0.141602	0.172119	0.213318	-100.159	-80.0781	-60.0281	-40.0391	-20.0806	30.5176	20.0195	40.0085	60.0586	80.0476	100.098
65.1	-0.0445557	-0.0268555	-0.00946045	0.0109863	33.2642	58.2886	85.4492	0.111694	0.141602	0.172119	0.213013	-100.189	-80.1392	-60.0891	-40.1001	-20.0195	-30.5176	20.0195	40.0696	60.0281	80.0476	100.098
65.2	-0.0445557	-0.0265503	-0.00946045	0.0112915	33.5693	58.2886	85.7544	0.112	0.141602	0.172119	0.212708	-100.128	-80.1392	-60.0891	-40.0391	-20.0195	0	19.989	40.0085	60.0891	80.0476	100.067
65.3	-0.0445557	-0.0262451	-0.00946045	0.0112915	33.8745	57.9834	85.7544	0.112305	0.141296	0.172119	0.212708	-100.128	-80.0781	-60.1196	-40.0391	-19.989	30.5176	19.9585	40.0085	60.0891	80.0171	100.067
65.4	-0.0439453	-0.0262451	-0.00946045	0.0109863	34.4849	57.9834	85.4492	0.112915	0.141602	0.171814	0.212402	-100.098	-80.0476	-60.0891	-39.978	-20.0195	30.5176	19.989	40.0085	60.0281	80.0171	100.098
65.5	-0.0439453	-0.0265503	-0.00946045	0.0112915	34.79	57.9834	85.144	0.11322	0.141907	0.171814	0.212097	-100.189	-80.0476	-60.1196	-40.0085	-20.0195	0	19.989	40.0391	60.0281	80.0476	100.037
65.6	-0.0436401	-0.0268555	-0.00946045	0.0112915	35.0952	58.2886	85.144	0.11322	0.142212	0.172119	0.212097	-100.189	-80.0781	-60.1196	-40.0391	-20.05	0	19.989	39.978	60.0586	80.1086	100.128
65.7	-0.0436401	-0.0268555	-0.00915527	0.0112915	35.0952	58.2886	84.8389	0.11322	0.142212	0.172119	0.211792	-100.159	-80.1086	-60.0891	-40.0696	-20.0806	-30.5176	19.9585	40.0085	60.0586	80.1086	100.067
65.8	-0.043335	-0.0268555	-0.00915527	0.0112915	34.79	58.5938	84.5337	0.11322	0.142212	0.172424	0.211792	-100.128	-80.1392	-60.0586	-40.0391	-20.1111	0	19.989	39.978	60.0586	80.0476	100.067
65.9	-0.0430298	-0.0268555	-0.00946045	0.0109863	34.4849	58.5938	83.9233	0.11322	0.142517	0.172119	0.211792	-100.159	-80.1086	-60.0586	-40.0391	-19.989	30.5176	20.0195	40.0085	60.0891	80.0171	100.098
66	-0.0430298	-0.0268555	-0.00946045	0.0109863	34.4849	58.5938	83.9233	0.11322	0.143127	0.172119	0.211487	-100.159	-80.1086	-60.0586	-40.0391	-20.05	30.5176	20.0195	40.0696	60.0586	80.0476	100.098
66.1	-0.0430298	-0.0265503	-0.00946045	0.0109863	34.4849	58.8989	83.6182	0.11322	0.143433	0.172119	0.211792	-100.189	-80.1086	-60.1196	-40.0391	-20.05	0	19.989	40.0391	60.0891	80.0171	100.098
66.2	-0.0430298	-0.0262451	-0.00946045	0.0109863	34.4849	58.8989	83.313	0.112915	0.143433	0.172119	0.211487	-100.128	-80.1086	-60.1196	-40.0391	-20.0195	-30.5176	19.9585	40.0085	60.0891	80.0781	100.098
66.3	-0.0427246	-0.0265503	-0.00915527	0.0109863	34.4849	59.2041	83.313	0.112915	0.143127	0.171814	0.211182	-100.128	-80.1086	-60.0586	-40.0391	-20.05	-61.0352	19.9585	40.0085	60.1196	80.0781	100.098
66.4	-0.0424194	-0.0262451	-0.00946045	0.0109863	34.4849	59.5093	83.0078	0.11261	0.143127	0.171814	0.210571	-100.128	-80.1392	-60.0586	-40.0391	-20.0195	0	19.9585	40.0085	60.0891	80.0476	100.067
66.5	-0.0421143	-0.0259399	-0.00946045	0.0109863	34.79	59.2041	82.7026	0.112305	0.143127	0.171509	0.209656	-100.159	-80.1392	-60.0891	-40.0391	-20.0195	30.5176	19.989	39.978	60.0891	80.0476	100.037
66.6	-0.0418091	-0.0256348	-0.00915527	0.0106812	35.0952	58.8989	83.0078	0.112	0.143127	0.171509	0.20874	-100.159	-80.1086	-60.0891	-40.0391	-20.05	30.5176	20.0195	40.0391	60.0281	80.0476	100.098
66.7	-0.0415039	-0.0256348	-0.00915527	0.0106812	35.0952	58.8989	83.313	0.112	0.143127	0.171509	0.20813	-100.159	-80.0781	-60.0891	-40.0391	-20.1111	0	20.05	39.978	60.0586	80.0476	100.067
66.8	-0.0411987	-0.0256348	-0.00854492	0.0109863	35.4004	58.5938	83.313	0.112	0.143127	0.171509	0.20752	-100.159	-80.1086	-60.0891	-40.0696	-20.0195	-30.5176	20.0195	40.0085	60.0586	80.0476	100.067
66.9	-0.0408936	-0.0256348	-0.00823975	0.0109863	35.4004	58.2886	83.0078	0.112	0.142517	0.171509	0.207214	-100.128	-80.1392	-60.0891	-40.0391	-20.0195	0	19.9585	40.0391	60.0891	80.0476	100.037
67	-0.0405884	-0.0253296	-0.00762939	0.0112915	35.4004	57.9834	82.7026	0.111389	0.142517	0.171204	0.207214	-100.128	-80.1392	-60.0891	-40.0085	-19.989	30.5176	19.928	39.978	60.0891	80.0476	100.037
67.1	-0.0408936	-0.0250244	-0.00732422	0.0115967	35.0952	57.6782	82.7026	0.111084	0.142517	0.171204	0.206909	-100.159	-80.0781	-60.0891	-40.0085	-20.0195	0	19.9585	40.0085	60.0586	80.0781	100.037
67.2	-0.0411987	-0.0250244	-0.00732422	0.0115967	35.0952	57.6782	82.3975	0.110779	0.142517	0.171509	0.207214	-100.22	-80.0781	-60.0891	-40.1001	-20.05	-30.5176	20.05	40.0391	60.0586	80.0476	100.037
67.3	-0.0408936	-0.0247192	-0.00762939	0.0115967	34.4849	57.9834	82.0923	0.110474	0.142822	0.171509	0.207214	-100.159	-80.1086	-60.0586	-40.0391	-20.0195	-30.5176	20.0195	39.978	60.0891	80.0781	100.037
67.4	-0.0408936	-0.0250244	-0.00793457	0.0115967	34.1797	58.5938	82.3975	0.110474	0.142517	0.171509	0.20752	-100.159	-80.1086	-60.0586	-40.0391	-20.0195	0	19.989	39.978	60.0586	80.0781	100.098
67.5	-0.0405884	-0.0253296	-0.00823975	0.0115967	34.1797	58.8989	82.7026	0.110168	0.142212	0.171204	0.207214	-100.159	-80.1086	-60.0891	-40.0696	-20.05	30.5176	19.989	39.978	60.1196	80.0171	100.067
67.6	-0.039978	-0.0253296	-0.00854492	0.0115967	34.1797	59.2041	83.0078	0.110168	0.142212	0.170898	0.206604	-100.128	-80.1392	-60.0891	-40.0696	-19.989	-30.5176	19.989	40.0085	60.0586	79.9866	100.067
67.7	-0.039978	-0.0256348	-0.00854492	0.0119019	34.1797	59.2041	83.313	0.110474	0.142212	0.170593	0.205994	-100.159	-80.1392	-60.1196	-40.0391	-20.05	-30.5176	20.0195	40.0085	59.9976	80.0171	100.067
67.8	-0.0396729	-0.0253296	-0.0088501	0.0119019	34.1797	58.5938	83.0078	0.110779	0.142212	0.170593	0.205688	-100.159	-80.1086	-60.1501	-40.0391	-20.05	-30.5176	19.989	40.0085	60.0891	79.9866	100.037
67.9	-0.0396729	-0.0250244	-0.00854492	0.0115967	34.1797	58.2886	82.7026	0.111084	0.141907	0.170898	0.205383	-100.128	-80.0781	-60.1196	-40.0391	-20.05	-30.5176	19.989	40.0085	60.0891	80.0476	100.037
68	-0.0396729	-0.0247192	-0.00823975	0.0115967	34.1797	58.5938	82.3975	0.111389	0.141907	0.170898	0.205078	-100.128	-80.0781	-60.0891	-40.0085	-20.0806	0	19.989	39.978	60.0586	80.0781	100.067
68.1	-0.0396729	-0.0244141	-0.00823975	0.0119019	34.4849	58.5938	82.3975	0.111694	0.141907	0.170898	0.204773	-100.189	-80.1392	-60.0891	-40.0696	-20.0806	0	19.989	40.0085	60.0586	80.0476	100.098
68.2	-0.0396729	-0.0244141	-0.00823975	0.0115967	34.4849	58.8989	82.0923	0.112	0.142212	0.171204	0.204773	-100.189	-80.1392	-60.1196	-40.1001	-20.0195	0	19.989	39.978	60.0281	80.0171	100.037
68.3	-0.0396729	-0.0247192	-0.00793457	0.0119019	34.1797	58.8989	82.0923	0.112305	0.142212	0.171509	0.204773	-100.159	-80.1086	-60.0586	-40.0696	-20.05	0	20.0195	40.0391	60.0586	80.0171	100.098
68.4	-0.0396729	-0.0247192	-0.00793457	0.0119019	33.8745	58.5938	81.7871	0.112915	0.142212	0.172424	0.204773	-100.098	-80.1086	-60.0891	-40.0696	-20.0806	0	20.0195	40.0391	60.0891	80.0171	100.098
68.5	-0.0396729	-0.0247192	-0.00793457	0.012207	33.8745	58.5938	81.7871	0.11322	0.141907	0.173035	0.204773	-100.128	-80.1086	-60.0891	-40.0696	-20.05	-30.5176	20.05	40.0391	60.0281	80.0171	100.067
68.6	-0.0396729	-0.0244141	-0.00793457	0.012207	33.8745	58.2886	81.7871	0.113525	0.141296	0.173645	0.204773	-100.159	-80.1086	-60.1196	-40.0696	-20.0195	-61.0352	19.9585	39.978	60.0586	80.0781	100.037
68.7	-0.0396729	-0.0241089	-0.00793457	0.0119019	33.8745	57.9834	81.7871	0.113525	0.140686	0.17395	0.205078	-100.128	-80.1086	-60.0891	-40.0391	-20.05	0	19.9585	39.978	60.0891	80.0171	100.037
68.8	-0.039978	-0.0247192	-0.00793457	0.0119019	34.1797	57.9834	82.0923	0.113525	0.140381	0.17395	0.205688	-100.189	-80.1086	-60.1196	-40.0391	-20.0806	-30.5176	19.989	40.0391	60.0586	80.0781	100.098
68.9	-0.0396729	-0.0247192	-0.00793457	0.0119019	34.1797	57.9834	82.3975	0.113831	0.140076	0.17395	0.206604	-100.159	-80.0476	-60.0891	-40.1001	-20.0195	0	19.989	40.0085	60.0281	80.0781	100.037
69	-0.0387573	-0.0247192	-0.00762939	0.0115967	33.8745	58.2886	82.3975	0.113831	0.139771	0.17395	0.20752	-100.128	-80.1392	-60.0891	-40.1001	-20.05	0	20.0195	40.0085	59.9976	80.0171	100.067
69.1	-0.0384521	-0.0244141	-0.00671387	0.0119019	33.8745	57.9834	82.0923	0.113525	0.139771	0.174255	0.207825	-100.128	-80.0781	-60.1196	-40.1001	-20.0806	30.5176	19.989	40.0391	60.0586	80.0476	100.098
69.2	-0.0387573	-0.0241089	-0.00610352	0.0125122	34.1797	57.6782	82.0923	0.112915	0.13916	0.174561	0.207825	-100.037	-80.1086	-60.0586	-40.0391	-20.0195	0	20.0195	40.0696	60.0281	80.0476	100.098
69.3	-0.0390625	-0.0241089	-0.00549316	0.0128174	34.4849	57.9834	82.7026	0.11261	0.138855	0.174866	0.20752	-100.098	-80.1086	-60.0891	-40.0391	-20.05	-30.5176	19.989	40.0391	60.0586	80.0171	100.098
69.4	-0.0393677	-0.0238037	-0.00579834	0.0131226	34.4849	57.9834	83.313	0.11261	0.138855	0.175476	0.20752	-100.128	-80.1086	-60.0891	-40.0391	-19.989	-30.5176	19.928	40.0391	60.0891	80.0171	100.159
69.5	-0.0390625	-0.0238037	-0.00610352	0.0131226	34.1797	57.9834	83.6182	0.11261	0.139465	0.176086	0.207825	-100.128	-80.0781	-60.0586	-40.0391	-20.0195	-30.5176	19.928	40.0696	60.0281	80.0476	100.098
69.6	-0.0387573	-0.0241089	-0.00610352	0.0131226	34.1797	58.2886	83.6182	0.112305	0.139771	0.176697	0.207825	-100.22	-80.1086	-60.1196	-40.0696	-20.0195	0	19.9585	40.0391	60.0281	80.0476	100.067
69.7	-0.0384521	-0.0241089	-0.00610352	0.0131226	33.8745	57.9834	83.0078	0.11261	0.139771	0.176392	0.20752	-100.128	-80.1086	-60.0586	-40.0696	-20.0195	0	19.989	40.0085	60.0281	80.0476	100.098
69.8	-0.0378418	-0.0241089	-0.00610352	0.0128174	34.1797	57.6782	82.7026	0.11261	0.140076	0.176392	0.206909	-100.128	-80.0781	-60.0586	-40.0391	-20.0195	0	19.9585	40.0391	60.0586	80.0171	100.098
69.9	-0.0378418	-0.0241089	-0.00640869	0.0128174	34.1797	57.6782	82.3975	0.112915	0.140076	0.176392	0.206299	-100.098	-80.1392	-60.0586	-40.0696	-20.0195	0	19.989	40.0391	60.0281	80.0476	100.067
70	-0.0378418	-0.0241089	-0.00640869	0.0125122	34.1797	57.373	82.0923	0.112915	0.139771	0.176697	0.206299	-100.128	-80.1392	-60.1196	-40.0696	-20.05	0	20.0195	40.0085	60.0586	80.0171	100.098
70.1	-0.0378418	-0.0238037	-0.00671387	0.0125122	34.1797	57.373	81.7871	0.112915	0.139771	0.177002	0.206299	-100.128	-80.0781	-60.0891	-40.1001	-19.989	-30.5176	19.989	40.1001	60.0586	80.0476	100.128
70.2	-0.0378418	-0.0234985	-0.00671387	0.0125122	34.1797	57.6782	81.7871	0.11261	0.139771	0.177307	0.206909	-100.159	-80.0781	-60.1501	-40.0696	-19.989	-30.5176	19.989	40.0391	60.0281	80.0476	100.098
70.3	-0.0378418	-0.0231934	-0.00671387	0.0125122	34.4849	57.373	82.0923	0.11261	0.139771	0.177307	0.206909	-100.128	-80.0781	-60.0891	-40.0391	-19.9585	-30.5176	19.9585	40.0085	60.0586	80.0476	100.067
70.4	-0.0378418	-0.0228882	-0.00671387	0.0125122	34.4849	57.6782	82.3975	0.11261	0.139771	0.177612	0.206604	-100.159	-80.0781	-60.1196	-40.0085	-20.0195	-61.0352	19.9585	40.0391	60.0281	80.0781	100.098
70.5	-0.038147	-0.0222778	-0.00701904	0.0125122	34.4849	57.373	82.7026	0.11261	0.139465	0.177612	0.206299	-100.159	-80.0781	-60.0891	-40.0696	-20.0195	-30.5176	19.989	39.978	60.0586	80.0781	100.067
70.6	-0.0378418	-0.0219727	-0.00671387	0.0125122	34.1797	57.373	82.7026	0.11261	0.139465	0.177307	0.205994	-100.159	-80.0781	-60.0891	-40.0696	-20.0806	-30.5176	19.989	40.0085	60.0281	80.0781	100.098
70.7	-0.0378418	-0.0216675	-0.00640869	0.012207	34.1797	57.373	83.0078	0.112305	0.139465	0.177307	0.205688	-100.159	-80.1086	-60.0586	-40.0696	-20.0195	0	20.0195	39.9475	59.9976	80.0781	100.128
70.8	-0.0378418	-0.0216675	-0.00640869	0.0125122	33.8745	57.373	83.313	0.112	0.13916	0.177307	0.205688	-100.098	-80.1086	-60.0586	-40.1001	-20.0195	0	19.989	40.0391	60.0586	80.0171	100.098
70.9	-0.0378418	-0.0216675	-0.00610352	0.0125122	33.8745	57.373	83.6182	0.112	0.139465	0.177612	0.205994	-100.159	-80.0781	-60.0891	-40.0696	-20.0195	0	19.989	40.0696	60.0281	80.0476	100.128
71	-0.0378418	-0.0219727	-0.00640869	0.0128174	33.8745	57.373	83.9233	0.112305	0.139465	0.177612	0.206299	-100.128	-80.1086	-60.1196	-40.0696	-20.0195	-61.0352	19.989	39.978	60.0891	80.0171	100.098
71.1	-0.038147	-0.0222778	-0.00640869	0.0128174	33.8745	57.373	84.2285	0.11261	0.139465	0.177307	0.206909	-100.159	-80.0781	-60.0586	-40.0696	-20.05	-30.5176	19.928	40.0391	60.1196	80.0476	100.128
71.2	-0.0384521	-0.022583	-0.00671387	0.0131226	34.1797	57.373	84.5337	0.11261	0.139465	0.177307	0.206909	-100.159	-80.1392	-60.0891	-40.0696	-19.989	-30.5176	19.9585	40.0391	60.0281	80.0476	100.067
71.3	-0.0384521	-0.0228882	-0.00701904	0.0131226	34.1797	57.373	84.8389	0.112305	0.139465	0.177307	0.207214	-100.159	-80.1086	-60.0281	-40.0696	-20.05	30.5176	19.9585	40.0085	60.0586	80.0781	100.098
71.4	-0.0384521	-0.0231934	-0.00671387	0.0131226	34.1797	57.6782	84.8389	0.112	0.13916	0.177307	0.206909	-100.128	-80.1392	-60.0891	-40.0696	-20.0195	0	19.989	40.0085	59.967	80.0476	100.098
71.5	-0.0387573	-0.0231934	-0.00640869	0.0131226	34.4849	57.9834	85.144	0.111389	0.139465	0.177307	0.206909	-100.189	-80.1086	-60.0586	-40.0696	-20.0806	0	20.05	40.0085	59.9976	80.0476	100.098
71.6	-0.0387573	-0.0231934	-0.00610352	0.0134277	34.4849	57.9834	85.144	0.111084	0.139771	0.177612	0.207214	-100.159	-80.0781	-60.0586	-40.0696	-20.0195	-30.5176	19.9585	40.0391	60.0281	80.0781	100.128
71.7	-0.0387573	-0.0228882	-0.00610352	0.0137329	34.4849	57.6782	85.144	0.111084	0.139465	0.177612	0.207825	-100.159	-80.0781	-60.0891	-40.0391	-20.0195	-30.5176	19.989	40.0085	60.0586	80.0476	100.098
71.8	-0.0384521	-0.022583	-0.00579834	0.0134277	34.79	57.373	85.4492	0.110779	0.139465	0.177612	0.20813	-100.159	-80.1086	-60.0586	-40.0696	-19.989	-61.0352	19.9585	40.0391	60.0281	80.0781	100.128
71.9	-0.038147	-0.022583	-0.00579834	0.0134277	34.79	57.0679	85.144	0.110474	0.138855	0.177307	0.208435	-100.128	-80.0781	-60.0891	-40.0085	-19.989	0	19.928	40.0391	60.0281	80.0476	100.098
72	-0.0378418	-0.0222778	-0.00579834	0.0128174	34.79	56.4575	85.4492	0.110168	0.138855	0.176697	0.208435	-100.189	-80.0781	-60.0586	-40.0696	-20.05	-30.5176	19.9585	39.978	59.9976	80.0476	100.098
72.1	-0.0375366	-0.0219727	-0.00549316	0.0125122	34.79	56.4575	85.7544	0.110474	0.138855	0.176086	0.20874	-100.189	-80.0476	-60.0281	-40.0696	-20.0195	-30.5176	19.928	39.978	59.9976	80.0781	100.098
72.2	-0.0375366	-0.0216675	-0.00579834	0.0125122	34.4849	56.1523	86.0596	0.110779	0.13916	0.175781	0.20874	-100.128	-80.1392	-60.0281	-40.0696	-20.05	30.5176	19.9585	40.0085	60.0586	80.0781	100.128
72.3	-0.0372314	-0.0216675	-0.00579834	0.0125122	34.79	56.4575	86.0596	0.111084	0.13916	0.175476	0.20874	-100.159	-80.1392	-60.0586	-40.1001	-19.989	0	19.9585	40.0085	59.9976	80.0476	100.067
72.4	-0.0372314	-0.0216675	-0.00640869	0.0128174	34.79	56.7627	85.7544	0.111389	0.13916	0.175476	0.209045	-100.128	-80.1086	-60.0586	-40.0696	-20.0195	0	19.9585	40.0085	59.9976	80.0476	100.128
72.5	-0.0372314	-0.0222778	-0.00640869	0.0131226	35.0952	56.7627	85.4492	0.112	0.13855	0.175476	0.20874	-100.128	-80.0476	-60.0586	-40.1001	-19.989	-30.5176	19.928	40.0085	60.0281	80.0476	100.128
72.6	-0.0372314	-0.022583	-0.00610352	0.0131226	35.0952	57.0679	84.8389	0.112	0.138245	0.174866	0.20874	-100.22	-80.0781	-60.0891	-40.1001	-20.05	0	19.928	40.0391	60.0281	80.0476	100.128
72.7	-0.0372314	-0.022583	-0.00610352	0.0134277	35.7056	57.0679	84.8389	0.112	0.137939	0.174561	0.209045	-100.159	-80.0476	-60.0586	-40.1001	-19.989	-30.5176	19.9585	39.978	60.0281	80.1086	100.098
72.8	-0.0372314	-0.0222778	-0.00549316	0.0137329	35.7056	56.7627	84.8389	0.111694	0.137939	0.174255	0.209351	-100.159	-80.0781	-60.0586	-40.0696	-20.05	-30.5176	19.9585	39.978	60.0281	80.0476	100.128
72.9	-0.0372314	-0.0219727	-0.00518799	0.0137329	35.4004	57.0679	85.144	0.111389	0.137939	0.174255	0.209351	-100.128	-80.1086	-60.0281	-40.0391	-20.0195	-30.5176	19.928	40.0085	60.0281	80.0476	100.098
73	-0.0369263	-0.0216675	-0.00488281	0.0137329	35.0952	57.373	85.4492	0.111084	0.137634	0.174255	0.209351	-100.159	-80.1392	-60.0891	-40.1001	-20.05	0	19.989	40.0085	60.0281	80.0781	100.128
73.1	-0.0366211	-0.0213623	-0.00457764	0.0140381	34.4849	57.373	85.4492	0.111084	0.137329	0.174255	0.209045	-100.159	-80.0171	-60.0586	-40.0696	-20.0195	30.5176	19.989	39.978	60.0281	80.0781	100.128
73.2	-0.0366211	-0.0213623	-0.00488281	0.0140381	34.1797	57.373	85.4492	0.111389	0.137024	0.17395	0.209045	-100.159	-80.1086	-60.1196	-40.1306	-20.0195	-30.5176	19.989	40.0085	59.9976	80.0476	100.159
73.3	-0.0363159	-0.0213623	-0.00488281	0.0143433	33.8745	57.373	85.144	0.111694	0.137024	0.173645	0.209045	-100.067	-80.0781	-60.0891	-40.1306	-20.0195	-91.5527	19.9585	39.978	60.0281	80.0781	100.128
73.4	-0.0360107	-0.0216675	-0.00488281	0.0143433	33.8745	57.373	85.144	0.111389	0.137329	0.17395	0.209351	-100.189	-80.0781	-60.1196	-40.1306	-20.0195	-30.5176	19.9585	40.0391	60.0281	80.0781	100.128
73.5	-0.0360107	-0.0219727	-0.00457764	0.0143433	33.8745	57.6782	84.5337	0.111084	0.137634	0.174255	0.209656	-100.128	-80.0476	-60.0586	-40.1001	-19.989	-30.5176	19.9585	40.0391	60.0586	80.0476	100.128
73.6	-0.0360107	-0.0219727	-0.00488281	0.0143433	33.8745	57.9834	84.2285	0.111084	0.137939	0.174866	0.209961	-100.128	-80.1392	-60.1196	-40.0696	-20.0195	0	19.989	40.0696	60.0586	80.0476	100.098
73.7	-0.0363159	-0.0219727	-0.00488281	0.0140381	33.8745	58.5938	83.9233	0.111084	0.138245	0.175171	0.209656	-100.128	-80.1086	-60.0891	-40.0696	-20.0195	30.5176	20.0195	39.978	59.9976	80.0476	100.159
73.8	-0.0366211	-0.0222778	-0.00549316	0.0140381	33.8745	58.8989	84.2285	0.111084	0.137939	0.175476	0.209045	-100.128	-80.0781	-60.0891	-40.1001	-20.0806	-61.0352	19.989	40.0391	59.9365	80.1086	100.128
73.9	-0.0369263	-0.0222778	-0.00579834	0.0137329	33.5693	58.8989	84.2285	0.111389	0.137939	0.175781	0.20813	-100.098	-80.0476	-60.0586	-40.1001	-20.0195	-30.5176	19.9585	40.0085	60.0281	80.1086	100.189
74	-0.0372314	-0.0222778	-0.00549316	0.0134277	33.2642	59.2041	84.2285	0.111389	0.137634	0.175476	0.20752	-100.159	-80.1392	-60.0586	-40.1001	-19.989	0	19.989	39.978	60.0281	80.0781	100.159
74.1	-0.0375366	-0.0219727	-0.00549316	0.0134277	33.2642	59.2041	83.9233	0.111389	0.137329	0.175171	0.207214	-100.189	-80.1392	-60.0891	-40.1001	-19.989	-30.5176	19.9585	40.0085	60.0281	80.0476	100.128
74.2	-0.0372314	-0.0219727	-0.00549316	0.0134277	33.2642	59.2041	83.6182	0.111694	0.137329	0.174255	0.206909	-100.189	-80.0476	-60.0891	-40.0391	-20.0195	-30.5176	19.989	40.0391	60.0586	80.0171	100.128
74.3	-0.0366211	-0.0216675	-0.00518799	0.0134277	33.5693	59.5093	83.6182	0.111694	0.137024	0.17395	0.206909	-100.159	-80.0476	-60.0586	-40.1306	-20.0195	-61.0352	19.989	40.0391	59.9976	80.0476	100.098
74.4	-0.0363159	-0.0216675	-0.00488281	0.0137329	34.1797	59.2041	83.9233	0.111694	0.137024	0.173645	0.206604	-100.098	-80.0781	-60.0891	-40.0696	-20.0195	-30.5176	19.9585	40.0391	60.0281	80.1392	100.128
74.5	-0.0357056	-0.0216675	-0.00457764	0.0140381	34.79	59.2041	83.6182	0.112	0.137024	0.174255	0.206299	-100.098	-80.1086	-60.0281	-40.0085	-19.989	-91.5527	19.9585	39.978	60.0586	80.1086	100.098
74.6	-0.0357056	-0.0219727	-0.00488281	0.0140381	34.79	59.5093	83.6182	0.112	0.136719	0.174866	0.205994	-100.128	-80.1697	-60.0586	-40.1001	-19.989	0	19.989	39.978	60.0586	80.0781	100.098
74.7	-0.0360107	-0.0216675	-0.00488281	0.0140381	34.4849	59.5093	83.313	0.112305	0.136719	0.175171	0.205994	-100.128	-80.1392	-60.0586	-40.1001	-20.0195	0	20.0195	40.0391	60.0281	80.0476	100.128
74.8	-0.0360107	-0.0216675	-0.00518799	0.0140381	34.1797	59.5093	83.0078	0.112	0.136719	0.175781	0.206299	-100.128	-80.1392	-60.0891	-40.1001	-20.0195	30.5176	20.0195	40.0391	59.9976	80.0476	100.159
74.9	-0.0360107	-0.0213623	-0.00518799	0.0140381	33.8745	59.5093	83.0078	0.112	0.137329	0.176086	0.206909	-100.159	-80.0476	-60.0586	-40.1306	-20.0195	-30.5176	19.9585	40.0391	59.9976	80.0781	100.128
75	-0.0360107	-0.0210571	-0.00488281	0.0137329	33.5693	59.5093	83.313	0.111694	0.137329	0.176697	0.207214	-100.128	-80.0781	-60.0891	-40.1001	-20.0195	-61.0352	19.9585	40.0085	60.0281	80.1086	100.128
75.1	-0.0360107	-0.020752	-0.00488281	0.0137329	33.5693	60.1196	83.313	0.111694	0.137939	0.177002	0.20752	-100.159	-80.1392	-60.0891	-40.0696	-19.989	-30.5176	19.8975	39.978	60.0891	80.1086	100.128
75.2	-0.0363159	-0.0204468	-0.00488281	0.0134277	33.5693	60.4248	83.6182	0.111389	0.137939	0.177002	0.207214	-100.189	-80.1392	-60.0586	-40.1001	-19.9585	0	19.9585	40.0085	60.0281	80.1086	100.098
75.3	-0.0360107	-0.0201416	-0.00488281	0.0131226	33.2642	60.4248	83.313	0.111084	0.138245	0.176697	0.206909	-100.189	-80.0781	-60.0586	-40.0391	-19.989	30.5176	19.989	39.978	60.0281	80.0781	100.098
75.4	-0.0360107	-0.0201416	-0.00457764	0.0131226	33.2642	60.1196	83.0078	0.110779	0.138245	0.176392	0.206604	-100.159	-80.0781	-60.0586	-40.1001	-20.0806	-30.5176	20.0195	39.978	59.9365	80.0476	100.098
75.5	-0.0360107	-0.0204468	-0.00427246	0.0131226	33.2642	60.1196	82.7026	0.110474	0.13855	0.175781	0.205994	-100.098	-80.0781	-60.0586	-40.0696	-20.05	0	19.989	40.0085	59.9976	80.0781	100.128
75.6	-0.0360107	-0.020752	-0.00427246	0.0131226	33.2642	59.8145	82.3975	0.110474	0.138855	0.175171	0.205688	-100.128	-80.1086	-60.0586	-40.1306	-20.05	-61.0352	19.9585	39.978	60.0586	80.0781	100.128
75.7	-0.0357056	-0.0210571	-0.00396729	0.0131226	33.2642	59.8145	82.7026	0.110474	0.13916	0.174561	0.205383	-100.189	-80.1086	-60.0586	-40.0696	-19.9585	-30.5176	19.928	40.0085	60.0891	80.0476	100.128
75.8	-0.0360107	-0.0210571	-0.00396729	0.0131226	33.2642	59.5093	83.0078	0.110779	0.139465	0.174255	0.205078	-100.128	-80.0476	-60.0891	-40.0391	-19.9585	30.5176	19.9585	40.0391	60.0586	80.0171	100.128
75.9	-0.0357056	-0.0210571	-0.00396729	0.0131226	33.8745	59.2041	83.0078	0.110779	0.139771	0.17395	0.204773	-100.159	-80.0171	-60.0891	-40.0696	-20.0195	30.5176	19.989	40.0696	59.9976	80.0781	100.128
76	-0.0360107	-0.0210571	-0.00396729	0.0131226	34.4849	59.2041	83.0078	0.110474	0.140381	0.174255	0.204773	-100.159	-80.0781	-60.0586	-40.0391	-20.05	-30.5176	20.0195	40.0085	59.9976	80.1086	100.128
76.1	-0.0360107	-0.020752	-0.00427246	0.0134277	34.79	59.2041	83.0078	0.110168	0.140381	0.174561	0.204773	-100.159	-80.0781	-60.0586	-40.0696	-20.05	-30.5176	19.9585	39.978	60.0281	80.1392	100.098
76.2	-0.0360107	-0.020752	-0.00427246	0.0131226	34.79	59.5093	82.7026	0.109863	0.140381	0.174866	0.205383	-100.159	-80.1086	-60.0281	-40.0696	-19.989	0	19.9585	40.0085	60.0586	80.0781	100.098
76.3	-0.0357056	-0.0213623	-0.00396729	0.0131226	34.4849	59.5093	82.3975	0.110168	0.140076	0.174866	0.205994	-100.128	-80.1086	-60.0586	-40.0391	-20.0195	30.5176	19.989	40.0391	60.0281	80.0171	100.128
76.4	-0.0354004	-0.0216675	-0.00366211	0.0131226	34.1797	59.5093	82.3975	0.110168	0.140076	0.174866	0.206299	-100.189	-80.0781	-60.0891	-40.0696	-20.0195	30.5176	19.9585	40.0085	59.9976	80.0476	100.098
76.5	-0.0350952	-0.0219727	-0.00335693	0.0131226	34.1797	59.5093	82.3975	0.110168	0.140381	0.174561	0.207214	-100.22	-80.0781	-60.0891	-40.0696	-20.0195	0	19.9585	40.0085	59.9976	80.0781	100.128
76.6	-0.03479	-0.0219727	-0.00335693	0.0134277	33.8745	59.2041	82.7026	0.110779	0.140686	0.174561	0.207825	-100.189	-80.0476	-60.1196	-40.1001	-19.989	0	19.989	40.0391	60.0281	80.0476	100.128
76.7	-0.03479	-0.0219727	-0.00366211	0.0134277	33.8745	58.5938	82.7026	0.110779	0.140991	0.174561	0.20874	-100.159	-80.0781	-60.1196	-40.0696	-20.0195	-30.5176	19.928	40.0085	60.0586	80.0781	100.128
76.8	-0.03479	-0.0219727	-0.00396729	0.0134277	33.5693	57.9834	83.0078	0.110779	0.141296	0.174255	0.209045	-100.128	-80.0476	-60.0586	-40.0391	-20.0195	-30.5176	19.9585	39.978	60.0281	80.0476	100.067
76.9	-0.0350952	-0.0216675	-0.00427246	0.0134277	33.2642	57.6782	83.0078	0.110474	0.141602	0.174255	0.20874	-100.159	-80.1392	-60.0281	-40.0696	-20.0195	0	19.9585	40.0391	60.0281	80.0781	100.037
77	-0.03479	-0.0213623	-0.00396729	0.0134277	33.2642	57.373	83.0078	0.109863	0.141602	0.17395	0.20874	-100.128	-80.1086	-60.1196	-40.0696	-20.05	30.5176	20.0195	40.0085	60.0281	80.0781	100.098
77.1	-0.0350952	-0.0210571	-0.00366211	0.0137329	33.5693	57.373	83.313	0.109558	0.141602	0.173645	0.209045	-100.159	-80.0781	-60.1196	-40.1001	-20.0195	-61.0352	19.928	40.0085	59.9976	80.0171	100.098
77.2	-0.0354004	-0.0213623	-0.00366211	0.0140381	34.1797	57.9834	83.6182	0.109253	0.141602	0.17334	0.209045	-100.159	-80.0781	-60.1196	-40.0696	-20.0195	0	19.9585	39.978	60.0281	80.0781	100.128
77.3	-0.0357056	-0.0216675	-0.00396729	0.0137329	34.79	58.8989	83.9233	0.109253	0.141907	0.173035	0.209351	-100.159	-80.0781	-60.1501	-40.1001	-20.0195	0	19.989	40.0085	60.0586	80.0781	100.128
77.4	-0.0360107	-0.0213623	-0.00427246	0.0134277	34.79	59.2041	84.2285	0.109253	0.142517	0.17334	0.209351	-100.159	-80.1392	-60.1501	-40.0696	-19.989	-61.0352	19.989	40.0391	60.0586	80.0781	100.128
77.5	-0.0363159	-0.0210571	-0.00427246	0.0134277	34.79	59.2041	84.2285	0.108643	0.142517	0.173645	0.209351	-100.159	-80.0476	-60.0891	-40.0391	-20.0195	-61.0352	19.989	40.0391	60.0891	80.0781	100.098
77.6	-0.0363159	-0.020752	-0.00457764	0.0137329	34.79	58.8989	84.2285	0.108032	0.141907	0.17334	0.209045	-100.128	-80.1392	-60.0891	-40.0391	-20.0806	-61.0352	19.989	40.0391	60.0586	80.0781	100.037
77.7	-0.0363159	-0.020752	-0.00457764	0.0140381	34.79	58.5938	84.2285	0.107422	0.141296	0.173035	0.20813	-100.159	-80.1086	-60.0891	-40.0696	-20.05	-30.5176	19.9585	40.0085	60.1196	80.0476	100.037
77.8	-0.0360107	-0.020752	-0.00427246	0.0143433	34.79	58.5938	84.2285	0.107422	0.140686	0.172729	0.206909	-100.128	-80.1086	-60.1196	-40.0696	-19.989	-30.5176	20.05	40.0391	60.0586	80.0781	100.098
77.9	-0.0360107	-0.020752	-0.00427246	0.0143433	35.0952	58.2886	84.2285	0.107727	0.140381	0.172729	0.206299	-100.128	-80.1392	-60.0891	-40.0696	-20.05	-30.5176	19.989	39.978	59.9976	80.0781	100.128
78	-0.0360107	-0.0210571	-0.00396729	0.0143433	35.4004	58.2886	84.2285	0.108032	0.140381	0.17334	0.205994	-100.128	-80.0781	-60.0891	-40.1306	-20.0195	0	19.989	39.978	60.0586	80.0476	100.098
78.1	-0.0360107	-0.020752	-0.00427246	0.0146484	35.4004	58.5938	84.2285	0.108032	0.140381	0.17395	0.205688	-100.128	-80.1086	-60.0891	-40.1001	-20.0195	-30.5176	20.0195	40.0085	60.0891	80.0476	100.159
78.2	-0.0357056	-0.020752	-0.00457764	0.0143433	35.7056	58.8989	83.9233	0.107727	0.140686	0.174866	0.205688	-100.159	-80.1697	-60.0891	-40.0696	-20.05	-30.5176	20.05	40.0085	60.1196	80.0171	100.128
78.3	-0.0357056	-0.020752	-0.00488281	0.0143433	35.7056	59.2041	83.6182	0.107727	0.140991	0.175171	0.206299	-100.159	-80.1086	-60.1196	-40.0696	-20.05	0	19.989	40.0391	60.0281	80.0781	100.098
78.4	-0.0360107	-0.0204468	-0.00488281	0.0140381	35.7056	59.5093	83.313	0.107727	0.140991	0.175476	0.206909	-100.159	-80.1086	-60.0586	-40.0696	-20.0195	0	19.989	40.0696	60.0281	80.0476	100.098
78.5	-0.0360107	-0.020752	-0.00457764	0.0140381	35.7056	59.5093	83.6182	0.108032	0.140991	0.175476	0.207214	-100.098	-80.1392	-60.0586	-40.0391	-20.0806	-30.5176	19.9585	40.0085	59.9976	80.0781	100.098
78.6	-0.0357056	-0.020752	-0.00396729	0.0143433	35.4004	59.2041	83.9233	0.108337	0.140686	0.175781	0.206909	-100.128	-80.1086	-60.0891	-40.0391	-20.05	30.5176	20.0195	40.0391	60.0281	80.0781	100.098
78.7	-0.0354004	-0.0210571	-0.00396729	0.0146484	35.4004	59.2041	84.2285	0.108643	0.140686	0.175781	0.206909	-100.098	-80.1086	-60.0891	-40.0391	-20.05	30.5176	20.0195	40.0696	60.0281	80.0476	100.128
78.8	-0.0354004	-0.0210571	-0.00396729	0.0146484	35.7056	58.8989	84.5337	0.108643	0.140381	0.176086	0.206604	-100.128	-80.1086	-60.0891	-40.0696	-20.05	-30.5176	20.0195	40.0085	60.0281	80.0171	100.098
78.9	-0.0354004	-0.0210571	-0.00396729	0.0143433	35.7056	58.8989	84.2285	0.108643	0.140076	0.176086	0.206299	-100.098	-80.1086	-60.0586	-40.0391	-20.0195	0	20.0195	40.0391	60.0891	80.0171	100.098
79	-0.0354004	-0.0213623	-0.00396729	0.0140381	36.0107	59.2041	84.2285	0.108337	0.140076	0.175781	0.205688	-100.128	-80.1392	-60.0891	-40.0391	-20.0195	-30.5176	19.9585	40.0696	60.0586	80.0476	100.128
79.1	-0.0357056	-0.0213623	-0.00427246	0.0137329	36.3159	59.5093	83.9233	0.108337	0.140076	0.175781	0.205383	-100.159	-80.0476	-60.1196	-40.0696	-20.0195	-30.5176	19.989	40.0391	60.0586	80.0171	100.098
79.2	-0.0357056	-0.0213623	-0.00457764	0.0140381	36.3159	59.8145	83.9233	0.108643	0.140381	0.175781	0.205383	-100.159	-80.0781	-60.1196	-40.0696	-20.0806	-30.5176	20.0195	40.0696	60.0281	80.0476	100.098
79.3	-0.0354004	-0.0210571	-0.00488281	0.0143433	36.0107	59.8145	83.9233	0.108643	0.140991	0.175476	0.205078	-100.159	-80.0781	-60.0586	-40.0391	-20.0806	0	19.989	39.978	60.0586	80.0476	100.037
79.4	-0.0350952	-0.0204468	-0.00488281	0.0146484	36.0107	59.8145	84.2285	0.108643	0.141296	0.175781	0.204773	-100.128	-80.1086	-60.0891	-40.0391	-20.0806	0	20.0195	40.0391	60.0586	80.0171	100.067
79.5	-0.03479	-0.0201416	-0.00457764	0.0146484	36.0107	59.8145	84.2285	0.108643	0.141602	0.175476	0.204773	-100.159	-80.1086	-60.1196	-40.0391	-20.0195	0	19.989	39.978	60.0281	80.0476	100.098
79.6	-0.0344849	-0.0201416	-0.00427246	0.0143433	36.0107	59.8145	84.2285	0.108948	0.141602	0.175476	0.204773	-100.098	-80.1086	-60.1196	-40.0696	-20.0195	-30.5176	20.0195	40.0085	60.0891	80.0171	100.067
79.7	-0.03479	-0.0201416	-0.00396729	0.0143433	35.7056	59.8145	83.9233	0.108948	0.141296	0.175476	0.204773	-100.159	-80.1086	-60.0891	-40.0696	-19.989	-30.5176	19.989	40.0391	60.0586	80.0171	100.128
79.8	-0.0350952	-0.0201416	-0.00396729	0.0140381	35.7056	60.1196	83.9233	0.108948	0.140686	0.175476	0.205078	-100.159	-80.1086	-60.1501	-40.0696	-20.05	-30.5176	19.989	40.0391	60.0891	80.0781	100.098
79.9	-0.0354004	-0.0204468	-0.00396729	0.0137329	35.7056	59.8145	83.9233	0.109253	0.139771	0.175476	0.205078	-100.159	-80.1392	-60.0891	-40.0391	-20.0195	0	19.989	40.0391	60.0891	80.0171	100.098
80	-0.0357056	-0.020752	-0.00396729	0.0137329	35.7056	59.8145	83.6182	0.109558	0.139465	0.175781	0.205078	-100.159	-80.1392	-60.0891	-40.0391	-20.0806	-30.5176	19.9585	40.0085	60.0891	80.0781	100.098
80.1	-0.0360107	-0.0210571	-0.00396729	0.0134277	35.7056	59.8145	83.9233	0.109863	0.139465	0.175781	0.205383	-100.159	-80.1392	-60.0586	-40.0391	-20.05	-30.5176	19.989	40.0391	60.0586	80.0171	100.067
80.2	-0.0360107	-0.0213623	-0.00396729	0.0134277	35.4004	59.5093	83.9233	0.110168	0.139771	0.176086	0.205383	-100.128	-80.1392	-60.1196	-40.0696	-20.05	30.5176	20.05	39.978	60.0281	80.0476	100.067
80.3	-0.0360107	-0.0213623	-0.00366211	0.0137329	35.0952	59.5093	83.6182	0.110168	0.140381	0.176086	0.205383	-100.159	-80.1086	-60.1196	-40.0696	-20.0806	-30.5176	20.05	40.0085	60.0281	80.0476	100.098
80.4	-0.0357056	-0.0210571	-0.00366211	0.0140381	35.0952	59.5093	83.313	0.109863	0.140686	0.176086	0.205078	-100.098	-80.0781	-60.1196	-40.1001	-20.0806	-30.5176	19.989	40.0085	60.0281	80.0171	100.098
80.5	-0.0357056	-0.020752	-0.00335693	0.0143433	35.0952	59.5093	83.0078	0.110168	0.140991	0.176086	0.204773	-100.128	-80.1392	-60.1501	-40.0391	-20.0806	-30.5176	19.989	40.0391	60.0891	80.0171	100.067
80.6	-0.0357056	-0.0204468	-0.00335693	0.0143433	35.0952	59.8145	83.0078	0.109863	0.141296	0.176392	0.204468	-100.159	-80.1086	-60.0891	-40.0696	-20.0806	0	19.9585	40.0391	60.0586	80.0171	100.037
80.7	-0.0357056	-0.0201416	-0.00335693	0.0146484	35.0952	59.8145	82.7026	0.109863	0.141907	0.176392	0.204163	-100.159	-80.1086	-60.0891	-40.0391	-20.05	-30.5176	19.989	40.0391	60.1501	80.0476	100.037
80.8	-0.0360107	-0.0201416	-0.00366211	0.0146484	35.4004	59.8145	82.7026	0.109558	0.142212	0.176697	0.204163	-100.159	-80.1392	-60.1196	-40.0696	-20.0806	-30.5176	19.989	40.0391	60.0281	80.0476	100.067
80.9	-0.0360107	-0.0201416	-0.00366211	0.0146484	35.4004	59.2041	82.7026	0.109558	0.142212	0.177002	0.204163	-100.128	-80.1392	-60.0891	-40.0696	-20.0806	-30.5176	20.0195	39.978	60.0891	80.0781	100.067
81	-0.0357056	-0.0201416	-0.00396729	0.0149536	35.4004	58.8989	82.3975	0.109558	0.141602	0.177307	0.203857	-100.098	-80.0781	-60.1196	-40.0391	-20.05	30.5176	19.989	40.0085	60.0586	80.0781	100.037
81.1	-0.0354004	-0.0204468	-0.00396729	0.0146484	35.0952	59.2041	81.7871	0.110168	0.140991	0.177612	0.203552	-100.098	-80.1392	-60.0891	-40.0085	-20.0195	61.0352	20.0195	40.0696	60.0586	80.0171	100.067
81.2	-0.0354004	-0.0204468	-0.00396729	0.0146484	34.79	59.2041	81.7871	0.110474	0.140686	0.177917	0.202942	-100.128	-80.1392	-60.1807	-40.0391	-20.0806	-30.5176	20.05	40.0391	60.0586	80.0171	100.098
81.3	-0.0350952	-0.0204468	-0.00366211	0.0146484	34.4849	58.8989	81.7871	0.111084	0.140381	0.177917	0.202332	-100.159	-80.0781	-60.1501	-40.0696	-20.05	-30.5176	20.0195	40.0391	60.0586	80.0171	100.037
81.4	-0.0354004	-0.0201416	-0.00335693	0.0146484	34.79	58.2886	82.0923	0.111694	0.140381	0.177612	0.202332	-100.189	-80.1392	-60.1196	-40.0696	-20.0806	-30.5176	19.989	40.0391	60.0891	80.0476	100.098
81.5	-0.0354004	-0.0201416	-0.00305176	0.0146484	35.0952	57.9834	82.7026	0.112305	0.140381	0.177307	0.202332	-100.098	-80.0781	-60.0891	-40.0696	-20.0195	-30.5176	19.9585	39.978	60.0891	80.0476	100.128
81.6	-0.0350952	-0.0204468	-0.00305176	0.0149536	35.4004	57.373	82.7026	0.112305	0.140381	0.177002	0.202332	-100.128	-80.1392	-60.0891	-40.0085	-20.0195	-30.5176	20.0195	40.0391	60.0891	80.0476	100.098
81.7	-0.0350952	-0.020752	-0.00335693	0.0149536	35.4004	57.6782	83.0078	0.112	0.140076	0.176392	0.202637	-100.098	-80.1392	-60.1196	-39.978	-20.0195	0	20.0195	40.0391	60.0586	80.0171	100.006
81.8	-0.03479	-0.0210571	-0.00366211	0.0152588	35.4004	57.6782	83.0078	0.111694	0.139465	0.176086	0.202637	-100.098	-80.1086	-60.0891	-40.0391	-20.0806	0	20.0195	39.978	60.0586	80.0476	100.037
81.9	-0.0344849	-0.020752	-0.00366211	0.0149536	35.4004	57.9834	83.0078	0.111389	0.138855	0.176086	0.202637	-100.128	-80.1086	-60.0891	-40.0391	-20.0195	-30.5176	20.05	40.0696	60.0586	79.9866	100.067
82	-0.0344849	-0.0204468	-0.00396729	0.0146484	35.4004	58.2886	83.0078	0.111389	0.138245	0.175781	0.202026	-100.098	-80.0781	-60.1196	-40.0696	-20.0195	0	19.989	40.0391	60.0586	80.0476	100.098
82.1	-0.0344849	-0.0201416	-0.00366211	0.0143433	35.7056	58.2886	83.313	0.111389	0.137939	0.175781	0.201721	-100.098	-80.1086	-60.1501	-40.0696	-20.0195	-30.5176	19.989	40.0391	60.0891	80.0171	100.067
82.2	-0.0344849	-0.0198364	-0.00335693	0.0146484	36.0107	58.5938	83.6182	0.111389	0.137939	0.176086	0.201416	-100.128	-80.1392	-60.1501	-40.0085	-20.0195	0	20.0195	40.0391	60.1196	80.0476	100.037
82.3	-0.03479	-0.0198364	-0.00335693	0.0146484	36.0107	58.5938	83.9233	0.111389	0.137939	0.176086	0.201416	-100.189	-80.1697	-60.0891	-40.0391	-19.989	-30.5176	19.989	40.0085	60.1196	80.0171	100.067
82.4	-0.03479	-0.0201416	-0.00305176	0.0149536	36.0107	58.8989	83.9233	0.111694	0.138245	0.176086	0.201721	-100.159	-80.1392	-60.0891	-40.0391	-20.0195	0	19.989	40.0696	60.0281	80.0171	100.037
82.5	-0.0344849	-0.0201416	-0.00335693	0.0152588	36.0107	59.2041	83.9233	0.111694	0.13855	0.175781	0.202026	-100.159	-80.1392	-60.1196	-40.0391	-20.0806	-30.5176	20.0195	40.0391	60.0281	80.0476	100.037
82.6	-0.0344849	-0.0201416	-0.00335693	0.0152588	36.0107	58.8989	83.9233	0.112	0.13855	0.175476	0.202332	-100.098	-80.1392	-60.0891	-40.0696	-20.05	-30.5176	20.0195	40.1001	60.0586	80.0476	100.037
82.7	-0.0344849	-0.0201416	-0.00335693	0.0149536	36.0107	58.8989	83.6182	0.112305	0.138245	0.174866	0.202942	-100.098	-80.1392	-60.0586	-40.0085	-20.0806	-30.5176	19.989	40.0391	60.0891	80.0171	100.037
82.8	-0.0344849	-0.0198364	-0.00396729	0.0146484	35.7056	58.5938	83.6182	0.11261	0.137939	0.174255	0.203247	-100.128	-80.1697	-60.0891	-40.0391	-20.0806	0	19.9585	40.0391	60.1196	79.9866	100.098
82.9	-0.0344849	-0.0198364	-0.00427246	0.0146484	35.7056	58.5938	83.313	0.112915	0.137634	0.17395	0.203247	-100.159	-80.0781	-60.1196	-40.0696	-20.0195	30.5176	20.0195	40.0391	60.0586	79.9866	100.098
83	-0.0341797	-0.0195312	-0.00427246	0.0146484	35.7056	58.5938	83.313	0.112915	0.137329	0.173645	0.203247	-100.159	-80.1392	-60.1196	-40.1001	-20.0806	-61.0352	20.0195	40.0391	60.0891	80.0171	100.098
83.1	-0.0341797	-0.0195312	-0.00427246	0.0149536	35.7056	58.5938	83.6182	0.11261	0.137329	0.17334	0.202637	-100.128	-80.0781	-60.0891	-40.0391	-20.0806	-61.0352	20.0195	40.0085	60.0586	80.0171	100.067
83.2	-0.0341797	-0.0195312	-0.00396729	0.0152588	35.7056	58.5938	83.6182	0.112305	0.137329	0.17334	0.202026	-100.128	-80.1392	-60.1196	-40.0391	-20.0806	-61.0352	19.989	40.0391	60.0891	80.0476	100.037
83.3	-0.0338745	-0.0195312	-0.00396729	0.0152588	35.4004	58.8989	83.6182	0.112	0.137329	0.173035	0.202026	-100.067	-80.1392	-60.0586	-40.0391	-20.0806	-30.5176	19.989	40.0391	60.1196	80.0476	100.037
83.4	-0.0338745	-0.0198364	-0.00396729	0.0149536	35.4004	58.8989	83.9233	0.111694	0.137634	0.172729	0.202026	-100.128	-80.1697	-60.0891	-39.978	-20.0806	0	19.989	40.0391	60.0586	80.0171	100.098
83.5	-0.0338745	-0.0198364	-0.00366211	0.0149536	35.7056	58.5938	83.9233	0.111389	0.137634	0.172729	0.201721	-100.159	-80.1086	-60.1196	-40.0696	-20.0806	30.5176	20.0195	40.0391	60.0281	80.0171	100.098
83.6	-0.0341797	-0.0198364	-0.00366211	0.0149536	35.7056	58.2886	83.9233	0.111084	0.137634	0.173035	0.201416	-100.128	-80.0781	-60.1501	-40.0696	-20.0806	61.0352	20.05	39.978	60.0586	79.9866	100.128
83.7	-0.0341797	-0.0198364	-0.00427246	0.0149536	35.7056	58.2886	83.9233	0.110779	0.137634	0.17334	0.201111	-100.128	-80.0781	-60.1501	-40.0391	-20.05	-30.5176	20.05	40.0696	60.0586	79.9866	100.098
83.8	-0.0341797	-0.0201416	-0.00457764	0.0152588	35.4004	57.9834	83.9233	0.110474	0.137939	0.17334	0.201111	-100.098	-80.0781	-60.1196	-40.0391	-20.0195	-30.5176	19.989	40.0085	60.1196	80.0171	100.037
83.9	-0.0338745	-0.0201416	-0.00488281	0.0152588	35.0952	58.2886	83.9233	0.110168	0.137939	0.17334	0.200806	-100.098	-80.1697	-60.0891	-40.0391	-19.989	-30.5176	20.0195	40.0391	60.0891	80.0171	100.067
84	-0.0335693	-0.0201416	-0.00488281	0.0149536	35.0952	57.9834	83.9233	0.110474	0.13855	0.173645	0.2005	-100.159	-80.1086	-60.0891	-40.0696	-20.05	-30.5176	19.989	40.0696	60.1196	80.0171	100.067
84.1	-0.0335693	-0.0198364	-0.00427246	0.0146484	35.4004	57.9834	83.313	0.110779	0.13855	0.173645	0.200195	-100.159	-80.1392	-60.1196	-40.0696	-20.0806	0	19.989	40.0696	60.0281	80.0171	100.098
84.2	-0.0338745	-0.0198364	-0.00427246	0.0146484	35.7056	57.9834	82.7026	0.111389	0.13855	0.173645	0.19989	-100.128	-80.1086	-60.1196	-40.0391	-20.0806	-30.5176	20.0195	39.978	60.0281	80.0171	100.098
84.3	-0.0341797	-0.0201416	-0.00396729	0.0146484	36.3159	57.6782	82.3975	0.111389	0.138855	0.173645	0.19928	-100.098	-80.1392	-60.1196	-40.0696	-20.0806	-30.5176	20.0195	40.0085	60.0586	80.0171	100.098
84.4	-0.03479	-0.0201416	-0.00396729	0.0146484	36.3159	57.9834	82.0923	0.111389	0.13855	0.173645	0.198669	-100.128	-80.0781	-60.1196	-40.0696	-20.0195	0	20.0195	40.0085	60.0891	80.0476	100.098
84.5	-0.0354004	-0.0201416	-0.00396729	0.0146484	36.3159	57.9834	82.0923	0.111084	0.13855	0.173645	0.198669	-100.159	-80.1086	-60.0891	-40.0696	-20.0195	0	19.989	40.0696	60.0586	80.0171	100.037
84.6	-0.0354004	-0.0204468	-0.00396729	0.0149536	36.0107	57.9834	81.7871	0.111084	0.138245	0.17334	0.198975	-100.098	-80.0781	-60.0891	-40.0696	-20.0806	0	20.0195	40.0696	60.0891	79.9866	100.067
84.7	-0.03479	-0.020752	-0.00396729	0.0152588	35.4004	57.9834	81.7871	0.111084	0.138245	0.172729	0.19928	-100.159	-80.1392	-60.1196	-40.0696	-20.0806	-61.0352	19.989	40.0391	60.0586	79.9866	100.067
84.8	-0.0344849	-0.020752	-0.00427246	0.0149536	35.0952	58.2886	81.7871	0.111389	0.137939	0.172119	0.19989	-100.159	-80.1392	-60.0586	-40.0696	-20.0195	-30.5176	19.989	40.0085	60.0281	80.0781	100.067
84.9	-0.0341797	-0.020752	-0.00427246	0.0149536	34.79	58.2886	81.7871	0.111694	0.137939	0.171509	0.200195	-100.159	-80.0781	-60.1196	-40.1001	-20.0806	0	20.0195	40.0085	60.0586	80.0781	100.037
85	-0.0338745	-0.0204468	-0.00427246	0.0146484	34.4849	58.5938	81.7871	0.111694	0.137939	0.170898	0.200195	-100.128	-80.1086	-60.0891	-40.0696	-20.0806	-30.5176	20.0195	40.0085	60.0586	80.0476	100.037
85.1	-0.0341797	-0.0204468	-0.00396729	0.0146484	34.4849	58.8989	81.7871	0.111694	0.137939	0.170593	0.2005	-100.128	-80.1392	-60.0891	-40.0085	-20.0806	30.5176	20.0195	40.0391	60.0281	80.0171	100.067
85.2	-0.0341797	-0.020752	-0.00366211	0.0146484	34.79	59.2041	81.7871	0.111694	0.138245	0.169983	0.200806	-100.128	-80.0781	-60.1196	-40.0696	-20.05	-30.5176	19.989	39.978	60.0586	80.0171	100.098
85.3	-0.0341797	-0.0204468	-0.00396729	0.0149536	35.0952	59.5093	81.7871	0.111694	0.13855	0.169373	0.201111	-100.128	-80.0476	-60.1196	-40.1001	-20.0195	30.5176	19.989	40.0085	60.0586	80.0781	100.067
85.4	-0.03479	-0.0204468	-0.00396729	0.015564	35.0952	59.5093	81.7871	0.112	0.138855	0.169067	0.201416	-100.128	-80.1086	-60.1196	-40.1306	-20.0195	-30.5176	19.9585	40.0391	60.0891	80.0476	100.067
85.5	-0.0354004	-0.020752	-0.00427246	0.0161743	35.0952	59.8145	81.7871	0.112	0.139465	0.168762	0.202026	-100.189	-80.1086	-60.1196	-40.0696	-20.05	0	19.9585	40.0391	60.0586	80.0476	100.098
85.6	-0.0354004	-0.0210571	-0.00457764	0.0161743	34.79	59.5093	81.7871	0.111694	0.139771	0.168762	0.202026	-100.159	-80.0781	-60.0891	-40.0085	-20.05	-61.0352	19.928	39.978	60.0281	80.0476	100.098
85.7	-0.0354004	-0.0210571	-0.00427246	0.0161743	34.4849	58.8989	81.4819	0.111694	0.140381	0.168762	0.201721	-100.159	-80.1086	-60.0891	-40.0696	-20.05	0	19.9585	40.0391	59.9976	80.0476	100.037
85.8	-0.03479	-0.0210571	-0.00396729	0.0164795	34.79	58.5938	81.1768	0.110779	0.140076	0.168457	0.201416	-100.159	-80.0781	-60.0891	-40.0085	-20.05	0	19.989	40.0391	60.0586	80.0476	100.037
85.9	-0.0341797	-0.020752	-0.00396729	0.0167847	35.0952	58.8989	81.4819	0.110168	0.139465	0.167847	0.200806	-100.159	-80.1392	-60.0586	-40.0696	-20.05	-30.5176	19.989	40.0085	60.0281	80.0781	100.128
86	-0.0338745	-0.0204468	-0.00396729	0.0164795	35.7056	59.2041	81.4819	0.110474	0.13916	0.167847	0.2005	-100.098	-80.1392	-60.0891	-40.0391	-20.0195	0	19.9585	40.0696	60.0281	80.0476	100.128
86.1	-0.0335693	-0.0201416	-0.00396729	0.0161743	35.4004	59.5093	81.7871	0.110779	0.13916	0.168457	0.201111	-100.159	-80.0476	-60.0586	-40.0696	-19.989	0	20.0195	40.0391	60.0586	80.0476	100.098
86.2	-0.0335693	-0.0198364	-0.00427246	0.015564	35.4004	59.2041	82.0923	0.111084	0.13916	0.169373	0.202026	-100.128	-80.0781	-60.0891	-40.0696	-19.989	0	19.9585	40.0391	60.0586	80.0476	100.098
86.3	-0.0335693	-0.0201416	-0.00396729	0.015564	35.0952	59.2041	82.3975	0.111084	0.138855	0.169983	0.202942	-100.159	-80.0781	-60.0891	-40.1001	-19.989	-30.5176	19.989	40.0085	60.0281	80.0171	100.098
86.4	-0.0338745	-0.0201416	-0.00366211	0.015564	34.4849	58.8989	82.3975	0.110474	0.138855	0.170288	0.203552	-100.159	-80.1086	-60.0891	-40.0696	-20.0195	-30.5176	19.989	40.0696	60.0586	80.0476	100.037
86.5	-0.0338745	-0.0204468	-0.00335693	0.015564	34.1797	58.5938	82.3975	0.110474	0.13855	0.170898	0.203857	-100.128	-80.1086	-60.0586	-40.0085	-20.0195	0	19.928	40.0085	60.0586	80.0476	100.098
86.6	-0.0338745	-0.0204468	-0.00366211	0.0152588	34.1797	58.2886	82.3975	0.110168	0.138245	0.171204	0.204468	-100.159	-80.1086	-60.0586	-40.0391	-20.0195	-30.5176	19.9585	39.978	60.0586	80.0476	100.098
86.7	-0.0338745	-0.0204468	-0.00396729	0.0152588	33.8745	57.9834	82.3975	0.110168	0.137634	0.171814	0.204468	-100.128	-80.0781	-60.1196	-40.0391	-20.05	0	19.989	40.0391	60.0586	80.0781	100.098
86.8	-0.0338745	-0.0204468	-0.00396729	0.0149536	34.1797	57.9834	82.0923	0.110474	0.137024	0.172119	0.204773	-100.098	-80.0781	-60.0891	-40.0696	-20.0195	0	19.989	39.978	60.0281	80.0781	100.128
86.9	-0.0335693	-0.0201416	-0.00427246	0.0149536	34.4849	57.9834	82.0923	0.110474	0.137024	0.172119	0.205078	-100.159	-80.1392	-60.1196	-40.1001	-19.989	-30.5176	20.0195	40.0085	60.0891	80.0171	100.128
87	-0.0335693	-0.0195312	-0.00427246	0.0149536	34.79	57.9834	81.7871	0.110168	0.137329	0.172119	0.205078	-100.098	-80.0781	-60.0891	-40.0696	-20.0195	-61.0352	19.989	40.0391	60.0891	80.0476	100.098
87.1	-0.0335693	-0.0192261	-0.00427246	0.0149536	34.79	58.2886	81.7871	0.109863	0.137939	0.172119	0.205078	-100.159	-80.1697	-60.0586	-40.0391	-20.0195	-30.5176	19.989	40.0391	60.0891	80.0171	100.128
87.2	-0.0332642	-0.0192261	-0.00427246	0.0152588	34.79	58.2886	81.7871	0.109558	0.138245	0.172729	0.205078	-100.159	-80.1086	-60.0891	-40.1001	-20.05	-61.0352	20.0195	40.0391	60.0586	80.0781	100.098
87.3	-0.0332642	-0.0192261	-0.00396729	0.0152588	34.79	58.2886	82.0923	0.109558	0.138855	0.173035	0.205078	-100.159	-80.1086	-60.0586	-40.0696	-20.0806	0	19.9585	40.0085	60.0586	80.1086	100.128
87.4	-0.0335693	-0.0192261	-0.00366211	0.015564	35.0952	58.5938	82.0923	0.109863	0.138855	0.172729	0.205688	-100.159	-80.0781	-60.1196	-40.0391	-20.0195	0	19.989	40.0085	59.9976	80.0476	100.098
87.5	-0.0335693	-0.0189209	-0.00366211	0.0158691	35.0952	58.8989	82.0923	0.109863	0.13916	0.172119	0.205994	-100.098	-80.0781	-60.0891	-40.0696	-20.05	0	19.989	40.0085	60.0891	80.0476	100.098
87.6	-0.0338745	-0.0192261	-0.00305176	0.0161743	35.7056	59.2041	82.0923	0.110168	0.139465	0.171814	0.205994	-100.159	-80.1086	-60.0891	-40.0696	-20.05	0	19.928	40.0085	60.0281	80.0476	100.128
87.7	-0.0338745	-0.0192261	-0.00274658	0.0161743	36.0107	59.2041	82.0923	0.110474	0.139465	0.171509	0.205383	-100.128	-80.0781	-60.0891	-40.0391	-20.0195	0	19.989	40.0391	60.0891	80.0476	100.128
87.8	-0.0341797	-0.0192261	-0.00274658	0.0161743	36.0107	59.2041	81.7871	0.110474	0.139771	0.171204	0.204468	-100.159	-80.0781	-60.0586	-40.0391	-19.989	0	19.989	40.0391	60.0586	80.0476	100.128
87.9	-0.0344849	-0.0195312	-0.00274658	0.0158691	35.7056	59.2041	81.4819	0.110474	0.139771	0.171204	0.203857	-100.189	-80.0781	-60.0586	-40.1001	-20.0195	0	19.928	39.978	60.0586	80.0171	100.128
88	-0.0344849	-0.0195312	-0.00244141	0.015564	35.7056	59.2041	81.4819	0.110474	0.139465	0.171204	0.203247	-100.128	-80.0781	-60.0586	-40.0391	-19.989	0	19.9585	40.0391	60.0281	80.0781	100.098
88.1	-0.03479	-0.0201416	-0.00244141	0.0152588	35.4004	59.5093	81.4819	0.110474	0.139771	0.170898	0.202942	-100.128	-80.1086	-60.0586	-40.0696	-20.05	0	19.9585	39.978	59.9976	80.0781	100.098
88.2	-0.03479	-0.0204468	-0.00274658	0.0152588	35.4004	59.5093	81.1768	0.110474	0.139771	0.170593	0.202637	-100.128	-80.0781	-60.0586	-40.0391	-20.0195	0	19.9585	40.0085	60.0281	80.0476	100.098
88.3	-0.0344849	-0.020752	-0.00305176	0.0152588	35.0952	59.2041	80.5664	0.110168	0.140076	0.170288	0.202637	-100.159	-80.0476	-60.0586	-40.0391	-20.0195	0	19.989	39.978	60.0281	80.0781	100.098
88.4	-0.0341797	-0.0204468	-0.00305176	0.015564	35.0952	58.5938	80.2612	0.110168	0.140076	0.169983	0.202942	-100.098	-80.0781	-60.0586	-40.0696	-19.9585	30.5176	19.989	39.978	60.0281	80.0476	100.128
88.5	-0.0338745	-0.0201416	-0.00335693	0.0161743	34.79	58.2886	80.2612	0.109863	0.140381	0.169983	0.203247	-100.159	-80.0476	-60.0586	-40.0391	-19.989	30.5176	19.9585	39.978	60.0586	80.0781	100.098
88.6	-0.0335693	-0.0198364	-0.00366211	0.0158691	34.4849	58.2886	80.2612	0.109863	0.140381	0.169983	0.203552	-100.159	-80.0476	-60.0891	-40.1001	-19.989	0	19.928	39.978	60.0281	80.0171	100.098
88.7	-0.0335693	-0.0198364	-0.00366211	0.015564	34.79	58.2886	80.5664	0.109863	0.140686	0.170288	0.204163	-100.128	-80.0781	-60.0281	-40.0391	-19.9585	0	19.928	39.978	60.0281	80.0476	100.037
88.8	-0.0332642	-0.0198364	-0.00366211	0.0149536	34.79	58.5938	80.5664	0.109863	0.140686	0.171204	0.204773	-100.189	-80.0781	-60.0586	-40.0391	-20.0195	0	19.928	40.0391	60.0281	80.0476	100.067
88.9	-0.032959	-0.0195312	-0.00335693	0.0146484	34.79	58.2886	80.5664	0.109863	0.140991	0.171814	0.205688	-100.22	-80.1086	-59.9976	-40.1001	-20.05	-30.5176	19.928	39.978	59.9976	80.0781	100.037
89	-0.0332642	-0.0195312	-0.00305176	0.0146484	34.79	58.2886	80.5664	0.110168	0.140991	0.172119	0.206909	-100.189	-80.0781	-60.0586	-40.0696	-19.989	0	19.928	39.978	60.0281	80.1086	100.098
89.1	-0.0332642	-0.0201416	-0.00274658	0.0149536	34.79	57.9834	80.5664	0.110474	0.140686	0.171814	0.20752	-100.128	-80.0781	-60.0891	-40.0391	-20.05	30.5176	19.9585	39.978	59.9976	80.0476	100.128
89.2	-0.0335693	-0.0204468	-0.00244141	0.0149536	34.79	57.9834	80.5664	0.111389	0.140381	0.171814	0.207825	-100.159	-80.0781	-60.0586	-40.0696	-20.0195	0	19.9585	39.978	60.0586	80.0781	100.098
89.3	-0.0332642	-0.020752	-0.00213623	0.0149536	35.0952	57.9834	80.2612	0.111694	0.140076	0.171814	0.20813	-100.189	-80.0781	-60.0891	-40.1001	-19.989	-30.5176	19.9585	39.978	60.0281	80.0781	100.067
89.4	-0.0332642	-0.0204468	-0.00213623	0.0146484	35.0952	57.9834	79.9561	0.112	0.140381	0.171814	0.20813	-100.159	-80.0476	-60.0891	-40.1001	-20.0195	0	19.9585	40.0085	60.0586	80.0476	100.128
89.5	-0.0332642	-0.0204468	-0.00213623	0.0146484	35.0952	57.9834	79.6509	0.111694	0.140381	0.172119	0.208435	-100.128	-80.0781	-60.0891	-40.0696	-20.0195	-61.0352	19.989	40.0391	60.0281	80.0476	100.098
89.6	-0.0332642	-0.0201416	-0.00213623	0.0146484	35.4004	57.9834	79.6509	0.111389	0.140381	0.172119	0.20874	-100.128	-80.0781	-60.0586	-40.0696	-19.989	-30.5176	19.9585	39.978	60.0586	80.1086	100.067
89.7	-0.0332642	-0.0198364	-0.00244141	0.0146484	35.4004	58.2886	79.9561	0.111389	0.140381	0.172424	0.209045	-100.159	-80.0171	-60.0586	-40.0391	-20.05	-30.5176	19.9585	39.978	60.0281	80.1392	100.098
89.8	-0.0326538	-0.0195312	-0.00244141	0.0146484	35.4004	58.2886	80.2612	0.111694	0.140076	0.172729	0.209351	-100.159	-80.0476	-60.0281	-40.0391	-20.0195	30.5176	19.9585	39.978	59.9976	80.0781	100.098
89.9	-0.0326538	-0.0192261	-0.00274658	0.0146484	35.7056	58.5938	80.2612	0.112	0.139465	0.172729	0.209656	-100.159	-80.0781	-60.0586	-40.0696	-19.989	0	19.989	40.0085	59.9976	80.0781	100.098
90	-0.0326538	-0.0192261	-0.00274658	0.0146484	35.4004	58.2886	80.2612	0.112305	0.13916	0.172729	0.209961	-100.159	-80.0781	-60.0891	-40.1001	-20.0195	30.5176	19.989	40.0085	60.0586	80.0781	100.128
90.1	-0.032959	-0.0195312	-0.00244141	0.0143433	35.4004	58.5938	80.5664	0.112305	0.138855	0.172424	0.209961	-100.159	-80.0476	-60.0891	-40.1306	-20.0195	0	19.9585	39.978	60.0586	80.0476	100.159
90.2	-0.0332642	-0.0198364	-0.00244141	0.0143433	35.4004	58.5938	80.5664	0.112	0.13855	0.172424	0.210266	-100.128	-80.0476	-60.0586	-40.1001	-19.989	0	19.928	40.0085	60.0586	80.1086	100.098
90.3	-0.032959	-0.0198364	-0.00274658	0.0143433	35.7056	58.5938	80.5664	0.111389	0.13855	0.172119	0.209961	-100.128	-80.0781	-60.0281	-40.0696	-19.989	-30.5176	19.928	40.0085	60.0891	80.0476	100.128
90.4	-0.0326538	-0.0198364	-0.00274658	0.0143433	35.7056	58.5938	80.8716	0.110474	0.13855	0.171509	0.209656	-100.159	-80.1086	-60.0586	-40.0696	-19.928	0	19.928	40.0696	60.0586	80.1086	100.098
90.5	-0.0326538	-0.0195312	-0.00274658	0.0146484	35.4004	58.2886	81.1768	0.109863	0.138245	0.171509	0.20874	-100.159	-80.1086	-60.0586	-40.0696	-19.9585	0	19.9585	40.0085	59.9976	80.1086	100.128
90.6	-0.0326538	-0.0192261	-0.00244141	0.0143433	35.4004	57.9834	81.7871	0.109558	0.137939	0.171509	0.20813	-100.22	-80.0476	-60.0891	-40.1001	-20.05	30.5176	19.9585	39.978	59.9976	80.0781	100.128
90.7	-0.0326538	-0.0192261	-0.00213623	0.0143433	35.0952	57.6782	82.3975	0.109253	0.137939	0.171509	0.207825	-100.189	-80.0171	-60.1196	-40.1001	-19.989	30.5176	20.0195	39.9475	59.9976	80.1392	100.098
90.8	-0.0326538	-0.0192261	-0.00183105	0.0143433	35.0952	57.9834	82.7026	0.109863	0.137939	0.171814	0.207214	-100.128	-80.0476	-60.0586	-40.1001	-19.989	-30.5176	19.9585	40.0085	60.0586	80.0476	100.098
90.9	-0.0326538	-0.0189209	-0.00183105	0.0143433	35.4004	57.9834	82.7026	0.110779	0.137939	0.172119	0.207214	-100.128	-80.0476	-60.0586	-40.0696	-19.9585	-30.5176	19.928	40.0391	60.0586	80.0781	100.067
91	-0.032959	-0.0189209	-0.00183105	0.0140381	35.4004	58.2886	82.7026	0.111694	0.137939	0.172424	0.207214	-100.159	-80.0781	-60.0586	-40.0696	-19.9585	-30.5176	19.9585	39.978	59.9976	80.0476	100.098
91.1	-0.0332642	-0.0189209	-0.00213623	0.0140381	35.4004	58.5938	82.7026	0.112305	0.138245	0.172119	0.206909	-100.189	-80.0781	-60.0586	-40.0696	-19.989	0	19.9585	39.978	60.0891	80.0476	100.128
91.2	-0.0338745	-0.0189209	-0.00244141	0.0140381	35.4004	58.5938	82.7026	0.11261	0.13855	0.171814	0.206604	-100.189	-80.0476	-60.0281	-40.0391	-19.989	-61.0352	19.9585	39.978	60.0281	80.0781	100.098
91.3	-0.0341797	-0.0192261	-0.00213623	0.0143433	35.4004	58.5938	82.3975	0.11261	0.138855	0.171509	0.206299	-100.159	-80.0476	-60.0281	-40.0391	-19.989	-30.5176	19.9585	39.978	60.0281	80.0781	100.098
91.4	-0.0344849	-0.0192261	-0.00183105	0.0143433	35.4004	58.5938	82.3975	0.11261	0.138855	0.171509	0.205688	-100.128	-80.0781	-60.0281	-40.0391	-19.989	0	19.989	40.0085	60.0586	80.1086	100.098
91.5	-0.0344849	-0.0195312	-0.00183105	0.0143433	35.7056	58.5938	82.7026	0.11322	0.138855	0.171509	0.205383	-100.128	-80.0781	-60.0586	-40.0391	-19.989	0	19.9585	40.0085	60.0891	80.1086	100.128
91.6	-0.0344849	-0.0195312	-0.00213623	0.0146484	35.4004	58.8989	83.0078	0.113525	0.138855	0.171204	0.204773	-100.128	-80.1086	-60.0891	-40.0391	-20.0195	30.5176	19.9585	39.978	60.0281	80.0781	100.128
91.7	-0.0344849	-0.0192261	-0.00213623	0.0146484	35.0952	58.5938	83.6182	0.113525	0.139465	0.171204	0.204163	-100.159	-80.0781	-60.0891	-40.1001	-19.989	30.5176	19.9585	39.978	60.0586	80.0781	100.159
91.8	-0.0344849	-0.0189209	-0.00213623	0.0143433	34.79	58.2886	83.6182	0.113525	0.140076	0.170898	0.203552	-100.189	-80.0781	-60.0586	-40.1306	-19.989	0	19.9585	39.978	60.0586	80.0476	100.159
91.9	-0.0341797	-0.0189209	-0.00213623	0.0143433	34.79	57.9834	83.9233	0.113525	0.140076	0.170898	0.203247	-100.159	-80.0476	-59.9976	-40.0696	-19.9585	-30.5176	19.8975	39.9475	60.0586	80.0781	100.098
92	-0.0335693	-0.0189209	-0.00213623	0.0143433	34.79	57.9834	83.9233	0.113525	0.140381	0.170593	0.203247	-100.159	-80.0781	-60.0281	-40.0391	-19.989	0	19.928	40.0085	60.0281	80.0781	100.098
92.1	-0.0332642	-0.0192261	-0.00213623	0.0146484	34.79	57.9834	83.6182	0.11322	0.140381	0.170593	0.203247	-100.189	-80.0781	-60.0586	-40.0085	-20.0195	0	19.928	40.0085	60.0891	80.1392	100.098
92.2	-0.0332642	-0.0195312	-0.00213623	0.0146484	35.0952	58.2886	83.0078	0.112915	0.140381	0.170593	0.203247	-100.159	-80.0781	-60.0586	-40.0391	-20.0195	61.0352	19.9585	39.978	59.9976	80.0781	100.159
92.3	-0.0332642	-0.0198364	-0.00213623	0.0146484	35.4004	58.2886	83.0078	0.11261	0.140381	0.170593	0.203552	-100.189	-80.0476	-60.0586	-40.0696	-20.0195	0	19.9585	39.9475	59.9976	80.0476	100.159
92.4	-0.0332642	-0.0201416	-0.00213623	0.0146484	35.4004	58.5938	83.0078	0.11261	0.140381	0.170593	0.203857	-100.159	-80.0171	-60.0281	-40.1001	-20.0195	30.5176	19.989	40.0085	60.0281	80.0781	100.098
92.5	-0.0332642	-0.0198364	-0.00213623	0.0146484	35.4004	58.8989	83.313	0.112915	0.140381	0.170593	0.204163	-100.159	-80.0781	-60.0586	-40.0696	-19.989	30.5176	19.9585	40.0085	60.0586	80.0476	100.098
92.6	-0.0332642	-0.0201416	-0.00213623	0.0146484	35.7056	58.8989	83.313	0.112915	0.139771	0.170288	0.204468	-100.128	-80.0781	-60.0586	-40.0696	-19.9585	-30.5176	19.8975	40.0085	60.0281	80.0781	100.098
92.7	-0.0332642	-0.0201416	-0.00213623	0.0149536	36.0107	58.5938	83.6182	0.11261	0.139465	0.170288	0.204163	-100.159	-80.0781	-60.0586	-40.0391	-19.9585	-30.5176	19.928	40.0391	59.9976	80.0171	100.128
92.8	-0.032959	-0.0201416	-0.00213623	0.0149536	36.3159	58.5938	83.9233	0.112305	0.13916	0.170288	0.203857	-100.189	-80.1086	-60.0586	-40.0696	-20.0195	0	19.9585	40.0085	60.0586	80.0781	100.098
92.9	-0.0326538	-0.0204468	-0.00213623	0.0149536	36.6211	58.2886	84.2285	0.111694	0.13916	0.170288	0.203857	-100.128	-80.0781	-60.0586	-40.0391	-20.05	0	19.9585	39.978	60.0281	80.0476	100.067
93	-0.0326538	-0.0201416	-0.00213623	0.0146484	36.3159	58.5938	84.5337	0.111389	0.139465	0.170593	0.203857	-100.159	-80.0781	-60.1196	-40.0391	-20.0195	30.5176	19.9585	39.978	60.0281	80.0781	100.067
93.1	-0.0326538	-0.0198364	-0.00244141	0.0143433	36.0107	58.8989	84.8389	0.111084	0.140076	0.170593	0.204163	-100.128	-80.0476	-60.0586	-40.0696	-20.0195	0	19.9585	39.978	60.0281	80.1392	100.098
93.2	-0.0326538	-0.0192261	-0.00244141	0.0143433	36.0107	59.2041	85.4492	0.110779	0.140381	0.170593	0.204468	-100.128	-80.0781	-60.0586	-40.0696	-19.989	30.5176	19.9585	39.978	60.0586	80.0781	100.159
93.3	-0.0326538	-0.0189209	-0.00274658	0.0146484	35.7056	59.2041	85.7544	0.110779	0.140686	0.170593	0.204773	-100.128	-80.0781	-60.0891	-40.0696	-19.989	30.5176	19.989	40.0391	60.0891	80.0476	100.098
93.4	-0.0326538	-0.0189209	-0.00274658	0.0146484	35.7056	59.2041	85.7544	0.111084	0.140686	0.170593	0.204468	-100.128	-80.0781	-60.0891	-40.1001	-19.9585	0	19.9585	39.978	60.0281	80.0476	100.098
93.5	-0.0323486	-0.0192261	-0.00274658	0.0146484	35.4004	58.8989	85.4492	0.111084	0.140686	0.170288	0.204468	-100.159	-80.0781	-60.0281	-40.0696	-20.0195	-61.0352	19.928	39.978	60.0586	80.0781	100.098
93.6	-0.0320435	-0.0192261	-0.00244141	0.0143433	35.0952	58.5938	85.144	0.111694	0.140991	0.169983	0.204163	-100.189	-80.1086	-60.0891	-40.0696	-20.0195	-30.5176	19.9585	39.978	60.0281	80.0781	100.098
93.7	-0.0317383	-0.0192261	-0.00183105	0.0143433	35.0952	58.5938	84.8389	0.112305	0.140991	0.169373	0.204163	-100.159	-80.1086	-60.0586	-40.0696	-20.0806	0	19.9585	39.978	60.0281	80.0781	100.098
93.8	-0.0320435	-0.0192261	-0.0012207	0.0149536	35.0952	58.2886	84.8389	0.11261	0.140686	0.168762	0.204468	-100.128	-80.1392	-60.1196	-40.0696	-20.0195	0	19.9585	39.978	60.0281	80.0476	100.037
93.9	-0.0326538	-0.0195312	-0.00152588	0.0149536	35.4004	58.5938	84.8389	0.112915	0.140381	0.168457	0.204468	-100.159	-80.1086	-60.1196	-40.0696	-20.0195	0	19.989	39.978	60.0281	80.1086	100.159
94	-0.0326538	-0.0198364	-0.00213623	0.0149536	35.4004	58.8989	85.144	0.11322	0.140076	0.168152	0.205078	-100.098	-80.0781	-60.1196	-40.0696	-20.05	0	19.989	40.0085	60.0281	80.0476	100.128
94.1	-0.0326538	-0.0198364	-0.00274658	0.0149536	35.0952	58.8989	84.5337	0.112915	0.140076	0.168457	0.205688	-100.128	-80.0781	-60.1196	-40.1001	-20.05	-30.5176	20.0195	40.0085	60.0586	80.0781	100.098
94.2	-0.032959	-0.0195312	-0.00274658	0.0149536	35.0952	58.5938	83.9233	0.11261	0.139771	0.168457	0.206909	-100.128	-80.1392	-60.0891	-40.0696	-20.0195	-30.5176	19.9585	40.0391	60.0586	80.0781	100.098
94.3	-0.032959	-0.0192261	-0.00274658	0.0149536	34.79	58.5938	83.6182	0.112	0.13916	0.168457	0.207214	-100.128	-80.1392	-60.0586	-40.0696	-20.05	-61.0352	19.989	40.0085	60.0281	80.0476	100.128
94.4	-0.0326538	-0.0189209	-0.00244141	0.0152588	34.4849	58.5938	83.313	0.111694	0.138855	0.167847	0.206909	-100.159	-80.1086	-60.0891	-40.0391	-20.0195	-91.5527	19.989	40.0085	60.0586	80.0476	100.098
94.5	-0.0326538	-0.0189209	-0.00244141	0.0152588	34.4849	58.8989	83.313	0.111694	0.138855	0.167542	0.206604	-100.159	-80.1392	-60.0891	-40.0696	-20.0195	0	19.989	40.0391	60.0586	80.0781	100.098
94.6	-0.0326538	-0.0192261	-0.00244141	0.0152588	34.79	58.8989	83.0078	0.111694	0.138855	0.167542	0.206604	-100.098	-80.1086	-60.0891	-40.0391	-20.0806	30.5176	20.0195	39.978	60.0281	80.0781	100.067
94.7	-0.032959	-0.0189209	-0.00244141	0.0152588	35.0952	58.8989	83.0078	0.111694	0.13916	0.167847	0.206909	-100.128	-80.1086	-60.0891	-40.1306	-20.05	-30.5176	20.0195	40.0085	60.0891	80.0476	100.098
94.8	-0.0332642	-0.0189209	-0.00274658	0.0152588	35.0952	58.8989	83.313	0.111694	0.139771	0.168457	0.207214	-100.128	-80.1392	-60.0281	-40.0391	-20.0195	0	19.989	40.0391	60.0586	80.0476	100.098
94.9	-0.0332642	-0.0189209	-0.00274658	0.0149536	35.4004	58.8989	83.313	0.112	0.140076	0.168762	0.20752	-100.098	-80.1086	-60.0586	-40.0696	-20.0195	0	19.989	39.978	60.0586	80.0781	100.098
95	-0.032959	-0.0189209	-0.00274658	0.0149536	35.4004	58.8989	83.313	0.112	0.140381	0.169067	0.20813	-100.159	-80.0781	-60.0586	-40.1001	-20.05	-30.5176	19.9585	40.0391	60.0281	80.0476	100.128
95.1	-0.0326538	-0.0189209	-0.00274658	0.015564	35.7056	58.5938	83.0078	0.111694	0.140686	0.168762	0.20874	-100.159	-80.1392	-60.0891	-40.0696	-19.989	0	19.989	40.0391	60.0891	80.0781	100.098
95.2	-0.0326538	-0.0186157	-0.00274658	0.0158691	35.4004	58.5938	82.7026	0.111084	0.140686	0.168457	0.209656	-100.067	-80.1086	-60.0281	-40.0391	-20.0195	0	19.989	40.0085	60.0281	80.0476	100.098
95.3	-0.0326538	-0.0186157	-0.00244141	0.0158691	35.0952	58.2886	82.7026	0.111084	0.140686	0.168152	0.209961	-100.159	-80.0781	-60.0586	-40.0696	-20.0195	0	19.9585	40.0085	60.0586	80.0171	100.098
95.4	-0.0323486	-0.0189209	-0.00213623	0.015564	35.0952	58.5938	82.7026	0.110474	0.140076	0.168152	0.209961	-100.128	-80.1392	-60.0586	-40.0391	-20.05	-30.5176	19.989	39.978	60.0586	80.0476	100.067
95.5	-0.0323486	-0.0192261	-0.00213623	0.0152588	35.0952	58.5938	82.7026	0.110168	0.139771	0.168457	0.209961	-100.128	-80.0781	-60.0586	-40.0391	-20.0806	30.5176	19.989	39.978	60.0891	80.0781	100.128
95.6	-0.0326538	-0.0192261	-0.00244141	0.0149536	35.4004	58.5938	83.313	0.109863	0.139771	0.168152	0.209961	-100.128	-80.0781	-60.0891	-40.0696	-19.989	61.0352	19.989	40.0391	60.0891	80.0476	100.128
95.7	-0.032959	-0.0195312	-0.00274658	0.0146484	35.7056	58.8989	83.313	0.110168	0.139465	0.167847	0.210266	-100.128	-80.0781	-60.0891	-40.1001	-20.0195	0	19.989	40.0391	60.0586	80.0476	100.067
95.8	-0.0332642	-0.0198364	-0.00274658	0.0143433	35.7056	58.5938	83.6182	0.110474	0.139465	0.167847	0.209961	-100.128	-80.0781	-60.0891	-40.0696	-20.05	-61.0352	20.05	40.0391	60.1196	79.9866	100.098
95.9	-0.032959	-0.0204468	-0.00274658	0.0140381	35.7056	58.5938	83.9233	0.110779	0.139465	0.167847	0.209961	-100.098	-80.1392	-60.0586	-40.0085	-20.0195	-61.0352	19.989	40.0696	60.0586	80.0171	100.098
96	-0.0323486	-0.0204468	-0.00274658	0.0140381	35.4004	58.8989	83.6182	0.110474	0.13916	0.167542	0.209351	-100.159	-80.1392	-60.0281	-40.0696	-20.05	-61.0352	19.9585	40.0391	60.0281	80.0781	100.067
96.1	-0.0320435	-0.0201416	-0.00274658	0.0140381	35.4004	58.8989	83.6182	0.110474	0.13916	0.167236	0.209045	-100.159	-80.1697	-60.1196	-40.0391	-20.05	-61.0352	19.9585	40.0391	60.0586	80.0476	100.128
96.2	-0.0320435	-0.0198364	-0.00274658	0.0143433	35.7056	58.8989	83.6182	0.110168	0.138855	0.166626	0.208435	-100.128	-80.0781	-60.0891	-40.1001	-20.05	-30.5176	19.989	40.0085	60.0586	80.0781	100.098
96.3	-0.0323486	-0.0192261	-0.00274658	0.0146484	35.7056	58.8989	83.313	0.110168	0.138855	0.166321	0.207825	-100.098	-80.1086	-60.1196	-40.0696	-20.0195	30.5176	19.989	40.0391	60.0586	80.0171	100.098
96.4	-0.0323486	-0.0189209	-0.00244141	0.0146484	35.4004	59.2041	83.313	0.110474	0.138855	0.166321	0.20752	-100.098	-80.0781	-60.0891	-40.0696	-20.05	-30.5176	20.05	40.0391	60.0586	80.0476	100.098
96.5	-0.0326538	-0.0189209	-0.00213623	0.0146484	35.4004	59.2041	83.313	0.110779	0.13855	0.166626	0.207214	-100.098	-80.0781	-60.0891	-40.1001	-20.0806	-30.5176	19.989	40.0391	60.0891	80.0171	100.128
96.6	-0.0323486	-0.0189209	-0.00213623	0.0152588	35.4004	59.5093	83.6182	0.111389	0.138245	0.167542	0.207214	-100.159	-80.0781	-60.0891	-40.1001	-20.0195	30.5176	19.989	40.0696	60.0586	80.0171	100.098
96.7	-0.0323486	-0.0189209	-0.00213623	0.015564	35.0952	59.2041	83.9233	0.111694	0.137634	0.168762	0.20752	-100.128	-80.1086	-60.0891	-40.1001	-20.05	-61.0352	19.9585	40.0085	59.9976	80.0476	100.128
96.8	-0.0320435	-0.0189209	-0.00244141	0.0158691	35.0952	59.2041	84.2285	0.111694	0.137329	0.169983	0.207825	-100.159	-80.1392	-60.1196	-40.0391	-20.0195	0	19.9585	40.0391	60.0281	80.0781	100.098
96.9	-0.0320435	-0.0186157	-0.00244141	0.0161743	34.79	59.2041	84.5337	0.111694	0.137024	0.170593	0.20752	-100.128	-80.1086	-60.0891	-40.1001	-20.05	-30.5176	19.989	40.0391	60.0281	80.0781	100.098
97	-0.0320435	-0.0186157	-0.00244141	0.0161743	35.0952	59.2041	84.8389	0.112	0.136719	0.171204	0.207825	-100.098	-80.1392	-60.1196	-40.0391	-20.05	0	19.989	40.0391	60.0586	80.0476	100.098
97.1	-0.0323486	-0.0186157	-0.00213623	0.0161743	35.0952	59.2041	84.8389	0.111694	0.136719	0.171509	0.20752	-100.098	-80.0781	-60.1196	-40.1001	-20.0806	-30.5176	19.989	40.0391	60.0281	80.0171	100.098
97.2	-0.032959	-0.0186157	-0.00213623	0.0158691	34.79	59.2041	84.5337	0.111389	0.136719	0.171509	0.207214	-100.128	-80.1392	-60.1196	-40.1001	-20.0806	0	19.989	40.0391	60.0586	80.0171	100.098
97.3	-0.0335693	-0.0186157	-0.00213623	0.0152588	34.4849	59.5093	84.2285	0.110779	0.136414	0.171509	0.206604	-100.098	-80.0781	-60.1196	-40.0696	-20.05	-30.5176	19.9585	39.978	60.0586	80.0476	100.037
97.4	-0.0335693	-0.0189209	-0.00213623	0.0149536	34.1797	59.5093	84.2285	0.110168	0.136414	0.171509	0.205994	-100.159	-80.1392	-60.1196	-40.1001	-20.05	-30.5176	19.9585	40.0391	60.0281	80.0171	100.098
97.5	-0.0332642	-0.0189209	-0.00213623	0.0146484	34.1797	59.2041	84.2285	0.110168	0.136414	0.171204	0.205078	-100.159	-80.1392	-60.0891	-40.1001	-20.0195	-30.5176	19.989	40.0391	60.0281	80.0171	100.098
97.6	-0.0326538	-0.0192261	-0.00213623	0.0149536	34.1797	58.8989	84.2285	0.109863	0.136108	0.170593	0.204163	-100.159	-80.1086	-60.1196	-40.0696	-20.05	-61.0352	19.9585	40.1001	60.0281	80.0476	100.159
97.7	-0.0323486	-0.0189209	-0.00183105	0.0152588	33.8745	58.2886	83.9233	0.109863	0.135803	0.169983	0.203552	-100.098	-80.1392	-60.1196	-40.1001	-20.05	-61.0352	20.0195	40.0391	60.0281	80.0476	100.037
97.8	-0.0320435	-0.0186157	-0.00213623	0.0149536	33.8745	57.9834	83.9233	0.109863	0.135498	0.169678	0.203552	-100.098	-80.1392	-60.1196	-40.0391	-20.0806	-61.0352	20.0195	40.0085	60.0281	80.0171	100.037
97.9	-0.0317383	-0.0189209	-0.00244141	0.0149536	33.5693	58.2886	84.2285	0.109558	0.135498	0.169373	0.203552	-100.098	-80.1392	-60.0586	-40.1001	-20.0195	-30.5176	19.989	40.0391	60.0891	80.0781	100.067
98	-0.0317383	-0.0189209	-0.00274658	0.0149536	33.2642	58.2886	84.2285	0.109253	0.135803	0.169067	0.203857	-100.128	-80.1086	-60.0586	-40.1001	-20.0195	-30.5176	19.9585	40.0391	60.0586	80.0171	100.098
98.1	-0.0317383	-0.0192261	-0.00305176	0.0149536	33.2642	58.8989	84.5337	0.109253	0.135803	0.169373	0.204163	-100.128	-80.1392	-60.1501	-40.0696	-20.05	-30.5176	20.0806	40.0391	60.0281	80.0171	100.128
98.2	-0.0323486	-0.0189209	-0.00305176	0.0149536	33.2642	58.8989	84.5337	0.109253	0.135498	0.169678	0.204163	-100.128	-80.1392	-60.1196	-40.0391	-20.05	-30.5176	20.0195	40.0696	59.9976	79.9866	100.128
98.3	-0.0326538	-0.0189209	-0.00305176	0.0152588	33.5693	58.8989	84.5337	0.108948	0.135498	0.169983	0.204163	-100.159	-80.1392	-60.0586	-40.1306	-20.0806	-91.5527	19.989	40.0391	60.0586	80.0476	100.128
98.4	-0.032959	-0.0189209	-0.00274658	0.0149536	33.8745	58.5938	84.5337	0.108948	0.135498	0.169983	0.204163	-100.128	-80.1392	-60.0891	-40.0696	-20.0195	-61.0352	19.989	40.0391	60.0281	80.0476	100.098
98.5	-0.032959	-0.0189209	-0.00213623	0.0149536	33.8745	58.5938	84.5337	0.109253	0.135803	0.169983	0.203552	-100.098	-80.1392	-60.0891	-40.0696	-20.0806	-30.5176	20.0195	40.0391	60.0281	80.0476	100.067
98.6	-0.032959	-0.0189209	-0.00183105	0.0152588	34.1797	58.5938	84.2285	0.109558	0.136414	0.169983	0.203247	-100.098	-80.2002	-60.1196	-40.0696	-20.05	-30.5176	20.0806	40.0391	60.0281	80.0171	100.037
98.7	-0.032959	-0.0189209	-0.00183105	0.0152588	34.1797	58.8989	84.2285	0.109558	0.136719	0.169983	0.203247	-100.098	-80.1697	-60.1807	-40.0696	-20.0806	-30.5176	20.05	40.0391	60.0891	80.0171	100.098
98.8	-0.0326538	-0.0189209	-0.00183105	0.015564	34.1797	58.8989	84.2285	0.109253	0.136719	0.170288	0.203552	-100.067	-80.1392	-60.0891	-40.1306	-20.0806	-61.0352	20.05	40.0391	60.0281	80.0781	100.098
98.9	-0.0326538	-0.0192261	-0.00183105	0.015564	34.4849	58.5938	84.5337	0.108948	0.136719	0.170593	0.203552	-100.067	-80.1086	-60.1196	-40.0696	-20.05	-61.0352	19.989	40.0391	60.0891	80.0171	100.128
99	-0.0323486	-0.0192261	-0.00213623	0.015564	34.1797	58.2886	84.5337	0.108948	0.136719	0.171204	0.203247	-100.098	-80.1086	-60.1196	-40.0391	-20.05	-30.5176	19.989	40.0696	60.0891	80.0171	100.067
99.1	-0.0320435	-0.0192261	-0.00244141	0.015564	34.4849	57.9834	84.5337	0.108643	0.137024	0.171814	0.202942	-100.128	-80.2002	-60.1196	-40.0696	-20.05	0	19.989	40.0696	60.0281	80.0476	100.037
99.2	-0.0320435	-0.0192261	-0.00274658	0.0152588	34.79	57.6782	84.2285	0.108643	0.137634	0.172424	0.202942	-100.128	-80.2002	-60.1196	-40.0391	-20.05	-30.5176	20.0195	40.1001	60.0586	80.0171	100.098
99.3	-0.0320435	-0.0189209	-0.00305176	0.0149536	34.79	57.373	83.6182	0.108643	0.137939	0.173035	0.203247	-100.128	-80.2307	-60.1501	-40.1001	-20.0195	-61.0352	20.0195	40.0391	60.0891	80.0171	100.098
99.4	-0.0320435	-0.0186157	-0.00305176	0.0149536	34.79	57.373	83.0078	0.109253	0.137939	0.17334	0.203247	-100.128	-80.1697	-60.1196	-40.1306	-20.0806	0	19.989	40.0391	60.0891	80.0476	100.098
99.5	-0.0320435	-0.0186157	-0.00305176	0.0146484	35.0952	57.6782	82.7026	0.109558	0.137939	0.173645	0.202942	-100.128	-80.1086	-60.1196	-40.0696	-20.05	-30.5176	20.0195	40.0085	60.0891	80.0171	100.098
99.6	-0.0320435	-0.0186157	-0.00335693	0.0149536	35.0952	57.9834	82.0923	0.110168	0.137634	0.173645	0.202942	-100.098	-80.1392	-60.1196	-40.0696	-20.0195	-30.5176	19.989	40.0696	60.0891	80.0171	100.037
99.7	-0.0323486	-0.0186157	-0.00335693	0.0146484	34.79	58.2886	82.0923	0.110168	0.137329	0.173645	0.202942	-100.128	-80.1697	-60.1196	-40.0696	-20.0195	0	19.989	40.1001	60.0891	79.9561	100.098
99.8	-0.0326538	-0.0189209	-0.00335693	0.0146484	34.79	58.2886	81.7871	0.109863	0.137329	0.17334	0.202942	-100.159	-80.1392	-60.1196	-40.1001	-20.0195	-30.5176	19.9585	40.1001	60.0891	79.9866	100.128
99.9	-0.032959	-0.0189209	-0.00335693	0.0143433	34.79	58.2886	81.4819	0.109558	0.137024	0.173035	0.202942	-100.128	-80.1086	-60.0891	-40.1001	-20.0806	-30.5176	19.989	40.0696	60.0586	80.0171	100.098
100	-0.0332642	-0.0186157	-0.00335693	0.0143433	35.0952	58.2886	81.4819	0.109863	0.137024	0.17334	0.203247	-100.128	-80.1392	-60.0891	-40.0696	-20.05	-30.5176	20.05	40.0391	60.0586	80.0171	100.098
100.1	-0.0332642	-0.0186157	-0.00305176	0.0143433	35.0952	57.9834	81.4819	0.109863	0.136719	0.17334	0.203247	-100.128	-80.1392	-60.0586	-40.0696	-20.05	-61.0352	19.989	40.0391	60.0586	80.1086	100.037
100.2	-0.032959	-0.0186157	-0.00305176	0.0140381	35.0952	57.9834	81.7871	0.110168	0.136719	0.17334	0.203552	-100.128	-80.1392	-60.0891	-40.0391	-20.05	0	19.9585	40.0085	60.0586	80.0171	100.037
100.3	-0.0326538	-0.0183105	-0.00274658	0.0140381	35.0952	57.6782	81.7871	0.110168	0.137024	0.173035	0.203857	-100.128	-80.1392	-60.1196	-40.0696	-20.0806	0	20.0195	40.0391	60.0891	80.0171	100.037
100.4	-0.0323486	-0.0180054	-0.00305176	0.0137329	35.4004	57.9834	81.4819	0.109863	0.137329	0.173035	0.203552	-100.128	-80.1697	-60.1807	-40.0696	-20.0806	-61.0352	20.0195	40.0391	60.0586	80.0171	100.098
100.5	-0.0323486	-0.0177002	-0.00305176	0.0137329	35.7056	57.6782	81.4819	0.109863	0.137939	0.172424	0.203552	-100.128	-80.1392	-60.1501	-40.1306	-20.05	-61.0352	20.0195	40.0391	60.0281	80.0781	100.128
100.6	-0.0320435	-0.0177002	-0.00305176	0.0140381	35.7056	57.6782	81.4819	0.109863	0.138245	0.172119	0.203552	-100.128	-80.0781	-60.1196	-40.1001	-20.05	-91.5527	19.989	40.0391	60.0586	80.0476	100.098
100.7	-0.0317383	-0.0177002	-0.00274658	0.0146484	35.7056	57.6782	81.7871	0.109863	0.13855	0.171204	0.203857	-100.128	-80.0781	-60.0586	-40.0696	-20.0195	-30.5176	19.9585	40.0391	60.0281	80.0476	100.098
100.8	-0.0314331	-0.0177002	-0.00274658	0.0149536	35.4004	57.373	82.3975	0.109863	0.13916	0.170593	0.204163	-100.128	-80.1392	-60.0891	-40.0391	-20.0806	-30.5176	19.989	40.0391	60.0586	79.9561	100.037
100.9	-0.0317383	-0.0177002	-0.00244141	0.0149536	35.4004	57.6782	83.0078	0.109863	0.139771	0.170288	0.204773	-100.159	-80.1392	-60.0891	-40.0696	-20.1111	-30.5176	20.0195	40.0085	60.0586	79.9866	100.067
101	-0.0317383	-0.0177002	-0.00244141	0.0149536	35.0952	57.9834	83.313	0.109863	0.139771	0.170898	0.205078	-100.159	-80.1697	-60.0891	-40.0696	-20.1111	0	19.989	40.0085	60.0586	80.0476	100.128
101.1	-0.0323486	-0.0180054	-0.00213623	0.0149536	35.4004	57.9834	83.313	0.109863	0.139465	0.171509	0.204773	-100.128	-80.0781	-60.1501	-40.0696	-20.0806	-30.5176	20.0195	39.978	60.0586	80.0781	100.098
101.2	-0.0323486	-0.0183105	-0.00244141	0.0149536	35.4004	57.9834	83.0078	0.109863	0.138855	0.172119	0.204163	-100.098	-80.0476	-60.1501	-40.1001	-20.05	-30.5176	19.989	40.0085	60.0891	80.0476	100.067
101.3	-0.0323486	-0.0186157	-0.00274658	0.0152588	35.4004	57.9834	82.3975	0.109558	0.138245	0.172729	0.203552	-100.128	-80.1086	-60.0891	-40.1306	-20.05	0	20.0195	40.0391	60.0891	80.0476	100.098
101.4	-0.0323486	-0.0186157	-0.00274658	0.0149536	35.4004	58.2886	82.3975	0.109253	0.137634	0.172729	0.202332	-100.128	-80.1086	-60.0586	-40.1001	-20.0195	0	19.9585	40.0085	60.0281	80.0171	100.098
101.5	-0.0320435	-0.0186157	-0.00274658	0.0149536	35.4004	58.2886	82.3975	0.108948	0.137329	0.172729	0.201111	-100.128	-80.1086	-60.0891	-40.0696	-20.0195	0	19.9585	40.0391	59.9976	80.0171	100.128
101.6	-0.0317383	-0.0186157	-0.00274658	0.0146484	35.7056	58.5938	82.3975	0.108337	0.137329	0.172119	0.2005	-100.128	-80.1392	-60.0891	-40.1001	-20.05	0	20.0195	40.0391	60.0281	80.0171	100.128
101.7	-0.0317383	-0.0186157	-0.00274658	0.0146484	35.7056	58.5938	82.3975	0.108032	0.137634	0.171814	0.200195	-100.159	-80.1392	-60.0891	-40.1001	-20.0806	-61.0352	20.0195	40.0696	60.0281	80.0171	100.098
101.8	-0.0317383	-0.0186157	-0.00274658	0.0143433	35.7056	58.8989	82.3975	0.107727	0.138245	0.171509	0.200195	-100.098	-80.1392	-60.0891	-40.0696	-20.05	0	19.989	39.978	60.0891	80.0476	100.037
101.9	-0.0320435	-0.0186157	-0.00274658	0.0143433	35.7056	58.5938	82.3975	0.107727	0.13855	0.171509	0.19989	-100.067	-80.1392	-60.0586	-40.1001	-20.0806	-30.5176	19.989	40.0085	60.0586	80.0781	100.067
102	-0.0323486	-0.0183105	-0.00274658	0.0140381	35.7056	58.2886	82.7026	0.107727	0.13855	0.171509	0.19989	-100.128	-80.0476	-60.1196	-40.1001	-20.0806	0	19.989	40.0391	59.9976	80.0476	100.067
102.1	-0.0326538	-0.0186157	-0.00274658	0.0140381	35.7056	57.6782	82.7026	0.107422	0.138245	0.171204	0.200195	-100.159	-80.0476	-60.0891	-40.1306	-19.989	-61.0352	19.9585	40.0391	60.0281	80.0781	100.098
102.2	-0.0326538	-0.0189209	-0.00274658	0.0137329	35.7056	57.373	82.7026	0.107422	0.138245	0.170593	0.200195	-100.159	-80.0781	-60.1196	-40.0696	-20.0195	-30.5176	19.989	40.0085	59.9976	80.0476	100.098
102.3	-0.0320435	-0.0189209	-0.00305176	0.0134277	35.4004	57.373	82.7026	0.107117	0.137939	0.169983	0.2005	-100.128	-80.0781	-60.0891	-40.0696	-20.05	-61.0352	19.9585	40.0696	59.9976	80.0476	100.067
102.4	-0.0317383	-0.0186157	-0.00305176	0.0137329	34.79	57.373	82.7026	0.107422	0.137634	0.169678	0.2005	-100.128	-80.1086	-60.0891	-40.0391	-20.0195	-61.0352	19.9585	40.0391	60.0281	80.0781	100.067
102.5	-0.0317383	-0.0183105	-0.00274658	0.0140381	34.4849	57.373	82.0923	0.107117	0.137329	0.169678	0.200806	-100.159	-80.1086	-60.0586	-40.0696	-20.05	-30.5176	19.9585	40.0391	60.0281	80.0781	100.098
102.6	-0.0317383	-0.0183105	-0.00244141	0.0143433	34.79	57.9834	82.0923	0.107117	0.137024	0.169373	0.200806	-100.159	-80.1392	-60.0891	-40.0085	-20.0195	-30.5176	19.989	40.0085	60.0281	80.0781	100.098
102.7	-0.0317383	-0.0180054	-0.00244141	0.0149536	35.0952	58.5938	82.0923	0.107117	0.137329	0.169067	0.200806	-100.128	-80.0781	-60.0891	-40.0391	-20.0195	30.5176	19.928	40.0085	60.0586	80.0781	100.067
102.8	-0.0317383	-0.0180054	-0.00244141	0.0152588	35.4004	58.5938	82.0923	0.107422	0.137329	0.169678	0.201416	-100.128	-80.0781	-60.0891	-40.1001	-20.05	-30.5176	19.9585	40.0085	60.0586	80.0476	100.067
102.9	-0.0317383	-0.0180054	-0.00274658	0.015564	35.7056	58.5938	82.0923	0.107422	0.137024	0.169983	0.202332	-100.128	-80.0781	-60.0586	-40.0696	-20.0195	-61.0352	20.0195	40.0391	60.0586	80.0476	100.128
103	-0.0317383	-0.0180054	-0.00274658	0.0158691	36.0107	58.2886	82.3975	0.107422	0.136414	0.169983	0.202942	-100.128	-80.1086	-60.1196	-40.0391	-20.0195	-30.5176	19.989	40.0391	60.0281	80.0171	100.098
103.1	-0.0317383	-0.0180054	-0.00274658	0.0158691	36.3159	57.9834	82.3975	0.106812	0.136108	0.170288	0.203247	-100.128	-80.1392	-60.0586	-40.0391	-20.0195	-30.5176	19.9585	40.0085	60.0281	80.0781	100.128
103.2	-0.0317383	-0.0183105	-0.00305176	0.0158691	36.6211	57.9834	82.7026	0.106201	0.136108	0.170288	0.202942	-100.189	-80.1086	-60.0281	-39.978	-20.0195	-61.0352	19.989	40.0391	60.0586	80.0476	100.098
103.3	-0.0320435	-0.0183105	-0.00335693	0.0158691	36.6211	58.2886	83.0078	0.105896	0.135803	0.170288	0.202637	-100.128	-80.0781	-60.0891	-40.0391	-20.05	0	19.989	39.978	59.9976	80.1086	100.067
103.4	-0.0320435	-0.0183105	-0.00305176	0.0158691	36.3159	58.5938	83.313	0.105591	0.135803	0.170593	0.202332	-100.098	-80.1086	-60.0891	-40.0391	-20.0806	0	19.989	39.978	60.0586	80.1086	100.128
103.5	-0.0320435	-0.0183105	-0.00305176	0.0161743	36.3159	58.5938	83.313	0.105896	0.135803	0.171204	0.202332	-100.128	-80.1086	-60.1196	-40.0391	-20.0195	-30.5176	20.0195	40.0085	60.0891	80.0781	100.098
103.6	-0.0320435	-0.0186157	-0.00274658	0.0161743	36.3159	58.8989	83.313	0.106201	0.136108	0.171814	0.202026	-100.159	-80.1086	-60.1196	-40.1001	-20.05	-30.5176	20.0195	39.978	60.0586	80.0171	100.037
103.7	-0.0320435	-0.0186157	-0.00244141	0.0161743	36.3159	59.2041	83.6182	0.106201	0.135803	0.172729	0.201416	-100.128	-80.1392	-60.0891	-40.1001	-20.0195	-30.5176	19.989	40.0391	60.0891	80.0476	100.128
103.8	-0.0317383	-0.0186157	-0.00244141	0.0164795	36.6211	59.5093	83.9233	0.106506	0.135803	0.173035	0.200806	-100.128	-80.0781	-60.0586	-40.0696	-20.05	-61.0352	19.9585	40.0085	60.0891	80.0476	100.098
103.9	-0.0314331	-0.0183105	-0.00213623	0.0161743	36.9263	59.5093	83.9233	0.106506	0.135803	0.17334	0.200806	-100.128	-80.1086	-60.0586	-40.0391	-20.0195	-30.5176	19.989	40.0391	60.0281	80.0476	100.128
104	-0.0311279	-0.0183105	-0.00213623	0.015564	36.9263	59.2041	83.9233	0.106506	0.135193	0.17334	0.200806	-100.159	-80.1086	-60.0586	-40.0696	-20.0195	-30.5176	19.989	40.0085	60.0281	80.0781	100.128
104.1	-0.0311279	-0.0183105	-0.00183105	0.015564	36.9263	58.8989	84.2285	0.106812	0.134888	0.17334	0.201111	-100.128	-80.0781	-60.0891	-40.0391	-20.05	-30.5176	19.989	40.0391	60.0586	80.0476	100.098
104.2	-0.0311279	-0.0183105	-0.00183105	0.0152588	36.9263	58.5938	84.2285	0.106812	0.134277	0.173035	0.201416	-100.128	-80.1086	-60.0891	-40.0696	-20.05	0	19.989	39.978	60.0586	80.0781	100.098
104.3	-0.0311279	-0.0183105	-0.00183105	0.0152588	36.9263	58.5938	84.2285	0.106812	0.134277	0.173035	0.202026	-100.159	-80.0476	-60.0891	-40.0391	-20.05	0	19.989	40.0085	60.0586	80.0781	100.128
104.4	-0.0311279	-0.0180054	-0.00152588	0.0152588	37.2314	57.9834	84.2285	0.107117	0.134277	0.17334	0.202637	-100.128	-80.0781	-60.1196	-40.0391	-20.0195	0	19.989	40.0085	60.0281	80.0781	100.067
104.5	-0.0317383	-0.0180054	-0.00152588	0.0152588	37.5366	57.9834	83.9233	0.107117	0.134583	0.173645	0.203247	-100.189	-80.0476	-60.0586	-40.0085	-19.989	30.5176	20.0195	40.0391	60.0586	80.0476	100.128
104.6	-0.0317383	-0.0180054	-0.00183105	0.015564	37.8418	57.9834	83.9233	0.106812	0.134888	0.17334	0.203552	-100.128	-80.0781	-60.0891	-40.0391	-19.989	0	19.989	40.0085	60.0281	80.0171	100.098
104.7	-0.0323486	-0.0180054	-0.00183105	0.015564	37.8418	58.2886	83.6182	0.106506	0.134888	0.17334	0.203857	-100.159	-80.0781	-60.0891	-40.0696	-20.0195	0	19.989	40.0391	60.0281	80.0476	100.098
104.8	-0.0326538	-0.0183105	-0.00274658	0.015564	37.8418	58.5938	83.6182	0.106506	0.134888	0.173035	0.203552	-100.159	-80.0781	-60.0586	-40.0085	-20.0195	0	19.989	40.0391	60.0281	80.0171	100.098
104.9	-0.032959	-0.0183105	-0.00335693	0.0158691	37.5366	58.8989	83.9233	0.106812	0.134583	0.173035	0.203247	-100.189	-80.1086	-60.0586	-40.0391	-20.05	30.5176	19.989	40.0391	60.0586	80.0476	100.067
105	-0.0332642	-0.0183105	-0.00366211	0.0161743	37.2314	58.5938	83.9233	0.107117	0.134277	0.172729	0.202942	-100.159	-80.0476	-60.0586	-40.0391	-20.05	30.5176	19.928	39.978	60.0586	80.0781	100.098
105.1	-0.032959	-0.0183105	-0.00335693	0.0164795	36.6211	58.2886	83.9233	0.107727	0.133972	0.172424	0.202942	-100.128	-80.0476	-60.1196	-40.0391	-20.0806	30.5176	19.9585	39.9475	60.0281	80.0476	100.037
105.2	-0.0326538	-0.0183105	-0.00305176	0.0164795	36.6211	57.6782	83.9233	0.108337	0.133667	0.172729	0.203552	-100.159	-80.0476	-60.0891	-40.0696	-20.0195	0	19.9585	39.978	60.0281	80.0781	100.098
105.3	-0.0323486	-0.0183105	-0.00274658	0.0161743	36.6211	57.0679	83.9233	0.108337	0.133362	0.172729	0.204163	-100.128	-80.0171	-60.0891	-40.0085	-20.0195	0	19.9585	39.978	60.0281	80.0171	100.098
105.4	-0.0317383	-0.0186157	-0.00274658	0.0158691	36.6211	57.0679	83.9233	0.108337	0.133362	0.172729	0.205078	-100.098	-80.0476	-60.0586	-40.0696	-19.989	30.5176	19.9585	40.0085	60.0586	80.0476	100.098
105.5	-0.0314331	-0.0186157	-0.00244141	0.0158691	36.6211	56.4575	83.6182	0.108032	0.133972	0.172424	0.205078	-100.189	-80.1086	-60.0891	-40.0391	-20.05	0	19.9585	40.0085	60.0281	80.0171	100.067
105.6	-0.0317383	-0.0183105	-0.00244141	0.0158691	36.9263	56.4575	83.313	0.107727	0.134583	0.172119	0.204468	-100.128	-80.0781	-60.0586	-40.0391	-19.989	0	19.9585	39.978	59.9976	80.0781	100.067
105.7	-0.0317383	-0.0186157	-0.00213623	0.0158691	36.9263	56.1523	83.0078	0.107727	0.134888	0.171204	0.204468	-100.159	-80.1086	-60.1196	-40.0085	-20.0195	30.5176	19.9585	39.9475	60.0891	80.0476	100.067
105.8	-0.0317383	-0.0186157	-0.00183105	0.0161743	37.2314	56.4575	82.7026	0.107727	0.135498	0.170593	0.204163	-100.159	-80.0476	-60.1196	-40.0696	-20.05	30.5176	19.9585	39.9475	60.0586	80.0476	100.067
105.9	-0.0314331	-0.0189209	-0.00213623	0.0161743	36.9263	57.0679	82.3975	0.107727	0.135803	0.170288	0.204163	-100.159	-80.0476	-60.1196	-40.0391	-20.05	30.5176	19.9585	39.978	60.1196	80.0781	100.098
106	-0.0314331	-0.0189209	-0.00213623	0.0158691	36.6211	57.373	82.3975	0.107727	0.136108	0.170288	0.204163	-100.098	-80.0476	-60.0891	-40.0696	-20.0195	0	19.989	39.9475	60.0281	80.0781	100.067
106.1	-0.0314331	-0.0186157	-0.00213623	0.0158691	36.6211	57.373	82.3975	0.107727	0.136719	0.170898	0.204163	-100.098	-80.1086	-60.0586	-40.0391	-19.989	0	19.9585	39.978	60.0281	80.0476	100.098
106.2	-0.0314331	-0.0186157	-0.00213623	0.0161743	36.3159	57.373	82.3975	0.107727	0.137024	0.171204	0.203857	-100.159	-80.0781	-60.0281	-40.0696	-19.9585	0	19.928	40.0085	60.0281	80.0781	100.098
106.3	-0.0317383	-0.0183105	-0.00213623	0.0164795	36.3159	57.373	82.3975	0.107727	0.137939	0.171814	0.203857	-100.189	-80.0781	-60.0891	-40.0391	-20.0195	30.5176	19.9585	40.0085	60.0586	80.0476	100.128
106.4	-0.0320435	-0.0180054	-0.00213623	0.0167847	36.0107	57.0679	82.0923	0.107727	0.138245	0.171814	0.203857	-100.189	-80.1086	-60.1196	-40.0696	-19.989	30.5176	19.989	40.0085	60.0281	80.0476	100.098
106.5	-0.0323486	-0.0183105	-0.00244141	0.0170898	36.0107	57.0679	82.0923	0.107422	0.138245	0.172119	0.204163	-100.098	-80.0781	-60.0891	-40.0391	-20.0195	0	19.989	39.978	60.0586	80.0781	100.067
106.6	-0.0323486	-0.0180054	-0.00213623	0.0170898	36.0107	57.0679	82.0923	0.107117	0.138245	0.172424	0.204163	-100.189	-80.0476	-60.0281	-40.0696	-19.989	30.5176	19.9585	39.978	60.0891	80.1086	100.067
106.7	-0.0323486	-0.0180054	-0.00244141	0.0170898	35.7056	57.373	82.3975	0.106812	0.137939	0.17334	0.203857	-100.159	-80.0781	-60.0891	-40.0085	-19.989	30.5176	19.9585	39.9475	60.0891	80.0781	100.067
106.8	-0.0317383	-0.0180054	-0.00274658	0.0170898	35.4004	57.6782	82.7026	0.107117	0.137939	0.17395	0.203552	-100.128	-80.0781	-60.0891	-40.0391	-19.989	61.0352	19.989	40.0085	60.0586	80.0171	100.067
106.9	-0.0317383	-0.0180054	-0.00274658	0.0167847	35.0952	57.6782	82.7026	0.107117	0.138245	0.174255	0.203247	-100.159	-80.0781	-60.0891	-40.0391	-20.0195	30.5176	19.989	40.0085	59.9976	80.0476	100.098
107	-0.0317383	-0.0180054	-0.00244141	0.0164795	35.4004	57.9834	82.7026	0.107422	0.13855	0.174255	0.203247	-100.189	-80.0476	-60.0891	-40.0696	-20.0195	-30.5176	19.928	39.978	59.9976	80.0781	100.098
107.1	-0.0320435	-0.0180054	-0.00213623	0.0161743	35.4004	57.9834	83.0078	0.107727	0.138855	0.174561	0.202942	-100.159	-80.0781	-60.0281	-40.0391	-19.9585	0	19.9585	39.978	60.0586	80.0476	100.098
107.2	-0.0323486	-0.0180054	-0.00183105	0.0158691	35.0952	57.6782	83.313	0.107727	0.13855	0.174561	0.202637	-100.159	-80.0476	-60.0281	-40.0391	-19.989	0	19.928	40.0085	60.0281	80.0781	100.067
107.3	-0.0326538	-0.0183105	-0.00183105	0.015564	35.0952	57.9834	83.313	0.108032	0.138245	0.174255	0.202026	-100.128	-80.0476	-60.0281	-39.9475	-19.989	30.5176	19.989	40.0391	60.0586	80.0781	100.067
107.4	-0.0326538	-0.0186157	-0.00152588	0.015564	35.4004	57.6782	83.9233	0.108337	0.137939	0.17395	0.201721	-100.189	-80.0781	-60.0891	-39.978	-20.05	61.0352	19.989	40.0391	60.1196	80.0476	100.037
107.5	-0.0326538	-0.0186157	-0.00152588	0.015564	35.0952	57.9834	83.9233	0.108337	0.137329	0.173645	0.201721	-100.159	-80.0781	-60.1196	-40.0696	-20.05	30.5176	19.989	39.9475	60.0586	80.0781	100.067
107.6	-0.0323486	-0.0183105	-0.00152588	0.015564	35.0952	58.2886	83.9233	0.108643	0.136719	0.17334	0.201721	-100.159	-80.0171	-60.0586	-40.0696	-20.0195	0	19.9585	39.9475	60.0891	80.0781	100.067
107.7	-0.0320435	-0.0183105	-0.00152588	0.0158691	35.0952	58.5938	83.9233	0.108948	0.136719	0.17334	0.201721	-100.159	-80.0476	-60.0281	-40.0391	-19.989	30.5176	19.928	39.978	60.0586	80.1086	100.067
107.8	-0.0317383	-0.0180054	-0.00152588	0.0158691	35.0952	59.2041	83.9233	0.108948	0.136414	0.172729	0.202026	-100.159	-80.0476	-60.0586	-40.0085	-19.989	0	19.9585	40.0085	59.9976	80.0476	100.098
107.9	-0.0314331	-0.0180054	-0.00152588	0.0161743	35.0952	59.5093	83.9233	0.109253	0.136414	0.172119	0.201721	-100.189	-80.0781	-60.0281	-39.978	-19.989	61.0352	19.9585	40.0696	60.0281	80.0171	100.067
108	-0.0311279	-0.0180054	-0.00152588	0.0167847	34.79	59.8145	83.9233	0.109863	0.136719	0.171814	0.201721	-100.22	-80.0781	-60.0586	-40.0391	-20.0195	30.5176	19.989	40.0391	60.0281	80.0476	100.128
108.1	-0.0314331	-0.0177002	-0.00152588	0.0170898	34.79	59.8145	83.6182	0.109863	0.137024	0.171204	0.201416	-100.128	-80.0476	-60.0586	-40.0391	-20.05	30.5176	19.989	39.978	60.0891	80.1086	100.128
108.2	-0.0311279	-0.0177002	-0.0012207	0.0170898	34.4849	59.5093	83.6182	0.110168	0.137024	0.171204	0.201721	-100.159	-80.0476	-60.0586	-40.0391	-20.0195	0	19.989	39.9475	60.0891	80.1392	100.098
108.3	-0.0314331	-0.0180054	-0.0012207	0.0170898	34.4849	59.5093	83.9233	0.109863	0.137024	0.170898	0.202026	-100.159	-80.0781	-60.0586	-40.0391	-20.0195	30.5176	19.989	39.9475	60.0891	80.0781	100.037
108.4	-0.0317383	-0.0180054	-0.0012207	0.0167847	34.4849	59.5093	84.2285	0.109558	0.137024	0.171204	0.202332	-100.159	-80.0476	-60.0891	-40.0391	-20.0195	61.0352	19.9585	40.0391	60.0891	80.0171	100.067
108.5	-0.0323486	-0.0183105	-0.0012207	0.0167847	34.79	59.8145	84.8389	0.109253	0.137024	0.171204	0.202942	-100.159	-80.1086	-60.0891	-40.0391	-20.0195	30.5176	19.9585	40.0085	60.0281	80.0781	100.037
108.6	-0.0323486	-0.0183105	-0.0012207	0.0161743	35.4004	59.5093	84.8389	0.108643	0.137329	0.170898	0.202942	-100.159	-80.0781	-60.1196	-40.0696	-19.989	30.5176	19.989	39.978	60.0281	80.0476	100.098
108.7	-0.0323486	-0.0186157	-0.00152588	0.0158691	35.7056	59.5093	84.8389	0.108643	0.137634	0.170898	0.202942	-100.189	-80.0476	-60.0891	-40.0391	-20.0195	0	19.9585	39.978	60.0586	80.0476	100.098
108.8	-0.0323486	-0.0186157	-0.00152588	0.0158691	36.3159	59.5093	85.144	0.108948	0.137939	0.170898	0.202637	-100.159	-80.0781	-60.0586	-40.0391	-19.989	30.5176	19.9585	39.978	60.0586	80.0476	100.098
108.9	-0.0326538	-0.0183105	-0.00183105	0.0158691	36.6211	59.2041	85.144	0.109253	0.137634	0.170898	0.202332	-100.159	-80.0781	-60.0586	-40.0391	-19.989	30.5176	19.9585	39.978	60.0891	80.0476	100.037
109	-0.0326538	-0.0180054	-0.00213623	0.0161743	36.3159	59.2041	85.144	0.109253	0.137329	0.170898	0.202026	-100.159	-80.0781	-60.0586	-40.0085	-20.0195	30.5176	19.9585	40.0085	60.0586	80.0171	100.037
109.1	-0.032959	-0.0177002	-0.00213623	0.0164795	35.7056	59.2041	84.8389	0.109253	0.137024	0.170898	0.201721	-100.159	-80.0781	-60.1196	-40.0085	-20.0806	30.5176	19.9585	40.0391	60.0586	80.0476	100.128
109.2	-0.032959	-0.0170898	-0.00213623	0.0164795	35.4004	59.2041	84.8389	0.108948	0.136719	0.170593	0.201416	-100.128	-80.0171	-60.1196	-40.0085	-20.0806	61.0352	19.928	39.978	60.0891	80.0781	100.159
109.3	-0.0326538	-0.0167847	-0.00213623	0.0164795	35.0952	59.2041	84.5337	0.108948	0.136719	0.170593	0.201416	-100.128	-80.0476	-60.0891	-40.1001	-19.989	0	19.989	39.978	60.0281	80.0781	100.067
109.4	-0.0323486	-0.0167847	-0.00183105	0.0161743	35.0952	59.2041	84.2285	0.108948	0.136719	0.170288	0.201416	-100.159	-80.0781	-60.0281	-40.0391	-19.989	-30.5176	19.9585	39.978	60.0586	80.0171	100.067
109.5	-0.0323486	-0.0170898	-0.00213623	0.0158691	35.0952	59.2041	83.9233	0.109253	0.137024	0.170288	0.201416	-100.128	-80.1086	-60.0281	-39.978	-20.05	0	19.989	40.0391	60.0281	80.0171	100.037
109.6	-0.0323486	-0.0177002	-0.00213623	0.0158691	35.0952	59.5093	83.6182	0.109253	0.137329	0.170288	0.201416	-100.128	-80.1086	-60.0891	-40.0391	-19.989	0	19.9585	40.0391	60.0586	80.0171	100.067
109.7	-0.0323486	-0.0183105	-0.00213623	0.015564	35.0952	59.8145	83.6182	0.109253	0.137329	0.170288	0.201111	-100.159	-80.1392	-60.0891	-40.0391	-20.05	0	19.9585	40.0085	60.0891	80.0781	100.098
109.8	-0.0323486	-0.0183105	-0.00183105	0.015564	35.4004	60.1196	83.313	0.109253	0.136719	0.170288	0.200806	-100.159	-80.0781	-60.1196	-40.0696	-20.05	30.5176	19.989	39.9475	60.0586	80.1086	100.098
109.9	-0.0320435	-0.0183105	-0.0012207	0.0158691	35.7056	60.4248	83.313	0.109253	0.136414	0.169983	0.200806	-100.098	-80.1086	-60.0891	-40.0696	-20.0195	-30.5176	20.0195	39.978	60.0891	80.0476	100.098
110	-0.0317383	-0.0183105	-0.0012207	0.0164795	36.0107	60.73	83.313	0.109253	0.136108	0.169373	0.2005	-100.128	-80.0781	-60.0891	-40.0696	-20.05	0	19.9585	40.0085	60.0586	80.0476	100.037
110.1	-0.0311279	-0.0186157	-0.00152588	0.0167847	36.3159	61.0352	83.313	0.109558	0.135803	0.169067	0.2005	-100.128	-80.1086	-60.0891	-40.0696	-19.989	-30.5176	19.9585	40.0391	60.0586	80.0476	100.098
110.2	-0.0308228	-0.0186157	-0.00152588	0.0167847	36.3159	61.3403	83.313	0.110168	0.135803	0.168762	0.200195	-100.159	-80.1392	-60.0891	-40.0696	-20.0195	0	19.928	40.0391	60.0586	80.0476	100.128
110.3	-0.0305176	-0.0186157	-0.00183105	0.0164795	36.0107	61.3403	83.6182	0.110168	0.135803	0.168457	0.199585	-100.159	-80.0781	-60.0586	-40.0696	-20.0195	-30.5176	19.989	40.0085	60.0586	80.0781	100.098
110.4	-0.0305176	-0.0186157	-0.00152588	0.0167847	36.3159	61.0352	83.6182	0.109863	0.135803	0.168457	0.199585	-100.159	-80.1086	-60.0586	-39.978	-19.989	0	19.989	40.0391	60.0586	80.0781	100.067
110.5	-0.0311279	-0.0186157	-0.00152588	0.0170898	36.6211	60.73	83.6182	0.109863	0.136108	0.168457	0.19928	-100.159	-80.0476	-60.0891	-40.0696	-20.0806	0	20.0195	40.0085	60.0586	80.0476	100.098
110.6	-0.0314331	-0.0186157	-0.00213623	0.0170898	36.9263	61.0352	83.313	0.109558	0.136414	0.168457	0.19928	-100.128	-80.1086	-60.0891	-40.1001	-20.05	0	19.989	40.0085	60.0586	80.1086	100.098
110.7	-0.0317383	-0.0183105	-0.00244141	0.0167847	36.6211	60.73	83.313	0.109558	0.136414	0.168762	0.19928	-100.128	-80.1392	-60.1196	-40.1001	-20.0806	0	19.9585	40.0085	60.0891	80.0781	100.006
110.8	-0.0320435	-0.0183105	-0.00244141	0.0164795	36.0107	60.4248	83.0078	0.109863	0.136719	0.169373	0.199585	-100.098	-80.1086	-60.1196	-40.0696	-20.0195	30.5176	19.9585	39.978	60.0281	80.0781	100.037
110.9	-0.0320435	-0.0183105	-0.00244141	0.0161743	35.7056	60.4248	82.3975	0.109558	0.136414	0.169678	0.19989	-100.128	-80.1086	-60.1196	-40.0696	-20.05	0	19.928	40.0391	59.9976	80.0476	100.067
111	-0.0320435	-0.0183105	-0.00244141	0.0161743	35.4004	60.73	81.7871	0.109863	0.136414	0.169983	0.19989	-100.159	-80.0781	-60.0891	-40.0696	-19.989	-30.5176	19.989	40.0085	60.0281	80.0476	100.159
111.1	-0.0320435	-0.0180054	-0.00244141	0.0158691	35.0952	60.73	81.4819	0.110168	0.136414	0.169678	0.199585	-100.159	-80.1392	-60.0891	-40.0391	-20.0195	-30.5176	19.9585	40.0085	59.9976	80.0171	100.098
111.2	-0.0320435	-0.017395	-0.00244141	0.0158691	35.4004	60.4248	81.1768	0.110474	0.136719	0.169678	0.19928	-100.159	-80.0781	-60.0891	-40.0696	-20.0195	0	20.0195	40.0696	60.0281	79.9866	100.067
111.3	-0.0320435	-0.0167847	-0.00213623	0.0158691	35.4004	60.4248	81.1768	0.110779	0.137329	0.169983	0.19928	-100.098	-80.1086	-60.0891	-40.0696	-20.0195	-30.5176	19.989	40.0391	60.0586	80.0476	100.128
111.4	-0.0320435	-0.0167847	-0.00213623	0.0161743	35.4004	60.1196	81.1768	0.110779	0.137634	0.170288	0.19928	-100.128	-80.1086	-60.0586	-40.0696	-20.0806	0	19.9585	39.978	60.0586	80.0781	100.067
111.5	-0.0317383	-0.0167847	-0.00213623	0.0158691	35.4004	60.1196	81.4819	0.111084	0.137939	0.170593	0.19989	-100.128	-80.1086	-60.0891	-40.1001	-20.05	30.5176	19.989	40.0391	60.0891	80.0476	100.067
111.6	-0.0314331	-0.0170898	-0.00213623	0.0158691	35.4004	60.1196	81.7871	0.111084	0.138245	0.170593	0.2005	-100.128	-80.0476	-60.0891	-40.0696	-20.0195	30.5176	19.989	40.0085	60.0281	80.0476	100.098
111.7	-0.0311279	-0.017395	-0.00183105	0.0158691	35.0952	60.1196	82.0923	0.110779	0.137939	0.170593	0.201111	-100.189	-80.0781	-60.0586	-40.0391	-19.989	0	19.928	39.978	60.0586	80.0781	100.067
111.8	-0.0311279	-0.0180054	-0.00183105	0.0161743	34.79	60.1196	82.0923	0.110474	0.137939	0.170898	0.201721	-100.159	-80.0476	-60.0891	-40.0696	-19.989	0	19.9585	40.0391	60.0281	80.0171	100.067
111.9	-0.0311279	-0.0183105	-0.00183105	0.0161743	34.79	60.4248	82.0923	0.110168	0.137939	0.171509	0.201721	-100.128	-80.0476	-60.0891	-39.978	-19.989	-61.0352	19.989	40.0696	60.0281	80.0171	100.098
112	-0.0314331	-0.0183105	-0.00183105	0.0161743	34.79	60.4248	81.7871	0.109863	0.138245	0.172119	0.201721	-100.189	-80.1392	-60.0281	-40.0391	-20.0195	-30.5176	19.989	40.0391	60.0586	80.0171	100.098
112.1	-0.0311279	-0.0180054	-0.00213623	0.0161743	35.0952	60.4248	81.7871	0.109558	0.13855	0.172424	0.201721	-100.128	-80.0476	-60.0891	-40.0391	-20.0195	0	19.989	40.0391	60.0891	80.0476	100.098
112.2	-0.0311279	-0.0180054	-0.00213623	0.0161743	35.7056	60.4248	81.4819	0.109253	0.13855	0.172729	0.202332	-100.159	-80.1392	-60.0891	-40.0391	-20.05	30.5176	19.989	40.0085	60.0891	80.0781	100.098
112.3	-0.0311279	-0.0177002	-0.00183105	0.0158691	36.0107	60.4248	81.1768	0.109253	0.13855	0.172729	0.203552	-100.128	-80.0781	-60.0891	-40.1001	-20.0195	30.5176	20.0195	40.0085	60.0586	80.0476	100.098
112.4	-0.0311279	-0.0177002	-0.00152588	0.015564	36.6211	60.4248	81.1768	0.109558	0.13855	0.172729	0.204468	-100.128	-80.0781	-60.0891	-40.0696	-20.05	0	20.0806	40.0696	60.0281	80.0171	100.067
112.5	-0.0314331	-0.0180054	-0.00152588	0.015564	36.3159	60.4248	81.1768	0.109558	0.138245	0.172424	0.205078	-100.128	-80.1392	-60.0586	-40.0696	-20.05	-61.0352	19.989	40.0391	60.0891	80.0171	100.098
112.6	-0.0317383	-0.0180054	-0.00152588	0.015564	36.0107	60.4248	81.1768	0.109253	0.137939	0.172424	0.205688	-100.159	-80.1086	-60.0586	-40.0085	-19.989	-30.5176	19.989	40.0696	60.0586	80.0171	100.128
112.7	-0.0320435	-0.0180054	-0.00152588	0.015564	36.0107	60.4248	81.4819	0.109253	0.137329	0.172424	0.205994	-100.159	-80.1086	-60.0891	-40.0391	-20.05	-30.5176	19.989	40.0696	60.0586	80.0781	100.128
112.8	-0.0320435	-0.0180054	-0.0012207	0.015564	35.7056	60.4248	81.1768	0.108948	0.136719	0.172424	0.206604	-100.159	-80.1392	-60.1196	-40.0696	-19.989	-30.5176	20.0195	40.0085	60.0281	80.0781	100.098
112.9	-0.0320435	-0.0180054	-0.0012207	0.0158691	35.7056	60.4248	81.1768	0.108948	0.136719	0.172729	0.207214	-100.159	-80.1392	-60.0891	-40.0696	-20.05	0	20.05	40.0085	60.0281	80.0476	100.098
113	-0.0320435	-0.0183105	-0.00152588	0.0161743	35.7056	60.4248	81.4819	0.109253	0.136719	0.173035	0.20752	-100.098	-80.1392	-60.0586	-40.1001	-20.1111	-61.0352	20.0195	39.978	60.0891	80.0781	100.128
113.1	-0.0320435	-0.0183105	-0.00152588	0.0161743	35.7056	60.1196	81.4819	0.109863	0.137024	0.17334	0.207825	-100.098	-80.1086	-60.1196	-40.1001	-20.0195	-30.5176	19.9585	40.0391	60.0586	80.1086	100.098
113.2	-0.0317383	-0.0180054	-0.00183105	0.0164795	35.7056	60.4248	81.7871	0.110168	0.137024	0.173645	0.20813	-100.159	-80.1392	-60.0891	-40.0391	-20.0806	-30.5176	19.989	40.0391	60.0891	80.0781	100.067
113.3	-0.0314331	-0.0180054	-0.00183105	0.0164795	35.7056	60.4248	82.0923	0.110474	0.137024	0.173645	0.207825	-100.159	-80.0781	-60.0586	-40.0696	-20.0195	-30.5176	19.989	40.0696	60.0281	80.0476	100.128
113.4	-0.0314331	-0.0177002	-0.00183105	0.0167847	35.4004	60.4248	82.3975	0.110168	0.137024	0.173645	0.20813	-100.189	-80.1086	-60.0891	-40.1001	-20.0195	-30.5176	19.989	40.0391	59.9976	80.0476	100.128
113.5	-0.0311279	-0.017395	-0.00152588	0.0167847	35.4004	60.1196	82.3975	0.109863	0.137024	0.173645	0.208435	-100.128	-80.0781	-60.0891	-40.0696	-20.0195	-61.0352	19.9585	40.0391	60.0281	80.0476	100.128
113.6	-0.0311279	-0.0177002	-0.0012207	0.0170898	35.4004	59.8145	82.3975	0.109558	0.137024	0.17334	0.208435	-100.159	-80.1392	-60.0891	-40.1001	-20.0195	-30.5176	19.989	40.0391	60.0281	80.0781	100.098
113.7	-0.0311279	-0.0177002	-0.0012207	0.0164795	35.4004	59.5093	82.3975	0.109253	0.136719	0.173035	0.20813	-100.098	-80.1392	-60.1196	-40.0696	-20.0806	-61.0352	19.989	40.0085	60.0891	80.0476	100.128
113.8	-0.0317383	-0.0180054	-0.0012207	0.0161743	35.4004	59.5093	82.7026	0.108948	0.136719	0.172729	0.20752	-100.189	-80.1392	-60.1501	-40.1306	-20.0806	-30.5176	19.9585	40.0391	60.0281	80.0476	100.098
113.9	-0.0320435	-0.0183105	-0.00152588	0.0158691	35.0952	59.5093	82.7026	0.108948	0.136108	0.172424	0.206909	-100.128	-80.0781	-60.1196	-40.1001	-20.0806	0	19.9585	40.0391	60.0281	80.0781	100.098
114	-0.0320435	-0.0183105	-0.00183105	0.015564	34.79	59.8145	82.7026	0.109253	0.135803	0.172119	0.206299	-100.098	-80.1086	-60.1501	-40.1306	-20.05	0	19.989	40.0085	59.9976	80.0476	100.067
114.1	-0.0320435	-0.0186157	-0.00183105	0.015564	34.4849	60.1196	82.7026	0.109558	0.135498	0.171814	0.205994	-100.128	-80.0781	-60.1196	-40.1306	-20.0806	0	19.9585	40.0391	59.9976	80.0476	100.098
114.2	-0.0317383	-0.0186157	-0.00183105	0.0152588	34.79	60.1196	82.3975	0.109253	0.135193	0.171204	0.205994	-100.098	-80.0781	-60.0891	-40.0696	-20.0195	0	19.989	40.0391	59.9976	80.0476	100.098
114.3	-0.0317383	-0.0183105	-0.00152588	0.0149536	35.0952	60.1196	82.3975	0.109253	0.135193	0.170898	0.205688	-100.128	-80.0781	-60.0891	-40.0696	-20.05	-61.0352	19.989	40.0391	60.0281	80.0476	100.098
114.4	-0.0314331	-0.0183105	-0.00152588	0.0149536	35.4004	60.1196	82.7026	0.108643	0.134888	0.170593	0.205383	-100.098	-80.2002	-60.0891	-40.1306	-20.0195	-61.0352	19.989	40.0391	60.0281	80.0171	100.128
114.5	-0.0317383	-0.0180054	-0.00152588	0.0149536	35.0952	59.8145	83.0078	0.108032	0.134583	0.170593	0.205383	-100.159	-80.1392	-60.0586	-40.1001	-20.1111	-61.0352	19.989	40.0085	60.0586	80.0781	100.128
114.6	-0.0317383	-0.0180054	-0.00183105	0.0146484	35.0952	59.5093	83.9233	0.107727	0.134888	0.170593	0.205383	-100.098	-80.1392	-60.1196	-40.0696	-20.05	0	20.0195	39.978	60.0281	80.1392	100.128
114.7	-0.0314331	-0.0183105	-0.00244141	0.0146484	35.0952	59.5093	84.2285	0.107422	0.135193	0.170288	0.205383	-100.128	-80.0781	-60.0891	-40.1001	-20.0806	-30.5176	20.05	40.0391	60.0891	80.1086	100.098
114.8	-0.0314331	-0.0183105	-0.00274658	0.0146484	35.4004	59.5093	84.2285	0.107422	0.135803	0.169983	0.205383	-100.067	-80.1086	-60.0891	-40.1001	-19.989	-30.5176	19.989	40.0391	60.0586	80.0476	100.098
114.9	-0.0314331	-0.0180054	-0.00274658	0.0146484	35.4004	59.5093	84.5337	0.107422	0.135803	0.169983	0.205078	-100.159	-80.1392	-60.0891	-40.0696	-19.989	-61.0352	19.989	40.0391	60.0281	80.0781	100.128
115	-0.0314331	-0.0180054	-0.00244141	0.0149536	35.7056	59.8145	84.5337	0.107422	0.135803	0.170288	0.204773	-100.128	-80.1392	-60.0891	-40.0696	-20.0195	-30.5176	19.989	40.1001	59.9976	79.9866	100.098
115.1	-0.0317383	-0.0177002	-0.00244141	0.0149536	35.7056	60.1196	84.5337	0.107117	0.135498	0.170593	0.204773	-100.128	-80.1086	-60.0891	-40.0391	-20.0195	-61.0352	20.0195	40.0391	59.9976	80.0171	100.128
115.2	-0.0317383	-0.0177002	-0.00213623	0.0149536	36.0107	60.73	84.5337	0.107117	0.135193	0.170898	0.204468	-100.098	-80.1392	-60.0891	-40.1001	-20.0806	-61.0352	20.0195	40.0085	60.0281	80.0476	100.098
115.3	-0.0317383	-0.017395	-0.00183105	0.0152588	36.0107	61.3403	84.8389	0.106812	0.135193	0.170898	0.204468	-100.098	-80.1392	-60.0891	-40.1001	-20.0806	-91.5527	20.0195	40.0085	60.0891	80.0476	100.128
115.4	-0.0314331	-0.017395	-0.00183105	0.015564	35.7056	61.3403	84.8389	0.106506	0.135193	0.170898	0.204468	-100.067	-80.1392	-60.0586	-40.0391	-20.0195	-61.0352	19.989	40.0085	60.0281	80.0781	100.128
115.5	-0.0314331	-0.0177002	-0.00183105	0.0158691	35.4004	61.3403	84.8389	0.106506	0.134888	0.170898	0.204468	-100.128	-80.1392	-60.0891	-40.0391	-20.05	30.5176	20.0195	40.0391	60.0281	80.0476	100.067
115.6	-0.0314331	-0.0177002	-0.00213623	0.0161743	35.0952	60.73	84.5337	0.106506	0.134583	0.171204	0.204773	-100.128	-80.1086	-60.1196	-40.1001	-20.0806	0	20.0195	40.0085	60.0281	80.0476	100.067
115.7	-0.0317383	-0.0177002	-0.00213623	0.0164795	35.0952	60.1196	84.8389	0.106812	0.134583	0.171204	0.204468	-100.128	-80.1086	-60.1196	-40.1306	-20.0806	-91.5527	20.0195	40.0391	60.0281	80.0476	100.128
115.8	-0.0317383	-0.0180054	-0.00244141	0.0167847	35.0952	59.8145	85.144	0.106812	0.134583	0.171509	0.203857	-100.098	-80.1086	-60.0891	-40.1001	-20.05	-91.5527	19.9585	40.0391	60.0891	80.0476	100.128
115.9	-0.0314331	-0.0180054	-0.00244141	0.0164795	35.0952	59.5093	85.4492	0.107117	0.134583	0.171509	0.203247	-100.098	-80.1697	-60.0281	-40.1001	-20.0195	-91.5527	19.989	40.0696	60.0586	80.0781	100.098
116	-0.0311279	-0.0183105	-0.00213623	0.0161743	35.0952	59.5093	85.4492	0.107422	0.134888	0.171509	0.202942	-100.128	-80.1392	-60.0891	-40.0696	-20.0195	-91.5527	19.989	40.1001	60.0281	80.0476	100.098
116.1	-0.0308228	-0.0186157	-0.00213623	0.0161743	35.4004	59.5093	85.4492	0.107422	0.134583	0.171204	0.202942	-100.159	-80.1392	-60.0891	-40.0696	-20.05	-30.5176	20.0195	40.0696	60.0586	80.0476	100.098
116.2	-0.0308228	-0.0186157	-0.00213623	0.0161743	35.4004	59.2041	85.144	0.107422	0.134583	0.170898	0.202942	-100.159	-80.1392	-60.1196	-40.1001	-20.1111	-61.0352	20.05	40.1001	60.0281	80.0476	100.128
116.3	-0.0308228	-0.0189209	-0.00213623	0.0164795	35.7056	59.2041	84.5337	0.107422	0.134583	0.170288	0.202637	-100.098	-80.1392	-60.1196	-40.1306	-20.0806	-30.5176	20.0195	40.0391	60.0586	80.0476	100.098
116.4	-0.0311279	-0.0192261	-0.00213623	0.0164795	36.0107	59.8145	83.9233	0.107422	0.134583	0.169983	0.202332	-100.128	-80.0781	-60.1196	-40.1611	-20.05	-61.0352	19.9585	40.0391	60.0586	80.0781	100.098
116.5	-0.0314331	-0.0192261	-0.00213623	0.0167847	36.0107	59.8145	83.9233	0.107117	0.134888	0.169983	0.201416	-100.128	-80.1086	-60.1196	-40.1001	-20.05	-61.0352	19.9585	40.0696	60.0586	80.0781	100.098
116.6	-0.0317383	-0.0192261	-0.00274658	0.0167847	36.0107	60.1196	83.9233	0.107117	0.135193	0.170288	0.2005	-100.128	-80.1392	-60.0891	-40.0696	-20.0195	0	20.0195	40.1001	59.9976	80.0476	100.098
116.7	-0.0314331	-0.0189209	-0.00274658	0.0167847	36.0107	59.8145	83.6182	0.107117	0.135498	0.170593	0.200195	-100.159	-80.1086	-60.0891	-40.0391	-19.989	-61.0352	20.05	40.0696	60.0281	79.9866	100.128
116.8	-0.0314331	-0.0186157	-0.00274658	0.0167847	36.0107	59.5093	83.6182	0.107117	0.135498	0.171204	0.19989	-100.159	-80.1392	-60.1196	-40.1001	-20.05	-61.0352	20.0195	40.0391	60.0281	80.0171	100.159
116.9	-0.0314331	-0.0186157	-0.00274658	0.0167847	36.3159	58.8989	83.9233	0.107117	0.135498	0.171509	0.199585	-100.128	-80.1086	-60.0891	-40.1001	-20.05	-61.0352	19.989	40.0696	60.0891	80.0476	100.128
117	-0.0317383	-0.0186157	-0.00213623	0.0161743	36.3159	58.5938	83.9233	0.106812	0.135193	0.171814	0.199585	-100.128	-80.0781	-60.0891	-40.1306	-20.0195	0	19.9585	39.978	60.0891	80.1086	100.128
117.1	-0.0317383	-0.0186157	-0.00213623	0.0161743	36.0107	58.8989	84.2285	0.106812	0.134888	0.172119	0.19928	-100.128	-80.1392	-60.0586	-40.1001	-20.0195	0	19.9585	40.0391	60.0281	80.0476	100.098
117.2	-0.0314331	-0.0186157	-0.00183105	0.0164795	35.7056	59.2041	84.5337	0.107117	0.135193	0.172729	0.198975	-100.128	-80.0781	-60.0586	-40.1001	-20.0195	30.5176	19.989	40.0391	59.9976	80.0171	100.128
117.3	-0.0311279	-0.0180054	-0.00183105	0.0164795	35.7056	59.5093	84.5337	0.107117	0.135193	0.17334	0.198364	-100.159	-80.1392	-60.1501	-40.1306	-20.05	0	20.0195	40.0391	60.0281	80.0171	100.098
117.4	-0.0311279	-0.0177002	-0.00213623	0.0164795	35.7056	59.5093	84.8389	0.107117	0.135498	0.17395	0.198059	-100.128	-80.1392	-60.0891	-40.1306	-20.1111	-30.5176	20.0195	40.0696	60.0281	80.0476	100.159
117.5	-0.0311279	-0.017395	-0.00244141	0.0164795	36.0107	59.5093	84.8389	0.106812	0.135803	0.174255	0.197754	-100.159	-80.1086	-60.1196	-40.0696	-20.0806	-61.0352	19.989	40.0391	60.0281	80.0781	100.128
117.6	-0.0314331	-0.017395	-0.00274658	0.0164795	36.0107	59.5093	84.8389	0.106506	0.135803	0.174255	0.197754	-100.159	-80.1392	-60.0891	-40.0696	-20.0195	-30.5176	19.989	40.0696	60.0586	80.0781	100.098
117.7	-0.0314331	-0.0177002	-0.00274658	0.0164795	36.0107	59.8145	84.8389	0.106812	0.135498	0.17395	0.197754	-100.128	-80.0781	-60.0891	-40.0391	-20.05	-30.5176	19.9585	40.0391	60.0281	80.0476	100.098
117.8	-0.0317383	-0.0177002	-0.00274658	0.0164795	36.0107	59.8145	84.5337	0.106506	0.135498	0.17395	0.197754	-100.128	-80.1392	-60.0891	-40.0696	-20.05	0	19.989	40.0085	60.0281	80.0476	100.098
117.9	-0.0314331	-0.0177002	-0.00274658	0.0161743	36.6211	60.1196	84.5337	0.106506	0.135193	0.17395	0.198059	-100.189	-80.1086	-60.1196	-40.1306	-20.0806	0	20.0195	40.0696	60.0281	80.0476	100.159
118	-0.0311279	-0.0177002	-0.00244141	0.0161743	36.9263	60.1196	83.9233	0.106506	0.135193	0.174255	0.198669	-100.128	-80.0781	-60.1196	-40.1001	-20.0806	-30.5176	19.989	40.0391	60.0281	80.0781	100.128
118.1	-0.0311279	-0.0177002	-0.00213623	0.0164795	36.6211	60.4248	83.6182	0.106506	0.135498	0.174255	0.19989	-100.098	-80.0781	-60.0891	-40.0696	-20.0195	-30.5176	20.0195	40.0391	59.9976	80.0476	100.067
118.2	-0.0308228	-0.017395	-0.00183105	0.0164795	36.6211	60.73	83.313	0.106812	0.135803	0.173645	0.2005	-100.098	-80.1086	-60.1196	-40.0391	-19.989	-30.5176	19.9585	40.0696	60.0281	79.9866	100.067
118.3	-0.0305176	-0.017395	-0.00152588	0.0164795	36.3159	61.0352	83.313	0.107117	0.136108	0.17334	0.200806	-100.159	-80.1392	-60.0586	-40.1001	-20.0195	-30.5176	19.989	40.0391	59.9976	80.0171	100.098
118.4	-0.0308228	-0.017395	-0.0012207	0.0161743	36.0107	61.3403	83.313	0.107422	0.136414	0.17334	0.200806	-100.128	-80.1392	-60.0586	-40.0696	-20.0195	-61.0352	19.989	40.0391	60.0281	80.0476	100.128
118.5	-0.0311279	-0.017395	-0.0012207	0.0161743	35.7056	61.6455	83.313	0.107727	0.136719	0.17395	0.2005	-100.128	-80.1086	-60.0281	-40.0391	-20.05	0	19.989	40.0391	60.0281	80.0781	100.128
118.6	-0.0314331	-0.017395	-0.0012207	0.0161743	35.4004	61.6455	83.0078	0.108032	0.137024	0.174561	0.200806	-100.128	-80.0781	-60.0891	-40.0696	-20.0195	-30.5176	19.989	39.978	60.0281	80.0476	100.098
118.7	-0.0320435	-0.017395	-0.0012207	0.0164795	35.0952	61.6455	83.0078	0.108337	0.137024	0.175171	0.201111	-100.128	-80.1392	-60.1196	-40.1001	-20.0195	0	19.928	39.978	59.9976	80.0781	100.098
118.8	-0.0323486	-0.0177002	-0.00152588	0.0164795	35.4004	61.3403	83.0078	0.108337	0.137024	0.175476	0.201721	-100.128	-80.0781	-60.0891	-40.1001	-20.0195	-30.5176	19.989	40.0391	60.0281	80.0781	100.067
118.9	-0.0323486	-0.0183105	-0.00213623	0.0158691	35.7056	61.0352	83.313	0.108337	0.137024	0.175476	0.202026	-100.067	-80.0781	-60.0891	-40.0696	-20.0195	-61.0352	19.9585	40.0391	60.0281	80.0476	100.067
119	-0.0317383	-0.0183105	-0.00244141	0.0149536	35.7056	60.4248	83.6182	0.108032	0.137024	0.175476	0.202332	-100.159	-80.1086	-60.0891	-40.0391	-20.0195	-61.0352	19.9585	40.0391	60.0281	80.0476	100.098
119.1	-0.0314331	-0.0183105	-0.00244141	0.0146484	35.7056	60.1196	83.6182	0.108032	0.137024	0.175781	0.202637	-100.159	-80.1392	-60.0586	-40.0696	-20.0195	-30.5176	19.9585	40.0391	59.9976	80.0171	100.128
119.2	-0.0311279	-0.0180054	-0.00213623	0.0152588	35.7056	60.1196	83.6182	0.107727	0.136719	0.175781	0.202026	-100.128	-80.1086	-60.0891	-40.0085	-20.0195	-30.5176	20.0195	40.0085	60.0891	80.1086	100.128
119.3	-0.0308228	-0.0177002	-0.00244141	0.0158691	36.0107	60.73	83.6182	0.107727	0.136719	0.175171	0.201416	-100.159	-80.0781	-60.0586	-40.0391	-19.989	-30.5176	19.989	40.0085	60.0586	80.1086	100.128
119.4	-0.0308228	-0.017395	-0.00244141	0.0161743	36.0107	61.3403	83.9233	0.108032	0.137024	0.174866	0.201416	-100.128	-80.1392	-60.1196	-40.1001	-20.05	-30.5176	19.989	39.978	60.0586	80.0476	100.098
119.5	-0.0308228	-0.017395	-0.00244141	0.0161743	35.7056	61.9507	83.9233	0.108337	0.137634	0.175171	0.201721	-100.128	-80.0781	-60.1196	-40.0696	-20.0195	-30.5176	19.989	39.9475	60.0586	80.0476	100.098
119.6	-0.0308228	-0.017395	-0.00274658	0.0161743	35.7056	61.9507	83.9233	0.108643	0.137939	0.175476	0.202332	-100.128	-80.0781	-60.0586	-40.0696	-20.0195	-30.5176	19.989	40.0391	60.0586	80.0781	100.098
119.7	-0.0311279	-0.0180054	-0.00274658	0.0161743	35.4004	61.6455	83.6182	0.108643	0.138245	0.175476	0.202637	-100.128	-80.1392	-60.0891	-40.0696	-19.989	-61.0352	19.989	40.0085	60.0281	80.0781	100.006
119.8	-0.0311279	-0.0180054	-0.00274658	0.0161743	35.0952	61.0352	83.313	0.108337	0.138245	0.175171	0.202026	-100.128	-80.0781	-60.0586	-40.0696	-19.989	-61.0352	19.9585	40.0391	60.0891	80.0476	100.098
119.9	-0.0314331	-0.0183105	-0.00244141	0.0161743	35.0952	60.4248	83.6182	0.108032	0.138245	0.174561	0.201416	-100.159	-80.1392	-60.0281	-40.0085	-20.05	-30.5176	19.989	40.0085	60.0891	80.0476	100.128
120	-0.0317383	-0.0183105	-0.00213623	0.0164795	35.0952	60.1196	83.6182	0.108032	0.137634	0.174255	0.201111	-100.098	-80.1086	-60.0281	-40.0696	-19.9585	-30.5176	20.0195	40.0696	60.0586	80.0781	100.098
120.1	-0.0317383	-0.0180054	-0.00213623	0.0167847	35.0952	60.1196	83.6182	0.107727	0.137329	0.173645	0.201111	-100.098	-80.0781	-60.0891	-40.0391	-20.0195	-30.5176	19.989	39.978	60.0891	80.0781	100.098
120.2	-0.0317383	-0.0180054	-0.00244141	0.0170898	35.0952	59.8145	83.6182	0.108032	0.137024	0.172729	0.201721	-100.128	-80.1086	-60.1196	-40.0696	-20.0806	61.0352	19.989	40.0085	60.0586	80.0781	100.098
120.3	-0.0317383	-0.0183105	-0.00274658	0.017395	35.0952	59.8145	83.6182	0.108032	0.136719	0.171814	0.202332	-100.128	-80.1086	-60.0891	-40.1001	-20.05	-30.5176	20.0195	40.0085	60.0281	80.1086	100.098
120.4	-0.0314331	-0.0183105	-0.00274658	0.0170898	35.4004	59.8145	83.9233	0.108337	0.136414	0.171204	0.202637	-100.128	-80.0476	-60.0891	-40.0696	-20.0195	0	19.9585	40.0085	60.0586	80.0476	100.098
120.5	-0.0311279	-0.0186157	-0.00244141	0.0167847	35.7056	59.5093	83.6182	0.108643	0.135803	0.170898	0.202637	-100.159	-80.0781	-60.1196	-40.0391	-19.989	30.5176	19.9585	39.978	60.0586	80.0476	100.037
120.6	-0.0308228	-0.0183105	-0.00244141	0.0161743	35.7056	59.2041	83.313	0.108948	0.135498	0.170288	0.202942	-100.159	-80.0476	-60.1196	-40.0696	-20.0195	-30.5176	19.989	40.0696	59.9976	80.0476	100.098
120.7	-0.0305176	-0.0180054	-0.00244141	0.015564	36.0107	58.8989	83.0078	0.109558	0.135498	0.169983	0.202942	-100.159	-80.0781	-60.1196	-40.0085	-20.0806	-30.5176	19.989	40.0085	60.0891	80.0171	100.159
120.8	-0.0305176	-0.017395	-0.00213623	0.0152588	35.7056	58.8989	83.0078	0.109863	0.135193	0.169983	0.202942	-100.189	-80.1392	-60.0891	-40.0696	-20.0195	-30.5176	20.0195	40.0391	60.0281	80.0476	100.128
120.9	-0.0308228	-0.0170898	-0.00213623	0.0152588	35.7056	58.5938	83.313	0.109863	0.135498	0.169983	0.202637	-100.159	-80.0781	-60.0891	-40.0391	-20.0195	-30.5176	19.989	40.0085	60.0891	80.0171	100.098
121	-0.0308228	-0.0167847	-0.00183105	0.015564	35.7056	58.5938	83.6182	0.109863	0.135803	0.169983	0.202637	-100.128	-80.1086	-60.0891	-40.0391	-20.05	30.5176	19.928	40.0085	60.0891	80.0476	100.098
121.1	-0.0308228	-0.0170898	-0.00183105	0.0161743	36.0107	58.5938	83.6182	0.109863	0.136414	0.170288	0.202637	-100.128	-80.0781	-60.1196	-40.0696	-20.0195	30.5176	20.0195	39.978	60.0586	80.0476	100.128
121.2	-0.0308228	-0.0170898	-0.00213623	0.0164795	36.6211	58.5938	83.313	0.109863	0.136719	0.170288	0.202637	-100.159	-80.0781	-60.1196	-40.0696	-20.0195	0	19.9585	40.0085	60.0891	80.0476	100.128
121.3	-0.0308228	-0.017395	-0.00244141	0.0167847	36.9263	58.5938	83.0078	0.109863	0.136719	0.170593	0.202637	-100.159	-80.0781	-60.0891	-40.0391	-20.0195	0	19.989	40.0391	60.0586	80.0171	100.037
121.4	-0.0311279	-0.017395	-0.00274658	0.0164795	36.6211	58.8989	82.7026	0.109863	0.136414	0.170593	0.202637	-100.128	-80.0781	-60.0586	-40.0696	-20.0195	-30.5176	19.9585	40.0391	60.0586	79.9561	100.098
121.5	-0.0314331	-0.017395	-0.00274658	0.0164795	36.3159	58.8989	83.0078	0.110474	0.136108	0.171204	0.202637	-100.128	-80.1086	-60.0586	-40.0085	-20.0195	-30.5176	19.928	40.0696	60.0891	80.0476	100.098
121.6	-0.0317383	-0.017395	-0.00244141	0.0164795	36.3159	58.5938	83.0078	0.110779	0.135803	0.171509	0.202332	-100.159	-80.0781	-60.1196	-40.0391	-20.0195	-30.5176	19.989	40.0391	60.0586	80.0476	100.098
121.7	-0.0317383	-0.017395	-0.00244141	0.0164795	36.0107	58.5938	83.313	0.111084	0.135498	0.171814	0.202026	-100.159	-80.1086	-60.1196	-40.0085	-20.0806	0	19.9585	40.0085	60.0891	80.0781	100.128
121.8	-0.0317383	-0.017395	-0.00244141	0.0164795	36.0107	58.2886	83.313	0.110779	0.135498	0.171814	0.201721	-100.159	-80.1086	-60.1196	-40.0696	-20.0195	0	19.989	40.0085	60.0586	80.1086	100.067
121.9	-0.0314331	-0.017395	-0.00244141	0.0164795	36.0107	57.9834	83.313	0.110474	0.135498	0.171814	0.201721	-100.098	-80.0781	-60.0891	-40.0391	-20.0195	0	19.9585	39.978	60.0891	80.0781	100.067
122	-0.0314331	-0.017395	-0.00244141	0.0161743	36.0107	57.9834	83.313	0.109863	0.135498	0.171509	0.201721	-100.128	-80.0781	-60.1196	-40.1001	-20.0806	30.5176	19.9585	40.0391	60.0586	80.0476	100.067
122.1	-0.0311279	-0.017395	-0.00244141	0.0161743	36.3159	57.9834	83.6182	0.109558	0.135498	0.171204	0.202026	-100.128	-80.0781	-60.1196	-40.0696	-20.05	0	20.0195	39.978	60.0586	79.9866	100.037
122.2	-0.0311279	-0.0177002	-0.00244141	0.0164795	36.3159	58.2886	83.6182	0.109558	0.135498	0.170898	0.202332	-100.159	-80.0476	-60.1196	-40.0391	-20.05	0	19.928	40.0391	60.0891	80.0476	100.098
122.3	-0.0311279	-0.017395	-0.00213623	0.0167847	36.0107	58.5938	83.6182	0.109558	0.135193	0.170593	0.202637	-100.159	-80.1086	-60.0891	-40.0391	-20.0195	-30.5176	19.989	40.0391	60.0586	80.0171	100.037
122.4	-0.0308228	-0.0170898	-0.00183105	0.0167847	36.3159	58.5938	83.6182	0.109863	0.134888	0.170288	0.202332	-100.189	-80.0781	-60.0891	-40.0391	-20.05	-30.5176	19.9585	40.0696	60.0586	80.0476	100.128
122.5	-0.0308228	-0.0167847	-0.00152588	0.0170898	36.3159	58.8989	83.6182	0.110168	0.134888	0.169983	0.201721	-100.128	-80.1086	-60.1196	-40.0391	-19.989	0	20.0195	39.978	60.0586	80.0171	100.098
122.6	-0.0305176	-0.0170898	-0.00152588	0.0167847	36.6211	58.8989	83.313	0.109863	0.135193	0.169678	0.201416	-100.128	-80.0781	-60.1196	-40.0696	-20.05	0	20.0195	39.978	60.0586	80.0476	100.098
122.7	-0.0305176	-0.0170898	-0.00152588	0.0167847	36.9263	58.8989	83.0078	0.109558	0.135193	0.169373	0.201721	-100.128	-80.1392	-60.1501	-40.0696	-20.0806	30.5176	19.989	39.978	60.0586	80.0171	100.128
122.8	-0.0305176	-0.017395	-0.00152588	0.0167847	36.9263	58.5938	82.7026	0.108948	0.135498	0.169067	0.202637	-100.159	-80.0171	-60.0891	-40.0696	-20.05	30.5176	19.928	40.0391	60.0891	80.0476	100.067
122.9	-0.0308228	-0.017395	-0.00152588	0.0167847	36.6211	57.9834	82.7026	0.108643	0.135498	0.168457	0.203247	-100.128	-80.0781	-60.0891	-40.0085	-20.0195	0	19.989	40.0085	60.0586	80.0171	100.037
123	-0.0308228	-0.0177002	-0.0012207	0.0167847	36.3159	57.373	83.0078	0.108337	0.135498	0.168152	0.203857	-100.128	-80.0781	-60.0891	-40.0391	-19.989	30.5176	19.928	40.0391	60.0586	80.0171	100.067
123.1	-0.0308228	-0.0177002	-0.000915527	0.0167847	35.7056	57.373	83.313	0.108337	0.135498	0.167847	0.203857	-100.128	-80.1392	-60.0891	-39.978	-20.0195	30.5176	19.989	40.0391	60.0281	80.0171	100.067
123.2	-0.0305176	-0.017395	-0.000915527	0.0161743	35.7056	57.0679	83.6182	0.108032	0.135498	0.167542	0.203552	-100.159	-80.1086	-60.1196	-40.0391	-20.0195	30.5176	19.9585	40.0085	60.0586	80.0476	100.098
123.3	-0.0308228	-0.017395	-0.0012207	0.0161743	35.4004	57.373	84.2285	0.108337	0.135803	0.167236	0.203247	-100.189	-80.0781	-60.0891	-40.0085	-20.05	0	20.0195	39.978	60.0891	80.0476	100.098
123.4	-0.0308228	-0.017395	-0.00152588	0.0161743	35.4004	57.6782	84.2285	0.108337	0.135803	0.167236	0.202942	-100.098	-80.0781	-60.1501	-40.0391	-20.0806	0	19.989	39.978	60.0586	80.0476	100.067
123.5	-0.0311279	-0.017395	-0.00183105	0.0161743	35.4004	57.373	84.2285	0.108643	0.135498	0.167236	0.202332	-100.098	-80.1086	-60.0586	-40.0085	-19.989	0	19.9585	39.9475	60.0891	80.0781	100.037
123.6	-0.0311279	-0.017395	-0.00183105	0.0161743	35.4004	57.373	83.9233	0.108643	0.135193	0.167236	0.202026	-100.128	-80.0781	-60.0586	-40.0085	-20.0195	30.5176	19.8975	40.0085	60.0891	80.0476	100.006
123.7	-0.0311279	-0.017395	-0.00183105	0.0161743	35.4004	57.0679	83.6182	0.108643	0.134888	0.166931	0.202026	-100.159	-80.0781	-60.0586	-40.0085	-19.9585	30.5176	19.9585	40.0085	60.0281	79.9866	100.067
123.8	-0.0311279	-0.0170898	-0.00152588	0.0164795	35.4004	57.0679	83.6182	0.108643	0.134277	0.166931	0.202332	-100.128	-80.0781	-60.0891	-40.0085	-19.989	30.5176	20.0195	40.0391	60.0586	79.9866	100.006
123.9	-0.0311279	-0.0170898	-0.00152588	0.0167847	35.7056	57.0679	83.6182	0.108643	0.134277	0.166931	0.202942	-100.159	-80.0476	-60.0891	-39.978	-20.0195	-30.5176	20.0195	40.0085	60.0586	80.0171	100.067
124	-0.0314331	-0.0170898	-0.00152588	0.0167847	36.0107	57.0679	83.9233	0.108643	0.134888	0.166931	0.203247	-100.128	-80.0781	-60.0586	-40.0391	-20.05	-30.5176	19.989	39.978	60.1196	80.0781	100.067
124.1	-0.0314331	-0.0170898	-0.00183105	0.0167847	36.6211	57.373	84.2285	0.108643	0.135193	0.167236	0.203247	-100.098	-80.1392	-60.0586	-39.978	-20.05	0	19.9585	39.978	60.1196	80.1086	100.037
124.2	-0.0314331	-0.017395	-0.00213623	0.0167847	36.9263	57.6782	84.5337	0.108948	0.135803	0.167542	0.203247	-100.128	-80.1086	-60.0891	-40.0391	-19.989	30.5176	19.9585	39.978	60.0586	80.0781	100.067
124.3	-0.0311279	-0.017395	-0.00213623	0.0170898	36.9263	57.9834	84.5337	0.108948	0.136108	0.167847	0.203247	-100.098	-80.1392	-60.1196	-40.0696	-19.989	61.0352	19.989	39.978	60.0281	80.0171	100.037
124.4	-0.0308228	-0.017395	-0.00213623	0.0170898	36.9263	58.2886	84.8389	0.108643	0.136414	0.167847	0.203552	-100.159	-80.0476	-60.0891	-40.0391	-20.0195	0	19.989	40.0085	60.0281	80.0171	100.067
124.5	-0.0308228	-0.017395	-0.00213623	0.017395	36.6211	58.5938	84.8389	0.108337	0.136414	0.167847	0.203247	-100.128	-80.0781	-60.0891	-40.0391	-20.05	30.5176	19.989	40.0085	60.0891	80.0476	100.067
124.6	-0.0311279	-0.0170898	-0.00183105	0.017395	36.6211	58.5938	85.144	0.108337	0.136414	0.167847	0.203247	-100.098	-80.0781	-60.0586	-39.978	-20.0195	-30.5176	19.9585	40.0085	60.0891	80.0476	100.037
124.7	-0.0311279	-0.0170898	-0.00152588	0.0177002	36.3159	58.2886	85.144	0.108337	0.136414	0.167847	0.203552	-100.159	-80.0781	-60.0586	-39.978	-19.989	-30.5176	19.9585	40.0085	60.1196	80.0476	100.037
124.8	-0.0314331	-0.0170898	-0.00152588	0.0177002	36.3159	58.2886	85.144	0.108337	0.136108	0.167236	0.203857	-100.128	-80.1697	-60.0586	-40.0391	-20.0195	0	20.0195	40.0391	60.0891	80.0171	100.067
124.9	-0.0311279	-0.0167847	-0.00152588	0.0177002	36.3159	58.2886	85.144	0.108032	0.136414	0.167236	0.204163	-100.189	-80.1697	-60.1196	-40.0391	-20.0195	61.0352	20.0195	40.0085	60.0586	80.0171	100.098
125	-0.0311279	-0.0170898	-0.00152588	0.0177002	36.6211	58.2886	84.8389	0.108032	0.136719	0.167542	0.204773	-100.189	-80.1392	-60.1501	-40.0696	-20.0806	0	19.989	39.978	60.0586	80.0476	100.098
125.1	-0.0308228	-0.017395	-0.00152588	0.0177002	36.6211	58.2886	84.5337	0.107727	0.137024	0.167847	0.204773	-100.128	-80.1086	-60.1196	-40.0696	-20.05	30.5176	19.9585	40.0085	60.0891	80.0476	100.098
125.2	-0.0305176	-0.0177002	-0.00152588	0.0177002	36.9263	58.2886	84.5337	0.108032	0.137329	0.168457	0.204468	-100.098	-80.1086	-60.0281	-40.0696	-19.989	30.5176	19.928	40.0696	60.0891	80.0171	100.067
125.3	-0.0302124	-0.0180054	-0.00152588	0.0177002	36.9263	57.9834	84.5337	0.108337	0.137939	0.168762	0.204163	-100.128	-80.0781	-60.0281	-40.0391	-19.9585	30.5176	19.9585	40.0391	60.0281	80.0171	100.037
125.4	-0.0302124	-0.0180054	-0.00183105	0.0177002	36.6211	57.9834	84.5337	0.108643	0.137939	0.169067	0.204163	-100.159	-80.0781	-60.0891	-40.0391	-19.989	0	19.9585	40.0696	60.0281	80.0171	100.067
125.5	-0.0305176	-0.0183105	-0.00183105	0.017395	36.3159	57.9834	84.2285	0.108643	0.138245	0.168762	0.203857	-100.189	-80.1086	-60.0891	-40.0391	-20.0195	30.5176	20.0195	40.0391	60.0891	80.0171	100.067
125.6	-0.0311279	-0.0186157	-0.00152588	0.0170898	36.0107	57.9834	84.2285	0.108643	0.138245	0.168457	0.203552	-100.159	-80.0781	-60.1196	-40.0085	-20.05	-30.5176	20.0195	39.978	60.0891	80.0476	100.067
125.7	-0.0314331	-0.0189209	-0.0012207	0.0164795	36.0107	57.6782	84.2285	0.108643	0.138245	0.168152	0.203247	-100.159	-80.0781	-60.0891	-40.0391	-20.0806	-30.5176	19.928	39.978	60.0891	80.1086	100.037
125.8	-0.0311279	-0.0186157	-0.0012207	0.0164795	36.0107	57.6782	84.2285	0.108643	0.137939	0.168152	0.202942	-100.128	-80.1086	-60.0891	-40.0696	-20.0195	0	19.9585	40.0085	60.0891	80.0171	100.067
125.9	-0.0305176	-0.0183105	-0.0012207	0.0164795	36.0107	57.373	84.2285	0.108643	0.137634	0.167847	0.202942	-100.128	-80.1392	-60.1196	-40.1001	-20.0195	30.5176	19.989	40.0391	60.0281	79.9866	100.098
126	-0.0302124	-0.0180054	-0.0012207	0.0164795	36.3159	57.0679	84.5337	0.108643	0.137634	0.167847	0.202942	-100.128	-80.0476	-60.0891	-40.0696	-20.0195	61.0352	19.9585	40.0085	60.0586	79.9866	100.098
126.1	-0.0302124	-0.0177002	-0.00152588	0.0164795	36.3159	56.7627	84.5337	0.108643	0.137939	0.168152	0.202942	-100.128	-80.1086	-60.1196	-40.0696	-20.05	-30.5176	19.989	39.978	60.0586	80.0476	100.098
126.2	-0.0305176	-0.0177002	-0.00152588	0.0164795	36.3159	56.7627	84.8389	0.108643	0.137939	0.168457	0.202942	-100.128	-80.1086	-60.0891	-40.0391	-20.0195	-61.0352	19.989	40.0085	60.0891	80.0171	100.037
126.3	-0.0305176	-0.017395	-0.00183105	0.0164795	36.3159	57.0679	85.144	0.108643	0.138245	0.168762	0.203247	-100.128	-80.0781	-60.0586	-40.0391	-20.0195	-30.5176	19.989	40.0085	60.0586	80.0476	100.037
126.4	-0.0305176	-0.017395	-0.00213623	0.0167847	36.3159	57.373	85.144	0.108643	0.138245	0.169373	0.203857	-100.128	-80.0781	-60.0891	-40.0696	-20.05	30.5176	19.989	40.0391	60.0586	80.0781	100.067
126.5	-0.0305176	-0.017395	-0.00213623	0.0170898	36.3159	57.6782	85.4492	0.108643	0.138245	0.169678	0.204163	-100.159	-80.1392	-60.1501	-40.0696	-20.0806	0	19.989	40.0085	60.0891	79.9866	100.098
126.6	-0.0302124	-0.017395	-0.00244141	0.0170898	36.3159	57.9834	85.7544	0.108643	0.138245	0.170288	0.204468	-100.128	-80.1392	-60.1501	-40.0696	-20.0806	0	20.0195	39.978	60.0891	79.9866	100.128
126.7	-0.0302124	-0.017395	-0.00244141	0.0170898	36.3159	57.9834	85.7544	0.108643	0.138245	0.170593	0.204773	-100.128	-80.1392	-60.1196	-40.0696	-20.05	-30.5176	19.9585	39.978	60.0586	80.0476	100.098
126.8	-0.0302124	-0.017395	-0.00213623	0.0167847	36.0107	57.6782	85.7544	0.108948	0.138245	0.170593	0.205383	-100.098	-80.1086	-60.1196	-40.0696	-20.0195	0	19.989	39.978	60.0281	80.0476	100.067
126.9	-0.0302124	-0.017395	-0.00183105	0.0167847	36.0107	57.373	85.4492	0.108948	0.13855	0.170593	0.205994	-100.159	-80.0781	-60.0586	-40.0391	-20.0195	30.5176	19.9585	40.0085	60.0281	79.9866	100.098
127	-0.0299072	-0.0170898	-0.0012207	0.0167847	36.3159	57.6782	85.4492	0.109253	0.138855	0.170288	0.205994	-100.128	-80.0781	-60.1196	-40.0391	-20.05	-30.5176	19.9585	40.0391	60.0281	80.0476	100.098
127.1	-0.0299072	-0.0170898	-0.000915527	0.017395	36.3159	57.6782	85.144	0.109558	0.13916	0.170288	0.205994	-100.098	-80.1086	-60.1196	-40.0391	-20.0195	0	20.0195	39.978	60.0586	80.0476	100.098
127.2	-0.0305176	-0.017395	-0.000915527	0.0180054	36.6211	58.2886	85.4492	0.109558	0.139771	0.170593	0.205383	-100.159	-80.1086	-60.0891	-40.0696	-20.05	0	19.989	40.0391	60.0281	80.0476	100.098
127.3	-0.0308228	-0.0180054	-0.00152588	0.0177002	36.9263	58.8989	85.7544	0.109863	0.140381	0.170898	0.205078	-100.128	-80.1697	-60.1196	-40.0391	-20.05	-30.5176	19.989	40.0085	60.0891	80.0171	100.128
127.4	-0.0308228	-0.0180054	-0.00213623	0.017395	36.6211	58.5938	86.3647	0.110474	0.141296	0.171204	0.204773	-100.128	-80.1392	-60.0586	-40.0696	-20.05	-30.5176	19.989	40.0085	60.0891	80.0781	100.067
127.5	-0.0308228	-0.0180054	-0.00213623	0.0170898	36.3159	58.5938	86.3647	0.110168	0.142212	0.171814	0.205078	-100.098	-80.0781	-60.0891	-40.0391	-20.05	0	19.928	40.0085	60.0281	80.0781	100.067
127.6	-0.0308228	-0.0180054	-0.00183105	0.0167847	36.0107	58.2886	86.3647	0.109863	0.142822	0.171204	0.205383	-100.128	-80.0781	-60.0891	-40.0696	-20.0195	30.5176	19.9585	39.978	60.0281	80.0476	100.128
127.7	-0.0308228	-0.0180054	-0.00152588	0.0164795	35.7056	58.2886	86.3647	0.109253	0.142822	0.170288	0.205383	-100.128	-80.1086	-60.0891	-40.0696	-19.989	30.5176	19.989	40.0391	59.9976	80.0171	100.098
127.8	-0.0305176	-0.0180054	-0.0012207	0.0167847	36.0107	58.2886	86.6699	0.108948	0.143127	0.169678	0.205078	-100.128	-80.0781	-60.0891	-40.0391	-20.0195	-30.5176	19.989	40.0696	60.0586	80.0476	100.037
127.9	-0.0305176	-0.0177002	-0.00152588	0.0167847	36.6211	57.6782	86.6699	0.108948	0.142822	0.169373	0.204773	-100.159	-80.1086	-60.0891	-40.0696	-20.0195	-30.5176	19.989	40.0696	60.0281	80.0171	100.037
128	-0.0302124	-0.0170898	-0.00183105	0.0170898	36.9263	57.0679	86.6699	0.108948	0.142517	0.169373	0.205078	-100.098	-80.1697	-60.0891	-40.0391	-19.989	-61.0352	19.9585	40.0391	60.0891	80.0171	100.067
128.1	-0.0302124	-0.0170898	-0.00183105	0.0170898	37.2314	57.0679	86.9751	0.108948	0.141907	0.169678	0.205078	-100.159	-80.1392	-60.0891	-40.0085	-20.05	-30.5176	19.9585	40.0085	60.0891	80.0781	100.067
128.2	-0.0299072	-0.0170898	-0.00183105	0.0167847	37.2314	57.0679	86.9751	0.108948	0.141602	0.170288	0.205078	-100.128	-80.0781	-60.0281	-40.0696	-20.0806	-30.5176	19.9585	39.978	60.0586	80.0781	100.067
128.3	-0.0302124	-0.0170898	-0.00183105	0.0170898	37.2314	57.373	86.9751	0.108948	0.141602	0.170898	0.205078	-100.128	-80.0781	-60.0891	-40.0391	-20.0195	30.5176	19.9585	40.0391	60.0281	80.0476	100.098
128.4	-0.0305176	-0.017395	-0.00183105	0.0170898	36.9263	57.6782	87.2803	0.108948	0.141602	0.171204	0.205078	-100.128	-80.0476	-60.0586	-40.0696	-19.989	30.5176	19.9585	40.0085	60.0281	80.0476	100.098
128.5	-0.0305176	-0.0177002	-0.00183105	0.0170898	36.6211	57.9834	86.9751	0.108948	0.141296	0.171814	0.205383	-100.128	-80.0476	-60.0586	-40.1306	-20.0806	0	19.989	40.0391	60.0281	80.0476	100.006
128.6	-0.0308228	-0.0180054	-0.00183105	0.017395	36.6211	57.9834	86.3647	0.108948	0.140991	0.172119	0.205688	-100.159	-80.1086	-60.0586	-40.0696	-19.989	0	19.989	40.1001	60.0586	80.0171	100.037
128.7	-0.0311279	-0.0183105	-0.00183105	0.017395	36.0107	57.6782	86.0596	0.108643	0.140686	0.172119	0.205994	-100.128	-80.0476	-60.0586	-40.0391	-20.0195	-61.0352	19.9585	40.0391	60.0586	80.0781	100.098
128.8	-0.0311279	-0.0183105	-0.00152588	0.017395	36.0107	57.6782	85.7544	0.108337	0.140076	0.171814	0.206909	-100.128	-80.0781	-60.0891	-40.0391	-20.05	-30.5176	19.989	40.0391	60.0281	80.1086	100.037
128.9	-0.0308228	-0.0183105	-0.00152588	0.0177002	35.7056	57.6782	85.4492	0.108337	0.139465	0.171509	0.20752	-100.159	-80.0781	-60.0281	-40.0696	-20.0195	-30.5176	19.9585	40.0085	60.0281	80.1086	100.098
129	-0.0311279	-0.0183105	-0.00152588	0.0177002	35.4004	57.6782	85.4492	0.108337	0.13916	0.170898	0.20813	-100.128	-80.0781	-60.0586	-40.1306	-20.05	-30.5176	19.989	39.978	60.0891	80.0476	100.128
129.1	-0.0311279	-0.0177002	-0.00152588	0.0177002	35.4004	57.6782	85.4492	0.108643	0.138855	0.170593	0.208435	-100.128	-80.0781	-60.0891	-40.0696	-20.05	30.5176	19.989	40.0391	60.0281	80.0781	100.128
129.2	-0.0311279	-0.0177002	-0.00183105	0.017395	35.4004	57.9834	84.8389	0.109253	0.13855	0.169983	0.208435	-100.098	-80.0781	-60.0891	-40.0391	-20.0195	30.5176	19.9585	40.0085	60.0891	80.0781	100.098
129.3	-0.0311279	-0.0180054	-0.00183105	0.0164795	35.4004	57.6782	84.5337	0.109558	0.138245	0.169983	0.208435	-100.159	-80.1086	-60.0586	-40.1001	-20.0195	-30.5176	20.0195	40.0391	59.9976	80.0476	100.098
129.4	-0.0308228	-0.0180054	-0.00213623	0.0158691	35.7056	57.373	84.2285	0.109253	0.137939	0.169678	0.20813	-100.159	-80.0781	-60.0586	-40.0696	-19.989	30.5176	20.0195	40.0696	59.9976	80.0171	100.098
129.5	-0.0308228	-0.0177002	-0.00213623	0.0158691	35.7056	56.7627	83.9233	0.108948	0.137024	0.169678	0.207825	-100.159	-80.0781	-60.0891	-40.0696	-20.0195	0	20.0195	40.0085	60.0586	80.0171	100.128
129.6	-0.0311279	-0.0177002	-0.00213623	0.0158691	36.0107	56.4575	84.2285	0.108643	0.136414	0.169678	0.207214	-100.159	-80.1697	-60.0281	-40.0696	-20.05	-30.5176	19.989	40.0085	60.0586	80.0476	100.098
129.7	-0.0311279	-0.0170898	-0.00213623	0.0161743	36.0107	56.4575	84.2285	0.108643	0.135803	0.169983	0.206299	-100.159	-80.0781	-60.1196	-40.1001	-20.05	0	19.989	40.0696	60.0586	80.0476	100.128
129.8	-0.0311279	-0.0170898	-0.00213623	0.0161743	35.7056	56.4575	84.2285	0.108337	0.135803	0.170288	0.205078	-100.159	-80.1697	-60.0891	-40.0696	-20.05	-30.5176	19.9585	40.0085	60.0586	80.0781	100.128
129.9	-0.0311279	-0.017395	-0.00213623	0.0161743	35.7056	56.4575	83.9233	0.108032	0.135803	0.170898	0.204468	-100.128	-80.0476	-60.0891	-40.0391	-20.0806	30.5176	19.928	40.0391	60.0586	80.0781	100.128
130	-0.0311279	-0.017395	-0.00244141	0.0164795	35.7056	56.7627	83.9233	0.107422	0.136108	0.171204	0.204163	-100.159	-80.0781	-60.0281	-40.0696	-20.05	0	19.989	39.978	60.0281	80.0476	100.128
130.1	-0.0308228	-0.0177002	-0.00244141	0.0167847	35.4004	57.373	83.9233	0.107117	0.136108	0.171204	0.204468	-100.128	-80.0781	-60.0586	-40.0696	-20.0195	0	19.9585	40.0696	59.9976	80.0476	100.159
130.2	-0.0308228	-0.0177002	-0.00244141	0.0167847	35.4004	57.9834	83.6182	0.106812	0.136719	0.170898	0.204468	-100.159	-80.0476	-60.0586	-40.0696	-20.0195	0	19.989	40.0085	60.0281	80.0171	100.098
130.3	-0.0305176	-0.0177002	-0.00213623	0.0167847	35.4004	58.5938	83.6182	0.106812	0.136719	0.170593	0.204468	-100.128	-80.1392	-60.1196	-40.0696	-20.05	-30.5176	19.989	40.0391	59.9976	80.0476	100.098
130.4	-0.0308228	-0.0180054	-0.00183105	0.0167847	35.0952	58.5938	83.6182	0.106812	0.136719	0.170593	0.204773	-100.159	-80.0781	-60.0586	-40.0696	-20.0195	0	19.9585	40.0391	60.0281	80.0171	100.098
130.5	-0.0311279	-0.0180054	-0.00183105	0.0167847	35.4004	58.8989	83.0078	0.106812	0.136719	0.170288	0.204773	-100.159	-80.1086	-60.0891	-40.0696	-20.0195	-30.5176	19.989	39.978	59.9976	80.0781	100.159
130.6	-0.0314331	-0.0183105	-0.00152588	0.0167847	35.4004	58.8989	83.0078	0.106812	0.136719	0.170288	0.205078	-100.159	-80.0781	-60.0891	-40.1001	-20.0195	0	19.9585	40.0085	59.9976	80.0781	100.128
130.7	-0.0311279	-0.0183105	-0.00152588	0.0167847	35.4004	58.8989	83.0078	0.106812	0.136414	0.169983	0.205383	-100.098	-80.1086	-60.0586	-40.1306	-19.989	-30.5176	19.9585	39.978	59.967	80.0781	100.128
130.8	-0.0305176	-0.0183105	-0.0012207	0.0164795	35.0952	58.8989	83.313	0.107117	0.135803	0.169678	0.205994	-100.128	-80.0476	-60.0891	-40.1001	-19.989	0	19.9585	39.978	59.9976	80.0476	100.159
130.9	-0.0302124	-0.0183105	-0.00152588	0.0164795	34.79	58.8989	83.6182	0.107422	0.135193	0.169067	0.206604	-100.128	-80.1392	-60.0586	-40.0696	-20.05	-30.5176	19.989	40.0085	59.9976	80.0476	100.128
131	-0.0302124	-0.0180054	-0.00183105	0.0164795	34.79	58.5938	83.6182	0.107422	0.134583	0.168762	0.207214	-100.189	-80.1086	-60.0586	-40.0696	-20.0195	-30.5176	19.9585	40.0085	60.0281	80.0781	100.098
131.1	-0.0302124	-0.0177002	-0.00183105	0.0167847	34.79	58.2886	83.6182	0.107422	0.133667	0.168457	0.207214	-100.128	-80.0781	-60.0281	-40.0696	-19.989	-61.0352	19.928	40.0391	60.0586	80.1086	100.067
131.2	-0.0305176	-0.0180054	-0.00213623	0.0164795	34.79	58.2886	83.6182	0.107727	0.133057	0.168457	0.207214	-100.128	-80.1086	-60.0586	-40.0391	-19.989	-30.5176	19.989	40.0391	60.0281	80.0781	100.128
131.3	-0.0305176	-0.0180054	-0.00213623	0.0164795	34.79	58.2886	83.6182	0.107727	0.133057	0.168762	0.206909	-100.098	-80.1392	-60.0891	-40.0696	-20.05	30.5176	19.9585	40.0391	60.0281	80.0781	100.098
131.4	-0.0305176	-0.0180054	-0.00213623	0.0161743	34.79	58.2886	83.9233	0.108032	0.133057	0.168762	0.206909	-100.189	-80.1697	-60.0586	-40.1306	-20.0195	0	20.0195	39.978	60.0281	80.1086	100.159
131.5	-0.0305176	-0.0180054	-0.00213623	0.0158691	34.79	58.2886	83.9233	0.108032	0.133667	0.168762	0.206909	-100.128	-80.0476	-60.1196	-40.1001	-20.05	-30.5176	19.989	39.978	59.9976	80.1086	100.128
131.6	-0.0305176	-0.0180054	-0.00183105	0.0152588	35.0952	58.2886	83.6182	0.108337	0.134277	0.169067	0.206604	-100.159	-80.0781	-60.0586	-40.1001	-19.989	0	20.0195	39.9475	60.0281	80.0476	100.128
131.7	-0.0305176	-0.0183105	-0.00183105	0.0152588	35.4004	58.2886	83.313	0.108643	0.134583	0.169067	0.206299	-100.098	-80.0781	-60.0281	-40.0696	-20.0195	-30.5176	19.9585	40.0391	59.9976	80.0476	100.098
131.8	-0.0305176	-0.0183105	-0.00213623	0.0152588	35.7056	58.5938	83.0078	0.108643	0.134888	0.169373	0.205688	-100.128	-80.1086	-60.0586	-40.0696	-19.989	30.5176	19.989	40.0391	60.0586	80.0476	100.067
131.9	-0.0308228	-0.0180054	-0.00213623	0.015564	36.0107	58.8989	82.7026	0.108643	0.135193	0.169678	0.205383	-100.159	-80.1392	-60.0586	-40.0696	-20.0195	-30.5176	19.989	40.0696	59.9976	80.0781	100.098
132	-0.0308228	-0.0180054	-0.00213623	0.0158691	36.3159	58.8989	82.7026	0.108643	0.135193	0.169678	0.205383	-100.159	-80.1086	-60.0891	-40.1001	-20.0195	-30.5176	20.0195	40.0391	60.0281	80.0781	100.128
132.1	-0.0311279	-0.0180054	-0.00183105	0.015564	36.6211	58.8989	82.7026	0.108643	0.135498	0.169678	0.205688	-100.098	-80.0476	-60.0891	-40.0696	-20.0195	-30.5176	20.0195	40.0391	60.0586	80.0781	100.098
132.2	-0.0308228	-0.0177002	-0.00183105	0.0158691	36.6211	58.8989	83.0078	0.108643	0.136108	0.169983	0.205688	-100.128	-80.1086	-60.0586	-40.1001	-20.0195	-91.5527	19.9585	40.0085	60.0281	80.1086	100.128
132.3	-0.0308228	-0.0177002	-0.00183105	0.0164795	36.3159	58.5938	83.313	0.108643	0.136719	0.169983	0.205994	-100.128	-80.1086	-60.0586	-40.1001	-20.05	0	19.9585	40.0085	59.9976	80.1086	100.159
132.4	-0.0308228	-0.0177002	-0.00213623	0.0161743	36.0107	58.2886	83.6182	0.108948	0.137329	0.169983	0.205994	-100.128	-80.1086	-60.0281	-40.0696	-19.989	0	19.9585	40.0391	59.967	80.0476	100.128
132.5	-0.0311279	-0.0180054	-0.00213623	0.0164795	35.7056	58.5938	83.9233	0.109253	0.137329	0.169373	0.206299	-100.189	-80.0781	-60.0586	-40.1001	-19.989	0	20.05	40.0391	59.9976	80.0171	100.159
132.6	-0.0314331	-0.0183105	-0.00213623	0.0164795	35.0952	58.8989	83.9233	0.109253	0.137634	0.169067	0.206909	-100.159	-80.0781	-60.0586	-40.0696	-20.0195	-30.5176	20.05	40.0391	60.0281	80.0781	100.128
132.7	-0.0317383	-0.0183105	-0.00213623	0.0161743	35.0952	58.8989	83.6182	0.109558	0.137939	0.168457	0.207214	-100.159	-80.0781	-60.0891	-40.0696	-20.0195	-30.5176	19.989	40.0085	60.0586	80.1086	100.067
132.8	-0.0317383	-0.0183105	-0.00183105	0.0158691	35.0952	58.8989	83.313	0.109863	0.137634	0.168457	0.20752	-100.098	-80.1392	-60.0586	-40.0391	-20.05	-61.0352	19.928	40.0391	60.0891	80.1086	100.067
132.9	-0.0323486	-0.0183105	-0.00152588	0.015564	35.0952	58.8989	83.0078	0.109558	0.137634	0.168152	0.207214	-100.159	-80.1086	-60.0586	-40.0696	-19.989	-30.5176	19.9585	40.0391	60.0281	80.1392	100.098
133	-0.0323486	-0.0183105	-0.0012207	0.015564	35.4004	58.8989	82.7026	0.109558	0.137024	0.168152	0.206909	-100.189	-80.1392	-60.0891	-40.1001	-20.0195	0	19.9585	40.0391	59.967	80.0781	100.128
133.1	-0.0323486	-0.0183105	-0.00152588	0.0158691	35.7056	58.5938	82.3975	0.109558	0.136719	0.168152	0.206299	-100.189	-80.0476	-60.0891	-40.0696	-20.0195	30.5176	19.989	40.0085	60.0281	80.0781	100.128
133.2	-0.0323486	-0.0180054	-0.00183105	0.0161743	36.0107	58.2886	82.3975	0.109558	0.136414	0.168457	0.205383	-100.159	-80.0781	-60.0586	-40.1001	-20.05	-30.5176	20.0195	40.0391	59.9976	80.0781	100.098
133.3	-0.0320435	-0.0177002	-0.00213623	0.0164795	36.3159	57.9834	82.3975	0.109863	0.136108	0.168762	0.204773	-100.128	-80.0476	-60.0586	-40.0696	-20.05	-30.5176	19.9585	40.0391	60.0281	80.0781	100.067
133.4	-0.0317383	-0.0177002	-0.00213623	0.0167847	36.3159	57.9834	82.7026	0.109863	0.136414	0.169373	0.203857	-100.128	-80.0781	-60.0281	-40.0391	-20.05	-61.0352	19.989	40.0391	60.0281	80.1392	100.098
133.5	-0.0317383	-0.017395	-0.00213623	0.0167847	36.0107	57.9834	83.0078	0.109863	0.136414	0.169983	0.202942	-100.159	-80.1697	-60.0586	-40.0696	-19.989	0	19.9585	40.0391	59.9976	80.0781	100.098
133.6	-0.0314331	-0.0177002	-0.00183105	0.0167847	36.0107	58.2886	83.6182	0.109558	0.136414	0.170288	0.202026	-100.189	-80.0781	-60.0891	-40.0696	-20.0195	0	19.989	40.0391	60.0281	80.1086	100.128
133.7	-0.0311279	-0.0183105	-0.00152588	0.0164795	35.7056	57.9834	83.6182	0.109253	0.137024	0.170593	0.201721	-100.189	-80.0781	-60.1196	-40.0696	-20.0806	0	19.9585	40.0085	60.0281	80.0781	100.128
133.8	-0.0308228	-0.0186157	-0.0012207	0.0161743	35.7056	57.9834	83.313	0.109253	0.137024	0.170898	0.201416	-100.067	-80.0476	-60.0891	-40.1306	-20.05	0	19.9585	40.0085	60.0281	80.0781	100.098
133.9	-0.0302124	-0.0189209	-0.0012207	0.015564	35.7056	57.9834	83.0078	0.109253	0.137024	0.170898	0.201111	-100.128	-80.0781	-60.0891	-40.1001	-20.0195	-30.5176	19.9585	39.978	59.9976	80.1086	100.159
134	-0.0302124	-0.0186157	-0.000915527	0.0149536	35.7056	57.9834	82.7026	0.109558	0.137024	0.170898	0.201416	-100.159	-80.0476	-60.0586	-40.0391	-20.0195	0	19.989	39.978	59.9976	80.0476	100.159
134.1	-0.0302124	-0.0180054	-0.000610352	0.0149536	35.7056	57.9834	82.7026	0.109253	0.137024	0.170593	0.201721	-100.159	-80.0476	-60.0281	-40.0696	-19.989	0	19.989	40.0085	59.9976	80.0476	100.128
134.2	-0.0305176	-0.0177002	-0.000610352	0.0149536	36.0107	57.9834	83.0078	0.108948	0.137329	0.170593	0.201721	-100.189	-80.1086	-60.0891	-40.1001	-20.0195	-61.0352	20.0195	40.0696	59.9976	80.0476	100.098
134.3	-0.0308228	-0.017395	-0.000915527	0.0152588	36.0107	58.2886	83.0078	0.108643	0.137634	0.170593	0.201721	-100.159	-80.0781	-60.0891	-40.0696	-20.0195	0	19.9585	40.0391	60.0586	80.0781	100.067
134.4	-0.0311279	-0.017395	-0.0012207	0.0152588	36.0107	57.9834	83.0078	0.108643	0.137939	0.170288	0.201721	-100.128	-80.1086	-60.0891	-40.1001	-20.05	-30.5176	19.9585	40.0391	60.0586	80.1086	100.098
134.5	-0.0317383	-0.0177002	-0.00152588	0.0158691	36.0107	57.9834	83.0078	0.108948	0.13855	0.170288	0.201721	-100.159	-80.0781	-60.0281	-40.0391	-20.0195	-30.5176	19.928	39.978	60.0281	80.0781	100.128
134.6	-0.0320435	-0.0180054	-0.00183105	0.0164795	36.0107	57.9834	82.7026	0.108948	0.13916	0.169983	0.201416	-100.159	-80.1392	-60.0586	-40.0696	-20.05	0	19.8975	40.0085	59.9976	80.1086	100.098
134.7	-0.0320435	-0.0180054	-0.00183105	0.0164795	35.7056	58.2886	83.0078	0.108948	0.13916	0.169678	0.201416	-100.159	-80.0781	-60.0891	-40.0696	-20.05	30.5176	19.9585	40.0085	59.967	80.0476	100.128
134.8	-0.0317383	-0.0183105	-0.00183105	0.0161743	35.7056	58.2886	82.7026	0.108643	0.13916	0.168762	0.201111	-100.159	-80.0781	-60.1196	-40.1306	-19.989	30.5176	19.9585	39.978	59.9976	80.0476	100.128
134.9	-0.0314331	-0.0183105	-0.00183105	0.0158691	35.0952	58.5938	82.7026	0.108337	0.138855	0.167847	0.200806	-100.098	-80.0781	-60.0586	-40.0696	-19.989	30.5176	19.989	40.0085	60.0281	80.0171	100.159
135	-0.0314331	-0.0177002	-0.00183105	0.0158691	34.79	58.8989	82.7026	0.108337	0.138245	0.166931	0.2005	-100.128	-80.1392	-60.0586	-40.0391	-20.0195	-61.0352	19.9585	39.978	60.0586	80.0781	100.098
135.1	-0.0314331	-0.017395	-0.00183105	0.0161743	34.1797	58.8989	82.7026	0.108032	0.138245	0.166626	0.2005	-100.159	-80.1086	-60.0281	-40.0085	-20.0195	-30.5176	19.9585	40.0696	59.9976	80.0781	100.067
135.2	-0.0317383	-0.0170898	-0.00152588	0.0161743	34.4849	59.2041	82.3975	0.108337	0.137939	0.166626	0.200195	-100.159	-80.1086	-60.0586	-40.0696	-19.989	-30.5176	19.989	40.0391	60.0586	80.0781	100.128
135.3	-0.0320435	-0.0167847	-0.00152588	0.0161743	34.79	59.5093	82.0923	0.108643	0.137634	0.166626	0.19989	-100.159	-80.1392	-60.0891	-40.1001	-20.0195	0	19.9585	40.0085	60.0281	80.1086	100.128
135.4	-0.0320435	-0.0170898	-0.0012207	0.0161743	35.4004	59.8145	81.1768	0.108643	0.137329	0.166626	0.19989	-100.159	-80.1086	-60.1196	-40.0696	-20.05	0	19.9585	39.917	60.0281	80.0781	100.128
135.5	-0.0320435	-0.017395	-0.0012207	0.0158691	35.7056	60.1196	80.8716	0.108337	0.137329	0.166931	0.19989	-100.128	-80.1086	-60.0891	-40.0696	-20.0195	-30.5176	19.989	40.0085	60.0281	80.0476	100.098
135.6	-0.0317383	-0.017395	-0.00152588	0.0158691	35.7056	60.1196	81.4819	0.108032	0.137634	0.167236	0.200195	-100.067	-80.0781	-60.1196	-40.0391	-19.989	-30.5176	19.989	39.978	60.0281	80.0781	100.098
135.7	-0.0311279	-0.017395	-0.00152588	0.015564	35.0952	59.5093	81.7871	0.107727	0.138245	0.167542	0.200806	-100.128	-80.1086	-60.0586	-40.0085	-19.989	-30.5176	19.9585	40.0085	60.0281	80.0476	100.128
135.8	-0.0311279	-0.0170898	-0.000915527	0.0158691	35.0952	58.5938	82.0923	0.107117	0.138245	0.168152	0.201416	-100.128	-80.1086	-60.0586	-39.978	-19.989	-30.5176	19.928	39.978	60.0586	80.0476	100.128
135.9	-0.0311279	-0.017395	-0.000610352	0.0161743	35.4004	58.5938	82.3975	0.106812	0.137939	0.168152	0.202026	-100.128	-80.0781	-60.0891	-40.0391	-20.05	-30.5176	19.989	40.0391	60.0586	80.0476	100.067
136	-0.0314331	-0.0177002	-0.000610352	0.0164795	35.7056	58.5938	82.7026	0.107422	0.138245	0.168152	0.201721	-100.128	-80.0781	-60.0891	-40.0696	-19.989	-30.5176	20.0195	40.0085	60.0891	80.0781	100.098
136.1	-0.0311279	-0.0180054	-0.000915527	0.0164795	35.7056	58.8989	83.0078	0.108032	0.138855	0.168457	0.201721	-100.128	-80.1392	-60.0891	-40.1001	-20.05	0	19.989	39.978	60.0281	80.0476	100.128
136.2	-0.0311279	-0.0183105	-0.0012207	0.0164795	35.7056	58.8989	83.313	0.108337	0.139465	0.169067	0.202026	-100.098	-80.0781	-60.0891	-40.0696	-20.0806	0	19.9585	40.0085	60.0891	80.0476	100.128
136.3	-0.0308228	-0.0183105	-0.0012207	0.0161743	35.7056	58.5938	83.313	0.108032	0.140076	0.169067	0.202637	-100.098	-80.1392	-60.1196	-40.1001	-20.05	-30.5176	19.989	40.0391	60.0891	80.0781	100.098
136.4	-0.0308228	-0.0180054	-0.0012207	0.0161743	35.7056	58.5938	83.6182	0.107727	0.140076	0.169067	0.202942	-100.159	-80.0781	-60.0586	-40.1001	-20.0806	0	20.0195	40.0085	60.0891	80.0476	100.098
136.5	-0.0308228	-0.0180054	-0.0012207	0.0161743	35.7056	58.5938	83.6182	0.107727	0.140381	0.168762	0.202942	-100.128	-80.0781	-60.0281	-40.0085	-20.0195	30.5176	19.989	39.978	60.0281	80.0171	100.128
136.6	-0.0311279	-0.0177002	-0.00152588	0.0158691	35.7056	58.2886	83.6182	0.107727	0.140381	0.168762	0.202942	-100.189	-80.0781	-60.0891	-40.0391	-19.989	-30.5176	19.989	40.0391	60.0586	80.0476	100.067
136.7	-0.0311279	-0.0177002	-0.00152588	0.0158691	35.7056	58.5938	83.9233	0.108032	0.140686	0.168762	0.203247	-100.159	-80.0781	-60.0586	-40.1001	-20.0195	0	20.0195	40.0391	60.0586	80.0781	100.098
136.8	-0.0311279	-0.0180054	-0.00152588	0.015564	35.7056	58.5938	83.9233	0.108032	0.140686	0.169067	0.203247	-100.128	-80.1086	-60.0891	-40.0391	-20.05	-30.5176	19.9585	40.0391	60.0891	80.0476	100.037
136.9	-0.0308228	-0.0180054	-0.0012207	0.015564	35.7056	58.2886	83.9233	0.108643	0.140686	0.169373	0.203552	-100.159	-80.1392	-60.0891	-40.0696	-20.05	-30.5176	19.989	40.0391	60.0891	80.0476	100.098
137	-0.0308228	-0.0180054	-0.0012207	0.015564	36.0107	58.2886	83.9233	0.108643	0.140686	0.169373	0.203552	-100.128	-80.0781	-60.0891	-40.1001	-20.05	0	19.989	40.0085	60.0586	80.0781	100.067
137.1	-0.0311279	-0.0180054	-0.000915527	0.0161743	36.0107	58.2886	84.2285	0.108948	0.140686	0.169373	0.203857	-100.098	-80.0781	-60.0891	-40.1001	-20.05	30.5176	19.9585	40.0085	60.0586	80.0781	100.067
137.2	-0.0311279	-0.0180054	-0.000915527	0.0164795	35.7056	58.5938	84.5337	0.108643	0.140991	0.169067	0.204468	-100.128	-80.1086	-60.1196	-40.0696	-20.0195	0	20.0195	40.0085	60.0281	80.0171	100.098
137.3	-0.0311279	-0.0177002	-0.000915527	0.0167847	35.7056	58.8989	84.8389	0.108643	0.140686	0.168762	0.204468	-100.159	-80.0781	-60.0586	-40.0696	-20.0195	0	20.0195	39.978	60.0281	80.0171	100.128
137.4	-0.0311279	-0.0177002	-0.000610352	0.0167847	35.7056	58.5938	84.5337	0.108643	0.140686	0.168762	0.204468	-100.159	-80.1086	-60.0891	-40.0391	-20.0806	-30.5176	20.0195	40.0085	60.0281	80.0476	100.098
137.5	-0.0311279	-0.0177002	-0.000610352	0.0170898	35.7056	58.5938	84.2285	0.108337	0.140686	0.169067	0.204773	-100.159	-80.1086	-60.0281	-40.0696	-20.0195	-30.5176	19.9585	40.0696	60.0586	80.0781	100.098
137.6	-0.0314331	-0.0177002	-0.000610352	0.0167847	36.0107	58.5938	83.9233	0.108337	0.140686	0.169067	0.204773	-100.159	-80.0781	-60.0891	-40.0391	-20.05	-30.5176	19.9585	40.0085	60.0891	80.0476	100.067
137.7	-0.0314331	-0.0180054	-0.000915527	0.0167847	35.7056	58.5938	83.9233	0.108337	0.140686	0.169373	0.204773	-100.159	-80.1086	-60.1501	-40.0696	-20.05	-30.5176	19.928	40.0391	60.0891	80.0476	100.067
137.8	-0.0314331	-0.0183105	-0.000915527	0.0164795	35.7056	58.5938	83.9233	0.108032	0.140381	0.169678	0.204773	-100.098	-80.0476	-60.1196	-40.0696	-20.0195	30.5176	19.9585	40.0085	60.0586	80.0781	100.128
137.9	-0.0311279	-0.0183105	-0.000915527	0.0158691	35.4004	58.2886	83.6182	0.108032	0.140076	0.170288	0.204773	-100.159	-80.1392	-60.1807	-40.0696	-20.0806	0	19.9585	40.0391	60.0586	80.0171	100.098
138	-0.0311279	-0.0183105	-0.0012207	0.0158691	35.0952	58.5938	83.6182	0.108337	0.139465	0.170288	0.205078	-100.128	-80.0476	-60.0586	-40.0696	-20.05	0	20.0195	39.978	60.0586	80.0476	100.098
138.1	-0.0308228	-0.0183105	-0.00152588	0.0158691	34.79	58.8989	83.6182	0.108337	0.139465	0.169983	0.205383	-100.128	-80.1392	-60.0891	-40.0696	-20.0195	0	19.989	40.0085	60.0586	80.0171	100.067
138.2	-0.0311279	-0.0180054	-0.0012207	0.0158691	35.0952	59.2041	83.313	0.108643	0.139465	0.169678	0.205688	-100.098	-80.0781	-60.0586	-40.0696	-20.05	30.5176	20.0195	40.0391	60.0586	80.0171	100.067
138.3	-0.0314331	-0.0177002	-0.0012207	0.0158691	35.4004	59.5093	83.313	0.108643	0.140076	0.169373	0.205383	-100.159	-80.1392	-60.1196	-40.1001	-19.989	0	20.0195	40.0085	60.0891	80.0476	100.067
138.4	-0.0314331	-0.0177002	-0.0012207	0.0158691	35.4004	59.8145	83.0078	0.108948	0.140381	0.169373	0.205078	-100.128	-80.1392	-60.1196	-40.1306	-20.0806	0	19.989	40.0391	60.0586	80.0476	100.067
138.5	-0.0314331	-0.017395	-0.0012207	0.015564	35.4004	59.8145	83.0078	0.109253	0.140076	0.169373	0.204773	-100.159	-80.1392	-60.0891	-40.0696	-20.0806	-61.0352	20.0195	40.0391	60.0281	80.0476	100.098
138.6	-0.0311279	-0.017395	-0.0012207	0.015564	35.4004	59.8145	83.0078	0.109253	0.140076	0.169067	0.204468	-100.067	-80.2002	-60.1501	-40.0696	-20.1111	-30.5176	19.989	40.0391	60.0891	80.0781	100.067
138.7	-0.0308228	-0.017395	-0.00183105	0.0152588	35.4004	59.5093	83.0078	0.109253	0.140381	0.168762	0.204468	-100.128	-80.1392	-60.1196	-40.0696	-20.0806	-30.5176	20.0195	40.0391	60.0586	80.0171	100.128
138.8	-0.0308228	-0.0177002	-0.00183105	0.0149536	35.7056	59.5093	83.0078	0.109253	0.140076	0.168457	0.204163	-100.067	-80.1392	-60.1196	-40.0391	-20.0806	-30.5176	20.0195	40.0391	60.0586	79.9866	100.098
138.9	-0.0305176	-0.0177002	-0.00183105	0.0149536	36.0107	59.8145	82.7026	0.109558	0.140076	0.168152	0.204163	-100.098	-80.1392	-60.1196	-40.0696	-20.05	0	19.989	40.0391	60.0586	80.0171	100.098
139	-0.0302124	-0.0177002	-0.00152588	0.0152588	36.0107	59.8145	82.7026	0.109863	0.139771	0.167847	0.204163	-100.128	-80.0781	-60.0891	-40.0696	-20.0195	0	19.989	40.0391	60.0891	80.0171	100.128
139.1	-0.0302124	-0.0177002	-0.0012207	0.0158691	36.3159	59.8145	82.7026	0.110168	0.139465	0.167847	0.204468	-100.159	-80.1392	-60.1196	-40.0696	-20.05	-91.5527	19.989	40.0391	60.0891	80.0171	100.098
139.2	-0.0305176	-0.017395	-0.0012207	0.0161743	36.0107	60.1196	82.7026	0.110474	0.139465	0.167847	0.205078	-100.067	-80.2002	-60.0891	-40.0696	-20.0806	-30.5176	19.9585	40.0696	60.0586	80.0171	100.067
139.3	-0.0308228	-0.017395	-0.000915527	0.0161743	36.0107	59.8145	82.3975	0.110779	0.139465	0.167847	0.205078	-100.159	-80.1697	-60.0586	-40.0696	-20.05	-30.5176	19.9585	40.0391	60.0891	80.0476	100.037
139.4	-0.0308228	-0.017395	-0.0012207	0.0161743	36.0107	59.5093	82.7026	0.110779	0.139771	0.168152	0.205078	-100.128	-80.1392	-60.1501	-40.0391	-20.05	-30.5176	19.9585	40.0391	60.0586	80.0476	100.037
139.5	-0.0308228	-0.0177002	-0.0012207	0.0158691	36.3159	59.2041	82.3975	0.110474	0.139771	0.168762	0.204773	-100.128	-80.1086	-60.1501	-40.0696	-20.05	0	19.989	40.0085	60.0281	80.0171	100.067
139.6	-0.0308228	-0.0180054	-0.000915527	0.015564	36.0107	59.2041	82.3975	0.110168	0.139465	0.169067	0.204468	-100.128	-80.1086	-60.1501	-40.0391	-20.0806	30.5176	20.0806	40.0085	60.0586	80.0171	100.098
139.7	-0.0308228	-0.0180054	-0.000610352	0.0158691	36.3159	59.5093	82.3975	0.109558	0.13916	0.169373	0.204163	-100.128	-80.1086	-60.0891	-40.0391	-20.05	-30.5176	20.05	40.0085	60.0586	80.0171	100.128
139.8	-0.0305176	-0.0180054	-0.000610352	0.0161743	36.3159	59.8145	82.0923	0.109253	0.13855	0.169373	0.203857	-100.098	-80.0781	-60.0891	-40.0391	-20.0806	-30.5176	20.0195	40.0391	60.0891	80.0171	100.037
139.9	-0.0302124	-0.0180054	-0.000610352	0.0161743	36.3159	59.8145	82.0923	0.108337	0.138245	0.169373	0.203857	-100.098	-80.1392	-60.0281	-40.0085	-19.989	-61.0352	19.9585	40.0696	60.0586	79.9866	100.098
140	-0.0302124	-0.0180054	-0.0012207	0.0164795	36.6211	59.8145	82.0923	0.107422	0.137939	0.169373	0.203857	-100.189	-80.1086	-60.1196	-40.0391	-20.0195	0	19.989	40.0696	60.1196	80.0476	100.037
140.1	-0.0299072	-0.0183105	-0.00152588	0.0164795	36.3159	59.8145	82.0923	0.107117	0.137939	0.169067	0.203857	-100.159	-80.1697	-60.1196	-40.0696	-20.0195	-61.0352	19.9585	40.0391	60.0586	80.0171	100.098
140.2	-0.0302124	-0.0183105	-0.00213623	0.0161743	35.7056	59.5093	82.0923	0.106812	0.137939	0.169067	0.203552	-100.159	-80.1392	-60.0891	-40.0391	-20.0806	-30.5176	19.989	40.0085	60.0891	80.0781	100.037
140.3	-0.0305176	-0.0183105	-0.00244141	0.0161743	35.7056	59.2041	82.0923	0.107117	0.138245	0.169067	0.203857	-100.098	-80.0781	-60.1196	-40.0391	-20.0806	-30.5176	20.0195	40.0085	60.0891	80.0476	100.037
140.4	-0.0305176	-0.0183105	-0.00244141	0.0161743	35.7056	58.8989	82.3975	0.107117	0.13855	0.169373	0.203552	-100.128	-80.0781	-60.0891	-40.0391	-20.0806	0	19.989	40.0391	60.1196	80.0476	100.037
140.5	-0.0305176	-0.0180054	-0.00244141	0.0161743	35.7056	58.5938	82.7026	0.107117	0.13855	0.169373	0.203552	-100.128	-80.1392	-60.1196	-40.0391	-20.05	30.5176	19.989	40.0696	60.0586	79.9866	100.098
140.6	-0.0305176	-0.0180054	-0.00213623	0.0158691	36.0107	58.5938	82.7026	0.107422	0.13855	0.169678	0.203552	-100.128	-80.1697	-60.0891	-40.0696	-19.989	-30.5176	19.9585	40.0391	60.0586	80.0476	100.098
140.7	-0.0305176	-0.0177002	-0.00213623	0.015564	36.0107	58.8989	82.7026	0.108032	0.13855	0.169373	0.203857	-100.128	-80.1697	-60.1196	-40.0696	-20.0195	-61.0352	19.989	40.0391	60.1196	80.0171	100.067
140.8	-0.0305176	-0.0177002	-0.00183105	0.015564	36.0107	58.8989	82.7026	0.108032	0.13855	0.168762	0.204163	-100.159	-80.1392	-60.0891	-40.1001	-20.05	-30.5176	19.989	40.0391	60.1196	80.0476	100.037
140.9	-0.0305176	-0.017395	-0.00152588	0.015564	36.3159	58.8989	82.3975	0.108337	0.13855	0.167847	0.204773	-100.098	-80.1392	-60.1501	-40.0696	-20.0195	30.5176	19.989	40.0696	60.0891	80.0781	100.037
141	-0.0305176	-0.017395	-0.0012207	0.015564	36.3159	58.5938	82.3975	0.108948	0.138855	0.167236	0.205383	-100.128	-80.1086	-60.1501	-40.0696	-20.05	-30.5176	19.989	40.0696	60.0586	80.0476	100.037
141.1	-0.0305176	-0.0170898	-0.000915527	0.0158691	36.3159	58.2886	82.3975	0.109253	0.13855	0.166931	0.205688	-100.067	-80.0781	-60.0891	-40.0696	-20.0195	0	20.0195	40.0391	60.0586	80.0171	100.037
141.2	-0.0302124	-0.0170898	-0.000915527	0.0161743	36.3159	58.2886	82.3975	0.109558	0.13855	0.166626	0.205994	-100.128	-80.1086	-60.1196	-40.0696	-20.0195	-30.5176	20.0195	39.978	60.0586	80.0476	100.037
141.3	-0.0299072	-0.0167847	-0.000915527	0.0158691	36.3159	57.9834	82.3975	0.109253	0.138245	0.166626	0.206299	-100.098	-80.1086	-60.1501	-40.1001	-20.0195	-61.0352	20.0195	40.0391	60.0281	80.0476	100.128
141.4	-0.0299072	-0.0167847	-0.0012207	0.0158691	36.3159	57.9834	82.3975	0.108948	0.137939	0.166321	0.206299	-100.128	-80.0781	-60.0586	-40.0696	-20.0195	0	20.05	40.0391	60.0281	80.0171	100.037
141.5	-0.0299072	-0.0167847	-0.0012207	0.015564	36.3159	57.9834	82.0923	0.108643	0.137634	0.166016	0.205994	-100.098	-80.1392	-60.0891	-40.0391	-20.05	-30.5176	20.0195	40.0696	60.0891	80.0476	100.067
141.6	-0.0299072	-0.0167847	-0.0012207	0.0152588	36.3159	57.9834	82.3975	0.108337	0.137634	0.166016	0.205994	-100.128	-80.1697	-60.1196	-40.0696	-20.0195	0	19.989	40.1001	60.0586	80.0171	100.067
141.7	-0.0299072	-0.0164795	-0.0012207	0.0152588	36.3159	58.2886	82.3975	0.108337	0.137024	0.166016	0.205688	-100.159	-80.1392	-60.1501	-40.1001	-20.0195	-61.0352	19.989	40.0696	60.0891	80.0476	100.067
141.8	-0.0302124	-0.0167847	-0.0012207	0.015564	36.3159	58.5938	82.3975	0.108643	0.136414	0.166016	0.205383	-100.128	-80.1392	-60.1807	-40.1001	-20.05	0	19.989	40.0085	60.0586	80.0476	100.037
141.9	-0.0302124	-0.0170898	-0.0012207	0.0158691	36.6211	58.5938	82.3975	0.109253	0.136108	0.166016	0.204773	-100.128	-80.0781	-60.1501	-40.0696	-20.0806	0	19.989	39.978	60.0586	80.0476	100.067
142	-0.0299072	-0.017395	-0.0012207	0.0158691	36.6211	58.5938	82.3975	0.109558	0.135803	0.16571	0.204163	-100.098	-80.0476	-60.0891	-40.0391	-20.0806	0	20.0195	40.0085	60.0586	80.0171	100.067
142.1	-0.0296021	-0.0177002	-0.000915527	0.0158691	36.6211	58.2886	82.3975	0.110168	0.135498	0.1651	0.203552	-100.098	-80.1086	-60.0891	-40.0085	-20.05	0	20.0195	40.0391	60.0586	79.9866	100.098
142.2	-0.0296021	-0.0180054	-0.000915527	0.0161743	36.3159	57.9834	82.3975	0.110168	0.135498	0.164185	0.203247	-100.128	-80.1697	-60.1196	-40.0391	-20.0195	0	19.9585	40.0696	60.1196	80.0171	100.098
142.3	-0.0296021	-0.0180054	-0.000915527	0.0164795	36.3159	57.9834	82.3975	0.109863	0.135803	0.163879	0.202942	-100.128	-80.2002	-60.0891	-40.1306	-20.05	-30.5176	20.0195	40.0696	60.1196	80.0171	100.098
142.4	-0.0299072	-0.0177002	-0.000915527	0.0164795	36.3159	57.9834	82.7026	0.109558	0.135803	0.163574	0.202942	-100.128	-80.1697	-60.0891	-40.1306	-20.05	0	19.989	40.0085	60.0891	80.0171	100.067
142.5	-0.0302124	-0.0177002	-0.0012207	0.0161743	36.3159	58.2886	82.3975	0.109558	0.136108	0.163879	0.202942	-100.128	-80.1086	-60.1196	-40.1001	-20.0195	-61.0352	20.0195	40.0391	60.0891	80.0476	100.037
142.6	-0.0305176	-0.0180054	-0.0012207	0.0161743	36.6211	58.2886	82.3975	0.109863	0.135803	0.16449	0.202637	-100.098	-80.1086	-60.1196	-40.0696	-20.0806	-30.5176	19.989	40.0391	60.1196	79.9866	100.037
142.7	-0.0305176	-0.0183105	-0.00152588	0.0161743	36.6211	58.5938	82.3975	0.110168	0.135803	0.164795	0.202637	-100.067	-80.1697	-60.1196	-40.0696	-20.0806	-30.5176	19.989	40.0391	60.0586	80.0476	100.098
142.8	-0.0305176	-0.0180054	-0.00183105	0.0164795	36.6211	58.5938	82.3975	0.110474	0.135803	0.1651	0.202637	-100.128	-80.1392	-60.0891	-40.0696	-20.05	0	20.0195	40.0085	60.0891	80.0171	100.098
142.9	-0.0305176	-0.0180054	-0.00152588	0.0164795	36.6211	58.8989	82.3975	0.110474	0.135803	0.165405	0.202637	-100.128	-80.1086	-60.0891	-40.0696	-20.1111	30.5176	20.05	40.0696	60.0586	80.0171	100.098
143	-0.0302124	-0.017395	-0.00152588	0.0164795	36.6211	58.8989	81.7871	0.110474	0.135803	0.165405	0.202637	-100.128	-80.1392	-60.1196	-40.1001	-20.0195	0	20.0195	40.0391	59.9976	80.0171	100.067
143.1	-0.0302124	-0.0170898	-0.00152588	0.0161743	36.9263	58.8989	81.1768	0.110779	0.135803	0.1651	0.202637	-100.128	-80.1392	-60.1196	-40.1001	-20.0806	-61.0352	19.989	40.0085	60.0281	80.0476	100.128
143.2	-0.0299072	-0.0170898	-0.00152588	0.0158691	36.6211	58.8989	80.5664	0.111084	0.135498	0.164795	0.202637	-100.128	-80.1392	-60.0891	-40.0696	-20.0195	-30.5176	19.9585	40.0085	60.0891	80.0476	100.037
143.3	-0.0302124	-0.0167847	-0.00152588	0.0158691	36.3159	58.5938	80.5664	0.111694	0.135498	0.16449	0.202942	-100.128	-80.0781	-60.1196	-40.0696	-20.05	-30.5176	19.928	40.0391	60.0586	80.0476	100.037
143.4	-0.0308228	-0.0167847	-0.0012207	0.015564	36.0107	58.5938	80.5664	0.112305	0.135193	0.16449	0.202942	-100.098	-80.1392	-60.1501	-40.0391	-20.0806	0	19.9585	39.978	60.0281	80.0171	100.098
143.5	-0.0308228	-0.0167847	-0.000915527	0.015564	35.7056	58.2886	80.8716	0.112915	0.135193	0.164185	0.202637	-100.128	-80.1086	-60.1196	-40.0696	-20.0195	0	19.9585	40.0391	60.0281	80.0476	100.098
143.6	-0.0305176	-0.0164795	-0.000915527	0.0158691	36.0107	58.2886	81.1768	0.11322	0.135193	0.16449	0.202332	-100.159	-80.1086	-60.1196	-40.0696	-20.0195	-30.5176	20.0195	39.978	60.0281	80.0476	100.098
143.7	-0.0299072	-0.0164795	-0.000915527	0.0161743	36.0107	58.2886	81.4819	0.11322	0.135498	0.164795	0.201721	-100.128	-80.1086	-60.0891	-40.0696	-20.05	0	20.0195	40.0085	60.0281	80.0171	100.128
143.8	-0.0299072	-0.0167847	-0.000610352	0.0167847	36.3159	58.2886	81.4819	0.112915	0.136108	0.1651	0.201111	-100.128	-80.0781	-60.0891	-40.1001	-20.05	-30.5176	19.9585	40.0391	60.0891	79.9866	100.098
143.9	-0.0302124	-0.0170898	-0.0012207	0.017395	36.6211	58.8989	81.4819	0.11261	0.136719	0.1651	0.200806	-100.098	-80.1086	-60.0891	-40.0391	-20.0195	-30.5176	19.989	40.0391	60.0586	79.9866	100.128
144	-0.0302124	-0.0177002	-0.00152588	0.0170898	36.6211	59.5093	81.4819	0.112915	0.137329	0.1651	0.201111	-100.159	-80.1392	-60.0586	-40.0391	-20.0195	-30.5176	19.989	40.0391	60.0586	80.0476	100.067
144.1	-0.0299072	-0.0180054	-0.00152588	0.0164795	35.7056	59.5093	81.4819	0.11322	0.137939	0.16571	0.201721	-100.128	-80.0781	-60.0586	-40.0391	-20.0195	30.5176	19.9585	40.0085	60.0281	80.0781	100.098
144.2	-0.0299072	-0.0180054	-0.00152588	0.0161743	35.4004	59.2041	80.8716	0.112915	0.137939	0.166016	0.202332	-100.159	-80.0781	-60.1196	-40.0696	-19.989	0	19.9585	39.978	60.0891	80.0476	100.098
144.3	-0.0296021	-0.0180054	-0.00152588	0.0158691	35.4004	58.8989	80.5664	0.11322	0.137939	0.166016	0.202637	-100.159	-80.0781	-60.1196	-40.0696	-19.989	0	19.989	40.0085	60.0281	80.0781	100.067
144.4	-0.0299072	-0.0180054	-0.00152588	0.0161743	35.7056	58.5938	80.5664	0.112915	0.137939	0.166321	0.202637	-100.128	-80.0781	-60.0891	-40.0085	-20.0195	-30.5176	20.0195	40.0391	60.0281	80.0476	100.098
144.5	-0.0299072	-0.0180054	-0.00152588	0.0164795	36.0107	58.2886	80.5664	0.112915	0.137939	0.166321	0.202332	-100.128	-80.0781	-60.1196	-40.1001	-20.0195	0	20.0195	40.0085	60.0281	80.0171	100.128
144.6	-0.0302124	-0.0180054	-0.00152588	0.0164795	36.0107	58.2886	80.5664	0.112915	0.137939	0.166626	0.202026	-100.159	-80.0781	-60.0891	-40.0391	-19.989	30.5176	20.0195	40.0696	60.0586	80.0171	100.067
144.7	-0.0305176	-0.017395	-0.00152588	0.0164795	36.0107	57.9834	80.5664	0.112915	0.137939	0.166931	0.202026	-100.128	-80.1697	-60.0281	-40.0696	-19.989	0	19.989	40.0696	60.0586	80.0476	100.037
144.8	-0.0308228	-0.0170898	-0.00152588	0.0161743	36.0107	57.9834	80.5664	0.112915	0.137939	0.167542	0.202332	-100.159	-80.0476	-60.0891	-40.1001	-20.0195	0	19.9585	40.0085	60.0586	80.0781	100.098
144.9	-0.0305176	-0.0167847	-0.00152588	0.0161743	36.3159	57.9834	80.5664	0.112915	0.137939	0.167542	0.202637	-100.159	-80.0781	-60.0891	-40.0391	-20.0195	30.5176	19.989	40.0391	60.0586	80.0781	100.037
145	-0.0305176	-0.0167847	-0.00152588	0.0161743	36.3159	57.9834	80.5664	0.112915	0.137939	0.167847	0.202942	-100.159	-80.0781	-60.1196	-40.0696	-20.0195	-30.5176	19.989	40.0085	60.0586	80.1392	100.098
145.1	-0.0305176	-0.0170898	-0.00152588	0.0161743	36.3159	58.5938	80.8716	0.11261	0.137939	0.168152	0.202637	-100.098	-80.0476	-60.0891	-40.1001	-20.05	-30.5176	20.05	40.0085	60.0891	80.0476	100.067
145.2	-0.0302124	-0.0170898	-0.00152588	0.0164795	36.0107	58.8989	81.4819	0.11261	0.138245	0.167847	0.202637	-100.128	-80.1392	-60.0891	-40.0085	-20.05	30.5176	19.989	40.0391	60.0586	80.0476	100.098
145.3	-0.0305176	-0.017395	-0.0012207	0.0164795	36.0107	59.2041	81.4819	0.112305	0.138245	0.167847	0.202637	-100.128	-80.0781	-60.0586	-39.978	-20.05	-30.5176	20.0195	39.978	60.0281	80.0781	100.067
145.4	-0.0305176	-0.0177002	-0.0012207	0.0161743	36.0107	59.5093	81.4819	0.112305	0.138245	0.167542	0.202332	-100.189	-80.0781	-60.0891	-40.0696	-20.05	0	20.0195	40.0085	60.0586	80.0781	100.098
145.5	-0.0308228	-0.017395	-0.000915527	0.0161743	36.0107	59.5093	81.4819	0.112305	0.137939	0.167236	0.202332	-100.159	-80.0781	-60.0891	-40.0696	-20.0195	0	20.0195	40.0391	60.0891	80.1086	100.098
145.6	-0.0311279	-0.017395	-0.000915527	0.0161743	36.0107	59.5093	81.4819	0.11261	0.137329	0.167542	0.201721	-100.189	-80.1086	-60.0891	-40.0696	-19.989	-30.5176	19.989	40.0696	60.0586	80.1086	100.098
145.7	-0.0311279	-0.017395	-0.000915527	0.0158691	35.7056	59.5093	81.1768	0.11261	0.137024	0.167847	0.201721	-100.128	-80.1392	-60.0586	-40.1001	-20.05	-30.5176	19.9585	40.0085	60.0891	80.0476	100.067
145.8	-0.0311279	-0.017395	-0.0012207	0.0158691	35.4004	59.5093	80.8716	0.112305	0.136719	0.168152	0.202026	-100.098	-80.1086	-60.0891	-40.0391	-19.989	0	19.9585	40.0391	60.0586	80.0781	100.067
145.9	-0.0308228	-0.017395	-0.0012207	0.0158691	35.4004	59.8145	80.8716	0.112305	0.136719	0.168457	0.202026	-100.159	-80.1086	-60.0586	-40.0391	-20.0806	30.5176	19.928	39.978	60.0586	80.1086	100.098
146	-0.0308228	-0.0177002	-0.00152588	0.015564	35.4004	59.5093	81.1768	0.112	0.136719	0.168457	0.202332	-100.159	-80.1086	-60.1196	-40.0085	-20.05	0	20.0195	40.0085	60.0281	80.0781	100.098
146.1	-0.0305176	-0.0177002	-0.0012207	0.0158691	35.4004	58.8989	81.7871	0.111694	0.136719	0.168762	0.202332	-100.189	-80.0476	-60.0891	-40.0391	-20.0195	0	19.989	40.0085	60.0281	80.0781	100.098
146.2	-0.0305176	-0.0177002	-0.0012207	0.0161743	35.4004	58.8989	82.0923	0.111389	0.136414	0.168762	0.202026	-100.128	-80.1086	-60.1196	-40.0391	-20.0195	-30.5176	19.989	40.0085	60.0586	80.0171	100.098
146.3	-0.0302124	-0.0177002	-0.0012207	0.0161743	35.4004	58.8989	82.7026	0.111084	0.136414	0.168762	0.201416	-100.159	-80.0476	-60.0586	-40.0391	-19.989	0	19.989	40.0391	60.0586	80.0476	100.098
146.4	-0.0305176	-0.017395	-0.00152588	0.0164795	35.4004	59.5093	82.7026	0.110474	0.136414	0.169067	0.201111	-100.159	-80.1086	-60.0891	-40.1001	-20.0195	-30.5176	19.9585	40.0085	60.0586	80.0476	100.098
146.5	-0.0305176	-0.017395	-0.00152588	0.0164795	35.7056	59.8145	83.0078	0.109863	0.136414	0.169067	0.200806	-100.189	-80.0781	-60.0891	-40.0391	-20.0195	61.0352	19.928	40.0391	60.0281	80.0781	100.098
146.6	-0.0302124	-0.0177002	-0.00152588	0.0164795	35.7056	59.8145	83.0078	0.109253	0.136108	0.169373	0.200806	-100.159	-80.1086	-60.0891	-40.1001	-20.0195	30.5176	19.9585	39.978	60.0281	80.0476	100.098
146.7	-0.0299072	-0.0180054	-0.00152588	0.0164795	35.7056	59.8145	83.0078	0.108643	0.136108	0.169678	0.200806	-100.159	-80.0476	-60.1196	-40.0391	-20.05	61.0352	19.9585	40.0085	59.9976	80.0476	100.098
146.8	-0.0296021	-0.0180054	-0.00152588	0.0161743	35.4004	59.8145	83.0078	0.108337	0.136719	0.169678	0.201416	-100.159	-80.0781	-60.0891	-40.0391	-20.0195	30.5176	19.989	39.978	60.0281	80.0476	100.098
146.9	-0.0292969	-0.0180054	-0.00152588	0.0161743	35.4004	59.8145	82.7026	0.108337	0.137024	0.169678	0.201721	-100.128	-80.1086	-60.1196	-40.0696	-20.0195	0	19.9585	39.978	60.0281	80.0476	100.098
147	-0.0296021	-0.0177002	-0.00152588	0.0161743	35.4004	59.8145	82.7026	0.108643	0.137329	0.169678	0.201416	-100.128	-80.0781	-60.0281	-40.0696	-20.0195	-30.5176	19.9585	40.0391	60.0281	80.0171	100.128
147.1	-0.0299072	-0.017395	-0.0012207	0.0161743	35.4004	60.1196	82.7026	0.108643	0.137939	0.169373	0.201111	-100.159	-80.0781	-60.0586	-40.0696	-19.989	0	19.928	39.978	60.0586	80.1086	100.128
147.2	-0.0305176	-0.017395	-0.0012207	0.0161743	35.7056	60.4248	82.7026	0.108337	0.137939	0.169373	0.2005	-100.159	-80.0781	-60.0891	-40.0696	-19.9585	0	19.9585	39.978	60.0281	80.0781	100.098
147.3	-0.0308228	-0.0177002	-0.0012207	0.0164795	35.7056	60.4248	82.7026	0.108032	0.137939	0.169373	0.19989	-100.159	-80.1086	-60.0586	-40.0696	-19.9585	0	19.928	39.9475	60.0891	80.0781	100.128
147.4	-0.0308228	-0.0177002	-0.00152588	0.0161743	35.7056	60.1196	82.7026	0.107727	0.137939	0.169067	0.19928	-100.128	-80.0781	-60.0586	-40.0391	-19.989	30.5176	19.9585	39.978	60.0281	80.0781	100.098
147.5	-0.0302124	-0.0177002	-0.00183105	0.0164795	35.4004	60.1196	82.7026	0.107117	0.137634	0.168762	0.198975	-100.128	-80.0781	-60.0891	-40.0391	-20.0195	-61.0352	19.928	39.978	60.0281	80.0476	100.067
147.6	-0.0299072	-0.0177002	-0.00152588	0.0164795	35.4004	59.8145	82.7026	0.106812	0.137634	0.168457	0.19928	-100.128	-80.0781	-60.0281	-40.0085	-20.0195	0	19.989	40.0085	60.0281	79.9866	100.098
147.7	-0.0299072	-0.0180054	-0.0012207	0.0164795	35.4004	59.5093	82.7026	0.106201	0.137634	0.168152	0.19989	-100.189	-80.1392	-60.0891	-40.0085	-19.9585	-61.0352	19.989	39.978	60.0586	80.0781	100.128
147.8	-0.0302124	-0.0180054	-0.0012207	0.0161743	35.4004	59.5093	82.7026	0.105896	0.137939	0.167847	0.2005	-100.128	-80.1392	-60.0586	-40.0391	-19.989	0	19.9585	40.0391	60.0281	80.0476	100.098
147.9	-0.0302124	-0.0180054	-0.0012207	0.0158691	35.4004	59.2041	83.0078	0.105896	0.138245	0.167542	0.201111	-100.189	-80.1086	-60.0281	-40.0696	-19.9585	0	19.9585	39.978	60.0891	80.1086	100.159
148	-0.0299072	-0.0177002	-0.00152588	0.0158691	35.4004	58.8989	83.6182	0.105896	0.13855	0.167542	0.201416	-100.189	-80.0476	-60.0586	-40.0696	-19.989	-61.0352	19.9585	40.0085	60.0586	80.0781	100.067
148.1	-0.0299072	-0.0177002	-0.00152588	0.0161743	35.4004	58.5938	83.6182	0.106201	0.138855	0.167542	0.201416	-100.159	-80.0781	-60.0281	-40.0696	-19.989	0	19.989	39.978	59.9976	80.0476	100.098
148.2	-0.0299072	-0.0180054	-0.00152588	0.0161743	35.0952	57.9834	83.6182	0.106201	0.13916	0.167847	0.201111	-100.159	-80.0781	-60.0586	-40.0085	-19.989	61.0352	19.9585	39.978	59.9976	80.0781	100.098
148.3	-0.0302124	-0.0180054	-0.00183105	0.0164795	34.79	57.9834	83.6182	0.106201	0.139465	0.167847	0.200806	-100.159	-80.1086	-60.0891	-40.0391	-20.0195	30.5176	20.0195	39.978	60.0586	80.1086	100.128
148.4	-0.0302124	-0.0183105	-0.00183105	0.0164795	34.4849	57.9834	83.6182	0.106201	0.139771	0.167847	0.200195	-100.159	-80.0781	-60.0586	-40.0391	-19.989	-30.5176	19.9585	39.9475	60.0281	80.0476	100.067
148.5	-0.0302124	-0.0183105	-0.00183105	0.0161743	34.1797	57.6782	83.9233	0.106201	0.140076	0.167847	0.19989	-100.189	-80.0476	-60.0891	-40.0085	-19.989	-61.0352	19.9585	40.0391	60.0281	80.0781	100.098
148.6	-0.0305176	-0.0180054	-0.00152588	0.015564	34.1797	57.373	83.9233	0.106201	0.140076	0.167847	0.200195	-100.159	-80.0476	-59.9976	-40.0085	-19.989	-30.5176	19.989	40.0391	59.967	80.0781	100.128
148.7	-0.0305176	-0.0180054	-0.00152588	0.0152588	34.4849	57.0679	83.9233	0.106201	0.140076	0.167847	0.200195	-100.128	-80.0781	-60.0281	-40.0391	-19.928	30.5176	19.989	40.0085	60.0586	80.0781	100.128
148.8	-0.0305176	-0.0177002	-0.0012207	0.0152588	34.4849	57.0679	83.9233	0.106201	0.140076	0.167847	0.200806	-100.159	-80.1392	-60.0586	-40.1001	-19.989	30.5176	19.9585	40.0085	60.0281	80.0781	100.128
148.9	-0.0308228	-0.0177002	-0.00152588	0.0158691	34.4849	57.0679	84.2285	0.106201	0.140076	0.167542	0.201111	-100.189	-80.0781	-60.0586	-40.1001	-20.0195	30.5176	19.9585	39.978	60.0586	80.0781	100.128
149	-0.0308228	-0.017395	-0.00152588	0.0161743	34.1797	57.373	84.8389	0.106506	0.140381	0.167542	0.201416	-100.159	-80.0476	-60.0891	-40.0391	-20.0195	-30.5176	19.9585	39.978	60.0281	80.1086	100.037
149.1	-0.0311279	-0.017395	-0.00152588	0.0164795	34.4849	57.0679	85.144	0.106506	0.140686	0.167236	0.201416	-100.128	-79.9866	-60.0586	-40.0085	-20.0195	30.5176	19.9585	39.978	60.0281	80.1086	100.098
149.2	-0.0311279	-0.017395	-0.00152588	0.0164795	34.4849	57.0679	85.144	0.106812	0.140991	0.167236	0.201111	-100.159	-80.0476	-60.0586	-40.0085	-20.05	30.5176	19.9585	40.0085	59.9976	80.0476	100.128
149.3	-0.0311279	-0.017395	-0.0012207	0.0164795	34.79	57.373	84.8389	0.106812	0.140991	0.167542	0.200806	-100.159	-80.0781	-60.0891	-40.0696	-20.0195	30.5176	19.989	40.0391	60.0281	80.0476	100.128
149.4	-0.0308228	-0.017395	-0.0012207	0.0164795	34.79	57.373	84.5337	0.106812	0.140686	0.167847	0.2005	-100.189	-80.0781	-60.0586	-40.0696	-19.989	0	19.9585	40.0085	60.0281	80.0781	100.098
149.5	-0.0305176	-0.017395	-0.0012207	0.0167847	34.79	57.6782	83.9233	0.107117	0.140381	0.168152	0.2005	-100.189	-80.0781	-60.0586	-40.0696	-19.989	0	19.928	39.978	60.0586	80.1392	100.128
149.6	-0.0305176	-0.017395	-0.0012207	0.0167847	34.79	57.6782	83.9233	0.107422	0.140381	0.168762	0.2005	-100.128	-80.0476	-59.9976	-40.0696	-19.989	-30.5176	19.928	40.0085	60.0891	80.1392	100.098
149.7	-0.0302124	-0.017395	-0.000915527	0.0164795	34.79	57.373	83.6182	0.108032	0.140076	0.169373	0.200806	-100.159	-80.0171	-60.0586	-40.0391	-20.0195	30.5176	19.8975	39.978	60.0586	80.1086	100.098
149.8	-0.0305176	-0.0177002	-0.000610352	0.0164795	34.79	57.373	83.6182	0.108337	0.140076	0.169983	0.200806	-100.159	-80.0781	-60.1501	-40.0391	-19.989	61.0352	19.928	40.0391	59.9976	80.1086	100.128
149.9	-0.0305176	-0.0177002	-0.000915527	0.0161743	34.79	57.373	83.6182	0.108643	0.140076	0.169983	0.200806	-100.159	-80.0781	-60.1196	-40.0696	-20.0195	30.5176	19.989	40.0085	59.9976	80.0781	100.098
150	-0.0308228	-0.0177002	-0.0012207	0.0164795	34.79	57.373	83.6182	0.108643	0.140076	0.169678	0.2005	-100.189	-80.0781	-60.1501	-40.0391	-20.0195	30.5176	19.989	39.9475	60.0281	80.0781	100.037
150.1	-0.0308228	-0.0177002	-0.0012207	0.0164795	35.0952	57.373	83.6182	0.108643	0.140381	0.169373	0.200195	-100.159	-80.0781	-60.0586	-40.0391	-20.05	0	19.9585	39.978	60.0586	80.0781	100.067
150.2	-0.0308228	-0.0180054	-0.00152588	0.0161743	34.79	57.373	83.313	0.108643	0.140076	0.168762	0.2005	-100.189	-80.0781	-60.0281	-40.0391	-20.0195	-30.5176	19.9585	40.0085	60.0281	80.0781	100.098
150.3	-0.0311279	-0.0180054	-0.0012207	0.0161743	34.79	57.373	83.0078	0.108643	0.140076	0.168457	0.2005	-100.159	-80.0476	-60.0281	-40.0696	-19.989	-30.5176	19.928	40.0391	60.0586	80.0781	100.098
150.4	-0.0311279	-0.0180054	-0.000915527	0.0161743	34.79	57.373	83.0078	0.108337	0.140076	0.167847	0.200806	-100.159	-80.0781	-60.0891	-40.0696	-19.989	61.0352	19.9585	39.978	60.0281	80.0781	100.128
150.5	-0.0311279	-0.0180054	-0.000915527	0.0158691	34.79	57.373	83.0078	0.107727	0.140686	0.167542	0.201111	-100.159	-80.0781	-60.0586	-40.1001	-19.989	30.5176	19.989	40.0085	60.0891	80.0476	100.159
150.6	-0.0311279	-0.0180054	-0.000915527	0.0161743	35.0952	57.373	83.313	0.107422	0.140991	0.166931	0.201416	-100.189	-80.0781	-60.0891	-40.0391	-20.0195	30.5176	19.989	39.978	60.0281	80.1086	100.128
150.7	-0.0311279	-0.0177002	-0.000915527	0.0158691	35.0952	57.373	83.6182	0.107117	0.140991	0.166626	0.202026	-100.159	-80.0476	-60.0891	-40.0391	-20.0195	0	19.9585	40.0085	60.0281	80.1086	100.098
150.8	-0.0308228	-0.0177002	-0.0012207	0.015564	35.0952	57.0679	83.6182	0.107117	0.140991	0.166321	0.202637	-100.128	-80.0781	-60.0586	-40.0085	-20.0195	0	19.989	39.978	59.967	80.0781	100.098
150.9	-0.0308228	-0.017395	-0.00152588	0.015564	35.0952	57.373	83.9233	0.107422	0.140686	0.166016	0.203552	-100.128	-80.0476	-60.0586	-40.0696	-20.0195	30.5176	19.9585	40.0391	60.0281	80.0476	100.067
151	-0.0305176	-0.017395	-0.00152588	0.0152588	35.4004	57.373	84.2285	0.107422	0.140381	0.166016	0.204163	-100.189	-80.1086	-60.0586	-40.0696	-20.0195	0	19.9585	40.0085	59.9976	80.0476	100.128
151.1	-0.0305176	-0.0170898	-0.00183105	0.0149536	35.4004	57.373	84.5337	0.107422	0.140381	0.166016	0.204163	-100.189	-80.1086	-60.0586	-40.0696	-19.989	0	19.9585	40.0085	60.0586	80.0476	100.128
151.2	-0.0305176	-0.0170898	-0.00183105	0.0149536	35.4004	57.373	84.5337	0.107117	0.140686	0.166321	0.203857	-100.159	-80.0781	-60.0586	-40.0391	-19.989	-30.5176	19.9585	40.0085	60.0281	80.1086	100.128
151.3	-0.0308228	-0.0170898	-0.00152588	0.0152588	35.4004	57.373	84.8389	0.106812	0.140686	0.166321	0.203857	-100.159	-80.0781	-60.0586	-40.0696	-20.0195	30.5176	19.989	40.0391	60.0281	80.1086	100.098
151.4	-0.0308228	-0.0167847	-0.0012207	0.015564	35.0952	57.0679	85.144	0.106506	0.140686	0.166626	0.203857	-100.159	-80.0171	-60.0586	-40.0391	-19.989	30.5176	19.9585	40.0085	60.0281	80.0171	100.098
151.5	-0.0308228	-0.0167847	-0.0012207	0.015564	35.0952	57.0679	85.144	0.105896	0.140991	0.166626	0.204163	-100.159	-80.0476	-60.0891	-40.0391	-19.989	30.5176	19.9585	40.0085	60.0281	80.0476	100.037
151.6	-0.0308228	-0.0167847	-0.00152588	0.015564	35.0952	56.7627	85.144	0.105286	0.141296	0.166626	0.204468	-100.128	-80.0781	-60.0891	-40.0085	-20.05	-30.5176	19.9585	40.0085	60.0281	80.0171	100.098
151.7	-0.0305176	-0.0170898	-0.00152588	0.015564	35.0952	57.0679	84.8389	0.10498	0.141296	0.166626	0.204468	-100.128	-80.1392	-60.1196	-40.0391	-20.05	0	19.989	39.978	60.0281	80.0781	100.067
151.8	-0.0305176	-0.017395	-0.00183105	0.0158691	35.0952	57.0679	84.5337	0.105286	0.141296	0.166626	0.204468	-100.159	-80.1086	-60.0281	-40.0391	-20.0195	-30.5176	19.989	39.978	60.0281	80.0781	100.098
151.9	-0.0305176	-0.0177002	-0.00183105	0.0161743	35.0952	57.0679	83.9233	0.105591	0.141296	0.166321	0.204468	-100.159	-80.1392	-60.0586	-40.1001	-19.989	-30.5176	19.9585	39.978	60.0586	80.0781	100.128
152	-0.0305176	-0.0177002	-0.00183105	0.0164795	35.7056	57.373	83.313	0.105896	0.140991	0.166321	0.204773	-100.159	-80.0781	-60.0586	-40.0696	-20.0195	-30.5176	19.9585	39.978	60.0281	80.1086	100.098
152.1	-0.0311279	-0.0177002	-0.00152588	0.0164795	36.0107	57.373	83.0078	0.105896	0.140686	0.166016	0.205078	-100.098	-80.0781	-60.0891	-40.0696	-20.0195	0	19.928	40.0085	60.0586	80.0171	100.098
152.2	-0.0314331	-0.0183105	-0.00183105	0.0164795	36.6211	57.373	83.0078	0.105896	0.140381	0.165405	0.205078	-100.098	-80.0476	-60.0891	-40.0696	-19.9585	0	19.9585	40.0085	60.0891	80.0476	100.128
152.3	-0.0314331	-0.0189209	-0.00183105	0.015564	36.3159	57.6782	83.0078	0.105896	0.140381	0.165405	0.205688	-100.098	-80.1086	-60.1196	-40.0696	-20.05	0	19.989	39.978	60.0586	80.0781	100.098
152.4	-0.0308228	-0.0186157	-0.0012207	0.0152588	35.7056	57.373	82.7026	0.105591	0.140381	0.165405	0.206299	-100.128	-80.1086	-60.0586	-40.0391	-20.05	0	19.9585	39.9475	60.0281	80.0171	100.098
152.5	-0.0305176	-0.0183105	-0.000915527	0.0158691	35.7056	57.6782	82.0923	0.105286	0.140076	0.165405	0.206604	-100.159	-80.0781	-60.1196	-40.0696	-20.0195	-30.5176	19.9585	39.978	60.0281	80.0476	100.128
152.6	-0.0305176	-0.0180054	-0.000915527	0.0164795	36.3159	58.5938	82.0923	0.10498	0.139771	0.1651	0.206604	-100.128	-80.0781	-60.0586	-40.0696	-20.05	-30.5176	19.989	39.978	60.0586	80.0171	100.128
152.7	-0.0305176	-0.0177002	-0.000915527	0.0167847	36.9263	59.2041	82.0923	0.10498	0.139771	0.1651	0.205994	-100.159	-80.1392	-60.0891	-40.0696	-20.0195	-30.5176	19.989	39.978	60.0891	80.0781	100.128
152.8	-0.0308228	-0.0170898	-0.000915527	0.0170898	37.2314	59.8145	82.0923	0.105286	0.140381	0.165405	0.205688	-100.128	-80.1392	-60.0891	-40.0696	-20.05	-30.5176	19.9585	40.0391	60.0586	80.0476	100.128
152.9	-0.0308228	-0.0167847	-0.0012207	0.0167847	36.9263	59.8145	82.0923	0.105286	0.140381	0.16571	0.205383	-100.128	-80.1086	-60.0891	-40.1001	-20.0195	30.5176	19.989	40.0085	60.0586	80.0476	100.098
153	-0.0308228	-0.0164795	-0.0012207	0.0164795	36.9263	59.5093	81.7871	0.105591	0.140381	0.16571	0.205078	-100.098	-80.1392	-60.0586	-40.0391	-20.0195	30.5176	19.9585	40.0391	60.0891	80.0476	100.098
153.1	-0.0311279	-0.0164795	-0.0012207	0.0161743	36.6211	59.2041	81.7871	0.106201	0.140076	0.16571	0.205078	-100.128	-80.0781	-60.1196	-40.0696	-20.0195	30.5176	20.0195	39.978	60.0586	80.0476	100.098
153.2	-0.0308228	-0.0167847	-0.0012207	0.0158691	36.3159	58.5938	81.4819	0.106506	0.140076	0.16571	0.205688	-100.128	-80.1086	-60.1196	-40.0696	-20.05	0	20.0195	40.0085	60.0586	80.0476	100.067
153.3	-0.0305176	-0.017395	-0.0012207	0.015564	36.0107	58.5938	81.7871	0.106812	0.140076	0.16571	0.205994	-100.128	-80.1086	-60.0586	-40.0696	-20.0195	0	19.989	39.978	60.0586	80.0476	100.098
153.4	-0.0302124	-0.0177002	-0.000915527	0.0152588	36.0107	58.8989	81.7871	0.107117	0.140076	0.16571	0.206299	-100.159	-80.1086	-60.1196	-40.0391	-20.05	0	20.0195	40.0085	60.0586	80.0476	100.037
153.5	-0.0302124	-0.017395	-0.0012207	0.0152588	36.3159	58.8989	82.0923	0.107117	0.139771	0.16571	0.206604	-100.128	-80.1392	-60.0586	-40.1001	-20.0195	-30.5176	19.989	40.1001	60.0586	80.0171	100.098
153.6	-0.0305176	-0.017395	-0.0012207	0.0158691	36.3159	58.8989	82.0923	0.106812	0.139465	0.16571	0.206299	-100.189	-80.1392	-60.0586	-40.0696	-19.989	0	19.9585	40.0391	60.0891	80.0476	100.067
153.7	-0.0308228	-0.0170898	-0.00152588	0.0161743	36.3159	58.8989	82.0923	0.106201	0.139465	0.166016	0.205688	-100.128	-80.0171	-60.0891	-40.0391	-19.989	30.5176	19.989	40.0391	60.0281	80.0476	100.098
153.8	-0.0305176	-0.017395	-0.00183105	0.0161743	36.3159	58.8989	81.4819	0.105896	0.139465	0.166321	0.205078	-100.128	-80.0781	-60.0586	-40.0391	-20.0806	30.5176	19.9585	40.0391	60.0586	80.0781	100.098
153.9	-0.0305176	-0.0177002	-0.00183105	0.0164795	36.6211	59.2041	80.8716	0.106201	0.139771	0.166321	0.204468	-100.098	-80.0781	-60.0586	-40.0696	-20.0195	30.5176	20.0195	40.0085	60.0586	80.0781	100.037
154	-0.0305176	-0.0177002	-0.00183105	0.0164795	36.6211	58.8989	80.8716	0.106201	0.140076	0.166321	0.204163	-100.128	-80.0781	-60.0891	-40.0696	-20.0806	-30.5176	19.989	40.0391	59.9976	80.0171	100.098
154.1	-0.0308228	-0.0177002	-0.00152588	0.0167847	36.3159	58.5938	80.8716	0.106201	0.140381	0.166016	0.203552	-100.128	-80.1086	-60.0891	-40.1001	-20.05	-30.5176	19.989	40.0696	60.0891	80.0476	100.037
154.2	-0.0311279	-0.017395	-0.0012207	0.0170898	36.3159	58.2886	81.1768	0.105896	0.140686	0.166016	0.203247	-100.128	-80.1086	-60.0586	-40.0391	-19.989	-30.5176	20.0195	40.0391	60.0891	80.0476	100.067
154.3	-0.0311279	-0.0170898	-0.000915527	0.0167847	36.0107	58.2886	81.4819	0.105896	0.140991	0.16571	0.202942	-100.128	-80.1086	-60.0586	-40.1001	-20.05	-61.0352	19.9585	40.0696	60.0586	80.0171	100.159
154.4	-0.0311279	-0.0164795	-0.000915527	0.0167847	36.0107	58.2886	81.4819	0.106201	0.141296	0.165405	0.202942	-100.128	-80.0781	-60.0586	-40.0696	-20.0195	-30.5176	19.9585	40.0391	60.0586	80.0781	100.098
154.5	-0.0311279	-0.0164795	-0.000915527	0.0164795	36.0107	58.5938	81.4819	0.106506	0.141602	0.165405	0.203247	-100.159	-80.1392	-60.1196	-40.0696	-20.05	-30.5176	20.0195	40.0696	60.0281	80.0476	100.128
154.6	-0.0308228	-0.0161743	-0.000915527	0.0161743	36.0107	58.5938	81.4819	0.106201	0.141907	0.165405	0.203552	-100.098	-80.1392	-60.0891	-40.1306	-20.05	-30.5176	19.989	40.0696	60.0586	80.0781	100.067
154.7	-0.0305176	-0.0161743	-0.000610352	0.0161743	36.0107	58.8989	81.4819	0.105896	0.141907	0.165405	0.203552	-100.098	-80.1392	-60.1501	-40.0696	-20.0806	-30.5176	20.0195	40.0085	60.0586	80.0781	100.098
154.8	-0.0305176	-0.0164795	-0.000610352	0.0161743	36.0107	59.2041	81.4819	0.105896	0.141907	0.165405	0.203552	-100.128	-80.1086	-60.0891	-40.0696	-20.0806	-30.5176	19.989	40.0696	60.0281	80.0171	100.067
154.9	-0.0305176	-0.0164795	-0.000610352	0.0164795	36.0107	59.2041	81.1768	0.105896	0.141296	0.165405	0.203552	-100.128	-80.1086	-60.0891	-40.0696	-20.05	-61.0352	20.0195	40.0085	60.0586	80.0171	100.067
155	-0.0305176	-0.0167847	-0.000915527	0.0164795	35.7056	59.5093	80.8716	0.106506	0.140991	0.16571	0.203247	-100.159	-80.1086	-60.1501	-40.0696	-20.05	-61.0352	20.0195	40.0391	59.9976	80.0171	100.098
155.1	-0.0305176	-0.0170898	-0.0012207	0.0164795	35.7056	59.5093	80.5664	0.106812	0.140686	0.166016	0.202942	-100.128	-80.1392	-60.0891	-40.1306	-20.05	-30.5176	19.989	40.0696	60.0586	80.0171	100.128
155.2	-0.0302124	-0.0170898	-0.00152588	0.0161743	35.7056	59.5093	80.5664	0.106812	0.140686	0.166626	0.202332	-100.128	-80.1697	-60.1196	-40.1001	-20.0806	-61.0352	20.0195	40.0391	60.0586	80.0476	100.159
155.3	-0.0305176	-0.0170898	-0.00152588	0.0161743	36.0107	59.5093	80.8716	0.106812	0.140686	0.166931	0.201721	-100.128	-80.1086	-60.0586	-40.1001	-20.05	-30.5176	19.989	40.0696	60.0891	80.0476	100.128
155.4	-0.0302124	-0.017395	-0.000915527	0.0158691	36.0107	59.8145	81.1768	0.106812	0.140381	0.167236	0.200806	-100.098	-80.0476	-60.1196	-40.0696	-20.0806	-30.5176	20.0195	40.0085	60.0586	80.0476	100.128
155.5	-0.0302124	-0.0170898	-0.000915527	0.0158691	35.7056	59.8145	81.1768	0.106812	0.140381	0.167542	0.200195	-100.098	-80.0476	-60.1196	-40.0696	-20.05	-30.5176	19.989	40.0085	59.9976	80.0171	100.098
155.6	-0.0302124	-0.0170898	-0.0012207	0.0158691	35.7056	59.8145	81.1768	0.107117	0.140686	0.167542	0.19989	-100.098	-80.1086	-60.1501	-40.0696	-20.05	-61.0352	19.989	40.0085	60.0281	80.0476	100.098
155.7	-0.0305176	-0.0170898	-0.00152588	0.0158691	35.7056	59.8145	81.1768	0.107117	0.140686	0.167542	0.199585	-100.098	-80.0781	-60.1501	-40.0696	-20.0806	-91.5527	20.0195	40.0391	60.0281	80.0171	100.128
155.8	-0.0308228	-0.0167847	-0.00183105	0.0161743	36.0107	59.8145	81.4819	0.107422	0.140686	0.167542	0.19989	-100.128	-80.1697	-60.1196	-40.0696	-20.05	-61.0352	20.0195	40.0085	60.0281	80.0171	100.067
155.9	-0.0311279	-0.0167847	-0.00183105	0.0161743	36.6211	59.8145	81.7871	0.108032	0.140991	0.167542	0.19989	-100.128	-80.1392	-60.0891	-40.1001	-20.0195	-61.0352	20.0195	40.0696	60.0586	80.0171	100.098
156	-0.0308228	-0.0167847	-0.00183105	0.0161743	36.6211	59.5093	82.0923	0.108337	0.141296	0.167236	0.200195	-100.128	-80.1392	-60.0891	-40.0696	-20.0806	-30.5176	19.989	40.0391	60.0891	80.0476	100.098
156.1	-0.0305176	-0.0167847	-0.00183105	0.0161743	36.9263	59.8145	82.0923	0.108337	0.141602	0.166626	0.200195	-100.067	-80.1086	-60.0891	-40.1001	-20.05	-61.0352	19.9585	40.0696	60.0586	80.0171	100.037
156.2	-0.0302124	-0.0164795	-0.00183105	0.0161743	36.9263	59.5093	82.0923	0.108337	0.141907	0.166321	0.200806	-100.098	-80.1086	-60.1196	-40.0696	-20.0195	0	19.9585	40.0391	60.0586	80.0476	100.098
156.3	-0.0299072	-0.0164795	-0.00152588	0.0161743	37.2314	59.8145	82.3975	0.108032	0.141907	0.166321	0.201416	-100.098	-80.1086	-60.0891	-40.0696	-20.0806	-61.0352	19.9585	40.0391	60.0281	80.0171	100.067
156.4	-0.0299072	-0.0161743	-0.00152588	0.0161743	37.2314	60.1196	82.3975	0.108032	0.141907	0.166321	0.202026	-100.128	-80.1392	-60.1196	-40.0696	-19.989	0	20.0195	40.0391	59.9976	80.0171	100.037
156.5	-0.0299072	-0.0161743	-0.0012207	0.0158691	37.2314	60.1196	82.3975	0.108032	0.141907	0.166321	0.202637	-100.098	-80.1392	-60.1196	-40.0696	-20.0806	-61.0352	20.0195	40.0391	60.0281	79.9866	100.098
156.6	-0.0299072	-0.0161743	-0.0012207	0.0158691	37.2314	60.1196	82.3975	0.107727	0.141907	0.166626	0.203552	-100.098	-80.1392	-60.1196	-40.1001	-20.0806	-61.0352	19.989	40.0391	60.0891	80.0171	100.067
156.7	-0.0302124	-0.0164795	-0.000915527	0.0161743	37.2314	59.8145	82.3975	0.107727	0.142212	0.166931	0.204163	-100.098	-80.1392	-59.9976	-40.0696	-20.0806	-91.5527	19.9585	40.0696	60.0891	80.0476	100.098
156.8	-0.0305176	-0.0170898	-0.000915527	0.0164795	37.2314	59.2041	82.3975	0.107422	0.141907	0.167236	0.204773	-100.159	-80.1086	-60.0586	-40.0696	-20.0195	-61.0352	19.9585	40.0391	60.0586	80.0476	100.098
156.9	-0.0308228	-0.017395	-0.000915527	0.0164795	36.9263	58.8989	82.3975	0.107422	0.141602	0.167542	0.205078	-100.098	-80.1392	-60.0891	-40.1001	-20.0195	0	19.989	40.1001	60.0891	80.0476	100.098
157	-0.0311279	-0.0180054	-0.0012207	0.0164795	36.9263	58.8989	82.3975	0.107422	0.140686	0.167542	0.205078	-100.067	-80.1086	-60.1196	-40.1001	-20.05	0	20.0195	40.0085	60.0586	80.0171	100.128
157.1	-0.0311279	-0.0180054	-0.000915527	0.0164795	36.6211	58.8989	82.3975	0.107422	0.139771	0.167236	0.205383	-100.098	-80.1392	-60.1196	-40.1001	-20.0806	0	20.05	40.0085	60.0586	80.0476	100.037
157.2	-0.0311279	-0.0177002	-0.0012207	0.0167847	36.3159	59.2041	82.7026	0.107727	0.13916	0.166931	0.205383	-100.128	-80.0781	-60.0891	-40.0696	-20.1111	-61.0352	20.0195	39.978	60.0586	80.0476	100.037
157.3	-0.0311279	-0.017395	-0.0012207	0.0164795	36.6211	59.2041	82.7026	0.108032	0.138855	0.166626	0.205688	-100.128	-80.1086	-60.0891	-40.0085	-20.0806	-30.5176	19.989	40.0696	60.0281	80.0171	100.006
157.4	-0.0308228	-0.0170898	-0.000915527	0.0164795	36.9263	59.5093	83.0078	0.108643	0.13855	0.166626	0.205688	-100.128	-80.1392	-60.1196	-40.1001	-20.0806	-61.0352	19.989	40.0696	60.0586	79.9561	100.067
157.5	-0.0305176	-0.0170898	-0.000915527	0.0164795	37.2314	59.5093	83.0078	0.108948	0.138245	0.166321	0.205688	-100.159	-80.1697	-60.0891	-40.1306	-20.05	-30.5176	20.0195	40.0696	60.0586	80.0171	100.128
157.6	-0.0305176	-0.0170898	-0.000610352	0.0164795	37.2314	59.5093	83.0078	0.108948	0.138245	0.16571	0.205688	-100.128	-80.1697	-60.1501	-40.1611	-20.05	0	20.0195	40.0696	60.1196	80.0476	100.128
157.7	-0.0305176	-0.0167847	-0.000610352	0.0167847	37.2314	59.5093	83.0078	0.108643	0.138245	0.165405	0.205994	-100.128	-80.1392	-60.0891	-40.1001	-20.0806	-30.5176	20.0195	40.0391	60.0891	80.0781	100.067
157.8	-0.0305176	-0.0164795	-0.000915527	0.0167847	36.9263	59.5093	83.0078	0.108643	0.138245	0.165405	0.206604	-100.098	-80.0476	-60.0586	-40.0696	-20.05	-30.5176	19.989	40.1001	60.0281	80.0171	100.037
157.9	-0.0305176	-0.0164795	-0.000915527	0.0167847	36.9263	59.2041	83.313	0.108337	0.138245	0.165405	0.207214	-100.098	-80.1392	-60.1196	-40.1001	-20.05	-30.5176	20.0195	40.0391	60.0586	80.0171	100.067
158	-0.0305176	-0.0161743	-0.0012207	0.0167847	36.6211	59.2041	83.313	0.108643	0.137939	0.16571	0.20752	-100.159	-80.1392	-60.0586	-40.0696	-20.05	0	20.0195	40.0696	60.0281	80.0171	100.098
158.1	-0.0305176	-0.0161743	-0.00152588	0.0164795	36.3159	58.8989	83.6182	0.108643	0.137634	0.16571	0.20752	-100.159	-80.1392	-60.1501	-40.1306	-20.0806	0	20.0806	40.0391	60.0586	79.9561	100.037
158.2	-0.0305176	-0.0161743	-0.00152588	0.0161743	36.3159	58.5938	83.6182	0.108643	0.137329	0.166016	0.20752	-100.128	-80.2002	-60.1196	-40.1001	-20.1111	-30.5176	19.989	40.0085	60.0586	79.9866	100.037
158.3	-0.0308228	-0.0161743	-0.0012207	0.0158691	36.0107	58.5938	83.6182	0.108643	0.137329	0.166321	0.207214	-100.098	-80.1392	-60.0281	-40.1001	-20.0806	-30.5176	19.989	40.0391	60.0891	80.0171	100.037
158.4	-0.0311279	-0.0164795	-0.000915527	0.0158691	36.3159	58.5938	83.9233	0.108643	0.136719	0.166321	0.207214	-100.098	-80.1086	-60.0586	-40.1001	-20.05	-61.0352	19.989	40.0696	60.0891	80.0781	100.037
158.5	-0.0311279	-0.0167847	-0.000915527	0.0161743	36.3159	58.5938	83.6182	0.108643	0.136108	0.166016	0.207214	-100.128	-80.0781	-60.0586	-40.1001	-19.989	0	19.989	40.0696	60.0281	80.0476	100.098
158.6	-0.0311279	-0.0170898	-0.0012207	0.0164795	36.3159	58.5938	83.9233	0.108643	0.135498	0.166016	0.206909	-100.098	-80.1392	-60.1196	-40.1001	-20.05	30.5176	20.05	40.0696	60.0281	79.9866	100.128
158.7	-0.0311279	-0.017395	-0.00152588	0.0167847	36.3159	58.2886	83.9233	0.108948	0.135193	0.166016	0.206604	-100.098	-80.1697	-60.1196	-40.1001	-20.05	0	20.0806	40.0085	60.0586	80.0171	100.098
158.8	-0.0308228	-0.017395	-0.00152588	0.0167847	36.3159	58.5938	84.2285	0.108948	0.135193	0.166016	0.206604	-100.098	-80.1086	-60.1196	-40.1001	-20.1111	-30.5176	20.0195	39.978	60.0586	80.0781	100.067
158.9	-0.0308228	-0.017395	-0.00152588	0.0167847	36.3159	58.8989	84.5337	0.108948	0.135498	0.166321	0.206299	-100.098	-80.1392	-60.1196	-40.1001	-20.1111	-91.5527	19.989	40.0085	60.0586	80.0476	100.067
159	-0.0305176	-0.017395	-0.0012207	0.0167847	36.3159	59.2041	84.5337	0.108948	0.135803	0.166321	0.206299	-100.128	-80.1086	-60.0891	-40.1001	-20.0806	-61.0352	19.989	40.1001	60.0586	80.0476	100.128
159.1	-0.0302124	-0.0170898	-0.0012207	0.0167847	36.0107	59.8145	84.5337	0.108643	0.135803	0.166321	0.206299	-100.128	-80.1086	-60.0891	-40.1306	-20.0195	-30.5176	20.0195	40.1306	60.0891	80.0171	100.098
159.2	-0.0302124	-0.0167847	-0.000915527	0.0167847	36.0107	60.4248	84.5337	0.108337	0.135803	0.166321	0.206604	-100.128	-80.1697	-60.1196	-40.1306	-20.0195	0	20.0195	40.0696	60.0586	80.0476	100.128
159.3	-0.0302124	-0.0167847	-0.000610352	0.0164795	36.3159	60.4248	84.2285	0.108032	0.135803	0.166321	0.206909	-100.128	-80.1086	-60.0891	-40.0696	-20.05	0	20.0195	40.0391	60.0891	80.0476	100.098
159.4	-0.0299072	-0.0167847	-0.000305176	0.0164795	36.6211	60.1196	84.2285	0.108032	0.136108	0.166626	0.206909	-100.128	-80.1086	-60.1196	-40.0696	-20.05	0	19.989	40.0391	60.0586	80.0781	100.128
159.5	-0.0299072	-0.0167847	-0.000305176	0.0161743	36.6211	59.8145	83.9233	0.108032	0.136414	0.166626	0.207214	-100.098	-80.0781	-60.0891	-40.0391	-20.1111	-61.0352	19.989	40.0391	60.0586	80.0476	100.067
159.6	-0.0299072	-0.0167847	-0.000305176	0.0158691	36.6211	59.5093	83.6182	0.108337	0.136414	0.166626	0.207214	-100.128	-80.1392	-60.1196	-40.0696	-20.0806	-30.5176	20.0195	40.0696	60.0586	80.0781	100.098
159.7	-0.0302124	-0.0164795	-0.000305176	0.0158691	36.9263	59.8145	83.6182	0.108948	0.136108	0.166931	0.207214	-100.159	-80.1392	-60.1196	-40.0696	-20.05	-30.5176	20.0195	40.0085	60.0281	80.0476	100.128
159.8	-0.0305176	-0.0161743	-0.000610352	0.0161743	36.9263	59.8145	83.313	0.108948	0.135803	0.166626	0.206909	-100.128	-80.1392	-60.1501	-40.0696	-20.0195	0	19.989	40.0391	60.0281	79.9866	100.067
159.9	-0.0311279	-0.0161743	-0.000610352	0.0158691	36.9263	60.1196	82.7026	0.109253	0.135498	0.166931	0.206604	-100.128	-80.1392	-60.0891	-40.0696	-20.05	-30.5176	19.989	40.0696	60.0281	80.0171	100.037
160	-0.0311279	-0.0158691	-0.000915527	0.0161743	36.6211	60.1196	82.3975	0.109558	0.134888	0.167236	0.206299	-100.098	-80.1392	-60.0891	-40.1001	-20.0195	-30.5176	19.989	40.0696	60.0586	80.0476	100.128
160.1	-0.0308228	-0.015564	-0.0012207	0.0161743	36.3159	60.1196	82.3975	0.109558	0.134277	0.167236	0.205994	-100.128	-80.0781	-60.0891	-40.1001	-20.05	-61.0352	19.9585	40.0391	60.0586	80.0781	100.128
160.2	-0.0302124	-0.015564	-0.0012207	0.0161743	36.0107	60.1196	82.0923	0.109253	0.133972	0.167542	0.205688	-100.098	-80.1086	-60.1196	-40.0085	-19.989	-30.5176	19.9585	40.0391	59.9976	80.0781	100.128
160.3	-0.0292969	-0.015564	-0.0012207	0.0164795	36.0107	59.8145	82.0923	0.108948	0.133972	0.167542	0.205383	-100.128	-80.1086	-60.0891	-40.0391	-19.989	0	19.989	40.0085	59.967	80.0476	100.067
160.4	-0.0292969	-0.0158691	-0.000610352	0.0170898	36.0107	59.5093	82.0923	0.108337	0.133972	0.167542	0.205078	-100.128	-80.1086	-60.1196	-40.0696	-20.0806	0	19.989	40.0085	60.0281	80.0171	100.128
160.5	-0.0296021	-0.0164795	-0.000610352	0.0177002	36.0107	59.2041	82.0923	0.108337	0.134277	0.167542	0.204468	-100.128	-80.1392	-60.1196	-40.0696	-20.0195	-61.0352	19.9585	40.0085	60.0281	80.0476	100.098
160.6	-0.0302124	-0.0170898	-0.000915527	0.017395	36.0107	59.2041	82.0923	0.108032	0.134888	0.167542	0.204163	-100.159	-80.1392	-60.0586	-40.0696	-20.05	-61.0352	19.9585	40.0696	60.0586	80.0171	100.037
160.7	-0.0305176	-0.017395	-0.0012207	0.0164795	35.7056	58.8989	82.0923	0.108337	0.135498	0.167542	0.203552	-100.128	-80.1392	-60.0586	-40.0696	-20.0195	-30.5176	19.9585	40.0085	60.0281	79.9866	100.098
160.8	-0.0305176	-0.017395	-0.00152588	0.0158691	35.4004	58.5938	81.4819	0.108337	0.136108	0.167847	0.203857	-100.159	-80.0781	-60.0586	-40.1306	-20.0195	-30.5176	19.9585	40.0696	60.0586	80.0476	100.128
160.9	-0.0305176	-0.0170898	-0.00152588	0.015564	35.0952	58.2886	80.8716	0.107727	0.136108	0.168152	0.204163	-100.128	-80.0781	-60.0586	-40.1001	-19.989	0	19.9585	40.0391	60.0586	80.0781	100.128
161	-0.0305176	-0.0167847	-0.0012207	0.015564	35.4004	58.2886	80.2612	0.107422	0.136108	0.167847	0.204163	-100.128	-80.0781	-60.0891	-40.0696	-19.989	0	19.9585	39.978	59.9976	80.0476	100.098
161.1	-0.0302124	-0.0164795	-0.000915527	0.0158691	36.0107	58.2886	79.9561	0.107422	0.135803	0.167542	0.203857	-100.128	-80.0781	-60.0891	-40.0391	-20.0195	-30.5176	19.989	39.978	60.0281	80.0171	100.037
161.2	-0.0302124	-0.0164795	-0.000610352	0.0158691	36.6211	57.9834	79.9561	0.107422	0.135193	0.166931	0.203552	-100.098	-80.0476	-60.1196	-40.0391	-20.05	-61.0352	20.0195	40.0391	60.0281	80.0476	100.098
161.3	-0.0302124	-0.0167847	-0.000610352	0.0161743	36.9263	57.9834	80.2612	0.107727	0.135193	0.166321	0.203552	-100.189	-80.0781	-60.0586	-40.0391	-20.05	-30.5176	19.989	40.0085	60.0891	80.0171	100.067
161.4	-0.0302124	-0.0170898	-0.000610352	0.0164795	37.2314	57.6782	80.8716	0.107727	0.135193	0.166016	0.203552	-100.159	-80.0781	-60.0891	-40.1001	-20.05	-30.5176	19.9585	39.978	60.0586	80.0476	100.067
161.5	-0.0305176	-0.017395	-0.000305176	0.0167847	36.9263	57.6782	81.1768	0.107727	0.134888	0.166016	0.203857	-100.128	-80.0781	-60.0586	-40.0696	-20.05	0	19.989	40.0085	60.0586	80.0476	100.098
161.6	-0.0305176	-0.017395	-0.000305176	0.0170898	36.9263	57.6782	81.1768	0.108032	0.134583	0.166321	0.203857	-100.159	-80.0781	-60.0586	-40.0696	-19.9585	-30.5176	19.989	40.0085	60.0586	80.1086	100.128
161.7	-0.0308228	-0.0170898	-0.000305176	0.0170898	36.6211	57.9834	81.1768	0.107727	0.134277	0.166626	0.203552	-100.098	-80.0476	-60.0586	-40.0696	-19.989	0	19.989	40.0391	60.0586	80.0781	100.098
161.8	-0.0311279	-0.0167847	0	0.0170898	36.3159	57.9834	80.8716	0.107422	0.134277	0.167236	0.203247	-100.098	-80.1392	-60.0586	-40.0696	-20.05	30.5176	20.0195	40.0085	60.0891	80.0781	100.098
161.9	-0.0314331	-0.0161743	0	0.0164795	36.0107	58.2886	80.8716	0.107422	0.134277	0.167542	0.202942	-100.159	-80.0781	-60.0586	-39.978	-20.0195	0	19.9585	40.0391	60.0891	80.0781	100.128
162	-0.0314331	-0.015564	0	0.0161743	36.3159	58.2886	81.1768	0.107422	0.134277	0.167236	0.202637	-100.128	-80.0781	-60.1196	-40.0696	-20.0806	0	19.9585	40.0085	60.0281	80.0781	100.067
162.1	-0.0311279	-0.015564	-0.000305176	0.0158691	36.6211	58.2886	81.1768	0.107727	0.134583	0.166321	0.202332	-100.22	-80.0781	-60.0891	-40.1001	-20.05	30.5176	19.989	40.0391	60.0586	80.0476	100.128
162.2	-0.0308228	-0.015564	-0.000915527	0.0158691	37.2314	58.2886	81.1768	0.107727	0.134583	0.16571	0.202026	-100.159	-80.0781	-60.0891	-40.0391	-20.0195	-30.5176	20.0195	39.978	60.0586	80.0476	100.067
162.3	-0.0308228	-0.0158691	-0.000915527	0.0158691	37.5366	58.2886	81.1768	0.107422	0.134277	0.1651	0.202332	-100.189	-80.1086	-60.1196	-40.1001	-20.0806	-30.5176	19.9585	40.0085	60.0586	80.0476	100.098
162.4	-0.0308228	-0.0164795	-0.000915527	0.0158691	37.2314	58.2886	81.4819	0.107422	0.134277	0.1651	0.202332	-100.128	-80.1697	-60.0586	-40.0696	-20.0195	0	20.0195	40.0696	60.0586	80.0171	100.128
162.5	-0.0308228	-0.0164795	-0.000610352	0.0161743	36.9263	58.5938	81.7871	0.107117	0.134888	0.1651	0.202637	-100.128	-80.0781	-60.0891	-40.0391	-20.0195	-30.5176	19.9585	40.0085	60.0586	80.0781	100.098
162.6	-0.0308228	-0.0164795	-0.000610352	0.0167847	36.9263	58.8989	82.0923	0.107117	0.135193	0.1651	0.203247	-100.159	-80.0781	-60.0586	-40.1001	-20.0195	30.5176	19.9585	40.0085	60.0586	80.0781	100.098
162.7	-0.0305176	-0.0164795	-0.000305176	0.0167847	36.6211	58.8989	82.0923	0.107422	0.135803	0.165405	0.203247	-100.128	-80.0781	-60.1196	-40.0085	-20.05	-30.5176	20.0195	39.978	60.0281	80.0476	100.067
162.8	-0.0305176	-0.0161743	-0.000610352	0.0167847	36.6211	58.8989	82.3975	0.107117	0.135803	0.165405	0.203552	-100.128	-80.0781	-60.1196	-40.0696	-20.0195	30.5176	19.9585	40.0085	60.0281	80.0171	100.098
162.9	-0.0305176	-0.0161743	-0.000915527	0.0167847	36.6211	58.8989	82.7026	0.107117	0.135803	0.165405	0.203552	-100.159	-80.1086	-60.0891	-40.0085	-20.05	0	19.989	40.0085	60.0281	80.0171	100.098
163	-0.0305176	-0.0158691	-0.000915527	0.0167847	36.6211	58.5938	82.7026	0.106812	0.135498	0.165405	0.203552	-100.159	-80.1392	-60.1196	-40.0391	-20.0195	0	19.9585	40.0085	60.0586	80.0781	100.067
163.1	-0.0308228	-0.0158691	-0.0012207	0.0170898	36.9263	58.5938	83.0078	0.106812	0.135193	0.166016	0.203857	-100.189	-80.0781	-60.0586	-40.0696	-20.05	0	19.9585	40.0696	60.0586	80.0171	100.037
163.2	-0.0308228	-0.0158691	-0.0012207	0.0170898	36.9263	58.2886	83.0078	0.107117	0.135498	0.166626	0.203857	-100.128	-80.0781	-60.1196	-40.0391	-19.989	30.5176	19.9585	39.978	60.0586	80.0781	100.098
163.3	-0.0305176	-0.0161743	-0.000915527	0.0170898	36.9263	58.2886	82.7026	0.107117	0.135803	0.167236	0.204468	-100.159	-80.0781	-60.0891	-40.0696	-19.989	30.5176	19.9585	40.0391	60.0586	80.0781	100.067
163.4	-0.0308228	-0.0164795	-0.000610352	0.0170898	36.6211	58.2886	82.7026	0.107117	0.136108	0.167542	0.205078	-100.128	-80.0781	-60.0891	-40.0391	-20.05	0	19.9585	40.0085	60.0281	80.0781	100.098
163.5	-0.0308228	-0.0167847	-0.000610352	0.0170898	36.3159	58.2886	82.3975	0.107117	0.136414	0.168152	0.205383	-100.159	-80.0781	-60.1196	-40.0696	-20.0195	-30.5176	19.9585	39.978	60.0281	80.0781	100.067
163.6	-0.0311279	-0.0167847	-0.000305176	0.0167847	36.0107	58.5938	82.3975	0.106812	0.136414	0.168152	0.205688	-100.128	-80.1086	-60.0586	-40.0085	-20.0195	0	19.9585	40.0391	60.0586	80.0171	100.067
163.7	-0.0311279	-0.0167847	-0.000305176	0.0170898	36.0107	58.2886	82.3975	0.106812	0.136108	0.168152	0.205994	-100.189	-80.0781	-60.0891	-40.0391	-20.0195	0	19.9585	39.9475	59.9976	80.0476	100.067
163.8	-0.0308228	-0.0167847	-0.000305176	0.0170898	35.7056	57.9834	82.3975	0.106812	0.135498	0.168152	0.206299	-100.159	-80.1086	-60.0586	-40.0391	-20.0195	0	19.9585	39.978	60.0281	80.0171	100.128
163.9	-0.0308228	-0.0161743	-0.000610352	0.0170898	36.0107	57.9834	82.7026	0.106506	0.135193	0.168152	0.206604	-100.159	-80.0781	-60.0891	-40.0391	-19.989	-61.0352	19.9585	40.0085	60.0586	80.0781	100.128
164	-0.0308228	-0.0161743	-0.000915527	0.0170898	36.0107	57.6782	82.7026	0.106201	0.134583	0.168152	0.206604	-100.128	-80.1086	-60.0586	-40.0696	-19.989	0	19.9585	40.0391	60.0586	80.0476	100.098
164.1	-0.0305176	-0.0164795	-0.000915527	0.0167847	36.3159	57.6782	82.7026	0.106201	0.133972	0.167847	0.206299	-100.159	-80.0476	-60.1196	-40.0696	-20.0195	0	19.9585	39.9475	60.0586	80.0476	100.098
164.2	-0.0305176	-0.0167847	-0.000610352	0.0167847	36.3159	57.6782	82.3975	0.105896	0.133667	0.167542	0.205994	-100.128	-80.0781	-60.0891	-40.0085	-19.989	30.5176	19.9585	40.0085	60.0586	80.0476	100.128
164.3	-0.0305176	-0.0170898	-0.000305176	0.0167847	36.3159	57.373	82.0923	0.105896	0.133362	0.167542	0.205688	-100.128	-80.0476	-60.1196	-39.978	-20.0195	-30.5176	19.9585	39.978	59.9976	80.0781	100.037
164.4	-0.0305176	-0.0170898	-0.000305176	0.0167847	36.6211	57.373	82.0923	0.105896	0.133362	0.167542	0.205078	-100.128	-80.0781	-60.0586	-39.978	-20.05	30.5176	19.9585	39.978	60.0281	80.0476	100.098
164.5	-0.0302124	-0.0170898	-0.000305176	0.0167847	36.6211	57.0679	82.3975	0.106201	0.133362	0.167847	0.204773	-100.159	-80.0781	-60.0891	-40.0391	-19.989	0	19.9585	40.0085	60.0281	80.0171	100.128
164.6	-0.0302124	-0.0167847	-0.000610352	0.0164795	36.9263	57.0679	82.3975	0.106506	0.133362	0.168457	0.204773	-100.22	-80.0781	-60.0891	-40.0391	-19.989	0	19.9585	39.9475	60.0281	80.0476	100.098
164.7	-0.0302124	-0.0170898	-0.000915527	0.0161743	36.9263	57.0679	82.3975	0.106812	0.133362	0.169067	0.204773	-100.128	-80.0781	-60.0891	-40.0391	-19.989	0	19.9585	39.978	60.0586	80.0781	100.098
164.8	-0.0308228	-0.0170898	-0.000915527	0.0161743	36.9263	57.6782	81.7871	0.107117	0.132751	0.169678	0.204773	-100.128	-80.0781	-60.0891	-40.0391	-20.05	30.5176	19.9585	39.978	60.0891	80.0476	100.098
164.9	-0.0311279	-0.0177002	-0.000610352	0.0164795	36.9263	58.2886	81.7871	0.107422	0.132446	0.170288	0.204468	-100.098	-80.0476	-60.0586	-40.0391	-19.989	0	19.9585	39.978	60.0586	80.0781	100.098
165	-0.0311279	-0.0180054	-0.000305176	0.0164795	36.6211	58.8989	81.7871	0.107422	0.132141	0.170898	0.204163	-100.159	-80.0476	-60.0281	-39.978	-19.989	30.5176	19.928	40.0085	60.0281	80.0476	100.098
165.1	-0.0308228	-0.0180054	-0.000305176	0.0164795	36.3159	59.2041	81.7871	0.107727	0.132141	0.171509	0.204163	-100.128	-80.0476	-60.0891	-39.978	-19.9585	30.5176	19.9585	39.978	60.0281	80.0781	100.128
165.2	-0.0308228	-0.0177002	-0.000305176	0.0167847	36.3159	59.2041	81.7871	0.107422	0.132141	0.172119	0.203857	-100.159	-80.0781	-60.0891	-40.0696	-20.0195	91.5527	19.989	39.9475	59.9976	80.0781	100.098
165.3	-0.0308228	-0.0177002	-0.000610352	0.0167847	36.6211	59.5093	81.7871	0.107117	0.132751	0.172119	0.203552	-100.159	-80.0476	-60.0891	-40.0696	-20.0195	30.5176	19.989	39.9475	60.0281	80.0781	100.098
165.4	-0.0308228	-0.0177002	-0.000610352	0.0170898	36.9263	59.5093	81.4819	0.106812	0.133362	0.171814	0.203857	-100.128	-80.0171	-60.0891	-40.0391	-20.0806	-30.5176	19.8975	39.978	60.0891	80.0781	100.037
165.5	-0.0308228	-0.0177002	-0.000610352	0.0170898	36.9263	59.5093	81.1768	0.106506	0.134277	0.171509	0.204163	-100.189	-80.0476	-60.0281	-40.0085	-19.989	-30.5176	19.9585	40.0085	60.0281	80.0781	100.159
165.6	-0.0308228	-0.0177002	-0.000610352	0.0170898	36.9263	59.5093	80.8716	0.106506	0.134277	0.170898	0.204773	-100.159	-80.0781	-59.9976	-40.0085	-19.989	30.5176	19.928	40.0391	60.0281	80.0171	100.128
165.7	-0.0311279	-0.0177002	-0.000610352	0.0167847	36.9263	59.5093	80.5664	0.106506	0.134277	0.170593	0.205078	-100.159	-80.0476	-60.0586	-40.0696	-19.989	61.0352	19.9585	40.0391	60.0586	80.0781	100.067
165.8	-0.0308228	-0.0177002	-0.000915527	0.0167847	36.6211	59.2041	80.5664	0.106812	0.133667	0.170288	0.205688	-100.159	-80.0781	-60.0891	-40.0391	-19.989	61.0352	19.8975	39.9475	60.0586	80.0781	100.098
165.9	-0.0308228	-0.0177002	-0.0012207	0.017395	36.6211	58.8989	80.5664	0.107117	0.133362	0.170288	0.205994	-100.159	-80.0476	-60.0891	-40.0391	-19.989	0	19.928	39.9475	60.0891	80.0781	100.067
166	-0.0308228	-0.017395	-0.00152588	0.017395	36.6211	58.2886	80.2612	0.107422	0.133362	0.170288	0.205688	-100.159	-80.0476	-60.0281	-40.0391	-20.0195	0	19.928	39.9475	60.0586	80.1392	100.098
166.1	-0.0305176	-0.0170898	-0.0012207	0.017395	36.9263	58.2886	79.9561	0.107727	0.133362	0.169983	0.205688	-100.189	-80.0781	-60.0586	-40.0085	-19.989	0	19.928	39.978	60.0281	80.0476	100.037
166.2	-0.0302124	-0.0170898	-0.0012207	0.017395	36.9263	57.9834	79.3457	0.107727	0.133667	0.169983	0.205383	-100.189	-80.0781	-60.0891	-40.0391	-19.989	30.5176	19.928	39.978	60.0281	80.0476	100.098
166.3	-0.0299072	-0.0170898	-0.0012207	0.0170898	36.6211	57.9834	79.3457	0.107727	0.133972	0.169983	0.205078	-100.159	-80.1392	-60.0891	-40.0696	-19.989	-30.5176	19.9585	39.9475	60.1196	80.0171	100.098
166.4	-0.0299072	-0.0170898	-0.0012207	0.0170898	36.6211	58.2886	79.3457	0.107422	0.133972	0.169983	0.205078	-100.128	-80.0781	-60.0586	-40.1001	-19.989	0	19.928	39.9475	60.0891	80.0781	100.037
166.5	-0.0302124	-0.0170898	-0.000915527	0.0170898	36.3159	58.2886	79.3457	0.107422	0.133972	0.169983	0.205078	-100.159	-80.0781	-60.0281	-40.0391	-20.0195	0	19.928	39.978	60.0891	80.1392	100.037
166.6	-0.0302124	-0.0170898	-0.000915527	0.0170898	36.3159	57.9834	79.6509	0.107422	0.133667	0.169678	0.205078	-100.159	-80.0781	-60.0281	-40.0085	-19.989	0	19.9585	39.978	59.9976	80.0781	100.098
166.7	-0.0305176	-0.0167847	-0.000915527	0.0170898	36.3159	58.2886	79.6509	0.107422	0.133362	0.169373	0.205078	-100.159	-80.1086	-60.0586	-40.0085	-19.9585	30.5176	19.9585	39.978	59.9976	80.0476	100.128
166.8	-0.0308228	-0.0164795	-0.000915527	0.017395	36.3159	58.2886	79.3457	0.107422	0.133362	0.168762	0.205383	-100.22	-80.1086	-60.0891	-40.0391	-19.989	30.5176	19.989	39.9475	60.0281	80.0476	100.098
166.9	-0.0308228	-0.0161743	-0.000915527	0.0177002	36.6211	58.5938	79.3457	0.107422	0.133667	0.168152	0.206299	-100.189	-80.1392	-60.0891	-40.0696	-20.05	0	19.989	39.9475	60.0586	80.0476	100.067
167	-0.0308228	-0.0161743	-0.000915527	0.0177002	36.6211	58.8989	79.3457	0.107422	0.133972	0.167847	0.207214	-100.159	-80.0781	-60.1196	-40.1001	-20.0806	0	19.989	39.9475	60.0891	80.0476	100.006
167.1	-0.0311279	-0.0164795	-0.000915527	0.017395	36.6211	58.8989	79.6509	0.107727	0.134583	0.167542	0.20752	-100.159	-80.0781	-60.0891	-40.0696	-20.05	0	19.9585	40.0085	60.0891	80.0476	100.037
167.2	-0.0311279	-0.0164795	-0.000610352	0.0170898	36.6211	58.8989	79.9561	0.108032	0.134583	0.167236	0.207825	-100.159	-80.0781	-60.0586	-39.978	-19.989	0	19.928	40.0391	60.0586	80.0476	100.098
167.3	-0.0311279	-0.0164795	-0.000305176	0.0167847	36.3159	58.5938	79.6509	0.108337	0.134888	0.166931	0.20752	-100.159	-80.0781	-60.0586	-40.0391	-19.989	0	19.9585	40.0696	60.0281	80.0781	100.159
167.4	-0.0314331	-0.0167847	-0.000305176	0.0161743	36.3159	58.5938	79.9561	0.108643	0.134888	0.166016	0.206909	-100.189	-80.1086	-60.1196	-40.0085	-20.0195	30.5176	19.989	39.978	59.9976	80.0781	100.098
167.5	-0.0311279	-0.0170898	-0.000305176	0.015564	36.3159	58.5938	79.9561	0.108643	0.134888	0.1651	0.206299	-100.128	-80.0476	-60.0891	-40.0085	-20.0195	30.5176	19.989	39.978	60.0586	80.1086	100.098
167.6	-0.0311279	-0.0177002	0	0.0152588	36.6211	58.8989	80.2612	0.108643	0.135193	0.164795	0.205688	-100.159	-80.0781	-60.0891	-40.0085	-20.0195	-30.5176	20.0195	39.978	60.0586	80.0781	100.006
167.7	-0.0311279	-0.0177002	0	0.0149536	36.6211	59.2041	80.8716	0.108948	0.135193	0.164795	0.204773	-100.128	-80.0781	-60.0891	-40.0085	-20.05	-30.5176	19.9585	40.0391	60.0281	80.0476	100.006
167.8	-0.0311279	-0.0177002	-0.000305176	0.0146484	36.3159	59.2041	81.1768	0.109253	0.135193	0.1651	0.204163	-100.159	-80.1086	-60.1196	-40.0085	-20.0195	-61.0352	19.928	40.0391	60.0891	80.0476	100.067
167.9	-0.0314331	-0.0177002	-0.000610352	0.0149536	36.0107	59.2041	81.1768	0.109253	0.135498	0.16571	0.203857	-100.159	-80.0781	-60.0891	-40.0696	-20.0195	30.5176	19.9585	40.0391	60.0586	80.0171	100.128
168	-0.0311279	-0.017395	-0.000915527	0.0149536	35.4004	59.2041	81.1768	0.109558	0.135498	0.16571	0.203857	-100.159	-80.0781	-60.0281	-40.0696	-19.9585	0	19.989	40.0085	60.0281	80.0171	100.128
168.1	-0.0308228	-0.0170898	-0.0012207	0.015564	35.0952	58.8989	81.1768	0.109558	0.135803	0.16571	0.204163	-100.128	-80.0476	-60.0891	-40.0085	-20.0195	0	19.9585	39.978	60.0586	80.0781	100.098
168.2	-0.0305176	-0.0170898	-0.00152588	0.0161743	35.0952	58.5938	81.4819	0.109863	0.135803	0.1651	0.204163	-100.128	-80.0781	-60.0586	-40.0391	-20.0195	0	19.9585	39.978	60.0586	80.1086	100.067
168.3	-0.0302124	-0.0167847	-0.00152588	0.0161743	35.0952	58.5938	81.7871	0.109863	0.135803	0.164795	0.204468	-100.159	-80.0781	-60.0891	-40.0391	-20.0195	-30.5176	19.9585	39.978	60.0281	80.1392	100.098
168.4	-0.0299072	-0.0164795	-0.0012207	0.0164795	35.4004	58.2886	82.0923	0.109558	0.136108	0.164795	0.204773	-100.128	-80.0781	-60.0891	-40.0085	-20.0195	30.5176	20.0195	40.0391	60.0281	80.0476	100.128
168.5	-0.0299072	-0.0161743	-0.0012207	0.0158691	35.4004	57.9834	82.0923	0.109558	0.136108	0.164795	0.204773	-100.128	-80.0781	-60.0891	-40.0696	-20.05	0	19.989	39.9475	60.0281	80.0781	100.098
168.6	-0.0299072	-0.0161743	-0.000915527	0.0158691	35.0952	57.373	82.3975	0.109863	0.135803	0.1651	0.204773	-100.159	-80.1086	-60.0891	-40.1001	-20.05	-30.5176	19.9585	39.978	60.0891	80.0476	100.098
168.7	-0.0305176	-0.0164795	-0.000915527	0.0158691	34.79	57.0679	82.0923	0.110168	0.135803	0.166016	0.205078	-100.128	-80.1392	-60.0586	-40.0696	-20.0195	-30.5176	19.9585	39.978	60.0586	80.0476	100.067
168.8	-0.0311279	-0.0167847	-0.00152588	0.0161743	34.79	57.0679	82.3975	0.110474	0.135498	0.166321	0.205078	-100.098	-80.1392	-60.0586	-40.0391	-20.0195	-30.5176	19.9585	40.0085	60.0586	80.0476	100.098
168.9	-0.0311279	-0.017395	-0.00213623	0.0158691	34.79	57.373	82.3975	0.110474	0.134888	0.166321	0.205078	-100.128	-80.0781	-60.0891	-40.0696	-20.0195	-30.5176	19.9585	40.0085	60.0586	80.0171	100.067
169	-0.0308228	-0.0170898	-0.00213623	0.0152588	35.0952	57.6782	83.0078	0.110474	0.134583	0.166321	0.205078	-100.128	-80.1392	-60.0586	-40.0085	-19.989	-30.5176	19.928	40.0085	60.0586	80.0476	100.098
169.1	-0.0302124	-0.0167847	-0.00183105	0.0152588	35.4004	57.373	83.0078	0.110168	0.134583	0.166321	0.205383	-100.159	-80.1086	-60.0586	-40.0696	-20.05	0	19.989	40.0085	60.0281	80.0171	100.128
169.2	-0.0296021	-0.0161743	-0.0012207	0.0158691	36.0107	57.373	83.0078	0.109863	0.134277	0.166321	0.205383	-100.189	-80.0476	-60.0891	-40.0696	-20.0195	30.5176	20.0195	39.978	60.0281	80.0476	100.128
169.3	-0.0296021	-0.0158691	-0.000915527	0.0167847	36.6211	57.373	83.313	0.109253	0.133972	0.166016	0.205078	-100.159	-80.0781	-60.1196	-40.1001	-20.0195	-30.5176	20.0195	39.9475	60.0586	80.0476	100.067
169.4	-0.0296021	-0.015564	-0.000610352	0.0170898	36.6211	57.373	83.9233	0.109253	0.133972	0.166321	0.205383	-100.159	-80.1392	-60.0891	-40.0696	-20.05	-30.5176	19.989	39.978	60.0891	79.9866	100.098
169.5	-0.0302124	-0.0158691	-0.000610352	0.0170898	36.6211	57.373	84.2285	0.109558	0.134277	0.167236	0.205994	-100.128	-80.1086	-60.0586	-40.0391	-20.0195	-61.0352	19.9585	40.0696	60.0281	80.0171	100.098
169.6	-0.0305176	-0.0161743	-0.000610352	0.0164795	36.3159	57.0679	84.2285	0.109863	0.134583	0.167542	0.206299	-100.128	-80.1086	-60.0891	-40.0696	-20.0195	-30.5176	19.928	40.0085	60.0586	80.0171	100.067
169.7	-0.0308228	-0.0164795	-0.000610352	0.0158691	36.0107	57.0679	84.2285	0.109863	0.134583	0.167847	0.205994	-100.159	-80.0781	-60.0586	-40.0391	-20.0195	0	19.9585	40.0085	60.0891	80.0476	100.128
169.8	-0.0311279	-0.0164795	-0.000610352	0.0158691	36.0107	57.373	83.9233	0.109863	0.134888	0.167847	0.205688	-100.159	-80.0781	-60.0891	-40.0696	-20.0195	30.5176	19.9585	40.0085	60.0281	80.0781	100.128
169.9	-0.0311279	-0.0164795	-0.000610352	0.0158691	36.0107	57.6782	83.9233	0.109558	0.135193	0.167542	0.204773	-100.098	-80.1086	-60.0891	-40.0696	-20.0195	30.5176	19.989	39.978	59.9976	80.0476	100.098
170	-0.0308228	-0.0167847	-0.000305176	0.0164795	36.0107	58.2886	83.9233	0.109253	0.135803	0.167236	0.204163	-100.128	-80.1086	-60.1196	-40.0391	-20.05	0	19.989	40.0391	60.0281	80.0476	100.098
170.1	-0.0308228	-0.0167847	-0.000305176	0.0167847	35.7056	57.9834	84.2285	0.108948	0.136414	0.166626	0.203247	-100.159	-80.1392	-60.0891	-40.0391	-20.05	0	19.989	40.0391	60.0281	80.0171	100.098
170.2	-0.0305176	-0.0167847	0	0.0167847	35.7056	57.373	84.5337	0.108948	0.136719	0.166626	0.202942	-100.159	-80.1086	-60.1196	-40.0696	-20.0195	0	19.989	40.0391	60.0586	80.0476	100.067
170.3	-0.0305176	-0.0164795	0	0.0164795	35.4004	57.0679	84.8389	0.109253	0.137024	0.166626	0.202942	-100.128	-80.0781	-60.1196	-40.0696	-20.0195	0	19.9585	40.0696	60.0281	80.0476	100.037
170.4	-0.0305176	-0.0161743	-0.000305176	0.0161743	35.7056	56.7627	84.5337	0.109558	0.137024	0.166626	0.202942	-100.128	-80.0781	-60.0281	-40.0696	-20.0195	30.5176	19.9585	40.0696	60.0281	80.0781	100.098
170.5	-0.0305176	-0.0161743	-0.000610352	0.0158691	35.7056	57.0679	84.2285	0.109558	0.137329	0.166626	0.202637	-100.098	-80.0781	-60.0586	-40.0391	-20.0195	0	19.989	40.0391	60.0281	80.0781	100.098
170.6	-0.0302124	-0.0161743	-0.000915527	0.0161743	36.0107	57.373	83.9233	0.109863	0.137939	0.166931	0.202332	-100.128	-80.0781	-60.0586	-40.0391	-20.05	-30.5176	20.0195	40.0696	60.0281	80.1086	100.067
170.7	-0.0302124	-0.0164795	-0.000915527	0.0161743	36.0107	57.373	83.6182	0.109863	0.138245	0.166931	0.201721	-100.128	-80.0781	-60.0281	-40.0696	-20.05	-30.5176	19.989	40.0696	59.9976	80.0476	100.098
170.8	-0.0302124	-0.0164795	-0.000915527	0.0161743	35.7056	57.373	83.0078	0.110168	0.138245	0.166626	0.201416	-100.128	-80.1086	-60.0891	-40.0391	-20.05	0	19.989	40.0085	60.0586	80.0781	100.037
170.9	-0.0302124	-0.0164795	-0.000915527	0.0164795	35.4004	57.6782	83.0078	0.110168	0.137939	0.166321	0.201416	-100.128	-80.0781	-60.0891	-40.0391	-20.0806	-30.5176	19.989	40.0391	60.0891	80.0171	100.098
171	-0.0299072	-0.0164795	-0.0012207	0.0164795	35.4004	57.6782	83.0078	0.110168	0.137329	0.16571	0.201721	-100.128	-80.1086	-60.0891	-40.1001	-20.0195	0	19.989	40.0085	60.0586	80.0476	100.098
171.1	-0.0299072	-0.0167847	-0.0012207	0.0164795	35.0952	57.9834	83.0078	0.110168	0.137329	0.165405	0.201721	-100.128	-80.1086	-60.1196	-40.0696	-20.05	-61.0352	19.989	40.0696	60.0281	80.0476	100.098
171.2	-0.0299072	-0.0170898	-0.000915527	0.0164795	35.4004	58.2886	82.7026	0.110168	0.137024	0.165405	0.201416	-100.128	-80.0781	-60.0586	-40.0696	-20.05	-30.5176	19.9585	40.0391	60.0281	80.0476	100.098
171.3	-0.0302124	-0.0170898	-0.000915527	0.0161743	35.7056	58.2886	82.3975	0.110168	0.137329	0.16571	0.201416	-100.098	-80.1086	-60.0891	-40.0391	-19.989	-30.5176	19.9585	40.0085	60.0586	80.0781	100.098
171.4	-0.0305176	-0.0167847	-0.000610352	0.0161743	36.0107	58.5938	82.0923	0.110168	0.137329	0.166016	0.202026	-100.098	-80.0781	-60.0586	-40.0391	-20.05	-30.5176	19.989	40.0391	60.0281	80.0476	100.128
171.5	-0.0308228	-0.0164795	-0.000610352	0.0158691	36.6211	58.5938	82.3975	0.110168	0.137634	0.166321	0.202332	-100.159	-80.1392	-60.1196	-40.1001	-20.0195	0	19.989	39.978	59.9976	80.0781	100.128
171.6	-0.0314331	-0.0164795	-0.000610352	0.015564	36.9263	58.8989	82.3975	0.110168	0.137939	0.166016	0.202942	-100.159	-80.1086	-60.0891	-40.0696	-20.05	-30.5176	20.0195	40.0085	60.0281	80.0476	100.098
171.7	-0.0314331	-0.0164795	-0.000610352	0.015564	37.2314	59.2041	82.3975	0.110168	0.138245	0.166016	0.203552	-100.159	-80.1697	-60.1196	-40.0696	-20.05	0	20.0195	40.0391	59.9976	80.0171	100.128
171.8	-0.0311279	-0.0164795	-0.000915527	0.0158691	37.2314	59.5093	82.3975	0.109863	0.138245	0.166016	0.203857	-100.128	-80.1392	-60.1196	-40.0696	-20.0806	-91.5527	19.989	40.0391	60.0281	80.0171	100.098
171.9	-0.0311279	-0.0167847	-0.000915527	0.0161743	37.2314	59.8145	82.0923	0.109558	0.13855	0.166321	0.204468	-100.098	-80.1086	-60.0586	-40.0696	-20.0806	-61.0352	19.989	40.0391	60.0281	80.0171	100.098
172	-0.0308228	-0.0164795	-0.0012207	0.0164795	37.2314	60.1196	82.0923	0.109253	0.138855	0.166321	0.204773	-100.098	-80.1392	-60.0586	-40.0696	-20.0195	-61.0352	19.989	40.0391	60.0281	80.0476	100.067
172.1	-0.0308228	-0.0161743	-0.00152588	0.0167847	37.2314	60.1196	82.0923	0.109253	0.138855	0.166321	0.204773	-100.128	-80.1392	-60.0586	-40.1306	-20.05	-30.5176	19.989	40.0696	59.967	80.0476	100.098
172.2	-0.0305176	-0.0158691	-0.0012207	0.0167847	36.9263	60.4248	82.3975	0.108948	0.138855	0.166321	0.204773	-100.128	-80.0781	-60.0586	-40.0696	-19.989	0	19.9585	40.0085	60.0281	80.0476	100.098
172.3	-0.0302124	-0.0158691	-0.0012207	0.0167847	36.6211	60.4248	83.0078	0.108948	0.13855	0.166016	0.204468	-100.159	-80.1392	-60.1196	-40.0696	-20.05	-61.0352	20.0195	40.0391	59.9976	80.0476	100.128
172.4	-0.0302124	-0.0158691	-0.000610352	0.0164795	36.6211	60.1196	83.0078	0.108643	0.138245	0.16571	0.204468	-100.098	-80.1086	-60.1196	-40.1001	-20.0195	-30.5176	20.0195	40.0391	60.0281	80.0171	100.098
172.5	-0.0299072	-0.0158691	-0.000610352	0.0161743	36.6211	59.8145	83.313	0.108948	0.137939	0.16571	0.204468	-100.128	-80.1086	-60.0891	-40.1001	-20.0195	-91.5527	20.0195	40.0696	60.0281	80.0171	100.128
172.6	-0.0302124	-0.0158691	-0.000305176	0.0161743	36.9263	59.8145	83.313	0.109253	0.138245	0.16571	0.204773	-100.098	-80.1392	-60.0586	-40.1306	-20.05	-61.0352	19.989	40.0391	59.9976	80.0476	100.098
172.7	-0.0302124	-0.0161743	-0.000305176	0.0161743	36.9263	60.1196	83.313	0.109558	0.138855	0.166016	0.204773	-100.098	-80.1697	-60.1196	-40.1001	-20.05	-91.5527	19.989	40.0391	60.0281	80.0171	100.128
172.8	-0.0305176	-0.0161743	-0.000305176	0.0161743	36.6211	60.4248	83.313	0.110168	0.139465	0.166626	0.205078	-100.128	-80.0781	-60.1196	-40.1001	-19.989	-61.0352	20.0195	40.0391	60.0281	80.0171	100.098
172.9	-0.0305176	-0.0161743	-0.000305176	0.0164795	36.0107	60.4248	83.0078	0.110474	0.139771	0.167236	0.205078	-100.128	-80.0781	-60.0586	-40.0696	-20.0195	-61.0352	19.989	40.0085	60.0281	80.0476	100.098
173	-0.0305176	-0.0164795	-0.000305176	0.0167847	35.7056	60.4248	82.7026	0.110474	0.139771	0.167847	0.205078	-100.098	-80.0781	-60.0281	-40.0696	-20.0195	-30.5176	19.989	40.0391	60.0281	80.0476	100.098
173.1	-0.0302124	-0.0164795	-0.000305176	0.0167847	35.4004	60.4248	82.3975	0.110474	0.139465	0.168152	0.205078	-100.128	-80.1086	-60.0586	-40.0391	-20.05	-30.5176	20.0195	40.0391	60.0281	80.0171	100.128
173.2	-0.0302124	-0.0164795	-0.000305176	0.0164795	35.4004	60.4248	82.0923	0.110474	0.138855	0.168152	0.205383	-100.128	-80.1392	-60.0586	-40.1001	-20.0195	30.5176	19.989	40.0085	60.0281	80.0476	100.098
173.3	-0.0302124	-0.0164795	-0.000305176	0.0167847	35.7056	60.4248	82.0923	0.110779	0.13855	0.168152	0.205078	-100.159	-80.1392	-60.0891	-40.1001	-20.0195	-61.0352	20.0195	40.0391	60.0281	80.0171	100.128
173.4	-0.0305176	-0.0158691	-0.000305176	0.0167847	35.7056	60.73	82.3975	0.111084	0.138245	0.168457	0.205078	-100.098	-80.1086	-60.0891	-40.1001	-20.05	-30.5176	19.989	40.0391	60.0281	80.0171	100.128
173.5	-0.0305176	-0.015564	-0.000610352	0.0164795	36.0107	60.73	82.3975	0.111389	0.137939	0.168457	0.205383	-100.128	-80.1392	-60.0891	-40.1001	-20.0806	-61.0352	20.0195	40.0696	60.0586	80.0476	100.067
173.6	-0.0308228	-0.015564	-0.000610352	0.0158691	36.0107	60.73	82.3975	0.111389	0.137939	0.168762	0.205688	-100.098	-80.1086	-60.0891	-40.1001	-20.05	-61.0352	19.9585	40.0391	60.0891	80.0476	100.098
173.7	-0.0308228	-0.0158691	-0.000915527	0.0158691	36.6211	60.73	82.3975	0.111389	0.137634	0.169067	0.205383	-100.037	-80.0781	-60.0891	-40.0391	-20.0195	-30.5176	20.0195	40.0696	60.0281	80.0171	100.098
173.8	-0.0305176	-0.0164795	-0.000915527	0.015564	36.9263	60.73	82.3975	0.111084	0.137634	0.169373	0.205078	-100.128	-80.1086	-60.0586	-40.0696	-20.0195	-30.5176	20.0195	40.0696	59.9976	80.0476	100.159
173.9	-0.0305176	-0.0167847	-0.000915527	0.015564	36.9263	60.4248	82.7026	0.110779	0.137939	0.169983	0.204468	-100.189	-80.1392	-60.0586	-40.1306	-20.0195	30.5176	20.0195	40.0696	60.0281	79.9866	100.159
174	-0.0302124	-0.0164795	-0.00152588	0.0152588	36.9263	60.4248	83.313	0.110168	0.137939	0.170288	0.203857	-100.128	-80.1392	-60.0586	-40.1306	-20.05	-61.0352	20.0806	40.0391	60.0586	80.0171	100.128
174.1	-0.0305176	-0.0161743	-0.00183105	0.0152588	36.6211	60.1196	83.6182	0.109863	0.137329	0.170288	0.203857	-100.128	-80.1086	-60.1196	-40.1001	-20.05	-61.0352	20.0195	40.0391	60.0586	80.0476	100.067
174.2	-0.0308228	-0.0161743	-0.00183105	0.0152588	36.6211	60.1196	83.6182	0.109863	0.136719	0.170288	0.203857	-100.098	-80.1086	-60.0586	-40.1306	-20.05	-61.0352	20.0195	40.0391	60.0586	79.9866	100.098
174.3	-0.0308228	-0.0158691	-0.0012207	0.015564	36.9263	59.8145	83.6182	0.110168	0.136414	0.169983	0.203857	-100.128	-80.1392	-60.0891	-40.1306	-20.0195	-61.0352	19.989	40.0696	60.0281	79.9866	100.098
174.4	-0.0305176	-0.0158691	-0.000610352	0.015564	37.2314	59.5093	83.6182	0.110779	0.136414	0.169983	0.203552	-100.128	-80.1086	-60.1196	-40.1001	-20.05	-30.5176	20.0195	40.0696	59.9976	80.0476	100.098
174.5	-0.0302124	-0.0158691	-0.000305176	0.015564	36.9263	59.8145	83.6182	0.110779	0.136108	0.169678	0.203552	-100.128	-80.0476	-60.1196	-40.1001	-20.05	-30.5176	20.0806	40.0085	60.0281	80.0476	100.098
174.6	-0.0299072	-0.0158691	-0.000305176	0.0158691	37.2314	60.1196	83.6182	0.110474	0.136108	0.169678	0.203247	-100.098	-80.0781	-60.0891	-40.1001	-20.0195	0	20.05	40.0085	60.0281	80.0781	100.067
174.7	-0.0299072	-0.0161743	0	0.0158691	36.9263	60.4248	83.6182	0.110168	0.135803	0.169983	0.203247	-100.098	-80.1086	-60.0586	-40.1001	-20.05	0	20.0195	40.0391	60.0281	80.0781	100.098
174.8	-0.0299072	-0.0161743	0	0.0161743	37.2314	60.73	83.9233	0.110168	0.135803	0.169678	0.203247	-100.128	-80.1392	-60.0586	-40.1001	-20.0195	-61.0352	20.0195	40.0391	59.9976	80.0171	100.067
174.9	-0.0302124	-0.0161743	0	0.0164795	37.2314	60.4248	84.2285	0.110168	0.135498	0.169373	0.202942	-100.189	-80.1697	-60.1196	-40.1306	-20.0195	-30.5176	20.0195	40.0696	59.9976	80.0171	100.098
175	-0.0302124	-0.0164795	-0.000305176	0.0164795	37.2314	60.1196	84.2285	0.110168	0.135498	0.169067	0.202942	-100.189	-80.1392	-60.0891	-40.1001	-20.0806	-61.0352	20.0806	40.1001	60.0281	80.0171	100.098
175.1	-0.0302124	-0.0164795	-0.000915527	0.0164795	37.5366	60.1196	84.5337	0.109863	0.136108	0.169067	0.202942	-100.128	-80.1086	-60.1196	-40.1306	-20.0806	-61.0352	20.05	40.0085	60.0891	80.0476	100.098
175.2	-0.0302124	-0.0164795	-0.0012207	0.0164795	37.5366	59.8145	84.5337	0.109558	0.136414	0.169067	0.202942	-100.098	-80.0781	-60.0891	-40.1001	-20.0806	-91.5527	20.0195	40.0391	60.0891	80.0476	100.037
175.3	-0.0302124	-0.0167847	-0.0012207	0.0161743	37.5366	59.8145	84.8389	0.109558	0.137024	0.169373	0.202942	-100.098	-80.1086	-60.0586	-40.0696	-20.0195	-61.0352	19.989	40.0696	60.0281	80.0781	100.128
175.4	-0.0302124	-0.0167847	-0.00152588	0.0158691	37.2314	59.5093	85.144	0.109558	0.137329	0.169678	0.202942	-100.128	-80.1392	-60.0586	-40.0391	-20.0195	-30.5176	20.0195	40.0696	59.9976	80.0476	100.098
175.5	-0.0302124	-0.0167847	-0.00152588	0.0152588	36.9263	59.5093	85.144	0.109863	0.137634	0.169983	0.202942	-100.159	-80.1086	-60.0891	-40.1001	-20.0195	-30.5176	20.0195	40.1001	59.9976	80.0476	100.128
175.6	-0.0305176	-0.0167847	-0.00152588	0.0149536	36.6211	59.5093	85.144	0.109863	0.137634	0.169983	0.203552	-100.189	-80.1086	-60.0891	-40.1001	-20.0195	-61.0352	20.05	40.0391	60.0281	80.0781	100.159
175.7	-0.0305176	-0.0167847	-0.0012207	0.0149536	36.6211	59.5093	85.144	0.109863	0.137939	0.169678	0.203857	-100.128	-80.1392	-60.0586	-40.1306	-20.05	-30.5176	20.05	39.978	60.0891	80.0781	100.128
175.8	-0.0305176	-0.0167847	-0.000610352	0.0149536	36.6211	59.5093	84.8389	0.109863	0.13855	0.169678	0.203857	-100.128	-80.1392	-60.0891	-40.1001	-20.05	-30.5176	19.989	40.0085	60.0586	80.0476	100.098
175.9	-0.0302124	-0.0164795	-0.000305176	0.0152588	36.6211	59.2041	84.8389	0.109558	0.13855	0.169678	0.203857	-100.159	-80.1086	-60.0891	-40.0391	-20.05	-61.0352	19.989	40.0696	60.0281	80.0171	100.037
176	-0.0299072	-0.0161743	0	0.015564	36.3159	59.2041	84.8389	0.109253	0.13855	0.169983	0.203247	-100.159	-80.1086	-60.0586	-40.0696	-19.989	-30.5176	19.9585	40.0696	59.9976	80.0171	100.098
176.1	-0.0299072	-0.015564	0	0.0158691	36.0107	58.8989	84.8389	0.108948	0.138245	0.169983	0.203247	-100.128	-80.1086	-60.0586	-40.1001	-20.0195	30.5176	20.0195	40.0391	60.0281	80.0476	100.159
176.2	-0.0302124	-0.015564	-0.000305176	0.0158691	36.0107	58.5938	84.5337	0.108643	0.138245	0.169983	0.203247	-100.128	-80.0781	-60.0891	-40.1001	-20.0195	0	20.0195	40.0391	60.0281	80.0476	100.128
176.3	-0.0302124	-0.015564	-0.000610352	0.0158691	36.3159	58.5938	84.5337	0.108643	0.138245	0.169983	0.203857	-100.098	-80.1086	-60.0891	-40.0696	-20.0195	0	19.989	39.978	60.0586	80.0781	100.128
176.4	-0.0302124	-0.0158691	-0.000610352	0.0158691	36.6211	58.8989	84.2285	0.108948	0.13855	0.169983	0.204163	-100.128	-80.0781	-60.0891	-40.0391	-19.989	-30.5176	19.9585	40.0696	59.9976	80.0781	100.098
176.5	-0.0302124	-0.0161743	-0.000915527	0.0164795	36.9263	58.8989	84.2285	0.109253	0.13916	0.169373	0.204468	-100.159	-80.1392	-60.0586	-40.0696	-20.05	-30.5176	19.9585	40.0696	59.967	79.9866	100.098
176.6	-0.0302124	-0.0161743	-0.000915527	0.0167847	37.2314	58.5938	83.6182	0.110168	0.140076	0.169373	0.204773	-100.128	-80.1086	-60.0891	-40.1001	-20.0806	0	20.0195	40.0391	60.0281	79.9866	100.128
176.7	-0.0302124	-0.0161743	-0.000915527	0.0167847	37.5366	58.5938	83.313	0.110779	0.140381	0.169373	0.204773	-100.128	-80.0781	-60.0281	-40.0696	-19.989	-30.5176	19.9585	40.0391	60.0281	79.9866	100.098
176.8	-0.0302124	-0.0161743	-0.000915527	0.0167847	38.147	58.5938	83.0078	0.111389	0.140686	0.169067	0.204468	-100.159	-80.0781	-60.0586	-40.0696	-19.989	0	19.9585	39.978	60.0586	80.0781	100.098
176.9	-0.0302124	-0.0164795	-0.000610352	0.0167847	38.147	58.5938	83.313	0.111389	0.140686	0.169067	0.204163	-100.159	-80.0781	-60.0586	-40.0696	-19.989	30.5176	19.989	40.0085	60.0281	80.0476	100.067
177	-0.0302124	-0.0161743	-0.000610352	0.0164795	38.147	58.5938	83.6182	0.111694	0.140381	0.168762	0.203857	-100.128	-80.0781	-60.0586	-40.0391	-19.989	-30.5176	20.0195	40.0391	60.0281	80.0171	100.128
177.1	-0.0305176	-0.0161743	0	0.0164795	37.8418	58.5938	83.6182	0.111389	0.140381	0.168457	0.203247	-100.128	-80.0781	-60.0281	-40.1001	-20.0195	-61.0352	19.989	40.0696	60.0281	80.0476	100.128
177.2	-0.0308228	-0.0167847	0	0.0164795	37.8418	58.8989	83.9233	0.111389	0.140686	0.168457	0.202637	-100.128	-80.1086	-60.1196	-40.0696	-20.0195	0	19.989	40.0085	60.0281	80.0476	100.128
177.3	-0.0308228	-0.017395	-0.000610352	0.0164795	37.8418	59.2041	84.2285	0.111694	0.141296	0.168762	0.202026	-100.128	-80.0781	-60.0281	-40.0696	-20.0195	-30.5176	19.989	39.978	60.0281	80.0171	100.128
177.4	-0.0305176	-0.0177002	-0.000915527	0.0161743	37.5366	59.2041	84.5337	0.112	0.142212	0.169067	0.201721	-100.128	-80.1086	-60.0586	-40.1001	-20.05	0	19.989	40.0391	60.0586	80.0476	100.159
177.5	-0.0305176	-0.0177002	-0.0012207	0.0158691	37.2314	58.8989	84.2285	0.112	0.142822	0.169678	0.201721	-100.159	-80.1086	-60.0586	-40.1001	-20.0195	-30.5176	19.9585	40.0085	60.1196	80.0476	100.098
177.6	-0.0305176	-0.0177002	-0.0012207	0.0158691	37.2314	58.5938	83.9233	0.111694	0.142517	0.169678	0.201721	-100.128	-80.0476	-60.0891	-40.0391	-19.989	30.5176	19.928	40.0085	60.0586	80.0476	100.128
177.7	-0.0305176	-0.0177002	-0.0012207	0.015564	37.5366	57.9834	83.9233	0.111694	0.141602	0.169678	0.201416	-100.128	-80.1086	-60.0586	-40.0696	-20.05	0	19.9585	40.0085	60.0586	80.0476	100.067
177.8	-0.0305176	-0.0177002	-0.0012207	0.0158691	37.5366	57.6782	83.9233	0.112	0.140991	0.169678	0.201111	-100.128	-80.0781	-60.0281	-40.0696	-20.0195	-30.5176	20.0195	40.0085	60.0586	80.0781	100.128
177.9	-0.0302124	-0.017395	-0.0012207	0.0158691	37.8418	57.6782	83.9233	0.112	0.140686	0.169678	0.200806	-100.067	-80.0781	-60.0586	-40.0696	-20.05	0	19.9585	40.0391	60.0891	80.0781	100.067
178	0.012207	0.0213623	0.0314331	0.0408936	53.4058	57.6782	70.4956	0.0897217	0.111084	0.134888	0.162048	-0.0305176	-0.0610352	-0.0305176	-0.0305176	-0.0305176	-30.5176	-0.0305176	-0.0305176	0	0	0
178.1	0.4776	0.412903	0.339661	0.259094	175.476	57.6782	-41.1987	-0.112	-0.176086	-0.231323	-0.274658	-0.0610352	0	-0.0305176	-0.0610352	-0.0305176	-30.5176	0	-0.0610352	-0.0305176	0	-0.0305176
178.2	1.35193	1.12396	0.882263	0.630188	374.756	57.6782	-226.746	-0.459595	-0.687256	-0.901489	-1.09985	-0.0305176	0	-0.0610352	-0.0610352	0	0	-0.0305176	-0.0610352	0.0305176	-0.0305176	0
178.3	2.09015	1.71051	1.32019	0.922241	525.513	57.6782	-370.789	-0.737915	-1.10657	-1.4621	-1.80511	0	-0.0305176	0	-0.0305176	-0.0305176	0	-0.0305176	0	0	-0.0305176	0
178.4	2.37335	1.92535	1.47339	1.01868	569.153	57.9834	-416.87	-0.835876	-1.26251	-1.67755	-2.08679	-0.0305176	-0.0305176	0	-0.0305176	-0.0610352	-61.0352	0	0	0.0305176	-0.0305176	-0.0305176
178.5	2.25159	1.81641	1.38458	0.952148	527.039	58.2886	-382.996	-0.78125	-1.18958	-1.58813	-1.987	0	-0.0305176	-0.0305176	0.0305176	0.0305176	-30.5176	-0.0305176	0.0305176	0.0305176	0	-0.0610352
178.6	1.92749	1.55029	1.18073	0.810242	447.388	58.5938	-312.805	-0.654297	-1.00525	-1.34735	-1.69312	-0.0305176	0	0	-0.0610352	-0.0305176	30.5176	0	-0.0305176	-0.0305176	0	-0.0305176
178.7	1.5741	1.26556	0.964661	0.662537	367.432	58.5938	-240.173	-0.519714	-0.806274	-1.08429	-1.36719	-0.0305176	0	-0.0610352	-0.0305176	0	30.5176	0	-0.0610352	0	0	-0.0305176
178.8	1.27594	1.02814	0.785522	0.541077	303.65	58.5938	-180.664	-0.40741	-0.639038	-0.861816	-1.09009	-0.0610352	-0.0610352	-0.0610352	-0.0305176	0	0	0	0	-0.0305176	0	0
178.9	1.05042	0.849915	0.651245	0.45105	256.653	58.2886	-136.414	-0.322571	-0.51239	-0.693359	-0.879211	-0.0305176	-0.0305176	-0.0610352	-0.0305176	-0.0305176	30.5176	0	0	-0.0305176	-0.0305176	0
179	0.884094	0.718689	0.552673	0.385132	222.778	58.2886	-104.065	-0.26001	-0.418091	-0.568542	-0.722656	-0.0305176	-0.0610352	-0.0305176	-0.0305176	-0.0305176	-61.0352	-0.0305176	0	-0.0305176	-0.0305176	-0.0305176
179.1	0.758057	0.619202	0.47821	0.335693	197.144	57.9834	-79.3457	-0.211792	-0.346069	-0.473022	-0.603027	0	0	0	-0.0610352	-0.0305176	-30.5176	-0.0305176	0.0305176	0.0305176	-0.0610352	0
179.2	0.658264	0.539551	0.418396	0.296631	177.307	57.9834	-59.5093	-0.17334	-0.288086	-0.397034	-0.507507	0	0	-0.0305176	0	-0.0610352	0	-0.0305176	-0.0305176	0	0	-0.0610352
179.3	0.576172	0.473633	0.369263	0.264282	161.133	57.9834	-43.0298	-0.140991	-0.239868	-0.333862	-0.428772	0	0	0	0	0	0	-0.0610352	0.0305176	-0.0610352	-0.0305176	-0.0610352
179.4	0.506897	0.41748	0.327759	0.236511	147.4	57.9834	-28.9917	-0.113525	-0.199585	-0.280762	-0.362244	0	0	-0.0305176	-0.0305176	-0.0305176	0	0.0305176	-0.0610352	-0.0305176	0	-0.0610352
179.5	0.447693	0.369263	0.292358	0.213013	135.803	58.2886	-17.0898	-0.090332	-0.1651	-0.235291	-0.306091	0.0305176	0	-0.0305176	-0.0305176	-0.0305176	0	-0.0305176	-0.0610352	0	0	-0.0305176
179.6	0.396423	0.327759	0.262451	0.192871	126.038	58.2886	-6.40869	-0.0704956	-0.135803	-0.196228	-0.257568	0	0	-0.0305176	0	0	-30.5176	-0.0305176	0.0305176	-0.0610352	0	0
179.7	0.352478	0.292358	0.236816	0.175476	117.493	58.5938	1.83105	-0.0534058	-0.110474	-0.162964	-0.216064	-0.0305176	-0.0305176	-0.0305176	0	-0.0610352	-30.5176	-0.0305176	-0.0305176	0	0	-0.0305176
179.8	0.314636	0.262451	0.214233	0.160828	110.168	58.8989	9.46045	-0.0390625	-0.0891113	-0.134583	-0.180359	-0.0305176	0.0305176	-0.0305176	-0.0610352	-0.0305176	-61.0352	-0.0610352	-0.0305176	0	-0.0305176	-0.0305176
179.9	0.282288	0.237427	0.195007	0.148315	104.065	59.2041	15.564	-0.0262451	-0.0708008	-0.110168	-0.149841	-0.0305176	-0.0305176	-0.0305176	-0.0305176	-0.0305176	0	-0.0305176	0	0	-0.0610352	-0.0305176
180	0.254517	0.215759	0.178528	0.137634	98.5718	59.2041	20.752	-0.0158691	-0.0549316	-0.0891113	-0.123596	0.0305176	0	-0.0305176	-0.0610352	0	0	0	0	-0.0610352	-0.0305176	-0.0305176
180.1	0.230713	0.197144	0.164185	0.128784	93.9941	58.8989	25.3296	-0.00671387	-0.0415039	-0.071106	-0.101013	0	-0.0610352	-0.0305176	0.0305176	-0.0610352	-30.5176	-0.0305176	0	0	0	-0.0610352
180.2	0.210266	0.18158	0.151978	0.12085	89.7217	58.5938	29.2969	0.000610352	-0.0296021	-0.0552368	-0.0814819	0	0.0305176	-0.0305176	0.0305176	0	-30.5176	-0.0305176	-0.0305176	-0.0305176	0	-0.0610352
180.3	0.192566	0.167847	0.141296	0.113525	86.0596	58.5938	32.959	0.00701904	-0.0189209	-0.0415039	-0.0643921	0	-0.0305176	-0.0305176	0.0305176	0	-61.0352	-0.0305176	-0.0610352	0	0.0305176	0
180.4	0.177002	0.155945	0.132446	0.107422	82.7026	58.2886	36.0107	0.0128174	-0.00976562	-0.0296021	-0.0497437	-0.0305176	0	-0.0305176	-0.0305176	0	0	0	-0.0305176	0	0	-0.0305176
180.5	0.163879	0.145264	0.124512	0.101929	79.6509	58.5938	38.4521	0.0177002	-0.00213623	-0.0192261	-0.0369263	-0.0610352	-0.0305176	-0.0610352	0.0305176	-0.0305176	-61.0352	-0.0610352	-0.0305176	0	-0.0305176	0
180.6	0.152283	0.136414	0.117187	0.0976562	77.2095	58.8989	40.5884	0.0219727	0.00427246	-0.010376	-0.0259399	0.0305176	0	-0.0305176	-0.0305176	-0.0305176	-61.0352	0	-0.0305176	0.0305176	0	-0.0305176
180.7	0.142517	0.128479	0.111084	0.0939941	75.3784	59.2041	42.1143	0.0256348	0.0100708	-0.00274658	-0.0164795	0	-0.0305176	-0.0610352	-0.0305176	-0.0305176	-30.5176	-0.0915527	-0.0305176	0.0305176	-0.0305176	-0.0305176
180.8	0.133972	0.12207	0.105896	0.0906372	73.8525	59.5093	43.6401	0.0289917	0.0152588	0.00335693	-0.00854492	0.0305176	0.0305176	0	0	-0.0305176	-30.5176	-0.0610352	-0.0305176	0	-0.0305176	-0.0610352
180.9	0.126648	0.115967	0.101624	0.0875854	72.6318	59.2041	45.166	0.0317383	0.0198364	0.00915527	-0.00183105	0	-0.0610352	-0.0610352	0.0305176	-0.0305176	0	-0.0610352	-0.0610352	0	-0.0610352	-0.0305176
181	0.120544	0.110779	0.0982666	0.0848389	71.4111	59.2041	46.3867	0.0344849	0.0234985	0.0140381	0.00396729	0.0305176	0.0305176	-0.0305176	0.0305176	0.0305176	0	0	-0.0305176	0	0	-0.0610352
181.1	0.115051	0.106201	0.0952148	0.0827026	70.1904	58.8989	47.3022	0.0363159	0.0268555	0.0183105	0.00946045	-0.0305176	-0.0305176	-0.0610352	0.0305176	-0.0610352	0	-0.12207	-0.0915527	-0.0305176	-0.0305176	-0.0305176
181.2	0.110168	0.102234	0.0924683	0.0808716	69.2749	58.5938	48.5229	0.038147	0.0292969	0.0222778	0.0140381	-0.0305176	-0.0305176	-0.0305176	0	0.0305176	0	-0.0305176	-0.0610352	-0.0305176	0.0305176	-0.0305176
181.3	0.105591	0.098877	0.0897217	0.0790405	68.3594	57.9834	49.4385	0.0396729	0.0317383	0.0256348	0.0180054	0	-0.0305176	-0.0305176	-0.0305176	-0.0305176	-61.0352	-0.0610352	-0.0305176	0	0	0
181.4	0.101624	0.09552	0.0875854	0.0772095	67.749	57.9834	50.6592	0.0408936	0.0338745	0.0283813	0.0216675	0	-0.0610352	-0.0610352	-0.0610352	0	-30.5176	-0.0305176	0	-0.0305176	-0.0305176	-0.0305176
181.5	0.0982666	0.0924683	0.0854492	0.0759888	67.1387	57.9834	51.2695	0.0421143	0.0357056	0.0311279	0.0247192	0	-0.0610352	0	-0.0305176	0	30.5176	-0.0610352	-0.0305176	0.0610352	-0.0305176	-0.0305176
181.6	0.09552	0.0897217	0.0836182	0.0744629	66.2231	57.9834	51.5747	0.043335	0.0375366	0.0335693	0.0274658	-0.0915527	0	-0.0610352	0	0.0305176	30.5176	-0.0305176	0	0	0.0305176	-0.0305176
181.7	0.0927734	0.0875854	0.0817871	0.072937	65.6128	58.2886	52.1851	0.0442505	0.0390625	0.0350952	0.0299072	0.0305176	0	-0.0305176	0.0610352	-0.0305176	0	-0.0915527	-0.0305176	0.0305176	-0.0305176	-0.0305176
181.8	0.090332	0.0854492	0.0799561	0.0717163	65.3076	58.5938	52.1851	0.045166	0.039978	0.0366211	0.0317383	-0.0305176	0	-0.0305176	0.0305176	-0.0305176	0	-0.0610352	0	-0.0305176	0	-0.0305176
181.9	0.0881958	0.0842285	0.0787354	0.0708008	65.0024	58.8989	52.4902	0.0457764	0.0408936	0.0378418	0.0332642	-0.0305176	-0.0305176	-0.0610352	0.0305176	0.0305176	30.5176	-0.0305176	-0.0610352	0	-0.0305176	-0.0610352
182	0.0863647	0.0827026	0.0775146	0.0701904	64.6973	58.8989	52.7954	0.0463867	0.0418091	0.0390625	0.0344849	-0.0610352	-0.0305176	-0.0305176	-0.0305176	0.0305176	30.5176	-0.0305176	-0.0305176	-0.0305176	-0.0305176	0
182.1	0.0848389	0.0817871	0.0765991	0.0695801	64.6973	58.5938	52.7954	0.0473022	0.0427246	0.039978	0.0357056	-0.0610352	-0.0610352	-0.0305176	-0.0305176	0	0	-0.0305176	-0.0305176	0.0305176	0	-0.0305176
182.2	0.083313	0.0802612	0.0756836	0.0689697	64.6973	58.2886	53.4058	0.0482178	0.0436401	0.0408936	0.0372314	0	0	-0.0305176	0	-0.0305176	0	-0.0610352	-0.0305176	0.0305176	0	-0.0305176
182.3	0.0820923	0.0793457	0.0744629	0.0689697	64.6973	57.9834	53.4058	0.0488281	0.0445557	0.0415039	0.0384521	-0.0305176	0.0305176	-0.0305176	0.0305176	-0.0305176	-30.5176	-0.0915527	0	0.0305176	-0.0305176	-0.0305176
182.4	0.0808716	0.0784302	0.0738525	0.0686646	64.6973	57.6782	53.7109	0.0494385	0.0454712	0.0421143	0.0393677	-0.0305176	0.0305176	-0.0305176	-0.0305176	-0.0610352	30.5176	-0.0915527	-0.0610352	0.0305176	-0.0305176	-0.0610352
182.5	0.0796509	0.078125	0.0732422	0.0683594	64.0869	57.6782	54.6265	0.0497437	0.0463867	0.0427246	0.0402832	-0.0305176	0	0	0	0	61.0352	-0.0305176	-0.0305176	-0.0305176	0	-0.0610352
182.6	0.0787354	0.0775146	0.0726318	0.0683594	63.4766	57.6782	55.2368	0.0500488	0.0473022	0.043335	0.0408936	-0.0610352	-0.0305176	-0.0610352	0	0	30.5176	-0.0305176	-0.0305176	0	0	-0.0305176
182.7	0.0778198	0.0769043	0.0723267	0.0680542	62.8662	57.373	55.8472	0.050354	0.0479126	0.0439453	0.0415039	-0.0610352	0	-0.0305176	0	0.0305176	-30.5176	0	-0.0610352	-0.0305176	0	-0.0305176
182.8	0.0769043	0.0762939	0.0720215	0.067749	62.2559	57.373	56.1523	0.0506592	0.0482178	0.0442505	0.0421143	-0.0305176	0	-0.0610352	0.0305176	-0.0305176	30.5176	-0.0305176	-0.0305176	0	0.0305176	-0.0305176
182.9	0.0762939	0.0756836	0.0714111	0.067749	62.2559	57.0679	56.1523	0.0509644	0.0479126	0.0445557	0.0427246	0.0305176	-0.0305176	-0.0610352	-0.0305176	-0.0305176	30.5176	-0.0305176	-0.0305176	0	-0.0305176	-0.0305176
183	0.0756836	0.0753784	0.0708008	0.0674438	61.9507	57.373	56.1523	0.0512695	0.0479126	0.0445557	0.0436401	-0.0305176	-0.0305176	-0.0610352	-0.0305176	0	0	-0.0610352	0	0	0	-0.0305176
183.1	0.0750732	0.0744629	0.0701904	0.0671387	61.3403	57.6782	56.4575	0.0512695	0.0479126	0.0445557	0.0442505	-0.0305176	-0.0610352	-0.0305176	0.0305176	0	0	-0.0610352	0.0305176	0	-0.0305176	0
183.2	0.0747681	0.0741577	0.0695801	0.0668335	60.73	57.9834	56.7627	0.0512695	0.0485229	0.0445557	0.0445557	-0.0610352	-0.0610352	-0.0305176	-0.0305176	0	0	-0.0305176	0	0	0	-0.0305176
183.3	0.0741577	0.0735474	0.0692749	0.0665283	60.4248	58.2886	57.373	0.0512695	0.0488281	0.0445557	0.045166	-0.0305176	0	-0.0305176	0	0	0	-0.0610352	-0.0305176	0.0305176	0	-0.0915527
183.4	0.0738525	0.072937	0.0689697	0.0665283	60.4248	58.2886	57.6782	0.0512695	0.0494385	0.0445557	0.0454712	0.0305176	0.0305176	-0.0305176	0.0305176	-0.0305176	-30.5176	0.0305176	-0.0610352	0.0305176	-0.0305176	-0.0915527
183.5	0.0735474	0.0723267	0.0689697	0.0665283	60.73	58.2886	57.373	0.0515747	0.0494385	0.045166	0.0454712	0	-0.0305176	-0.0610352	0	0	0	-0.0305176	-0.0305176	-0.0305176	-0.0305176	-0.0915527
183.6	0.0732422	0.0720215	0.0686646	0.0665283	60.73	58.2886	57.373	0.0515747	0.0497437	0.0457764	0.0454712	0	-0.0610352	-0.0305176	0	-0.0305176	30.5176	-0.0610352	-0.0305176	0	-0.0305176	-0.0305176
183.7	0.072937	0.0717163	0.0686646	0.0665283	60.73	57.9834	57.0679	0.0521851	0.0500488	0.0463867	0.0454712	-0.0610352	-0.0610352	-0.0610352	-0.0305176	0.0305176	30.5176	-0.0305176	-0.0305176	0.0305176	-0.0305176	0
183.8	0.072937	0.071106	0.0686646	0.0665283	60.73	57.9834	56.7627	0.0524902	0.0506592	0.0473022	0.0457764	-0.0610352	0	-0.0305176	0	0	0	-0.0305176	0	0.0305176	-0.0305176	-0.0305176
183.9	0.072937	0.071106	0.0683594	0.0662231	60.4248	58.2886	56.7627	0.0531006	0.0509644	0.0476074	0.0463867	0	0.0305176	-0.0305176	0	-0.0305176	-61.0352	-0.0305176	-0.0915527	0.0610352	-0.0305176	-0.0305176
184	0.072937	0.0708008	0.0680542	0.065918	60.4248	58.2886	56.4575	0.0534058	0.0512695	0.0479126	0.0469971	0	-0.0305176	-0.0305176	0	-0.0610352	-30.5176	-0.0305176	-0.0305176	0	-0.0305176	-0.0610352
184.1	0.0726318	0.0708008	0.067749	0.0656128	60.4248	58.2886	56.1523	0.0534058	0.0512695	0.0479126	0.0476074	0	-0.0305176	-0.0610352	0	-0.0305176	0	-0.0610352	0	-0.0305176	-0.0305176	-0.0610352
184.2	0.0720215	0.0704956	0.0674438	0.0650024	60.73	57.9834	56.1523	0.0534058	0.0509644	0.0482178	0.0476074	0.0305176	-0.0305176	-0.0305176	0	0	-30.5176	-0.0305176	0	-0.0610352	-0.0305176	-0.0610352
184.3	0.0720215	0.0708008	0.0671387	0.0643921	60.73	57.6782	56.1523	0.0534058	0.0509644	0.0485229	0.0476074	-0.0305176	-0.0305176	-0.0610352	0	0.0305176	-30.5176	0	-0.0305176	-0.0305176	0	0
184.4	0.0717163	0.0708008	0.0665283	0.0637817	61.0352	57.373	56.1523	0.0534058	0.0512695	0.0485229	0.0476074	0	-0.0305176	-0.0610352	-0.0305176	0	-61.0352	-0.0305176	-0.0610352	0.0305176	0	0
184.5	0.0717163	0.0708008	0.0662231	0.0634766	61.0352	57.373	56.1523	0.0537109	0.0512695	0.0488281	0.0476074	0	0	-0.0610352	-0.0305176	-0.0305176	0	-0.0305176	-0.0610352	-0.0305176	0	-0.0305176
184.6	0.0717163	0.0704956	0.0662231	0.0634766	61.0352	57.373	56.1523	0.0540161	0.0515747	0.0488281	0.0479126	-0.0305176	0	-0.0305176	-0.0610352	-0.0305176	-30.5176	-0.0915527	-0.0305176	-0.0305176	-0.0305176	-0.0305176
184.7	0.0714111	0.0704956	0.065918	0.0637817	61.3403	57.6782	56.4575	0.0537109	0.0515747	0.0488281	0.0482178	0	0	0	0.0305176	-0.0305176	-61.0352	-0.0610352	0.0305176	0	-0.0610352	0
184.8	0.0714111	0.0704956	0.065918	0.0637817	61.3403	57.6782	56.4575	0.0534058	0.0518799	0.0494385	0.0485229	-0.0305176	-0.0305176	-0.0610352	-0.0305176	-0.0305176	-30.5176	-0.0610352	0	0	-0.0305176	0
184.9	0.071106	0.0704956	0.065918	0.0640869	61.6455	57.6782	56.4575	0.0534058	0.0521851	0.0497437	0.0485229	0	-0.0610352	-0.0305176	0	-0.0305176	30.5176	-0.0305176	-0.0305176	0.0305176	-0.0610352	0
185	0.0708008	0.0704956	0.0656128	0.0637817	61.3403	57.373	56.7627	0.0531006	0.0521851	0.0500488	0.0485229	0	0.0305176	0	0.0305176	0	0	0	-0.0915527	-0.0305176	0	-0.0610352
185.1	0.071106	0.0701904	0.0653076	0.0634766	61.3403	57.373	57.0679	0.0531006	0.0521851	0.050354	0.0482178	-0.0610352	-0.0305176	-0.0305176	0	0	-30.5176	-0.0610352	-0.0610352	-0.0610352	0.0305176	-0.0305176
185.2	0.071106	0.0698853	0.0653076	0.0634766	61.0352	57.0679	57.0679	0.0531006	0.0521851	0.0500488	0.0482178	0	-0.0305176	-0.0305176	0	-0.0305176	-30.5176	-0.0305176	-0.0305176	-0.0610352	-0.0305176	-0.0305176
185.3	0.071106	0.0695801	0.0650024	0.0634766	61.0352	56.7627	57.0679	0.0531006	0.0521851	0.0497437	0.0482178	-0.0305176	-0.0305176	-0.0305176	-0.0305176	0	0	0	-0.0610352	-0.0305176	-0.0305176	0
185.4	0.071106	0.0692749	0.0650024	0.0637817	61.0352	56.7627	56.4575	0.0534058	0.0524902	0.0497437	0.0485229	-0.0305176	-0.0305176	-0.0305176	-0.0305176	-0.0305176	-61.0352	-0.0305176	0	-0.0305176	-0.0610352	-0.0305176
185.5	0.0708008	0.0686646	0.0646973	0.0637817	61.3403	57.0679	56.4575	0.0534058	0.0524902	0.0494385	0.0488281	0.0305176	-0.0305176	-0.0305176	-0.0305176	-0.0610352	0	-0.0610352	0	0	-0.0610352	-0.0305176
185.6	0.071106	0.0680542	0.0640869	0.0631714	61.3403	57.373	56.4575	0.0534058	0.0527954	0.0497437	0.0488281	0.0305176	0	0	0	0	-30.5176	-0.0610352	-0.0305176	0.0305176	-0.0305176	-0.0305176
185.7	0.0714111	0.0680542	0.0640869	0.0628662	60.73	57.0679	56.1523	0.0534058	0.0527954	0.0497437	0.0491333	-0.0305176	0.0305176	0	-0.0305176	0	30.5176	-0.0305176	-0.0305176	0	-0.0305176	-0.0305176
185.8	0.0717163	0.0680542	0.0643921	0.0631714	60.4248	57.0679	55.542	0.0534058	0.0527954	0.0500488	0.0494385	-0.0610352	0.0305176	0.0305176	-0.0305176	-0.0305176	0	-0.0305176	-0.0305176	-0.0305176	-0.0305176	-0.0610352
185.9	0.0714111	0.0683594	0.0646973	0.0637817	60.73	57.6782	55.8472	0.0534058	0.0518799	0.0500488	0.0497437	-0.0610352	-0.0305176	-0.0305176	-0.0305176	0	0	0	0	-0.0305176	0	-0.0305176
186	0.071106	0.0683594	0.0650024	0.0646973	61.3403	58.2886	56.1523	0.0540161	0.0512695	0.0497437	0.0494385	-0.0305176	0	-0.0915527	-0.0305176	0	0	0.0305176	-0.0305176	0	0	-0.0305176
186.1	0.0708008	0.0680542	0.0650024	0.0646973	61.6455	58.8989	56.7627	0.0549316	0.0512695	0.0500488	0.0494385	0	-0.0305176	-0.0305176	-0.0305176	-0.0305176	0	-0.0610352	-0.0305176	0	-0.0305176	-0.0305176
186.2	0.0704956	0.0680542	0.0646973	0.0646973	61.6455	58.8989	57.0679	0.055542	0.0515747	0.050354	0.0500488	0	-0.0305176	-0.0305176	-0.0305176	0	0	-0.0610352	0	0	-0.0305176	0
186.3	0.0701904	0.0680542	0.0640869	0.0643921	61.6455	58.8989	57.0679	0.0558472	0.0518799	0.0506592	0.050354	-0.0305176	0	0	-0.0305176	0	-30.5176	-0.0305176	0.0305176	0	-0.0305176	0.0305176
186.4	0.0698853	0.0680542	0.0634766	0.0640869	61.3403	58.8989	57.0679	0.055542	0.0524902	0.0509644	0.050354	-0.0305176	0	0.0305176	-0.0305176	-0.0305176	0	0	0	-0.0610352	-0.0610352	0
186.5	0.0698853	0.0680542	0.0631714	0.0640869	61.3403	58.8989	57.0679	0.055542	0.0527954	0.0512695	0.0500488	-0.0305176	-0.0305176	0	0	-0.0610352	30.5176	-0.0305176	0	-0.0305176	-0.0305176	-0.0305176
186.6	0.0698853	0.067749	0.0631714	0.0637817	61.0352	58.8989	56.7627	0.0552368	0.0531006	0.0512695	0.0500488	-0.0305176	0.0305176	-0.0305176	0	0	-30.5176	-0.0305176	-0.0305176	-0.0305176	0	-0.0305176
186.7	0.0695801	0.0674438	0.0634766	0.0637817	60.73	58.8989	57.0679	0.0549316	0.0531006	0.0512695	0.0497437	-0.0305176	0.0305176	0	0	-0.0305176	0	0	-0.0305176	0.0305176	-0.0305176	-0.0610352
186.8	0.0695801	0.0674438	0.0637817	0.0637817	61.0352	58.8989	57.0679	0.0546265	0.0531006	0.0515747	0.0500488	0	-0.0305176	-0.0305176	-0.0305176	0	-30.5176	0	0	0	-0.0305176	-0.0610352
186.9	0.0695801	0.0671387	0.0640869	0.0637817	61.0352	58.5938	57.373	0.0543213	0.0531006	0.0515747	0.050354	-0.0610352	-0.0305176	-0.0305176	-0.0915527	-0.0305176	-30.5176	0	-0.0305176	-0.0305176	0	-0.0305176
187	0.0695801	0.0671387	0.0643921	0.0637817	61.0352	58.5938	57.6782	0.0543213	0.0531006	0.0518799	0.050354	-0.0610352	-0.0305176	0	-0.0305176	-0.0305176	0	0	0.0305176	-0.0305176	0	0
187.1	0.0695801	0.0668335	0.0643921	0.0637817	61.3403	58.2886	57.6782	0.0546265	0.0534058	0.0518799	0.050354	0.0305176	-0.0305176	-0.0305176	-0.0305176	-0.0305176	0	-0.0305176	0	0	0	0
187.2	0.0695801	0.0665283	0.0643921	0.0640869	61.3403	58.2886	57.6782	0.0549316	0.0537109	0.0518799	0.050354	0	0.0305176	0	-0.0305176	-0.0305176	-30.5176	0	0	0.0305176	-0.0305176	0.0305176
187.3	0.0695801	0.0662231	0.0643921	0.0640869	61.3403	58.2886	57.6782	0.0549316	0.0543213	0.0518799	0.0506592	0	0	0	0	-0.0610352	-30.5176	-0.0305176	0	-0.0305176	-0.0305176	-0.0610352
187.4	0.0692749	0.065918	0.0640869	0.0640869	61.6455	58.2886	57.6782	0.0552368	0.0549316	0.0518799	0.0509644	-0.0305176	-0.0305176	0	-0.0305176	-0.0610352	-61.0352	0	0	-0.0305176	0	-0.0305176
187.5	0.0689697	0.0656128	0.0637817	0.0640869	61.9507	58.2886	57.373	0.0558472	0.0552368	0.0518799	0.0515747	-0.0610352	0	0	-0.0305176	0	-30.5176	0.0305176	0	-0.0305176	0.0305176	-0.0610352
187.6	0.0689697	0.0653076	0.0637817	0.0640869	62.2559	58.2886	57.0679	0.0561523	0.0552368	0.0518799	0.0515747	-0.0610352	-0.0610352	-0.0305176	-0.0305176	-0.0305176	-30.5176	0	-0.0305176	0	-0.0305176	-0.0305176
187.7	0.0692749	0.0653076	0.0634766	0.0640869	62.561	58.2886	57.0679	0.0561523	0.0549316	0.0518799	0.0515747	-0.0610352	-0.0610352	-0.0305176	-0.0305176	0	-61.0352	0.0305176	-0.0305176	-0.0305176	0.0305176	0.0305176
187.8	0.0692749	0.0653076	0.0634766	0.0640869	62.561	58.5938	57.0679	0.0561523	0.0546265	0.0521851	0.0515747	-0.0305176	-0.0305176	-0.0305176	-0.0305176	-0.0915527	-61.0352	0	0	-0.0305176	-0.0305176	0.0305176
187.9	0.0692749	0.0650024	0.0634766	0.0640869	62.8662	58.5938	57.0679	0.0558472	0.0546265	0.0518799	0.0518799	-0.0305176	-0.0305176	0.0305176	-0.0305176	0	-30.5176	-0.0305176	0	-0.0305176	-0.0305176	-0.0305176
188	0.0689697	0.0650024	0.0634766	0.0637817	62.8662	58.5938	57.6782	0.0561523	0.0543213	0.0518799	0.0521851	-0.0610352	-0.0305176	0.0305176	0	-0.0305176	-61.0352	-0.0305176	0	-0.0305176	0	-0.0305176
188.1	0.0686646	0.0653076	0.0634766	0.0634766	62.8662	58.5938	57.6782	0.0561523	0.0540161	0.0518799	0.0524902	-0.0305176	0	-0.0305176	0.0305176	0	0	-0.0610352	-0.0305176	-0.0305176	0	-0.0305176
188.2	0.0686646	0.0656128	0.0640869	0.0634766	62.8662	58.5938	57.6782	0.0564575	0.0543213	0.0518799	0.0524902	-0.0305176	-0.0305176	0	0	0	0	0	-0.0305176	-0.0915527	0.0305176	-0.0305176
188.3	0.0683594	0.065918	0.0643921	0.0631714	62.2559	58.5938	57.6782	0.0564575	0.0543213	0.0518799	0.0521851	-0.0305176	-0.0305176	-0.0305176	0.0305176	0	0	0	-0.0305176	-0.0610352	-0.0305176	-0.0305176
188.4	0.0680542	0.0662231	0.0646973	0.0631714	61.6455	58.8989	57.6782	0.0561523	0.0546265	0.0521851	0.0518799	-0.0305176	0	-0.0305176	0	0.0305176	0	0	-0.0305176	-0.0305176	0	-0.0610352
188.5	0.067749	0.0662231	0.0650024	0.0631714	61.3403	58.5938	57.373	0.0558472	0.0552368	0.0524902	0.0515747	-0.0610352	-0.0305176	-0.0305176	0	0.0305176	-61.0352	0	-0.0305176	-0.0610352	0	-0.0305176
188.6	0.0674438	0.0662231	0.0650024	0.0631714	60.73	58.2886	57.373	0.0561523	0.055542	0.0524902	0.0515747	-0.0305176	-0.0610352	0	-0.0610352	0	0	-0.0305176	-0.0610352	-0.0305176	-0.0305176	0
188.7	0.0671387	0.0662231	0.0650024	0.0631714	60.4248	57.9834	57.0679	0.0564575	0.0558472	0.0524902	0.0515747	0	-0.0305176	0	0	-0.0305176	-30.5176	-0.0305176	0	-0.0610352	0	0
188.8	0.0674438	0.065918	0.0646973	0.0631714	60.4248	57.9834	57.0679	0.0564575	0.0558472	0.0524902	0.0515747	0	0.0305176	0.0610352	-0.0305176	0.0305176	0	-0.0610352	-0.0305176	0.0305176	-0.0610352	0.0305176
188.9	0.0674438	0.065918	0.0646973	0.0631714	60.4248	57.9834	57.0679	0.0564575	0.0558472	0.0527954	0.0515747	0	-0.0305176	0.0305176	-0.0305176	0	0	0	0	-0.0305176	0	0
189	0.0680542	0.0656128	0.0646973	0.0634766	61.0352	58.2886	57.373	0.0561523	0.0558472	0.0527954	0.0518799	-0.0305176	-0.0305176	0.0305176	0	0	-30.5176	0.0305176	-0.0305176	-0.0610352	0	0
189.1	0.0680542	0.0656128	0.0646973	0.0634766	61.6455	58.5938	57.6782	0.0564575	0.0558472	0.0531006	0.0518799	-0.0610352	-0.0305176	-0.0305176	0	-0.0305176	-30.5176	0	-0.0305176	-0.0610352	0	0.0610352
189.2	0.0680542	0.0656128	0.0646973	0.0634766	61.9507	58.8989	57.6782	0.0567627	0.0561523	0.0531006	0.0515747	0	-0.0305176	0.0305176	-0.0305176	0	-30.5176	0	-0.0305176	-0.0610352	-0.0305176	-0.0305176
189.3	0.0680542	0.0656128	0.0646973	0.0631714	61.9507	59.2041	57.6782	0.0570679	0.0564575	0.0531006	0.0515747	-0.0915527	-0.0305176	0	-0.0305176	-0.0305176	0	0	-0.0305176	0	-0.0305176	0.0610352
189.4	0.067749	0.065918	0.0646973	0.0631714	61.9507	59.5093	57.6782	0.057373	0.0564575	0.0534058	0.0515747	-0.0305176	-0.0305176	0.0610352	-0.0610352	0.0305176	-61.0352	-0.0305176	0	0	-0.0305176	0
189.5	0.0674438	0.065918	0.0650024	0.0628662	61.9507	59.5093	57.373	0.057373	0.0564575	0.0537109	0.0515747	-0.0305176	0	0.0305176	-0.0305176	0	-30.5176	-0.0610352	0.0305176	-0.0610352	-0.0305176	0.0305176
189.6	0.0674438	0.0656128	0.0650024	0.062561	61.6455	59.5093	57.373	0.057373	0.0564575	0.0540161	0.0518799	0	-0.0305176	0.0305176	-0.0305176	0	-30.5176	0	-0.0305176	-0.0305176	-0.0305176	0
189.7	0.0671387	0.0653076	0.0650024	0.0622559	61.3403	59.5093	57.0679	0.0570679	0.0564575	0.0543213	0.0518799	-0.0305176	0	0	-0.0610352	-0.0610352	-30.5176	0	0	0.0305176	-0.0305176	0.0305176
189.8	0.0674438	0.0650024	0.0646973	0.0622559	61.0352	59.5093	57.0679	0.0567627	0.0564575	0.0543213	0.0518799	-0.0305176	0	0	0	0	61.0352	0	-0.0610352	0	-0.0305176	-0.0305176
189.9	0.067749	0.0650024	0.0643921	0.062561	61.0352	59.5093	57.0679	0.0567627	0.0564575	0.0543213	0.0515747	-0.0305176	0.0305176	0	0	-0.0610352	-61.0352	0	0	-0.0915527	0.0305176	0
190	0.067749	0.0646973	0.0640869	0.0628662	61.0352	59.2041	57.373	0.0567627	0.0561523	0.0540161	0.0512695	-0.0305176	0	0.0305176	-0.0610352	0.0305176	0	-0.0305176	-0.0610352	-0.0610352	0	0
190.1	0.0674438	0.0650024	0.0643921	0.0628662	61.3403	59.5093	57.9834	0.0567627	0.0558472	0.0540161	0.0512695	0	-0.0610352	-0.0610352	-0.0915527	0.0305176	0	0	0	-0.0610352	-0.0305176	0.0610352
190.2	0.0671387	0.0650024	0.0643921	0.0628662	61.9507	59.5093	58.5938	0.0567627	0.0558472	0.0537109	0.0512695	-0.0305176	-0.0610352	-0.0305176	-0.0610352	0	-61.0352	0	-0.0305176	-0.0305176	-0.0305176	0
190.3	0.0665283	0.0650024	0.0643921	0.062561	61.9507	59.5093	58.8989	0.0567627	0.0558472	0.0537109	0.0512695	0	0	0.0305176	-0.0610352	-0.0305176	-30.5176	0	0	-0.0610352	-0.0305176	0.0305176
190.4	0.0662231	0.0653076	0.0643921	0.0628662	62.2559	59.2041	58.8989	0.0564575	0.0561523	0.0534058	0.0515747	-0.0305176	0	0.0305176	-0.0305176	0	-61.0352	-0.0305176	0	-0.0305176	0.0305176	0
190.5	0.065918	0.0653076	0.0640869	0.0631714	62.561	59.2041	58.8989	0.0561523	0.0561523	0.0534058	0.0515747	-0.0305176	0	0.0305176	0	-0.0610352	-30.5176	-0.0305176	0.0305176	-0.0305176	0	0
190.6	0.0656128	0.0653076	0.0640869	0.0631714	62.561	58.8989	58.5938	0.0558472	0.0564575	0.0531006	0.0518799	-0.0305176	-0.0610352	0.0305176	-0.0305176	-0.0305176	-30.5176	0	0	-0.0610352	-0.0305176	0.0305176
190.7	0.0656128	0.0653076	0.0640869	0.0634766	62.561	58.5938	58.2886	0.0561523	0.0558472	0.0527954	0.0521851	-0.0610352	-0.0610352	-0.0305176	-0.0610352	-0.0305176	0	0	-0.0610352	-0.0915527	0	0.0305176
190.8	0.065918	0.0650024	0.0637817	0.0634766	62.2559	58.2886	58.2886	0.0561523	0.055542	0.0527954	0.0521851	-0.0610352	0	0	-0.0305176	0.0305176	-30.5176	-0.0305176	-0.0610352	-0.0305176	0	0.0305176
190.9	0.0656128	0.0646973	0.0637817	0.0634766	61.9507	57.9834	58.2886	0.0561523	0.0552368	0.0531006	0.0521851	-0.0610352	0	0.0610352	-0.0305176	0	-91.5527	0.0305176	-0.0305176	-0.0610352	0.0305176	-0.0305176
191	0.0656128	0.0643921	0.0637817	0.0634766	61.9507	57.9834	57.9834	0.0564575	0.0552368	0.0534058	0.0521851	-0.0305176	-0.0305176	0	0	0	-91.5527	0	-0.0305176	-0.0610352	0	-0.0305176
191.1	0.0656128	0.0643921	0.0637817	0.0628662	61.9507	57.9834	57.9834	0.0561523	0.0549316	0.0534058	0.0524902	-0.0305176	0	0.0305176	-0.0305176	-0.0610352	-30.5176	-0.0305176	0.0305176	-0.0610352	-0.0610352	0
191.2	0.0656128	0.0643921	0.0640869	0.0622559	61.6455	57.6782	57.9834	0.0558472	0.0549316	0.0531006	0.0527954	-0.0305176	-0.0305176	0.0305176	-0.0610352	-0.0305176	-30.5176	-0.0305176	0	-0.0610352	-0.0305176	0
191.3	0.0656128	0.0640869	0.0643921	0.0619507	61.3403	57.373	58.2886	0.0558472	0.0546265	0.0534058	0.0531006	-0.0305176	0	-0.0305176	-0.0305176	0	0	0	-0.0305176	0	-0.0305176	-0.0305176
191.4	0.0653076	0.0640869	0.0646973	0.0619507	60.73	57.373	58.5938	0.0561523	0.0549316	0.0534058	0.0531006	-0.0610352	0	0	0	-0.0610352	0	0.0610352	0	0	0.0305176	0
191.5	0.0650024	0.0640869	0.0646973	0.0616455	60.4248	57.0679	58.8989	0.0564575	0.0549316	0.0540161	0.0534058	-0.0610352	0.0305176	0.0305176	0	-0.0610352	-30.5176	0	-0.0305176	-0.0305176	0	-0.0305176
191.6	0.0650024	0.0640869	0.0646973	0.0619507	60.4248	57.373	58.8989	0.0567627	0.0552368	0.0543213	0.0534058	-0.0610352	0.0305176	0.0305176	-0.0305176	-0.0305176	-61.0352	0.0305176	0	-0.0305176	0	0
191.7	0.0646973	0.0634766	0.0646973	0.0619507	60.1196	57.6782	58.8989	0.0567627	0.0552368	0.0549316	0.0531006	0	-0.0305176	0.0305176	-0.0305176	-0.0305176	0	0	0.0305176	-0.0610352	0	0.0305176
191.8	0.0646973	0.0631714	0.0643921	0.0622559	60.4248	58.2886	58.8989	0.0564575	0.0552368	0.0549316	0.0527954	-0.0305176	-0.0305176	-0.0305176	-0.0610352	0	-30.5176	0.0305176	0	-0.0305176	-0.0915527	0
191.9	0.0646973	0.0631714	0.0637817	0.0622559	60.1196	58.2886	58.8989	0.0564575	0.0552368	0.0549316	0.0524902	-0.0305176	-0.0610352	-0.0305176	-0.0915527	0.0305176	-30.5176	0.0305176	-0.0305176	0	-0.0610352	0.0305176
192	0.0646973	0.0631714	0.0634766	0.0619507	60.1196	57.9834	58.8989	0.0567627	0.055542	0.0543213	0.0521851	-0.0610352	0	0.0305176	0	-0.0305176	-61.0352	0	-0.0305176	-0.0305176	0.0305176	0.0305176
192.1	0.0646973	0.0634766	0.0631714	0.0619507	60.1196	57.6782	59.2041	0.0570679	0.0558472	0.0543213	0.0521851	0	0.0305176	0	0.0305176	-0.0915527	-30.5176	0	-0.0305176	0	0.0305176	0
192.2	0.0646973	0.0634766	0.0631714	0.0619507	59.8145	57.373	59.2041	0.0570679	0.0564575	0.0543213	0.0518799	-0.0305176	0.0305176	0.0305176	0.0305176	-0.0305176	-30.5176	0	-0.0305176	-0.0305176	0.0305176	0
192.3	0.0646973	0.0634766	0.0634766	0.0622559	59.8145	57.6782	59.2041	0.057373	0.0564575	0.0546265	0.0515747	-0.0305176	0	0	0.0305176	-0.0305176	0	0	-0.0610352	-0.0915527	0	0
192.4	0.0646973	0.0631714	0.0637817	0.062561	59.5093	57.6782	59.5093	0.057373	0.0558472	0.0543213	0.0515747	-0.0305176	-0.0610352	-0.0305176	-0.0305176	0	0	0	0	-0.0610352	0	0
192.5	0.0643921	0.0628662	0.0640869	0.062561	59.5093	57.6782	59.5093	0.0570679	0.055542	0.0543213	0.0512695	-0.0305176	-0.0610352	-0.0305176	-0.0610352	0.0305176	-30.5176	0.0305176	0	-0.0610352	0	0
192.6	0.0637817	0.0622559	0.0643921	0.062561	59.5093	57.6782	59.5093	0.0570679	0.0552368	0.0543213	0.0512695	0.0610352	-0.0610352	-0.0305176	-0.0305176	0	-30.5176	0.0305176	0	-0.0305176	-0.0305176	0.0305176
192.7	0.0637817	0.0616455	0.0643921	0.062561	59.2041	57.6782	59.5093	0.0570679	0.0549316	0.0543213	0.0512695	0	0	-0.0305176	-0.0305176	-0.0305176	-61.0352	-0.0305176	0	0	-0.0305176	0.0305176
192.8	0.0637817	0.0610352	0.0643921	0.062561	58.8989	57.9834	59.2041	0.0570679	0.0549316	0.0540161	0.0509644	-0.0305176	0.0305176	-0.0305176	0	-0.0305176	-30.5176	-0.0305176	0	-0.0305176	-0.0305176	-0.0305176
192.9	0.0640869	0.0613403	0.0646973	0.0622559	59.2041	58.2886	58.8989	0.057373	0.0552368	0.0540161	0.0509644	0	0.0305176	0	0	0	30.5176	-0.0305176	0	-0.0610352	-0.0305176	0
193	0.0640869	0.0616455	0.0646973	0.0619507	59.2041	58.2886	58.8989	0.057373	0.055542	0.0543213	0.0509644	-0.0610352	0	0	-0.0305176	0.0305176	-30.5176	-0.0305176	0	-0.0610352	0.0305176	-0.0305176
193.1	0.0640869	0.0619507	0.0646973	0.0619507	59.2041	58.2886	58.5938	0.057373	0.0558472	0.0540161	0.0512695	-0.0305176	-0.0305176	0	-0.0305176	0	-30.5176	0.0305176	-0.0305176	-0.0305176	-0.0305176	-0.0305176
193.2	0.0643921	0.0616455	0.0643921	0.0616455	59.2041	58.2886	58.5938	0.0576782	0.0558472	0.0540161	0.0515747	-0.0610352	0	0	0	0	-61.0352	0.0305176	-0.0610352	-0.0610352	0	0
193.3	0.0643921	0.0616455	0.0643921	0.0616455	58.8989	57.9834	58.5938	0.0576782	0.055542	0.0540161	0.0515747	-0.0305176	-0.0305176	0.0610352	0	0	-61.0352	-0.0915527	-0.0305176	-0.0610352	-0.0305176	0
193.4	0.0646973	0.0619507	0.0640869	0.0616455	58.5938	57.9834	58.5938	0.057373	0.0552368	0.0540161	0.0512695	0	-0.0305176	0	-0.0610352	0.0305176	-30.5176	-0.0305176	0	-0.0610352	0.0305176	0.0610352
193.5	0.0646973	0.0619507	0.0637817	0.0613403	58.5938	57.6782	58.8989	0.0576782	0.0552368	0.0537109	0.0512695	-0.0305176	0	-0.0305176	-0.0305176	0	-30.5176	-0.0305176	-0.0305176	-0.0305176	-0.0305176	0
193.6	0.0646973	0.0619507	0.0637817	0.0616455	58.5938	57.373	58.8989	0.0576782	0.0552368	0.0534058	0.0509644	-0.0305176	0	0.0305176	-0.0610352	0	0	-0.0305176	-0.0305176	-0.0305176	0	0.0305176
193.7	0.0646973	0.0622559	0.0640869	0.0616455	58.8989	57.373	58.8989	0.0576782	0.0549316	0.0534058	0.0509644	-0.0305176	0	0.0305176	0	-0.0305176	-30.5176	-0.0305176	-0.0305176	0	0	0
193.8	0.0640869	0.0619507	0.0643921	0.0619507	59.5093	57.6782	58.8989	0.0576782	0.0546265	0.0537109	0.0509644	0	0	0.0305176	0.0305176	0	-30.5176	-0.0305176	-0.0610352	-0.0610352	0.0305176	-0.0305176
193.9	0.0634766	0.0616455	0.0637817	0.0619507	59.8145	58.5938	58.8989	0.057373	0.0543213	0.0540161	0.0512695	0	0	0	0	0	0	-0.0305176	-0.0305176	-0.0610352	0.0305176	-0.0305176
194	0.0628662	0.0613403	0.0631714	0.0613403	59.5093	59.2041	59.5093	0.057373	0.0546265	0.0537109	0.0518799	-0.0610352	0	0.0610352	0	0	0	-0.0305176	-0.0610352	-0.0610352	0	-0.0305176
194.1	0.0628662	0.0610352	0.0628662	0.06073	58.5938	59.2041	59.5093	0.057373	0.0552368	0.0540161	0.0521851	-0.0610352	-0.0305176	0	-0.0610352	0.0305176	-61.0352	0	-0.0305176	-0.0305176	0	0.0305176
194.2	0.0631714	0.0610352	0.0631714	0.0601196	58.2886	58.5938	58.5938	0.0570679	0.0552368	0.0543213	0.0527954	-0.0305176	-0.0305176	-0.0610352	0	0.0305176	-30.5176	0	-0.0305176	-0.0305176	-0.0305176	0.0305176
194.3	0.0634766	0.0613403	0.0634766	0.0598145	58.2886	57.9834	57.9834	0.0567627	0.0549316	0.0543213	0.0531006	-0.0305176	0.0305176	-0.0305176	-0.0305176	-0.0305176	-30.5176	0	0	0.0305176	0	0
194.4	0.0637817	0.0616455	0.0640869	0.0601196	58.5938	57.6782	57.6782	0.0570679	0.0546265	0.0543213	0.0527954	0	0.0305176	-0.0610352	-0.0305176	-0.0305176	-61.0352	-0.0610352	0.0305176	0	-0.0915527	0
194.5	0.0634766	0.0616455	0.0640869	0.0604248	59.2041	57.6782	57.373	0.057373	0.0543213	0.0540161	0.0521851	0	0	0	0	-0.0305176	0	-0.0305176	0	0	0	0
194.6	0.0634766	0.0616455	0.0640869	0.06073	59.8145	57.6782	57.373	0.0576782	0.0543213	0.0543213	0.0518799	0	0	0	0.0305176	-0.0305176	30.5176	-0.0305176	-0.0305176	0	0.0610352	0
194.7	0.0637817	0.0616455	0.0640869	0.0610352	60.4248	57.6782	57.0679	0.0576782	0.0546265	0.0546265	0.0515747	-0.0305176	0	-0.0610352	-0.0305176	-0.0305176	0	0	-0.0915527	0	-0.0305176	0
194.8	0.0637817	0.0616455	0.0634766	0.0610352	61.0352	57.6782	57.0679	0.0576782	0.0549316	0.0549316	0.0515747	-0.0305176	0	-0.0610352	-0.0610352	0.0305176	-30.5176	0	-0.0915527	-0.0305176	0	-0.0305176
194.9	0.0634766	0.0619507	0.0631714	0.0610352	61.0352	57.6782	57.0679	0.0576782	0.0546265	0.0546265	0.0518799	-0.0305176	0	-0.0610352	-0.0305176	0	-30.5176	0	0.0305176	0	-0.0610352	0
195	0.0634766	0.0619507	0.0631714	0.0610352	61.0352	57.6782	57.0679	0.0576782	0.0543213	0.0546265	0.0518799	0	-0.0610352	-0.0610352	-0.0305176	-0.0305176	-61.0352	-0.0305176	0	0.0305176	-0.0305176	-0.0305176
195.1	0.0631714	0.0622559	0.0634766	0.06073	60.73	57.6782	57.0679	0.0576782	0.0543213	0.0543213	0.0518799	0.0305176	-0.0305176	-0.0305176	0	-0.0305176	-30.5176	-0.0305176	0	0	-0.0610352	0.0305176
195.2	0.0628662	0.0622559	0.0634766	0.0604248	60.4248	57.6782	57.0679	0.0576782	0.0543213	0.0546265	0.0518799	0	-0.0305176	-0.0305176	0	-0.0305176	30.5176	-0.0305176	-0.0305176	-0.0305176	-0.0610352	0
195.3	0.0628662	0.0622559	0.0634766	0.0604248	60.4248	57.373	57.0679	0.0576782	0.0543213	0.0546265	0.0521851	0	-0.0305176	0	-0.0305176	-0.0305176	0	-0.0305176	0	0	-0.0610352	0
195.4	0.0628662	0.0622559	0.0631714	0.0604248	60.4248	56.7627	57.0679	0.0576782	0.0543213	0.0546265	0.0521851	-0.0305176	0	-0.0610352	0	0	0	-0.0305176	-0.0305176	0	-0.0305176	-0.0305176
195.5	0.0628662	0.0622559	0.0628662	0.0604248	60.73	56.7627	57.373	0.0576782	0.0546265	0.0546265	0.0521851	-0.0305176	0	-0.0305176	0.0305176	-0.0305176	30.5176	0.0305176	-0.0610352	-0.0610352	0	-0.0610352
195.6	0.0628662	0.0622559	0.0628662	0.0604248	60.73	56.7627	57.6782	0.0576782	0.0549316	0.0543213	0.0518799	0	-0.0610352	-0.0610352	-0.0305176	-0.0305176	30.5176	-0.0305176	0	0	-0.0610352	-0.0305176
195.7	0.062561	0.062561	0.0628662	0.0601196	60.73	57.0679	57.6782	0.0576782	0.0552368	0.0543213	0.0518799	-0.0305176	-0.0610352	-0.0305176	-0.0305176	-0.0305176	-30.5176	-0.0305176	0	-0.0305176	-0.0305176	-0.0305176
195.8	0.062561	0.062561	0.0628662	0.0598145	60.4248	57.373	57.6782	0.057373	0.0558472	0.0543213	0.0515747	0.0305176	-0.0610352	-0.0305176	-0.0305176	-0.0305176	-30.5176	-0.0305176	0	-0.0305176	0	-0.0610352
195.9	0.0622559	0.0622559	0.0628662	0.0598145	60.1196	57.373	57.6782	0.0570679	0.0561523	0.0543213	0.0515747	0	-0.0305176	-0.0305176	-0.0305176	0	-30.5176	0	0.0610352	0	-0.0305176	-0.0610352
196	0.062561	0.0622559	0.0628662	0.0601196	60.1196	57.6782	57.6782	0.0570679	0.0564575	0.0543213	0.0518799	0.0305176	-0.0610352	0	-0.0305176	0	-30.5176	-0.0305176	0	-0.0305176	-0.0305176	-0.0305176
196.1	0.062561	0.0622559	0.062561	0.0604248	59.8145	57.6782	57.373	0.0567627	0.0561523	0.0540161	0.0521851	0.0305176	-0.0305176	0	0	-0.0305176	0	-0.0305176	0.0305176	0	-0.0610352	0
196.2	0.0628662	0.062561	0.062561	0.0601196	59.8145	57.6782	57.0679	0.0570679	0.0561523	0.0537109	0.0527954	-0.0305176	-0.0305176	-0.0610352	0	-0.0305176	-30.5176	-0.0305176	0.0305176	-0.0610352	-0.0305176	-0.0305176
196.3	0.0628662	0.062561	0.0628662	0.0601196	60.1196	57.6782	57.0679	0.0576782	0.0561523	0.0537109	0.0531006	0	-0.0305176	0.0305176	-0.0305176	-0.0610352	-30.5176	0	-0.0305176	-0.0305176	0	-0.0610352
196.4	0.0631714	0.0622559	0.0631714	0.0601196	60.4248	57.6782	56.7627	0.0579834	0.0561523	0.0537109	0.0534058	-0.0305176	-0.0305176	-0.0305176	0	-0.0305176	-30.5176	0	-0.0305176	0	0	-0.0610352
196.5	0.0631714	0.0619507	0.0631714	0.0601196	60.73	57.6782	57.0679	0.0582886	0.0564575	0.0537109	0.0534058	0	-0.0610352	-0.0305176	-0.0610352	0	-30.5176	0.0305176	0	-0.0305176	0	-0.0305176
196.6	0.0631714	0.0619507	0.0628662	0.0601196	61.0352	57.6782	57.373	0.0582886	0.0564575	0.0540161	0.0531006	0	-0.0305176	-0.0610352	-0.0305176	0.0305176	-30.5176	-0.0305176	0	0	0	-0.0610352
196.7	0.0631714	0.0616455	0.0628662	0.0601196	61.3403	57.373	57.373	0.0579834	0.0567627	0.0543213	0.0527954	0.0305176	-0.0305176	-0.0610352	-0.0305176	-0.0305176	-61.0352	0	0.0305176	0	-0.0305176	-0.0305176
196.8	0.0631714	0.0619507	0.0628662	0.0598145	61.3403	57.373	57.373	0.0579834	0.057373	0.0546265	0.0527954	0	-0.0305176	0.0305176	0	-0.0915527	-30.5176	-0.0305176	0	0	-0.0305176	-0.0305176
196.9	0.0631714	0.0622559	0.0628662	0.0598145	61.0352	57.373	57.373	0.0579834	0.0576782	0.0546265	0.0524902	0.0305176	-0.0305176	-0.0305176	0.0305176	-0.0305176	-61.0352	-0.0305176	0.0305176	-0.0305176	-0.0305176	-0.0305176
197	0.0631714	0.062561	0.0628662	0.0598145	60.73	57.6782	57.373	0.0579834	0.0576782	0.0546265	0.0524902	-0.0610352	-0.0305176	-0.0305176	0	-0.0610352	0	0	0	-0.0305176	0	-0.0305176
197.1	0.0631714	0.062561	0.062561	0.0598145	60.73	57.9834	57.9834	0.0582886	0.0576782	0.0543213	0.0527954	0	-0.0305176	-0.0305176	0	-0.0305176	-30.5176	0	-0.0305176	0	0	-0.0610352
197.2	0.0631714	0.062561	0.0622559	0.0598145	60.4248	57.9834	58.2886	0.0585937	0.0570679	0.0540161	0.0531006	0	-0.0610352	-0.0610352	-0.0610352	-0.0915527	-30.5176	0.0305176	-0.0305176	-0.0305176	-0.0305176	-0.0305176
197.3	0.0628662	0.0622559	0.0622559	0.0598145	60.4248	57.9834	58.5938	0.0588989	0.0567627	0.0537109	0.0534058	-0.0305176	-0.0305176	-0.0610352	-0.0305176	0	-61.0352	0	-0.0305176	-0.0305176	0	-0.0610352
197.4	0.0628662	0.0619507	0.0622559	0.0598145	60.4248	57.9834	58.5938	0.0592041	0.0564575	0.0540161	0.0534058	0	-0.0610352	-0.0305176	-0.0305176	0	-91.5527	-0.0305176	-0.0305176	0.0610352	-0.0610352	-0.0305176
197.5	0.062561	0.0619507	0.0622559	0.0598145	60.1196	57.9834	58.5938	0.0592041	0.0564575	0.0543213	0.0534058	0.0305176	-0.0305176	-0.0610352	0	0	-30.5176	-0.0305176	0.0305176	-0.0305176	-0.0305176	-0.0610352
197.6	0.0622559	0.0622559	0.0622559	0.0598145	59.8145	57.9834	58.5938	0.0592041	0.0567627	0.0546265	0.0531006	0.0305176	-0.0305176	-0.0305176	-0.0305176	-0.0305176	-30.5176	-0.0305176	0	0.0305176	-0.0305176	0
197.7	0.0619507	0.0622559	0.0622559	0.0601196	59.5093	57.9834	58.2886	0.0588989	0.0567627	0.0549316	0.0527954	0	0.0305176	-0.0305176	0.0305176	-0.0305176	0	-0.0610352	0.0305176	0.0305176	-0.0305176	-0.0610352
197.8	0.0622559	0.0622559	0.062561	0.0601196	59.5093	57.9834	58.5938	0.0592041	0.0564575	0.0549316	0.0524902	-0.0305176	-0.0305176	-0.0610352	0.0305176	-0.0610352	0	0	0	0.0305176	-0.0305176	0
197.9	0.0628662	0.0622559	0.062561	0.0604248	59.8145	57.9834	58.5938	0.0592041	0.0561523	0.0549316	0.0521851	0.0305176	-0.0305176	-0.0610352	-0.0305176	-0.0610352	30.5176	-0.0305176	-0.0305176	0	-0.0305176	-0.0610352
198	0.0631714	0.0622559	0.062561	0.0604248	59.8145	58.2886	58.2886	0.0592041	0.0561523	0.0552368	0.0521851	0	0	-0.0305176	-0.0610352	-0.0610352	-30.5176	-0.0305176	-0.0610352	0	-0.0610352	-0.0305176
198.1	0.0637817	0.062561	0.062561	0.0604248	60.1196	58.2886	57.9834	0.0592041	0.0558472	0.0549316	0.0524902	0.0305176	0	-0.0305176	-0.0305176	-0.0305176	0	-0.0610352	-0.0305176	-0.0305176	-0.0305176	-0.0915527
198.2	0.0640869	0.062561	0.062561	0.0604248	59.8145	58.5938	57.6782	0.0588989	0.0558472	0.0546265	0.0527954	-0.0305176	-0.0305176	-0.0610352	-0.0305176	-0.0305176	-30.5176	-0.0610352	0.0305176	0	-0.0610352	0
198.3	0.0640869	0.062561	0.062561	0.0601196	59.8145	58.5938	57.0679	0.0588989	0.0558472	0.0540161	0.0531006	0.0305176	-0.0610352	-0.0305176	-0.0610352	0	-30.5176	-0.0305176	0	0.0305176	-0.12207	0
198.4	0.0637817	0.0622559	0.0622559	0.0601196	59.8145	58.8989	56.7627	0.0592041	0.055542	0.0540161	0.0534058	0	-0.0610352	-0.0610352	-0.0610352	0	0	-0.0610352	-0.0305176	0.0305176	-0.0610352	0
198.5	0.0634766	0.0622559	0.0619507	0.0601196	59.8145	58.8989	56.4575	0.0588989	0.055542	0.0540161	0.0531006	0	0.0305176	-0.0305176	-0.0305176	-0.0305176	0	-0.0305176	-0.0305176	0	-0.0915527	-0.0305176
198.6	0.0631714	0.0622559	0.0613403	0.0598145	60.1196	58.8989	56.4575	0.0588989	0.055542	0.0543213	0.0531006	0.0305176	-0.0305176	0	0.0305176	-0.0610352	-30.5176	-0.0915527	0	-0.0305176	-0.0305176	-0.0610352
198.7	0.0622559	0.0622559	0.0610352	0.0601196	60.1196	58.5938	57.0679	0.0588989	0.0558472	0.0543213	0.0531006	0	0.0305176	0	0	-0.0610352	0	0	-0.0305176	0	-0.0610352	-0.0610352
198.8	0.0619507	0.0619507	0.06073	0.0601196	59.8145	58.2886	57.373	0.0592041	0.0558472	0.0543213	0.0531006	0	-0.0610352	-0.0610352	-0.0915527	-0.0305176	-30.5176	-0.0305176	0	-0.0305176	-0.0305176	-0.0610352
198.9	0.0619507	0.0619507	0.0604248	0.0598145	59.8145	57.9834	57.6782	0.0595093	0.0558472	0.0546265	0.0527954	-0.0305176	-0.0305176	-0.12207	-0.0915527	-0.0305176	0	0	-0.0305176	0	-0.0915527	-0.0305176
199	0.0619507	0.0616455	0.0601196	0.0595093	59.5093	57.6782	57.9834	0.0595093	0.0558472	0.0546265	0.0527954	0	-0.0610352	-0.0305176	0	0	0	-0.0305176	-0.0305176	0.0305176	-0.0305176	-0.0305176
199.1	0.0622559	0.0613403	0.0604248	0.0595093	59.2041	57.6782	57.9834	0.0595093	0.0564575	0.0546265	0.0527954	-0.0305176	-0.0305176	-0.0305176	0.0305176	-0.0305176	-30.5176	-0.0610352	0	0	-0.0305176	-0.0610352
199.2	0.0622559	0.0613403	0.0610352	0.0598145	58.8989	57.6782	57.9834	0.0595093	0.0567627	0.0546265	0.0531006	0.0305176	0.0305176	-0.0305176	0.0305176	-0.0305176	-61.0352	-0.0305176	0	0.0305176	0	-0.0610352
199.3	0.0622559	0.0616455	0.0613403	0.0598145	59.2041	57.373	57.9834	0.0595093	0.0570679	0.0546265	0.0531006	0	-0.0305176	0	-0.0305176	-0.0305176	0	-0.0305176	0.0305176	0	-0.0305176	-0.0305176
199.4	0.0622559	0.0616455	0.0616455	0.0601196	59.2041	57.0679	57.9834	0.0592041	0.0567627	0.0546265	0.0534058	0	-0.0305176	-0.0610352	0	-0.0610352	-30.5176	-0.0305176	0	-0.0305176	-0.0915527	0
199.5	0.0622559	0.0616455	0.0616455	0.0604248	59.2041	57.0679	57.6782	0.0592041	0.0564575	0.0552368	0.0534058	-0.0305176	-0.0610352	-0.0610352	0	0	0	0	-0.0305176	0	-0.0305176	-0.0305176
199.6	0.0622559	0.0616455	0.0616455	0.06073	59.2041	57.373	57.6782	0.0585937	0.0561523	0.0552368	0.0534058	-0.0305176	-0.0305176	-0.0610352	0.0305176	-0.0305176	30.5176	0	-0.0305176	0	-0.0305176	-0.0915527
199.7	0.0622559	0.0616455	0.0616455	0.06073	58.8989	57.6782	57.373	0.0582886	0.0561523	0.0552368	0.0534058	0	-0.0305176	-0.0305176	0.0305176	-0.0610352	-30.5176	0	-0.0305176	0	-0.0305176	-0.0610352
199.8	0.0622559	0.0619507	0.0616455	0.06073	58.8989	57.9834	57.373	0.0582886	0.0561523	0.0552368	0.0534058	0.0305176	-0.0305176	-0.0610352	0	-0.0305176	-61.0352	-0.0305176	0	0	-0.0305176	-0.0610352
[truncated: 8,004 more rows]

## Sheet: WT-exp2
CsNa
﻿Time (ms)	Im_scaled (nA)	Im_scaled (nA)	Im_scaled (nA)	Im_scaled (nA)	Im_scaled (pA)	Im_scaled (pA)	Im_scaled (pA)	Im_scaled (nA)	Im_scaled (nA)	Im_scaled (nA)	Im_scaled (nA)	10_Vm (mV)	10_Vm (mV)	10_Vm (mV)	10_Vm (mV)	10_Vm (mV)	10_Vm (µV)	10_Vm (mV)	10_Vm (mV)	10_Vm (mV)	10_Vm (mV)	10_Vm (mV)
0.1	0.103455	0.101318	0.101929	0.104065	102.234	103.149	102.234	0.102539	0.102234	0.103149	0.103149	-0.0305176	-0.0305176	-0.0305176	0	-0.0305176	-61.0352	-0.0305176	-0.0305176	-0.0305176	-0.0305176	0.0305176
0.2	0.102844	0.101318	0.102234	0.10437	102.539	102.844	101.929	0.102844	0.102234	0.10376	0.102844	0	-0.0305176	-0.0305176	-0.0305176	0	0	-0.0915527	-0.0305176	-0.0305176	0.0305176	-0.0305176
0.3	0.102234	0.101318	0.102234	0.10437	102.844	102.844	101.929	0.102844	0.101929	0.10437	0.102539	0	0	0	-0.0610352	0	0	-0.0305176	-0.0915527	-0.0610352	-0.0305176	-0.0305176
0.4	0.102234	0.101318	0.102234	0.10376	103.149	103.149	101.929	0.102844	0.101624	0.10437	0.102234	-0.0305176	0.0305176	-0.0305176	-0.0305176	0.0305176	0	-0.0305176	-0.0305176	0	0	0
0.5	0.102539	0.101318	0.101929	0.103149	102.844	103.455	102.234	0.102539	0.101624	0.10437	0.102234	-0.0610352	0.0305176	-0.0610352	0	0	-30.5176	-0.0610352	-0.0915527	0	-0.0610352	-0.0305176
0.6	0.103149	0.101624	0.101929	0.102539	102.234	103.149	101.929	0.102234	0.101318	0.104675	0.102539	-0.0915527	-0.0610352	-0.0610352	-0.0305176	0	-30.5176	-0.0305176	-0.0305176	-0.0305176	-0.0305176	-0.0305176
0.7	0.103149	0.101929	0.101929	0.102539	101.624	102.539	101.624	0.101929	0.101318	0.10437	0.102844	-0.0305176	-0.0305176	-0.0305176	-0.0610352	-0.0610352	-30.5176	0	0	-0.0305176	-0.0305176	0
0.8	0.102234	0.101929	0.101624	0.102844	101.318	102.539	101.013	0.101929	0.101624	0.104065	0.102844	-0.0305176	0.0305176	-0.0305176	0	-0.0305176	-61.0352	-0.0305176	-0.0305176	-0.0610352	-0.0305176	0
[truncated: 9,994 more rows]

## Sheet: WT-exp3
CsNa
[truncated: 10,003 more rows]

## Sheet: WT-exp4
﻿Time (ms)	Im_scaled (nA)	Im_scaled (nA)	Im_scaled (nA)	Im_scaled (nA)	Im_scaled (pA)	Im_scaled (pA)	Im_scaled (pA)	Im_scaled (nA)	Im_scaled (nA)	Im_scaled (nA)	Im_scaled (nA)	10_Vm (mV)	10_Vm (mV)	10_Vm (mV)	10_Vm (mV)	10_Vm (mV)	10_Vm (µV)	10_Vm (mV)	10_Vm (mV)	10_Vm (mV)	10_Vm (mV)	10_Vm (mV)
[truncated: 10,002 more rows]

[truncated: 4 more sheets: WT-exp5, WT-exp6, WT-exp7, WT-exp8]
