# Supplementary material for: Differential ion dehydration energetics explains selectivity in the non-canonical lysosomal K+ channel TMEM175
Source: eLife. 2022 May 24;11:e75122. doi: 10.7554/eLife.75122 (PMC9129878; doi:10.7554/eLife.75122)
Supplement: Figure 5—source data 1. [file elife-75122-fig5-data1.zip › raw-data-Figure5_1/raw-data-Figure5E-I271V.xlsx]

## Sheet: I271V_exp1_CsNa
﻿Time (ms)	Im_scaled (nA)	Im_scaled (nA)	Im_scaled (nA)	Im_scaled (nA)	Im_scaled (nA)	Im_scaled (pA)	Im_scaled (nA)	Im_scaled (nA)	Im_scaled (nA)	Im_scaled (nA)	Im_scaled (nA)	10_Vm (mV)	10_Vm (mV)	10_Vm (mV)	10_Vm (mV)	10_Vm (mV)	10_Vm (µV)	10_Vm (mV)	10_Vm (mV)	10_Vm (mV)	10_Vm (mV)	10_Vm (mV)
0.1	0.00518799	0.00640869	0.00610352	0.00549316	0.00579834	4.88281	0.00610352	0.00579834	0.00579834	0.00579834	0.00640869	-0.0305176	0	-0.0305176	0.0305176	-0.0305176	0	0.0305176	-0.0305176	-0.0305176	0.0305176	-0.0305176
0.2	0.00549316	0.00640869	0.00610352	0.00579834	0.00579834	5.18799	0.00640869	0.00579834	0.00610352	0.00640869	0.00640869	-0.0305176	0	0	0	0	-30.5176	0	-0.0610352	0	0	0.0305176
0.3	0.00579834	0.00671387	0.00640869	0.00549316	0.00579834	5.49316	0.00671387	0.00579834	0.00610352	0.00671387	0.00640869	-0.0305176	0	-0.0305176	-0.0305176	0	-30.5176	0.0305176	0	0	-0.0305176	-0.0610352
0.4	0.00610352	0.00640869	0.00671387	0.00518799	0.00579834	5.49316	0.00701904	0.00610352	0.00579834	0.00610352	0.00579834	-0.0305176	-0.0305176	-0.0305176	-0.0610352	0	0	0	0.0305176	0	0.0305176	0
0.5	0.00640869	0.00610352	0.00671387	0.00488281	0.00518799	5.49316	0.00671387	0.00610352	0.00549316	0.00549316	0.00488281	-0.0305176	0	-0.0305176	-0.0305176	0	-30.5176	0	0.0610352	0	0.0305176	0
0.6	0.00671387	0.00610352	0.00640869	0.00488281	0.00488281	5.79834	0.00610352	0.00579834	0.00549316	0.00488281	0.00457764	0.0305176	-0.0305176	0	-0.0610352	-0.0305176	30.5176	0	0	-0.0305176	0.0305176	-0.0305176
0.7	0.00701904	0.00640869	0.00610352	0.00457764	0.00549316	6.10352	0.00549316	0.00518799	0.00518799	0.00488281	0.00457764	0	-0.0305176	0	0	0.0305176	0	0	0	-0.0305176	0	-0.0610352
0.8	0.00732422	0.00671387	0.00579834	0.00457764	0.00579834	6.71387	0.00518799	0.00488281	0.00579834	0.00488281	0.00518799	0.0305176	-0.0305176	-0.0610352	0.0610352	0.0305176	-30.5176	0	0.0305176	0	0.0305176	-0.0305176
0.9	0.00762939	0.00701904	0.00549316	0.00488281	0.00579834	6.40869	0.00518799	0.00488281	0.00610352	0.00518799	0.00579834	0	0.0305176	-0.0305176	0	0.0305176	0	0	0	-0.0305176	0	0.0305176
1	0.00762939	0.00701904	0.00549316	0.00518799	0.00549316	5.79834	0.00488281	0.00518799	0.00640869	0.00518799	0.00610352	0	0	0	0.0305176	0.0305176	30.5176	0.0305176	-0.0610352	-0.0305176	0	0
1.1	0.00732422	0.00640869	0.00579834	0.00549316	0.00549316	5.18799	0.00518799	0.00518799	0.00640869	0.00488281	0.00579834	0.0305176	0.0305176	0	-0.0305176	0	-30.5176	0.0305176	0.0305176	-0.0610352	0	0
1.2	0.00640869	0.00579834	0.00640869	0.00610352	0.00579834	4.88281	0.00518799	0.00518799	0.00640869	0.00457764	0.00488281	-0.0305176	-0.0305176	0.0610352	-0.0305176	0	0	0.0610352	0.0610352	0.0305176	0.0305176	0
1.3	0.00549316	0.00549316	0.00671387	0.00640869	0.00640869	4.57764	0.00549316	0.00518799	0.00640869	0.00457764	0.00427246	0.0305176	-0.0305176	-0.0305176	0	-0.0305176	0	0	0	0.0305176	0.0610352	0
1.4	0.00518799	0.00610352	0.00701904	0.00671387	0.00610352	4.27246	0.00549316	0.00518799	0.00640869	0.00488281	0.00396729	0	-0.0305176	-0.0305176	-0.0305176	-0.0610352	61.0352	0	0	0	0	-0.0610352
1.5	0.00488281	0.00701904	0.00671387	0.00671387	0.00579834	4.57764	0.00518799	0.00518799	0.00640869	0.00549316	0.00396729	-0.0305176	-0.0610352	0	0.0305176	0	0	0	0	0	0.0610352	-0.0305176
1.6	0.00488281	0.00793457	0.00640869	0.00640869	0.00549316	4.88281	0.00488281	0.00549316	0.00579834	0.00579834	0.00457764	-0.0305176	0	0.0305176	0.0305176	-0.0305176	61.0352	0	-0.0305176	0	0.0305176	-0.0305176
1.7	0.00518799	0.00793457	0.00549316	0.00549316	0.00549316	4.88281	0.00457764	0.00640869	0.00549316	0.00579834	0.00518799	0	0	-0.0305176	0	0	-30.5176	0.0305176	-0.0305176	-0.0305176	0	-0.0610352
1.8	0.00518799	0.00762939	0.00549316	0.00549316	0.00518799	4.57764	0.00457764	0.00640869	0.00427246	0.00488281	0.00518799	-0.0305176	0	-0.0305176	-0.0305176	0	30.5176	0	-0.0305176	0.0305176	0	0.0305176
1.9	0.00518799	0.00732422	0.00579834	0.00579834	0.00518799	4.88281	0.00457764	0.00640869	0.00396729	0.00457764	0.00518799	-0.0305176	0	0	-0.0305176	0.0305176	0	-0.0305176	0.0305176	0	0	0.0305176
2	0.00549316	0.00671387	0.00579834	0.00579834	0.00549316	5.18799	0.00518799	0.00610352	0.00457764	0.00488281	0.00549316	-0.0305176	0.0305176	0	-0.0610352	0.0305176	30.5176	-0.0305176	0	0	0	-0.0305176
2.1	0.00579834	0.00610352	0.00640869	0.00579834	0.00610352	5.18799	0.00549316	0.00610352	0.00488281	0.00549316	0.00610352	0	-0.0610352	0.0610352	0	-0.0305176	30.5176	0	0.0305176	-0.0305176	0.0305176	0
2.2	0.00610352	0.00549316	0.00671387	0.00518799	0.00610352	5.18799	0.00579834	0.00549316	0.00488281	0.00549316	0.00640869	0.0305176	0	0.0610352	0	0	61.0352	-0.0610352	0.0610352	-0.0305176	0.0305176	-0.0305176
2.3	0.00610352	0.00640869	0.00671387	0.00518799	0.00549316	4.88281	0.00671387	0.00518799	0.00518799	0.00549316	0.00640869	0.0610352	-0.0305176	0	0	0	30.5176	0	-0.0305176	-0.0305176	0.0305176	-0.0305176
2.4	0.00640869	0.00701904	0.00640869	0.00579834	0.00488281	4.88281	0.00732422	0.00518799	0.00579834	0.00488281	0.00579834	-0.0305176	0.0305176	0.0305176	0.0305176	0	0	-0.0305176	0	0.0305176	0.0305176	0
2.5	0.00640869	0.00732422	0.00640869	0.00610352	0.00457764	4.88281	0.00762939	0.00518799	0.00610352	0.00457764	0.00549316	0	0	0	0.0610352	-0.0305176	30.5176	0	-0.0610352	-0.0305176	0	-0.0305176
2.6	0.00640869	0.00671387	0.00701904	0.00640869	0.00488281	4.88281	0.00732422	0.00579834	0.00671387	0.00427246	0.00549316	0.0305176	0.0305176	-0.0610352	-0.0305176	0	0	-0.0305176	-0.0305176	-0.0305176	-0.0305176	0
2.7	0.00610352	0.00610352	0.00762939	0.00640869	0.00457764	5.18799	0.00671387	0.00640869	0.00671387	0.00396729	0.00579834	0	-0.0610352	0	-0.0305176	-0.0305176	30.5176	-0.0305176	0	0	0	0.0915527
2.8	0.00640869	0.00549316	0.00762939	0.00640869	0.00457764	5.49316	0.00640869	0.00671387	0.00671387	0.00396729	0.00610352	0.0610352	0.0305176	0	-0.0610352	-0.0305176	0	-0.0610352	0	0	-0.0305176	0
2.9	0.00671387	0.00549316	0.00701904	0.00610352	0.00457764	5.49316	0.00579834	0.00671387	0.00640869	0.00427246	0.00610352	-0.0305176	-0.0610352	0	0	-0.0305176	0	-0.0305176	0.0305176	0	0.0305176	0
3	0.00671387	0.00610352	0.00610352	0.00610352	0.00518799	5.18799	0.00579834	0.00579834	0.00640869	0.00457764	0.00610352	0	0	0.0305176	-0.0305176	0	0	-0.0305176	0.0305176	-0.0305176	-0.0610352	-0.0305176
3.1	0.00701904	0.00640869	0.00549316	0.00610352	0.00549316	5.18799	0.00549316	0.00518799	0.00610352	0.00457764	0.00640869	0	-0.0610352	0	0.0305176	-0.0305176	0	-0.0610352	-0.0305176	0	0	-0.0610352
3.2	0.00701904	0.00701904	0.00518799	0.00549316	0.00579834	5.49316	0.00518799	0.00457764	0.00579834	0.00457764	0.00701904	0.0610352	0	-0.0305176	0	0.0305176	30.5176	-0.0305176	0.0305176	0	-0.0305176	-0.0305176
3.3	0.00732422	0.00732422	0.00549316	0.00518799	0.00610352	5.79834	0.00549316	0.00457764	0.00579834	0.00427246	0.00701904	0	0	0	0	0.0610352	30.5176	0.0305176	-0.0305176	0	-0.0305176	-0.0305176
3.4	0.00762939	0.00762939	0.00610352	0.00488281	0.00610352	5.79834	0.00610352	0.00488281	0.00579834	0.00457764	0.00640869	0.0305176	0.0610352	0	0.0305176	0	0	-0.0305176	-0.0305176	0	-0.0305176	0.0305176
3.5	0.00793457	0.00793457	0.00671387	0.00549316	0.00640869	4.88281	0.00671387	0.00579834	0.00579834	0.00518799	0.00549316	0.0305176	0.0305176	-0.0305176	-0.0305176	0	0	0	-0.0305176	-0.0915527	-0.0305176	0
3.6	0.00793457	0.00793457	0.00732422	0.00610352	0.00640869	4.27246	0.00640869	0.00640869	0.00610352	0.00549316	0.00518799	-0.0305176	0	0	0	-0.0305176	-30.5176	-0.0305176	0	-0.0305176	0.0610352	0
3.7	0.00762939	0.00762939	0.00701904	0.00610352	0.00610352	3.96729	0.00549316	0.00671387	0.00610352	0.00610352	0.00549316	0.0305176	0	0.0305176	-0.0610352	0	0	-0.0305176	-0.0305176	0	-0.0305176	-0.0305176
3.8	0.00732422	0.00732422	0.00671387	0.00579834	0.00549316	4.57764	0.00457764	0.00671387	0.00579834	0.00640869	0.00610352	0	0	0.0305176	0	0.0305176	30.5176	-0.0305176	-0.0305176	0	0.0610352	0.0305176
3.9	0.00701904	0.00701904	0.00640869	0.00549316	0.00518799	5.49316	0.00457764	0.00610352	0.00579834	0.00640869	0.00640869	0.0305176	-0.0305176	0	0	0	0	0.0305176	0.0305176	0	0	-0.0305176
4	0.00701904	0.00671387	0.00610352	0.00549316	0.00518799	6.10352	0.00488281	0.00579834	0.00579834	0.00640869	0.00671387	0	0.0305176	0	0	0	30.5176	0	-0.0610352	0.0305176	0	0
4.1	0.00671387	0.00610352	0.00610352	0.00579834	0.00549316	6.10352	0.00579834	0.00518799	0.00579834	0.00640869	0.00640869	0.0305176	0.0610352	0	0.0305176	0.0305176	30.5176	0	-0.0305176	0.0305176	-0.0305176	-0.0305176
4.2	0.00640869	0.00549316	0.00640869	0.00640869	0.00518799	5.79834	0.00610352	0.00518799	0.00518799	0.00579834	0.00610352	0	0.0305176	0	0	0.0305176	-30.5176	0	-0.0305176	-0.0305176	-0.0305176	-0.0305176
4.3	0.00640869	0.00518799	0.00610352	0.00671387	0.00488281	6.10352	0.00610352	0.00488281	0.00457764	0.00518799	0.00518799	0.0305176	0	0	0	0.0305176	0	0	0	0	0	0.0610352
4.4	0.00671387	0.00549316	0.00579834	0.00671387	0.00457764	6.10352	0.00579834	0.00518799	0.00457764	0.00457764	0.00488281	0	0	0	-0.0305176	0.0305176	0	0	-0.0305176	0	0.0305176	0
4.5	0.00732422	0.00579834	0.00579834	0.00701904	0.00457764	5.49316	0.00579834	0.00549316	0.00488281	0.00396729	0.00488281	0.0305176	-0.0610352	0	0.0305176	0	0	0	0.0305176	0	0.0305176	0
4.6	0.00762939	0.00610352	0.00610352	0.00640869	0.00457764	4.88281	0.00579834	0.00640869	0.00579834	0.00396729	0.00488281	0	0	0.0610352	0.0915527	0	0	0	-0.0610352	0	0	-0.0305176
4.7	0.00732422	0.00610352	0.00610352	0.00610352	0.00488281	4.27246	0.00549316	0.00701904	0.00610352	0.00366211	0.00488281	0.0610352	0	0	0.0610352	0	-30.5176	0	-0.0305176	-0.0305176	-0.0305176	-0.0305176
4.8	0.00732422	0.00610352	0.00579834	0.00579834	0.00518799	4.88281	0.00518799	0.00701904	0.00610352	0.00366211	0.00488281	0.0305176	0.0305176	0.0305176	0.0305176	0.0305176	0	-0.0305176	0	0.0305176	0.0305176	-0.0610352
4.9	0.00701904	0.00640869	0.00579834	0.00549316	0.00549316	5.49316	0.00488281	0.00732422	0.00579834	0.00396729	0.00518799	0.0915527	0.0305176	0	0	0.0305176	0	-0.0305176	-0.0305176	-0.0305176	-0.0610352	-0.0305176
5	0.00671387	0.00671387	0.00579834	0.00549316	0.00579834	6.10352	0.00488281	0.00762939	0.00518799	0.00457764	0.00549316	0	0.0305176	-0.0305176	0	0.0305176	0	0.0305176	0	-0.0305176	0.0305176	0.0305176
5.1	0.00640869	0.00732422	0.00579834	0.00549316	0.00640869	6.71387	0.00488281	0.00762939	0.00457764	0.00488281	0.00549316	0	0.0305176	-0.0305176	-0.0305176	0.0305176	61.0352	0	0	-0.0305176	-0.0610352	-0.0305176
5.2	0.00640869	0.00793457	0.00610352	0.00549316	0.00671387	6.71387	0.00549316	0.00732422	0.00457764	0.00549316	0.00549316	0.0305176	0	0	0.0305176	0	-30.5176	0	0.0305176	0	0.0305176	0
5.3	0.00640869	0.00762939	0.00610352	0.00518799	0.00640869	6.71387	0.00579834	0.00671387	0.00518799	0.00610352	0.00549316	0	0	0.0915527	-0.0305176	0.0305176	61.0352	0	0	-0.0305176	-0.0305176	-0.0305176
5.4	0.00579834	0.00640869	0.00610352	0.00488281	0.00518799	6.71387	0.00671387	0.00610352	0.00579834	0.00579834	0.00579834	0.0305176	-0.0305176	0.0305176	0.0305176	0	30.5176	-0.0305176	0.0305176	0.0305176	0	0.0305176
5.5	0.00518799	0.00579834	0.00579834	0.00488281	0.00396729	7.01904	0.00701904	0.00579834	0.00579834	0.00579834	0.00671387	0.0305176	0	0.0305176	0.0915527	0.0610352	30.5176	0	-0.0305176	-0.0305176	0.0305176	-0.0610352
5.6	0.00427246	0.00549316	0.00579834	0.00518799	0.00335693	7.32422	0.00671387	0.00610352	0.00579834	0.00579834	0.00762939	0.0305176	0	0.0305176	0.0305176	-0.0305176	61.0352	0	-0.0305176	0	-0.0305176	0
5.7	0.00396729	0.00549316	0.00549316	0.00549316	0.00366211	7.32422	0.00640869	0.00640869	0.00579834	0.00549316	0.00793457	0.0305176	0	-0.0305176	0.0610352	-0.0610352	30.5176	-0.0305176	-0.0305176	0	0.0305176	-0.0305176
5.8	0.00427246	0.00579834	0.00549316	0.00579834	0.00396729	7.32422	0.00610352	0.00671387	0.00579834	0.00549316	0.00671387	0	0.0305176	-0.0610352	0.0305176	0	30.5176	0	0	-0.0305176	-0.0610352	0
5.9	0.00457764	0.00610352	0.00549316	0.00610352	0.00457764	6.71387	0.00610352	0.00640869	0.00610352	0.00579834	0.00579834	0.0305176	0	0.0305176	0	0	0	0	-0.0305176	0.0305176	0.0305176	0.0610352
6	0.00549316	0.00640869	0.00549316	0.00640869	0.00488281	6.10352	0.00610352	0.00579834	0.00671387	0.00579834	0.00518799	0.0610352	0.0610352	0.0610352	0	0.0305176	-30.5176	-0.0305176	0	0.0305176	0	0
6.1	0.00671387	0.00671387	0.00579834	0.00701904	0.00518799	5.18799	0.00579834	0.00549316	0.00732422	0.00579834	0.00488281	0	0	0.0610352	0	-0.0305176	-30.5176	-0.0305176	0	-0.0305176	0	0
6.2	0.00701904	0.00701904	0.00671387	0.00732422	0.00549316	4.57764	0.00518799	0.00549316	0.00701904	0.00549316	0.00518799	0.0305176	0	0.0610352	0	0	30.5176	-0.0305176	-0.0305176	0	0.0305176	0
6.3	0.00701904	0.00701904	0.00732422	0.00762939	0.00579834	4.27246	0.00488281	0.00549316	0.00671387	0.00549316	0.00579834	0.0610352	-0.0610352	0.0305176	0	0	30.5176	-0.0305176	0	0	0.0305176	0
6.4	0.00671387	0.00732422	0.00762939	0.00762939	0.00640869	4.88281	0.00457764	0.00549316	0.00610352	0.00549316	0.00640869	0.0305176	0.0305176	0.0305176	-0.0305176	0.0305176	30.5176	-0.0305176	-0.0610352	-0.0305176	0.0305176	-0.0305176
6.5	0.00671387	0.00732422	0.00793457	0.00762939	0.00640869	5.49316	0.00457764	0.00518799	0.00579834	0.00518799	0.00732422	0.0305176	0.0915527	-0.0305176	0.0305176	0.0305176	0	-0.0305176	0	-0.0305176	0	-0.0305176
6.6	0.00640869	0.00762939	0.00793457	0.00732422	0.00671387	6.10352	0.00518799	0.00518799	0.00579834	0.00488281	0.00732422	0.0305176	0.0305176	0	0.0610352	0.0610352	61.0352	-0.0305176	0.0305176	0	0	0.0915527
6.7	0.00610352	0.00732422	0.00762939	0.00701904	0.00640869	6.10352	0.00579834	0.00518799	0.00579834	0.00488281	0.00671387	0.0610352	0.0610352	0.0915527	0.0305176	0	0	-0.0610352	0	0	-0.0305176	0
6.8	0.00549316	0.00671387	0.00762939	0.00671387	0.00610352	5.79834	0.00640869	0.00549316	0.00549316	0.00549316	0.00579834	0	0.0305176	0.0305176	0.0610352	0	0	-0.0610352	0.0305176	-0.0305176	-0.0305176	0
6.9	0.00518799	0.00610352	0.00732422	0.00671387	0.00579834	5.79834	0.00701904	0.00549316	0.00518799	0.00640869	0.00549316	0	0.0305176	0.0610352	0	0.0305176	61.0352	-0.0305176	-0.0305176	0.0305176	0	0.0305176
7	0.00488281	0.00549316	0.00701904	0.00610352	0.00549316	5.79834	0.00732422	0.00549316	0.00549316	0.00671387	0.00579834	0.0305176	0.0305176	0.0305176	0	-0.0305176	0	-0.0305176	-0.0305176	0.0610352	-0.0305176	0
7.1	0.00488281	0.00518799	0.00640869	0.00549316	0.00549316	5.79834	0.00732422	0.00579834	0.00579834	0.00640869	0.00610352	0.0610352	0.0305176	0.0305176	0	0.0305176	91.5527	-0.0305176	-0.0305176	0.0305176	0	-0.0610352
7.2	0.00518799	0.00488281	0.00610352	0.00488281	0.00488281	5.79834	0.00671387	0.00640869	0.00610352	0.00579834	0.00640869	0.0305176	0.0305176	0	0.0305176	0	0	-0.0610352	-0.0305176	-0.0305176	0	-0.0305176
7.3	0.00518799	0.00518799	0.00610352	0.00427246	0.00488281	5.79834	0.00610352	0.00671387	0.00610352	0.00518799	0.00640869	0	0.0305176	0	0.0610352	0	30.5176	0	-0.0305176	0	0	0.0305176
7.4	0.00518799	0.00549316	0.00640869	0.00396729	0.00457764	5.49316	0.00549316	0.00701904	0.00640869	0.00488281	0.00610352	0	0.0305176	0.0610352	0.0610352	0.0305176	-30.5176	0	0	-0.0305176	-0.0305176	-0.0305176
7.5	0.00549316	0.00610352	0.00610352	0.00396729	0.00488281	4.88281	0.00518799	0.00701904	0.00579834	0.00488281	0.00610352	0	0	0	0.0610352	0.0305176	0	0	-0.0305176	-0.0305176	-0.0305176	0
7.6	0.00610352	0.00701904	0.00579834	0.00457764	0.00488281	4.88281	0.00518799	0.00671387	0.00518799	0.00488281	0.00671387	-0.0305176	0	0.0305176	0.0305176	0.0305176	0	0.0305176	0	0	0.0610352	0
7.7	0.00671387	0.00732422	0.00610352	0.00518799	0.00488281	4.88281	0.00579834	0.00671387	0.00457764	0.00488281	0.00671387	-0.0305176	-0.0305176	-0.0305176	0	0.0305176	30.5176	0	-0.0305176	0	-0.0305176	0
7.8	0.00701904	0.00732422	0.00701904	0.00549316	0.00488281	4.88281	0.00640869	0.00640869	0.00457764	0.00457764	0.00671387	0.0305176	0	0.0305176	0	0	30.5176	0	0	-0.0305176	0	-0.0305176
7.9	0.00701904	0.00671387	0.00701904	0.00549316	0.00518799	5.18799	0.00640869	0.00579834	0.00488281	0.00457764	0.00640869	0.0610352	0.0305176	0.0305176	0	-0.0305176	0	-0.0610352	0	0.0305176	0	-0.0610352
8	0.00671387	0.00640869	0.00671387	0.00518799	0.00549316	5.49316	0.00610352	0.00518799	0.00518799	0.00457764	0.00640869	0.0305176	0.0305176	0.0610352	0.0305176	0.0305176	30.5176	-0.0610352	-0.0305176	-0.0610352	0.0305176	0
8.1	0.00671387	0.00671387	0.00610352	0.00488281	0.00549316	5.79834	0.00579834	0.00488281	0.00579834	0.00457764	0.00610352	0	0.0305176	0.0305176	0.0305176	0	30.5176	0.0610352	0	-0.0610352	0	-0.0305176
8.2	0.00701904	0.00701904	0.00579834	0.00488281	0.00518799	5.49316	0.00579834	0.00518799	0.00610352	0.00518799	0.00579834	0.0305176	0	-0.0305176	0.0610352	0	30.5176	0	-0.0610352	0	-0.0610352	0
8.3	0.00701904	0.00732422	0.00579834	0.00549316	0.00457764	5.18799	0.00579834	0.00579834	0.00610352	0.00579834	0.00579834	0.0305176	0	0	0.0305176	0	30.5176	0.0305176	0.0610352	-0.0305176	-0.0610352	0
8.4	0.00701904	0.00793457	0.00610352	0.00579834	0.00427246	5.18799	0.00579834	0.00610352	0.00579834	0.00640869	0.00610352	0.0305176	0	0	0	0.0305176	30.5176	-0.0305176	0.0305176	0	-0.0305176	0
8.5	0.00671387	0.00854492	0.00640869	0.00579834	0.00396729	4.88281	0.00610352	0.00640869	0.00549316	0.00640869	0.00610352	0	0	0.0610352	-0.0305176	0.0305176	61.0352	-0.0610352	0.0610352	-0.0305176	0.0305176	-0.0610352
8.6	0.00640869	0.00823975	0.00671387	0.00549316	0.00366211	5.18799	0.00640869	0.00640869	0.00518799	0.00610352	0.00610352	0.0610352	-0.0610352	0.0610352	0.0610352	0.0305176	-61.0352	-0.0305176	0	0	0.0915527	0
8.7	0.00671387	0.00762939	0.00701904	0.00518799	0.00396729	5.79834	0.00671387	0.00640869	0.00518799	0.00579834	0.00579834	0	-0.0305176	0.0305176	0.0610352	0.0305176	61.0352	0	0.0610352	0.0305176	0	0
8.8	0.00732422	0.00671387	0.00701904	0.00518799	0.00518799	6.40869	0.00671387	0.00640869	0.00549316	0.00549316	0.00579834	0.0915527	0.0305176	0	0	-0.0305176	0	0	0	0.0305176	0.0305176	-0.0305176
8.9	0.00762939	0.00610352	0.00640869	0.00549316	0.00610352	6.71387	0.00640869	0.00640869	0.00579834	0.00549316	0.00579834	0	0.0610352	0	0.0305176	-0.0610352	61.0352	-0.0305176	-0.0610352	-0.0305176	0	-0.0610352
9	0.00732422	0.00610352	0.00610352	0.00579834	0.00640869	6.71387	0.00579834	0.00579834	0.00610352	0.00518799	0.00610352	0.0305176	0.0915527	0.0305176	0.0610352	0	61.0352	-0.0305176	-0.0305176	-0.0610352	-0.0305176	0.0305176
9.1	0.00640869	0.00610352	0.00579834	0.00610352	0.00579834	6.40869	0.00518799	0.00518799	0.00671387	0.00488281	0.00610352	0.0305176	0.0305176	0.0305176	0.0305176	0.0305176	0	0	-0.0305176	0	0	0
9.2	0.00610352	0.00610352	0.00640869	0.00610352	0.00518799	5.79834	0.00549316	0.00518799	0.00671387	0.00457764	0.00549316	0	0.0305176	0.0305176	0.0305176	-0.0305176	61.0352	-0.0305176	0	-0.0305176	-0.0305176	-0.0305176
9.3	0.00579834	0.00610352	0.00701904	0.00610352	0.00427246	5.49316	0.00579834	0.00549316	0.00640869	0.00457764	0.00457764	0.0305176	0	0.0305176	0	0	0	-0.0305176	0.0610352	0	0.0305176	0
9.4	0.00610352	0.00579834	0.00732422	0.00640869	0.00427246	5.18799	0.00610352	0.00640869	0.00579834	0.00488281	0.00396729	-0.0305176	0	0	0.0305176	0	-30.5176	-0.0305176	0	0	0.0305176	0.0610352
9.5	0.00579834	0.00549316	0.00701904	0.00671387	0.00427246	4.88281	0.00610352	0.00701904	0.00549316	0.00549316	0.00396729	0	0	0.0305176	0	-0.0305176	0	-0.0305176	0	0	0	0
9.6	0.00579834	0.00549316	0.00671387	0.00671387	0.00488281	4.88281	0.00579834	0.00671387	0.00518799	0.00610352	0.00427246	-0.0610352	0.0305176	-0.0305176	0	0	0	-0.0610352	0	-0.0305176	0	-0.0305176
9.7	0.00549316	0.00579834	0.00671387	0.00671387	0.00518799	5.49316	0.00549316	0.00610352	0.00518799	0.00640869	0.00488281	0	0	0	0	0.0305176	0	0	-0.0305176	-0.0305176	-0.0305176	-0.0305176
9.8	0.00549316	0.00640869	0.00671387	0.00640869	0.00579834	6.10352	0.00579834	0.00579834	0.00549316	0.00640869	0.00579834	-0.0305176	0.0305176	0	0	0	0	0	0	-0.0305176	-0.0305176	-0.0305176
9.9	0.00610352	0.00701904	0.00732422	0.00671387	0.00640869	7.01904	0.00610352	0.00640869	0.00610352	0.00640869	0.00671387	0	0.0610352	-0.0305176	-0.0305176	0	61.0352	-0.0305176	0.0305176	-0.0305176	0.0305176	-0.0305176
10	0.00640869	0.00732422	0.00762939	0.00671387	0.00701904	7.62939	0.00640869	0.00671387	0.00671387	0.00640869	0.00732422	0	0	-0.0305176	0	0	-30.5176	-0.0305176	0	0	0.0305176	0
10.1	0.00610352	0.00732422	0.00732422	0.00640869	0.00640869	7.01904	0.00579834	0.00671387	0.00671387	0.00579834	0.00762939	0.0305176	0.0305176	0.0305176	0	-0.0305176	0	0	0.0305176	0	0.0305176	0
10.2	0.00549316	0.00701904	0.00701904	0.00610352	0.00549316	6.10352	0.00488281	0.00640869	0.00610352	0.00457764	0.00732422	0.0610352	-0.0305176	0	-0.0305176	-0.0305176	-30.5176	-0.0305176	0	0	0.0305176	-0.0305176
10.3	0.00579834	0.00671387	0.00671387	0.00549316	0.00488281	4.88281	0.00427246	0.00610352	0.00549316	0.00427246	0.00701904	-0.0305176	-0.0305176	-0.0610352	-0.0305176	0.0305176	0	0	0	-0.0305176	0.0305176	-0.0305176
10.4	0.00610352	0.00671387	0.00640869	0.00518799	0.00488281	4.27246	0.00396729	0.00579834	0.00518799	0.00427246	0.00671387	0.0610352	0.0305176	0.0305176	-0.0305176	-0.0305176	30.5176	0	-0.0610352	-0.0305176	-0.0610352	-0.0305176
10.5	0.00640869	0.00701904	0.00640869	0.00549316	0.00488281	4.27246	0.00396729	0.00579834	0.00518799	0.00457764	0.00610352	0	0.0305176	0	-0.0305176	-0.0305176	0	-0.0305176	-0.0305176	-0.0305176	0	-0.0305176
10.6	0.00640869	0.00732422	0.00671387	0.00579834	0.00488281	4.57764	0.00427246	0.00518799	0.00549316	0.00457764	0.00610352	0.0305176	0.0610352	-0.0305176	0	0.0305176	0	0	-0.0305176	0.0610352	0.0305176	0
10.7	0.00610352	0.00701904	0.00671387	0.00579834	0.00488281	5.49316	0.00488281	0.00488281	0.00549316	0.00518799	0.00610352	0.0610352	0.0305176	0	-0.0610352	-0.0610352	30.5176	0	-0.0305176	0	-0.0305176	0
10.8	0.00579834	0.00640869	0.00701904	0.00579834	0.00488281	6.71387	0.00518799	0.00518799	0.00579834	0.00549316	0.00579834	0	0.0305176	0	0	0	-30.5176	-0.0305176	0	0	0	-0.0305176
10.9	0.00549316	0.00579834	0.00701904	0.00549316	0.00518799	7.32422	0.00579834	0.00579834	0.00640869	0.00579834	0.00549316	0	-0.0305176	0	0.0305176	-0.0305176	0	0	0	0.0610352	0.0305176	-0.0305176
11	0.00549316	0.00518799	0.00671387	0.00549316	0.00549316	7.32422	0.00579834	0.00640869	0.00701904	0.00579834	0.00518799	0.0305176	0	0.0305176	0	-0.0305176	-30.5176	-0.0305176	0	-0.0305176	0	0
11.1	0.00549316	0.00488281	0.00610352	0.00549316	0.00579834	6.71387	0.00579834	0.00610352	0.00762939	0.00549316	0.00549316	-0.0305176	0	0.0610352	0	-0.0610352	-30.5176	0	-0.0305176	0	-0.0305176	0.0305176
11.2	0.00549316	0.00518799	0.00518799	0.00579834	0.00549316	6.10352	0.00518799	0.00549316	0.00762939	0.00549316	0.00579834	0	0.0305176	0.0305176	-0.0305176	0	30.5176	-0.0305176	-0.0305176	-0.0305176	-0.0305176	0
11.3	0.00549316	0.00549316	0.00457764	0.00579834	0.00518799	5.49316	0.00457764	0.00518799	0.00701904	0.00579834	0.00579834	0	0.0305176	0	-0.0305176	0.0305176	0	-0.0305176	-0.0305176	0	0.0305176	-0.0305176
11.4	0.00610352	0.00549316	0.00427246	0.00579834	0.00518799	5.18799	0.00396729	0.00549316	0.00640869	0.00579834	0.00579834	0	0.0610352	-0.0305176	0	-0.0305176	0	0.0305176	-0.0305176	0	-0.0610352	0.0305176
11.5	0.00671387	0.00549316	0.00457764	0.00579834	0.00549316	4.88281	0.00366211	0.00610352	0.00518799	0.00549316	0.00549316	0	0.0610352	-0.0305176	0.0305176	0.0610352	61.0352	-0.0305176	0	0	-0.0305176	0
11.6	0.00701904	0.00549316	0.00518799	0.00640869	0.00579834	5.18799	0.00396729	0.00640869	0.00457764	0.00518799	0.00549316	-0.0305176	0	0.0305176	0	0	-30.5176	0.0305176	0.0305176	-0.0305176	0	-0.0305176
11.7	0.00701904	0.00549316	0.00549316	0.00640869	0.00579834	5.49316	0.00488281	0.00640869	0.00457764	0.00549316	0.00610352	-0.0610352	-0.0305176	0.0305176	-0.0305176	0	-30.5176	0.0305176	0	0	0	0
11.8	0.00610352	0.00579834	0.00549316	0.00640869	0.00579834	5.18799	0.00579834	0.00671387	0.00488281	0.00610352	0.00640869	0	-0.0305176	0.0305176	-0.0305176	-0.0305176	-30.5176	0	-0.0305176	0	-0.0305176	0.0305176
11.9	0.00549316	0.00640869	0.00610352	0.00610352	0.00549316	5.18799	0.00640869	0.00671387	0.00518799	0.00579834	0.00610352	-0.0305176	0	0	0	-0.0305176	30.5176	0	-0.0305176	0.0610352	0	0
12	0.00488281	0.00671387	0.00671387	0.00640869	0.00518799	5.18799	0.00671387	0.00701904	0.00518799	0.00518799	0.00579834	0	-0.0305176	0.0610352	0	0	-30.5176	0	0	0	0.0610352	-0.0305176
12.1	0.00457764	0.00701904	0.00732422	0.00701904	0.00518799	5.18799	0.00640869	0.00732422	0.00488281	0.00427246	0.00549316	0	0.0305176	0	-0.0305176	-0.0305176	0	0.0610352	-0.0610352	0	-0.0305176	0.0305176
12.2	0.00427246	0.00701904	0.00732422	0.00732422	0.00488281	5.18799	0.00610352	0.00701904	0.00457764	0.00396729	0.00549316	-0.0305176	0.0305176	-0.0305176	0	-0.0305176	30.5176	0.0305176	0	-0.0305176	0	0
12.3	0.00427246	0.00671387	0.00671387	0.00671387	0.00457764	5.49316	0.00549316	0.00640869	0.00427246	0.00366211	0.00488281	-0.0305176	-0.0610352	-0.0305176	-0.0305176	-0.0305176	0	0.0305176	-0.0305176	0.0305176	-0.0305176	0
12.4	0.00457764	0.00579834	0.00671387	0.00610352	0.00427246	6.10352	0.00457764	0.00610352	0.00457764	0.00366211	0.00457764	-0.0305176	-0.0305176	0.0305176	0.0610352	-0.0305176	-61.0352	0.0305176	0.0305176	-0.0305176	0.0305176	-0.0305176
12.5	0.00488281	0.00549316	0.00671387	0.00549316	0.00396729	6.40869	0.00396729	0.00579834	0.00457764	0.00396729	0.00457764	-0.0305176	-0.0610352	0.0305176	0	0.0305176	-30.5176	0	0.0305176	0.0305176	0.0305176	0.0305176
12.6	0.00579834	0.00549316	0.00610352	0.00518799	0.00396729	6.40869	0.00396729	0.00610352	0.00457764	0.00427246	0.00518799	-0.0305176	-0.0610352	0.0305176	0.0610352	0	0	0	0	-0.0305176	0	0.0610352
12.7	0.00640869	0.00549316	0.00579834	0.00579834	0.00457764	6.10352	0.00457764	0.00640869	0.00457764	0.00457764	0.00579834	-0.0305176	-0.0915527	-0.0305176	-0.0305176	0	0	0.0305176	0	0.0610352	0	0.0305176
12.8	0.00640869	0.00549316	0.00610352	0.00610352	0.00518799	6.40869	0.00549316	0.00640869	0.00518799	0.00488281	0.00640869	-0.0305176	0	0	-0.0610352	-0.0610352	0	-0.0610352	-0.0305176	0.0610352	-0.0305176	0
12.9	0.00640869	0.00579834	0.00640869	0.00610352	0.00610352	6.40869	0.00579834	0.00610352	0.00579834	0.00549316	0.00640869	0	0.0305176	0.0305176	-0.0305176	-0.0305176	0	0.0305176	-0.0305176	0.0305176	-0.0610352	0
13	0.00640869	0.00610352	0.00701904	0.00549316	0.00671387	6.40869	0.00610352	0.00579834	0.00610352	0.00610352	0.00610352	0	0.0305176	0	-0.0305176	-0.0610352	0	0.0610352	0	0.0610352	-0.0305176	0
13.1	0.00671387	0.00640869	0.00732422	0.00518799	0.00701904	6.40869	0.00640869	0.00579834	0.00640869	0.00610352	0.00579834	-0.0305176	-0.0305176	0	-0.0610352	-0.0610352	-30.5176	0.0305176	-0.0610352	0.0305176	0	0
13.2	0.00701904	0.00610352	0.00762939	0.00549316	0.00671387	6.10352	0.00671387	0.00579834	0.00640869	0.00549316	0.00518799	-0.0305176	0	0	0	0.0610352	-61.0352	0.0610352	0.0305176	0.0610352	0.0915527	-0.0610352
13.3	0.00762939	0.00610352	0.00762939	0.00610352	0.00671387	5.79834	0.00671387	0.00579834	0.00671387	0.00518799	0.00488281	0.0610352	-0.0915527	0	-0.0305176	-0.0305176	-30.5176	0.0305176	0	0	0	0.0305176
13.4	0.00762939	0.00549316	0.00732422	0.00640869	0.00640869	5.79834	0.00671387	0.00549316	0.00640869	0.00549316	0.00518799	-0.0305176	-0.0610352	0	-0.0305176	0.0305176	0	0.0305176	0	0.0305176	0.0305176	0.0610352
13.5	0.00732422	0.00518799	0.00701904	0.00579834	0.00579834	5.49316	0.00610352	0.00579834	0.00610352	0.00549316	0.00549316	0.0610352	0	0	-0.0305176	-0.0305176	0	0	0	0.0305176	0	0.0610352
13.6	0.00701904	0.00518799	0.00671387	0.00518799	0.00518799	5.49316	0.00457764	0.00579834	0.00579834	0.00518799	0.00549316	-0.0305176	0.0305176	0	-0.0305176	-0.0305176	-30.5176	0	0	0	0	0.0305176
13.7	0.00671387	0.00610352	0.00579834	0.00488281	0.00518799	4.88281	0.00335693	0.00610352	0.00549316	0.00427246	0.00549316	0	0.0305176	0.0305176	0.0305176	-0.0610352	-30.5176	0.0305176	-0.0305176	0.0305176	-0.0305176	0
13.8	0.00640869	0.00671387	0.00518799	0.00488281	0.00518799	4.27246	0.00335693	0.00579834	0.00488281	0.00366211	0.00549316	-0.0610352	-0.0305176	-0.0305176	-0.0305176	-0.0305176	30.5176	0.0305176	0.0610352	0.0305176	0	0
13.9	0.00610352	0.00732422	0.00518799	0.00518799	0.00518799	3.96729	0.00396729	0.00549316	0.00457764	0.00396729	0.00579834	-0.0610352	-0.0305176	-0.0305176	-0.0305176	0	-30.5176	-0.0305176	0	0	0.0305176	0
14	0.00549316	0.00732422	0.00579834	0.00518799	0.00518799	4.27246	0.00457764	0.00518799	0.00427246	0.00457764	0.00579834	0	-0.0305176	0.0305176	0	0	0	0.0610352	-0.0305176	0.0305176	0	0.0305176
14.1	0.00518799	0.00701904	0.00640869	0.00549316	0.00549316	4.88281	0.00518799	0.00518799	0.00396729	0.00518799	0.00579834	0	-0.0915527	0	-0.0305176	0	0	0.0610352	0.0305176	-0.0610352	0.0305176	0
14.2	0.00457764	0.00671387	0.00671387	0.00579834	0.00549316	5.49316	0.00579834	0.00579834	0.00396729	0.00579834	0.00640869	-0.0305176	-0.0305176	0	0	0	-30.5176	0	0.0305176	0.0305176	0	0.0610352
14.3	0.00457764	0.00610352	0.00671387	0.00579834	0.00518799	5.49316	0.00610352	0.00640869	0.00427246	0.00579834	0.00671387	0	0	0	-0.0305176	-0.0305176	0	0.0610352	-0.0305176	0	0.0305176	-0.0305176
14.4	0.00457764	0.00579834	0.00640869	0.00518799	0.00488281	5.79834	0.00671387	0.00671387	0.00457764	0.00549316	0.00671387	-0.0305176	0	-0.0305176	-0.0610352	-0.0610352	30.5176	0	0	0	0	0.0305176
14.5	0.00518799	0.00579834	0.00610352	0.00457764	0.00457764	6.10352	0.00671387	0.00640869	0.00457764	0.00488281	0.00640869	0	0.0305176	-0.0610352	-0.0610352	-0.0610352	0	0.0305176	-0.0305176	0.0610352	0	0.0915527
14.6	0.00549316	0.00579834	0.00610352	0.00396729	0.00457764	6.10352	0.00610352	0.00549316	0.00427246	0.00488281	0.00579834	-0.0305176	-0.0305176	-0.0610352	0.0305176	-0.0305176	-61.0352	0.0305176	0	0	0	0.0305176
14.7	0.00610352	0.00610352	0.00610352	0.00427246	0.00488281	6.10352	0.00549316	0.00488281	0.00396729	0.00518799	0.00549316	-0.0305176	-0.0305176	-0.0305176	0	-0.0915527	-30.5176	0.0305176	-0.0305176	0	0.0305176	0.0305176
14.8	0.00610352	0.00640869	0.00579834	0.00488281	0.00518799	6.10352	0.00488281	0.00518799	0.00427246	0.00549316	0.00579834	-0.0305176	-0.0305176	-0.0610352	-0.0305176	-0.0305176	30.5176	0	-0.0305176	0.0305176	0	0.0305176
14.9	0.00610352	0.00640869	0.00579834	0.00579834	0.00549316	5.79834	0.00518799	0.00610352	0.00488281	0.00518799	0.00610352	-0.0305176	-0.0305176	0	0	0	0	0.0305176	0.0305176	0.0305176	0	0
15	0.00640869	0.00610352	0.00579834	0.00640869	0.00610352	5.18799	0.00549316	0.00671387	0.00549316	0.00457764	0.00610352	-0.0610352	0	0	0	-0.0305176	0	0.0305176	0.0305176	0.0610352	0.0305176	0.0305176
15.1	0.00701904	0.00579834	0.00610352	0.00701904	0.00640869	4.57764	0.00549316	0.00671387	0.00549316	0.00427246	0.00640869	-0.0610352	-0.0305176	0	-0.0305176	0.0305176	0	0	0	0.0305176	0.0610352	0.0305176
15.2	0.00732422	0.00579834	0.00610352	0.00793457	0.00640869	4.57764	0.00549316	0.00640869	0.00518799	0.00427246	0.00640869	-0.0305176	0	0.0305176	-0.0305176	-0.0305176	0	0	0	0	0.0305176	0
15.3	0.00762939	0.00579834	0.00640869	0.00823975	0.00640869	4.88281	0.00518799	0.00610352	0.00488281	0.00488281	0.00579834	-0.0610352	-0.0305176	-0.0305176	-0.0305176	-0.0305176	-30.5176	0.0305176	-0.0610352	0.0305176	0	0
15.4	0.00732422	0.00579834	0.00640869	0.00732422	0.00610352	5.18799	0.00579834	0.00549316	0.00549316	0.00518799	0.00488281	-0.0305176	0	0.0610352	0	-0.0610352	0	0	0	0	-0.0610352	-0.0305176
15.5	0.00701904	0.00640869	0.00640869	0.00610352	0.00610352	5.49316	0.00610352	0.00518799	0.00610352	0.00488281	0.00457764	0.0305176	-0.0305176	-0.0305176	0.0610352	-0.0305176	61.0352	0.0305176	-0.0305176	0	0	-0.0305176
15.6	0.00610352	0.00671387	0.00671387	0.00518799	0.00640869	5.79834	0.00640869	0.00518799	0.00610352	0.00427246	0.00518799	-0.0610352	0	0.0305176	-0.0305176	-0.0305176	30.5176	-0.0305176	0.0305176	0	0	-0.0610352
15.7	0.00579834	0.00640869	0.00701904	0.00488281	0.00640869	6.10352	0.00610352	0.00549316	0.00579834	0.00335693	0.00549316	-0.0305176	0.0305176	0	-0.0305176	0	0	0	0.0305176	0.0305176	0.0305176	0
15.8	0.00549316	0.00640869	0.00732422	0.00457764	0.00610352	6.10352	0.00549316	0.00549316	0.00457764	0.00305176	0.00518799	-0.0915527	-0.0305176	0.0305176	0	-0.0305176	-30.5176	0	0.0305176	0	0.0610352	0.0305176
15.9	0.00518799	0.00640869	0.00701904	0.00457764	0.00579834	5.79834	0.00518799	0.00549316	0.00427246	0.00396729	0.00488281	-0.0305176	0	0	-0.0305176	0.0305176	-30.5176	0	0	0.0305176	0.0305176	0
16	0.00488281	0.00671387	0.00701904	0.00457764	0.00549316	5.49316	0.00457764	0.00488281	0.00457764	0.00427246	0.00488281	0	-0.0305176	0.0610352	0	-0.0610352	-30.5176	0	-0.0305176	0.0610352	0	0.0305176
16.1	0.00549316	0.00671387	0.00701904	0.00518799	0.00488281	4.88281	0.00427246	0.00457764	0.00488281	0.00457764	0.00488281	-0.0305176	0	-0.0305176	0	-0.0305176	30.5176	0.0610352	0	-0.0305176	0.0305176	0
16.2	0.00610352	0.00640869	0.00671387	0.00579834	0.00457764	4.57764	0.00396729	0.00427246	0.00518799	0.00488281	0.00488281	0.0305176	-0.0610352	0	-0.0305176	-0.0305176	30.5176	0	0	0.0305176	0.0305176	0.0305176
16.3	0.00671387	0.00610352	0.00671387	0.00579834	0.00457764	4.57764	0.00366211	0.00427246	0.00518799	0.00549316	0.00488281	-0.0610352	0	-0.0305176	-0.0305176	-0.0305176	30.5176	0.0305176	0	0	0	0.0305176
16.4	0.00640869	0.00579834	0.00701904	0.00579834	0.00457764	4.57764	0.00396729	0.00488281	0.00518799	0.00640869	0.00518799	-0.0305176	0.0305176	-0.0305176	0.0305176	-0.0610352	-30.5176	0.0610352	0	0.0610352	0.0305176	0.0305176
16.5	0.00579834	0.00610352	0.00732422	0.00518799	0.00488281	4.88281	0.00457764	0.00518799	0.00518799	0.00701904	0.00549316	-0.0305176	-0.0305176	0.0305176	0	0	-30.5176	0	0.0305176	0.0610352	0.0915527	0
16.6	0.00488281	0.00640869	0.00762939	0.00457764	0.00518799	4.88281	0.00518799	0.00610352	0.00549316	0.00671387	0.00518799	-0.0305176	-0.0610352	0.0305176	-0.0610352	-0.0305176	-61.0352	0.0305176	0	0.0305176	0.0305176	0.0915527
16.7	0.00457764	0.00671387	0.00762939	0.00427246	0.00579834	5.49316	0.00549316	0.00640869	0.00610352	0.00610352	0.00488281	-0.0305176	-0.0610352	0	-0.0305176	-0.0305176	-30.5176	0	0	0.0305176	0.0305176	0.0305176
16.8	0.00457764	0.00701904	0.00732422	0.00488281	0.00640869	6.40869	0.00549316	0.00671387	0.00671387	0.00518799	0.00396729	-0.0305176	-0.0305176	-0.0610352	-0.0610352	0.0305176	0	0	-0.0610352	0.0610352	0.0305176	0.0610352
16.9	0.00518799	0.00732422	0.00671387	0.00549316	0.00671387	6.40869	0.00610352	0.00640869	0.00671387	0.00427246	0.00396729	0	0.0305176	0	-0.0305176	-0.0610352	-30.5176	0	-0.0610352	0	0	0.0305176
17	0.00549316	0.00732422	0.00579834	0.00640869	0.00671387	5.79834	0.00640869	0.00579834	0.00640869	0.00427246	0.00427246	0	0	0	0	-0.0305176	0	0	0	0	0	0
17.1	0.00518799	0.00701904	0.00488281	0.00671387	0.00610352	5.18799	0.00640869	0.00549316	0.00579834	0.00427246	0.00488281	-0.0915527	-0.0305176	0	-0.0305176	-0.0305176	0	0.0610352	-0.0305176	-0.0610352	0	0
17.2	0.00518799	0.00610352	0.00427246	0.00671387	0.00549316	4.88281	0.00549316	0.00549316	0.00518799	0.00427246	0.00518799	0	0	0.0305176	-0.0610352	-0.0305176	-30.5176	0	-0.0305176	0	0.0610352	-0.0305176
17.3	0.00518799	0.00518799	0.00396729	0.00640869	0.00488281	5.18799	0.00457764	0.00549316	0.00488281	0.00457764	0.00488281	-0.0305176	-0.0305176	0.0305176	0.0305176	-0.0305176	-30.5176	0.0305176	0	0.0610352	0	0.0305176
17.4	0.00518799	0.00488281	0.00457764	0.00671387	0.00457764	5.79834	0.00488281	0.00549316	0.00518799	0.00518799	0.00488281	-0.0305176	0	0.0305176	0	0.0305176	-30.5176	0	0	0.0305176	0	-0.0305176
17.5	0.00579834	0.00518799	0.00549316	0.00640869	0.00518799	6.40869	0.00549316	0.00518799	0.00549316	0.00549316	0.00488281	-0.0610352	-0.0305176	0.0305176	-0.0305176	-0.0305176	-61.0352	-0.0305176	0	0	0	0.0305176
17.6	0.00640869	0.00579834	0.00610352	0.00610352	0.00549316	6.71387	0.00579834	0.00488281	0.00579834	0.00518799	0.00549316	0	0	0.0305176	-0.0305176	0	0	0	0	0.0305176	0	0
17.7	0.00701904	0.00640869	0.00671387	0.00610352	0.00610352	6.40869	0.00549316	0.00488281	0.00549316	0.00457764	0.00610352	0	0.0610352	0.0305176	-0.0610352	-0.0305176	0	-0.0610352	-0.0305176	0	0	0.0305176
17.8	0.00732422	0.00671387	0.00701904	0.00640869	0.00640869	5.79834	0.00549316	0.00549316	0.00488281	0.00366211	0.00610352	0	0	-0.0305176	0	0	30.5176	0	0.0305176	0	0	0
17.9	0.00701904	0.00732422	0.00701904	0.00610352	0.00640869	5.49316	0.00549316	0.00579834	0.00396729	0.00335693	0.00610352	-0.0610352	0.0305176	0.0305176	-0.0305176	0	0	0	-0.0305176	0	0.0305176	0
18	0.00671387	0.00762939	0.00732422	0.00579834	0.00640869	4.88281	0.00549316	0.00610352	0.00396729	0.00335693	0.00610352	-0.0305176	-0.0305176	0.0305176	0	-0.0305176	-30.5176	0	0.0305176	-0.0305176	0	-0.0305176
18.1	0.00671387	0.00793457	0.00701904	0.00549316	0.00640869	4.88281	0.00549316	0.00579834	0.00427246	0.00396729	0.00610352	0	-0.0305176	0.0610352	0	0	-61.0352	0.0610352	-0.0305176	0	0.0305176	0
18.2	0.00671387	0.00793457	0.00701904	0.00518799	0.00640869	5.18799	0.00518799	0.00518799	0.00518799	0.00457764	0.00579834	-0.0305176	-0.0305176	0	0	0	-30.5176	0	0.0610352	0.0610352	0	0.0610352
18.3	0.00671387	0.00762939	0.00701904	0.00518799	0.00610352	5.79834	0.00488281	0.00518799	0.00610352	0.00488281	0.00549316	0.0305176	0	0.0305176	0.0610352	0	-30.5176	0.0305176	-0.0305176	0	0	0.0305176
18.4	0.00610352	0.00671387	0.00640869	0.00518799	0.00549316	5.49316	0.00488281	0.00488281	0.00640869	0.00518799	0.00518799	-0.0305176	0.0610352	0	0	-0.0305176	0	-0.0305176	-0.0305176	0	-0.0610352	0.0610352
18.5	0.00579834	0.00610352	0.00640869	0.00488281	0.00518799	5.18799	0.00488281	0.00457764	0.00610352	0.00488281	0.00457764	0	0.0610352	0	0.0305176	0	61.0352	-0.0305176	-0.0305176	0	-0.0305176	0
18.6	0.00579834	0.00610352	0.00610352	0.00549316	0.00518799	5.49316	0.00488281	0.00518799	0.00579834	0.00488281	0.00457764	0.0305176	0.0305176	0.0305176	-0.0305176	-0.0305176	-30.5176	-0.0305176	-0.0305176	0	0	0.0305176
18.7	0.00579834	0.00610352	0.00610352	0.00610352	0.00518799	5.49316	0.00518799	0.00549316	0.00579834	0.00488281	0.00457764	0.0305176	0	0	0	0	0	-0.0305176	0	-0.0305176	0	-0.0305176
18.8	0.00610352	0.00610352	0.00579834	0.00671387	0.00518799	5.18799	0.00518799	0.00579834	0.00549316	0.00488281	0.00518799	0	-0.0305176	0.0305176	0	-0.0305176	-30.5176	0.0305176	0	-0.0305176	0	-0.0305176
18.9	0.00640869	0.00671387	0.00579834	0.00671387	0.00488281	4.57764	0.00518799	0.00610352	0.00518799	0.00457764	0.00549316	-0.0305176	-0.0610352	0.0305176	0	-0.0305176	0	-0.0305176	0	0.0610352	0	0
19	0.00640869	0.00701904	0.00640869	0.00640869	0.00488281	4.57764	0.00488281	0.00610352	0.00518799	0.00457764	0.00518799	-0.0305176	0.0305176	0.0305176	0.0305176	0	-30.5176	0	-0.0305176	0	0.0305176	-0.0305176
19.1	0.00671387	0.00701904	0.00671387	0.00579834	0.00518799	4.57764	0.00488281	0.00610352	0.00518799	0.00488281	0.00518799	-0.0305176	0.0610352	0.0305176	0.0305176	0	0	0.0305176	-0.0610352	0	-0.0305176	0.0305176
19.2	0.00671387	0.00671387	0.00640869	0.00518799	0.00579834	4.88281	0.00488281	0.00640869	0.00518799	0.00488281	0.00549316	0.0305176	0	0	0	0	0	-0.0305176	-0.0305176	0.0305176	-0.0305176	0.0915527
19.3	0.00671387	0.00671387	0.00610352	0.00518799	0.00610352	5.18799	0.00518799	0.00671387	0.00549316	0.00488281	0.00549316	0	0	-0.0305176	-0.0305176	0.0305176	0	0	-0.0305176	0	0	0
19.4	0.00701904	0.00701904	0.00579834	0.00549316	0.00610352	5.49316	0.00549316	0.00640869	0.00610352	0.00488281	0.00518799	0.0610352	-0.0305176	0.0305176	-0.0305176	-0.0610352	-30.5176	0	-0.0305176	0	-0.0305176	0.0610352
19.5	0.00671387	0.00671387	0.00549316	0.00549316	0.00579834	4.88281	0.00610352	0.00610352	0.00640869	0.00488281	0.00457764	0	0.0305176	0	0	-0.0305176	-30.5176	0	-0.0305176	0.0305176	0.0305176	-0.0305176
19.6	0.00640869	0.00640869	0.00518799	0.00579834	0.00549316	4.27246	0.00640869	0.00579834	0.00640869	0.00518799	0.00457764	0	0	0.0305176	-0.0305176	-0.0610352	30.5176	0	0.0305176	-0.0305176	-0.0305176	0
19.7	0.00579834	0.00610352	0.00518799	0.00610352	0.00549316	3.96729	0.00640869	0.00549316	0.00640869	0.00549316	0.00518799	0.0305176	0	0.0610352	0	-0.0305176	-30.5176	0	0.0305176	-0.0305176	0.0305176	0
19.8	0.00518799	0.00579834	0.00579834	0.00640869	0.00549316	4.57764	0.00610352	0.00610352	0.00640869	0.00579834	0.00610352	0	0	0	-0.0305176	0.0610352	-61.0352	-0.0305176	0.0305176	0	-0.0305176	-0.0305176
19.9	0.00488281	0.00579834	0.00671387	0.00640869	0.00518799	5.18799	0.00549316	0.00671387	0.00610352	0.00579834	0.00671387	0	-0.0305176	0	-0.0305176	0	0	-0.0610352	0.0305176	0	0	0.0610352
20	0.00457764	0.00610352	0.00701904	0.00640869	0.00488281	6.10352	0.00488281	0.00671387	0.00579834	0.00518799	0.00701904	0.0305176	0.0305176	-0.0305176	-0.0610352	0.0305176	-30.5176	-0.0305176	0.0305176	0	0.0305176	0
20.1	0.00427246	0.00610352	0.00732422	0.00610352	0.00518799	6.40869	0.00457764	0.00671387	0.00518799	0.00488281	0.00671387	0.0610352	0.0305176	0.0305176	-0.0305176	0	0	-0.0305176	0	0.0305176	-0.0305176	0.0305176
20.2	0.00457764	0.00610352	0.00701904	0.00610352	0.00549316	6.40869	0.00518799	0.00640869	0.00488281	0.00488281	0.00640869	0	0	-0.0610352	0	0	0	0.0610352	0	0	-0.0305176	0
20.3	0.00549316	0.00640869	0.00671387	0.00610352	0.00518799	6.40869	0.00579834	0.00579834	0.00518799	0.00488281	0.00610352	0.0305176	0	0	0	-0.0915527	-30.5176	0	0	-0.0610352	0	-0.0610352
20.4	0.00640869	0.00671387	0.00610352	0.00610352	0.00518799	6.40869	0.00610352	0.00549316	0.00518799	0.00488281	0.00610352	0.0305176	0.0305176	0	0.0305176	0	0	-0.0305176	0	0	0	-0.0305176
20.5	0.00671387	0.00671387	0.00610352	0.00610352	0.00518799	6.10352	0.00610352	0.00549316	0.00518799	0.00457764	0.00610352	-0.0305176	-0.0305176	0.0305176	0.0305176	0.0305176	30.5176	-0.0305176	0.0305176	0	-0.0305176	-0.0305176
20.6	0.00671387	0.00671387	0.00640869	0.00610352	0.00518799	5.49316	0.00610352	0.00549316	0.00518799	0.00427246	0.00640869	0	0.0305176	0	0.0305176	0.0305176	0	-0.0610352	0	0.0610352	0	0.0305176
20.7	0.00640869	0.00640869	0.00762939	0.00549316	0.00518799	4.88281	0.00579834	0.00579834	0.00488281	0.00396729	0.00671387	0.0305176	0	0	0.0305176	0.0305176	-30.5176	-0.0305176	0.0305176	0	-0.0610352	0
20.8	0.00640869	0.00640869	0.00854492	0.00518799	0.00518799	4.57764	0.00579834	0.00640869	0.00518799	0.00396729	0.00701904	0.0305176	0.0305176	-0.0305176	-0.0305176	0	-30.5176	-0.0610352	-0.0610352	0	-0.0610352	0
20.9	0.00610352	0.00610352	0.00915527	0.00518799	0.00579834	4.88281	0.00549316	0.00640869	0.00549316	0.00457764	0.00732422	0.0305176	0	0.0305176	-0.0305176	0.0305176	30.5176	-0.0305176	0.0305176	-0.0610352	0	0
21	0.00549316	0.00640869	0.0088501	0.00579834	0.00671387	5.18799	0.00518799	0.00579834	0.00610352	0.00518799	0.00701904	0.0305176	0.0305176	-0.0305176	0	0.0305176	0	-0.0915527	-0.0305176	0	-0.0610352	0
21.1	0.00549316	0.00701904	0.00793457	0.00640869	0.00701904	5.49316	0.00488281	0.00518799	0.00610352	0.00518799	0.00671387	0.0305176	0.0610352	0.0305176	0.0305176	-0.0305176	0	0	0	-0.0915527	-0.0610352	-0.0305176
21.2	0.00549316	0.00762939	0.00701904	0.00671387	0.00671387	5.18799	0.00457764	0.00457764	0.00549316	0.00518799	0.00610352	-0.0305176	0.0305176	-0.0305176	0.0305176	0	-61.0352	0	0.0305176	0.0305176	-0.0610352	0
21.3	0.00579834	0.00762939	0.00610352	0.00671387	0.00671387	4.88281	0.00427246	0.00457764	0.00518799	0.00518799	0.00610352	0.0610352	0	-0.0305176	0	0.0610352	0	0	0.0305176	0.0305176	0	-0.0305176
21.4	0.00610352	0.00701904	0.00579834	0.00701904	0.00671387	3.96729	0.00427246	0.00488281	0.00488281	0.00518799	0.00640869	0.0305176	0.0305176	-0.0305176	0	0.0305176	0	-0.0305176	0.0305176	0.0305176	0	0
21.5	0.00671387	0.00640869	0.00579834	0.00671387	0.00640869	3.35693	0.00457764	0.00488281	0.00549316	0.00488281	0.00671387	0.0610352	0.0305176	0	0.0305176	0.0305176	-30.5176	-0.0305176	0.0305176	0	-0.0610352	0
21.6	0.00732422	0.00579834	0.00610352	0.00579834	0.00549316	3.35693	0.00518799	0.00488281	0.00579834	0.00427246	0.00640869	0	0	0	-0.0305176	0.0305176	30.5176	-0.0305176	-0.0305176	0	0	-0.0305176
21.7	0.00762939	0.00518799	0.00640869	0.00518799	0.00488281	4.27246	0.00579834	0.00488281	0.00579834	0.00396729	0.00610352	0.0305176	0.0610352	-0.0305176	0.0610352	-0.0305176	0	-0.0305176	-0.0305176	-0.0305176	0	0
21.8	0.00732422	0.00518799	0.00671387	0.00518799	0.00488281	5.18799	0.00640869	0.00488281	0.00579834	0.00396729	0.00640869	0.0305176	0.0305176	0.0305176	0	0	-30.5176	-0.0305176	-0.0610352	0	-0.0610352	-0.0305176
21.9	0.00701904	0.00518799	0.00640869	0.00518799	0.00518799	6.10352	0.00671387	0.00518799	0.00549316	0.00427246	0.00640869	0	0.0305176	-0.0305176	0.0305176	0.0305176	0	0	0	0	-0.0305176	-0.0305176
22	0.00701904	0.00549316	0.00610352	0.00579834	0.00579834	6.40869	0.00671387	0.00579834	0.00549316	0.00457764	0.00640869	0	-0.0610352	0.0305176	0	0	0	0	0	-0.0305176	0	-0.0305176
22.1	0.00701904	0.00549316	0.00640869	0.00610352	0.00610352	6.71387	0.00640869	0.00671387	0.00579834	0.00518799	0.00610352	0.0305176	0.0305176	0	0.0305176	0.0305176	0	0.0610352	0	-0.0305176	0	0
22.2	0.00671387	0.00610352	0.00701904	0.00610352	0.00610352	6.40869	0.00610352	0.00732422	0.00579834	0.00579834	0.00640869	0.0305176	0.0610352	-0.0305176	0.0305176	0	30.5176	0	0	0	-0.0305176	-0.0305176
22.3	0.00640869	0.00671387	0.00732422	0.00579834	0.00579834	6.10352	0.00579834	0.00732422	0.00579834	0.00640869	0.00671387	0	0	0.0305176	0	0.0305176	-30.5176	-0.0610352	-0.0610352	-0.0610352	0	0.0610352
22.4	0.00610352	0.00732422	0.00701904	0.00549316	0.00518799	6.10352	0.00549316	0.00701904	0.00579834	0.00640869	0.00671387	0.0305176	0.0610352	-0.0305176	0.0305176	0.0610352	30.5176	-0.0610352	0	-0.0610352	-0.0610352	0
22.5	0.00640869	0.00732422	0.00610352	0.00549316	0.00457764	6.10352	0.00488281	0.00671387	0.00579834	0.00610352	0.00671387	0	0	0	0	0.0610352	-30.5176	0	0.0305176	-0.0305176	-0.0305176	-0.0610352
22.6	0.00671387	0.00732422	0.00549316	0.00549316	0.00457764	6.10352	0.00488281	0.00640869	0.00549316	0.00579834	0.00640869	0	0.0305176	-0.0305176	0	0	30.5176	0	0.0305176	-0.0305176	-0.0610352	-0.0305176
22.7	0.00701904	0.00701904	0.00518799	0.00579834	0.00457764	6.10352	0.00457764	0.00671387	0.00579834	0.00579834	0.00610352	0.0610352	0.0305176	0	0.0305176	0	-61.0352	0.0305176	0.0305176	-0.0305176	0	0
22.8	0.00701904	0.00640869	0.00518799	0.00610352	0.00488281	5.79834	0.00488281	0.00671387	0.00579834	0.00579834	0.00549316	0.0610352	0	0	-0.0610352	0.0305176	0	0	0.0305176	-0.0305176	-0.0305176	0
22.9	0.00701904	0.00610352	0.00518799	0.00579834	0.00488281	5.79834	0.00488281	0.00640869	0.00579834	0.00610352	0.00549316	0.0305176	0	0.0305176	0.0305176	0.0305176	30.5176	-0.0305176	0.0305176	-0.0305176	-0.0610352	-0.0305176
23	0.00701904	0.00579834	0.00518799	0.00518799	0.00518799	5.49316	0.00488281	0.00549316	0.00549316	0.00549316	0.00579834	0	0.0305176	0	0	0.0610352	0	0	0.0305176	0.0305176	0.0610352	-0.0305176
23.1	0.00671387	0.00579834	0.00549316	0.00488281	0.00579834	5.18799	0.00549316	0.00488281	0.00518799	0.00518799	0.00610352	0	0	0.0610352	0	0.0915527	0	-0.0305176	0.0305176	0	0	0
23.2	0.00701904	0.00579834	0.00640869	0.00518799	0.00640869	5.49316	0.00640869	0.00518799	0.00488281	0.00488281	0.00610352	0.0610352	0.0305176	0.0305176	0.0610352	0.0305176	0	-0.0305176	-0.0305176	-0.0305176	-0.0305176	0.0305176
23.3	0.00701904	0.00610352	0.00701904	0.00579834	0.00671387	5.79834	0.00671387	0.00579834	0.00518799	0.00488281	0.00610352	0	0.0305176	-0.0305176	0.0610352	0.0305176	0	-0.0610352	0	0	-0.0610352	-0.0305176
23.4	0.00671387	0.00701904	0.00762939	0.00610352	0.00701904	5.79834	0.00671387	0.00579834	0.00610352	0.00518799	0.00579834	0.0610352	0.0305176	0	0.0305176	0	30.5176	0	-0.0305176	-0.0305176	0	0
23.5	0.00640869	0.00762939	0.00762939	0.00640869	0.00732422	5.79834	0.00671387	0.00579834	0.00671387	0.00488281	0.00549316	0.12207	0.0305176	-0.0305176	0.0305176	0	0	0	-0.0305176	-0.0915527	0	-0.0610352
23.6	0.00610352	0.00793457	0.00701904	0.00640869	0.00732422	5.49316	0.00671387	0.00579834	0.00701904	0.00488281	0.00549316	0.0305176	0.0610352	0	0	-0.0305176	30.5176	-0.0305176	0.0610352	-0.0305176	-0.0305176	-0.0610352
23.7	0.00610352	0.00732422	0.00671387	0.00610352	0.00701904	5.18799	0.00671387	0.00579834	0.00671387	0.00488281	0.00518799	0	0.0305176	0.0305176	0.0305176	0.0305176	0	-0.0305176	0.0305176	0	0	-0.0305176
23.8	0.00610352	0.00701904	0.00671387	0.00610352	0.00640869	5.18799	0.00640869	0.00549316	0.00640869	0.00518799	0.00518799	0.0305176	0	0.0305176	0.0305176	0.0915527	-30.5176	-0.0305176	0.0305176	0	-0.0305176	-0.0610352
23.9	0.00640869	0.00732422	0.00701904	0.00579834	0.00610352	5.18799	0.00640869	0.00518799	0.00610352	0.00579834	0.00518799	-0.0305176	-0.0305176	0.0305176	-0.0305176	0	-30.5176	-0.0610352	0.0305176	0	-0.0305176	0
24	0.00671387	0.00762939	0.00701904	0.00610352	0.00579834	5.18799	0.00579834	0.00518799	0.00610352	0.00579834	0.00488281	0.0305176	0	0.0915527	0	0	0	-0.0305176	0.0305176	0	-0.0305176	0
24.1	0.00701904	0.00762939	0.00671387	0.00640869	0.00579834	5.18799	0.00549316	0.00549316	0.00579834	0.00518799	0.00457764	0.0610352	0.0610352	0	0.0305176	0	0	-0.0610352	0.0305176	-0.0610352	-0.0610352	-0.0305176
24.2	0.00701904	0.00701904	0.00640869	0.00671387	0.00610352	5.49316	0.00579834	0.00579834	0.00610352	0.00396729	0.00427246	0.0305176	0.12207	-0.0305176	0	0.0305176	30.5176	-0.0305176	0.0305176	-0.0305176	-0.0305176	0
24.3	0.00671387	0.00610352	0.00671387	0.00610352	0.00579834	5.79834	0.00610352	0.00610352	0.00610352	0.00305176	0.00396729	0.0305176	0.0610352	-0.0305176	0.0610352	-0.0305176	0	0.0305176	0	-0.0610352	-0.0305176	0.0305176
24.4	0.00640869	0.00579834	0.00701904	0.00549316	0.00518799	6.10352	0.00610352	0.00640869	0.00579834	0.00305176	0.00457764	0.0610352	0.0610352	0	0	-0.0305176	0	-0.0305176	0.0305176	-0.0305176	0.0305176	-0.0610352
24.5	0.00610352	0.00640869	0.00732422	0.00518799	0.00457764	6.40869	0.00579834	0.00671387	0.00549316	0.00366211	0.00549316	0.0305176	0.0305176	0	-0.0305176	0	0	-0.0305176	0	-0.0305176	0	-0.0305176
24.6	0.00640869	0.00701904	0.00732422	0.00549316	0.00396729	6.40869	0.00579834	0.00640869	0.00549316	0.00488281	0.00640869	0.0305176	-0.0610352	-0.0305176	0.0305176	0.0305176	30.5176	-0.0305176	0.0305176	0.0610352	0	0.0305176
24.7	0.00671387	0.00732422	0.00701904	0.00640869	0.00396729	6.71387	0.00579834	0.00579834	0.00579834	0.00579834	0.00701904	0.0305176	0.0305176	0	-0.0305176	0.0915527	30.5176	-0.0610352	0	0	0	-0.0610352
24.8	0.00701904	0.00762939	0.00701904	0.00701904	0.00457764	7.01904	0.00579834	0.00549316	0.00610352	0.00610352	0.00701904	0	0	0	0.0305176	0.0305176	-30.5176	-0.0610352	0	0	-0.0305176	0.0305176
24.9	0.00671387	0.00762939	0.00671387	0.00732422	0.00579834	7.01904	0.00579834	0.00518799	0.00610352	0.00610352	0.00701904	0	0.0305176	0.0610352	0	0	0	-0.0610352	0.0305176	-0.0610352	-0.0610352	-0.0305176
25	0.00640869	0.00701904	0.00640869	0.00762939	0.00671387	6.40869	0.00579834	0.00549316	0.00610352	0.00549316	0.00671387	0.0610352	0.0305176	-0.0305176	0	0	0	-0.0610352	0	-0.0305176	-0.0610352	0
25.1	0.00671387	0.00640869	0.00610352	0.00701904	0.00701904	5.79834	0.00579834	0.00579834	0.00610352	0.00457764	0.00610352	0	0	-0.0305176	0	0	-30.5176	0	0	0	-0.0305176	0
25.2	0.00701904	0.00579834	0.00579834	0.00640869	0.00671387	4.88281	0.00549316	0.00610352	0.00579834	0.00427246	0.00549316	0.0305176	0.0305176	-0.0305176	-0.0305176	0	0	-0.0305176	0.0305176	0	-0.0305176	-0.0305176
25.3	0.00732422	0.00579834	0.00579834	0.00610352	0.00610352	4.27246	0.00518799	0.00640869	0.00549316	0.00427246	0.00488281	0.0305176	0.0305176	-0.0305176	0	0	-30.5176	-0.0305176	0.0305176	-0.0610352	-0.0305176	0
25.4	0.00701904	0.00701904	0.00640869	0.00610352	0.00610352	4.57764	0.00488281	0.00640869	0.00549316	0.00396729	0.00457764	-0.0305176	0	-0.0305176	0.0305176	-0.0305176	0	-0.0305176	0.0305176	-0.0305176	0	0
25.5	0.00671387	0.00793457	0.00701904	0.00610352	0.00579834	5.18799	0.00518799	0.00640869	0.00579834	0.00427246	0.00488281	0.0305176	0	0	0	0.0305176	0	-0.0305176	0.0305176	0.0610352	0	-0.0305176
25.6	0.00640869	0.00793457	0.00762939	0.00610352	0.00579834	5.79834	0.00518799	0.00671387	0.00610352	0.00457764	0.00518799	0	0	0	0	0.0610352	0	0	-0.0610352	0	0	-0.0305176
25.7	0.00579834	0.00701904	0.00762939	0.00610352	0.00549316	6.10352	0.00488281	0.00640869	0.00610352	0.00488281	0.00549316	0.0305176	0.0915527	-0.0305176	0	0.0305176	30.5176	-0.0305176	-0.0305176	-0.0305176	-0.0610352	0
25.8	0.00549316	0.00610352	0.00732422	0.00579834	0.00488281	6.10352	0.00427246	0.00671387	0.00579834	0.00579834	0.00549316	0.0610352	0.0305176	0	-0.0305176	0	30.5176	-0.0305176	0	0	0	0
25.9	0.00549316	0.00549316	0.00671387	0.00579834	0.00488281	6.40869	0.00396729	0.00701904	0.00579834	0.00610352	0.00518799	0.0610352	-0.0305176	-0.0305176	-0.0305176	0	30.5176	0.0305176	0	-0.0305176	-0.0305176	0
26	0.00610352	0.00518799	0.00610352	0.00610352	0.00518799	6.71387	0.00427246	0.00701904	0.00579834	0.00671387	0.00518799	0	0.0610352	0.0305176	0	0	-30.5176	-0.0305176	0.0305176	0	-0.0305176	-0.0305176
26.1	0.00671387	0.00518799	0.00549316	0.00640869	0.00579834	7.01904	0.00518799	0.00701904	0.00549316	0.00671387	0.00549316	-0.0305176	-0.0915527	0	0	0	0	-0.0305176	0.0305176	-0.0305176	0	-0.0305176
26.2	0.00701904	0.00579834	0.00549316	0.00671387	0.00671387	6.71387	0.00579834	0.00671387	0.00549316	0.00610352	0.00610352	-0.0305176	0	0.0305176	0	0	-30.5176	-0.0305176	0	-0.0305176	-0.0305176	-0.0305176
26.3	0.00701904	0.00640869	0.00549316	0.00671387	0.00701904	5.79834	0.00610352	0.00671387	0.00549316	0.00518799	0.00610352	-0.0305176	0	0	0	0	0	0.0305176	0	0	-0.0305176	0
26.4	0.00640869	0.00701904	0.00518799	0.00610352	0.00640869	5.49316	0.00640869	0.00671387	0.00579834	0.00427246	0.00610352	0.0305176	0	-0.0610352	0.0305176	0	0	-0.0305176	0	0	-0.0305176	0.0305176
26.5	0.00671387	0.00793457	0.00518799	0.00579834	0.00549316	5.49316	0.00671387	0.00640869	0.00610352	0.00427246	0.00579834	0.0305176	0	-0.0305176	-0.0610352	0.0610352	0	-0.0305176	0.0305176	-0.0305176	-0.0305176	0.0305176
26.6	0.00732422	0.00823975	0.00518799	0.00549316	0.00518799	6.10352	0.00701904	0.00610352	0.00671387	0.00518799	0.00610352	0	0.0305176	-0.0305176	-0.0305176	0	0	0.0305176	-0.0305176	-0.0305176	0.0305176	-0.0610352
26.7	0.00732422	0.00762939	0.00549316	0.00518799	0.00488281	6.10352	0.00671387	0.00579834	0.00640869	0.00549316	0.00671387	0.0610352	-0.0305176	0	0.0305176	0	0	-0.0305176	0.0305176	-0.0305176	-0.0305176	-0.0305176
26.8	0.00732422	0.00671387	0.00579834	0.00457764	0.00457764	5.49316	0.00579834	0.00549316	0.00549316	0.00518799	0.00671387	0.0305176	-0.0305176	0.0305176	-0.0610352	-0.0305176	-30.5176	0.0610352	0.0305176	-0.0305176	0.0305176	-0.0305176
26.9	0.00732422	0.00640869	0.00579834	0.00427246	0.00457764	4.88281	0.00488281	0.00518799	0.00457764	0.00488281	0.00610352	-0.0305176	0	0.0305176	0	-0.0305176	-30.5176	0.0305176	-0.0305176	-0.0610352	0.0305176	-0.0305176
27	0.00762939	0.00640869	0.00610352	0.00427246	0.00457764	4.88281	0.00457764	0.00518799	0.00427246	0.00518799	0.00549316	-0.0305176	-0.0305176	0.0305176	0.0305176	-0.0610352	-30.5176	0	-0.0305176	-0.0305176	0	0.0610352
27.1	0.00762939	0.00640869	0.00610352	0.00488281	0.00457764	5.18799	0.00457764	0.00488281	0.00427246	0.00549316	0.00488281	-0.0305176	0.0305176	0.0305176	0.0305176	0.0305176	30.5176	0	0	0.0305176	0.0305176	0
27.2	0.00762939	0.00640869	0.00640869	0.00549316	0.00488281	6.10352	0.00488281	0.00457764	0.00457764	0.00579834	0.00488281	0	0.0305176	0	-0.0305176	0.0610352	-30.5176	-0.0305176	0	0.0305176	-0.0305176	0.0305176
27.3	0.00732422	0.00640869	0.00671387	0.00610352	0.00518799	7.01904	0.00488281	0.00457764	0.00488281	0.00549316	0.00518799	0.0915527	0.0305176	0	-0.0305176	-0.0305176	0	-0.0305176	-0.0305176	0.0305176	-0.0305176	0.0305176
27.4	0.00671387	0.00671387	0.00671387	0.00671387	0.00549316	7.62939	0.00488281	0.00457764	0.00549316	0.00549316	0.00549316	0.0305176	0.0305176	0.0305176	-0.0305176	0	0	0.0305176	-0.0305176	0.0305176	0	0.0305176
27.5	0.00640869	0.00671387	0.00640869	0.00640869	0.00549316	7.32422	0.00518799	0.00488281	0.00610352	0.00518799	0.00610352	0.0305176	0	0	-0.0305176	-0.0610352	0	0	0	0.0305176	0	0
27.6	0.00671387	0.00671387	0.00610352	0.00610352	0.00518799	6.71387	0.00579834	0.00488281	0.00640869	0.00457764	0.00640869	0.0305176	-0.0305176	0.0610352	-0.0305176	-0.0610352	-30.5176	0	0	-0.0610352	-0.0305176	0
27.7	0.00701904	0.00671387	0.00640869	0.00549316	0.00518799	5.79834	0.00579834	0.00518799	0.00640869	0.00427246	0.00610352	0	-0.0610352	0.0305176	-0.0610352	-0.0305176	-30.5176	0.0305176	-0.0305176	0	0	0
27.8	0.00701904	0.00610352	0.00671387	0.00549316	0.00518799	4.88281	0.00579834	0.00518799	0.00671387	0.00427246	0.00579834	-0.0305176	-0.0305176	0.0305176	0.0305176	0	0	0	0	0.0610352	0	0
27.9	0.00640869	0.00549316	0.00671387	0.00518799	0.00488281	4.57764	0.00549316	0.00549316	0.00640869	0.00488281	0.00549316	-0.0305176	-0.0305176	-0.0305176	0.0305176	0.0305176	0	0.0610352	0	0.0305176	-0.0305176	0
28	0.00549316	0.00549316	0.00671387	0.00518799	0.00488281	4.27246	0.00549316	0.00579834	0.00640869	0.00518799	0.00488281	-0.0305176	0	0	0	0	-30.5176	-0.0305176	-0.0305176	0.0610352	-0.0305176	0
28.1	0.00488281	0.00610352	0.00671387	0.00518799	0.00488281	4.27246	0.00518799	0.00579834	0.00579834	0.00549316	0.00457764	0.0305176	0.0305176	0	-0.0305176	0.0610352	0	-0.0305176	-0.0305176	0	0	0.0915527
28.2	0.00457764	0.00671387	0.00640869	0.00518799	0.00518799	4.27246	0.00518799	0.00579834	0.00549316	0.00549316	0.00427246	0.0610352	0	-0.0305176	-0.0610352	0	0	0	-0.0305176	0	-0.0305176	0.0305176
28.3	0.00518799	0.00732422	0.00671387	0.00579834	0.00610352	4.27246	0.00549316	0.00610352	0.00549316	0.00518799	0.00457764	0.0610352	0	-0.0610352	-0.0305176	0	0	0	-0.0305176	-0.0305176	-0.0305176	0.0305176
28.4	0.00549316	0.00732422	0.00671387	0.00640869	0.00640869	4.27246	0.00549316	0.00671387	0.00549316	0.00518799	0.00518799	0	0	-0.0305176	-0.0610352	0.0305176	0	0	0.0305176	0	-0.0305176	0
28.5	0.00579834	0.00732422	0.00701904	0.00671387	0.00610352	4.88281	0.00549316	0.00671387	0.00549316	0.00518799	0.00549316	-0.0305176	-0.0305176	0.0610352	0.0305176	-0.0305176	0	-0.0305176	-0.0305176	0	0	0
28.6	0.00610352	0.00671387	0.00640869	0.00671387	0.00549316	5.79834	0.00549316	0.00640869	0.00518799	0.00579834	0.00579834	0	0	-0.0305176	0	-0.0305176	30.5176	0	0	0.0305176	0	0.0305176
28.7	0.00640869	0.00640869	0.00610352	0.00640869	0.00457764	6.10352	0.00549316	0.00610352	0.00427246	0.00610352	0.00549316	-0.0305176	-0.0305176	0.0305176	0	-0.0305176	0	-0.0305176	-0.0305176	0.0610352	-0.0305176	0
28.8	0.00640869	0.00610352	0.00579834	0.00579834	0.00427246	6.10352	0.00549316	0.00549316	0.00396729	0.00610352	0.00518799	0.0305176	0.0610352	0	0	-0.0305176	30.5176	-0.0610352	0.0305176	0.0305176	0.0305176	0
28.9	0.00640869	0.00610352	0.00579834	0.00549316	0.00457764	6.10352	0.00488281	0.00579834	0.00427246	0.00579834	0.00488281	-0.0305176	-0.0305176	0.0305176	0	-0.0305176	0	0	0	0.0305176	0	0
29	0.00640869	0.00610352	0.00610352	0.00549316	0.00518799	6.10352	0.00488281	0.00579834	0.00488281	0.00518799	0.00457764	0	-0.0305176	0.0305176	-0.0305176	0.0610352	0	0	0	-0.0305176	0.0305176	-0.0305176
29.1	0.00640869	0.00610352	0.00610352	0.00579834	0.00579834	6.40869	0.00457764	0.00610352	0.00549316	0.00396729	0.00518799	-0.0305176	-0.0610352	0	0.0305176	-0.0305176	-30.5176	0.0305176	-0.0305176	0.0305176	0	-0.0305176
29.2	0.00610352	0.00640869	0.00610352	0.00579834	0.00640869	6.10352	0.00457764	0.00610352	0.00640869	0.00335693	0.00610352	-0.0305176	-0.0610352	0	-0.0305176	0	0	0	-0.0305176	-0.0305176	0.0305176	0
29.3	0.00640869	0.00701904	0.00610352	0.00549316	0.00671387	6.10352	0.00518799	0.00579834	0.00640869	0.00335693	0.00671387	0	0	0.0305176	0	-0.0305176	0	-0.0305176	-0.0305176	0.0305176	0	0
29.4	0.00701904	0.00701904	0.00610352	0.00518799	0.00671387	5.79834	0.00549316	0.00579834	0.00579834	0.00366211	0.00640869	-0.0305176	-0.0305176	0.0305176	0.0305176	-0.0305176	-30.5176	0	-0.0305176	0	0.0915527	0.0610352
29.5	0.00732422	0.00732422	0.00579834	0.00518799	0.00610352	5.18799	0.00518799	0.00579834	0.00518799	0.00427246	0.00610352	0.0305176	-0.0305176	0.0305176	0.0305176	0	-30.5176	-0.0305176	-0.0305176	0.0305176	0	0
29.6	0.00732422	0.00793457	0.00610352	0.00549316	0.00579834	4.57764	0.00457764	0.00579834	0.00488281	0.00488281	0.00610352	0	0	0	-0.0610352	-0.0305176	0	-0.0305176	0	0	0	0
29.7	0.00732422	0.00793457	0.00671387	0.00579834	0.00549316	4.27246	0.00457764	0.00549316	0.00518799	0.00549316	0.00610352	0.0305176	0	0.0305176	0	0	0	0	-0.0305176	0.0305176	0	0.0305176
29.8	0.00732422	0.00762939	0.00671387	0.00610352	0.00518799	4.57764	0.00488281	0.00488281	0.00579834	0.00579834	0.00579834	0	0.0305176	-0.0610352	0.0305176	0	30.5176	0.0305176	-0.0305176	0	-0.0305176	0.0305176
29.9	0.00762939	0.00701904	0.00671387	0.00671387	0.00549316	4.57764	0.00549316	0.00488281	0.00610352	0.00579834	0.00518799	-0.0305176	-0.0610352	0.0305176	0.0305176	-0.0610352	61.0352	0	-0.12207	0	0	0
30	0.00732422	0.00671387	0.00671387	0.00732422	0.00518799	4.88281	0.00610352	0.00518799	0.00640869	0.00549316	0.00518799	-0.0305176	-0.0305176	0.0915527	-0.0305176	-0.0305176	30.5176	0.0610352	0	0.0305176	0.0305176	0.0305176
30.1	0.00701904	0.00610352	0.00640869	0.00732422	0.00488281	4.88281	0.00610352	0.00549316	0.00610352	0.00518799	0.00488281	-0.0305176	-0.0305176	0	0	-0.0305176	0	0	0	0.0305176	0.0305176	-0.0305176
30.2	0.00640869	0.00549316	0.00610352	0.00701904	0.00488281	5.49316	0.00579834	0.00518799	0.00549316	0.00518799	0.00488281	-0.0305176	-0.0305176	0.0610352	0	-0.0305176	0	0	0.0305176	0	0.0610352	0
30.3	0.00610352	0.00549316	0.00610352	0.00640869	0.00488281	6.10352	0.00549316	0.00488281	0.00457764	0.00518799	0.00427246	-0.0305176	0	0.0305176	-0.0610352	-0.0305176	0	0	-0.0305176	0	0.0305176	0
30.4	0.00610352	0.00579834	0.00610352	0.00610352	0.00518799	6.10352	0.00488281	0.00488281	0.00457764	0.00549316	0.00427246	-0.0305176	-0.0305176	0.0305176	0	0	0	0.0305176	-0.0305176	0.0305176	0.0305176	0.0305176
30.5	0.00579834	0.00671387	0.00640869	0.00549316	0.00549316	6.10352	0.00457764	0.00488281	0.00518799	0.00549316	0.00457764	0	0	-0.0305176	-0.0305176	0.0610352	30.5176	0.0305176	-0.0305176	0	0.0610352	0.0610352
30.6	0.00518799	0.00732422	0.00640869	0.00518799	0.00579834	5.49316	0.00457764	0.00488281	0.00610352	0.00488281	0.00457764	-0.0305176	-0.0610352	0.0305176	0	-0.0305176	30.5176	0.0305176	0.0610352	0	0	0
30.7	0.00457764	0.00762939	0.00610352	0.00488281	0.00549316	5.18799	0.00518799	0.00457764	0.00640869	0.00427246	0.00488281	-0.0305176	0	0	-0.0305176	0.0305176	30.5176	0.0305176	0	0	0	0.0610352
30.8	0.00457764	0.00701904	0.00579834	0.00488281	0.00549316	4.88281	0.00610352	0.00396729	0.00640869	0.00396729	0.00488281	-0.0305176	-0.0305176	0.0305176	0	0	61.0352	0.0305176	-0.0305176	0.0305176	0.0305176	0.0305176
30.9	0.00488281	0.00640869	0.00518799	0.00488281	0.00549316	5.18799	0.00610352	0.00396729	0.00640869	0.00427246	0.00488281	-0.0305176	-0.0305176	0.0305176	0	-0.0305176	-30.5176	0	0	0	0	0.0305176
31	0.00518799	0.00549316	0.00488281	0.00488281	0.00549316	5.49316	0.00579834	0.00427246	0.00579834	0.00457764	0.00518799	-0.0305176	-0.0610352	0	-0.0305176	-0.0305176	30.5176	0.0305176	0	0.0305176	0.0610352	0
31.1	0.00610352	0.00488281	0.00488281	0.00518799	0.00518799	5.49316	0.00518799	0.00457764	0.00549316	0.00427246	0.00610352	0	-0.0305176	-0.0305176	0	-0.0610352	-30.5176	0	-0.0610352	0.0305176	0	0.0305176
31.2	0.00671387	0.00488281	0.00488281	0.00518799	0.00457764	5.18799	0.00457764	0.00518799	0.00518799	0.00427246	0.00640869	-0.0610352	-0.0305176	0.0305176	-0.0305176	0	61.0352	0.0610352	-0.0305176	0.0305176	0.0610352	0.0305176
31.3	0.00762939	0.00518799	0.00488281	0.00518799	0.00427246	4.57764	0.00427246	0.00579834	0.00518799	0.00457764	0.00640869	0	0	0.0305176	0	-0.0305176	0	0	0.0305176	0	0.0305176	0
31.4	0.00762939	0.00579834	0.00518799	0.00488281	0.00457764	4.57764	0.00488281	0.00610352	0.00549316	0.00518799	0.00579834	0.0305176	-0.0305176	0	-0.0305176	0	30.5176	0.0305176	-0.0305176	0	0.0305176	0.0610352
31.5	0.00671387	0.00640869	0.00518799	0.00488281	0.00488281	4.88281	0.00579834	0.00610352	0.00549316	0.00549316	0.00518799	-0.0305176	0.0305176	0.0305176	-0.0305176	0.0305176	-30.5176	0.0610352	0	0.0305176	0.0305176	0
31.6	0.00518799	0.00671387	0.00579834	0.00518799	0.00518799	5.18799	0.00610352	0.00549316	0.00549316	0.00610352	0.00488281	-0.0610352	-0.0305176	0.0610352	-0.0305176	0	-61.0352	0	-0.0305176	0.0305176	0	0.0305176
31.7	0.00457764	0.00701904	0.00610352	0.00579834	0.00518799	5.18799	0.00579834	0.00518799	0.00549316	0.00640869	0.00518799	0	-0.0915527	0.0305176	-0.0610352	-0.0305176	0	0.0305176	-0.0305176	0.0915527	0.0305176	0.0305176
31.8	0.00427246	0.00732422	0.00671387	0.00640869	0.00549316	5.18799	0.00549316	0.00488281	0.00579834	0.00610352	0.00549316	-0.0610352	-0.0305176	0	0	-0.0610352	0	0	-0.0610352	0.0305176	0.0610352	0.0305176
31.9	0.00457764	0.00762939	0.00671387	0.00640869	0.00549316	5.49316	0.00549316	0.00488281	0.00579834	0.00579834	0.00610352	0	0	0	0.0305176	0	0	0.0305176	0	0.0305176	0.0610352	0
32	0.00518799	0.00732422	0.00701904	0.00610352	0.00549316	5.79834	0.00549316	0.00488281	0.00610352	0.00518799	0.00640869	-0.0305176	0	-0.0305176	0	-0.0305176	30.5176	0	0	0	0.0915527	-0.0305176
32.1	0.00549316	0.00701904	0.00701904	0.00549316	0.00488281	6.10352	0.00518799	0.00488281	0.00640869	0.00457764	0.00579834	0	0	0	0	0	30.5176	0	0	0	0.0305176	0.0305176
32.2	0.00579834	0.00640869	0.00701904	0.00488281	0.00457764	6.71387	0.00488281	0.00518799	0.00640869	0.00396729	0.00518799	-0.0305176	0	-0.0610352	0	0	0	0.0305176	0.0305176	0.0305176	-0.0305176	0.0915527
32.3	0.00579834	0.00579834	0.00640869	0.00488281	0.00457764	6.71387	0.00518799	0.00518799	0.00640869	0.00366211	0.00488281	0.0610352	-0.0305176	0	0	-0.0305176	-61.0352	0.0305176	0	-0.0305176	-0.0305176	0
32.4	0.00549316	0.00549316	0.00549316	0.00488281	0.00457764	6.71387	0.00579834	0.00549316	0.00579834	0.00427246	0.00427246	0.0610352	-0.0305176	0.0305176	-0.0305176	-0.0610352	0	0.0610352	0.0305176	0.0305176	0	0.0305176
32.5	0.00549316	0.00549316	0.00549316	0.00488281	0.00488281	6.40869	0.00640869	0.00579834	0.00518799	0.00488281	0.00396729	0	-0.0305176	0.0305176	-0.0305176	-0.0610352	0	0.0305176	0	0	0	0.0610352
32.6	0.00518799	0.00579834	0.00579834	0.00457764	0.00518799	6.10352	0.00671387	0.00640869	0.00488281	0.00579834	0.00396729	-0.0610352	0.0305176	0.0305176	-0.0610352	-0.0610352	0	0.0305176	0.0305176	0.0305176	0.0305176	-0.0305176
32.7	0.00549316	0.00640869	0.00640869	0.00488281	0.00549316	5.49316	0.00640869	0.00701904	0.00457764	0.00610352	0.00488281	-0.0915527	-0.0610352	0.0305176	0.0305176	-0.0610352	-30.5176	-0.0305176	-0.0305176	0.0305176	0.0305176	0
32.8	0.00610352	0.00671387	0.00671387	0.00549316	0.00579834	4.88281	0.00579834	0.00732422	0.00488281	0.00549316	0.00579834	-0.0610352	0	0.0305176	0.0610352	-0.0610352	-30.5176	0	-0.0305176	0.0305176	0.0305176	0
32.9	0.00640869	0.00671387	0.00671387	0.00640869	0.00640869	4.57764	0.00549316	0.00701904	0.00518799	0.00488281	0.00640869	-0.0305176	-0.0610352	0	0.0610352	-0.0610352	30.5176	-0.0305176	-0.0610352	0.0610352	0.0305176	0
33	0.00701904	0.00610352	0.00610352	0.00701904	0.00671387	4.57764	0.00518799	0.00640869	0.00518799	0.00427246	0.00610352	0	-0.0305176	0	0.0305176	0.0305176	30.5176	0.0305176	-0.0305176	0.0610352	0	0.0305176
33.1	0.00732422	0.00549316	0.00579834	0.00732422	0.00610352	4.88281	0.00518799	0.00610352	0.00518799	0.00457764	0.00549316	0	0	0	-0.0305176	0	0	0.0915527	0	-0.0305176	0.0305176	0.0305176
33.2	0.00701904	0.00549316	0.00549316	0.00701904	0.00518799	5.49316	0.00579834	0.00671387	0.00488281	0.00488281	0.00457764	0.0610352	0	0	-0.0305176	0	30.5176	0.0305176	0	-0.0305176	0.0305176	0.0305176
33.3	0.00640869	0.00579834	0.00518799	0.00640869	0.00488281	6.10352	0.00640869	0.00732422	0.00488281	0.00488281	0.00457764	-0.0610352	-0.0305176	0	-0.0305176	-0.0305176	0	0.0305176	-0.0305176	0	0.0610352	0.0610352
33.4	0.00610352	0.00579834	0.00518799	0.00518799	0.00518799	6.40869	0.00610352	0.00701904	0.00488281	0.00518799	0.00427246	-0.0610352	-0.0305176	0.0305176	0.0305176	0	-30.5176	0	0	0	0	0
33.5	0.00640869	0.00549316	0.00549316	0.00457764	0.00549316	5.79834	0.00579834	0.00610352	0.00488281	0.00518799	0.00457764	-0.0305176	-0.0305176	0.0610352	0	-0.0610352	0	0	-0.0305176	0.0305176	0	0
33.6	0.00610352	0.00610352	0.00610352	0.00488281	0.00549316	5.49316	0.00518799	0.00549316	0.00518799	0.00518799	0.00518799	0	-0.0305176	0	0.0305176	0	-30.5176	0.0610352	-0.0610352	0.0305176	0.0305176	0.0610352
33.7	0.00579834	0.00640869	0.00640869	0.00518799	0.00579834	4.88281	0.00457764	0.00518799	0.00549316	0.00488281	0.00610352	0.0305176	0	0	0	0	30.5176	0.0305176	-0.0305176	0.0305176	-0.0305176	0
33.8	0.00579834	0.00671387	0.00610352	0.00549316	0.00549316	4.57764	0.00396729	0.00488281	0.00549316	0.00457764	0.00671387	0	0	0	0.0305176	-0.0305176	30.5176	-0.0305176	-0.0915527	-0.0305176	0	0
33.9	0.00610352	0.00671387	0.00610352	0.00549316	0.00488281	3.96729	0.00366211	0.00427246	0.00518799	0.00457764	0.00671387	0	0.0305176	0.0305176	-0.0305176	0.0305176	0	0	-0.0610352	0	0.0305176	0
34	0.00671387	0.00701904	0.00579834	0.00518799	0.00457764	3.96729	0.00366211	0.00427246	0.00518799	0.00488281	0.00640869	0	-0.0305176	0.0305176	-0.0305176	0	0	0.0915527	0.0305176	-0.0305176	-0.0610352	-0.0305176
34.1	0.00671387	0.00732422	0.00579834	0.00488281	0.00457764	4.57764	0.00427246	0.00457764	0.00579834	0.00518799	0.00640869	0.0305176	-0.0610352	0.0610352	0.0305176	-0.0305176	0	0.0305176	0	-0.0305176	-0.0305176	0.0305176
34.2	0.00671387	0.00732422	0.00549316	0.00488281	0.00518799	5.79834	0.00488281	0.00488281	0.00640869	0.00488281	0.00671387	-0.0305176	0	0	0.0305176	-0.0305176	-30.5176	0.0305176	0	0.0305176	0.0915527	0.0305176
34.3	0.00640869	0.00701904	0.00549316	0.00488281	0.00488281	6.71387	0.00518799	0.00518799	0.00671387	0.00457764	0.00732422	0	-0.0610352	0	0.0305176	-0.0305176	30.5176	0.0305176	-0.0305176	0.0305176	0.0610352	0
34.4	0.00640869	0.00701904	0.00549316	0.00488281	0.00457764	6.71387	0.00549316	0.00488281	0.00579834	0.00427246	0.00732422	0	-0.0305176	0.0915527	0	0	0	0.0305176	0	0.0305176	0	0
34.5	0.00671387	0.00701904	0.00549316	0.00488281	0.00427246	6.40869	0.00579834	0.00518799	0.00488281	0.00427246	0.00671387	-0.0305176	0.0610352	-0.0305176	0	0.0305176	0	-0.0305176	0	0.0305176	0	0
34.6	0.00701904	0.00640869	0.00579834	0.00488281	0.00427246	6.10352	0.00640869	0.00549316	0.00396729	0.00488281	0.00610352	0.0305176	0	0.0305176	0	-0.0305176	0	0	0	0	-0.0305176	0.0305176
34.7	0.00671387	0.00579834	0.00579834	0.00488281	0.00488281	5.79834	0.00640869	0.00610352	0.00366211	0.00518799	0.00579834	-0.0610352	0.0305176	0.0305176	-0.0305176	0.0305176	0	0.0610352	-0.0610352	0	0	0
34.8	0.00640869	0.00518799	0.00610352	0.00549316	0.00549316	5.79834	0.00610352	0.00671387	0.00335693	0.00549316	0.00579834	0.0305176	0	0.0305176	-0.0610352	0	0	0	-0.0305176	0	0.0305176	0
34.9	0.00610352	0.00518799	0.00610352	0.00610352	0.00579834	5.49316	0.00579834	0.00671387	0.00366211	0.00549316	0.00579834	-0.0610352	-0.0610352	0	0	0	-30.5176	0	0.0305176	0	0.0305176	0.0610352
35	0.00549316	0.00518799	0.00579834	0.00640869	0.00610352	5.18799	0.00549316	0.00640869	0.00427246	0.00549316	0.00579834	0	0	0.0305176	0.0305176	0	0	0.0305176	0	0	0.0305176	0.0305176
35.1	0.00518799	0.00518799	0.00579834	0.00579834	0.00579834	5.18799	0.00457764	0.00610352	0.00457764	0.00457764	0.00518799	-0.0305176	0.0305176	-0.0305176	0	0	-30.5176	0	0	0	0	0
35.2	0.00549316	0.00549316	0.00610352	0.00549316	0.00549316	5.18799	0.00396729	0.00579834	0.00488281	0.00427246	0.00396729	0	-0.0305176	-0.0305176	0	-0.0305176	30.5176	-0.0305176	0	0	0	-0.0305176
35.3	0.00579834	0.00579834	0.00701904	0.00579834	0.00549316	5.49316	0.00427246	0.00579834	0.00518799	0.00427246	0.00335693	0.0305176	0	0	-0.0305176	-0.0305176	0	0	0	0.0305176	0	0.0610352
35.4	0.00610352	0.00610352	0.00762939	0.00610352	0.00610352	5.49316	0.00488281	0.00640869	0.00579834	0.00488281	0.00335693	0	-0.0305176	0	-0.0305176	-0.0305176	-30.5176	-0.0305176	0	-0.0305176	-0.0305176	0.0305176
35.5	0.00579834	0.00640869	0.00762939	0.00610352	0.00671387	5.49316	0.00549316	0.00671387	0.00640869	0.00518799	0.00396729	0.0305176	-0.0305176	0	-0.0305176	-0.0305176	0	0	-0.0305176	0	-0.0305176	0.0305176
35.6	0.00579834	0.00640869	0.00701904	0.00579834	0.00701904	5.79834	0.00549316	0.00640869	0.00640869	0.00549316	0.00488281	0	0	0.0305176	0	-0.0305176	-30.5176	0.0610352	-0.0305176	-0.0305176	0	0.0305176
35.7	0.00579834	0.00671387	0.00640869	0.00549316	0.00671387	6.10352	0.00549316	0.00579834	0.00671387	0.00549316	0.00579834	0	0	0	-0.0305176	-0.0305176	0	-0.0305176	0	0.0305176	-0.0305176	0
35.8	0.00579834	0.00671387	0.00610352	0.00518799	0.00610352	6.10352	0.00610352	0.00579834	0.00640869	0.00549316	0.00640869	-0.0305176	0.0610352	0.0305176	0	0	-30.5176	0	0.0610352	0	0	0
35.9	0.00610352	0.00640869	0.00579834	0.00518799	0.00549316	6.10352	0.00640869	0.00579834	0.00579834	0.00549316	0.00671387	0.0305176	0	-0.0610352	0	-0.0610352	-61.0352	-0.0305176	0	0	0	0.0610352
36	0.00610352	0.00640869	0.00549316	0.00549316	0.00518799	6.71387	0.00640869	0.00579834	0.00549316	0.00549316	0.00640869	0	0	0	0	-0.0305176	0	-0.0305176	0.0610352	0.0305176	0	0
36.1	0.00671387	0.00671387	0.00518799	0.00610352	0.00549316	6.71387	0.00579834	0.00610352	0.00457764	0.00549316	0.00640869	0	0.0305176	0.0610352	0	-0.0610352	-61.0352	0	0	0	0	0.0305176
36.2	0.00701904	0.00701904	0.00549316	0.00640869	0.00579834	6.71387	0.00518799	0.00640869	0.00427246	0.00579834	0.00610352	0.0305176	-0.0305176	0	0.0305176	0	-61.0352	-0.0305176	0.0305176	-0.0305176	0	0
36.3	0.00671387	0.00732422	0.00549316	0.00640869	0.00549316	6.10352	0.00457764	0.00640869	0.00427246	0.00610352	0.00579834	-0.0305176	-0.0305176	0	0.0305176	0	61.0352	0	-0.0305176	0	-0.0305176	0
36.4	0.00610352	0.00762939	0.00579834	0.00640869	0.00518799	5.18799	0.00396729	0.00610352	0.00488281	0.00610352	0.00549316	-0.0305176	0	-0.0305176	0.0305176	0	0	0.0610352	0	-0.0305176	-0.0305176	0.0915527
36.5	0.00518799	0.00762939	0.00579834	0.00640869	0.00518799	4.88281	0.00366211	0.00579834	0.00518799	0.00610352	0.00518799	0	0	0	0	0	0	0	0	0	-0.0305176	0.0305176
36.6	0.00427246	0.00762939	0.00579834	0.00610352	0.00518799	5.18799	0.00366211	0.00579834	0.00518799	0.00579834	0.00488281	-0.0305176	0	0.0610352	0	0	0	0	0	0	-0.0915527	0.0305176
36.7	0.00427246	0.00793457	0.00610352	0.00640869	0.00549316	5.79834	0.00427246	0.00610352	0.00488281	0.00549316	0.00518799	-0.0610352	-0.0305176	0	0.0305176	0	0	-0.0305176	0.0305176	0.0610352	0.0305176	0
36.8	0.00518799	0.00823975	0.00671387	0.00640869	0.00579834	6.40869	0.00488281	0.00640869	0.00518799	0.00488281	0.00579834	0	0	-0.0305176	-0.0610352	0	-30.5176	0	0.0610352	0.0305176	0.0610352	0
36.9	0.00671387	0.00854492	0.00732422	0.00610352	0.00610352	6.40869	0.00488281	0.00610352	0.00518799	0.00457764	0.00671387	-0.0305176	-0.0305176	-0.0305176	0.0305176	0	0	0	0	-0.0305176	0	0.0305176
37	0.00762939	0.00793457	0.00732422	0.00549316	0.00610352	6.40869	0.00518799	0.00579834	0.00518799	0.00457764	0.00701904	0.0305176	0	0	0.0305176	0.0915527	-30.5176	0.0305176	-0.0305176	-0.0305176	0	-0.0305176
37.1	0.00793457	0.00701904	0.00732422	0.00488281	0.00579834	6.40869	0.00518799	0.00549316	0.00457764	0.00488281	0.00671387	0.0305176	0.0610352	-0.0610352	0.0305176	0.0305176	0	0	0.0305176	-0.0610352	-0.0305176	0
37.2	0.00762939	0.00610352	0.00671387	0.00488281	0.00549316	6.10352	0.00518799	0.00549316	0.00427246	0.00518799	0.00640869	0.0610352	0	0	-0.0305176	0.0305176	0	-0.0305176	0	-0.0305176	-0.0305176	-0.0610352
37.3	0.00701904	0.00579834	0.00610352	0.00518799	0.00549316	5.79834	0.00518799	0.00579834	0.00457764	0.00488281	0.00579834	0.0305176	-0.0305176	-0.0305176	0	0.0305176	0	0.0305176	0	-0.0305176	0	0.0305176
37.4	0.00640869	0.00579834	0.00579834	0.00549316	0.00549316	5.49316	0.00518799	0.00579834	0.00488281	0.00427246	0.00549316	0	-0.0305176	0.0305176	0	-0.0610352	61.0352	0.0610352	0.0305176	0.0305176	0.0305176	0
37.5	0.00610352	0.00610352	0.00579834	0.00579834	0.00518799	4.88281	0.00518799	0.00579834	0.00549316	0.00427246	0.00518799	0.0305176	-0.0305176	-0.0305176	0	0	-30.5176	0	0.0610352	0	-0.0305176	0
37.6	0.00579834	0.00640869	0.00610352	0.00549316	0.00549316	4.88281	0.00518799	0.00579834	0.00579834	0.00457764	0.00518799	0	0	0	0	0	0	0	0	0	0.0305176	-0.0305176
37.7	0.00579834	0.00640869	0.00640869	0.00549316	0.00610352	4.88281	0.00518799	0.00549316	0.00549316	0.00488281	0.00549316	-0.0610352	-0.0305176	-0.0305176	0	0.0305176	0	0	0.0305176	0	-0.0305176	-0.0305176
37.8	0.00579834	0.00610352	0.00640869	0.00518799	0.00671387	5.18799	0.00549316	0.00549316	0.00549316	0.00518799	0.00549316	0.0305176	-0.0305176	0.0610352	0.0305176	0	-30.5176	0	-0.0305176	-0.0305176	0	-0.0305176
37.9	0.00579834	0.00671387	0.00640869	0.00518799	0.00671387	5.18799	0.00579834	0.00579834	0.00518799	0.00549316	0.00549316	0	0	-0.0305176	0	0	0	0.0610352	0	-0.0305176	0	0.0305176
38	0.00579834	0.00701904	0.00640869	0.00518799	0.00610352	4.57764	0.00549316	0.00610352	0.00549316	0.00518799	0.00549316	0.0305176	0.0305176	0	-0.0305176	0.0305176	30.5176	0.0305176	0.0610352	0	0.0305176	-0.0305176
38.1	0.00610352	0.00732422	0.00640869	0.00518799	0.00518799	4.57764	0.00518799	0.00640869	0.00579834	0.00518799	0.00549316	-0.0305176	0	0	0	0.0305176	0	0	0.0305176	0	-0.0305176	0.0305176
38.2	0.00610352	0.00732422	0.00579834	0.00579834	0.00488281	4.88281	0.00488281	0.00610352	0.00549316	0.00488281	0.00579834	0	0.0305176	0	-0.0610352	0.0305176	0	0	0.0610352	0.0610352	0	0
38.3	0.00610352	0.00732422	0.00579834	0.00671387	0.00518799	5.18799	0.00518799	0.00610352	0.00549316	0.00457764	0.00579834	-0.0305176	0.0305176	-0.0305176	0	0	-30.5176	0	0.0305176	0	-0.0305176	0
38.4	0.00610352	0.00732422	0.00640869	0.00701904	0.00579834	6.10352	0.00549316	0.00610352	0.00549316	0.00427246	0.00579834	0.0305176	0	-0.0305176	-0.0610352	0.0610352	0	-0.0305176	0.0610352	0.0305176	0	-0.0610352
38.5	0.00640869	0.00732422	0.00732422	0.00640869	0.00640869	6.10352	0.00579834	0.00610352	0.00549316	0.00427246	0.00579834	0	0.0305176	0	0.0305176	0	0	-0.0305176	0.0305176	-0.0305176	0	-0.0305176
38.6	0.00671387	0.00701904	0.00762939	0.00579834	0.00640869	6.40869	0.00579834	0.00640869	0.00549316	0.00457764	0.00549316	0.0610352	0.0305176	-0.0305176	-0.0305176	0.0305176	0	0.0305176	0.0305176	-0.0305176	-0.0305176	-0.0305176
38.7	0.00701904	0.00701904	0.00732422	0.00518799	0.00640869	6.40869	0.00610352	0.00640869	0.00549316	0.00488281	0.00549316	0.0305176	0.0305176	0	0	0.0305176	0	-0.0305176	0	-0.0305176	-0.0305176	0
38.8	0.00701904	0.00701904	0.00701904	0.00518799	0.00610352	6.10352	0.00610352	0.00640869	0.00549316	0.00579834	0.00549316	-0.0305176	0.0610352	-0.0305176	0.0305176	0.0305176	30.5176	-0.0305176	0	-0.0305176	-0.0305176	0
38.9	0.00701904	0.00701904	0.00671387	0.00579834	0.00549316	5.79834	0.00640869	0.00640869	0.00549316	0.00610352	0.00549316	0.0305176	-0.0305176	0	-0.0305176	0.0610352	0	-0.0305176	0.0305176	0	0	-0.0305176
39	0.00701904	0.00671387	0.00671387	0.00610352	0.00488281	5.79834	0.00640869	0.00610352	0.00549316	0.00640869	0.00579834	-0.0305176	0	0	0.0610352	0.0305176	-30.5176	-0.0305176	0.0305176	-0.0305176	-0.0305176	0
39.1	0.00671387	0.00671387	0.00671387	0.00640869	0.00457764	5.49316	0.00579834	0.00610352	0.00518799	0.00640869	0.00579834	0	0.0305176	-0.0305176	-0.0305176	0	-61.0352	-0.0610352	0	0.0305176	0	0
39.2	0.00671387	0.00671387	0.00640869	0.00671387	0.00488281	5.49316	0.00549316	0.00610352	0.00457764	0.00579834	0.00579834	0	0	-0.0305176	0.0305176	0	-61.0352	-0.0610352	0.0305176	0	-0.0305176	0
39.3	0.00671387	0.00701904	0.00610352	0.00671387	0.00488281	5.79834	0.00488281	0.00610352	0.00457764	0.00518799	0.00549316	0	0.0305176	-0.0305176	0	0	-61.0352	0	0.0305176	0.0305176	-0.0305176	0
39.4	0.00671387	0.00701904	0.00610352	0.00640869	0.00488281	6.10352	0.00457764	0.00610352	0.00457764	0.00488281	0.00579834	0	0	0	0.0305176	0.0305176	0	0	0.0305176	-0.0305176	0	-0.0305176
39.5	0.00671387	0.00701904	0.00610352	0.00610352	0.00488281	6.10352	0.00396729	0.00579834	0.00488281	0.00488281	0.00579834	-0.0305176	0.0305176	-0.0305176	0.0305176	0.0305176	-30.5176	-0.0305176	0.0305176	0	-0.0915527	-0.0610352
39.6	0.00671387	0.00671387	0.00610352	0.00579834	0.00518799	6.10352	0.00335693	0.00579834	0.00488281	0.00518799	0.00579834	0	0.0305176	-0.0305176	0.0610352	0.0305176	0	-0.0305176	0.0305176	-0.0305176	-0.0610352	0
39.7	0.00671387	0.00671387	0.00579834	0.00579834	0.00579834	6.10352	0.00335693	0.00549316	0.00488281	0.00549316	0.00579834	0.0305176	0.0305176	-0.0610352	-0.0305176	0	-30.5176	0	0	0.0305176	-0.0915527	0
39.8	0.00640869	0.00640869	0.00579834	0.00610352	0.00701904	5.79834	0.00335693	0.00518799	0.00518799	0.00579834	0.00549316	0.0305176	-0.0305176	-0.0305176	0.0305176	0	0	-0.0610352	0.0610352	-0.0305176	-0.0305176	-0.0305176
39.9	0.00579834	0.00640869	0.00579834	0.00610352	0.00793457	5.49316	0.00366211	0.00549316	0.00549316	0.00549316	0.00549316	0.0305176	0.0305176	-0.0305176	-0.0305176	0.0305176	0	-0.0610352	0.0610352	0	0.0305176	0
40	0.00579834	0.00671387	0.00579834	0.00579834	0.00823975	5.18799	0.00396729	0.00579834	0.00579834	0.00549316	0.00549316	0	-0.0305176	-0.0610352	0	0.0305176	-30.5176	0	-0.0305176	-0.0305176	-0.0610352	0.0305176
40.1	0.00640869	0.00701904	0.00610352	0.00579834	0.00732422	5.18799	0.00396729	0.00610352	0.00549316	0.00549316	0.00549316	-0.0305176	0	-0.0610352	0	0	-91.5527	-0.0305176	-0.0305176	-0.0305176	-0.0305176	0
40.2	0.00701904	0.00732422	0.00640869	0.00549316	0.00640869	5.49316	0.00396729	0.00610352	0.00549316	0.00549316	0.00549316	0	0.0610352	-0.0305176	-0.0305176	-0.0610352	0	0	-0.0305176	0	-0.0305176	-0.0305176
40.3	0.00701904	0.00762939	0.00701904	0.00518799	0.00549316	5.79834	0.00457764	0.00610352	0.00518799	0.00579834	0.00518799	0	0	-0.0610352	0	0.0305176	30.5176	0	0	-0.0305176	-0.0305176	0
40.4	0.00671387	0.00762939	0.00701904	0.00549316	0.00518799	6.40869	0.00549316	0.00610352	0.00549316	0.00610352	0.00579834	0.0305176	0.0305176	-0.0305176	-0.0305176	0	30.5176	0.0305176	0	-0.0610352	-0.0305176	-0.0305176
40.5	0.00640869	0.00701904	0.00701904	0.00610352	0.00488281	7.01904	0.00640869	0.00640869	0.00610352	0.00610352	0.00610352	0	0	0	0	0	30.5176	0.0305176	0	-0.0610352	-0.0305176	-0.0305176
40.6	0.00579834	0.00640869	0.00671387	0.00640869	0.00488281	7.01904	0.00640869	0.00640869	0.00610352	0.00579834	0.00640869	0	0	0	0	0	0	-0.0305176	0.0610352	-0.0305176	-0.0305176	-0.0305176
40.7	0.00518799	0.00610352	0.00640869	0.00640869	0.00488281	6.71387	0.00610352	0.00610352	0.00610352	0.00579834	0.00610352	-0.0305176	0	-0.0305176	0.0305176	-0.0305176	-30.5176	-0.0610352	0.0305176	-0.0305176	0	-0.0915527
40.8	0.00488281	0.00610352	0.00640869	0.00610352	0.00488281	6.10352	0.00549316	0.00640869	0.00640869	0.00549316	0.00549316	0	0.0305176	-0.0305176	0	0	-30.5176	0	0.0305176	0	0.0305176	0
40.9	0.00549316	0.00610352	0.00640869	0.00579834	0.00457764	5.79834	0.00488281	0.00701904	0.00671387	0.00488281	0.00518799	0	-0.0305176	-0.0305176	0.0305176	-0.0305176	0	0.0305176	0	0	0	0
41	0.00610352	0.00610352	0.00640869	0.00579834	0.00488281	5.79834	0.00488281	0.00701904	0.00671387	0.00457764	0.00488281	0.0610352	0.0305176	-0.0610352	0	0	-61.0352	0	0.0305176	-0.0305176	0	-0.0305176
41.1	0.00671387	0.00610352	0.00610352	0.00610352	0.00549316	5.79834	0.00518799	0.00671387	0.00610352	0.00427246	0.00518799	0.0305176	0.0610352	-0.0305176	0	0.0305176	-30.5176	0.0305176	0.0610352	-0.0305176	-0.0305176	0
41.2	0.00701904	0.00610352	0.00610352	0.00640869	0.00549316	5.79834	0.00549316	0.00640869	0.00579834	0.00457764	0.00549316	0.0915527	0	-0.0305176	0	0.0610352	61.0352	0	0.0305176	-0.0305176	-0.0305176	-0.0305176
41.3	0.00671387	0.00640869	0.00610352	0.00640869	0.00549316	5.79834	0.00610352	0.00579834	0.00549316	0.00488281	0.00610352	0.0610352	0.0305176	0	-0.0305176	0.0610352	0	-0.0305176	0.0610352	0	-0.0610352	0
41.4	0.00640869	0.00671387	0.00640869	0.00640869	0.00488281	5.49316	0.00610352	0.00610352	0.00549316	0.00518799	0.00671387	0.0915527	0	0	0	0	-30.5176	0.0305176	0	0.0305176	-0.0305176	0.0305176
41.5	0.00640869	0.00701904	0.00671387	0.00610352	0.00488281	5.49316	0.00549316	0.00671387	0.00518799	0.00457764	0.00701904	0	-0.0305176	0	-0.0305176	0	-30.5176	0	0	0	0.0305176	0
41.6	0.00640869	0.00701904	0.00701904	0.00610352	0.00488281	5.79834	0.00518799	0.00671387	0.00488281	0.00396729	0.00640869	0	0	-0.0305176	0	0	-30.5176	-0.0305176	0.0305176	0.0305176	0.0305176	-0.0305176
41.7	0.00610352	0.00732422	0.00701904	0.00549316	0.00518799	6.10352	0.00518799	0.00671387	0.00427246	0.00366211	0.00579834	-0.0305176	0	-0.0305176	-0.0610352	0	0	0	0	-0.0305176	0	0
41.8	0.00579834	0.00732422	0.00701904	0.00549316	0.00549316	6.10352	0.00549316	0.00640869	0.00427246	0.00427246	0.00518799	-0.0305176	-0.0305176	-0.0305176	0	0.0305176	-61.0352	-0.0915527	0	-0.0305176	-0.0305176	-0.0610352
41.9	0.00549316	0.00701904	0.00640869	0.00518799	0.00610352	5.79834	0.00549316	0.00579834	0.00457764	0.00549316	0.00488281	0.0305176	0	0	0	-0.0610352	-91.5527	-0.0305176	0	0	-0.0305176	-0.0305176
42	0.00579834	0.00671387	0.00549316	0.00549316	0.00671387	5.79834	0.00549316	0.00488281	0.00457764	0.00640869	0.00488281	0	0.0305176	-0.0305176	0.0610352	0.0305176	0	0	0	-0.0305176	0	0.0305176
42.1	0.00671387	0.00701904	0.00518799	0.00579834	0.00701904	5.49316	0.00518799	0.00457764	0.00488281	0.00701904	0.00518799	0.0305176	0	-0.0305176	-0.0305176	0	61.0352	-0.0305176	0.0305176	0	0	0.0305176
42.2	0.00701904	0.00671387	0.00549316	0.00640869	0.00701904	5.79834	0.00488281	0.00488281	0.00549316	0.00671387	0.00579834	0	0.0305176	0	-0.0610352	0.0610352	0	-0.0305176	0.0915527	-0.0305176	-0.0610352	0.0305176
42.3	0.00701904	0.00610352	0.00549316	0.00640869	0.00701904	5.49316	0.00488281	0.00549316	0.00610352	0.00640869	0.00640869	-0.0305176	0	-0.0305176	-0.0305176	-0.0305176	-30.5176	-0.0610352	0.0305176	0	0	0
42.4	0.00640869	0.00610352	0.00579834	0.00640869	0.00671387	5.49316	0.00488281	0.00610352	0.00671387	0.00610352	0.00640869	-0.0305176	0	0	-0.0305176	0	0	-0.0610352	0.0305176	-0.0305176	0.0915527	0
42.5	0.00579834	0.00640869	0.00610352	0.00610352	0.00579834	5.49316	0.00518799	0.00610352	0.00671387	0.00549316	0.00610352	0	-0.0305176	-0.0305176	0	0.0305176	-30.5176	0	0.0305176	0.0610352	0	0
42.6	0.00518799	0.00640869	0.00610352	0.00610352	0.00518799	4.88281	0.00549316	0.00610352	0.00671387	0.00549316	0.00610352	0	0	-0.0305176	0	0	-61.0352	-0.0305176	0	0	0	0.0305176
42.7	0.00488281	0.00640869	0.00640869	0.00579834	0.00488281	4.88281	0.00549316	0.00610352	0.00671387	0.00579834	0.00640869	0	-0.0610352	0	0	-0.0305176	0	0.0305176	0	-0.0305176	0	0
42.8	0.00549316	0.00579834	0.00640869	0.00640869	0.00518799	4.88281	0.00549316	0.00610352	0.00640869	0.00579834	0.00640869	0	-0.0305176	0	0	0	61.0352	0	0.0305176	-0.0305176	-0.0305176	-0.0305176
42.9	0.00640869	0.00518799	0.00579834	0.00671387	0.00549316	5.18799	0.00518799	0.00579834	0.00549316	0.00549316	0.00640869	0.0305176	0	-0.0305176	0	0	-30.5176	0	0	0.0305176	-0.0305176	-0.0305176
43	0.00701904	0.00549316	0.00549316	0.00640869	0.00579834	5.79834	0.00488281	0.00518799	0.00457764	0.00488281	0.00640869	-0.0610352	-0.0305176	-0.0305176	0	-0.0305176	0	0.0305176	0.0305176	0.0305176	0.0305176	0.0305176
43.1	0.00732422	0.00610352	0.00549316	0.00610352	0.00640869	5.79834	0.00488281	0.00549316	0.00427246	0.00427246	0.00610352	-0.0305176	-0.0305176	-0.0610352	0	0.0305176	-61.0352	0.0305176	0.0305176	0.0305176	0	0.0610352
43.2	0.00762939	0.00701904	0.00640869	0.00610352	0.00671387	6.10352	0.00549316	0.00579834	0.00427246	0.00396729	0.00579834	0.0305176	0.0305176	-0.0305176	-0.0305176	0	-30.5176	0	0	0.0610352	0.0305176	0
43.3	0.00732422	0.00762939	0.00671387	0.00579834	0.00701904	6.10352	0.00610352	0.00640869	0.00488281	0.00457764	0.00579834	0	-0.0305176	0	0.0305176	0	0	-0.0305176	0	0.0305176	0	-0.0305176
43.4	0.00640869	0.00732422	0.00671387	0.00549316	0.00671387	6.10352	0.00610352	0.00610352	0.00518799	0.00518799	0.00549316	0	0.0305176	-0.0305176	0	-0.0305176	-30.5176	0	0	-0.0305176	-0.0305176	0
43.5	0.00610352	0.00701904	0.00640869	0.00488281	0.00610352	6.10352	0.00549316	0.00518799	0.00549316	0.00488281	0.00488281	0.0305176	0.0305176	0.0610352	0.0610352	0	-30.5176	0	0.0305176	0	-0.0305176	-0.0305176
43.6	0.00579834	0.00701904	0.00640869	0.00518799	0.00549316	5.79834	0.00549316	0.00457764	0.00549316	0.00427246	0.00427246	-0.0305176	0.0305176	0.0305176	0.0305176	0.0305176	-30.5176	0.0305176	-0.0305176	-0.0305176	0	-0.0305176
43.7	0.00610352	0.00701904	0.00671387	0.00579834	0.00518799	5.79834	0.00549316	0.00488281	0.00579834	0.00427246	0.00396729	0	0	0	0.0610352	0.0305176	61.0352	0.0610352	-0.0305176	-0.0610352	0	0
43.8	0.00610352	0.00701904	0.00732422	0.00610352	0.00549316	5.79834	0.00579834	0.00549316	0.00610352	0.00488281	0.00427246	0	0	-0.0305176	-0.0305176	0.0305176	30.5176	0	0	0.0305176	-0.0305176	0
43.9	0.00610352	0.00732422	0.00762939	0.00610352	0.00579834	5.79834	0.00610352	0.00549316	0.00610352	0.00549316	0.00488281	0	0.0305176	-0.0610352	0	0	-30.5176	0.0305176	0	0	0.0610352	0.0610352
44	0.00610352	0.00762939	0.00793457	0.00579834	0.00610352	5.79834	0.00610352	0.00518799	0.00579834	0.00579834	0.00549316	0	-0.0305176	-0.0305176	-0.0305176	0	-30.5176	0	0.0305176	0	0.0305176	0.0610352
44.1	0.00579834	0.00762939	0.00762939	0.00518799	0.00610352	5.49316	0.00579834	0.00457764	0.00579834	0.00610352	0.00579834	0	0	0.0305176	-0.0305176	0	-91.5527	0	0	0.0305176	0.0305176	0
44.2	0.00579834	0.00701904	0.00701904	0.00488281	0.00610352	4.88281	0.00549316	0.00396729	0.00549316	0.00610352	0.00579834	-0.0610352	0	-0.0610352	0.0305176	0	0	0	-0.0305176	-0.0305176	0	-0.0305176
44.3	0.00610352	0.00671387	0.00671387	0.00488281	0.00610352	4.88281	0.00518799	0.00427246	0.00518799	0.00549316	0.00610352	0	0.0305176	0	-0.0305176	0	30.5176	0.0305176	0.0610352	-0.0305176	0.0305176	-0.0305176
44.4	0.00671387	0.00640869	0.00701904	0.00549316	0.00610352	5.18799	0.00518799	0.00457764	0.00488281	0.00488281	0.00610352	-0.0305176	-0.0305176	0.0305176	0	-0.0305176	30.5176	-0.0305176	-0.0305176	0	0	0
44.5	0.00732422	0.00701904	0.00701904	0.00610352	0.00579834	5.79834	0.00518799	0.00457764	0.00518799	0.00396729	0.00610352	0	0	-0.0305176	0	0.0610352	30.5176	0.0305176	0	-0.0305176	0	-0.0305176
44.6	0.00762939	0.00732422	0.00671387	0.00640869	0.00549316	6.10352	0.00549316	0.00457764	0.00518799	0.00305176	0.00610352	0.0305176	0	0.0305176	0.0305176	0.0305176	-30.5176	-0.0305176	0.0305176	0	0	0.0305176
44.7	0.00701904	0.00732422	0.00640869	0.00671387	0.00549316	6.10352	0.00549316	0.00457764	0.00518799	0.00274658	0.00610352	0	-0.0305176	-0.0305176	0	0.0305176	30.5176	0.0305176	-0.0305176	0.0305176	0	0.0305176
44.8	0.00610352	0.00762939	0.00610352	0.00640869	0.00549316	6.10352	0.00579834	0.00518799	0.00488281	0.00305176	0.00579834	0	-0.0305176	0	-0.0305176	0	0	0	0.0305176	-0.0610352	0.0305176	-0.0305176
44.9	0.00549316	0.00793457	0.00610352	0.00640869	0.00549316	5.79834	0.00579834	0.00610352	0.00488281	0.00335693	0.00579834	-0.0305176	-0.0610352	0	0	-0.0610352	-30.5176	0	0.0305176	0	0	-0.0305176
45	0.00579834	0.00793457	0.00610352	0.00610352	0.00549316	5.79834	0.00579834	0.00701904	0.00488281	0.00366211	0.00549316	-0.0305176	0	0	0	0	0	0.0915527	0.0305176	0.0610352	0	-0.0305176
45.1	0.00579834	0.00732422	0.00610352	0.00610352	0.00549316	5.79834	0.00610352	0.00732422	0.00488281	0.00427246	0.00549316	0	0.0610352	0	0.0305176	0.0305176	-30.5176	0	0	-0.0305176	0.0305176	-0.0305176
45.2	0.00579834	0.00640869	0.00610352	0.00579834	0.00579834	5.49316	0.00610352	0.00701904	0.00488281	0.00457764	0.00549316	0	0.0305176	0	0.0305176	0.0305176	30.5176	0.0305176	-0.0305176	-0.0305176	0	-0.0305176
45.3	0.00610352	0.00579834	0.00579834	0.00549316	0.00579834	5.18799	0.00549316	0.00640869	0.00518799	0.00457764	0.00549316	0	-0.0305176	0	0	0	0	-0.0305176	0.0305176	0	-0.0305176	0.0305176
45.4	0.00610352	0.00549316	0.00549316	0.00518799	0.00610352	4.88281	0.00488281	0.00610352	0.00488281	0.00488281	0.00549316	0.0610352	-0.0305176	0.0305176	-0.0305176	0.0305176	30.5176	0	0	0.0305176	0	0.0305176
45.5	0.00610352	0.00549316	0.00549316	0.00488281	0.00610352	4.88281	0.00427246	0.00549316	0.00427246	0.00488281	0.00549316	0.0305176	-0.0305176	0	0.0305176	0.0305176	0	-0.0305176	0.0305176	0	0	0.0610352
45.6	0.00610352	0.00579834	0.00579834	0.00427246	0.00610352	4.88281	0.00427246	0.00457764	0.00396729	0.00488281	0.00579834	0	-0.0610352	-0.0305176	0.0305176	0.0305176	0	0	0.0305176	0	0.0610352	0
45.7	0.00579834	0.00579834	0.00640869	0.00427246	0.00610352	5.18799	0.00427246	0.00366211	0.00457764	0.00549316	0.00579834	-0.0305176	-0.0305176	0	0	0	0	-0.0305176	-0.0305176	-0.0610352	0	-0.0305176
45.8	0.00518799	0.00579834	0.00732422	0.00427246	0.00579834	5.49316	0.00427246	0.00335693	0.00518799	0.00610352	0.00518799	-0.0305176	0.0610352	-0.0305176	0	-0.0305176	0	-0.0305176	-0.0305176	0	0.0305176	-0.0305176
45.9	0.00549316	0.00610352	0.00732422	0.00457764	0.00579834	5.79834	0.00396729	0.00366211	0.00610352	0.00640869	0.00488281	-0.0305176	0	-0.0305176	0.0610352	0	-30.5176	-0.0610352	0	0.0610352	0.0305176	-0.0305176
46	0.00610352	0.00640869	0.00701904	0.00488281	0.00549316	6.10352	0.00427246	0.00427246	0.00640869	0.00610352	0.00488281	0	0	0.0305176	0	0.0305176	61.0352	0.0305176	0	0.0305176	0	0
46.1	0.00701904	0.00671387	0.00671387	0.00518799	0.00549316	6.40869	0.00457764	0.00488281	0.00640869	0.00579834	0.00488281	0.0305176	0.0305176	0	0.0305176	0.0305176	30.5176	0	-0.0305176	-0.0305176	-0.0305176	0.0305176
46.2	0.00732422	0.00671387	0.00610352	0.00579834	0.00518799	6.71387	0.00488281	0.00549316	0.00640869	0.00518799	0.00457764	0	-0.0305176	0	0	0.0305176	30.5176	0	-0.0305176	0	0	0
46.3	0.00701904	0.00701904	0.00610352	0.00671387	0.00518799	6.71387	0.00488281	0.00610352	0.00610352	0.00488281	0.00427246	-0.0305176	-0.0610352	-0.0305176	0	0.0305176	30.5176	0.0305176	-0.0305176	0	0	0
46.4	0.00610352	0.00701904	0.00579834	0.00701904	0.00549316	6.71387	0.00488281	0.00640869	0.00579834	0.00488281	0.00457764	-0.0305176	0	0	-0.0305176	0	30.5176	-0.0305176	-0.0305176	0.0305176	0	0
46.5	0.00518799	0.00732422	0.00579834	0.00701904	0.00579834	6.71387	0.00549316	0.00671387	0.00488281	0.00457764	0.00488281	-0.0305176	0.0610352	-0.0305176	0.0305176	0	0	0.0305176	0	0	0.0305176	-0.0305176
46.6	0.00518799	0.00762939	0.00610352	0.00640869	0.00579834	6.40869	0.00579834	0.00701904	0.00427246	0.00488281	0.00549316	-0.0305176	0	0.0305176	0	-0.0305176	30.5176	-0.0305176	-0.0305176	-0.0610352	0.0610352	-0.0305176
46.7	0.00579834	0.00762939	0.00579834	0.00579834	0.00549316	5.49316	0.00610352	0.00701904	0.00427246	0.00549316	0.00549316	0	0.0305176	0	0.0610352	-0.0305176	0	-0.0305176	-0.0610352	0	0.0305176	-0.0305176
46.8	0.00671387	0.00671387	0.00549316	0.00549316	0.00549316	4.88281	0.00640869	0.00610352	0.00396729	0.00610352	0.00549316	-0.0305176	-0.0305176	0.0305176	0.0305176	0	30.5176	0.0305176	-0.0610352	0.0305176	0.0305176	-0.0610352
46.9	0.00762939	0.00610352	0.00518799	0.00518799	0.00549316	4.88281	0.00640869	0.00518799	0.00427246	0.00640869	0.00518799	0	0.0305176	-0.0305176	0	0	30.5176	-0.0305176	-0.0305176	0	-0.0305176	0.0610352
47	0.00793457	0.00579834	0.00488281	0.00518799	0.00549316	4.88281	0.00610352	0.00396729	0.00457764	0.00610352	0.00488281	0	-0.0610352	0.0305176	-0.0305176	0.0305176	30.5176	0	-0.0305176	0.0305176	0	0
47.1	0.00793457	0.00610352	0.00457764	0.00518799	0.00610352	4.88281	0.00549316	0.00366211	0.00488281	0.00579834	0.00518799	-0.0305176	0	0	0	0	30.5176	-0.0305176	0	0	0	0.0305176
47.2	0.00732422	0.00610352	0.00488281	0.00518799	0.00640869	4.88281	0.00488281	0.00427246	0.00518799	0.00549316	0.00549316	-0.0305176	-0.0610352	0	0	0.0305176	30.5176	-0.0305176	0	0	0.0305176	0.0610352
47.3	0.00640869	0.00610352	0.00549316	0.00579834	0.00671387	4.88281	0.00488281	0.00488281	0.00518799	0.00518799	0.00549316	0	0	0.0305176	0	0	30.5176	0	-0.0610352	0	0.0305176	0
47.4	0.00549316	0.00610352	0.00579834	0.00640869	0.00610352	5.18799	0.00518799	0.00488281	0.00488281	0.00457764	0.00549316	-0.0305176	0.0305176	0	0.0610352	-0.0305176	-61.0352	-0.0610352	-0.0305176	0	0	0
47.5	0.00488281	0.00610352	0.00610352	0.00701904	0.00549316	5.18799	0.00518799	0.00488281	0.00488281	0.00427246	0.00549316	0	0	0.0610352	0.0915527	0	30.5176	0.0305176	-0.0610352	-0.0610352	0.0305176	0
47.6	0.00518799	0.00610352	0.00640869	0.00701904	0.00488281	5.49316	0.00549316	0.00488281	0.00518799	0.00427246	0.00579834	-0.0610352	0	0.0305176	0	-0.0610352	122.07	0	-0.0305176	-0.0305176	0.0305176	0.0610352
47.7	0.00579834	0.00640869	0.00640869	0.00640869	0.00457764	5.49316	0.00518799	0.00457764	0.00549316	0.00457764	0.00549316	0	0.0305176	0.0305176	0.0305176	0.0305176	0	0	-0.0305176	0	-0.0305176	0
47.8	0.00671387	0.00671387	0.00640869	0.00579834	0.00457764	5.18799	0.00457764	0.00396729	0.00549316	0.00488281	0.00518799	0.0610352	0	0.0610352	0.0305176	-0.0305176	30.5176	0.0305176	-0.0305176	0	0	0.0305176
47.9	0.00701904	0.00701904	0.00640869	0.00549316	0.00427246	4.88281	0.00427246	0.00396729	0.00549316	0.00518799	0.00518799	0	-0.0305176	0.0305176	0.0610352	0	30.5176	0.0305176	0	0.0305176	-0.0305176	0
48	0.00671387	0.00732422	0.00671387	0.00579834	0.00427246	5.18799	0.00488281	0.00396729	0.00518799	0.00488281	0.00518799	0	-0.0305176	-0.0305176	0.0305176	0	30.5176	0.0305176	-0.0610352	0.0305176	0.0305176	0
48.1	0.00671387	0.00701904	0.00671387	0.00579834	0.00488281	6.10352	0.00518799	0.00396729	0.00549316	0.00457764	0.00518799	0	-0.0305176	0	0.0610352	0	61.0352	0.0610352	-0.0305176	0	0.0305176	-0.0305176
48.2	0.00671387	0.00640869	0.00640869	0.00579834	0.00549316	7.01904	0.00549316	0.00396729	0.00579834	0.00457764	0.00488281	0.0305176	-0.0305176	0	0	-0.0610352	30.5176	0	0.0305176	0.0305176	0	-0.0610352
48.3	0.00701904	0.00579834	0.00640869	0.00579834	0.00579834	7.32422	0.00518799	0.00396729	0.00610352	0.00427246	0.00518799	0	-0.0305176	0	0.0610352	-0.0610352	-30.5176	0	0	0	0.0305176	0.0305176
48.4	0.00671387	0.00518799	0.00671387	0.00610352	0.00610352	7.01904	0.00488281	0.00457764	0.00579834	0.00396729	0.00579834	-0.0305176	0	0.0305176	0	0.0305176	61.0352	0.0305176	-0.0305176	-0.0915527	0.0305176	-0.0305176
48.5	0.00610352	0.00518799	0.00671387	0.00640869	0.00579834	6.40869	0.00518799	0.00518799	0.00518799	0.00427246	0.00579834	-0.0305176	0.0610352	0.0305176	0	0	91.5527	0	-0.0610352	-0.0305176	0	-0.0305176
48.6	0.00549316	0.00610352	0.00640869	0.00610352	0.00549316	6.10352	0.00549316	0.00579834	0.00549316	0.00457764	0.00579834	0.0305176	0	0.0305176	0.0305176	0	30.5176	0	-0.0305176	0.0305176	0	0
48.7	0.00488281	0.00732422	0.00579834	0.00579834	0.00518799	6.10352	0.00549316	0.00640869	0.00579834	0.00457764	0.00549316	0.0305176	-0.0305176	0.0305176	-0.0305176	0	61.0352	0	-0.0305176	0	0	0.0305176
48.8	0.00518799	0.00793457	0.00549316	0.00518799	0.00518799	5.79834	0.00549316	0.00640869	0.00579834	0.00488281	0.00518799	0	-0.0305176	0	0	0	30.5176	0	0.0305176	0	0.0305176	0.0305176
48.9	0.00518799	0.00793457	0.00579834	0.00488281	0.00518799	5.49316	0.00518799	0.00640869	0.00518799	0.00518799	0.00549316	0	0	0.0610352	0	0	30.5176	0	-0.0305176	0	0.0305176	0
49	0.00579834	0.00701904	0.00610352	0.00457764	0.00518799	5.49316	0.00488281	0.00610352	0.00488281	0.00549316	0.00549316	-0.0305176	-0.0610352	0.0305176	0.0305176	-0.0305176	0	-0.0305176	0.0305176	0.0305176	0.0305176	0
49.1	0.00640869	0.00610352	0.00610352	0.00457764	0.00549316	5.18799	0.00457764	0.00518799	0.00488281	0.00579834	0.00579834	-0.0305176	0	0	0.0305176	-0.0610352	0	-0.0305176	-0.0610352	0	0	0.0610352
49.2	0.00701904	0.00579834	0.00579834	0.00518799	0.00579834	4.88281	0.00457764	0.00457764	0.00488281	0.00579834	0.00610352	-0.0305176	0	0.0610352	0.0305176	-0.0305176	0	0.0610352	0.0305176	-0.0305176	0	0
49.3	0.00732422	0.00671387	0.00549316	0.00549316	0.00610352	5.18799	0.00457764	0.00427246	0.00427246	0.00579834	0.00610352	0	0	0.0610352	0	0.0305176	30.5176	0.0305176	0	0.0305176	0	0
49.4	0.00732422	0.00732422	0.00549316	0.00610352	0.00610352	5.49316	0.00457764	0.00457764	0.00366211	0.00579834	0.00579834	0	0	0	0.0305176	0.0305176	0	0.0305176	0.0610352	0	0	0.0305176
49.5	0.00671387	0.00762939	0.00549316	0.00640869	0.00610352	5.49316	0.00488281	0.00457764	0.00366211	0.00579834	0.00549316	0	0.0305176	0.0305176	0.0305176	0	30.5176	0.0305176	0.0305176	0	0.0610352	0.0305176
49.6	0.00640869	0.00732422	0.00610352	0.00671387	0.00549316	5.18799	0.00488281	0.00488281	0.00427246	0.00610352	0.00518799	0	-0.0610352	0.0305176	0	0	-30.5176	-0.0610352	0	-0.0610352	0.0305176	0
49.7	0.00579834	0.00671387	0.00671387	0.00671387	0.00518799	4.88281	0.00488281	0.00488281	0.00488281	0.00579834	0.00549316	0	-0.0305176	0.0610352	-0.0305176	0.0305176	0	0	-0.0305176	-0.0305176	0	0.0305176
49.8	0.00518799	0.00640869	0.00671387	0.00671387	0.00518799	4.57764	0.00518799	0.00457764	0.00518799	0.00549316	0.00579834	0	-0.0305176	0.0610352	0.0305176	-0.0305176	61.0352	0	-0.0610352	0	0.0305176	-0.0305176
49.9	0.00488281	0.00640869	0.00671387	0.00701904	0.00518799	4.27246	0.00518799	0.00457764	0.00518799	0.00518799	0.00610352	0	0	0.0305176	-0.0305176	-0.0305176	0	0.0305176	-0.0305176	0	0.0305176	0.0305176
50	0.00457764	0.00671387	0.00701904	0.00671387	0.00518799	4.27246	0.00518799	0.00457764	0.00518799	0.00488281	0.00640869	-0.0305176	0	-0.0305176	0	0.0305176	91.5527	0	-0.0305176	-0.0305176	0	0.0305176
50.1	0.00488281	0.00671387	0.00762939	0.00610352	0.00488281	4.27246	0.00518799	0.00457764	0.00518799	0.00488281	0.00640869	-0.0610352	0	0.0305176	-0.0305176	0.0305176	61.0352	0	0	-0.0305176	0.0305176	0
50.2	0.00518799	0.00671387	0.00762939	0.00549316	0.00488281	4.57764	0.00518799	0.00518799	0.00518799	0.00518799	0.00610352	-0.0305176	0.0305176	0.0305176	0	0	61.0352	0.0305176	-0.0305176	-0.0305176	0	0
50.3	0.00610352	0.00671387	0.00701904	0.00488281	0.00549316	4.57764	0.00518799	0.00579834	0.00518799	0.00579834	0.00579834	0	0	0.0305176	0	0	30.5176	0.0305176	0	0	0	-0.0305176
50.4	0.00640869	0.00610352	0.00610352	0.00427246	0.00579834	4.88281	0.00518799	0.00640869	0.00488281	0.00610352	0.00579834	0	0.0305176	0	0.0305176	0	0	0	-0.0305176	0.0305176	0	0
50.5	0.00671387	0.00549316	0.00549316	0.00457764	0.00579834	5.18799	0.00457764	0.00640869	0.00488281	0.00549316	0.00579834	-0.0305176	-0.0305176	0.0305176	-0.0305176	-0.0305176	30.5176	0	0	0.0305176	0.0305176	0.0305176
50.6	0.00671387	0.00518799	0.00518799	0.00518799	0.00549316	5.79834	0.00457764	0.00610352	0.00457764	0.00457764	0.00579834	-0.0305176	0	0	0.0610352	0	0	0	-0.0610352	0	0	-0.0305176
50.7	0.00701904	0.00488281	0.00518799	0.00579834	0.00549316	6.10352	0.00488281	0.00579834	0.00518799	0.00396729	0.00518799	0	0	0	0.0610352	-0.0305176	-30.5176	-0.0305176	-0.0610352	-0.0305176	0.0305176	0
50.8	0.00701904	0.00488281	0.00549316	0.00610352	0.00579834	6.40869	0.00549316	0.00549316	0.00549316	0.00335693	0.00488281	-0.0305176	0.0610352	0.0305176	0	-0.0305176	0	0	-0.0305176	0	-0.0305176	0
50.9	0.00640869	0.00518799	0.00579834	0.00579834	0.00610352	6.40869	0.00579834	0.00518799	0.00549316	0.00335693	0.00457764	-0.0610352	0.0305176	0	0.0305176	0	30.5176	0	0	-0.0305176	-0.0305176	0
51	0.00579834	0.00549316	0.00579834	0.00549316	0.00579834	6.10352	0.00610352	0.00488281	0.00518799	0.00335693	0.00457764	-0.0305176	0	0	-0.0305176	0.0305176	30.5176	0.0305176	-0.0610352	-0.0305176	0	0
51.1	0.00549316	0.00579834	0.00610352	0.00549316	0.00488281	5.79834	0.00610352	0.00488281	0.00488281	0.00335693	0.00457764	0	0	0	0	0.0305176	30.5176	-0.0305176	0	0	0	0.0915527
51.2	0.00549316	0.00671387	0.00640869	0.00579834	0.00427246	5.18799	0.00549316	0.00518799	0.00518799	0.00305176	0.00549316	0.0305176	0	0	0.0305176	-0.0305176	30.5176	0.0305176	0.0915527	0	0	0.0305176
51.3	0.00549316	0.00671387	0.00640869	0.00579834	0.00427246	4.88281	0.00518799	0.00549316	0.00610352	0.00305176	0.00610352	0.0305176	0	-0.0305176	0	0	-30.5176	0	0	0.0305176	0.0305176	-0.0915527
51.4	0.00610352	0.00671387	0.00640869	0.00579834	0.00457764	4.88281	0.00488281	0.00579834	0.00640869	0.00335693	0.00579834	0	0	-0.0305176	0.0305176	0.0305176	0	0	-0.0305176	-0.0305176	0	-0.0305176
51.5	0.00640869	0.00640869	0.00610352	0.00579834	0.00488281	4.88281	0.00518799	0.00610352	0.00640869	0.00396729	0.00518799	0	-0.0305176	0	0.0305176	-0.0305176	61.0352	0	0	-0.0305176	0	-0.0305176
51.6	0.00640869	0.00671387	0.00610352	0.00640869	0.00549316	5.49316	0.00549316	0.00579834	0.00610352	0.00457764	0.00457764	0	0	0.0305176	0	-0.0305176	30.5176	0.0610352	-0.0305176	-0.0610352	-0.0305176	-0.0305176
51.7	0.00579834	0.00640869	0.00549316	0.00671387	0.00579834	6.40869	0.00549316	0.00549316	0.00610352	0.00518799	0.00457764	0	0	0	0.0610352	0	0	0	-0.0305176	-0.0305176	-0.0915527	-0.0610352
51.8	0.00518799	0.00640869	0.00518799	0.00610352	0.00549316	6.10352	0.00457764	0.00488281	0.00518799	0.00518799	0.00488281	-0.0305176	0	0.0610352	0.0305176	0.0305176	30.5176	0.0305176	0	0	0	0.0305176
51.9	0.00518799	0.00640869	0.00549316	0.00549316	0.00518799	6.10352	0.00396729	0.00488281	0.00518799	0.00518799	0.00549316	0	0	0	-0.0305176	0.0305176	30.5176	0	0.0305176	0	0.0610352	-0.0305176
52	0.00579834	0.00610352	0.00579834	0.00549316	0.00488281	6.40869	0.00366211	0.00518799	0.00518799	0.00549316	0.00640869	-0.0305176	-0.0610352	-0.0305176	-0.0305176	0.0305176	0	0.0610352	0.0305176	0	0.0305176	0.0305176
52.1	0.00640869	0.00610352	0.00549316	0.00610352	0.00457764	6.40869	0.00366211	0.00549316	0.00518799	0.00549316	0.00701904	0	-0.0610352	0	-0.0305176	-0.0305176	0	0	0.0305176	-0.0305176	0.0610352	-0.0305176
52.2	0.00671387	0.00579834	0.00549316	0.00671387	0.00457764	6.10352	0.00396729	0.00549316	0.00549316	0.00549316	0.00640869	-0.0305176	-0.0305176	-0.0305176	0	-0.0305176	-30.5176	0.0305176	0.0305176	0	0.0305176	0
52.3	0.00701904	0.00549316	0.00549316	0.00640869	0.00488281	5.79834	0.00427246	0.00549316	0.00549316	0.00518799	0.00579834	-0.0305176	-0.0305176	0	0.0610352	0	30.5176	0	0	-0.0305176	0.0305176	-0.0305176
52.4	0.00732422	0.00549316	0.00610352	0.00579834	0.00518799	5.49316	0.00457764	0.00518799	0.00549316	0.00488281	0.00518799	-0.0305176	0	0.0305176	0.0305176	0	0	0.0610352	-0.0305176	0	0.0305176	-0.0305176
52.5	0.00732422	0.00549316	0.00640869	0.00518799	0.00549316	5.49316	0.00518799	0.00488281	0.00518799	0.00488281	0.00518799	0	0	0	0.0305176	0	30.5176	-0.0305176	-0.0305176	-0.0305176	-0.0305176	0
52.6	0.00762939	0.00640869	0.00671387	0.00488281	0.00610352	6.10352	0.00579834	0.00488281	0.00488281	0.00488281	0.00518799	0	0	0	0	0	91.5527	0.0610352	0	-0.0610352	-0.0305176	0.0305176
52.7	0.00793457	0.00701904	0.00732422	0.00488281	0.00610352	6.40869	0.00610352	0.00457764	0.00488281	0.00518799	0.00549316	0.0610352	0	0	0	0	0	0	0	0	0	0.0305176
52.8	0.00823975	0.00701904	0.00732422	0.00518799	0.00610352	6.10352	0.00640869	0.00518799	0.00549316	0.00518799	0.00579834	0.0305176	-0.0305176	-0.0610352	-0.0305176	0	0	0	0	0.0305176	-0.0305176	-0.0610352
52.9	0.00762939	0.00671387	0.00732422	0.00518799	0.00579834	6.10352	0.00640869	0.00579834	0.00579834	0.00518799	0.00640869	0	-0.0305176	0	-0.0305176	0.0305176	30.5176	0.0305176	0.0305176	0	0.0305176	0.0305176
53	0.00640869	0.00640869	0.00671387	0.00549316	0.00579834	6.10352	0.00640869	0.00640869	0.00549316	0.00518799	0.00701904	-0.0305176	-0.0305176	-0.0610352	0.0305176	0	-30.5176	0	-0.0305176	0	0.0915527	-0.0305176
53.1	0.00579834	0.00640869	0.00671387	0.00579834	0.00549316	6.40869	0.00610352	0.00671387	0.00549316	0.00579834	0.00732422	-0.0305176	0.0305176	-0.0305176	0.0305176	0	0	-0.0305176	0.0305176	-0.0610352	0.0305176	0.0610352
53.2	0.00518799	0.00640869	0.00732422	0.00549316	0.00518799	6.40869	0.00579834	0.00671387	0.00549316	0.00610352	0.00732422	-0.0305176	0.0305176	0	0	-0.0305176	30.5176	0.0305176	0.0610352	0	0	-0.0305176
53.3	0.00488281	0.00640869	0.00793457	0.00518799	0.00457764	6.10352	0.00549316	0.00640869	0.00549316	0.00640869	0.00701904	-0.0305176	0	0	-0.0305176	0	0	-0.0305176	-0.0305176	0	0	0.0305176
53.4	0.00488281	0.00610352	0.00823975	0.00518799	0.00427246	5.79834	0.00549316	0.00579834	0.00549316	0.00610352	0.00640869	0.0305176	0.0610352	0	0	0.0305176	0	0.0305176	0	-0.0305176	0	0.0305176
53.5	0.00488281	0.00549316	0.00793457	0.00549316	0.00396729	5.49316	0.00518799	0.00579834	0.00549316	0.00549316	0.00610352	0	-0.0305176	0	0.0305176	0	-30.5176	-0.0305176	0	0	0.0305176	0.0610352
53.6	0.00549316	0.00549316	0.00701904	0.00579834	0.00457764	5.49316	0.00488281	0.00579834	0.00518799	0.00488281	0.00579834	0	-0.0305176	-0.0305176	0	0.0305176	0	0.0305176	0	0	0.0305176	0.0305176
53.7	0.00610352	0.00579834	0.00640869	0.00640869	0.00518799	5.49316	0.00488281	0.00579834	0.00488281	0.00427246	0.00579834	-0.0305176	-0.0305176	-0.0305176	-0.0305176	0.0305176	-61.0352	-0.0305176	0.0305176	0.0305176	0.0610352	-0.0305176
53.8	0.00671387	0.00671387	0.00610352	0.00640869	0.00610352	6.10352	0.00518799	0.00549316	0.00518799	0.00457764	0.00610352	-0.0915527	0.0305176	0	0	0	-30.5176	0	0.0610352	0.0610352	0.0305176	0
53.9	0.00732422	0.00732422	0.00610352	0.00640869	0.00610352	6.40869	0.00549316	0.00518799	0.00549316	0.00518799	0.00610352	-0.0610352	0	-0.0305176	-0.0610352	-0.0610352	-61.0352	0.0305176	0	0.0305176	0	0.0305176
54	0.00732422	0.00701904	0.00640869	0.00640869	0.00610352	7.01904	0.00518799	0.00549316	0.00579834	0.00579834	0.00610352	-0.0610352	0	0.0305176	0	0	0	0	0	0	-0.0305176	0.0305176
54.1	0.00671387	0.00640869	0.00640869	0.00610352	0.00579834	7.32422	0.00488281	0.00610352	0.00549316	0.00579834	0.00579834	0	0	-0.0305176	0	0.0610352	0	0.0305176	0	0	-0.0305176	-0.0305176
54.2	0.00579834	0.00549316	0.00610352	0.00610352	0.00579834	7.32422	0.00488281	0.00640869	0.00549316	0.00518799	0.00610352	-0.0305176	0	0	0	-0.0305176	0	0.0305176	0	-0.0305176	0.0305176	0.0305176
54.3	0.00579834	0.00549316	0.00579834	0.00610352	0.00640869	7.01904	0.00488281	0.00610352	0.00518799	0.00457764	0.00610352	0.0305176	-0.0610352	0.0305176	-0.0305176	0	30.5176	0	0.0305176	-0.0305176	-0.0610352	0
54.4	0.00579834	0.00579834	0.00579834	0.00640869	0.00701904	6.40869	0.00488281	0.00579834	0.00488281	0.00427246	0.00671387	0	0	0	-0.0305176	0	-30.5176	-0.0305176	0	0	0.0305176	0
54.5	0.00579834	0.00640869	0.00549316	0.00640869	0.00671387	5.79834	0.00457764	0.00549316	0.00457764	0.00488281	0.00732422	0	-0.0305176	0	-0.0305176	0	0	0	0.0610352	0.0610352	-0.0305176	0
54.6	0.00610352	0.00671387	0.00549316	0.00610352	0.00610352	5.49316	0.00427246	0.00518799	0.00457764	0.00579834	0.00762939	-0.0305176	0	-0.0305176	-0.0610352	-0.0305176	0	-0.0305176	-0.0305176	0	0.0305176	0
54.7	0.00610352	0.00671387	0.00518799	0.00579834	0.00549316	4.88281	0.00396729	0.00518799	0.00488281	0.00610352	0.00701904	0	0	0.0305176	0	0	-30.5176	0.0305176	0	0	-0.0305176	0
54.8	0.00640869	0.00671387	0.00488281	0.00518799	0.00488281	4.57764	0.00366211	0.00549316	0.00518799	0.00610352	0.00610352	-0.0915527	0	0	0.0305176	-0.0305176	-30.5176	0.0305176	0.0305176	0	0	0
54.9	0.00610352	0.00610352	0.00518799	0.00518799	0.00488281	4.88281	0.00396729	0.00640869	0.00579834	0.00549316	0.00518799	0	-0.0305176	0	0	-0.0305176	-30.5176	0	0	0	-0.0610352	0
55	0.00579834	0.00579834	0.00549316	0.00518799	0.00549316	4.88281	0.00457764	0.00671387	0.00579834	0.00518799	0.00457764	0.0305176	-0.0305176	-0.0305176	-0.0305176	-0.0305176	30.5176	0.0305176	0	-0.0305176	0	0
55.1	0.00518799	0.00579834	0.00610352	0.00549316	0.00610352	5.18799	0.00518799	0.00671387	0.00579834	0.00488281	0.00427246	0	0	-0.0305176	0	0	0	0	0.0305176	0	0	0
55.2	0.00488281	0.00610352	0.00701904	0.00579834	0.00640869	5.49316	0.00549316	0.00701904	0.00549316	0.00488281	0.00457764	-0.0305176	0	-0.0305176	-0.0305176	0	30.5176	0	0.0305176	0.0610352	0	0
55.3	0.00488281	0.00640869	0.00793457	0.00640869	0.00640869	5.49316	0.00549316	0.00671387	0.00518799	0.00488281	0.00518799	0	0	-0.0305176	-0.0305176	0	61.0352	0	0	0	0.0305176	0
55.4	0.00518799	0.00671387	0.00793457	0.00701904	0.00610352	5.49316	0.00518799	0.00640869	0.00518799	0.00518799	0.00610352	0	-0.0305176	-0.0305176	0	0	-30.5176	0	0.0305176	0.0305176	0	-0.0305176
55.5	0.00549316	0.00671387	0.00793457	0.00701904	0.00549316	5.79834	0.00518799	0.00579834	0.00549316	0.00549316	0.00701904	-0.0305176	0.0305176	-0.0305176	-0.0305176	-0.0305176	-30.5176	0.0305176	0.0610352	-0.0305176	0.0610352	0.0305176
55.6	0.00579834	0.00640869	0.00762939	0.00640869	0.00457764	6.10352	0.00488281	0.00549316	0.00610352	0.00518799	0.00701904	0	-0.0305176	0	-0.0305176	0	-30.5176	0.0610352	0	0	0.0305176	0
55.7	0.00610352	0.00610352	0.00701904	0.00549316	0.00427246	6.40869	0.00488281	0.00518799	0.00671387	0.00488281	0.00610352	-0.0305176	-0.0305176	0	0	0	-61.0352	0	0	0	0.0610352	0
55.8	0.00579834	0.00610352	0.00610352	0.00457764	0.00427246	6.71387	0.00518799	0.00488281	0.00671387	0.00488281	0.00518799	0.0305176	0.0305176	-0.0305176	0	0.0305176	-30.5176	0.0610352	0	0	-0.0305176	-0.0610352
55.9	0.00549316	0.00610352	0.00549316	0.00396729	0.00457764	6.71387	0.00549316	0.00488281	0.00610352	0.00549316	0.00457764	0.0915527	-0.0305176	-0.0305176	-0.0305176	0	-30.5176	0	0	-0.0610352	-0.0305176	0
56	0.00579834	0.00610352	0.00518799	0.00427246	0.00488281	6.40869	0.00579834	0.00488281	0.00518799	0.00579834	0.00488281	0	0.0305176	0	-0.0610352	0	0	0.0610352	0.0610352	-0.0305176	0	0.0305176
56.1	0.00579834	0.00640869	0.00518799	0.00488281	0.00518799	6.10352	0.00579834	0.00549316	0.00488281	0.00549316	0.00579834	0.0305176	0	-0.0610352	0	0	-30.5176	0	0.0610352	0.0305176	-0.0305176	0.0305176
56.2	0.00640869	0.00671387	0.00488281	0.00579834	0.00579834	6.10352	0.00579834	0.00549316	0.00518799	0.00518799	0.00671387	0	0	-0.0305176	-0.0915527	-0.0305176	-30.5176	0.0610352	0.0610352	0.0305176	0.0305176	-0.0305176
56.3	0.00640869	0.00671387	0.00457764	0.00579834	0.00640869	6.10352	0.00549316	0.00518799	0.00549316	0.00457764	0.00701904	-0.0610352	-0.0305176	-0.0305176	-0.0305176	0.0305176	0	0	0.0610352	0.0305176	-0.0305176	0
56.4	0.00640869	0.00640869	0.00457764	0.00610352	0.00701904	6.40869	0.00549316	0.00488281	0.00549316	0.00427246	0.00671387	-0.0305176	0.0305176	0	0.0305176	0	-30.5176	0.0610352	0	-0.0305176	0	0
56.5	0.00640869	0.00640869	0.00518799	0.00671387	0.00793457	6.10352	0.00518799	0.00457764	0.00549316	0.00427246	0.00610352	-0.0305176	0	-0.0305176	0	0	0	0	0	0.0305176	0	-0.0305176
56.6	0.00640869	0.00671387	0.00579834	0.00701904	0.00793457	5.49316	0.00518799	0.00488281	0.00518799	0.00457764	0.00579834	0.0305176	-0.0305176	0	-0.0305176	-0.0610352	0	0.0305176	0.0305176	0.0305176	-0.0305176	0.0305176
56.7	0.00701904	0.00701904	0.00671387	0.00732422	0.00762939	4.57764	0.00549316	0.00579834	0.00579834	0.00488281	0.00579834	0	0	-0.0305176	0	0	-30.5176	-0.0305176	0	0.0305176	0	0.0305176
56.8	0.00732422	0.00701904	0.00732422	0.00732422	0.00671387	4.27246	0.00610352	0.00701904	0.00610352	0.00518799	0.00610352	0	0	0	0	0.0915527	30.5176	0	0	0	0	0
56.9	0.00793457	0.00701904	0.00762939	0.00701904	0.00610352	4.27246	0.00671387	0.00762939	0.00640869	0.00549316	0.00579834	0	-0.0610352	-0.0305176	-0.0305176	0	-30.5176	0	0.0915527	0	0.0305176	0
57	0.00823975	0.00671387	0.00762939	0.00610352	0.00579834	4.88281	0.00701904	0.00732422	0.00640869	0.00549316	0.00579834	-0.0610352	0	0	-0.0305176	0.0305176	-61.0352	0	0	0	0.0610352	0
57.1	0.00793457	0.00640869	0.00732422	0.00579834	0.00579834	5.49316	0.00671387	0.00671387	0.00671387	0.00549316	0.00549316	0	0	-0.0305176	0.0305176	0	-30.5176	0.0305176	0.0610352	0	0	0
57.2	0.00701904	0.00640869	0.00762939	0.00549316	0.00610352	6.10352	0.00640869	0.00610352	0.00671387	0.00579834	0.00488281	-0.0305176	-0.0305176	0	-0.0305176	0	-30.5176	0.0305176	0	0.0610352	0.0305176	0.0610352
57.3	0.00549316	0.00640869	0.00762939	0.00549316	0.00579834	6.71387	0.00549316	0.00579834	0.00610352	0.00610352	0.00457764	-0.0610352	0	-0.0610352	-0.0305176	-0.0305176	0	0.0305176	0	0	-0.0305176	0.0305176
57.4	0.00488281	0.00671387	0.00762939	0.00549316	0.00518799	6.40869	0.00488281	0.00579834	0.00549316	0.00640869	0.00518799	0	0	-0.0305176	-0.0305176	-0.0305176	-30.5176	0.0305176	0.0305176	0.0305176	-0.0610352	0
57.5	0.00427246	0.00701904	0.00762939	0.00549316	0.00518799	6.10352	0.00488281	0.00579834	0.00457764	0.00579834	0.00549316	0	0	-0.0305176	-0.0305176	-0.0305176	0	0	0.0610352	0	0	0
57.6	0.00457764	0.00762939	0.00762939	0.00549316	0.00518799	5.79834	0.00488281	0.00518799	0.00396729	0.00549316	0.00579834	0	-0.0305176	0	-0.0610352	-0.0305176	-30.5176	-0.0305176	0.0610352	0.0610352	-0.0305176	0.0305176
57.7	0.00549316	0.00793457	0.00701904	0.00579834	0.00549316	6.10352	0.00549316	0.00518799	0.00396729	0.00488281	0.00610352	0	-0.0305176	-0.0610352	-0.0305176	-0.0305176	30.5176	0	0.0305176	0.0305176	-0.0305176	-0.0305176
57.8	0.00640869	0.00762939	0.00701904	0.00610352	0.00579834	6.40869	0.00549316	0.00518799	0.00457764	0.00457764	0.00610352	0.0305176	0.0305176	-0.0305176	0	0.0305176	-61.0352	0	0.0610352	0.0305176	0	-0.0305176
57.9	0.00701904	0.00762939	0.00671387	0.00610352	0.00549316	7.01904	0.00549316	0.00518799	0.00518799	0.00488281	0.00579834	-0.0305176	-0.0305176	-0.0610352	-0.0610352	-0.0305176	-30.5176	0.0305176	0.0305176	0	0.0305176	0
58	-0.0363159	-0.0335693	-0.0286865	-0.0210571	-0.0112915	6.71387	0.0231934	0.0354004	0.0448608	0.0500488	0.0537109	-100.098	-80.0476	-60.0586	-40.0696	-20.0195	-30.5176	20.0195	40.1001	60.0586	80.1086	100.098
58.1	-0.686035	-0.588684	-0.470581	-0.332031	-0.1828	6.71387	0.201416	0.362244	0.510254	0.63385	0.737	-100.189	-80.1086	-60.1196	-40.1001	-20.05	0	20.0195	40.0085	60.0281	80.1392	100.159
58.2	-2.29126	-1.90582	-1.48041	-1.01929	-0.545654	6.71387	0.574341	1.07513	1.5567	2.00104	2.40784	-100.128	-80.0781	-60.0891	-40.0391	-20.05	-30.5176	19.989	40.0085	60.0891	80.0476	100.098
58.3	-4.14032	-3.3902	-2.59705	-1.76483	-0.927429	6.10352	0.961609	1.83685	2.69562	3.51898	4.30573	-100.128	-80.0781	-60.1501	-40.0696	-20.0195	30.5176	19.989	40.0696	60.0586	80.0476	100.098
58.4	-5.37964	-4.36493	-3.31604	-2.23602	-1.15875	6.10352	1.19263	2.30713	3.41278	4.49341	5.54871	-100.067	-80.1086	-60.0891	-40.0391	-20.0195	-30.5176	19.989	40.0696	60.1196	80.0781	100.128
58.5	-5.68542	-4.5871	-3.46619	-2.32513	-1.19202	6.40869	1.22162	2.38464	3.54462	4.69055	5.82367	-100.067	-80.1086	-60.1501	-40.0391	-19.9585	0	19.928	40.0696	60.0281	80.0781	100.128
58.6	-5.23285	-4.20593	-3.16681	-2.117	-1.07605	7.32422	1.09985	2.16125	3.22327	4.27765	5.32776	-100.159	-80.0781	-60.0891	-40.1001	-20.0195	30.5176	20.0195	40.0696	60.0586	80.0781	100.189
58.7	-4.38538	-3.51562	-2.64038	-1.76086	-0.889282	7.62939	0.907593	1.7926	2.67883	3.55988	4.44153	-100.159	-80.0781	-60.0891	-40.0696	-19.928	30.5176	19.989	40.0391	60.0281	80.0781	100.098
58.8	-3.45673	-2.76581	-2.07306	-1.3797	-0.693359	7.93457	0.708618	1.4032	2.09961	2.79083	3.48541	-100.159	-80.1392	-60.0586	-40.0391	-20.0195	-30.5176	20.05	40.0085	60.0281	80.1392	100.159
58.9	-2.62726	-2.09869	-1.56982	-1.04309	-0.521851	7.93457	0.535583	1.06171	1.58966	2.11151	2.63947	-100.128	-80.0781	-60.0891	-40.0696	-19.989	-30.5176	20.0195	40.0391	60.0586	80.0476	100.098
59	-1.96136	-1.56372	-1.1676	-0.774536	-0.385742	7.93457	0.39856	0.7901	1.18286	1.56982	1.96442	-100.128	-80.0781	-60.0891	-40.0391	-19.989	30.5176	20.0195	40.0696	60.0891	80.1086	100.159
59.1	-1.45691	-1.15906	-0.862732	-0.572205	-0.283508	7.32422	0.29541	0.584717	0.875854	1.16089	1.45447	-100.159	-80.1086	-60.1196	-40.0391	-19.9585	30.5176	20.0195	40.1001	60.0586	80.0781	100.159
59.2	-1.08551	-0.861206	-0.638428	-0.422974	-0.209045	7.01904	0.219116	0.43396	0.650024	0.859985	1.08002	-100.128	-80.1086	-60.0891	-40.1001	-20.0195	30.5176	20.0195	40.0391	60.0891	80.0476	100.159
59.3	-0.815125	-0.644531	-0.475159	-0.313721	-0.155334	6.40869	0.163574	0.324402	0.486145	0.641785	0.808105	-100.128	-80.0781	-60.0281	-40.0696	-19.928	30.5176	20.05	40.0391	60.0891	80.0781	100.128
59.4	-0.618896	-0.487976	-0.357056	-0.23468	-0.116272	6.40869	0.123596	0.245667	0.367432	0.484009	0.611572	-100.189	-80.1392	-60.0891	-40.0391	-20.0195	0	20.0195	40.0696	60.0586	80.0476	100.098
59.5	-0.476074	-0.375061	-0.271912	-0.177002	-0.0875854	6.40869	0.0952148	0.188599	0.281982	0.370483	0.469666	-100.128	-80.0171	-60.0586	-40.0696	-20.0195	0	20.0195	39.978	60.0891	80.0781	100.098
59.6	-0.372314	-0.293579	-0.210266	-0.135803	-0.0665283	6.71387	0.0750732	0.147705	0.220337	0.288696	0.367737	-100.189	-80.1086	-60.0281	-40.0391	-20.0195	0	19.989	40.0696	60.0891	80.0781	100.128
59.7	-0.297241	-0.234375	-0.166321	-0.106506	-0.0515747	6.40869	0.06073	0.118713	0.176086	0.230408	0.2948	-100.159	-79.9866	-60.0891	-40.0696	-20.0195	0	20.0195	40.0391	60.0586	80.0476	100.098
59.8	-0.242615	-0.191345	-0.134583	-0.0857544	-0.0408936	6.40869	0.0506592	0.0976562	0.144043	0.188293	0.242615	-100.006	-80.0781	-60.0586	-40.0696	-20.05	30.5176	19.989	40.0085	60.0891	80.1086	100.128
59.9	-0.203247	-0.159302	-0.111389	-0.0704956	-0.0326538	6.40869	0.0436401	0.0827026	0.12146	0.158081	0.205383	-100.159	-80.0476	-60.0586	-40.0085	-19.989	30.5176	19.989	40.0696	60.0586	80.0781	100.128
60	-0.175171	-0.136414	-0.0952148	-0.0595093	-0.0265503	6.10352	0.0387573	0.0717163	0.105286	0.137024	0.178528	-100.037	-80.1086	-60.1196	-40.0391	-20.0195	30.5176	19.989	40.0085	60.0586	80.0476	100.098
60.1	-0.154419	-0.120239	-0.0836182	-0.0521851	-0.022583	5.79834	0.0344849	0.0634766	0.0924683	0.12146	0.158386	-100.128	-80.1086	-60.0891	-39.978	-20.0195	0	19.989	40.0696	60.0891	80.0781	100.128
60.2	-0.138855	-0.108643	-0.0753784	-0.0466919	-0.0195312	5.49316	0.0311279	0.057373	0.083313	0.110168	0.143127	-100.159	-80.1086	-59.9976	-40.0085	-20.0195	30.5176	20.05	40.0696	59.9976	80.0781	100.067
60.3	-0.126953	-0.0994873	-0.0689697	-0.0427246	-0.0170898	5.49316	0.0286865	0.0527954	0.0769043	0.101318	0.131531	-100.128	-80.0476	-60.0586	-40.0391	-19.989	30.5176	19.989	40.0085	60.0586	80.1086	100.098
60.4	-0.118103	-0.0918579	-0.0640869	-0.0393677	-0.0152588	5.79834	0.0265503	0.0494385	0.072937	0.0946045	0.123291	-100.159	-80.0476	-60.0586	-39.978	-20.0195	0	20.0195	40.0696	60.0586	80.0476	100.098
60.5	-0.111694	-0.085144	-0.0604248	-0.0366211	-0.0140381	6.10352	0.0250244	0.0466919	0.0698853	0.0891113	0.117493	-100.128	-80.0476	-60.0586	-40.0696	-20.0195	0	19.989	39.978	60.0586	80.0171	100.128
60.6	-0.106812	-0.0796509	-0.0567627	-0.0344849	-0.0131226	6.40869	0.0247192	0.045166	0.0674438	0.085144	0.113525	-100.159	-80.0476	-60.0586	-40.0391	-20.0195	0	19.989	40.0391	60.1196	80.0476	100.128
60.7	-0.102844	-0.0750732	-0.0531006	-0.0326538	-0.0125122	5.79834	0.0244141	0.0442505	0.0656128	0.0817871	0.110779	-100.128	-80.0781	-60.0586	-40.0391	-20.0195	0	19.928	40.0391	60.0586	80.0171	100.098
60.8	-0.0994873	-0.071106	-0.0500488	-0.0311279	-0.012207	4.88281	0.0241089	0.043335	0.0640869	0.0793457	0.108032	-100.128	-80.1392	-60.0586	-40.0391	-19.9585	30.5176	19.9585	40.0391	60.0586	80.1086	100.128
60.9	-0.0970459	-0.0680542	-0.0479126	-0.0296021	-0.0119019	4.27246	0.0234985	0.0424194	0.0628662	0.0775146	0.105896	-100.159	-80.1086	-60.1196	-40.0696	-20.05	0	20.05	40.0696	60.0281	80.0476	100.098
61	-0.0952148	-0.065918	-0.0463867	-0.0283813	-0.0115967	4.27246	0.022583	0.0408936	0.0616455	0.0756836	0.104065	-100.159	-80.1086	-60.0891	-40.0391	-20.0195	0	19.9585	40.0391	60.0891	80.1086	100.098
61.1	-0.093689	-0.0646973	-0.045166	-0.0274658	-0.0112915	4.88281	0.0216675	0.039978	0.0604248	0.0741577	0.102539	-100.22	-80.0781	-60.0281	-40.0391	-20.0195	30.5176	19.989	40.0391	60.0281	80.0476	100.098
61.2	-0.0924683	-0.0634766	-0.0442505	-0.0262451	-0.0109863	5.79834	0.0213623	0.0393677	0.0592041	0.0726318	0.100708	-100.159	-80.0781	-60.1196	-40.0696	-19.989	0	19.9585	40.1001	60.0891	80.0781	100.098
61.3	-0.0912476	-0.0628662	-0.0436401	-0.0253296	-0.010376	6.40869	0.0210571	0.0393677	0.0579834	0.0714111	0.098877	-100.128	-80.0476	-60.0586	-40.0391	-20.0195	0	19.989	40.0085	60.0281	80.1086	100.067
61.4	-0.0894165	-0.0616455	-0.043335	-0.0244141	-0.0100708	6.40869	0.0210571	0.0390625	0.0567627	0.0708008	0.0970459	-100.128	-80.0781	-60.0891	-40.0391	-20.1111	0	19.989	40.0391	60.0586	80.0781	100.128
61.5	-0.0875854	-0.0601196	-0.0430298	-0.0241089	-0.00976562	5.79834	0.0210571	0.0387573	0.055542	0.0704956	0.09552	-100.067	-80.1086	-60.0281	-40.0696	-20.0195	-30.5176	19.989	40.0085	60.0281	80.1086	100.128
61.6	-0.0860596	-0.0582886	-0.0427246	-0.0241089	-0.00946045	4.88281	0.0210571	0.038147	0.0549316	0.0701904	0.0946045	-100.098	-80.0781	-60.0891	-40.0391	-20.0195	30.5176	19.989	40.0391	60.0586	80.0781	100.128
61.7	-0.0842285	-0.0567627	-0.0427246	-0.0244141	-0.00946045	3.96729	0.0204468	0.0375366	0.0546265	0.0698853	0.0942993	-100.098	-80.0781	-60.0281	-40.0391	-20.0195	30.5176	19.9585	39.9475	60.0281	80.0781	100.067
61.8	-0.0827026	-0.0558472	-0.0421143	-0.0247192	-0.00946045	3.66211	0.0198364	0.0369263	0.0546265	0.0692749	0.0942993	-100.098	-80.1086	-60.0891	-39.978	-20.05	30.5176	19.989	40.0391	60.0891	80.0781	100.098
61.9	-0.0817871	-0.0552368	-0.0418091	-0.0247192	-0.00976562	3.35693	0.0195312	0.0366211	0.0543213	0.0683594	0.0942993	-100.067	-80.0781	-60.0586	-40.0696	-19.989	-61.0352	19.989	40.1001	60.1196	80.0476	100.098
62	-0.0808716	-0.0546265	-0.0408936	-0.0247192	-0.0100708	3.66211	0.0198364	0.0366211	0.0543213	0.0674438	0.0939941	-100.159	-80.0476	-60.0586	-40.0391	-20.0195	0	20.0195	40.0391	60.0586	80.0476	100.098
62.1	-0.0802612	-0.0543213	-0.039978	-0.0244141	-0.0100708	3.96729	0.0204468	0.0366211	0.0543213	0.0671387	0.0930786	-100.128	-80.0476	-60.0891	-40.0696	-20.0195	-30.5176	19.9585	40.0085	60.1196	80.0476	100.067
62.2	-0.0802612	-0.0537109	-0.0387573	-0.0244141	-0.0100708	4.57764	0.020752	0.0363159	0.0540161	0.0671387	0.0921631	-100.098	-80.0781	-60.0586	-40.0391	-20.0195	30.5176	20.0195	40.0391	60.0586	80.0476	100.098
62.3	-0.0796509	-0.0527954	-0.038147	-0.0247192	-0.0100708	5.18799	0.0210571	0.0360107	0.0540161	0.0668335	0.0912476	-100.098	-80.0476	-60.0586	-40.0696	-20.0195	0	19.989	40.0391	60.0586	80.0476	100.098
62.4	-0.0787354	-0.0515747	-0.0375366	-0.0247192	-0.00976562	5.79834	0.0213623	0.0360107	0.0534058	0.065918	0.090332	-100.098	-80.1086	-60.0891	-40.0391	-19.9585	30.5176	20.0195	40.0085	60.0586	80.0476	100.098
62.5	-0.0769043	-0.0506592	-0.0372314	-0.0244141	-0.00915527	6.10352	0.0213623	0.0363159	0.0531006	0.0653076	0.090332	-100.098	-80.0781	-60.1196	-39.978	-19.989	61.0352	19.9585	40.0391	60.0891	80.0476	100.098
62.6	-0.0750732	-0.0500488	-0.0372314	-0.0234985	-0.00854492	6.10352	0.0210571	0.0363159	0.0531006	0.0650024	0.090332	-100.159	-80.0781	-60.0891	-40.0085	-19.9585	0	19.989	40.0696	60.0891	80.0476	100.098
62.7	-0.0735474	-0.0500488	-0.0372314	-0.022583	-0.00793457	6.10352	0.0210571	0.0360107	0.0531006	0.0650024	0.0900269	-100.128	-80.0476	-59.9976	-40.0696	-19.989	91.5527	19.9585	39.978	60.0281	80.0476	100.098
62.8	-0.072937	-0.0500488	-0.0372314	-0.0219727	-0.00762939	6.10352	0.0210571	0.0360107	0.0527954	0.0650024	0.0891113	-100.159	-80.0781	-60.0281	-40.0391	-19.9585	0	20.0195	40.0391	60.0586	80.0476	100.067
62.9	-0.0723267	-0.0500488	-0.0366211	-0.0213623	-0.00762939	6.10352	0.0204468	0.0360107	0.0527954	0.0646973	0.0888062	-100.128	-80.0476	-60.0281	-40.0696	-20.0195	0	19.9585	40.0085	59.9976	80.0476	100.067
63	-0.0717163	-0.050354	-0.0360107	-0.0213623	-0.00762939	6.40869	0.0195312	0.0357056	0.0524902	0.0640869	0.0881958	-100.098	-80.0781	-60.0586	-40.0391	-19.989	30.5176	19.9585	40.0696	60.0281	80.0171	100.067
63.1	-0.0708008	-0.0509644	-0.0354004	-0.0210571	-0.00762939	6.40869	0.0189209	0.0357056	0.0524902	0.0634766	0.0878906	-100.098	-80.0476	-60.0586	-40.0696	-20.0195	61.0352	20.0195	39.978	60.0281	80.0476	100.067
63.2	-0.0695801	-0.0509644	-0.0354004	-0.020752	-0.00762939	6.10352	0.0186157	0.0350952	0.0524902	0.0631714	0.0875854	-100.067	-80.0781	-60.0586	-40.0391	-20.0806	61.0352	19.989	40.0085	60.0586	80.0781	100.098
63.3	-0.0686646	-0.050354	-0.0350952	-0.020752	-0.00762939	5.49316	0.0183105	0.03479	0.0524902	0.0634766	0.0872803	-100.128	-80.0781	-60.0586	-39.978	-19.989	61.0352	19.989	40.0085	60.0281	80.0476	100.067
63.4	-0.0674438	-0.0488281	-0.0341797	-0.020752	-0.00823975	4.88281	0.0186157	0.03479	0.0521851	0.0634766	0.0869751	-100.098	-80.0781	-60.0281	-40.0391	-19.989	30.5176	19.928	40.0085	60.0281	80.1086	100.098
63.5	-0.0662231	-0.0479126	-0.0338745	-0.0210571	-0.0088501	4.57764	0.0186157	0.0350952	0.0512695	0.0637817	0.0869751	-100.098	-80.0781	-60.0281	-40.0391	-19.989	0	19.989	40.0391	60.0281	80.0171	100.128
63.6	-0.0653076	-0.0473022	-0.0335693	-0.0213623	-0.00976562	4.27246	0.0189209	0.03479	0.0506592	0.0637817	0.0866699	-100.098	-80.0781	-60.0281	-40.0391	-19.9585	0	19.989	40.0085	59.9976	80.0781	100.098
63.7	-0.0643921	-0.0469971	-0.0332642	-0.0213623	-0.010376	3.96729	0.0195312	0.0344849	0.050354	0.0637817	0.0866699	-100.067	-80.0171	-60.0281	-40.0391	-20.05	30.5176	19.989	40.0085	60.0281	80.0781	100.098
63.8	-0.0631714	-0.0466919	-0.0332642	-0.0216675	-0.0106812	4.27246	0.0201416	0.0344849	0.0506592	0.0634766	0.0866699	-100.098	-79.9866	-60.0586	-39.978	-19.989	30.5176	19.9585	40.0391	60.0281	80.0781	100.037
63.9	-0.0619507	-0.0460815	-0.0332642	-0.0222778	-0.010376	4.88281	0.0204468	0.0344849	0.0509644	0.0631714	0.0869751	-100.098	-80.0781	-60.0281	-40.0085	-20.0195	30.5176	19.989	40.0085	60.0281	80.0476	100.067
64	-0.06073	-0.0457764	-0.0338745	-0.022583	-0.00976562	5.49316	0.0204468	0.0338745	0.0506592	0.0628662	0.0866699	-100.067	-80.0476	-60.0586	-40.0085	-20.05	0	19.989	40.0085	60.0586	80.0476	100.098
64.1	-0.0598145	-0.045166	-0.0341797	-0.0228882	-0.00915527	5.79834	0.0198364	0.0335693	0.0506592	0.062561	0.0863647	-100.128	-80.0476	-60.0281	-40.0391	-19.9585	30.5176	19.9585	40.0391	60.0891	80.0781	100.098
64.2	-0.0592041	-0.045166	-0.0341797	-0.0228882	-0.00854492	5.79834	0.0189209	0.032959	0.050354	0.062561	0.0857544	-100.159	-80.0171	-60.1196	-40.0391	-19.989	0	19.9585	39.978	60.0586	80.0781	100.098
64.3	-0.0588989	-0.045166	-0.0338745	-0.0231934	-0.00854492	6.10352	0.0183105	0.0332642	0.0506592	0.062561	0.085144	-100.128	-80.0476	-60.0281	-40.0391	-19.9585	30.5176	19.9585	40.0391	60.0891	80.0476	100.098
64.4	-0.0582886	-0.045166	-0.0335693	-0.0228882	-0.00823975	6.10352	0.0183105	0.0338745	0.0509644	0.0622559	0.0845337	-100.098	-79.9866	-60.0281	-40.0391	-19.989	0	19.9585	40.0391	60.0281	80.0476	100.098
64.5	-0.0576782	-0.0448608	-0.032959	-0.0222778	-0.00823975	6.40869	0.0183105	0.0344849	0.0509644	0.0616455	0.0842285	-100.098	-80.0476	-60.0586	-40.0696	-20.05	0	19.989	40.0085	60.0891	80.0781	100.098
64.6	-0.0576782	-0.0448608	-0.0326538	-0.0219727	-0.00823975	6.40869	0.0192261	0.03479	0.0506592	0.0616455	0.0845337	-100.098	-80.0781	-60.0281	-40.0696	-19.989	-61.0352	19.989	40.0391	60.0281	80.0171	100.098
64.7	-0.0576782	-0.0445557	-0.0323486	-0.0213623	-0.0088501	6.71387	0.0198364	0.0350952	0.050354	0.0616455	0.0848389	-100.098	-80.0781	-60.0586	-40.0391	-20.05	61.0352	19.9585	40.0391	60.0586	80.1086	100.098
64.8	-0.0570679	-0.0436401	-0.0323486	-0.0213623	-0.00915527	6.10352	0.0198364	0.0344849	0.050354	0.0613403	0.085144	-100.159	-80.1086	-60.0891	-40.0085	-20.0195	30.5176	19.9585	40.0391	60.0281	80.0476	100.067
64.9	-0.0561523	-0.0430298	-0.0320435	-0.0216675	-0.00915527	5.79834	0.0198364	0.0344849	0.0500488	0.06073	0.0848389	-100.067	-80.0781	-60.0586	-40.0696	-19.989	61.0352	19.9585	39.978	60.0586	80.0476	100.098
65	-0.055542	-0.0424194	-0.0320435	-0.0219727	-0.0088501	5.18799	0.0192261	0.0341797	0.0497437	0.06073	0.0845337	-100.098	-80.0781	-60.0281	-40.0085	-19.989	61.0352	19.9585	40.0391	60.0586	80.0781	100.159
65.1	-0.0549316	-0.0421143	-0.0320435	-0.0222778	-0.00793457	4.57764	0.0189209	0.0335693	0.0494385	0.06073	0.0842285	-100.159	-80.0476	-60.0586	-39.978	-19.989	30.5176	19.9585	40.0391	59.9976	80.0476	100.128
65.2	-0.0546265	-0.0421143	-0.0317383	-0.0216675	-0.00671387	4.27246	0.0189209	0.0332642	0.0497437	0.0610352	0.0839233	-100.098	-80.0476	-60.0586	-40.0391	-19.989	61.0352	19.989	40.0391	60.0586	80.0781	100.098
65.3	-0.0543213	-0.0424194	-0.0311279	-0.0210571	-0.00640869	3.96729	0.0192261	0.032959	0.0500488	0.0610352	0.0836182	-100.128	-80.0171	-60.0891	-40.0391	-19.9585	30.5176	19.989	39.978	60.0281	80.0171	100.098
65.4	-0.0540161	-0.0427246	-0.0314331	-0.0213623	-0.00671387	3.96729	0.0198364	0.0332642	0.0500488	0.0610352	0.0836182	-100.128	-80.0171	-60.0586	-40.0391	-20.05	0	19.9585	39.978	60.0281	80.0781	100.067
65.5	-0.0534058	-0.0430298	-0.0317383	-0.0213623	-0.00701904	4.27246	0.0195312	0.032959	0.0500488	0.0616455	0.0839233	-100.128	-80.0781	-60.0891	-39.978	-20.0195	0	19.989	39.9475	60.1196	80.0781	100.037
65.6	-0.0531006	-0.0430298	-0.0317383	-0.0210571	-0.00732422	4.88281	0.0189209	0.0326538	0.0497437	0.0619507	0.0842285	-100.037	-80.0476	-60.0281	-40.0391	-20.05	0	19.9585	39.978	60.0891	80.0476	100.067
65.7	-0.0531006	-0.0424194	-0.0314331	-0.020752	-0.00732422	5.18799	0.0183105	0.0326538	0.0497437	0.0619507	0.0845337	-100.067	-80.0476	-60.0586	-40.0085	-20.0195	61.0352	20.0195	40.0085	60.0586	80.0781	100.159
65.8	-0.0534058	-0.0418091	-0.0311279	-0.020752	-0.00732422	5.18799	0.0177002	0.0326538	0.0491333	0.0616455	0.0845337	-100.128	-80.0781	-60.0891	-40.0391	-19.9585	61.0352	20.0195	40.0391	60.0586	80.0781	100.098
65.9	-0.0537109	-0.0411987	-0.0308228	-0.020752	-0.00762939	5.18799	0.0167847	0.0332642	0.0488281	0.0610352	0.0842285	-100.098	-80.0781	-60.0281	-40.0085	-19.9585	0	19.989	40.0391	60.0586	80.1086	100.067
66	-0.0534058	-0.0408936	-0.0305176	-0.0204468	-0.00823975	5.18799	0.0161743	0.0338745	0.0488281	0.0604248	0.0842285	-100.128	-80.0781	-60.0586	-40.0391	-19.989	30.5176	19.989	40.0391	60.0281	80.0476	100.067
66.1	-0.0531006	-0.0408936	-0.0302124	-0.0201416	-0.00854492	5.49316	0.0161743	0.0338745	0.0485229	0.0598145	0.0839233	-100.128	-80.1086	-60.0281	-40.0085	-20.0195	30.5176	19.989	40.0085	60.0281	80.0171	100.098
66.2	-0.0524902	-0.0405884	-0.0302124	-0.0198364	-0.0088501	5.79834	0.0170898	0.0335693	0.0488281	0.0595093	0.0836182	-100.098	-80.0476	-60.0281	-40.0085	-20.0195	30.5176	20.0195	39.978	60.0281	80.0476	100.006
66.3	-0.0524902	-0.039978	-0.0305176	-0.0198364	-0.0088501	6.10352	0.0180054	0.032959	0.0488281	0.0598145	0.0830078	-100.098	-80.0781	-60.0586	-40.0085	-20.0195	0	19.928	39.978	60.0586	80.0476	100.098
66.4	-0.0527954	-0.0393677	-0.0308228	-0.0201416	-0.00915527	6.40869	0.0186157	0.0323486	0.0485229	0.0604248	0.0827026	-100.098	-80.0781	-60.0891	-40.0391	-19.989	61.0352	19.9585	40.0391	60.0891	80.0781	100.128
66.5	-0.0531006	-0.0393677	-0.0308228	-0.0201416	-0.00915527	6.10352	0.0192261	0.0317383	0.0479126	0.0604248	0.0827026	-100.128	-80.1086	-60.0891	-39.978	-19.9585	0	20.0195	40.0085	60.0586	80.0476	100.098
66.6	-0.0527954	-0.0393677	-0.0302124	-0.0204468	-0.00915527	5.49316	0.0189209	0.0317383	0.0476074	0.0604248	0.0827026	-100.128	-80.1086	-60.0891	-39.978	-19.989	61.0352	19.989	40.0391	59.9976	80.0476	100.098
66.7	-0.0521851	-0.0393677	-0.0299072	-0.0210571	-0.00854492	4.88281	0.0186157	0.0320435	0.0473022	0.0601196	0.0820923	-100.098	-80.0476	-60.0586	-40.0085	-20.0195	30.5176	19.9585	40.0085	60.0586	80.0476	100.067
66.8	-0.0512695	-0.0396729	-0.0299072	-0.020752	-0.00823975	4.57764	0.0183105	0.0320435	0.0479126	0.0598145	0.0814819	-100.098	-80.0476	-60.0586	-40.0696	-19.9585	30.5176	19.9585	40.0391	60.0281	80.0476	100.067
66.9	-0.050354	-0.039978	-0.0296021	-0.0204468	-0.00762939	4.88281	0.0180054	0.0323486	0.0485229	0.0598145	0.0811768	-100.128	-79.9866	-60.0586	-40.0085	-19.9585	0	20.0195	40.0391	60.0281	80.0781	100.037
67	-0.0494385	-0.0396729	-0.0289917	-0.0201416	-0.00732422	5.18799	0.0183105	0.0320435	0.0494385	0.0598145	0.0811768	-100.098	-80.0476	-60.0281	-40.0391	-19.989	0	19.9585	40.0696	59.9976	80.0476	100.098
67.1	-0.0491333	-0.0390625	-0.0283813	-0.0201416	-0.00640869	5.18799	0.0186157	0.0320435	0.0497437	0.0601196	0.0814819	-100.098	-80.0476	-60.0586	-39.9475	-20.0195	61.0352	20.0195	40.0391	60.0586	80.0781	100.128
67.2	-0.0488281	-0.0387573	-0.0280762	-0.0204468	-0.00579834	4.88281	0.0189209	0.0317383	0.0491333	0.0601196	0.0817871	-100.067	-80.0781	-60.0586	-40.0085	-20.05	30.5176	19.989	40.0085	60.0281	79.9866	100.098
67.3	-0.0485229	-0.0387573	-0.027771	-0.0204468	-0.00518799	4.88281	0.0186157	0.0320435	0.0482178	0.0598145	0.0823975	-100.098	-80.0476	-60.0891	-40.0391	-20.0195	122.07	19.989	40.0391	60.0586	80.0781	100.067
67.4	-0.0482178	-0.0390625	-0.0280762	-0.0201416	-0.00488281	5.49316	0.0186157	0.032959	0.0473022	0.0601196	0.0830078	-100.128	-80.1086	-60.0586	-40.0391	-20.0195	0	19.9585	40.1001	60.0281	80.1086	100.037
67.5	-0.0473022	-0.0393677	-0.0283813	-0.0195312	-0.00488281	5.79834	0.0186157	0.0335693	0.0466919	0.0601196	0.083313	-100.128	-80.0476	-60.0281	-40.1001	-20.0195	30.5176	19.928	40.0391	59.9976	80.0476	100.098
67.6	-0.0466919	-0.0393677	-0.0286865	-0.0192261	-0.00549316	6.10352	0.0186157	0.0335693	0.0466919	0.0604248	0.0827026	-100.159	-80.0476	-60.0891	-40.0391	-19.989	0	19.989	40.0085	60.0586	80.0476	100.128
67.7	-0.0469971	-0.0390625	-0.0286865	-0.0189209	-0.00610352	6.10352	0.0189209	0.032959	0.0469971	0.0601196	0.0814819	-100.128	-80.1086	-60.0891	-40.0696	-19.9585	0	19.989	40.0085	59.9976	80.0781	100.037
67.8	-0.0479126	-0.0387573	-0.0283813	-0.0189209	-0.00640869	6.10352	0.0195312	0.0323486	0.0466919	0.0595093	0.0811768	-100.128	-80.0476	-60.0586	-40.0085	-20.0195	-30.5176	19.9585	40.0391	60.0891	80.0781	100.159
67.9	-0.0485229	-0.0387573	-0.0286865	-0.0183105	-0.00701904	6.10352	0.0195312	0.0317383	0.0463867	0.0592041	0.0814819	-100.098	-80.0476	-60.0281	-40.0391	-20.0195	0	20.0195	40.0085	60.0281	80.0171	100.067
68	-0.0488281	-0.0390625	-0.0286865	-0.0180054	-0.00732422	5.79834	0.0198364	0.0323486	0.0463867	0.0588989	0.0817871	-100.098	-80.1086	-60.0586	-40.0391	-20.0195	-30.5176	20.0195	40.0391	60.0586	80.0476	100.098
68.1	-0.0485229	-0.0387573	-0.0289917	-0.0177002	-0.00762939	5.49316	0.0201416	0.032959	0.0466919	0.0588989	0.0817871	-100.128	-80.0781	-60.0586	-39.978	-20.0195	30.5176	19.9585	40.0085	60.0586	79.9866	100.128
68.2	-0.0476074	-0.0387573	-0.0286865	-0.0180054	-0.00762939	5.49316	0.0204468	0.0332642	0.0473022	0.0592041	0.0817871	-100.098	-80.0781	-60.0891	-40.0391	-20.05	61.0352	19.9585	40.0085	60.0586	80.0476	100.098
68.3	-0.0469971	-0.0384521	-0.0283813	-0.0186157	-0.00762939	5.49316	0.0201416	0.0332642	0.0476074	0.0595093	0.0814819	-100.128	-80.0781	-60.0586	-40.0085	-19.989	0	19.989	40.0085	60.0281	80.1392	100.098
68.4	-0.0466919	-0.038147	-0.0280762	-0.0195312	-0.00793457	4.88281	0.0195312	0.0326538	0.0482178	0.0595093	0.0811768	-100.159	-80.0476	-60.0891	-40.0696	-19.989	0	19.9585	40.0696	60.0891	80.0781	100.128
68.5	-0.0473022	-0.0375366	-0.027771	-0.0198364	-0.00762939	4.88281	0.0183105	0.0320435	0.0479126	0.0588989	0.0811768	-100.128	-80.0781	-60.0586	-40.0696	-20.0195	0	19.989	40.1306	60.0281	80.1086	100.098
68.6	-0.0476074	-0.0363159	-0.0268555	-0.0198364	-0.00701904	5.49316	0.0183105	0.0317383	0.0479126	0.0588989	0.0817871	-100.159	-80.0476	-60.0586	-40.0696	-19.989	-30.5176	19.9585	40.0391	60.0586	80.0781	100.098
68.7	-0.0482178	-0.0354004	-0.0262451	-0.0192261	-0.00671387	5.79834	0.0192261	0.0323486	0.0482178	0.0588989	0.0823975	-100.098	-80.0781	-60.0891	-40.0391	-20.05	-30.5176	19.9585	40.0391	60.0281	80.0476	100.098
68.8	-0.0485229	-0.0354004	-0.0259399	-0.0186157	-0.00610352	6.10352	0.0201416	0.032959	0.0485229	0.0592041	0.0830078	-100.159	-80.1086	-60.0281	-40.0391	-20.05	0	20.0806	40.0085	60.0281	80.0171	100.037
68.9	-0.0488281	-0.0357056	-0.0265503	-0.0186157	-0.00610352	6.10352	0.0204468	0.0332642	0.0479126	0.0592041	0.0836182	-100.128	-80.1086	-60.1196	-40.0391	-20.05	61.0352	19.989	40.0391	60.1196	80.0781	100.067
69	-0.0497437	-0.0363159	-0.0268555	-0.0186157	-0.00640869	6.10352	0.0204468	0.0332642	0.0469971	0.0592041	0.0839233	-100.159	-80.0781	-60.0891	-40.0085	-20.0806	30.5176	19.9585	40.0391	60.0281	80.1086	100.128
69.1	-0.050354	-0.0369263	-0.027771	-0.0186157	-0.00640869	6.40869	0.0204468	0.0323486	0.0460815	0.0595093	0.0839233	-100.189	-80.0476	-60.0891	-40.0391	-19.989	0	19.989	40.0391	60.1196	80.0476	100.159
69.2	-0.0509644	-0.0375366	-0.0283813	-0.0189209	-0.00610352	6.71387	0.0201416	0.0317383	0.045166	0.0598145	0.0842285	-100.128	-80.0781	-60.0891	-40.0696	-19.989	0	19.989	40.0391	60.0586	80.0476	100.067
69.3	-0.0509644	-0.0372314	-0.0286865	-0.0192261	-0.00610352	7.01904	0.0198364	0.0314331	0.045166	0.0598145	0.0839233	-100.159	-80.0171	-60.0281	-40.0391	-19.989	-61.0352	19.989	40.0391	60.0586	80.0171	100.128
69.4	-0.050354	-0.0366211	-0.0289917	-0.0192261	-0.00610352	7.01904	0.0198364	0.0314331	0.0460815	0.0598145	0.0836182	-100.067	-80.0781	-60.0891	-40.1001	-19.989	-91.5527	20.0195	40.0391	60.0891	80.0476	100.098
69.5	-0.0500488	-0.0363159	-0.0289917	-0.0186157	-0.00701904	7.01904	0.0198364	0.0314331	0.0469971	0.0595093	0.0836182	-100.128	-80.0781	-60.0281	-40.0391	-20.05	0	20.0195	40.0085	60.0281	80.0476	100.037
69.6	-0.0494385	-0.0366211	-0.0289917	-0.0177002	-0.00793457	6.71387	0.0201416	0.0314331	0.0476074	0.0592041	0.083313	-100.067	-80.0781	-60.0586	-40.0696	-19.989	30.5176	20.0195	40.0085	60.0586	80.0781	100.098
69.7	-0.0488281	-0.0366211	-0.0283813	-0.017395	-0.00793457	5.79834	0.020752	0.0314331	0.0476074	0.0588989	0.0830078	-100.128	-80.1086	-60.0891	-39.978	-20.0806	30.5176	19.989	40.0391	60.0586	80.0781	100.098
69.8	-0.0479126	-0.0366211	-0.027771	-0.017395	-0.00732422	5.49316	0.0204468	0.0320435	0.0473022	0.0585937	0.0820923	-100.128	-80.0781	-60.0891	-40.0391	-19.989	61.0352	19.9585	39.978	60.0891	80.0476	100.159
69.9	-0.0476074	-0.0366211	-0.0274658	-0.0177002	-0.00671387	5.18799	0.0201416	0.0323486	0.0469971	0.0579834	0.0811768	-100.128	-80.0781	-60.0586	-40.1001	-20.0195	0	19.989	40.0391	60.0891	80.0476	100.098
70	-0.0479126	-0.0363159	-0.0274658	-0.0186157	-0.00671387	4.88281	0.0195312	0.0326538	0.0466919	0.057373	0.0805664	-100.098	-80.0781	-60.0281	-40.1001	-19.989	0	19.9585	39.978	60.0586	80.0476	100.098
70.1	-0.0482178	-0.0357056	-0.0271606	-0.0192261	-0.00701904	4.88281	0.0195312	0.0320435	0.0466919	0.0570679	0.0805664	-100.159	-80.0781	-60.0586	-40.0696	-20.0195	-30.5176	20.0195	40.0391	60.0281	80.0781	100.098
70.2	-0.0482178	-0.0350952	-0.0268555	-0.0192261	-0.00732422	4.88281	0.0195312	0.0311279	0.0466919	0.0570679	0.0808716	-100.159	-80.0781	-60.0586	-40.0696	-19.989	0	20.1111	39.9475	60.0281	80.0476	100.098
70.3	-0.0476074	-0.03479	-0.0265503	-0.0189209	-0.00732422	5.18799	0.0198364	0.0311279	0.0466919	0.0576782	0.0814819	-100.098	-80.1086	-60.0586	-40.0696	-20.05	0	20.0195	39.978	60.0891	80.0781	100.098
70.4	-0.0476074	-0.0350952	-0.0262451	-0.0189209	-0.00671387	5.49316	0.0198364	0.0317383	0.0466919	0.0585937	0.0817871	-100.128	-80.0781	-60.0891	-40.0085	-19.989	30.5176	19.989	40.0085	60.0281	80.0476	100.159
70.5	-0.0476074	-0.0354004	-0.0262451	-0.0186157	-0.00640869	5.79834	0.0201416	0.032959	0.0466919	0.0592041	0.0817871	-100.128	-80.0476	-60.0891	-40.0391	-20.0195	61.0352	19.989	40.0085	60.0891	80.0781	100.098
70.6	-0.0479126	-0.0363159	-0.0259399	-0.0183105	-0.00610352	6.10352	0.0201416	0.0335693	0.0463867	0.0592041	0.0814819	-100.098	-80.0781	-60.0891	-40.0696	-20.0195	-30.5176	19.989	40.0696	60.0891	80.0781	100.098
70.7	-0.0482178	-0.0369263	-0.0262451	-0.0183105	-0.00610352	5.79834	0.0198364	0.0338745	0.0460815	0.0588989	0.0808716	-100.098	-80.0781	-60.1196	-40.1001	-20.0806	30.5176	19.989	40.0696	60.0891	80.0781	100.128
70.8	-0.0482178	-0.0375366	-0.0265503	-0.0180054	-0.00610352	5.49316	0.0195312	0.0335693	0.0457764	0.0585937	0.0808716	-100.128	-80.0781	-60.0281	-40.1001	-20.0195	0	20.0195	40.0391	60.0586	80.0476	100.159
70.9	-0.0476074	-0.0375366	-0.0274658	-0.0180054	-0.00640869	5.49316	0.0192261	0.0332642	0.0454712	0.0588989	0.0811768	-100.159	-80.0781	-59.9976	-40.0696	-20.05	0	19.9585	40.0696	60.0586	80.1697	100.159
71	-0.0466919	-0.0372314	-0.0280762	-0.0177002	-0.00640869	5.18799	0.0192261	0.032959	0.0454712	0.0595093	0.0811768	-100.098	-80.1697	-60.0586	-40.0391	-20.0195	-30.5176	19.989	39.978	60.0586	80.0476	100.128
71.1	-0.0463867	-0.0366211	-0.0283813	-0.017395	-0.00640869	5.18799	0.0198364	0.0326538	0.0454712	0.0595093	0.0805664	-100.189	-80.1086	-60.0281	-40.0391	-19.989	-61.0352	20.0806	40.0391	60.0891	80.0781	100.098
71.2	-0.0469971	-0.0360107	-0.0283813	-0.017395	-0.00640869	5.18799	0.0201416	0.0326538	0.0460815	0.0588989	0.0802612	-100.128	-80.0781	-60.0891	-40.0696	-20.0195	30.5176	20.0195	39.978	60.0891	80.0171	100.098
71.3	-0.0476074	-0.0357056	-0.0280762	-0.017395	-0.00579834	5.18799	0.0198364	0.0323486	0.0469971	0.0582886	0.0802612	-100.159	-80.1086	-60.0891	-40.0391	-19.9585	30.5176	20.0195	40.0391	60.1196	80.0781	100.128
71.4	-0.0482178	-0.0357056	-0.027771	-0.0177002	-0.00579834	5.18799	0.0192261	0.0320435	0.0473022	0.0582886	0.0799561	-100.098	-80.1392	-60.1196	-40.0696	-20.0195	-30.5176	20.0195	40.0085	60.1196	80.0476	100.128
71.5	-0.0479126	-0.0360107	-0.0271606	-0.0180054	-0.00640869	5.49316	0.0189209	0.0314331	0.0469971	0.0588989	0.0799561	-100.128	-80.1392	-60.0586	-40.0696	-20.05	30.5176	19.989	40.1001	60.0891	80.1086	100.159
71.6	-0.0476074	-0.0366211	-0.0268555	-0.0180054	-0.00732422	5.49316	0.0189209	0.0308228	0.0469971	0.0595093	0.0802612	-100.159	-80.1086	-60.0586	-40.0696	-20.05	0	20.0195	40.0391	60.0891	80.1392	100.128
71.7	-0.0469971	-0.0363159	-0.0265503	-0.0180054	-0.00793457	5.49316	0.0192261	0.0308228	0.0473022	0.0598145	0.0808716	-100.128	-80.1392	-60.0281	-40.0391	-20.05	-30.5176	20.0195	40.0391	60.0586	80.0781	100.189
71.8	-0.0463867	-0.0357056	-0.0268555	-0.0180054	-0.00793457	5.49316	0.0192261	0.0308228	0.0476074	0.0592041	0.0811768	-100.22	-80.0781	-60.0586	-40.0696	-20.0195	0	20.0195	40.0696	60.1196	80.0781	100.159
71.9	-0.0457764	-0.0344849	-0.0274658	-0.0183105	-0.00793457	5.79834	0.0195312	0.0314331	0.0476074	0.0582886	0.0814819	-100.128	-80.0781	-60.0891	-40.0696	-20.05	-30.5176	20.0195	40.0391	60.0586	80.0781	100.128
72	-0.0457764	-0.0332642	-0.0280762	-0.0180054	-0.00732422	5.79834	0.0192261	0.0320435	0.0473022	0.0576782	0.0814819	-100.159	-80.1086	-60.0891	-40.1001	-20.05	0	19.989	40.0696	60.1196	80.0476	100.128
72.1	-0.0463867	-0.032959	-0.0286865	-0.0177002	-0.00701904	5.49316	0.0192261	0.0323486	0.0466919	0.057373	0.0814819	-100.22	-80.1086	-60.0891	-40.1001	-20.0195	-30.5176	19.989	40.0391	60.0891	80.0476	100.128
72.2	-0.0466919	-0.0335693	-0.0286865	-0.017395	-0.00671387	5.18799	0.0189209	0.0323486	0.0466919	0.0576782	0.0811768	-100.098	-80.1392	-60.0586	-40.0696	-20.1111	30.5176	20.0806	40.0391	60.0891	80.0781	100.128
72.3	-0.0463867	-0.0344849	-0.0283813	-0.0170898	-0.00640869	4.88281	0.0192261	0.0320435	0.0463867	0.0576782	0.0805664	-100.159	-80.0781	-60.0586	-40.1001	-20.0195	-30.5176	20.0195	40.1001	60.0891	80.1086	100.159
72.4	-0.0457764	-0.0354004	-0.027771	-0.0167847	-0.00671387	5.18799	0.0195312	0.0320435	0.0463867	0.0576782	0.0802612	-100.189	-80.0476	-60.0281	-40.1001	-20.1111	0	20.0195	40.0391	60.0586	80.0781	100.098
72.5	-0.045166	-0.0360107	-0.0274658	-0.0161743	-0.00701904	5.18799	0.0192261	0.0317383	0.0460815	0.0576782	0.0799561	-100.159	-80.1086	-60.0586	-40.1001	-20.0195	0	20.0806	40.0391	60.1196	80.0781	100.159
72.6	-0.0445557	-0.0360107	-0.0271606	-0.0152588	-0.00701904	5.18799	0.0189209	0.0311279	0.0463867	0.0576782	0.0796509	-100.159	-80.0781	-60.0891	-40.0696	-20.0195	-30.5176	20.05	40.0696	60.1196	80.0781	100.128
72.7	-0.0436401	-0.0357056	-0.0271606	-0.0146484	-0.00640869	5.49316	0.0180054	0.0311279	0.0469971	0.0576782	0.0793457	-100.128	-80.0781	-60.1196	-40.0391	-20.0195	-61.0352	20.0195	39.978	60.0891	80.0781	100.098
72.8	-0.0430298	-0.03479	-0.027771	-0.0146484	-0.00579834	5.79834	0.017395	0.0314331	0.0479126	0.0576782	0.0787354	-100.128	-80.0781	-60.0891	-40.0085	-19.989	0	20.0195	40.0391	60.1501	80.1086	100.159
72.9	-0.0430298	-0.0344849	-0.0280762	-0.0152588	-0.00518799	6.10352	0.0177002	0.0320435	0.0485229	0.0576782	0.0784302	-100.128	-80.1392	-60.0891	-40.0391	-20.0195	30.5176	20.0195	40.0085	60.0891	80.0781	100.128
73	-0.0436401	-0.03479	-0.0280762	-0.0152588	-0.00549316	6.10352	0.0186157	0.0323486	0.0485229	0.0576782	0.0787354	-100.098	-80.1086	-60.0891	-40.1001	-20.0195	0	20.0195	40.0391	60.1196	80.0476	100.159
73.1	-0.0448608	-0.03479	-0.0274658	-0.0149536	-0.00579834	5.79834	0.0192261	0.0326538	0.0482178	0.0579834	0.0793457	-100.128	-80.0781	-60.0891	-40.0696	-20.05	30.5176	20.0195	40.0391	60.0891	80.1086	100.159
73.2	-0.045166	-0.0350952	-0.0268555	-0.0143433	-0.00610352	5.79834	0.0195312	0.0326538	0.0476074	0.0582886	0.0796509	-100.189	-80.0781	-60.0891	-40.0696	-20.0195	0	20.0195	40.0696	60.0891	80.0781	100.159
73.3	-0.0457764	-0.0350952	-0.0265503	-0.0140381	-0.00640869	6.10352	0.0201416	0.0323486	0.0473022	0.0588989	0.0799561	-100.189	-80.0781	-60.0586	-40.0696	-19.989	-30.5176	19.989	40.0696	60.1196	80.0476	100.128
73.4	-0.0460815	-0.0350952	-0.0265503	-0.0143433	-0.00701904	6.71387	0.0201416	0.0320435	0.0466919	0.0588989	0.0799561	-100.159	-80.1392	-60.0586	-40.0696	-20.0195	0	20.05	40.0696	60.0281	80.0781	100.098
73.5	-0.0457764	-0.0344849	-0.0262451	-0.0152588	-0.00762939	6.71387	0.0201416	0.0317383	0.0466919	0.0579834	0.0799561	-100.128	-80.1392	-60.1196	-40.1001	-20.05	0	20.0806	40.0391	60.0891	80.1392	100.159
73.6	-0.045166	-0.0338745	-0.0259399	-0.0158691	-0.00793457	7.01904	0.0198364	0.0320435	0.0469971	0.057373	0.0802612	-100.128	-80.1697	-60.0891	-40.0391	-20.0195	0	20.0195	40.0085	60.0586	80.0781	100.128
73.7	-0.0454712	-0.0335693	-0.0259399	-0.0158691	-0.00793457	6.71387	0.0195312	0.0320435	0.0476074	0.0567627	0.0805664	-100.128	-80.1392	-60.1501	-39.978	-20.0195	30.5176	20.05	40.0085	60.0891	80.0781	100.098
73.8	-0.0460815	-0.0338745	-0.0259399	-0.0158691	-0.00762939	6.40869	0.0192261	0.0320435	0.0482178	0.0567627	0.0805664	-100.189	-80.0476	-60.1196	-40.0391	-19.989	0	20.0195	40.0391	60.1196	80.0781	100.098
73.9	-0.0463867	-0.0338745	-0.0262451	-0.0161743	-0.00732422	5.79834	0.0192261	0.0320435	0.0482178	0.0567627	0.0805664	-100.159	-80.0781	-60.0586	-40.0696	-20.0806	-30.5176	20.0806	40.0391	60.0891	80.0781	100.128
74	-0.0463867	-0.0335693	-0.0262451	-0.0164795	-0.00671387	5.49316	0.0192261	0.0323486	0.0476074	0.0570679	0.0805664	-100.189	-80.1392	-60.0891	-40.0696	-20.05	0	20.0195	40.0391	60.1196	80.0476	100.128
74.1	-0.0457764	-0.0335693	-0.0259399	-0.0167847	-0.00640869	5.79834	0.0192261	0.0326538	0.0469971	0.0570679	0.0802612	-100.159	-80.0781	-60.0891	-40.1001	-20.0195	30.5176	20.0806	40.0085	60.1196	80.0781	100.128
74.2	-0.0454712	-0.0335693	-0.0259399	-0.0167847	-0.00640869	6.10352	0.0192261	0.032959	0.0463867	0.0570679	0.0796509	-100.098	-80.0781	-60.0586	-40.0696	-19.989	-30.5176	20.0195	40.0391	60.0891	80.0781	100.128
74.3	-0.0457764	-0.0341797	-0.0259399	-0.017395	-0.00610352	6.10352	0.0195312	0.0332642	0.0463867	0.057373	0.0796509	-100.128	-80.1086	-60.1196	-40.0696	-19.989	0	20.0195	40.1306	60.1196	80.0781	100.189
74.4	-0.0466919	-0.0341797	-0.0259399	-0.0180054	-0.00671387	6.10352	0.0195312	0.0335693	0.0469971	0.0579834	0.0799561	-100.098	-80.1392	-60.0586	-40.0391	-19.989	0	20.0195	40.0391	60.0586	80.0781	100.128
74.5	-0.0473022	-0.0341797	-0.0262451	-0.0186157	-0.00701904	6.10352	0.0195312	0.0338745	0.0479126	0.0585937	0.0802612	-100.159	-80.1697	-60.0891	-40.0391	-20.05	0	20.0195	40.0085	60.0891	80.0476	100.189
74.6	-0.0482178	-0.0344849	-0.0265503	-0.0183105	-0.00701904	6.40869	0.0195312	0.0335693	0.0491333	0.0585937	0.0802612	-100.159	-80.1697	-60.0891	-40.0391	-20.05	0	20.05	40.0391	60.1196	80.0781	100.128
74.7	-0.0488281	-0.0344849	-0.0262451	-0.0180054	-0.00640869	6.40869	0.0189209	0.0332642	0.0494385	0.0585937	0.0802612	-100.128	-80.0781	-60.0891	-40.0391	-20.1111	30.5176	20.0195	40.0696	60.0891	80.0476	100.189
74.8	-0.0485229	-0.0341797	-0.0262451	-0.0177002	-0.00549316	6.10352	0.0186157	0.0326538	0.0491333	0.0582886	0.0796509	-100.128	-80.0781	-60.0281	-40.0696	-20.0195	-61.0352	20.0195	40.0391	60.0586	80.1086	100.128
74.9	-0.0485229	-0.0341797	-0.0262451	-0.0180054	-0.00488281	5.79834	0.0186157	0.0317383	0.0479126	0.0576782	0.0793457	-100.159	-80.0781	-60.0586	-40.1001	-19.9585	0	20.0806	40.0696	59.9976	80.1392	100.159
75	-0.0488281	-0.0335693	-0.0265503	-0.0183105	-0.00488281	5.18799	0.0189209	0.0311279	0.0463867	0.0576782	0.0790405	-100.159	-80.0781	-60.0891	-40.1001	-20.0195	30.5176	19.989	40.0696	60.0586	80.1086	100.128
75.1	-0.0488281	-0.0335693	-0.0265503	-0.0183105	-0.00518799	4.88281	0.0192261	0.0308228	0.0457764	0.0582886	0.0784302	-100.159	-80.1392	-60.0586	-40.0696	-19.989	0	20.05	40.0391	60.1196	80.0476	100.098
75.2	-0.0488281	-0.0335693	-0.0265503	-0.0177002	-0.00549316	4.27246	0.0198364	0.0305176	0.0457764	0.0585937	0.0778198	-100.128	-80.1392	-60.0586	-40.0391	-20.0195	0	20.0195	40.0391	60.1196	80.0476	100.098
75.3	-0.0479126	-0.0341797	-0.0262451	-0.017395	-0.00579834	4.57764	0.0201416	0.0302124	0.0460815	0.0588989	0.0772095	-100.128	-80.1086	-60.0586	-40.0696	-20.0195	30.5176	19.989	40.0391	60.1196	80.0781	100.098
75.4	-0.0463867	-0.0350952	-0.0262451	-0.0164795	-0.00549316	5.18799	0.0201416	0.0305176	0.0466919	0.0585937	0.0769043	-100.159	-80.1392	-60.0891	-40.0696	-20.0195	0	19.9585	40.0696	60.0891	80.0781	100.159
75.5	-0.0448608	-0.0350952	-0.0253296	-0.015564	-0.00549316	5.79834	0.0201416	0.0308228	0.0473022	0.0579834	0.0772095	-100.189	-80.1086	-60.0891	-40.0391	-20.0195	0	19.989	40.0391	60.0891	80.0781	100.128
75.6	-0.0445557	-0.03479	-0.0250244	-0.0152588	-0.00579834	6.40869	0.0201416	0.0317383	0.0479126	0.0576782	0.0772095	-100.128	-80.0476	-59.9976	-40.0696	-20.05	30.5176	19.989	39.978	60.0586	80.0476	100.128
75.7	-0.0445557	-0.0344849	-0.0250244	-0.0152588	-0.00640869	7.01904	0.0201416	0.0320435	0.0482178	0.0570679	0.0772095	-100.098	-80.0781	-60.0586	-40.0085	-20.0195	-30.5176	19.989	40.0391	60.0586	80.1392	100.098
75.8	-0.045166	-0.0341797	-0.0250244	-0.0152588	-0.00671387	7.01904	0.0195312	0.0317383	0.0482178	0.0567627	0.0772095	-100.128	-80.0781	-60.0586	-40.0391	-20.05	-30.5176	20.0195	40.0696	60.0891	80.1392	100.159
75.9	-0.0460815	-0.0332642	-0.0253296	-0.0152588	-0.00640869	6.40869	0.0192261	0.0314331	0.0479126	0.0570679	0.0772095	-100.128	-80.0781	-60.0281	-40.1001	-20.0195	30.5176	20.05	40.0391	60.0891	80.0476	100.128
76	-0.0469971	-0.0326538	-0.0256348	-0.0152588	-0.00610352	6.40869	0.0183105	0.0314331	0.0479126	0.057373	0.0778198	-100.128	-80.0781	-60.0586	-40.0391	-20.0195	30.5176	20.0195	40.0085	60.0891	80.1086	100.098
76.1	-0.0476074	-0.0323486	-0.0253296	-0.015564	-0.00549316	6.10352	0.017395	0.0317383	0.0476074	0.0579834	0.0790405	-100.159	-80.0781	-60.0586	-40.0696	-20.05	0	20.0195	40.0391	60.0586	80.0476	100.128
76.2	-0.0476074	-0.0326538	-0.0247192	-0.015564	-0.00488281	6.10352	0.0164795	0.0323486	0.0473022	0.0582886	0.0802612	-100.128	-80.0781	-60.0891	-40.0085	-19.989	0	19.989	39.978	60.0281	80.0476	100.098
76.3	-0.0473022	-0.032959	-0.0247192	-0.0152588	-0.00518799	6.10352	0.0161743	0.0326538	0.0466919	0.0576782	0.0811768	-100.159	-80.1086	-60.0586	-40.0391	-20.05	30.5176	19.989	40.0391	60.0891	80.0171	100.128
76.4	-0.0469971	-0.032959	-0.0250244	-0.0146484	-0.00518799	5.79834	0.0170898	0.0326538	0.0457764	0.0567627	0.0814819	-100.189	-80.1086	-60.0586	-40.0696	-20.0195	-30.5176	19.989	40.0391	60.0586	80.0781	100.128
76.5	-0.0457764	-0.0323486	-0.0247192	-0.0143433	-0.00518799	5.79834	0.0183105	0.032959	0.0448608	0.0561523	0.0814819	-100.159	-80.0781	-60.0586	-40.0696	-20.05	0	19.989	40.0391	60.0891	80.1392	100.098
76.6	-0.0445557	-0.0326538	-0.0247192	-0.0140381	-0.00488281	5.79834	0.0195312	0.0335693	0.0448608	0.0564575	0.0814819	-100.098	-80.0781	-60.0281	-40.0085	-20.05	0	20.0195	40.0391	60.0281	80.0781	100.159
76.7	-0.0442505	-0.0332642	-0.0256348	-0.0143433	-0.00549316	5.49316	0.0198364	0.0332642	0.0457764	0.0570679	0.0811768	-100.067	-80.0476	-60.0891	-40.1001	-20.0195	0	19.989	40.0391	60.0281	80.0781	100.067
76.8	-0.0445557	-0.0344849	-0.0265503	-0.0143433	-0.00701904	5.18799	0.0198364	0.0323486	0.0469971	0.057373	0.0802612	-100.098	-80.0781	-60.0281	-40.0391	-20.05	30.5176	20.0195	39.978	60.0586	80.0476	100.098
76.9	-0.0442505	-0.03479	-0.0271606	-0.0146484	-0.00793457	4.88281	0.0198364	0.0317383	0.0479126	0.0579834	0.0796509	-100.159	-80.1086	-60.0586	-40.0391	-19.989	30.5176	19.9585	40.0085	60.0586	80.0476	100.037
77	-0.0439453	-0.03479	-0.0271606	-0.0146484	-0.00793457	4.88281	0.0198364	0.0314331	0.0482178	0.0585937	0.0796509	-100.128	-80.1392	-60.0891	-40.0696	-20.0195	0	19.9585	40.0391	60.0586	80.0171	100.037
77.1	-0.0439453	-0.0341797	-0.0268555	-0.0152588	-0.00701904	4.88281	0.0195312	0.0314331	0.0479126	0.0588989	0.0799561	-100.159	-80.0476	-60.1196	-40.0391	-20.0195	-30.5176	19.9585	40.0391	60.1196	80.0171	100.159
77.2	-0.0439453	-0.0335693	-0.0262451	-0.015564	-0.00610352	4.88281	0.0192261	0.0314331	0.0473022	0.0588989	0.0799561	-100.128	-80.0781	-60.0891	-40.0696	-20.0195	-30.5176	19.9585	40.0696	60.0586	80.0476	100.098
77.3	-0.0439453	-0.0332642	-0.0259399	-0.015564	-0.00579834	5.18799	0.0186157	0.0314331	0.0469971	0.0588989	0.0802612	-100.067	-80.0476	-60.0281	-40.1001	-20.0195	-30.5176	20.05	40.0391	60.0891	80.0476	100.189
77.4	-0.0436401	-0.0332642	-0.0256348	-0.0152588	-0.00610352	5.79834	0.0180054	0.0314331	0.0466919	0.0585937	0.0802612	-100.128	-80.0781	-60.0281	-40.0696	-19.9585	30.5176	20.0195	40.0391	60.0586	80.0781	100.098
77.5	-0.0436401	-0.0332642	-0.0250244	-0.0149536	-0.00640869	6.10352	0.0177002	0.0314331	0.0463867	0.0585937	0.0799561	-100.098	-80.0781	-59.9976	-40.1001	-20.0195	-30.5176	20.0195	40.0696	60.0586	80.0476	100.098
77.6	-0.0439453	-0.0335693	-0.0247192	-0.0146484	-0.00671387	6.40869	0.0177002	0.0317383	0.0460815	0.0588989	0.0799561	-100.098	-80.0781	-60.0586	-40.0085	-20.0195	-30.5176	20.0195	40.0085	60.0281	80.1086	100.067
77.7	-0.0439453	-0.0332642	-0.0247192	-0.0143433	-0.00671387	6.10352	0.017395	0.0320435	0.0460815	0.0585937	0.0799561	-100.098	-80.1392	-60.0891	-40.0085	-19.989	61.0352	20.05	40.0085	60.0586	80.0171	100.067
77.8	-0.0439453	-0.0326538	-0.0253296	-0.0143433	-0.00671387	6.10352	0.017395	0.0320435	0.0460815	0.0582886	0.0799561	-100.128	-80.0781	-60.0586	-40.0391	-20.05	0	19.989	39.978	60.0891	80.0476	100.128
77.9	-0.0436401	-0.0320435	-0.0259399	-0.0140381	-0.00732422	6.10352	0.017395	0.0320435	0.0460815	0.0576782	0.0796509	-100.098	-80.0781	-60.0891	-40.0085	-20.0195	0	20.0195	40.0085	60.0891	80.0476	100.098
78	-0.0430298	-0.0320435	-0.0262451	-0.0140381	-0.00762939	6.10352	0.0180054	0.0320435	0.0454712	0.057373	0.0796509	-100.159	-80.0781	-60.0281	-40.0391	-20.05	30.5176	19.989	40.0391	60.0891	80.0476	100.128
78.1	-0.0427246	-0.0326538	-0.0262451	-0.0140381	-0.00701904	6.10352	0.0183105	0.0314331	0.045166	0.0570679	0.0796509	-100.128	-80.0781	-60.0586	-40.0696	-19.989	-30.5176	20.0806	40.0391	60.0281	80.0781	100.159
78.2	-0.0427246	-0.0332642	-0.0259399	-0.0140381	-0.00610352	6.10352	0.0183105	0.0311279	0.045166	0.057373	0.0799561	-100.128	-80.0476	-59.9976	-40.0696	-19.989	-30.5176	20.0195	40.0391	59.9976	80.0781	100.128
78.3	-0.0430298	-0.0338745	-0.0259399	-0.0140381	-0.00579834	6.10352	0.0183105	0.0305176	0.045166	0.0576782	0.0793457	-100.159	-80.0476	-60.0586	-40.0391	-19.9585	0	20.05	40.0085	60.0891	80.0781	100.128
78.4	-0.0430298	-0.0338745	-0.0256348	-0.0146484	-0.00610352	5.79834	0.0183105	0.0305176	0.045166	0.0579834	0.0787354	-100.098	-80.0476	-60.0586	-40.0696	-20.0195	0	19.989	40.0391	60.0586	80.0171	100.098
78.5	-0.0427246	-0.0338745	-0.0253296	-0.015564	-0.00701904	5.18799	0.0186157	0.0302124	0.0448608	0.0579834	0.0778198	-100.098	-80.1086	-60.0891	-40.0085	-19.9585	30.5176	20.0195	40.0696	60.0891	80.0476	100.098
78.6	-0.0418091	-0.0335693	-0.0250244	-0.0164795	-0.00701904	4.88281	0.0189209	0.0305176	0.045166	0.0570679	0.0775146	-100.128	-80.0476	-60.0891	-40.0696	-20.0806	30.5176	20.0195	40.0391	60.0891	80.0781	100.128
78.7	-0.0415039	-0.0338745	-0.0253296	-0.0161743	-0.00640869	4.88281	0.0189209	0.0308228	0.045166	0.0561523	0.0775146	-100.128	-80.1086	-60.0891	-40.0696	-19.989	-30.5176	20.0195	40.0391	60.0891	80.0476	100.098
78.8	-0.0408936	-0.0338745	-0.0250244	-0.0149536	-0.00579834	5.18799	0.0192261	0.0308228	0.0454712	0.055542	0.0778198	-100.067	-80.0781	-60.0891	-40.1001	-19.9585	-30.5176	19.989	40.0391	60.0281	80.0781	100.098
78.9	-0.0408936	-0.0341797	-0.0250244	-0.0143433	-0.00549316	5.49316	0.0192261	0.0305176	0.0454712	0.0552368	0.0778198	-100.128	-80.0781	-60.1196	-40.0391	-20.0195	61.0352	20.0195	40.0391	60.0586	80.0781	100.128
79	-0.0405884	-0.0341797	-0.0256348	-0.0143433	-0.00518799	5.18799	0.0192261	0.0302124	0.0448608	0.0552368	0.0775146	-100.159	-79.9866	-60.0281	-40.0696	-19.989	-30.5176	19.989	40.0391	60.0891	80.0476	100.128
79.1	-0.0408936	-0.0344849	-0.0259399	-0.0149536	-0.00579834	4.88281	0.0192261	0.0305176	0.0439453	0.0558472	0.078125	-100.159	-80.0781	-60.0586	-40.0391	-20.0195	30.5176	20.05	40.0391	60.0586	80.0781	100.098
79.2	-0.0418091	-0.0338745	-0.0262451	-0.0149536	-0.00671387	4.88281	0.0192261	0.0308228	0.0436401	0.0567627	0.0787354	-100.067	-80.0171	-60.0586	-40.1001	-19.989	0	19.989	40.0391	60.0586	80.0781	100.098
79.3	-0.0427246	-0.0332642	-0.0259399	-0.0149536	-0.00701904	4.57764	0.0192261	0.0308228	0.0439453	0.057373	0.0790405	-100.098	-80.1086	-60.0891	-40.0391	-19.928	61.0352	20.0195	40.0085	60.0891	80.0171	100.159
79.4	-0.0430298	-0.032959	-0.0259399	-0.0143433	-0.00701904	4.57764	0.0192261	0.0314331	0.0445557	0.0576782	0.0787354	-100.128	-80.0476	-60.0586	-39.978	-20.0195	0	19.989	40.0391	60.0891	80.0171	100.098
79.5	-0.0427246	-0.0326538	-0.0259399	-0.0134277	-0.00701904	4.57764	0.0192261	0.0323486	0.0454712	0.0570679	0.0787354	-100.067	-80.1086	-60.1196	-40.0391	-19.989	30.5176	19.928	40.0696	60.1196	80.0476	100.098
79.6	-0.0421143	-0.032959	-0.0259399	-0.0134277	-0.00671387	4.57764	0.0189209	0.0332642	0.0457764	0.0561523	0.0787354	-100.159	-80.0781	-60.0891	-40.0085	-20.0195	0	19.9585	40.0391	60.0281	80.0476	100.128
79.7	-0.0418091	-0.032959	-0.0259399	-0.0134277	-0.00640869	4.88281	0.0189209	0.0335693	0.0460815	0.055542	0.0784302	-100.098	-80.0476	-60.0891	-40.0391	-20.0195	-30.5176	19.989	40.0085	60.0281	80.0781	100.098
79.8	-0.0418091	-0.0323486	-0.0259399	-0.0134277	-0.00579834	5.18799	0.0189209	0.0338745	0.0460815	0.055542	0.0784302	-100.128	-80.0476	-60.0586	-40.0085	-20.05	-30.5176	20.0195	40.0391	60.0281	80.1086	100.128
79.9	-0.0418091	-0.0317383	-0.0256348	-0.0134277	-0.00549316	5.49316	0.0189209	0.0332642	0.0454712	0.0558472	0.078125	-100.098	-80.0476	-60.0891	-40.0696	-19.9585	-30.5176	19.989	40.0696	60.0281	80.0476	100.098
80	-0.0418091	-0.0311279	-0.0253296	-0.0137329	-0.00549316	5.79834	0.0186157	0.0323486	0.0448608	0.0567627	0.0778198	-100.098	-80.0476	-60.0891	-40.0391	-19.989	61.0352	19.989	40.0696	60.1196	80.0476	100.098
80.1	-0.0424194	-0.0314331	-0.0253296	-0.0146484	-0.00549316	6.10352	0.0180054	0.0317383	0.0445557	0.0576782	0.0775146	-100.098	-80.0476	-60.0891	-40.0391	-19.989	30.5176	19.989	40.0391	60.0891	80.0781	100.067
80.2	-0.0430298	-0.0320435	-0.0259399	-0.015564	-0.00579834	6.40869	0.017395	0.0308228	0.0448608	0.0582886	0.0769043	-100.128	-80.0171	-60.0281	-40.0085	-19.989	61.0352	19.989	40.0391	60.1196	80.0171	100.098
80.3	-0.0427246	-0.032959	-0.0265503	-0.0158691	-0.00610352	6.40869	0.0170898	0.0299072	0.045166	0.0579834	0.0769043	-100.098	-80.0171	-60.1196	-40.0696	-20.0195	-30.5176	19.9585	40.0391	60.0586	80.0171	100.098
80.4	-0.0424194	-0.032959	-0.0268555	-0.0152588	-0.00579834	6.10352	0.017395	0.0299072	0.045166	0.0570679	0.0772095	-100.067	-80.0476	-60.1501	-40.0391	-20.0195	30.5176	19.989	40.0391	60.0586	80.0171	100.067
80.5	-0.0418091	-0.0323486	-0.0271606	-0.0143433	-0.00579834	6.10352	0.0177002	0.0305176	0.0448608	0.0567627	0.0775146	-100.098	-80.0171	-60.1196	-40.1001	-19.9585	0	19.9585	40.0391	60.0281	80.0781	100.098
80.6	-0.0421143	-0.0317383	-0.0274658	-0.0137329	-0.00610352	6.40869	0.0177002	0.0311279	0.0448608	0.0561523	0.0775146	-100.159	-80.0171	-60.0586	-40.0696	-19.989	30.5176	19.9585	40.0085	60.0586	80.0476	100.159
80.7	-0.0430298	-0.0317383	-0.027771	-0.0134277	-0.00640869	6.40869	0.017395	0.0314331	0.0448608	0.055542	0.0775146	-100.098	-80.0476	-60.0281	-40.0391	-19.989	0	20.0195	40.0391	60.0586	80.0476	100.098
80.8	-0.043335	-0.0320435	-0.0280762	-0.0128174	-0.00671387	5.79834	0.0167847	0.0311279	0.045166	0.0552368	0.0772095	-100.067	-80.0781	-60.0891	-40.0391	-19.989	30.5176	19.9585	39.978	60.0281	80.0781	100.037
80.9	-0.0436401	-0.0323486	-0.0280762	-0.0125122	-0.00640869	5.49316	0.0170898	0.0311279	0.0454712	0.0549316	0.0769043	-100.128	-80.0781	-60.0586	-39.9475	-19.989	30.5176	19.989	40.0085	60.0281	80.0171	100.098
81	-0.0436401	-0.0326538	-0.0274658	-0.0128174	-0.00610352	4.88281	0.017395	0.0314331	0.0454712	0.0549316	0.0772095	-100.098	-80.1086	-60.0586	-40.0085	-20.05	-30.5176	19.928	40.0391	60.0586	80.0781	100.037
81.1	-0.043335	-0.0326538	-0.0268555	-0.0134277	-0.00579834	4.88281	0.0180054	0.0314331	0.045166	0.0552368	0.0775146	-100.037	-80.1086	-60.0281	-40.0391	-19.989	0	19.989	40.0391	60.0891	80.0781	100.098
81.2	-0.0430298	-0.032959	-0.0259399	-0.0143433	-0.00579834	4.57764	0.0186157	0.0314331	0.0445557	0.0558472	0.0769043	-100.098	-80.0476	-60.0586	-40.0391	-19.989	0	19.989	40.0696	60.0891	80.0171	100.098
81.3	-0.0427246	-0.0335693	-0.0253296	-0.0149536	-0.00610352	4.88281	0.0186157	0.0314331	0.0442505	0.0567627	0.0765991	-100.128	-80.0476	-60.0891	-40.0391	-19.989	0	20.0195	40.0391	60.0281	80.0476	100.128
81.4	-0.0430298	-0.0341797	-0.0256348	-0.0146484	-0.00732422	5.49316	0.0186157	0.0317383	0.0448608	0.057373	0.0765991	-100.098	-80.0476	-60.0586	-40.0391	-19.989	0	20.0195	40.0391	60.0281	80.0476	100.098
81.5	-0.0430298	-0.0338745	-0.0259399	-0.0146484	-0.00823975	6.10352	0.0183105	0.0314331	0.045166	0.057373	0.0769043	-100.067	-80.0476	-60.0891	-40.0391	-19.989	-30.5176	20.0195	40.0391	60.0281	80.0476	100.128
81.6	-0.0427246	-0.0332642	-0.0256348	-0.0146484	-0.00854492	5.79834	0.0186157	0.0308228	0.0448608	0.0570679	0.0772095	-100.098	-80.0476	-60.0281	-40.0391	-19.928	30.5176	20.0195	40.0085	60.0281	80.0476	100.098
81.7	-0.0421143	-0.0323486	-0.0250244	-0.0143433	-0.00854492	5.49316	0.0189209	0.0302124	0.0445557	0.0561523	0.0775146	-100.067	-80.0781	-60.0891	-40.0085	-19.989	0	20.0195	40.0391	60.0281	80.0171	100.128
81.8	-0.0421143	-0.0311279	-0.0244141	-0.0143433	-0.00823975	4.88281	0.0186157	0.0299072	0.0442505	0.055542	0.0775146	-100.067	-80.0476	-60.0891	-40.0696	-19.989	30.5176	19.989	40.0391	60.0891	80.0171	100.098
81.9	-0.0424194	-0.0305176	-0.0244141	-0.0146484	-0.00793457	5.18799	0.0183105	0.0296021	0.0442505	0.055542	0.0772095	-100.098	-80.0781	-60.0891	-39.978	-19.9585	91.5527	19.989	40.0391	60.0891	80.0171	100.098
82	-0.0427246	-0.0305176	-0.0247192	-0.0149536	-0.00701904	5.49316	0.0180054	0.0296021	0.0442505	0.055542	0.0762939	-100.098	-80.0781	-60.0586	-40.0085	-20.0195	30.5176	20.0195	40.0391	60.0281	80.0171	100.098
82.1	-0.0430298	-0.0311279	-0.0247192	-0.0149536	-0.00610352	6.10352	0.0180054	0.0292969	0.0439453	0.0552368	0.0756836	-100.128	-79.9561	-60.0586	-40.0391	-20.0195	30.5176	19.9585	39.978	59.9976	80.0781	100.067
82.2	-0.0430298	-0.0323486	-0.0241089	-0.0149536	-0.00518799	6.10352	0.0180054	0.0296021	0.0439453	0.055542	0.0759888	-100.128	-80.0476	-60.0281	-40.0085	-19.9585	30.5176	19.9585	40.0085	59.9976	80.0781	100.067
82.3	-0.0430298	-0.0335693	-0.0238037	-0.0149536	-0.00518799	5.49316	0.0180054	0.0299072	0.0442505	0.055542	0.0759888	-100.128	-79.9866	-60.0281	-40.0085	-19.989	-30.5176	19.989	40.0696	59.9976	80.0476	100.037
82.4	-0.0427246	-0.0341797	-0.0238037	-0.0149536	-0.00549316	5.18799	0.0183105	0.0302124	0.045166	0.0558472	0.0762939	-100.098	-80.0781	-60.0281	-40.0391	-20.0195	0	20.0195	40.0085	60.0586	80.0476	100.098
82.5	-0.0427246	-0.0338745	-0.0241089	-0.0149536	-0.00610352	4.88281	0.0186157	0.0302124	0.0454712	0.0558472	0.0762939	-100.128	-80.0781	-60.0281	-40.0696	-19.9585	-30.5176	19.928	40.0696	60.0586	79.9866	100.037
82.6	-0.0424194	-0.0332642	-0.0241089	-0.0149536	-0.00640869	4.88281	0.0189209	0.0305176	0.045166	0.0552368	0.0762939	-100.128	-80.0781	-60.0891	-40.0391	-19.9585	0	19.9585	40.0391	60.1196	80.0476	100.098
82.7	-0.0421143	-0.0326538	-0.0247192	-0.0152588	-0.00671387	5.49316	0.0189209	0.0308228	0.0445557	0.0549316	0.0765991	-100.128	-80.0171	-60.1196	-40.0391	-19.9585	0	19.928	40.1001	60.0586	80.0476	100.098
82.8	-0.0418091	-0.0317383	-0.0250244	-0.0152588	-0.00640869	6.40869	0.0183105	0.0308228	0.0439453	0.0552368	0.0769043	-100.098	-80.0476	-60.0891	-40.0391	-19.989	30.5176	19.928	40.0696	60.0281	80.0476	100.128
82.9	-0.0418091	-0.0317383	-0.0250244	-0.0149536	-0.00610352	6.71387	0.0180054	0.0308228	0.0439453	0.0558472	0.0772095	-100.098	-80.0476	-60.0586	-40.0696	-20.0195	0	19.989	40.0391	60.0586	80.0171	100.098
83	-0.0418091	-0.0323486	-0.0253296	-0.0140381	-0.00549316	6.40869	0.017395	0.0308228	0.0442505	0.0561523	0.0775146	-100.128	-80.0171	-60.0586	-40.0696	-20.0195	-30.5176	19.989	40.0391	60.0281	80.0781	100.037
83.1	-0.0415039	-0.0326538	-0.0250244	-0.0134277	-0.00488281	5.79834	0.017395	0.0311279	0.045166	0.0561523	0.0772095	-100.128	-80.0781	-60.0281	-40.1306	-19.989	0	20.05	40.0391	60.0281	80.0171	100.098
83.2	-0.0415039	-0.032959	-0.0247192	-0.0134277	-0.00488281	6.10352	0.0180054	0.0317383	0.0454712	0.055542	0.0772095	-100.098	-80.0171	-60.0586	-40.0696	-19.989	0	19.989	40.0085	60.0586	80.0476	100.067
83.3	-0.0418091	-0.0326538	-0.0244141	-0.0137329	-0.00488281	6.40869	0.0189209	0.0320435	0.0454712	0.0552368	0.0769043	-100.128	-80.0476	-60.0281	-39.978	-20.0195	0	19.928	40.0696	60.0281	80.0781	100.098
83.4	-0.0421143	-0.0320435	-0.0241089	-0.0137329	-0.00518799	6.40869	0.0195312	0.0320435	0.0448608	0.0549316	0.0765991	-100.128	-80.0781	-60.0891	-40.0085	-20.0195	0	19.928	40.0696	60.0586	80.0781	100.037
83.5	-0.0424194	-0.0320435	-0.0238037	-0.0137329	-0.00549316	6.40869	0.0192261	0.0320435	0.0448608	0.0549316	0.0772095	-100.098	-80.0781	-60.0891	-40.0391	-20.0195	0	19.9585	40.0391	60.1196	80.0171	100.067
83.6	-0.0427246	-0.0317383	-0.0238037	-0.0134277	-0.00579834	6.10352	0.0183105	0.0320435	0.045166	0.0552368	0.0784302	-100.128	-80.0476	-60.0586	-40.0391	-20.0195	61.0352	19.989	40.0696	60.0891	80.0171	100.067
83.7	-0.0430298	-0.0314331	-0.0244141	-0.0134277	-0.00640869	6.10352	0.017395	0.0320435	0.0457764	0.055542	0.0796509	-100.128	-80.0476	-60.1196	-40.0391	-19.989	-30.5176	19.9585	40.0696	60.0586	80.0171	100.098
83.8	-0.0430298	-0.0314331	-0.0247192	-0.0131226	-0.00671387	6.10352	0.0170898	0.0323486	0.0460815	0.0558472	0.0799561	-100.159	-80.0476	-60.0891	-40.0696	-20.0195	-30.5176	19.989	40.0391	60.0586	80.1086	100.098
83.9	-0.0424194	-0.0314331	-0.0247192	-0.0131226	-0.00671387	5.79834	0.0170898	0.0320435	0.045166	0.0558472	0.0793457	-100.098	-80.0476	-60.0586	-40.0391	-19.989	0	20.0195	40.0391	60.0281	80.0476	100.037
84	-0.0418091	-0.0317383	-0.0244141	-0.0128174	-0.00579834	5.79834	0.0170898	0.0317383	0.0442505	0.0561523	0.0787354	-100.037	-80.0476	-60.0586	-40.0696	-19.989	0	19.9585	40.0391	60.0586	80.0171	100.128
84.1	-0.0408936	-0.0320435	-0.0241089	-0.0128174	-0.00488281	4.88281	0.017395	0.0314331	0.0442505	0.0561523	0.0784302	-100.128	-80.0476	-60.0586	-40.0085	-19.989	0	19.989	40.0085	60.0891	80.0476	100.037
84.2	-0.0402832	-0.0326538	-0.0238037	-0.0131226	-0.00427246	4.57764	0.0180054	0.0311279	0.0445557	0.0558472	0.0790405	-100.067	-80.0476	-60.0891	-40.0696	-19.989	0	20.05	40.0085	60.0586	80.0171	100.067
84.3	-0.039978	-0.0335693	-0.0241089	-0.0140381	-0.00457764	4.57764	0.0183105	0.0305176	0.0454712	0.055542	0.0790405	-100.098	-80.0781	-60.0891	-40.0391	-19.989	61.0352	19.989	39.978	60.0891	80.0171	100.067
84.4	-0.039978	-0.0338745	-0.0241089	-0.0149536	-0.00518799	5.49316	0.0180054	0.0299072	0.0457764	0.0552368	0.0784302	-100.159	-80.1392	-60.0586	-40.0391	-20.05	30.5176	19.989	40.0391	60.0586	80.0476	100.098
84.5	-0.039978	-0.0338745	-0.0234985	-0.0158691	-0.00518799	6.40869	0.0177002	0.0292969	0.0457764	0.055542	0.0775146	-100.098	-80.0781	-60.0586	-40.0391	-19.989	0	19.989	40.0696	60.0281	80.0476	100.098
84.6	-0.0402832	-0.0332642	-0.0228882	-0.015564	-0.00518799	7.01904	0.017395	0.0292969	0.0457764	0.055542	0.0769043	-100.098	-80.0781	-60.0891	-40.0696	-19.9585	-30.5176	20.05	40.0391	60.0891	80.0476	100.128
84.7	-0.0405884	-0.0323486	-0.022583	-0.0146484	-0.00549316	7.32422	0.0177002	0.0302124	0.0454712	0.055542	0.0765991	-100.128	-80.0781	-60.0586	-40.0391	-19.989	-30.5176	20.0195	40.0391	60.0586	80.0476	100.098
84.8	-0.0408936	-0.0317383	-0.0219727	-0.0137329	-0.00610352	7.01904	0.0180054	0.0314331	0.045166	0.0552368	0.0765991	-100.098	-80.0476	-60.0586	-40.0391	-20.0195	0	20.0195	40.0085	60.0281	80.0781	100.067
84.9	-0.0411987	-0.0314331	-0.0216675	-0.0137329	-0.00640869	6.71387	0.0183105	0.0323486	0.0448608	0.0552368	0.0772095	-100.098	-80.0171	-60.0586	-40.0085	-19.9585	0	20.0195	40.0391	60.0586	80.0476	100.098
85	-0.0415039	-0.0314331	-0.0222778	-0.0143433	-0.00701904	6.71387	0.0180054	0.0326538	0.0439453	0.0552368	0.0772095	-100.128	-80.0781	-60.0586	-40.0391	-19.989	0	19.989	40.0696	60.0586	80.0171	100.098
85.1	-0.0418091	-0.0320435	-0.0234985	-0.0152588	-0.00793457	6.40869	0.017395	0.0320435	0.0430298	0.055542	0.0765991	-100.067	-80.0171	-60.0891	-40.0391	-20.0195	61.0352	19.989	40.0391	60.0281	80.0476	100.037
85.2	-0.0415039	-0.0320435	-0.0247192	-0.0149536	-0.00823975	6.10352	0.0167847	0.0314331	0.0427246	0.0561523	0.0756836	-100.128	-80.1086	-60.0586	-40.1001	-20.0195	-30.5176	19.989	40.0391	60.1196	80.0171	100.128
85.3	-0.0415039	-0.0311279	-0.0247192	-0.0140381	-0.00732422	6.10352	0.0177002	0.0311279	0.043335	0.057373	0.0750732	-100.098	-80.0171	-60.0891	-40.0391	-20.05	0	19.989	40.0391	60.0891	80.0476	100.128
85.4	-0.0408936	-0.0305176	-0.0241089	-0.0131226	-0.00640869	5.79834	0.0186157	0.0317383	0.0442505	0.0579834	0.0756836	-100.128	-80.0171	-60.0586	-40.1001	-20.0195	30.5176	20.0195	40.0391	60.0586	80.1392	100.128
85.5	-0.0408936	-0.0305176	-0.0231934	-0.012207	-0.00518799	5.49316	0.0192261	0.0317383	0.0448608	0.0579834	0.0759888	-100.128	-80.0171	-60.0281	-40.0696	-19.989	0	19.989	40.0391	60.0586	80.1086	100.128
85.6	-0.0405884	-0.0308228	-0.0228882	-0.0119019	-0.00457764	5.18799	0.0192261	0.0317383	0.0454712	0.0576782	0.0762939	-100.098	-80.0476	-60.0586	-40.0085	-20.0195	0	20.0195	40.0085	60.0281	80.1697	100.128
85.7	-0.0402832	-0.0314331	-0.0234985	-0.012207	-0.00427246	5.18799	0.0189209	0.0317383	0.0463867	0.0576782	0.0762939	-100.159	-80.0781	-60.0281	-40.0696	-20.0195	30.5176	20.05	39.978	60.0586	80.0781	100.128
85.8	-0.0405884	-0.0317383	-0.0241089	-0.0128174	-0.00457764	5.49316	0.0192261	0.0323486	0.0466919	0.057373	0.0762939	-100.098	-80.0781	-60.0281	-40.0391	-19.9585	0	20.0195	40.0391	60.0586	80.1086	100.098
85.9	-0.0405884	-0.0320435	-0.0250244	-0.0131226	-0.00518799	5.79834	0.0192261	0.0323486	0.0463867	0.0567627	0.0762939	-100.098	-80.0781	-60.0891	-40.0696	-20.0195	0	20.05	40.0391	60.0891	80.0476	100.159
86	-0.0402832	-0.0320435	-0.0253296	-0.0131226	-0.00518799	6.10352	0.0189209	0.0317383	0.0457764	0.0558472	0.0769043	-100.128	-80.0781	-60.0586	-40.0391	-20.0195	0	19.9585	40.0696	60.1807	80.0781	100.128
86.1	-0.0396729	-0.0320435	-0.0250244	-0.0134277	-0.00549316	5.79834	0.0186157	0.0311279	0.045166	0.0552368	0.0772095	-100.128	-80.1086	-60.0586	-39.978	-20.0195	-30.5176	20.0195	40.0391	60.0586	80.0476	100.128
86.2	-0.0390625	-0.0317383	-0.0244141	-0.0140381	-0.00610352	5.49316	0.0183105	0.0305176	0.045166	0.0552368	0.0772095	-100.098	-80.0476	-60.0281	-40.0696	-19.989	-30.5176	20.0195	40.0391	60.0281	80.1392	100.098
86.3	-0.0390625	-0.0314331	-0.0241089	-0.0146484	-0.00701904	5.49316	0.0189209	0.0305176	0.0454712	0.055542	0.0762939	-100.098	-80.0476	-60.0586	-40.0696	-20.0195	0	20.0195	40.0391	60.0586	80.1086	100.098
86.4	-0.0396729	-0.0311279	-0.0241089	-0.0146484	-0.00762939	5.49316	0.0195312	0.0305176	0.0457764	0.055542	0.0756836	-100.128	-80.0781	-60.0586	-40.0696	-19.989	30.5176	20.0195	40.0085	60.0891	80.0781	100.037
86.5	-0.0402832	-0.0314331	-0.0244141	-0.0149536	-0.00732422	5.49316	0.0198364	0.0311279	0.0457764	0.055542	0.0750732	-100.098	-80.0781	-60.0281	-40.0391	-19.989	-30.5176	19.989	40.0085	60.0891	80.0476	100.098
86.6	-0.0408936	-0.0314331	-0.0247192	-0.0149536	-0.00671387	5.49316	0.0195312	0.0317383	0.0454712	0.055542	0.0750732	-100.128	-80.0781	-60.0891	-40.0391	-19.989	30.5176	19.989	40.0391	60.0586	80.0171	100.159
86.7	-0.0408936	-0.0317383	-0.0253296	-0.0149536	-0.00579834	6.10352	0.0189209	0.0317383	0.0448608	0.0558472	0.0753784	-100.128	-80.0781	-60.0586	-40.0391	-20.0195	0	19.989	40.0391	60.0586	80.0781	100.098
86.8	-0.0408936	-0.0317383	-0.0256348	-0.0143433	-0.00488281	6.71387	0.0189209	0.0314331	0.0442505	0.0558472	0.0765991	-100.159	-80.0781	-60.0891	-40.0391	-20.0195	0	19.9585	40.0391	60.0891	80.0476	100.159
86.9	-0.0402832	-0.0320435	-0.0259399	-0.0140381	-0.00457764	6.71387	0.0189209	0.0311279	0.0439453	0.0561523	0.0775146	-100.128	-80.1086	-60.0586	-40.0696	-19.989	0	19.989	40.0391	60.0891	80.1086	100.128
87	-0.0405884	-0.0323486	-0.0256348	-0.0137329	-0.00396729	6.10352	0.0189209	0.0317383	0.0442505	0.0561523	0.0775146	-100.128	-80.0476	-60.0586	-40.0696	-20.0195	-30.5176	20.05	40.0391	60.0281	80.0476	100.128
87.1	-0.0408936	-0.0326538	-0.0256348	-0.0134277	-0.00396729	5.49316	0.0186157	0.0320435	0.0442505	0.0564575	0.0769043	-100.159	-80.0476	-60.0586	-40.1001	-20.0195	61.0352	20.0195	40.0391	60.0891	80.0781	100.128
87.2	-0.0411987	-0.032959	-0.0253296	-0.0137329	-0.00457764	5.18799	0.0186157	0.0323486	0.0445557	0.0561523	0.0765991	-100.159	-80.1086	-60.0891	-40.0391	-20.05	0	20.0195	40.0085	60.0586	80.0781	100.128
87.3	-0.0415039	-0.0326538	-0.0250244	-0.0143433	-0.00518799	4.88281	0.0186157	0.0320435	0.0445557	0.0561523	0.0765991	-100.067	-80.0781	-60.0586	-40.0085	-19.989	-30.5176	19.989	39.978	60.1196	80.1086	100.128
87.4	-0.0421143	-0.0320435	-0.0250244	-0.0146484	-0.00579834	5.18799	0.0186157	0.0317383	0.0448608	0.0558472	0.0765991	-100.128	-80.0781	-60.0586	-40.0391	-20.0195	0	19.989	40.0391	60.0586	80.0781	100.098
87.5	-0.0424194	-0.0314331	-0.0244141	-0.0146484	-0.00640869	5.49316	0.0189209	0.0314331	0.0448608	0.0552368	0.0769043	-100.098	-80.1392	-60.0586	-40.0696	-19.989	30.5176	20.0195	39.978	60.0891	80.1086	100.098
87.6	-0.0427246	-0.0311279	-0.0231934	-0.0143433	-0.00640869	5.49316	0.0189209	0.0311279	0.0448608	0.0543213	0.0772095	-100.128	-80.1086	-60.0586	-40.0696	-20.0806	0	20.0195	40.0391	60.0281	80.0476	100.128
87.7	-0.0430298	-0.0311279	-0.0222778	-0.0137329	-0.00610352	5.79834	0.0192261	0.0308228	0.045166	0.0527954	0.0772095	-100.128	-80.1086	-60.0891	-40.0696	-20.0195	61.0352	19.989	40.0391	60.0586	80.1392	100.128
87.8	-0.043335	-0.0311279	-0.0222778	-0.0134277	-0.00579834	6.10352	0.0189209	0.0314331	0.045166	0.0518799	0.0772095	-100.128	-80.0476	-60.0891	-39.9475	-20.0195	0	20.0195	40.0696	60.0281	80.0781	100.098
87.9	-0.043335	-0.0314331	-0.0228882	-0.0131226	-0.00549316	6.40869	0.0180054	0.0317383	0.045166	0.0515747	0.0769043	-100.128	-80.1086	-60.1196	-40.0391	-20.0195	0	20.0195	40.0085	60.0891	80.0781	100.159
88	-0.0430298	-0.0311279	-0.0238037	-0.0134277	-0.00518799	6.40869	0.0177002	0.0317383	0.045166	0.0521851	0.0759888	-100.128	-80.0476	-60.0586	-40.1001	-20.05	30.5176	20.0195	39.978	60.1196	80.1086	100.128
88.1	-0.0421143	-0.0305176	-0.0244141	-0.0134277	-0.00549316	5.79834	0.0180054	0.0311279	0.0448608	0.0527954	0.0747681	-100.128	-80.0476	-60.0281	-40.0085	-20.0806	0	20.0806	39.978	60.0891	80.0781	100.128
88.2	-0.0415039	-0.0299072	-0.0244141	-0.0134277	-0.00579834	5.49316	0.0183105	0.0305176	0.0445557	0.0534058	0.0735474	-100.128	-80.1392	-60.0281	-40.0085	-20.0195	30.5176	20.0195	40.0696	60.0586	80.0781	100.067
88.3	-0.0408936	-0.0299072	-0.0247192	-0.0134277	-0.00610352	5.49316	0.0183105	0.0302124	0.0439453	0.0537109	0.072937	-100.128	-80.1697	-59.9976	-40.0391	-20.0195	30.5176	19.989	40.0391	60.1196	80.0476	100.128
88.4	-0.0408936	-0.0302124	-0.0247192	-0.0134277	-0.00610352	5.79834	0.0180054	0.0305176	0.0439453	0.0540161	0.0732422	-100.159	-80.1697	-60.0281	-40.0696	-20.0195	0	19.989	40.0696	60.0586	80.1086	100.098
88.5	-0.0405884	-0.0305176	-0.0253296	-0.0137329	-0.00640869	5.79834	0.0180054	0.0308228	0.0442505	0.0540161	0.0741577	-100.128	-80.1086	-60.0281	-39.9475	-19.989	0	19.989	40.0391	60.0281	80.0781	100.159
88.6	-0.0405884	-0.0308228	-0.0259399	-0.0134277	-0.00671387	5.79834	0.0177002	0.0314331	0.0448608	0.0543213	0.0747681	-100.189	-80.1086	-60.0586	-40.0085	-20.0195	0	20.0195	39.978	60.0586	80.0781	100.159
88.7	-0.0405884	-0.0311279	-0.0262451	-0.0131226	-0.00640869	5.79834	0.0177002	0.0323486	0.045166	0.0549316	0.0753784	-100.159	-80.0781	-60.0586	-40.0696	-20.05	0	20.0195	40.0085	60.0281	80.1392	100.128
88.8	-0.0405884	-0.0314331	-0.0265503	-0.0128174	-0.00549316	5.79834	0.0177002	0.0332642	0.0454712	0.0549316	0.0759888	-100.189	-80.0781	-60.0586	-40.0696	-20.0195	0	20.0195	39.978	60.0586	80.1392	100.128
88.9	-0.0405884	-0.0314331	-0.0265503	-0.0128174	-0.00457764	5.79834	0.0177002	0.0335693	0.0448608	0.0549316	0.0762939	-100.098	-80.1086	-60.0281	-40.0391	-20.0195	0	20.0195	40.0085	60.0891	80.1392	100.128
89	-0.0405884	-0.0311279	-0.0268555	-0.0134277	-0.00427246	6.40869	0.0177002	0.0332642	0.0442505	0.0546265	0.0762939	-100.098	-80.1086	-60.0281	-40.0696	-20.0195	0	19.9585	40.0696	60.0586	80.1392	100.159
89.1	-0.0405884	-0.0308228	-0.0268555	-0.0140381	-0.00427246	6.40869	0.0180054	0.032959	0.0439453	0.0549316	0.0762939	-100.128	-80.0781	-60.0586	-40.0391	-19.989	30.5176	20.0195	40.0391	60.0891	80.0781	100.128
89.2	-0.0405884	-0.0308228	-0.0268555	-0.0149536	-0.00488281	6.40869	0.0183105	0.0323486	0.0436401	0.0549316	0.0759888	-100.159	-80.0476	-60.0586	-40.0085	-20.0806	61.0352	20.0195	40.0696	60.0586	80.1392	100.098
89.3	-0.0411987	-0.0305176	-0.0265503	-0.0149536	-0.00579834	6.10352	0.0186157	0.0320435	0.043335	0.0549316	0.0759888	-100.128	-80.1086	-60.0586	-40.0391	-20.0195	30.5176	20.0195	39.978	60.0586	80.1086	100.159
89.4	-0.0411987	-0.0302124	-0.0265503	-0.0146484	-0.00610352	5.49316	0.0192261	0.0320435	0.0427246	0.0543213	0.0753784	-100.128	-80.1392	-60.0586	-40.0696	-20.0195	30.5176	20.0195	40.0696	60.1196	80.0476	100.098
89.5	-0.0408936	-0.0302124	-0.0265503	-0.0146484	-0.00640869	5.18799	0.0192261	0.0320435	0.0430298	0.0537109	0.0753784	-100.128	-80.1086	-60.0586	-40.0391	-20.0195	61.0352	20.0195	40.0696	60.0281	80.0781	100.098
89.6	-0.039978	-0.0308228	-0.0265503	-0.0149536	-0.00640869	5.49316	0.0192261	0.0317383	0.043335	0.0531006	0.0753784	-100.128	-80.1392	-60.0586	-40.0696	-20.05	-30.5176	20.05	40.0085	60.1196	80.0781	100.159
89.7	-0.0393677	-0.0311279	-0.0265503	-0.015564	-0.00671387	5.79834	0.0186157	0.0317383	0.0442505	0.0527954	0.0759888	-100.128	-80.0781	-60.0586	-40.0696	-19.989	-30.5176	20.05	40.0391	60.0586	80.1392	100.098
89.8	-0.0384521	-0.0314331	-0.0265503	-0.015564	-0.00701904	5.79834	0.0183105	0.0314331	0.0448608	0.0534058	0.0762939	-100.098	-80.1392	-60.0281	-40.0696	-20.0195	0	20.0195	40.0391	60.1196	80.1086	100.128
89.9	-0.0384521	-0.0314331	-0.0268555	-0.015564	-0.00640869	5.79834	0.0186157	0.0314331	0.0448608	0.0540161	0.0765991	-100.128	-80.1392	-60.0891	-40.0696	-20.0195	0	19.989	40.0085	60.0891	80.0781	100.128
90	-0.0387573	-0.0308228	-0.0271606	-0.0149536	-0.00518799	6.10352	0.0189209	0.0317383	0.0445557	0.0543213	0.0769043	-100.159	-80.0781	-60.0891	-40.0391	-20.05	30.5176	19.989	40.0696	60.0891	80.0781	100.128
90.1	-0.0396729	-0.0302124	-0.0274658	-0.0140381	-0.00396729	6.40869	0.0192261	0.0317383	0.0439453	0.0543213	0.0769043	-100.189	-80.1392	-60.0891	-40.0696	-20.05	30.5176	19.989	40.0696	60.0586	80.1392	100.159
90.2	-0.039978	-0.0299072	-0.0274658	-0.0137329	-0.00366211	6.71387	0.0195312	0.0308228	0.0436401	0.0543213	0.0769043	-100.22	-80.1086	-60.0891	-40.0391	-20.0806	30.5176	20.0195	40.0085	60.0891	80.1086	100.159
90.3	-0.039978	-0.0299072	-0.0268555	-0.0137329	-0.00396729	7.01904	0.0195312	0.0302124	0.0436401	0.0543213	0.0772095	-100.098	-80.0476	-60.0281	-40.0391	-20.05	30.5176	20.1111	40.0696	60.0891	80.0781	100.128
90.4	-0.0402832	-0.0299072	-0.0262451	-0.0137329	-0.00488281	7.32422	0.0192261	0.0302124	0.0439453	0.0549316	0.0778198	-100.159	-80.1392	-60.0281	-40.0391	-20.05	-30.5176	19.989	40.0085	60.0891	80.1392	100.159
90.5	-0.0405884	-0.0299072	-0.0265503	-0.0134277	-0.00549316	7.32422	0.0186157	0.0311279	0.0442505	0.0552368	0.0778198	-100.128	-80.1086	-59.9976	-40.0696	-20.0195	-30.5176	20.0195	40.0085	60.0586	80.1392	100.128
90.6	-0.0405884	-0.0302124	-0.0268555	-0.0131226	-0.00610352	7.01904	0.0180054	0.0314331	0.0448608	0.0552368	0.0772095	-100.159	-80.1086	-60.0586	-40.0391	-20.0195	-30.5176	20.0195	40.0085	60.0891	80.0781	100.098
90.7	-0.0405884	-0.0302124	-0.0274658	-0.0128174	-0.00671387	6.71387	0.017395	0.0311279	0.0454712	0.0552368	0.0769043	-100.189	-80.1392	-60.0586	-40.0391	-19.989	-30.5176	19.989	40.0085	60.0891	80.1392	100.098
90.8	-0.0405884	-0.0302124	-0.0274658	-0.0128174	-0.00701904	6.40869	0.0170898	0.0308228	0.0460815	0.0546265	0.0765991	-100.189	-80.1086	-60.0586	-40.0391	-19.989	61.0352	19.9585	39.9475	60.1196	80.0781	100.067
90.9	-0.0405884	-0.0308228	-0.0271606	-0.0125122	-0.00671387	6.10352	0.017395	0.0305176	0.0463867	0.0546265	0.0762939	-100.159	-80.1697	-60.0586	-40.0696	-20.0195	0	20.0195	40.0391	60.0586	80.0781	100.098
91	-0.0408936	-0.0311279	-0.0265503	-0.0125122	-0.00579834	5.79834	0.0180054	0.0305176	0.0463867	0.0549316	0.0762939	-100.159	-80.0781	-60.0891	-40.0696	-20.0195	0	19.989	40.0696	60.1196	80.0476	100.159
91.1	-0.0411987	-0.0314331	-0.0259399	-0.0128174	-0.00488281	5.49316	0.0183105	0.0308228	0.0460815	0.055542	0.0765991	-100.098	-80.0476	-60.0891	-40.0696	-19.989	30.5176	20.0195	40.0085	60.0586	80.0781	100.159
91.2	-0.0415039	-0.0320435	-0.0253296	-0.0128174	-0.00457764	4.88281	0.0183105	0.0311279	0.0454712	0.0561523	0.0765991	-100.128	-80.1086	-60.0586	-40.0085	-20.05	0	20.05	40.0391	60.0281	80.1392	100.159
91.3	-0.0418091	-0.0323486	-0.0250244	-0.0131226	-0.00457764	4.88281	0.0186157	0.0317383	0.045166	0.0567627	0.0769043	-100.159	-80.0781	-60.0281	-40.0696	-20.1111	30.5176	20.0195	39.978	60.0891	80.0476	100.098
91.4	-0.0415039	-0.0320435	-0.0256348	-0.0131226	-0.00518799	5.18799	0.0189209	0.0320435	0.0448608	0.057373	0.0769043	-100.159	-80.0781	-60.0586	-40.0391	-20.05	-30.5176	20.05	40.0085	60.0891	80.0781	100.098
91.5	-0.0408936	-0.0314331	-0.0265503	-0.0131226	-0.00549316	5.18799	0.0189209	0.0320435	0.0445557	0.0579834	0.0772095	-100.128	-80.1392	-60.0586	-40.0085	-20.05	-30.5176	19.989	39.978	60.0891	80.0781	100.098
91.6	-0.039978	-0.0305176	-0.0274658	-0.0134277	-0.00610352	5.18799	0.0186157	0.0317383	0.0442505	0.0579834	0.0769043	-100.128	-80.0781	-60.0281	-40.0391	-20.0195	30.5176	19.989	40.0391	60.0586	80.1086	100.128
91.7	-0.0390625	-0.0299072	-0.0280762	-0.0140381	-0.00610352	5.49316	0.0186157	0.0314331	0.0442505	0.0579834	0.0762939	-100.128	-80.1392	-60.0586	-40.0391	-20.0195	30.5176	19.989	40.0391	60.0586	80.0476	100.128
91.8	-0.0387573	-0.0302124	-0.027771	-0.0143433	-0.00579834	5.79834	0.0186157	0.0314331	0.0442505	0.057373	0.0753784	-100.128	-80.0476	-60.0586	-40.0391	-20.05	30.5176	20.0195	40.0085	60.0586	80.0781	100.128
91.9	-0.0393677	-0.0305176	-0.0271606	-0.0146484	-0.00518799	6.10352	0.0189209	0.0317383	0.0445557	0.0570679	0.0747681	-100.128	-80.1086	-60.0281	-40.0391	-20.0195	30.5176	19.989	40.0085	60.0281	80.0781	100.128
92	-0.039978	-0.0305176	-0.0262451	-0.0152588	-0.00549316	6.10352	0.0192261	0.0320435	0.0445557	0.057373	0.0747681	-100.128	-80.1392	-60.0281	-40.0085	-19.989	0	20.05	40.0085	60.0586	80.1086	100.098
92.1	-0.0405884	-0.0305176	-0.0259399	-0.015564	-0.00579834	5.79834	0.0192261	0.0320435	0.0442505	0.0576782	0.0753784	-100.098	-80.0781	-60.0586	-40.0696	-20.05	61.0352	20.05	39.9475	60.1501	80.1086	100.128
92.2	-0.0405884	-0.0302124	-0.0259399	-0.0152588	-0.00579834	5.49316	0.0195312	0.0323486	0.0439453	0.0579834	0.0769043	-100.098	-80.1392	-60.0586	-40.0391	-20.0195	30.5176	20.0195	40.0391	60.0891	80.1086	100.128
92.3	-0.0402832	-0.0302124	-0.0262451	-0.0146484	-0.00579834	5.18799	0.0198364	0.0320435	0.0442505	0.0582886	0.0784302	-100.098	-80.1086	-60.0586	-40.0391	-20.0195	61.0352	19.989	40.0085	60.0281	80.0781	100.128
92.4	-0.039978	-0.0305176	-0.0265503	-0.0140381	-0.00579834	5.18799	0.0198364	0.0320435	0.0442505	0.0582886	0.0793457	-100.128	-80.1392	-60.0586	-40.0391	-20.0195	0	19.989	40.0391	60.0586	80.1392	100.098
92.5	-0.0402832	-0.0308228	-0.0262451	-0.0131226	-0.00579834	5.18799	0.0195312	0.0323486	0.0445557	0.0579834	0.0793457	-100.159	-80.0781	-60.0586	-40.0696	-20.0195	0	20.0195	40.0085	60.0586	80.0476	100.128
92.6	-0.0405884	-0.0311279	-0.0262451	-0.0128174	-0.00610352	4.88281	0.0195312	0.0320435	0.0442505	0.0579834	0.0787354	-100.128	-80.0781	-60.0586	-40.0696	-20.0195	61.0352	20.0195	40.0085	60.0281	80.0476	100.067
92.7	-0.0408936	-0.0314331	-0.0265503	-0.0125122	-0.00610352	4.57764	0.0198364	0.0320435	0.0439453	0.0579834	0.0784302	-100.128	-80.0781	-59.9976	-39.978	-19.989	61.0352	20.0195	40.0696	60.0281	80.0781	100.128
92.8	-0.0405884	-0.0314331	-0.0268555	-0.0125122	-0.00579834	4.57764	0.0201416	0.0314331	0.0436401	0.0582886	0.0784302	-100.128	-80.1086	-60.0586	-40.0696	-20.0195	0	19.989	40.0085	60.0586	80.1392	100.159
92.9	-0.0402832	-0.0320435	-0.0271606	-0.0125122	-0.00579834	4.57764	0.0201416	0.0311279	0.043335	0.0588989	0.0790405	-100.098	-80.0781	-60.0586	-40.0391	-20.0195	-30.5176	20.0195	40.0696	60.0891	80.0781	100.159
93	-0.039978	-0.0320435	-0.0271606	-0.0125122	-0.00610352	4.88281	0.0198364	0.0305176	0.043335	0.0592041	0.0790405	-100.098	-80.1086	-60.0281	-40.0085	-19.989	0	20.05	39.978	60.0586	80.1086	100.128
93.1	-0.0402832	-0.0314331	-0.0268555	-0.0128174	-0.00640869	4.88281	0.0195312	0.0305176	0.043335	0.0592041	0.0793457	-100.159	-80.0781	-60.0891	-40.0391	-20.0195	0	20.0195	40.0391	60.0586	80.0781	100.098
93.2	-0.0405884	-0.0302124	-0.0262451	-0.0134277	-0.00610352	5.49316	0.0198364	0.0311279	0.0436401	0.0592041	0.0790405	-100.128	-80.1086	-60.0586	-40.0696	-19.989	0	19.9585	40.0391	60.0586	80.0476	100.128
93.3	-0.0415039	-0.0296021	-0.0259399	-0.0140381	-0.00549316	6.10352	0.020752	0.0320435	0.0445557	0.0604248	0.0793457	-100.128	-80.1086	-60.0891	-40.0391	-20.0195	30.5176	19.928	40.0391	60.0281	80.0781	100.128
93.4	-0.0421143	-0.0296021	-0.0256348	-0.0143433	-0.00518799	6.71387	0.0204468	0.0326538	0.0448608	0.0610352	0.0796509	-100.128	-80.0476	-60.0586	-40.1001	-20.0195	-30.5176	20.0195	40.0696	60.0586	80.1086	100.128
93.5	-0.0421143	-0.0296021	-0.0253296	-0.0143433	-0.00518799	7.01904	0.0198364	0.032959	0.0442505	0.0613403	0.0793457	-100.128	-80.0476	-60.0586	-40.0696	-19.989	0	19.989	40.0696	60.0281	80.0781	100.128
93.6	-0.0418091	-0.0299072	-0.0253296	-0.0140381	-0.00549316	7.01904	0.0189209	0.032959	0.0439453	0.0613403	0.0790405	-100.128	-80.0476	-60.0586	-40.0085	-19.989	-30.5176	19.989	40.0391	60.0586	80.0476	100.098
93.7	-0.0408936	-0.0302124	-0.0256348	-0.0137329	-0.00579834	6.71387	0.0183105	0.0326538	0.0442505	0.0610352	0.0787354	-100.098	-80.0781	-60.0891	-40.0696	-20.0195	-30.5176	20.0195	40.0085	60.0891	80.0476	100.128
93.8	-0.0402832	-0.0305176	-0.0262451	-0.0137329	-0.00610352	6.10352	0.0183105	0.032959	0.0445557	0.0601196	0.078125	-100.159	-80.0476	-60.0586	-40.0696	-20.0195	0	19.928	40.0696	60.1196	80.0781	100.189
93.9	-0.0402832	-0.0302124	-0.0262451	-0.0134277	-0.00671387	5.79834	0.0186157	0.032959	0.0448608	0.0592041	0.0778198	-100.037	-80.1086	-60.0281	-40.0696	-19.989	0	19.989	40.0391	60.1501	80.0781	100.098
94	-0.0408936	-0.0299072	-0.0262451	-0.0137329	-0.00732422	5.49316	0.0186157	0.0323486	0.045166	0.0585937	0.0772095	-100.067	-80.1086	-60.0586	-40.0696	-19.989	0	20.0195	40.0391	60.1196	80.0781	100.128
94.1	-0.0411987	-0.0299072	-0.0262451	-0.0140381	-0.00732422	5.18799	0.0186157	0.0314331	0.0454712	0.0579834	0.0769043	-100.159	-80.1086	-60.0281	-40.0696	-19.989	30.5176	19.989	40.0391	60.0281	80.1086	100.098
94.2	-0.0411987	-0.0302124	-0.0262451	-0.0140381	-0.00640869	4.88281	0.0192261	0.0305176	0.0454712	0.0579834	0.0769043	-100.159	-80.0476	-60.0891	-40.0696	-20.05	0	20.0195	40.0696	60.0586	80.0781	100.098
94.3	-0.0408936	-0.0308228	-0.0262451	-0.0134277	-0.00579834	4.57764	0.0201416	0.0299072	0.0454712	0.0582886	0.0775146	-100.159	-80.0781	-60.0586	-40.1001	-19.9585	30.5176	19.928	40.0696	60.0586	80.0781	100.159
94.4	-0.0405884	-0.0317383	-0.0265503	-0.0128174	-0.00518799	4.57764	0.0201416	0.0302124	0.0448608	0.0585937	0.0787354	-100.128	-80.0781	-60.0586	-40.0391	-19.989	30.5176	20.0195	40.0085	60.0586	80.0781	100.098
94.5	-0.0408936	-0.0323486	-0.0271606	-0.0128174	-0.00488281	4.88281	0.0198364	0.0308228	0.0442505	0.0595093	0.0796509	-100.159	-80.0171	-60.0891	-40.1001	-19.9585	0	20.0195	40.0696	60.0891	80.0781	100.128
94.6	-0.0411987	-0.0326538	-0.0280762	-0.0128174	-0.00488281	5.49316	0.0189209	0.0314331	0.043335	0.0604248	0.0802612	-100.128	-80.1392	-60.0586	-40.0696	-20.0195	-30.5176	20.0195	40.0391	60.0891	80.0476	100.098
94.7	-0.0411987	-0.0326538	-0.0296021	-0.0128174	-0.00518799	5.79834	0.0183105	0.0320435	0.0430298	0.06073	0.0802612	-100.098	-80.0781	-60.0891	-40.0085	-20.0806	-91.5527	19.989	40.0391	60.0891	80.0781	100.128
94.8	-0.0408936	-0.0323486	-0.0305176	-0.0125122	-0.00549316	5.79834	0.0183105	0.0323486	0.0430298	0.0604248	0.0793457	-100.067	-80.0781	-60.0281	-40.0085	-19.9585	0	19.9585	40.0696	60.0586	80.0476	100.128
94.9	-0.0405884	-0.0320435	-0.0302124	-0.0125122	-0.00549316	5.49316	0.0189209	0.0323486	0.0430298	0.0595093	0.0784302	-100.128	-80.0781	-60.1196	-40.0085	-20.0195	30.5176	20.0195	40.0391	60.0281	80.0781	100.098
95	-0.0405884	-0.0317383	-0.0292969	-0.0128174	-0.00549316	5.49316	0.0195312	0.0326538	0.0436401	0.0595093	0.0778198	-100.098	-80.0781	-60.0586	-40.0085	-20.0195	0	20.05	40.0696	60.0891	80.0781	100.098
95.1	-0.0402832	-0.0314331	-0.0283813	-0.0131226	-0.00549316	5.79834	0.0198364	0.0326538	0.0445557	0.0598145	0.0775146	-100.128	-80.0781	-60.0891	-40.0696	-20.05	30.5176	20.0195	40.0391	60.0586	80.0781	100.128
95.2	-0.0405884	-0.0314331	-0.0271606	-0.0137329	-0.00579834	5.79834	0.0195312	0.0326538	0.045166	0.0601196	0.0772095	-100.159	-80.0781	-60.0281	-40.0391	-20.0195	30.5176	19.989	40.0085	60.0586	80.0781	100.128
95.3	-0.0405884	-0.0311279	-0.0265503	-0.0140381	-0.00610352	5.79834	0.0192261	0.0323486	0.045166	0.06073	0.0775146	-100.067	-80.0781	-60.0891	-40.0391	-20.0195	0	19.989	40.0391	60.0891	80.1086	100.189
95.4	-0.0402832	-0.0314331	-0.0262451	-0.0140381	-0.00640869	5.79834	0.0189209	0.0323486	0.0448608	0.0610352	0.078125	-100.128	-80.1086	-60.0891	-40.0391	-20.0195	-30.5176	20.0195	40.0391	60.0586	80.0476	100.098
95.5	-0.0402832	-0.0314331	-0.0268555	-0.0140381	-0.00640869	5.79834	0.0183105	0.0323486	0.0445557	0.0610352	0.0787354	-100.098	-80.0781	-60.0891	-40.0391	-19.989	0	20.0195	40.0391	60.1196	80.1086	100.128
95.6	-0.0402832	-0.0311279	-0.027771	-0.0140381	-0.00610352	5.79834	0.0183105	0.0320435	0.0439453	0.06073	0.0790405	-100.128	-80.1086	-60.0586	-40.0391	-20.0195	-30.5176	19.989	40.1306	60.0586	80.0476	100.098
95.7	-0.0405884	-0.0308228	-0.0286865	-0.0143433	-0.00579834	5.79834	0.0180054	0.0320435	0.0436401	0.0604248	0.0790405	-100.098	-80.0781	-60.0891	-40.0391	-19.989	0	19.989	40.0696	60.0586	80.0781	100.128
95.8	-0.0408936	-0.0305176	-0.0289917	-0.0143433	-0.00518799	5.79834	0.0180054	0.0320435	0.043335	0.0604248	0.0787354	-100.128	-80.1392	-60.1196	-40.0696	-19.9585	-30.5176	19.989	40.0696	60.0281	80.0171	100.128
95.9	-0.0411987	-0.0308228	-0.0289917	-0.0143433	-0.00488281	5.79834	0.0183105	0.0317383	0.043335	0.0610352	0.0784302	-100.128	-80.0476	-60.1501	-40.0391	-19.989	30.5176	20.05	40.0696	60.0891	80.0476	100.159
96	-0.0411987	-0.0311279	-0.0286865	-0.0143433	-0.00457764	5.49316	0.0183105	0.0314331	0.0439453	0.0613403	0.078125	-100.128	-80.0781	-60.0586	-40.0391	-19.9585	61.0352	19.989	40.0391	60.0586	80.0476	100.128
96.1	-0.0411987	-0.0311279	-0.0280762	-0.0146484	-0.00457764	5.18799	0.0189209	0.0302124	0.0436401	0.0613403	0.0775146	-100.098	-80.1086	-60.1501	-40.0696	-20.0195	0	19.989	40.0085	60.1196	80.1392	100.128
96.2	-0.0408936	-0.0308228	-0.0274658	-0.0143433	-0.00457764	4.57764	0.0192261	0.0292969	0.0436401	0.0613403	0.0769043	-100.067	-80.0476	-60.0586	-39.978	-19.989	-30.5176	20.0195	40.1001	60.0891	80.0781	100.128
96.3	-0.0405884	-0.0299072	-0.0265503	-0.0143433	-0.00518799	4.57764	0.0189209	0.0289917	0.043335	0.0613403	0.0759888	-100.098	-80.0476	-59.9976	-40.0391	-19.989	30.5176	20.0195	40.0391	60.0891	80.0781	100.098
96.4	-0.0405884	-0.0289917	-0.0259399	-0.0143433	-0.00549316	4.57764	0.0183105	0.0296021	0.043335	0.0613403	0.0753784	-100.128	-80.0781	-60.0891	-40.0085	-20.05	-30.5176	19.989	40.0696	60.0586	80.0476	100.128
96.5	-0.0405884	-0.0286865	-0.0253296	-0.0143433	-0.00549316	5.18799	0.0180054	0.0302124	0.043335	0.0610352	0.0753784	-100.098	-80.1086	-60.0891	-40.0696	-19.989	0	19.989	40.1001	60.0891	80.0171	100.128
96.6	-0.0402832	-0.0289917	-0.0247192	-0.0146484	-0.00549316	5.49316	0.0180054	0.0308228	0.0430298	0.0610352	0.0756836	-100.128	-80.0476	-60.1196	-40.0391	-19.9585	-30.5176	19.989	40.0696	60.0586	80.0171	100.128
96.7	-0.0405884	-0.0296021	-0.0247192	-0.0146484	-0.00549316	5.49316	0.0186157	0.0311279	0.0424194	0.06073	0.0762939	-100.159	-80.0476	-60.1196	-40.0696	-19.989	0	19.989	39.978	60.0891	80.0476	100.098
96.8	-0.0411987	-0.0302124	-0.0247192	-0.0143433	-0.00579834	5.49316	0.0192261	0.0314331	0.0421143	0.06073	0.0765991	-100.128	-80.0476	-60.1196	-40.1001	-19.989	0	20.0195	40.0391	60.0586	80.0171	100.189
96.9	-0.0418091	-0.0305176	-0.0247192	-0.0140381	-0.00610352	4.88281	0.0189209	0.0314331	0.0421143	0.06073	0.0765991	-100.128	-80.0781	-60.0586	-40.0391	-19.989	61.0352	19.989	40.0391	60.0891	80.0781	100.128
97	-0.0424194	-0.0311279	-0.0244141	-0.0143433	-0.00610352	4.57764	0.0186157	0.0314331	0.0430298	0.0610352	0.0765991	-100.128	-80.0476	-60.0586	-40.0696	-19.989	30.5176	19.989	40.0391	60.0891	80.1086	100.098
97.1	-0.0421143	-0.0317383	-0.0238037	-0.0143433	-0.00610352	4.57764	0.0183105	0.0311279	0.0439453	0.0613403	0.0765991	-100.098	-80.0476	-60.0891	-40.0391	-19.989	0	19.9585	40.1306	60.0281	80.0781	100.098
97.2	-0.0418091	-0.0314331	-0.0231934	-0.0143433	-0.00610352	4.88281	0.0183105	0.0311279	0.0445557	0.0613403	0.0772095	-100.128	-80.0781	-60.0586	-40.0696	-19.989	0	19.9585	40.0696	60.0586	80.0171	100.128
97.3	-0.0415039	-0.0311279	-0.0228882	-0.0140381	-0.00640869	5.18799	0.0183105	0.0311279	0.0445557	0.0610352	0.078125	-100.128	-80.0476	-60.0891	-40.0085	-19.928	-30.5176	19.989	40.1306	60.0281	80.0476	100.159
97.4	-0.0415039	-0.0302124	-0.0231934	-0.0134277	-0.00640869	5.49316	0.0183105	0.0311279	0.0445557	0.0610352	0.0787354	-100.128	-80.0476	-60.1196	-40.0696	-19.989	-30.5176	19.989	40.0696	60.0586	80.0476	100.098
97.5	-0.0415039	-0.0299072	-0.0238037	-0.0131226	-0.00610352	5.49316	0.0183105	0.0311279	0.0445557	0.0613403	0.0790405	-100.159	-80.0476	-60.0891	-40.0696	-19.928	30.5176	20.0195	40.0391	60.0586	80.0171	100.128
97.6	-0.0418091	-0.0299072	-0.0238037	-0.0131226	-0.00549316	5.49316	0.0180054	0.0311279	0.0448608	0.0619507	0.0790405	-100.159	-80.0476	-60.0891	-40.0391	-19.989	-30.5176	19.989	40.0696	60.0586	80.0476	100.128
97.7	-0.0415039	-0.0302124	-0.0238037	-0.0134277	-0.00518799	5.49316	0.0177002	0.0314331	0.0448608	0.0622559	0.0793457	-100.128	-80.0476	-60.1196	-40.0696	-20.05	0	20.0195	40.0696	60.0891	80.0171	100.098
97.8	-0.0411987	-0.0308228	-0.0234985	-0.0140381	-0.00518799	5.18799	0.0177002	0.0314331	0.0442505	0.0616455	0.0790405	-100.159	-80.0781	-60.0891	-40.0085	-20.0195	-61.0352	19.989	40.0391	60.0586	80.0781	100.159
97.9	-0.0405884	-0.0314331	-0.0234985	-0.0146484	-0.00549316	4.88281	0.0183105	0.0317383	0.0430298	0.0616455	0.0787354	-100.067	-80.0476	-60.0281	-40.0391	-20.0195	0	19.9585	40.1306	60.0586	80.0781	100.098
98	-0.0402832	-0.0314331	-0.0231934	-0.0146484	-0.00579834	4.88281	0.0186157	0.0314331	0.0418091	0.0616455	0.0787354	-100.098	-80.1697	-60.1196	-40.0696	-19.9585	-30.5176	19.989	40.0391	60.0586	80.0171	100.067
98.1	-0.0408936	-0.0311279	-0.0228882	-0.0146484	-0.00640869	5.18799	0.0189209	0.0314331	0.0411987	0.0622559	0.0790405	-100.098	-80.0781	-60.0891	-40.0696	-19.989	-30.5176	19.9585	40.0391	60.0586	80.0476	100.098
98.2	-0.0418091	-0.0305176	-0.0228882	-0.0143433	-0.00640869	5.49316	0.0186157	0.0311279	0.0415039	0.0622559	0.0793457	-100.128	-80.0171	-60.1196	-40.0696	-19.989	-30.5176	19.989	40.0696	60.0281	80.0476	100.098
98.3	-0.0427246	-0.0302124	-0.0234985	-0.0140381	-0.00640869	5.49316	0.0183105	0.0305176	0.0424194	0.0619507	0.0790405	-100.128	-80.0476	-60.1196	-40.0696	-19.989	-30.5176	20.0806	40.0696	60.0891	80.0476	100.098
98.4	-0.0424194	-0.0302124	-0.0238037	-0.0134277	-0.00610352	5.18799	0.0183105	0.0302124	0.0436401	0.0616455	0.0784302	-100.128	-80.0781	-60.1196	-40.0696	-19.989	30.5176	20.0195	40.0391	60.1196	80.0476	100.098
98.5	-0.0418091	-0.0302124	-0.0238037	-0.0131226	-0.00549316	4.88281	0.0183105	0.0305176	0.0448608	0.0613403	0.0778198	-100.098	-80.0781	-60.0586	-40.0696	-19.989	0	19.989	40.0391	60.0586	80.0781	100.128
98.6	-0.0408936	-0.0299072	-0.0238037	-0.0131226	-0.00518799	5.18799	0.0183105	0.0311279	0.0448608	0.0610352	0.0778198	-100.098	-80.0476	-60.0891	-40.0696	-19.989	0	19.989	40.0391	60.1196	80.0171	100.098
98.7	-0.0405884	-0.0299072	-0.0234985	-0.0134277	-0.00518799	5.49316	0.0186157	0.0317383	0.0445557	0.0613403	0.0778198	-100.067	-80.0781	-60.0891	-40.0391	-20.0195	-30.5176	19.989	40.0391	60.1196	80.0781	100.098
98.8	-0.0405884	-0.0302124	-0.0234985	-0.0140381	-0.00518799	5.79834	0.0189209	0.0320435	0.0439453	0.0619507	0.0778198	-100.098	-80.0781	-60.0586	-40.0391	-19.989	-30.5176	19.9585	40.0696	60.1196	80.1086	100.098
98.9	-0.0402832	-0.0302124	-0.0231934	-0.0149536	-0.00518799	5.79834	0.0192261	0.0320435	0.043335	0.0622559	0.0775146	-100.067	-80.0476	-60.0891	-40.0391	-19.989	0	19.9585	40.0696	60.0586	80.0476	100.098
99	-0.039978	-0.0305176	-0.0228882	-0.0149536	-0.00518799	5.79834	0.0195312	0.0314331	0.0427246	0.0622559	0.0772095	-100.098	-80.0476	-60.0281	-40.0391	-19.989	-30.5176	19.8975	40.0696	60.0586	80.0476	100.128
99.1	-0.0390625	-0.0305176	-0.022583	-0.0146484	-0.00488281	4.88281	0.0198364	0.0308228	0.0430298	0.0616455	0.0769043	-100.128	-80.0476	-60.1196	-40.0696	-19.989	-30.5176	20.0195	40.0391	60.0586	80.0171	100.098
99.2	-0.0387573	-0.0308228	-0.0222778	-0.0143433	-0.00488281	4.27246	0.0198364	0.0305176	0.043335	0.06073	0.0762939	-100.128	-80.0781	-60.1196	-40.0391	-19.9585	-30.5176	20.0195	40.0391	60.0586	80.0476	100.128
99.3	-0.0387573	-0.0305176	-0.0222778	-0.0140381	-0.00518799	3.96729	0.0192261	0.0305176	0.0439453	0.06073	0.0756836	-100.159	-80.0171	-60.0586	-40.0696	-20.0195	0	20.0195	40.0391	60.0891	80.0476	100.159
99.4	-0.0390625	-0.0308228	-0.0219727	-0.0140381	-0.00518799	3.66211	0.0189209	0.0308228	0.0445557	0.06073	0.0753784	-100.098	-80.0781	-60.0891	-40.0391	-19.928	30.5176	20.0806	40.1001	60.0891	80.0476	100.128
99.5	-0.0390625	-0.0311279	-0.0222778	-0.0140381	-0.00488281	3.96729	0.0183105	0.0311279	0.0448608	0.06073	0.0756836	-100.098	-80.0781	-60.0891	-40.0391	-19.989	0	20.0195	40.0696	60.0891	80.1086	100.128
99.6	-0.0390625	-0.0314331	-0.022583	-0.0143433	-0.00488281	4.57764	0.0180054	0.0311279	0.0442505	0.06073	0.0762939	-100.098	-80.0781	-60.0891	-40.0391	-19.989	-30.5176	19.989	40.0391	60.0586	80.0781	100.128
99.7	-0.0393677	-0.0311279	-0.0228882	-0.0143433	-0.00518799	5.18799	0.0177002	0.0305176	0.043335	0.0604248	0.0765991	-100.128	-80.0781	-60.1196	-40.0391	-19.989	-61.0352	19.9585	40.0696	60.0281	80.0476	100.098
99.8	-0.0396729	-0.0305176	-0.0234985	-0.0143433	-0.00549316	5.79834	0.0180054	0.0302124	0.0430298	0.0601196	0.0772095	-100.128	-80.1392	-60.0891	-40.0085	-20.0195	-61.0352	19.989	40.0391	60.0586	80.0476	100.128
99.9	-0.0402832	-0.0299072	-0.0238037	-0.0146484	-0.00549316	6.40869	0.0186157	0.0302124	0.0427246	0.0588989	0.0784302	-100.159	-80.0781	-60.0891	-40.0391	-19.9585	0	20.05	40.0696	60.0891	80.0171	100.098
100	-0.0405884	-0.0296021	-0.0241089	-0.0149536	-0.00579834	7.01904	0.0186157	0.0305176	0.0427246	0.0579834	0.0796509	-100.128	-80.0171	-60.0586	-40.0696	-20.0195	0	20.05	40.0696	60.0586	80.0476	100.128
100.1	-0.0408936	-0.0292969	-0.0238037	-0.0152588	-0.00579834	7.62939	0.0186157	0.0308228	0.0427246	0.057373	0.0805664	-100.128	-80.0476	-60.1501	-40.0696	-19.989	30.5176	19.989	40.0391	60.0586	80.0781	100.189
100.2	-0.0408936	-0.0292969	-0.0228882	-0.015564	-0.00579834	7.62939	0.0183105	0.0314331	0.043335	0.0576782	0.0805664	-100.128	-80.0476	-60.0891	-40.1001	-20.0195	30.5176	19.9585	40.0696	60.0586	80.0781	100.098
100.3	-0.0405884	-0.0296021	-0.0222778	-0.015564	-0.00610352	7.32422	0.0183105	0.0317383	0.0439453	0.0585937	0.0799561	-100.128	-80.0476	-60.0586	-40.0391	-19.9585	0	19.928	40.0696	60.0891	80.0781	100.159
100.4	-0.0402832	-0.0305176	-0.0222778	-0.0149536	-0.00640869	6.40869	0.0183105	0.0317383	0.0442505	0.0588989	0.0790405	-100.098	-80.0476	-60.0586	-40.0391	-19.989	0	20.0195	40.0696	60.1196	80.0476	100.128
100.5	-0.039978	-0.0314331	-0.0228882	-0.0146484	-0.00640869	5.49316	0.0180054	0.0311279	0.0439453	0.0588989	0.0787354	-100.128	-80.1086	-60.0281	-40.0696	-19.989	-30.5176	19.989	40.1306	60.0586	80.0476	100.098
100.6	-0.0396729	-0.0317383	-0.0231934	-0.0143433	-0.00610352	4.57764	0.0180054	0.0311279	0.0436401	0.0585937	0.0784302	-100.128	-80.0781	-60.0891	-40.0391	-20.0195	-30.5176	19.989	40.0696	60.0586	80.0476	100.098
100.7	-0.0393677	-0.0314331	-0.0231934	-0.0140381	-0.00579834	4.27246	0.0186157	0.0308228	0.0436401	0.0579834	0.0778198	-100.128	-80.0781	-60.0891	-39.978	-19.989	0	20.0195	40.0085	60.0891	80.0781	100.128
100.8	-0.0387573	-0.0308228	-0.0231934	-0.0140381	-0.00549316	4.57764	0.0189209	0.0308228	0.0436401	0.0579834	0.0772095	-100.159	-80.0476	-60.1196	-40.1001	-19.989	30.5176	20.0195	40.0085	60.0281	80.0171	100.128
100.9	-0.038147	-0.0299072	-0.0234985	-0.0140381	-0.00518799	5.18799	0.0192261	0.0305176	0.0436401	0.0579834	0.0772095	-100.159	-80.0171	-60.0891	-40.1306	-20.0806	0	20.0195	40.0696	60.1196	80.0171	100.128
101	-0.038147	-0.0296021	-0.0241089	-0.0143433	-0.00518799	5.18799	0.0189209	0.0302124	0.0436401	0.0588989	0.0769043	-100.098	-80.0476	-60.0586	-40.0696	-19.989	30.5176	20.0195	40.0696	60.1196	80.1086	100.098
101.1	-0.0384521	-0.0299072	-0.0241089	-0.0149536	-0.00518799	5.18799	0.0186157	0.0299072	0.043335	0.0595093	0.0765991	-100.098	-80.0476	-60.0586	-40.1001	-19.9585	0	19.989	40.0391	60.0891	80.0781	100.128
101.2	-0.0387573	-0.0302124	-0.0241089	-0.015564	-0.00549316	5.18799	0.0180054	0.0299072	0.0436401	0.0598145	0.0762939	-100.128	-80.1086	-60.0891	-40.0391	-20.0195	0	19.989	40.0696	60.0586	80.0476	100.098
101.3	-0.0390625	-0.0308228	-0.0238037	-0.0161743	-0.00610352	5.79834	0.017395	0.0296021	0.0442505	0.0598145	0.0769043	-100.128	-80.0781	-60.0586	-40.0391	-19.9585	0	20.0195	40.0696	60.0586	80.0781	100.128
101.4	-0.0390625	-0.0311279	-0.0231934	-0.0164795	-0.00640869	6.10352	0.0167847	0.0299072	0.045166	0.0598145	0.0778198	-100.128	-80.1086	-60.1196	-40.0696	-19.989	-61.0352	20.0195	40.0696	60.0586	80.0781	100.128
101.5	-0.0390625	-0.0314331	-0.0228882	-0.0158691	-0.00640869	6.10352	0.0167847	0.0302124	0.0457764	0.0598145	0.0787354	-100.159	-80.0476	-60.0891	-40.0696	-19.989	-30.5176	19.989	40.0696	60.0586	80.0781	100.128
101.6	-0.0390625	-0.0320435	-0.0228882	-0.0152588	-0.00579834	5.49316	0.0170898	0.0305176	0.0454712	0.0598145	0.0790405	-100.159	-80.0781	-60.0281	-40.0391	-20.0195	0	19.989	40.0391	60.0891	80.0781	100.128
101.7	-0.0396729	-0.032959	-0.0231934	-0.0146484	-0.00488281	4.88281	0.017395	0.0308228	0.0448608	0.0598145	0.0787354	-100.098	-80.0781	-60.0586	-40.0696	-19.989	0	20.05	40.0391	60.0891	80.0781	100.128
101.8	-0.039978	-0.0335693	-0.0231934	-0.0146484	-0.00457764	3.96729	0.0170898	0.0311279	0.0436401	0.0592041	0.078125	-100.098	-80.0781	-60.0891	-40.0696	-20.0195	-30.5176	20.0195	40.0391	60.0586	80.0781	100.159
101.9	-0.0396729	-0.0335693	-0.0231934	-0.0149536	-0.00427246	3.35693	0.0170898	0.0317383	0.043335	0.0592041	0.078125	-100.067	-80.1392	-60.0891	-40.0696	-20.05	0	19.989	40.0696	60.0891	80.1086	100.128
102	-0.0390625	-0.0326538	-0.022583	-0.0149536	-0.00396729	3.66211	0.0177002	0.0323486	0.043335	0.0598145	0.0784302	-100.098	-80.1086	-60.0891	-39.978	-20.05	30.5176	20.0195	40.1001	60.0891	80.0781	100.128
102.1	-0.0384521	-0.0314331	-0.022583	-0.0149536	-0.00427246	4.27246	0.0183105	0.0323486	0.0436401	0.0604248	0.0787354	-100.067	-80.1086	-60.0891	-39.978	-20.0195	30.5176	20.0195	40.0391	60.0281	80.0781	100.098
102.2	-0.0384521	-0.0305176	-0.0228882	-0.0149536	-0.00488281	4.88281	0.0189209	0.0317383	0.0436401	0.06073	0.0790405	-100.159	-80.0781	-60.1196	-39.9475	-19.928	0	20.0195	40.0391	60.0891	80.0781	100.098
102.3	-0.0390625	-0.0299072	-0.0231934	-0.0152588	-0.00518799	5.49316	0.0192261	0.0317383	0.0439453	0.0604248	0.0790405	-100.128	-80.1086	-60.1196	-40.0085	-19.989	0	20.0195	39.978	60.0281	80.0476	100.128
102.4	-0.0402832	-0.0296021	-0.0238037	-0.015564	-0.00549316	5.79834	0.0195312	0.0320435	0.0442505	0.0598145	0.0784302	-100.128	-80.1392	-60.0891	-40.0696	-19.9585	30.5176	19.989	40.0391	60.0586	80.0781	100.128
102.5	-0.0411987	-0.0299072	-0.0238037	-0.0161743	-0.00640869	5.79834	0.0198364	0.0323486	0.0439453	0.0595093	0.0778198	-100.098	-80.0781	-60.1196	-40.0696	-19.9585	0	20.0195	40.0085	60.1196	80.0476	100.128
102.6	-0.0415039	-0.0299072	-0.0231934	-0.0164795	-0.00671387	5.49316	0.0195312	0.0323486	0.0439453	0.0592041	0.0772095	-100.128	-80.0781	-60.0891	-40.1001	-20.0195	30.5176	20.0195	40.0696	60.0891	80.0781	100.159
102.7	-0.0408936	-0.0302124	-0.022583	-0.0164795	-0.00671387	5.18799	0.0186157	0.0320435	0.0442505	0.0592041	0.0769043	-100.098	-80.1392	-60.0281	-40.0391	-20.0195	0	20.0806	40.0696	60.0586	80.1392	100.128
102.8	-0.039978	-0.0305176	-0.0222778	-0.0161743	-0.00671387	5.49316	0.0177002	0.0320435	0.0442505	0.0592041	0.0772095	-100.037	-80.0781	-60.0586	-40.0085	-20.0195	61.0352	20.0195	40.0696	60.0891	80.0781	100.159
102.9	-0.0393677	-0.0308228	-0.0222778	-0.0158691	-0.00671387	5.49316	0.0170898	0.0317383	0.0439453	0.0588989	0.0778198	-100.098	-80.1697	-60.0281	-40.0085	-20.05	91.5527	19.989	40.0696	60.0586	80.0781	100.128
103	-0.0387573	-0.0308228	-0.0222778	-0.015564	-0.00640869	5.79834	0.0177002	0.0317383	0.043335	0.0588989	0.0784302	-100.128	-80.0781	-60.0891	-40.0391	-19.989	30.5176	20.05	40.0696	60.0586	80.0781	100.067
103.1	-0.0384521	-0.0308228	-0.0222778	-0.015564	-0.00610352	6.10352	0.0186157	0.0317383	0.0427246	0.0588989	0.0787354	-100.128	-80.0781	-60.0891	-39.978	-19.928	30.5176	19.989	40.0085	60.1196	80.1392	100.098
103.2	-0.0387573	-0.0305176	-0.0222778	-0.0158691	-0.00518799	6.10352	0.0192261	0.0317383	0.0427246	0.0588989	0.0793457	-100.128	-80.0781	-60.0586	-40.0391	-19.989	-30.5176	19.989	40.0391	60.0891	80.0476	100.098
103.3	-0.0390625	-0.0302124	-0.0222778	-0.0158691	-0.00427246	5.79834	0.0195312	0.0317383	0.0430298	0.0592041	0.0799561	-100.098	-80.0781	-60.0586	-40.0085	-19.989	0	19.989	40.0085	60.0891	80.0476	100.159
103.4	-0.0390625	-0.0299072	-0.0219727	-0.0164795	-0.00366211	5.49316	0.0195312	0.0314331	0.0430298	0.0595093	0.0802612	-100.098	-80.1086	-60.0586	-40.0391	-20.0195	61.0352	19.989	40.0696	60.0891	80.0781	100.159
103.5	-0.0387573	-0.0299072	-0.0216675	-0.0167847	-0.00366211	5.79834	0.0195312	0.0314331	0.043335	0.0598145	0.0802612	-100.159	-80.0781	-60.0281	-39.978	-20.0195	30.5176	20.0195	40.0085	60.0281	80.0476	100.159
103.6	-0.0387573	-0.0299072	-0.0216675	-0.0170898	-0.00427246	6.10352	0.0198364	0.0314331	0.0436401	0.0601196	0.0796509	-100.128	-80.1086	-60.0586	-40.0391	-20.05	30.5176	19.9585	40.0696	60.0891	80.0781	100.098
103.7	-0.0390625	-0.0302124	-0.0219727	-0.0167847	-0.00518799	6.40869	0.0198364	0.0317383	0.0439453	0.0601196	0.0796509	-100.098	-80.0781	-60.0586	-39.9475	-19.989	30.5176	19.989	40.0391	60.0281	80.0476	100.128
103.8	-0.0390625	-0.0305176	-0.022583	-0.0167847	-0.00579834	6.10352	0.0195312	0.0314331	0.0442505	0.0601196	0.0793457	-100.159	-80.0476	-60.0891	-40.0085	-20.0195	30.5176	19.989	40.0391	60.0281	80.1086	100.067
103.9	-0.0387573	-0.0305176	-0.0231934	-0.0164795	-0.00579834	5.49316	0.0189209	0.0308228	0.0442505	0.0604248	0.0793457	-100.128	-80.0781	-60.0586	-40.0391	-19.989	0	19.989	40.0391	60.0281	80.0476	100.128
104	-0.0393677	-0.0305176	-0.0234985	-0.0167847	-0.00549316	5.18799	0.0186157	0.0308228	0.0436401	0.06073	0.0796509	-100.128	-80.1086	-60.1196	-40.0391	-19.9585	30.5176	20.0195	40.0391	60.0586	80.0476	100.098
104.1	-0.039978	-0.0305176	-0.0234985	-0.0170898	-0.00488281	4.88281	0.0180054	0.0308228	0.043335	0.06073	0.0796509	-100.128	-80.0781	-60.0281	-40.1001	-20.0195	61.0352	20.0195	40.0085	60.0281	80.0171	100.128
104.2	-0.0405884	-0.0308228	-0.0228882	-0.0170898	-0.00427246	4.88281	0.0180054	0.0311279	0.0424194	0.0601196	0.0796509	-100.128	-80.0781	-60.0586	-40.0391	-20.05	61.0352	20.0195	40.0085	60.0586	80.0781	100.128
104.3	-0.0405884	-0.0308228	-0.022583	-0.0167847	-0.00427246	5.49316	0.0183105	0.0311279	0.0424194	0.0595093	0.0793457	-100.128	-80.1086	-60.0281	-40.0696	-20.05	61.0352	20.0195	40.0391	60.0281	80.1086	100.098
104.4	-0.0402832	-0.0305176	-0.0228882	-0.0161743	-0.00457764	5.79834	0.0186157	0.0308228	0.043335	0.0595093	0.0787354	-100.128	-80.0781	-59.9976	-39.978	-20.0195	61.0352	19.9585	40.0085	60.0281	80.1086	100.128
104.5	-0.0396729	-0.0305176	-0.0228882	-0.0158691	-0.00457764	5.79834	0.0192261	0.0308228	0.0442505	0.0598145	0.078125	-100.098	-80.1086	-60.0586	-40.0391	-19.989	30.5176	19.989	40.0085	60.0281	80.0476	100.098
104.6	-0.0390625	-0.0308228	-0.0228882	-0.0161743	-0.00457764	5.49316	0.0195312	0.0308228	0.0445557	0.0604248	0.078125	-100.128	-80.1086	-60.0586	-40.0085	-20.0195	0	19.9585	40.0391	60.0281	80.0476	100.098
104.7	-0.0387573	-0.0305176	-0.022583	-0.0167847	-0.00457764	5.49316	0.0189209	0.0308228	0.0442505	0.06073	0.0787354	-100.159	-80.0781	-60.0891	-40.0085	-20.0195	30.5176	19.989	40.0391	59.9976	80.0781	100.098
104.8	-0.0393677	-0.0305176	-0.022583	-0.0167847	-0.00457764	5.18799	0.0186157	0.0311279	0.0442505	0.0610352	0.0793457	-100.128	-80.0476	-60.0281	-40.0391	-20.0195	61.0352	19.989	40.0391	60.0891	80.0476	100.098
104.9	-0.039978	-0.0308228	-0.022583	-0.0167847	-0.00457764	5.18799	0.0180054	0.0311279	0.0439453	0.0610352	0.0799561	-100.159	-80.1086	-60.0586	-40.0696	-19.9585	61.0352	19.989	40.0085	60.0891	80.1086	100.128
105	-0.0408936	-0.0311279	-0.022583	-0.0161743	-0.00457764	5.49316	0.0180054	0.0311279	0.0442505	0.06073	0.0802612	-100.098	-80.1392	-59.9976	-40.0085	-20.0195	0	19.989	40.0085	60.0586	80.1086	100.098
105.1	-0.0411987	-0.0320435	-0.022583	-0.0158691	-0.00488281	6.10352	0.0183105	0.0308228	0.0442505	0.0604248	0.0799561	-100.128	-80.0781	-60.0281	-40.0085	-20.0195	30.5176	19.989	40.0085	60.0281	80.0781	100.128
105.2	-0.0408936	-0.0320435	-0.022583	-0.0161743	-0.00488281	6.40869	0.0189209	0.0308228	0.0442505	0.0604248	0.0790405	-100.098	-80.0781	-59.9976	-40.0085	-20.05	30.5176	19.989	40.0085	60.0281	80.0781	100.067
105.3	-0.039978	-0.0311279	-0.022583	-0.0164795	-0.00457764	6.40869	0.0192261	0.0311279	0.0439453	0.06073	0.0784302	-100.159	-80.0781	-60.0281	-39.978	-20.05	30.5176	19.928	40.0391	60.0586	80.0781	100.067
105.4	-0.0390625	-0.0305176	-0.0228882	-0.0164795	-0.00427246	6.10352	0.0195312	0.0314331	0.0436401	0.0610352	0.0784302	-100.159	-80.0781	-60.1196	-40.0391	-19.989	30.5176	19.989	40.0391	60.0586	80.1086	100.098
105.5	-0.0393677	-0.0299072	-0.0231934	-0.015564	-0.00427246	5.79834	0.0195312	0.0317383	0.0427246	0.0610352	0.0784302	-100.159	-80.1086	-60.0891	-40.0085	-19.989	-30.5176	19.9585	39.978	60.0891	80.0171	100.098
105.6	-0.0396729	-0.0299072	-0.0234985	-0.0149536	-0.00457764	5.49316	0.0189209	0.0320435	0.0424194	0.0610352	0.0784302	-100.128	-80.0781	-59.9976	-39.978	-20.05	30.5176	19.989	40.0085	60.0281	80.0781	100.037
105.7	-0.0402832	-0.0299072	-0.0234985	-0.0143433	-0.00488281	5.49316	0.0183105	0.0323486	0.0424194	0.06073	0.0784302	-100.128	-80.1086	-60.0891	-40.0696	-20.0195	30.5176	19.989	40.0391	60.0586	80.1392	100.098
105.8	-0.039978	-0.0299072	-0.022583	-0.0140381	-0.00518799	5.49316	0.0180054	0.0317383	0.0427246	0.0601196	0.0787354	-100.128	-80.0781	-60.0586	-40.0391	-19.989	61.0352	19.989	40.0085	60.0281	80.0781	100.098
105.9	-0.0396729	-0.0305176	-0.0219727	-0.0140381	-0.00549316	5.18799	0.0180054	0.0311279	0.0430298	0.0592041	0.0793457	-100.128	-80.1392	-59.9976	-40.0391	-20.0195	30.5176	19.989	40.0391	60.0891	80.1086	100.159
106	-0.0396729	-0.0311279	-0.0213623	-0.0143433	-0.00579834	5.49316	0.0180054	0.0305176	0.043335	0.0588989	0.0796509	-100.098	-80.1392	-60.0281	-40.0696	-20.05	30.5176	19.9585	40.0085	60.0281	80.0781	100.098
106.1	-0.0396729	-0.0314331	-0.020752	-0.0143433	-0.00579834	5.49316	0.0180054	0.0302124	0.0436401	0.0595093	0.0796509	-100.098	-80.0781	-60.0586	-40.0085	-20.0195	30.5176	20.0195	40.0391	60.0281	80.1086	100.037
106.2	-0.0396729	-0.0311279	-0.0204468	-0.0143433	-0.00518799	5.49316	0.0183105	0.0305176	0.0436401	0.0604248	0.0790405	-100.098	-80.1697	-60.0586	-40.0391	-20.0195	30.5176	19.989	40.0391	60.0586	80.0476	100.098
106.3	-0.0396729	-0.0308228	-0.0204468	-0.0140381	-0.00457764	5.18799	0.0186157	0.0311279	0.0439453	0.0610352	0.0784302	-100.159	-80.0476	-60.0586	-40.0085	-20.0195	0	20.0195	40.0085	59.9976	80.0781	100.037
106.4	-0.0396729	-0.0305176	-0.0204468	-0.0140381	-0.00427246	4.88281	0.0189209	0.0314331	0.0442505	0.0613403	0.078125	-100.128	-80.0781	-60.0586	-40.0391	-20.0195	0	20.0195	39.978	60.0586	80.1086	100.098
106.5	-0.0390625	-0.0302124	-0.020752	-0.0137329	-0.00457764	4.88281	0.0195312	0.0314331	0.0448608	0.0610352	0.078125	-100.128	-80.1086	-60.0281	-40.0391	-20.0195	30.5176	19.989	39.978	60.1196	80.0476	100.098
106.6	-0.0387573	-0.0305176	-0.0210571	-0.0134277	-0.00518799	4.88281	0.0198364	0.0308228	0.0448608	0.06073	0.0787354	-100.128	-80.0781	-60.0281	-40.1001	-20.05	91.5527	20.05	39.978	60.0891	80.1392	100.098
106.7	-0.0387573	-0.0305176	-0.0219727	-0.0134277	-0.00518799	5.79834	0.0198364	0.0305176	0.0445557	0.0604248	0.0793457	-100.128	-80.0476	-60.0281	-40.0391	-20.0195	61.0352	19.989	39.978	60.0281	80.1086	100.128
106.8	-0.0387573	-0.0311279	-0.0228882	-0.0134277	-0.00488281	6.40869	0.0192261	0.0305176	0.0439453	0.0595093	0.0802612	-100.098	-80.0781	-59.9976	-40.0391	-20.05	61.0352	19.989	40.0085	60.0586	80.1086	100.128
106.9	-0.0390625	-0.0314331	-0.0231934	-0.0137329	-0.00427246	6.71387	0.0189209	0.0308228	0.043335	0.0588989	0.0805664	-100.128	-80.1392	-60.0281	-40.0391	-20.0195	30.5176	19.9585	40.0391	60.0281	80.0781	100.128
107	-0.0393677	-0.0317383	-0.0231934	-0.0140381	-0.00396729	6.71387	0.0186157	0.0308228	0.043335	0.0582886	0.0808716	-100.159	-80.1697	-60.0586	-40.0085	-20.0195	30.5176	19.928	40.0391	60.0281	80.0781	100.098
107.1	-0.0396729	-0.0314331	-0.0228882	-0.0140381	-0.00427246	6.40869	0.0186157	0.0305176	0.0436401	0.0582886	0.0808716	-100.159	-80.1392	-60.0586	-40.0085	-20.0195	0	20.0195	40.0391	60.0281	80.0476	100.098
107.2	-0.0396729	-0.0311279	-0.022583	-0.0140381	-0.00488281	6.40869	0.0192261	0.0296021	0.0439453	0.0588989	0.0805664	-100.159	-80.0781	-60.0891	-40.0391	-20.0806	0	20.0195	40.0085	60.0281	80.0781	100.098
107.3	-0.0390625	-0.0311279	-0.0219727	-0.0134277	-0.00518799	7.01904	0.0195312	0.0289917	0.0442505	0.0592041	0.0799561	-100.067	-80.0781	-60.0281	-40.0391	-20.0195	0	19.989	40.0391	60.0586	80.0171	100.128
107.4	-0.0387573	-0.0308228	-0.0213623	-0.0134277	-0.00518799	7.01904	0.0198364	0.0292969	0.0445557	0.0601196	0.0787354	-100.128	-80.0781	-60.0586	-40.0391	-19.989	30.5176	19.989	40.0391	60.0586	80.0781	100.159
107.5	-0.0387573	-0.0314331	-0.0213623	-0.0137329	-0.00488281	6.71387	0.0195312	0.0296021	0.0448608	0.06073	0.078125	-100.128	-80.0781	-60.0281	-40.0391	-20.05	-30.5176	19.989	40.0085	60.0281	80.1392	100.128
107.6	-0.0390625	-0.0317383	-0.0216675	-0.0140381	-0.00488281	6.10352	0.0192261	0.0302124	0.0448608	0.0610352	0.078125	-100.159	-80.0781	-59.9976	-40.0391	-20.0195	30.5176	19.989	40.0391	60.0281	80.0781	100.067
107.7	-0.0396729	-0.0314331	-0.0219727	-0.0140381	-0.00488281	5.79834	0.0183105	0.0308228	0.0442505	0.0610352	0.0784302	-100.128	-80.1086	-59.967	-40.0085	-20.0195	61.0352	20.0195	40.0391	60.0281	80.1086	100.098
107.8	-0.0402832	-0.0311279	-0.0222778	-0.0140381	-0.00549316	5.79834	0.0177002	0.0308228	0.0439453	0.0604248	0.0787354	-100.128	-80.0781	-60.0281	-40.0391	-19.989	30.5176	20.0195	40.0391	60.0281	80.0781	100.067
107.9	-0.0402832	-0.0302124	-0.0219727	-0.0140381	-0.00579834	5.49316	0.017395	0.0308228	0.0439453	0.0604248	0.0784302	-100.128	-80.1086	-60.0586	-40.0391	-20.0195	91.5527	20.0195	40.0085	60.0281	80.0476	100.098
108	-0.039978	-0.0296021	-0.0216675	-0.0146484	-0.00610352	4.88281	0.0180054	0.0302124	0.0439453	0.0604248	0.0784302	-100.128	-80.0781	-60.0586	-40.0696	-20.0195	61.0352	19.9585	39.9475	60.0281	80.0781	100.098
108.1	-0.0396729	-0.0289917	-0.0213623	-0.0152588	-0.00610352	4.57764	0.0186157	0.0302124	0.0439453	0.0610352	0.0790405	-100.128	-80.0476	-60.0891	-40.0391	-19.989	0	19.989	40.0085	60.0586	80.1086	100.098
108.2	-0.0396729	-0.0292969	-0.0213623	-0.0152588	-0.00579834	4.88281	0.0189209	0.0302124	0.0439453	0.0613403	0.0796509	-100.098	-80.0781	-60.0281	-40.0696	-19.989	30.5176	20.0806	39.978	60.0586	80.0476	100.128
108.3	-0.0396729	-0.0296021	-0.0213623	-0.0152588	-0.00549316	5.49316	0.0189209	0.0305176	0.043335	0.0613403	0.0799561	-100.128	-80.0781	-60.0281	-40.0696	-20.0195	30.5176	19.989	40.0085	60.0586	80.0781	100.128
108.4	-0.039978	-0.0302124	-0.0216675	-0.0149536	-0.00549316	5.79834	0.0189209	0.0311279	0.0430298	0.0610352	0.0799561	-100.128	-80.1086	-60.0586	-40.0391	-20.0195	61.0352	19.928	40.0085	60.0281	80.0476	100.098
108.5	-0.0396729	-0.0305176	-0.0219727	-0.0149536	-0.00488281	5.79834	0.0192261	0.0323486	0.0424194	0.0601196	0.0793457	-100.098	-80.1086	-60.0891	-39.978	-19.989	30.5176	19.9585	40.0391	60.0586	80.0781	100.128
108.6	-0.0393677	-0.0308228	-0.0228882	-0.0146484	-0.00396729	5.18799	0.0192261	0.0332642	0.0424194	0.0595093	0.0790405	-100.128	-80.0476	-60.0281	-40.0085	-20.05	30.5176	19.9585	40.0391	59.9976	80.0781	100.098
108.7	-0.0396729	-0.0308228	-0.0234985	-0.0140381	-0.00366211	4.88281	0.0192261	0.0332642	0.0430298	0.0595093	0.0787354	-100.159	-80.0781	-60.0281	-40.0085	-19.989	0	19.989	40.0085	59.9976	80.0781	100.098
108.8	-0.0396729	-0.0305176	-0.0238037	-0.0131226	-0.00335693	4.57764	0.0192261	0.0332642	0.0439453	0.0598145	0.0790405	-100.128	-80.1086	-60.0891	-40.0085	-20.0195	0	19.989	39.978	60.0891	80.1086	100.098
108.9	-0.039978	-0.0302124	-0.0238037	-0.0125122	-0.00396729	4.88281	0.0189209	0.032959	0.0445557	0.0601196	0.0790405	-100.098	-80.0781	-60.0891	-40.0391	-19.989	30.5176	19.989	39.978	60.0586	80.0476	100.098
109	-0.0402832	-0.0305176	-0.0238037	-0.012207	-0.00488281	5.18799	0.0186157	0.0323486	0.045166	0.06073	0.0787354	-100.098	-80.1392	-60.0281	-40.0391	-19.989	-30.5176	20.0195	40.0696	60.0586	80.1086	100.128
109.1	-0.0405884	-0.0311279	-0.0238037	-0.0125122	-0.00579834	5.79834	0.0183105	0.0317383	0.045166	0.0613403	0.078125	-100.098	-80.0781	-60.0586	-40.0696	-20.05	30.5176	20.0195	40.0391	60.0281	80.0476	100.128
109.2	-0.0405884	-0.0320435	-0.0231934	-0.0128174	-0.00640869	6.40869	0.0183105	0.0308228	0.0448608	0.0616455	0.0778198	-100.098	-80.1392	-60.0586	-40.0391	-20.0195	61.0352	19.989	40.1001	60.0586	80.1392	100.128
109.3	-0.039978	-0.0323486	-0.0219727	-0.0131226	-0.00640869	6.71387	0.0183105	0.0305176	0.0445557	0.0616455	0.0775146	-100.128	-80.0781	-59.9976	-39.978	-20.0195	30.5176	19.9585	40.0391	60.0586	80.1086	100.128
109.4	-0.0396729	-0.0317383	-0.0210571	-0.0137329	-0.00610352	6.71387	0.0183105	0.0305176	0.0445557	0.0616455	0.0775146	-100.128	-80.0476	-60.0586	-40.0696	-20.05	-30.5176	19.989	40.0085	60.0281	80.0781	100.067
109.5	-0.0396729	-0.0311279	-0.020752	-0.0149536	-0.00579834	6.10352	0.0183105	0.0308228	0.0445557	0.0610352	0.0778198	-100.159	-80.1086	-59.9976	-40.0391	-19.989	30.5176	19.9585	40.0391	60.0586	80.0781	100.098
109.6	-0.039978	-0.0311279	-0.0213623	-0.0158691	-0.00549316	5.49316	0.0186157	0.0311279	0.0445557	0.0604248	0.078125	-100.098	-80.0476	-60.0891	-39.978	-19.989	61.0352	20.0195	39.978	60.0891	80.0476	100.037
109.7	-0.039978	-0.0314331	-0.0222778	-0.0164795	-0.00518799	4.57764	0.0189209	0.0311279	0.0445557	0.0595093	0.078125	-100.098	-80.0781	-60.0891	-40.0391	-20.0195	0	19.989	40.0085	60.0586	80.0476	100.128
109.8	-0.0393677	-0.0311279	-0.0222778	-0.0164795	-0.00488281	4.57764	0.0189209	0.0314331	0.0445557	0.0588989	0.078125	-100.098	-80.0781	-60.0891	-40.0696	-20.0195	30.5176	20.0195	39.978	60.0281	80.0781	100.067
109.9	-0.0387573	-0.0305176	-0.0213623	-0.015564	-0.00457764	5.49316	0.0192261	0.0317383	0.0448608	0.0585937	0.0778198	-100.159	-80.0781	-60.1196	-40.0391	-20.0195	61.0352	19.9585	39.978	60.0891	80.0476	100.098
110	-0.0387573	-0.0305176	-0.020752	-0.0146484	-0.00457764	6.71387	0.0195312	0.0314331	0.0448608	0.0588989	0.0778198	-100.098	-80.0781	-60.0586	-40.0391	-20.0195	30.5176	19.9585	40.0391	60.0281	80.0781	100.128
110.1	-0.0387573	-0.0314331	-0.020752	-0.0140381	-0.00518799	6.71387	0.0198364	0.0308228	0.0442505	0.0588989	0.0772095	-100.067	-80.1086	-60.1196	-40.0391	-20.0195	30.5176	19.989	40.1306	60.0586	80.0781	100.128
110.2	-0.0390625	-0.0320435	-0.0213623	-0.0143433	-0.00549316	6.40869	0.0192261	0.0305176	0.0436401	0.0579834	0.0765991	-100.159	-80.0781	-60.0586	-39.978	-19.989	30.5176	19.989	40.0391	60.0586	80.1086	100.098
110.3	-0.0390625	-0.0320435	-0.0219727	-0.0143433	-0.00610352	6.40869	0.0183105	0.0302124	0.043335	0.057373	0.0759888	-100.128	-80.1392	-60.0891	-40.0391	-20.0195	30.5176	20.0195	40.0391	60.0891	80.0781	100.159
110.4	-0.0396729	-0.0317383	-0.022583	-0.0146484	-0.00610352	6.40869	0.017395	0.0302124	0.0439453	0.0570679	0.0762939	-100.159	-80.0781	-60.1196	-40.0391	-19.989	0	19.989	40.0391	60.0891	80.0476	100.098
110.5	-0.039978	-0.0314331	-0.0228882	-0.0146484	-0.00610352	6.40869	0.017395	0.0296021	0.0445557	0.0570679	0.0765991	-100.128	-80.1086	-60.1196	-39.978	-19.9585	-61.0352	19.989	40.0085	60.0891	80.0476	100.159
110.6	-0.0405884	-0.0314331	-0.0231934	-0.0143433	-0.00549316	6.40869	0.0177002	0.0286865	0.0448608	0.0576782	0.0769043	-100.128	-80.1392	-60.0891	-40.0391	-20.0806	0	20.0195	40.0391	60.0281	80.0476	100.159
110.7	-0.0408936	-0.0314331	-0.0234985	-0.0140381	-0.00488281	6.40869	0.0183105	0.0283813	0.0454712	0.0582886	0.0769043	-100.128	-80.0476	-60.1196	-40.0391	-20.0195	0	19.989	40.0696	60.0586	80.0781	100.128
110.8	-0.0411987	-0.0314331	-0.0234985	-0.0140381	-0.00488281	6.10352	0.0186157	0.0292969	0.0457764	0.0588989	0.0769043	-100.067	-80.1086	-60.0586	-40.0085	-20.0195	61.0352	19.989	40.0391	60.0891	80.0781	100.159
110.9	-0.0411987	-0.0311279	-0.0234985	-0.0140381	-0.00518799	5.79834	0.0186157	0.0302124	0.0457764	0.0592041	0.0765991	-100.067	-80.1392	-60.1196	-40.0696	-19.989	0	20.0195	40.0696	60.0586	80.0781	100.159
111	-0.0408936	-0.0311279	-0.0228882	-0.0143433	-0.00579834	5.18799	0.0186157	0.0311279	0.0454712	0.0598145	0.0765991	-100.128	-80.0781	-60.0586	-40.0085	-19.9585	0	19.9585	40.1001	60.0586	80.0476	100.128
111.1	-0.0402832	-0.0314331	-0.0219727	-0.0146484	-0.00579834	5.18799	0.0186157	0.0314331	0.0448608	0.0601196	0.0765991	-100.189	-80.0781	-60.1196	-40.0696	-20.0195	0	19.9585	40.0085	60.0586	80.0171	100.098
111.2	-0.0396729	-0.0317383	-0.0210571	-0.0146484	-0.00579834	5.18799	0.0186157	0.0320435	0.0442505	0.0601196	0.0765991	-100.159	-80.0781	-60.0891	-40.0696	-19.9585	30.5176	19.989	40.0391	60.0891	80.0171	100.067
111.3	-0.039978	-0.0320435	-0.0204468	-0.0140381	-0.00549316	5.18799	0.0186157	0.0323486	0.0436401	0.0598145	0.0762939	-100.159	-80.1086	-60.0891	-40.0391	-19.9585	61.0352	19.9585	40.0391	60.1196	80.0171	100.128
111.4	-0.0405884	-0.0320435	-0.0204468	-0.0137329	-0.00549316	5.49316	0.0189209	0.0323486	0.0430298	0.0595093	0.0759888	-100.128	-80.1086	-60.0891	-40.0085	-19.989	30.5176	20.0195	40.0696	59.9976	80.0781	100.098
111.5	-0.0411987	-0.0317383	-0.020752	-0.0131226	-0.00579834	6.40869	0.0189209	0.0317383	0.0427246	0.0592041	0.0756836	-100.098	-80.0781	-60.0891	-40.0391	-20.0195	61.0352	19.989	39.978	60.0586	80.0781	100.159
111.6	-0.0411987	-0.0314331	-0.0210571	-0.0128174	-0.00579834	6.71387	0.0186157	0.0311279	0.0427246	0.0588989	0.0753784	-100.128	-80.0781	-60.0891	-40.0085	-20.05	30.5176	20.0195	40.0391	60.0281	80.0781	100.128
111.7	-0.0408936	-0.0314331	-0.0219727	-0.0128174	-0.00549316	6.71387	0.0186157	0.0305176	0.0430298	0.0585937	0.0756836	-100.128	-80.1392	-60.0891	-40.0391	-19.928	30.5176	19.989	40.1306	60.0586	80.0781	100.098
111.8	-0.0405884	-0.0314331	-0.0228882	-0.0134277	-0.00579834	6.40869	0.0183105	0.0305176	0.043335	0.0579834	0.0762939	-100.159	-80.1086	-60.0586	-40.0696	-20.0195	30.5176	19.989	40.0391	59.9976	80.0781	100.128
111.9	-0.0402832	-0.0311279	-0.0234985	-0.0143433	-0.00579834	5.79834	0.017395	0.0305176	0.0439453	0.0576782	0.0765991	-100.159	-80.1392	-60.0891	-40.0696	-19.989	30.5176	19.9585	40.0696	60.0586	80.1086	100.128
112	-0.039978	-0.0305176	-0.0234985	-0.0143433	-0.00579834	5.49316	0.0164795	0.0305176	0.0445557	0.0579834	0.0772095	-100.159	-80.1086	-60.0891	-40.0391	-19.989	-30.5176	20.0195	40.0391	60.0891	80.0781	100.128
112.1	-0.039978	-0.0299072	-0.0234985	-0.0137329	-0.00518799	5.49316	0.0164795	0.0302124	0.045166	0.0588989	0.0772095	-100.128	-80.0781	-60.1196	-40.1001	-19.989	-30.5176	19.9585	40.0696	60.0586	80.0476	100.098
112.2	-0.0402832	-0.0296021	-0.0231934	-0.0131226	-0.00488281	5.79834	0.0177002	0.0299072	0.0454712	0.0598145	0.0772095	-100.098	-80.0781	-60.1196	-40.0696	-20.0195	-30.5176	19.989	40.0391	60.1196	80.0476	100.128
112.3	-0.0393677	-0.0299072	-0.0228882	-0.0128174	-0.00518799	6.10352	0.0189209	0.0299072	0.0454712	0.06073	0.0778198	-100.128	-80.1086	-60.1196	-40.0391	-20.0195	0	19.989	40.0696	60.0586	80.0781	100.098
112.4	-0.0384521	-0.0302124	-0.022583	-0.0128174	-0.00579834	5.79834	0.0198364	0.0302124	0.0454712	0.06073	0.0787354	-100.159	-80.1392	-60.0586	-40.0696	-19.989	0	19.9585	40.0391	60.0891	80.1392	100.128
112.5	-0.0378418	-0.0308228	-0.0219727	-0.0128174	-0.00579834	5.49316	0.0204468	0.0305176	0.0454712	0.06073	0.0790405	-100.128	-80.1086	-60.1501	-40.0696	-19.989	0	19.989	40.0696	60.0281	80.0476	100.098
112.6	-0.038147	-0.0311279	-0.0216675	-0.0128174	-0.00518799	5.18799	0.020752	0.0302124	0.045166	0.0604248	0.0787354	-100.159	-80.1086	-60.0586	-40.0391	-20.0195	30.5176	19.989	40.0696	60.0891	80.0781	100.098
112.7	-0.0390625	-0.0317383	-0.0216675	-0.0128174	-0.00488281	5.18799	0.020752	0.0299072	0.0445557	0.0604248	0.078125	-100.128	-80.1086	-60.0891	-40.0391	-19.989	-61.0352	20.0806	40.0391	60.0891	80.0781	100.128
112.8	-0.039978	-0.0314331	-0.0219727	-0.0131226	-0.00457764	5.49316	0.0201416	0.0296021	0.0436401	0.06073	0.0775146	-100.159	-80.1392	-60.0891	-40.1001	-19.989	-30.5176	20.0195	40.0391	60.0891	80.0476	100.098
112.9	-0.0408936	-0.0308228	-0.0219727	-0.0134277	-0.00457764	6.10352	0.0192261	0.0302124	0.0430298	0.0610352	0.0772095	-100.189	-80.1086	-60.1196	-40.0696	-19.989	-30.5176	20.05	40.0391	60.0891	80.0781	100.128
113	-0.0411987	-0.0299072	-0.0222778	-0.0140381	-0.00488281	6.71387	0.0183105	0.0311279	0.0427246	0.0616455	0.0772095	-100.128	-80.1086	-60.0891	-40.0391	-20.0195	0	19.9585	40.0696	60.0891	80.0781	100.037
113.1	-0.0408936	-0.0292969	-0.0219727	-0.0140381	-0.00549316	6.71387	0.017395	0.0317383	0.043335	0.0613403	0.0772095	-100.098	-80.0781	-60.0891	-40.0696	-20.0195	0	20.0806	39.978	60.0891	80.0781	100.128
113.2	-0.0402832	-0.0292969	-0.0219727	-0.0137329	-0.00610352	6.71387	0.0170898	0.0320435	0.0439453	0.06073	0.0772095	-100.128	-80.1086	-60.0891	-40.0696	-20.0195	-30.5176	19.989	40.0391	60.0586	80.1392	100.098
113.3	-0.0396729	-0.0296021	-0.0222778	-0.0131226	-0.00640869	6.71387	0.0170898	0.0317383	0.0439453	0.0604248	0.0775146	-100.128	-80.0781	-60.0586	-40.0391	-19.989	0	20.0195	40.0696	60.1196	80.0781	100.159
113.4	-0.0390625	-0.0302124	-0.0222778	-0.0131226	-0.00640869	6.71387	0.0170898	0.0311279	0.0436401	0.0601196	0.0775146	-100.128	-80.1392	-60.1196	-40.0391	-19.989	-30.5176	19.989	40.0391	60.1196	80.0781	100.098
113.5	-0.0387573	-0.0308228	-0.0219727	-0.0134277	-0.00610352	6.40869	0.0177002	0.0308228	0.043335	0.0601196	0.0778198	-100.159	-80.1086	-60.1196	-40.0696	-19.9585	0	20.0195	40.0696	60.0586	80.0781	100.159
113.6	-0.0387573	-0.0311279	-0.0222778	-0.0140381	-0.00610352	5.49316	0.0180054	0.0308228	0.0430298	0.0601196	0.0778198	-100.128	-80.1392	-60.0891	-40.1001	-20.0195	-30.5176	20.0195	40.0391	60.0586	80.0781	100.159
113.7	-0.0396729	-0.0311279	-0.022583	-0.0143433	-0.00610352	5.18799	0.0183105	0.0305176	0.0430298	0.0601196	0.0778198	-100.128	-80.0171	-60.1196	-40.0391	-20.0195	-30.5176	20.05	40.0391	60.0891	80.0476	100.128
113.8	-0.0402832	-0.0305176	-0.0228882	-0.0143433	-0.00610352	4.88281	0.0180054	0.0299072	0.0427246	0.0595093	0.0772095	-100.128	-80.0781	-60.0586	-40.0696	-20.0195	-30.5176	20.05	40.0085	60.1196	80.0781	100.159
113.9	-0.0405884	-0.0299072	-0.0228882	-0.0143433	-0.00579834	4.88281	0.0180054	0.0292969	0.0427246	0.0592041	0.0769043	-100.098	-80.0476	-60.0891	-40.0696	-20.0195	0	19.989	40.0391	60.0891	80.0781	100.098
114	-0.0402832	-0.0302124	-0.0228882	-0.0140381	-0.00549316	5.18799	0.0177002	0.0292969	0.0430298	0.0588989	0.0762939	-100.098	-80.0781	-60.0586	-40.0391	-19.989	30.5176	20.0195	40.1001	60.0891	80.1086	100.189
114.1	-0.0396729	-0.0302124	-0.022583	-0.0134277	-0.00518799	5.49316	0.017395	0.0305176	0.043335	0.0585937	0.0762939	-100.128	-80.0781	-60.1501	-40.0696	-20.05	61.0352	20.0195	40.0391	60.0586	80.0781	100.159
114.2	-0.0396729	-0.0302124	-0.0228882	-0.0131226	-0.00488281	5.49316	0.017395	0.0314331	0.043335	0.0582886	0.0765991	-100.067	-80.0781	-60.0891	-40.0391	-20.0195	0	19.989	40.0696	60.1196	80.0476	100.159
114.3	-0.0402832	-0.0305176	-0.0231934	-0.0128174	-0.00518799	5.49316	0.017395	0.0323486	0.0436401	0.0585937	0.0769043	-100.159	-80.1086	-60.1196	-40.0391	-20.0195	-30.5176	20.05	40.0391	60.0891	80.0781	100.159
114.4	-0.0408936	-0.0314331	-0.0234985	-0.0131226	-0.00549316	5.49316	0.0177002	0.0326538	0.0439453	0.0595093	0.0772095	-100.067	-80.0781	-60.0891	-40.0696	-19.928	-30.5176	20.0195	40.0391	60.0891	80.0171	100.128
114.5	-0.0415039	-0.0320435	-0.0238037	-0.0131226	-0.00610352	5.49316	0.017395	0.0323486	0.0439453	0.0601196	0.0775146	-100.159	-80.0781	-60.0891	-40.0696	-19.989	-61.0352	20.0806	40.0391	60.0891	80.0476	100.128
114.6	-0.0408936	-0.0320435	-0.0234985	-0.0128174	-0.00640869	6.10352	0.0177002	0.0320435	0.0439453	0.06073	0.0778198	-100.128	-80.0781	-60.1196	-40.0391	-19.9585	0	20.0195	40.0696	60.1196	80.0781	100.128
114.7	-0.0402832	-0.0317383	-0.0231934	-0.0125122	-0.00579834	6.40869	0.0180054	0.0314331	0.0436401	0.06073	0.0778198	-100.159	-80.0476	-60.1196	-40.1001	-19.989	-30.5176	19.989	40.0696	60.0891	80.0781	100.128
114.8	-0.0393677	-0.0308228	-0.0231934	-0.0125122	-0.00518799	6.40869	0.0183105	0.0311279	0.043335	0.0604248	0.0772095	-100.159	-80.0476	-60.0891	-40.0696	-20.0195	30.5176	20.05	40.1001	60.0891	80.0781	100.128
114.9	-0.0390625	-0.0305176	-0.0234985	-0.0128174	-0.00427246	6.10352	0.0186157	0.0308228	0.0430298	0.0601196	0.0769043	-100.098	-80.0781	-60.0891	-40.0696	-19.989	0	20.0195	40.0391	60.0586	80.1086	100.159
115	-0.0390625	-0.0308228	-0.0234985	-0.0134277	-0.00396729	5.49316	0.0183105	0.0308228	0.0427246	0.0598145	0.0762939	-100.128	-80.0781	-60.0586	-40.0696	-19.989	-30.5176	19.989	40.0696	60.0586	80.0476	100.159
115.1	-0.0393677	-0.0308228	-0.0228882	-0.0146484	-0.00427246	5.18799	0.0180054	0.0308228	0.0427246	0.0601196	0.0765991	-100.128	-80.0781	-60.1196	-40.1001	-20.05	-30.5176	20.05	40.1001	60.0891	80.0781	100.098
115.2	-0.0393677	-0.0308228	-0.0222778	-0.0158691	-0.00518799	4.88281	0.017395	0.0308228	0.0430298	0.0604248	0.0765991	-100.159	-80.1392	-60.0891	-40.0391	-20.05	0	19.989	40.0391	60.1196	80.0781	100.128
115.3	-0.0396729	-0.0308228	-0.0219727	-0.0167847	-0.00610352	4.57764	0.017395	0.0308228	0.043335	0.0601196	0.0769043	-100.159	-80.0781	-60.0891	-40.0391	-20.0195	0	20.05	40.0696	60.0586	80.0781	100.128
115.4	-0.0393677	-0.0308228	-0.0216675	-0.0170898	-0.00640869	4.57764	0.0183105	0.0308228	0.043335	0.0595093	0.0772095	-100.159	-80.0476	-60.0586	-40.0696	-19.989	-30.5176	19.9585	40.0391	60.0586	80.0476	100.128
115.5	-0.0390625	-0.0311279	-0.0216675	-0.0167847	-0.00701904	4.57764	0.0189209	0.0308228	0.0427246	0.0588989	0.0772095	-100.159	-80.0476	-60.0891	-40.0391	-19.989	0	20.0195	40.0391	60.1196	80.0171	100.128
115.6	-0.0387573	-0.0311279	-0.0213623	-0.015564	-0.00701904	4.57764	0.0198364	0.0305176	0.0424194	0.0588989	0.0772095	-100.159	-80.0781	-60.0891	-40.0696	-20.0195	-61.0352	19.9585	40.1001	60.1196	80.0781	100.159
115.7	-0.0384521	-0.0308228	-0.0213623	-0.0143433	-0.00701904	4.57764	0.0195312	0.0302124	0.0424194	0.0588989	0.0772095	-100.159	-80.0476	-60.1196	-40.1001	-20.0806	30.5176	19.989	40.0696	60.0586	80.1086	100.128
115.8	-0.038147	-0.0305176	-0.0216675	-0.0137329	-0.00640869	4.88281	0.0189209	0.0302124	0.0430298	0.0592041	0.0778198	-100.128	-80.1086	-60.0891	-40.1001	-20.0195	0	19.9585	40.0696	60.0281	80.0781	100.159
115.9	-0.0378418	-0.0305176	-0.0222778	-0.0137329	-0.00610352	5.18799	0.0180054	0.0299072	0.0430298	0.0592041	0.0784302	-100.159	-80.1392	-60.0586	-40.0696	-20.05	-30.5176	20.0195	40.1001	60.0586	80.1086	100.159
116	-0.0372314	-0.0305176	-0.022583	-0.0140381	-0.00579834	5.49316	0.0177002	0.0302124	0.0430298	0.0595093	0.0784302	-100.159	-80.0781	-60.1196	-40.1001	-20.0195	-30.5176	20.05	40.0391	60.0281	80.1086	100.128
116.1	-0.0375366	-0.0308228	-0.0228882	-0.0143433	-0.00518799	5.79834	0.0177002	0.0302124	0.0430298	0.0595093	0.078125	-100.159	-80.0781	-60.0281	-40.0696	-19.989	-61.0352	20.0195	40.0391	60.0586	80.0781	100.098
116.2	-0.038147	-0.0308228	-0.0228882	-0.0143433	-0.00518799	5.79834	0.0177002	0.0305176	0.0430298	0.0598145	0.0775146	-100.159	-80.0476	-60.0891	-40.1001	-19.989	0	20.0806	40.0391	60.0891	80.1086	100.098
116.3	-0.0390625	-0.0305176	-0.0228882	-0.0140381	-0.00518799	5.79834	0.017395	0.0308228	0.0436401	0.06073	0.0769043	-100.098	-80.0476	-60.0891	-40.1001	-20.0195	0	20.0195	40.0696	60.1501	80.0781	100.098
116.4	-0.0396729	-0.0302124	-0.0222778	-0.0140381	-0.00579834	5.49316	0.0177002	0.0311279	0.0442505	0.0613403	0.0765991	-100.128	-80.0476	-60.0891	-40.1001	-20.0195	0	19.989	40.1001	60.1501	80.0781	100.159
116.5	-0.0396729	-0.0299072	-0.0216675	-0.0143433	-0.00640869	5.18799	0.0180054	0.0311279	0.0445557	0.0613403	0.0762939	-100.067	-80.0781	-60.0586	-40.0696	-19.989	-61.0352	19.989	40.0696	60.1196	80.1086	100.159
116.6	-0.0393677	-0.0302124	-0.020752	-0.0146484	-0.00701904	4.88281	0.0186157	0.0308228	0.0445557	0.0604248	0.0762939	-100.128	-80.0476	-60.0891	-40.1001	-19.989	-30.5176	20.0195	40.0391	60.0891	80.0476	100.098
116.7	-0.0390625	-0.0305176	-0.020752	-0.0149536	-0.00732422	4.88281	0.0189209	0.0308228	0.0439453	0.0598145	0.0762939	-100.128	-80.1086	-60.0586	-40.0696	-19.9585	-30.5176	20.0195	40.0696	60.0586	80.0781	100.128
116.8	-0.0390625	-0.0305176	-0.0216675	-0.0149536	-0.00671387	4.88281	0.0189209	0.0308228	0.043335	0.0598145	0.0762939	-100.159	-80.1392	-60.1196	-40.0391	-20.05	-30.5176	20.05	40.1001	60.1196	80.1086	100.098
116.9	-0.0396729	-0.0305176	-0.0222778	-0.0146484	-0.00640869	5.49316	0.0189209	0.0308228	0.0430298	0.0604248	0.0762939	-100.159	-80.0781	-60.1196	-40.0391	-19.9585	-30.5176	20.0195	40.0696	60.1196	80.1086	100.159
117	-0.0405884	-0.0305176	-0.022583	-0.0146484	-0.00610352	6.40869	0.0189209	0.0305176	0.0430298	0.0610352	0.0765991	-100.128	-80.0476	-60.1196	-40.0696	-20.0195	30.5176	19.989	40.0391	60.0891	80.0171	100.128
117.1	-0.0408936	-0.0305176	-0.0228882	-0.0146484	-0.00610352	6.71387	0.0186157	0.0296021	0.0430298	0.0613403	0.0765991	-100.159	-80.0476	-60.0891	-40.0696	-19.989	-30.5176	20.0195	40.0391	60.0891	80.0171	100.128
117.2	-0.0405884	-0.0302124	-0.0228882	-0.0149536	-0.00640869	6.10352	0.0186157	0.0289917	0.0430298	0.06073	0.0765991	-100.128	-80.1086	-60.0586	-40.0696	-20.0195	-61.0352	20.0195	40.0696	60.0891	80.1086	100.159
117.3	-0.039978	-0.0302124	-0.0231934	-0.0146484	-0.00640869	5.79834	0.0183105	0.0283813	0.0430298	0.0601196	0.0765991	-100.128	-80.0476	-60.0891	-40.0696	-20.0195	0	20.0195	40.0391	60.0891	80.0781	100.159
117.4	-0.0396729	-0.0299072	-0.0228882	-0.0140381	-0.00579834	5.79834	0.0183105	0.0286865	0.043335	0.0601196	0.0769043	-100.159	-80.1086	-60.0586	-40.0391	-20.0195	30.5176	19.989	40.0696	60.0586	80.0476	100.128
117.5	-0.0402832	-0.0299072	-0.022583	-0.0134277	-0.00518799	6.71387	0.0183105	0.0296021	0.0436401	0.0601196	0.0775146	-100.159	-80.1392	-60.0586	-40.0085	-20.05	0	19.989	40.0696	60.0586	80.0476	100.128
117.6	-0.0405884	-0.0302124	-0.0219727	-0.0134277	-0.00488281	7.32422	0.0180054	0.0302124	0.0436401	0.0601196	0.0775146	-100.128	-80.1086	-60.1196	-40.0696	-20.0195	-30.5176	20.0195	40.0391	60.1196	80.1392	100.128
117.7	-0.0411987	-0.0305176	-0.0216675	-0.0137329	-0.00518799	7.32422	0.0177002	0.0308228	0.0436401	0.0595093	0.0775146	-100.128	-80.1086	-60.0891	-40.0696	-19.989	0	19.989	40.0391	60.1196	80.0781	100.098
117.8	-0.0415039	-0.0308228	-0.0219727	-0.0134277	-0.00488281	6.71387	0.0180054	0.0305176	0.043335	0.0592041	0.0775146	-100.159	-80.0781	-60.0891	-40.0391	-19.989	0	20.0195	40.0391	60.0891	80.0781	100.128
117.9	-0.0415039	-0.0308228	-0.022583	-0.0134277	-0.00488281	5.79834	0.0186157	0.0305176	0.0430298	0.0588989	0.078125	-100.128	-80.0781	-60.0891	-40.0391	-19.9585	0	20.05	40.0391	60.0891	80.0781	100.128
118	-0.0411987	-0.0308228	-0.0231934	-0.0137329	-0.00488281	5.49316	0.0189209	0.0305176	0.0427246	0.0592041	0.0790405	-100.098	-80.0781	-60.0281	-40.0696	-19.989	30.5176	19.989	40.0696	60.0891	80.1086	100.098
118.1	-0.0408936	-0.0311279	-0.0234985	-0.0143433	-0.00518799	5.49316	0.0192261	0.0305176	0.0421143	0.0598145	0.0790405	-100.159	-80.1086	-60.0281	-40.0696	-19.989	30.5176	19.989	40.0391	60.0281	80.0476	100.128
118.2	-0.0402832	-0.0311279	-0.0234985	-0.0146484	-0.00549316	5.79834	0.0192261	0.0302124	0.0418091	0.06073	0.0793457	-100.098	-80.0476	-60.0586	-40.0085	-20.0195	30.5176	19.989	40.0391	60.0586	80.1086	100.189
118.3	-0.039978	-0.0311279	-0.0234985	-0.0146484	-0.00518799	6.10352	0.0186157	0.0302124	0.0424194	0.0610352	0.0790405	-100.098	-80.1392	-60.0891	-40.0085	-19.989	0	19.989	40.0391	60.0891	80.0781	100.159
118.4	-0.0396729	-0.0314331	-0.0234985	-0.0146484	-0.00549316	5.49316	0.0183105	0.0305176	0.043335	0.0610352	0.078125	-100.189	-80.1086	-60.0891	-40.0391	-20.0195	0	19.989	40.1001	60.0586	80.0781	100.067
118.5	-0.0393677	-0.0314331	-0.0231934	-0.0143433	-0.00549316	4.88281	0.0183105	0.0302124	0.043335	0.0604248	0.0765991	-100.128	-80.1392	-60.1196	-40.0696	-20.05	-30.5176	20.0195	40.0391	60.0891	80.0781	100.128
118.6	-0.0393677	-0.0311279	-0.0222778	-0.0140381	-0.00518799	4.88281	0.0183105	0.0302124	0.0436401	0.06073	0.0756836	-100.128	-80.1086	-60.0891	-40.0391	-20.05	30.5176	19.989	40.0696	60.0586	80.0476	100.128
118.7	-0.0393677	-0.0302124	-0.0216675	-0.0137329	-0.00518799	5.18799	0.0186157	0.0305176	0.0436401	0.0613403	0.0762939	-100.128	-80.1392	-60.0281	-39.978	-20.0195	30.5176	19.9585	40.0391	60.0281	80.0781	100.098
118.8	-0.0396729	-0.0296021	-0.0216675	-0.0134277	-0.00518799	5.49316	0.0186157	0.0311279	0.0439453	0.0613403	0.0772095	-100.098	-80.0781	-60.0586	-40.0085	-20.05	30.5176	20.05	40.0391	60.0281	80.0781	100.159
118.9	-0.0396729	-0.0292969	-0.0213623	-0.0131226	-0.00518799	5.49316	0.0180054	0.0317383	0.0442505	0.0610352	0.0778198	-100.159	-80.0781	-60.0586	-40.0085	-19.989	61.0352	19.9585	40.0085	60.0281	80.0476	100.159
119	-0.0390625	-0.0296021	-0.0213623	-0.0131226	-0.00457764	5.49316	0.017395	0.0320435	0.0442505	0.0610352	0.0778198	-100.159	-80.0781	-60.0281	-40.0391	-19.989	0	19.989	40.0391	60.0281	80.0781	100.098
119.1	-0.038147	-0.0299072	-0.0213623	-0.0131226	-0.00427246	5.49316	0.0167847	0.0317383	0.0442505	0.0613403	0.0775146	-100.159	-80.0781	-60.0281	-40.0085	-19.989	0	20.0195	40.0391	60.0586	80.0476	100.159
119.2	-0.038147	-0.0302124	-0.0216675	-0.0134277	-0.00427246	6.10352	0.0170898	0.0308228	0.0442505	0.0610352	0.0775146	-100.159	-80.1086	-60.0586	-40.1001	-19.9585	-30.5176	19.9585	40.0696	60.0281	80.0171	100.098
119.3	-0.038147	-0.0299072	-0.0216675	-0.0137329	-0.00457764	6.40869	0.017395	0.0299072	0.0439453	0.0604248	0.0775146	-100.098	-80.0171	-60.0891	-40.0696	-19.9585	0	19.9585	40.0391	60.0281	80.0476	100.128
119.4	-0.038147	-0.0299072	-0.0222778	-0.0134277	-0.00549316	6.71387	0.0177002	0.0296021	0.0439453	0.0598145	0.0772095	-100.128	-80.1086	-60.0891	-40.0085	-19.989	30.5176	19.989	40.0696	59.9976	80.0171	100.098
119.5	-0.0378418	-0.0296021	-0.022583	-0.0131226	-0.00579834	6.71387	0.0177002	0.0292969	0.0439453	0.0595093	0.0765991	-100.098	-80.0476	-60.0891	-40.0696	-19.989	0	20.0195	40.0085	60.0586	80.0476	100.098
119.6	-0.0375366	-0.0292969	-0.0228882	-0.0131226	-0.00579834	6.40869	0.0180054	0.0296021	0.0439453	0.0592041	0.0756836	-100.128	-80.0781	-60.0891	-40.0696	-19.989	61.0352	19.989	40.0696	60.0586	80.0476	100.098
119.7	-0.0375366	-0.0292969	-0.0228882	-0.0128174	-0.00549316	5.79834	0.0186157	0.0299072	0.0436401	0.0595093	0.0750732	-100.159	-80.0781	-60.0586	-40.0696	-19.989	30.5176	19.989	40.0391	60.0281	80.0476	100.067
119.8	-0.0372314	-0.0292969	-0.022583	-0.0131226	-0.00457764	5.49316	0.0195312	0.0305176	0.0436401	0.0595093	0.0744629	-100.128	-80.1086	-59.9976	-40.0391	-19.9585	0	19.9585	40.0085	60.1196	80.0476	100.128
119.9	-0.0375366	-0.0299072	-0.0222778	-0.0134277	-0.00427246	4.57764	0.0204468	0.0311279	0.043335	0.0601196	0.0744629	-100.128	-80.0781	-60.0281	-40.0696	-20.05	30.5176	19.989	40.0085	60.0891	80.0781	100.098
120	-0.0378418	-0.0299072	-0.0219727	-0.0134277	-0.00457764	3.96729	0.0204468	0.0314331	0.0430298	0.0604248	0.0744629	-100.189	-80.0781	-60.0891	-40.0696	-20.0195	0	19.989	40.0696	60.0586	80.0476	100.128
120.1	-0.0384521	-0.0296021	-0.0213623	-0.0137329	-0.00518799	3.96729	0.0201416	0.0314331	0.0430298	0.06073	0.0750732	-100.128	-80.0781	-60.0586	-39.9475	-20.0195	0	19.989	39.978	60.0891	80.0781	100.067
120.2	-0.0387573	-0.0292969	-0.0210571	-0.0137329	-0.00579834	4.57764	0.0195312	0.0314331	0.0430298	0.06073	0.0753784	-100.159	-80.0476	-60.0891	-40.0696	-19.989	30.5176	20.0195	40.0085	60.0586	80.0781	100.067
120.3	-0.0393677	-0.0292969	-0.020752	-0.0137329	-0.00610352	5.18799	0.0189209	0.0314331	0.0430298	0.0604248	0.0759888	-100.128	-80.1086	-60.1196	-40.0391	-20.0195	0	20.0195	40.1001	60.0891	80.0476	100.067
120.4	-0.0396729	-0.0292969	-0.0213623	-0.0137329	-0.00610352	5.18799	0.0186157	0.0311279	0.043335	0.0598145	0.0762939	-100.159	-80.0476	-60.0891	-40.0696	-20.0195	61.0352	19.9585	40.0391	60.0281	80.1086	100.128
120.5	-0.039978	-0.0292969	-0.0216675	-0.0137329	-0.00549316	5.18799	0.0189209	0.0308228	0.0439453	0.0588989	0.0765991	-100.098	-80.0781	-60.0586	-40.0391	-20.0195	0	19.989	39.978	60.0586	80.0476	100.128
120.6	-0.0402832	-0.0296021	-0.0222778	-0.0137329	-0.00488281	4.88281	0.0189209	0.0305176	0.0436401	0.0585937	0.0769043	-100.128	-80.0781	-60.0891	-40.0696	-20.0195	30.5176	19.989	40.0391	60.0281	80.0781	100.128
120.7	-0.0396729	-0.0299072	-0.022583	-0.0140381	-0.00457764	4.88281	0.0189209	0.0302124	0.043335	0.0579834	0.0775146	-100.128	-80.0781	-60.0281	-40.0391	-20.0806	0	19.9585	39.978	60.0891	80.0476	100.098
120.8	-0.0390625	-0.0299072	-0.022583	-0.0143433	-0.00427246	4.88281	0.0186157	0.0302124	0.043335	0.0579834	0.0778198	-100.159	-80.1086	-60.0586	-40.0391	-20.0195	30.5176	20.0195	40.0085	60.0586	80.0781	100.098
120.9	-0.0384521	-0.0299072	-0.022583	-0.0143433	-0.00457764	4.88281	0.0189209	0.0302124	0.043335	0.0579834	0.0778198	-100.067	-80.0781	-60.0891	-39.978	-20.0195	-30.5176	20.0806	40.0085	60.0281	80.0781	100.067
121	-0.038147	-0.0302124	-0.022583	-0.0140381	-0.00518799	5.18799	0.0195312	0.0302124	0.043335	0.0582886	0.0775146	-100.128	-80.1392	-60.0586	-40.0085	-19.989	0	19.989	40.0391	60.0281	80.0476	100.037
121.1	-0.0378418	-0.0308228	-0.0222778	-0.0137329	-0.00549316	5.79834	0.0201416	0.0305176	0.0430298	0.0582886	0.0775146	-100.067	-80.0781	-60.0891	-39.978	-20.05	0	20.0806	40.0391	60.0586	80.0476	100.037
121.2	-0.0378418	-0.0314331	-0.022583	-0.0131226	-0.00549316	6.40869	0.0204468	0.0305176	0.0427246	0.0585937	0.0775146	-100.098	-80.1086	-60.1196	-40.1001	-19.9585	61.0352	19.989	40.0391	60.0586	80.0476	100.128
121.3	-0.0378418	-0.0317383	-0.022583	-0.0131226	-0.00549316	6.71387	0.0204468	0.0308228	0.0430298	0.0592041	0.0775146	-100.067	-80.0476	-60.0281	-40.0391	-20.0195	0	19.9585	40.0085	60.0891	80.0171	100.098
121.4	-0.0384521	-0.0317383	-0.0222778	-0.0131226	-0.00549316	6.71387	0.0198364	0.0314331	0.043335	0.0598145	0.0778198	-100.128	-80.0781	-60.0586	-40.0085	-20.0195	30.5176	19.928	40.0085	60.0281	80.0781	100.128
121.5	-0.0384521	-0.0311279	-0.0219727	-0.0134277	-0.00579834	5.79834	0.0189209	0.0317383	0.0436401	0.0601196	0.0778198	-100.128	-80.1392	-60.0586	-40.0085	-20.0195	-30.5176	19.9585	40.0391	60.0281	80.0476	100.098
121.6	-0.0390625	-0.0308228	-0.0219727	-0.0137329	-0.00579834	5.18799	0.0183105	0.0317383	0.0436401	0.0601196	0.0778198	-100.128	-80.1086	-60.0891	-40.0391	-20.0195	30.5176	19.9585	40.0085	60.0281	80.1392	100.098
121.7	-0.0390625	-0.0308228	-0.0219727	-0.0140381	-0.00610352	4.88281	0.0183105	0.0314331	0.0436401	0.0598145	0.0775146	-100.067	-80.0476	-60.0586	-40.0391	-20.0195	91.5527	20.0195	39.978	60.0586	80.0781	100.067
121.8	-0.0387573	-0.0308228	-0.0222778	-0.0137329	-0.00610352	4.88281	0.0183105	0.0311279	0.0436401	0.0598145	0.0772095	-100.098	-80.0476	-60.0891	-40.0085	-20.0195	0	20.0195	40.0085	60.0281	80.0476	100.067
121.9	-0.038147	-0.0311279	-0.0222778	-0.0134277	-0.00610352	4.88281	0.0186157	0.0302124	0.0439453	0.0601196	0.0769043	-100.037	-80.0476	-60.0891	-39.978	-19.989	61.0352	19.989	40.0391	60.0281	80.0476	100.067
122	-0.0375366	-0.0311279	-0.0219727	-0.0131226	-0.00610352	5.18799	0.0189209	0.0299072	0.0442505	0.0601196	0.0759888	-100.067	-80.1086	-60.0586	-40.0085	-19.9585	0	19.9585	39.978	60.0891	80.0171	100.098
122.1	-0.0372314	-0.0317383	-0.0219727	-0.0128174	-0.00579834	5.79834	0.0195312	0.0299072	0.0445557	0.0598145	0.0753784	-100.098	-80.0781	-60.0586	-40.0391	-19.9585	61.0352	19.9585	40.0391	60.0281	80.0476	100.128
122.2	-0.0378418	-0.0317383	-0.0213623	-0.0128174	-0.00549316	6.71387	0.0198364	0.0302124	0.0445557	0.0595093	0.0747681	-100.098	-80.0781	-60.0586	-40.0085	-19.9585	0	19.989	40.0085	60.0586	80.0171	100.037
122.3	-0.0387573	-0.0311279	-0.020752	-0.0128174	-0.00488281	7.32422	0.0198364	0.0302124	0.0442505	0.0588989	0.0747681	-100.128	-80.0781	-60.0281	-40.0391	-20.0195	30.5176	19.928	40.0391	59.9976	80.0781	100.098
122.4	-0.0393677	-0.0305176	-0.020752	-0.0128174	-0.00457764	7.62939	0.0198364	0.0299072	0.0442505	0.0585937	0.0747681	-100.128	-80.0781	-60.0891	-40.0085	-20.0806	30.5176	19.989	39.978	59.9976	80.1086	100.128
122.5	-0.039978	-0.0299072	-0.0216675	-0.0131226	-0.00457764	7.01904	0.0192261	0.0299072	0.0445557	0.0579834	0.0750732	-100.098	-80.0781	-60.0281	-40.0085	-19.989	30.5176	20.0195	39.978	60.0586	80.0476	100.098
122.6	-0.0402832	-0.0296021	-0.0228882	-0.0137329	-0.00488281	6.10352	0.0186157	0.0299072	0.045166	0.0576782	0.0753784	-100.128	-80.0476	-60.1196	-40.0696	-19.989	0	19.989	40.0085	60.0586	80.0781	100.098
122.7	-0.0396729	-0.0299072	-0.0231934	-0.0137329	-0.00488281	5.18799	0.0180054	0.0305176	0.0454712	0.0582886	0.0753784	-100.098	-80.0476	-60.0281	-40.0085	-19.9585	30.5176	20.0195	39.978	60.0586	80.0171	100.067
122.8	-0.0393677	-0.0305176	-0.0231934	-0.0134277	-0.00518799	4.88281	0.0177002	0.0305176	0.045166	0.0592041	0.0753784	-100.067	-80.0476	-60.0281	-40.1001	-19.989	30.5176	19.989	40.0085	60.0586	80.0171	100.037
122.9	-0.0393677	-0.0311279	-0.0231934	-0.0128174	-0.00518799	5.18799	0.0177002	0.0299072	0.0442505	0.0595093	0.0753784	-100.098	-80.0781	-60.0586	-40.0391	-20.0195	30.5176	19.9585	40.0085	60.0281	80.0171	100.067
123	-0.0396729	-0.0320435	-0.0228882	-0.0131226	-0.00488281	6.10352	0.0180054	0.0296021	0.0439453	0.0595093	0.0750732	-100.128	-80.1086	-60.0586	-40.0696	-19.989	30.5176	19.8975	40.0696	60.0281	80.0476	100.098
123.1	-0.039978	-0.0323486	-0.022583	-0.0137329	-0.00488281	6.40869	0.0183105	0.0299072	0.0436401	0.0592041	0.0750732	-100.098	-80.0781	-60.0586	-40.0085	-19.989	30.5176	19.989	40.0391	60.0586	80.1392	100.128
123.2	-0.0402832	-0.0323486	-0.022583	-0.0143433	-0.00518799	6.10352	0.0183105	0.0305176	0.0430298	0.0588989	0.0753784	-100.128	-80.1392	-60.0281	-39.9475	-20.0195	-30.5176	19.989	40.0085	60.0281	80.0476	100.098
123.3	-0.0402832	-0.0320435	-0.022583	-0.0146484	-0.00549316	5.49316	0.0183105	0.0311279	0.0424194	0.0585937	0.0756836	-100.159	-80.0476	-60.1196	-40.0085	-20.0195	30.5176	19.9585	40.0085	60.0281	80.0781	100.098
123.4	-0.039978	-0.0311279	-0.0222778	-0.0143433	-0.00518799	5.49316	0.0183105	0.0311279	0.0415039	0.0582886	0.0756836	-100.128	-80.0171	-60.0586	-39.978	-19.989	0	19.9585	40.0085	60.0891	80.0476	100.067
123.5	-0.039978	-0.0302124	-0.0216675	-0.0137329	-0.00488281	5.79834	0.0189209	0.0308228	0.0415039	0.0576782	0.0759888	-100.128	-80.0781	-60.0586	-40.0391	-19.989	0	19.9585	39.978	60.0281	80.0171	100.067
123.6	-0.0396729	-0.0296021	-0.0213623	-0.0131226	-0.00488281	6.40869	0.0192261	0.0305176	0.0421143	0.057373	0.0762939	-100.098	-80.0476	-60.0891	-40.0085	-20.0195	0	20.0195	40.0085	60.0586	80.0781	100.067
123.7	-0.0390625	-0.0292969	-0.0210571	-0.0128174	-0.00488281	6.71387	0.0198364	0.0305176	0.043335	0.057373	0.0765991	-100.037	-80.0781	-60.0586	-40.0391	-19.989	30.5176	20.0195	39.978	60.0281	80.0476	100.098
123.8	-0.0390625	-0.0299072	-0.0210571	-0.0131226	-0.00488281	6.71387	0.0198364	0.0305176	0.0442505	0.057373	0.0769043	-100.098	-80.0476	-60.0281	-40.0085	-20.05	0	19.9585	39.978	59.9976	80.0781	100.098
123.9	-0.0387573	-0.0308228	-0.0213623	-0.0134277	-0.00488281	7.01904	0.0192261	0.0305176	0.0445557	0.0576782	0.0775146	-100.128	-80.0781	-60.0586	-40.0085	-19.989	0	19.9585	40.0391	60.0586	80.0781	100.098
124	-0.0387573	-0.0317383	-0.0216675	-0.0134277	-0.00518799	6.40869	0.0186157	0.0299072	0.0448608	0.0582886	0.0775146	-100.128	-80.1086	-60.1196	-40.0085	-20.0195	0	19.989	40.0391	60.0586	80.0781	100.037
124.1	-0.0387573	-0.0317383	-0.0219727	-0.0134277	-0.00518799	6.10352	0.0183105	0.0299072	0.045166	0.0588989	0.0769043	-100.128	-80.0781	-60.0891	-39.978	-20.05	0	20.05	39.978	60.0586	80.0476	100.037
124.2	-0.0387573	-0.0311279	-0.0222778	-0.0131226	-0.00518799	5.79834	0.0180054	0.0305176	0.0457764	0.0592041	0.0769043	-100.098	-80.0781	-60.0586	-40.0391	-20.05	0	19.9585	39.978	60.0586	80.0476	100.037
124.3	-0.0387573	-0.0302124	-0.022583	-0.0131226	-0.00518799	5.49316	0.0183105	0.0308228	0.0454712	0.0588989	0.0769043	-100.098	-80.0476	-60.1196	-40.0391	-19.989	0	19.989	39.978	60.0586	80.0476	100.037
124.4	-0.0387573	-0.0296021	-0.0222778	-0.0128174	-0.00488281	5.18799	0.0189209	0.0311279	0.0448608	0.0582886	0.0775146	-100.098	-80.0476	-60.0891	-40.0085	-19.989	0	20.0195	40.0391	59.9976	80.0171	100.098
124.5	-0.0387573	-0.0296021	-0.0219727	-0.012207	-0.00427246	4.88281	0.0195312	0.0311279	0.0439453	0.0579834	0.0778198	-100.098	-80.0781	-60.0586	-40.0391	-19.989	30.5176	19.989	40.0391	60.0586	80.0171	100.128
124.6	-0.0387573	-0.0299072	-0.0213623	-0.012207	-0.00427246	5.18799	0.0198364	0.0311279	0.0436401	0.0579834	0.0778198	-100.098	-80.0781	-60.0891	-39.978	-19.989	0	19.9585	39.978	60.0281	80.0476	100.098
124.7	-0.0390625	-0.0302124	-0.020752	-0.0125122	-0.00427246	5.49316	0.0198364	0.0311279	0.043335	0.0579834	0.0775146	-100.098	-80.1086	-60.0586	-40.0391	-20.0195	30.5176	19.9585	40.0391	60.0586	80.0781	100.098
124.8	-0.0393677	-0.0302124	-0.020752	-0.0128174	-0.00427246	5.79834	0.0189209	0.0308228	0.043335	0.0582886	0.0769043	-100.098	-80.0781	-60.0586	-40.0391	-20.0195	30.5176	19.9585	40.0391	60.0891	80.1086	100.098
124.9	-0.039978	-0.0302124	-0.020752	-0.0134277	-0.00427246	6.10352	0.0177002	0.0305176	0.043335	0.0592041	0.0762939	-100.098	-80.1086	-60.0281	-40.0085	-19.989	0	19.989	40.0085	60.0586	80.0781	100.098
125	-0.0405884	-0.0302124	-0.0213623	-0.0137329	-0.00427246	6.10352	0.0170898	0.0299072	0.0427246	0.0598145	0.0762939	-100.098	-80.0476	-60.0586	-39.978	-20.0195	61.0352	19.9585	40.0391	59.9976	80.0781	100.098
125.1	-0.0408936	-0.0302124	-0.0216675	-0.0137329	-0.00427246	6.71387	0.0167847	0.0299072	0.0424194	0.0598145	0.0762939	-100.037	-80.1086	-60.0586	-40.0391	-19.9585	30.5176	20.05	40.0696	60.1196	80.0781	100.098
125.2	-0.0411987	-0.0302124	-0.0222778	-0.0137329	-0.00457764	6.71387	0.0170898	0.0305176	0.0418091	0.0595093	0.0765991	-100.098	-80.0781	-60.0281	-40.0085	-19.9585	61.0352	19.989	40.0085	60.0586	80.0476	100.037
125.3	-0.0405884	-0.0302124	-0.022583	-0.0137329	-0.00488281	6.10352	0.017395	0.0308228	0.0415039	0.0592041	0.0762939	-100.128	-80.0476	-60.0281	-40.0696	-20.0195	30.5176	19.9585	40.0696	60.0586	80.0171	100.098
125.4	-0.039978	-0.0296021	-0.0228882	-0.0134277	-0.00518799	5.79834	0.0177002	0.0311279	0.0418091	0.0588989	0.0759888	-100.067	-80.0781	-60.0586	-40.0391	-19.989	61.0352	19.928	40.0391	60.0281	80.0781	100.128
125.5	-0.0393677	-0.0289917	-0.0231934	-0.0131226	-0.00518799	5.49316	0.0180054	0.0314331	0.0424194	0.0588989	0.0759888	-100.067	-80.0476	-60.0586	-40.0391	-20.0195	30.5176	19.9585	40.0391	59.9976	80.0781	100.128
125.6	-0.0393677	-0.0289917	-0.0231934	-0.0125122	-0.00610352	5.79834	0.0183105	0.0317383	0.0430298	0.0592041	0.0765991	-100.128	-80.0781	-60.1196	-40.0085	-19.989	0	19.989	40.0391	60.0586	80.0781	100.098
125.7	-0.0396729	-0.0296021	-0.0231934	-0.0128174	-0.00671387	6.10352	0.0186157	0.0317383	0.0430298	0.0585937	0.0772095	-100.098	-80.0476	-60.0891	-40.0085	-20.0195	0	20.0195	40.0391	60.0586	80.0171	100.128
125.8	-0.0396729	-0.0299072	-0.0228882	-0.0131226	-0.00732422	6.40869	0.0192261	0.0314331	0.0427246	0.0579834	0.0775146	-100.128	-80.0781	-60.0281	-40.0391	-20.0195	30.5176	19.9585	40.0085	60.0281	80.0781	100.098
125.9	-0.0390625	-0.0299072	-0.0222778	-0.0137329	-0.00701904	6.71387	0.0192261	0.0308228	0.0427246	0.0576782	0.0775146	-100.128	-80.0476	-60.0586	-40.0391	-19.9585	0	19.989	40.0085	60.0586	80.0476	100.037
126	-0.0384521	-0.0299072	-0.0216675	-0.0143433	-0.00610352	7.01904	0.0192261	0.0302124	0.0424194	0.0576782	0.0775146	-100.037	-80.0781	-60.0586	-39.978	-19.9585	30.5176	20.0195	40.0391	60.0586	80.0476	100.067
126.1	-0.0390625	-0.0302124	-0.0216675	-0.0146484	-0.00518799	6.71387	0.0192261	0.0296021	0.0424194	0.0579834	0.0769043	-100.128	-80.0476	-60.0891	-40.0696	-19.989	0	19.9585	40.1001	60.0586	80.0171	100.159
126.2	-0.0402832	-0.0305176	-0.0216675	-0.0149536	-0.00488281	6.40869	0.0189209	0.0296021	0.0427246	0.0582886	0.0765991	-100.067	-80.0781	-60.0586	-40.0085	-19.928	30.5176	19.928	40.0696	60.0586	80.0476	100.098
126.3	-0.0411987	-0.0299072	-0.0213623	-0.0149536	-0.00518799	5.79834	0.0189209	0.0296021	0.0430298	0.0585937	0.0769043	-100.128	-80.0171	-60.0891	-40.0391	-19.989	30.5176	19.9585	40.0696	60.0586	80.0781	100.098
126.4	-0.0411987	-0.0292969	-0.0213623	-0.0146484	-0.00549316	4.88281	0.0189209	0.0299072	0.043335	0.0588989	0.0775146	-100.067	-80.0476	-60.0891	-40.0391	-20.0195	30.5176	19.989	40.0391	60.0281	80.0171	100.098
126.5	-0.0402832	-0.0286865	-0.020752	-0.0143433	-0.00518799	4.57764	0.0189209	0.0302124	0.0436401	0.0595093	0.0775146	-100.098	-80.0781	-59.9976	-40.0085	-20.0195	-61.0352	19.9585	40.0085	60.0586	80.0476	100.098
126.6	-0.0390625	-0.0286865	-0.0204468	-0.0137329	-0.00457764	4.27246	0.0189209	0.0311279	0.0442505	0.0601196	0.0775146	-100.128	-80.0476	-60.0586	-40.0391	-19.989	0	20.0195	40.0391	60.0891	80.0476	100.128
126.7	-0.038147	-0.0289917	-0.020752	-0.0137329	-0.00518799	3.96729	0.0180054	0.0311279	0.0442505	0.0610352	0.0772095	-100.128	-80.0476	-60.1196	-40.0085	-19.989	-30.5176	20.0195	40.0085	60.0586	80.0781	100.098
126.8	-0.038147	-0.0296021	-0.0216675	-0.0137329	-0.00640869	3.66211	0.0167847	0.0311279	0.0445557	0.0613403	0.0765991	-100.159	-80.0476	-60.0586	-40.0391	-19.989	0	19.989	40.0391	60.0281	80.0476	100.098
126.9	-0.0387573	-0.0299072	-0.0222778	-0.0134277	-0.00732422	3.66211	0.0161743	0.0305176	0.0448608	0.06073	0.0762939	-100.159	-80.0476	-60.0891	-40.0391	-19.989	30.5176	19.9585	40.0391	60.0586	80.0476	100.098
127	-0.039978	-0.0299072	-0.022583	-0.0134277	-0.00732422	4.88281	0.0158691	0.0299072	0.045166	0.0598145	0.0765991	-100.128	-80.0781	-60.0891	-40.0696	-20.0195	30.5176	19.9585	40.0085	60.0586	80.1086	100.098
127.1	-0.0408936	-0.0302124	-0.0228882	-0.0140381	-0.00671387	5.49316	0.0158691	0.0296021	0.0454712	0.0592041	0.0769043	-100.128	-80.1086	-60.0891	-40.1001	-19.989	0	19.9585	40.0391	60.0281	80.0476	100.067
127.2	-0.0415039	-0.0305176	-0.0228882	-0.0146484	-0.00640869	6.40869	0.0161743	0.0292969	0.045166	0.0585937	0.0769043	-100.098	-80.1392	-60.0586	-40.0696	-20.0806	0	20.0195	39.978	60.0586	80.0476	100.128
127.3	-0.0418091	-0.0311279	-0.022583	-0.0149536	-0.00640869	7.01904	0.0170898	0.0296021	0.0448608	0.0582886	0.0769043	-100.159	-80.0781	-60.0586	-40.0696	-20.0195	30.5176	19.989	40.0085	59.9976	80.0781	100.128
127.4	-0.0418091	-0.0314331	-0.0222778	-0.0146484	-0.00640869	7.62939	0.0180054	0.0296021	0.0442505	0.0579834	0.0772095	-100.128	-80.0476	-60.0891	-40.0391	-20.0806	0	20.0195	39.978	60.0891	80.0781	100.128
127.5	-0.0418091	-0.0314331	-0.0216675	-0.0137329	-0.00640869	7.62939	0.0186157	0.0296021	0.0439453	0.0582886	0.0775146	-100.159	-80.0781	-60.0586	-40.0391	-20.0195	-61.0352	20.0195	40.0085	60.0891	80.0476	100.098
127.6	-0.0418091	-0.0317383	-0.0216675	-0.0131226	-0.00640869	7.32422	0.0189209	0.0296021	0.0439453	0.0588989	0.0775146	-100.128	-80.0476	-60.0891	-40.0391	-20.0195	30.5176	19.9585	40.0696	60.0586	80.0781	100.067
127.7	-0.0408936	-0.0317383	-0.0213623	-0.0128174	-0.00610352	6.71387	0.0189209	0.0302124	0.0439453	0.0592041	0.0769043	-100.128	-80.0781	-60.0891	-40.0085	-19.989	30.5176	19.9585	40.0085	60.1196	80.0781	100.098
127.8	-0.039978	-0.0308228	-0.0216675	-0.0131226	-0.00579834	6.10352	0.0186157	0.0305176	0.0439453	0.0595093	0.0769043	-100.159	-80.1392	-60.0891	-40.0696	-19.928	0	19.9585	40.0696	60.0586	80.0476	100.067
127.9	-0.0390625	-0.0296021	-0.0216675	-0.0137329	-0.00518799	5.49316	0.0183105	0.0302124	0.0442505	0.0598145	0.0765991	-100.159	-80.1392	-60.1196	-40.0391	-19.989	-30.5176	19.989	40.0085	60.0586	80.0476	100.098
128	-0.0387573	-0.0292969	-0.0216675	-0.0143433	-0.00457764	5.49316	0.0183105	0.0302124	0.0445557	0.0598145	0.0765991	-100.128	-80.1086	-60.0586	-40.0391	-20.0195	-30.5176	19.989	40.0391	60.0586	80.0781	100.159
128.1	-0.0390625	-0.0289917	-0.0213623	-0.0146484	-0.00427246	5.49316	0.0180054	0.0302124	0.0442505	0.0595093	0.0765991	-100.159	-80.1086	-59.967	-39.978	-20.05	0	19.989	40.0391	60.0281	80.1086	100.098
128.2	-0.0393677	-0.0289917	-0.0210571	-0.0146484	-0.00427246	5.49316	0.0180054	0.0305176	0.0439453	0.0588989	0.0765991	-100.128	-80.1086	-60.0891	-40.0391	-20.05	-30.5176	20.0195	40.0085	60.0891	80.0476	100.128
128.3	-0.039978	-0.0289917	-0.0210571	-0.0143433	-0.00457764	5.49316	0.0180054	0.0308228	0.043335	0.0585937	0.0765991	-100.128	-80.0476	-60.0586	-40.0391	-20.0806	0	20.0195	40.0085	60.0586	80.0781	100.128
128.4	-0.0402832	-0.0296021	-0.0213623	-0.0143433	-0.00549316	5.79834	0.0180054	0.0308228	0.043335	0.0588989	0.0769043	-100.098	-80.1086	-60.0891	-40.0696	-20.0195	30.5176	20.0195	40.0391	60.0586	80.0781	100.067
128.5	-0.0405884	-0.0302124	-0.0216675	-0.0143433	-0.00640869	5.79834	0.0177002	0.0308228	0.0430298	0.0595093	0.0769043	-100.098	-80.1392	-60.0891	-40.0085	-19.989	0	19.989	40.0391	60.1196	80.0476	100.067
128.6	-0.0408936	-0.0311279	-0.0216675	-0.0143433	-0.00701904	5.79834	0.0170898	0.0302124	0.043335	0.0595093	0.0769043	-100.128	-80.1086	-60.0891	-40.0696	-19.989	61.0352	19.9585	40.0391	60.0891	80.0476	100.098
128.7	-0.0408936	-0.0314331	-0.0219727	-0.0146484	-0.00701904	5.49316	0.0167847	0.0296021	0.0436401	0.0588989	0.0762939	-100.098	-80.0781	-60.0281	-40.0085	-20.05	0	20.0195	40.0391	59.9976	80.0781	100.189
128.8	-0.0408936	-0.0311279	-0.0222778	-0.0146484	-0.00640869	5.49316	0.0167847	0.0296021	0.0442505	0.0582886	0.0756836	-100.098	-80.1392	-60.0891	-40.0391	-20.05	0	20.0195	40.0696	60.0586	80.0781	100.159
128.9	-0.0405884	-0.0305176	-0.022583	-0.0152588	-0.00610352	5.79834	0.017395	0.0302124	0.0448608	0.0582886	0.0753784	-100.159	-80.0781	-60.0586	-39.978	-20.05	0	20.0195	40.0085	60.0281	80.1697	100.098
129	-0.0402832	-0.0302124	-0.022583	-0.0158691	-0.00610352	6.10352	0.0180054	0.0308228	0.045166	0.0585937	0.0756836	-100.128	-80.1086	-59.9976	-40.0391	-20.0195	0	20.0195	40.0696	60.0586	80.0781	100.098
129.1	-0.039978	-0.0302124	-0.0222778	-0.0158691	-0.00610352	6.71387	0.0180054	0.0311279	0.045166	0.0588989	0.0756836	-100.159	-80.0781	-60.0586	-40.0391	-20.05	0	20.0195	40.0391	60.0891	80.0781	100.128
129.2	-0.0393677	-0.0302124	-0.0219727	-0.0149536	-0.00579834	7.01904	0.0180054	0.0314331	0.0448608	0.0588989	0.0753784	-100.128	-80.1086	-60.0586	-40.0696	-20.0195	0	20.0195	40.0391	60.0891	80.0476	100.098
129.3	-0.0396729	-0.0299072	-0.0213623	-0.0140381	-0.00549316	6.71387	0.0180054	0.0314331	0.0448608	0.0582886	0.0753784	-100.128	-80.0476	-60.0586	-40.0696	-19.989	0	20.0195	40.0085	60.0891	80.0476	100.128
129.4	-0.039978	-0.0299072	-0.0213623	-0.0134277	-0.00488281	6.10352	0.0183105	0.0314331	0.0445557	0.0579834	0.0753784	-100.128	-80.0781	-60.0281	-40.0696	-19.989	0	19.9585	40.1001	60.0586	79.9561	100.098
129.5	-0.039978	-0.0296021	-0.0213623	-0.0137329	-0.00427246	5.79834	0.0189209	0.0308228	0.0439453	0.0579834	0.0756836	-100.128	-80.0781	-60.0891	-40.0391	-20.0195	-30.5176	19.989	40.0391	60.0586	80.0476	100.159
129.6	-0.0393677	-0.0292969	-0.0213623	-0.0146484	-0.00396729	5.79834	0.0198364	0.0305176	0.0430298	0.0579834	0.0759888	-100.159	-80.0781	-60.0281	-39.978	-20.0195	61.0352	19.989	40.1001	60.0586	80.1086	100.189
129.7	-0.0393677	-0.0292969	-0.0213623	-0.0152588	-0.00457764	5.79834	0.0201416	0.0299072	0.0427246	0.0579834	0.0759888	-100.159	-80.1086	-60.0586	-40.0085	-20.0195	-30.5176	20.0806	40.0085	60.0586	80.1392	100.128
129.8	-0.0390625	-0.0292969	-0.0210571	-0.0146484	-0.00488281	6.10352	0.0201416	0.0296021	0.0427246	0.0582886	0.0759888	-100.189	-80.0781	-60.0586	-40.0696	-20.05	30.5176	19.989	40.0696	60.0891	80.0781	100.128
129.9	-0.0390625	-0.0296021	-0.0210571	-0.0137329	-0.00518799	6.71387	0.0195312	0.0299072	0.043335	0.0588989	0.0759888	-100.159	-80.0781	-60.0586	-40.0696	-20.05	0	19.989	40.0391	60.0281	80.0476	100.128
130	-0.0387573	-0.0305176	-0.0210571	-0.0131226	-0.00549316	7.01904	0.0189209	0.0308228	0.0436401	0.0595093	0.0759888	-100.22	-80.0781	-60.0891	-40.0696	-20.0195	0	20.05	40.0696	60.0586	80.0476	100.098
130.1	-0.0390625	-0.0311279	-0.0213623	-0.0131226	-0.00579834	6.71387	0.0186157	0.0314331	0.0436401	0.0601196	0.0762939	-100.159	-80.1086	-60.0281	-40.1001	-20.0806	-30.5176	20.05	40.0391	60.0586	80.0781	100.067
130.2	-0.0393677	-0.0317383	-0.0216675	-0.0134277	-0.00610352	6.71387	0.0180054	0.0317383	0.0436401	0.0601196	0.0765991	-100.128	-80.0781	-60.0586	-40.0391	-20.0195	30.5176	19.989	40.0391	60.0586	80.0781	100.098
130.3	-0.0393677	-0.0323486	-0.022583	-0.0140381	-0.00640869	6.40869	0.0177002	0.0314331	0.0439453	0.0598145	0.0769043	-100.098	-80.0781	-60.0281	-40.0696	-20.05	61.0352	20.0195	40.0696	60.0586	80.1086	100.098
130.4	-0.0396729	-0.0320435	-0.0231934	-0.0140381	-0.00640869	5.79834	0.0177002	0.0314331	0.0442505	0.0592041	0.0769043	-100.067	-80.1392	-60.0281	-40.0085	-20.05	0	20.0195	40.0391	60.0281	80.1392	100.159
130.5	-0.0396729	-0.0314331	-0.0234985	-0.0143433	-0.00610352	5.18799	0.0180054	0.0311279	0.0442505	0.0585937	0.0769043	-100.159	-80.0781	-60.0586	-40.0391	-20.05	61.0352	20.0195	40.0696	60.0891	80.1392	100.128
130.6	-0.0390625	-0.0305176	-0.0228882	-0.0146484	-0.00549316	4.88281	0.0180054	0.0308228	0.0442505	0.0582886	0.0772095	-100.159	-80.0476	-60.0281	-40.0696	-20.05	-30.5176	19.989	40.0391	60.0891	80.0781	100.128
130.7	-0.0390625	-0.0302124	-0.0219727	-0.0149536	-0.00518799	4.57764	0.0186157	0.0302124	0.0439453	0.0585937	0.0772095	-100.159	-80.0781	-60.0891	-40.0085	-20.0195	0	20.0195	40.0391	60.0891	80.0781	100.159
130.8	-0.0393677	-0.0299072	-0.0210571	-0.015564	-0.00518799	4.88281	0.0186157	0.0299072	0.0436401	0.0582886	0.0765991	-100.189	-80.0781	-60.0586	-40.0696	-20.0806	-30.5176	20.0806	40.0696	60.0891	80.1392	100.128
130.9	-0.039978	-0.0296021	-0.0204468	-0.0152588	-0.00549316	5.49316	0.0186157	0.0299072	0.043335	0.0576782	0.0762939	-100.159	-80.1086	-60.0586	-40.1306	-20.0195	0	20.05	40.1001	60.0586	80.1392	100.128
131	-0.0405884	-0.0296021	-0.020752	-0.0152588	-0.00549316	6.10352	0.0186157	0.0302124	0.0427246	0.0570679	0.0765991	-100.159	-80.1086	-60.0891	-40.1001	-19.989	30.5176	20.0195	40.0696	60.0586	80.0781	100.128
131.1	-0.0415039	-0.0296021	-0.0213623	-0.0152588	-0.00488281	6.71387	0.0183105	0.0305176	0.0424194	0.0567627	0.0769043	-100.128	-80.1392	-60.0586	-40.0696	-20.0195	0	20.0195	40.0391	60.0586	80.0781	100.128
131.2	-0.0415039	-0.0296021	-0.0222778	-0.015564	-0.00488281	7.01904	0.0180054	0.0302124	0.0424194	0.0570679	0.0772095	-100.159	-80.1392	-60.0586	-40.0696	-19.989	-30.5176	19.989	40.0391	60.0586	80.0781	100.128
131.3	-0.0411987	-0.0296021	-0.0228882	-0.0161743	-0.00518799	6.40869	0.0177002	0.0296021	0.0427246	0.0576782	0.0769043	-100.159	-80.1086	-60.0281	-40.0391	-20.05	-30.5176	20.0195	40.0391	60.0586	80.0781	100.128
131.4	-0.0405884	-0.0299072	-0.0231934	-0.0161743	-0.00579834	5.79834	0.0177002	0.0292969	0.0427246	0.0585937	0.0765991	-100.159	-80.1086	-60.1196	-40.0696	-20.0195	0	19.989	40.0696	60.1196	80.1392	100.098
131.5	-0.039978	-0.0299072	-0.0234985	-0.0158691	-0.00640869	4.57764	0.0180054	0.0292969	0.0430298	0.0592041	0.0762939	-100.189	-80.1086	-60.0891	-40.0696	-20.0195	0	20.0195	40.0696	60.0891	80.0781	100.159
131.6	-0.039978	-0.0296021	-0.0234985	-0.0149536	-0.00640869	4.27246	0.0186157	0.0292969	0.043335	0.0595093	0.0762939	-100.189	-80.1086	-60.0586	-40.0391	-20.0195	-30.5176	20.05	40.0391	60.0891	80.0781	100.098
131.7	-0.0402832	-0.0292969	-0.0228882	-0.0143433	-0.00640869	4.57764	0.0192261	0.0292969	0.0430298	0.0588989	0.0765991	-100.159	-80.0781	-60.0891	-40.0696	-20.05	0	20.0195	40.0391	60.0281	80.1697	100.159
131.8	-0.0408936	-0.0292969	-0.0222778	-0.0140381	-0.00610352	5.49316	0.0192261	0.0296021	0.043335	0.0585937	0.0762939	-100.159	-80.1086	-60.0891	-40.1001	-20.05	30.5176	20.05	40.0391	60.0891	80.1086	100.098
131.9	-0.0408936	-0.0296021	-0.0219727	-0.0137329	-0.00610352	6.71387	0.0189209	0.0299072	0.043335	0.0585937	0.0765991	-100.098	-80.1392	-60.0281	-40.1001	-20.0806	30.5176	20.0195	40.0696	60.1196	80.1392	100.098
132	-0.0408936	-0.0299072	-0.0219727	-0.0137329	-0.00640869	6.40869	0.0186157	0.0299072	0.0436401	0.0585937	0.0769043	-100.159	-80.1392	-60.0586	-40.0696	-20.0195	0	20.0195	40.0391	60.0891	80.1697	100.159
132.1	-0.039978	-0.0296021	-0.0222778	-0.0134277	-0.00640869	5.79834	0.0186157	0.0299072	0.043335	0.0582886	0.0772095	-100.098	-80.1086	-60.0586	-40.0391	-20.0806	0	19.989	40.0391	60.0891	80.0781	100.128
132.2	-0.0390625	-0.0292969	-0.022583	-0.0131226	-0.00640869	4.88281	0.0183105	0.0299072	0.0430298	0.0579834	0.0772095	-100.159	-80.0781	-60.0891	-40.0696	-20.0195	-30.5176	20.0195	40.0391	60.1196	80.1086	100.159
132.3	-0.0384521	-0.0296021	-0.022583	-0.0134277	-0.00640869	4.57764	0.0180054	0.0299072	0.0427246	0.0579834	0.0769043	-100.159	-80.0476	-60.0891	-40.0696	-20.0806	-30.5176	20.0195	40.0391	60.0891	80.0781	100.159
132.4	-0.0387573	-0.0305176	-0.0222778	-0.0137329	-0.00579834	3.96729	0.0177002	0.0299072	0.0424194	0.0582886	0.0762939	-100.128	-80.1086	-60.0281	-40.0696	-20.0195	61.0352	20.0195	40.0391	60.1196	80.1086	100.159
132.5	-0.0396729	-0.0314331	-0.0216675	-0.0143433	-0.00549316	3.96729	0.017395	0.0299072	0.0427246	0.0582886	0.0759888	-100.159	-80.1392	-60.0586	-40.0085	-19.989	0	20.05	40.0696	60.0891	80.0476	100.128
132.6	-0.0405884	-0.0317383	-0.0213623	-0.0143433	-0.00518799	4.57764	0.0180054	0.0296021	0.0430298	0.0582886	0.0759888	-100.098	-80.1392	-60.0586	-40.0391	-20.05	30.5176	20.05	40.0391	60.0891	80.0476	100.189
132.7	-0.0411987	-0.0314331	-0.0210571	-0.0140381	-0.00457764	5.49316	0.0189209	0.0289917	0.0436401	0.0582886	0.0759888	-100.098	-80.1392	-60.0281	-40.0391	-19.989	30.5176	19.989	40.0391	60.0586	80.0781	100.128
132.8	-0.0411987	-0.0311279	-0.0210571	-0.0143433	-0.00427246	6.40869	0.0192261	0.0292969	0.0442505	0.0585937	0.0756836	-100.128	-80.0781	-60.0891	-40.0391	-19.989	0	20.0195	40.0391	60.0281	80.0781	100.159
132.9	-0.0402832	-0.0302124	-0.0213623	-0.0143433	-0.00427246	7.01904	0.0189209	0.0296021	0.0445557	0.0585937	0.0756836	-100.159	-80.0476	-59.9976	-40.0391	-20.05	-30.5176	20.0195	39.978	60.0586	80.1392	100.159
133	-0.0393677	-0.0296021	-0.0219727	-0.0140381	-0.00488281	6.71387	0.0180054	0.0302124	0.0445557	0.0585937	0.0756836	-100.189	-80.1086	-60.0586	-40.0391	-20.05	0	20.0195	40.0391	60.0586	80.0781	100.098
133.1	-0.0393677	-0.0299072	-0.0222778	-0.0134277	-0.00518799	6.40869	0.0177002	0.0305176	0.0442505	0.0582886	0.0759888	-100.159	-80.0781	-60.1196	-40.0391	-20.05	61.0352	20.0195	40.0391	60.0891	80.0781	100.098
133.2	-0.0396729	-0.0302124	-0.022583	-0.0134277	-0.00518799	6.10352	0.0177002	0.0308228	0.0439453	0.0585937	0.0759888	-100.159	-80.0781	-60.0586	-40.0696	-20.05	0	20.05	40.0391	60.0281	80.0476	100.128
133.3	-0.0402832	-0.0308228	-0.022583	-0.0137329	-0.00518799	6.40869	0.0177002	0.0311279	0.0439453	0.0592041	0.0762939	-100.128	-80.0476	-60.0891	-40.0391	-19.989	0	20.05	40.0696	60.0586	80.0781	100.098
133.4	-0.0408936	-0.0311279	-0.0219727	-0.0140381	-0.00518799	6.40869	0.0177002	0.0305176	0.0439453	0.0598145	0.0769043	-100.098	-80.0781	-60.0891	-40.0696	-20.0195	30.5176	19.989	40.1001	60.1196	80.0476	100.159
133.5	-0.0415039	-0.0308228	-0.0216675	-0.0146484	-0.00518799	5.79834	0.0180054	0.0302124	0.0439453	0.0598145	0.0769043	-100.128	-80.1086	-60.0281	-40.0391	-20.0195	30.5176	19.989	40.0391	60.0281	80.0781	100.128
133.6	-0.0418091	-0.0302124	-0.0210571	-0.0149536	-0.00549316	5.18799	0.0183105	0.0299072	0.0439453	0.0598145	0.0769043	-100.098	-80.1392	-60.0586	-39.978	-20.05	0	19.9585	40.1001	60.0891	80.1086	100.189
133.7	-0.0418091	-0.0296021	-0.0210571	-0.0152588	-0.00579834	4.27246	0.0189209	0.0296021	0.0439453	0.0595093	0.0762939	-100.159	-80.1086	-60.0281	-40.0391	-20.05	0	20.0195	39.978	60.0586	80.0476	100.159
133.8	-0.0415039	-0.0299072	-0.0216675	-0.0152588	-0.00610352	3.96729	0.0189209	0.0299072	0.0439453	0.0585937	0.0759888	-100.159	-80.1392	-60.0586	-40.0696	-19.989	-30.5176	20.0195	39.9475	60.1196	80.0781	100.159
133.9	-0.0405884	-0.0305176	-0.0216675	-0.0152588	-0.00579834	3.96729	0.0189209	0.0302124	0.0436401	0.0582886	0.0756836	-100.128	-80.1086	-60.0586	-40.0696	-20.05	30.5176	19.989	40.0391	60.0586	80.1086	100.128
134	-0.0396729	-0.0311279	-0.0216675	-0.0149536	-0.00549316	3.96729	0.0189209	0.0305176	0.0436401	0.0582886	0.0756836	-100.159	-80.0171	-60.0281	-40.1001	-19.9585	61.0352	19.9585	40.0391	60.0586	80.0781	100.159
134.1	-0.0390625	-0.0314331	-0.0216675	-0.0146484	-0.00579834	4.57764	0.0189209	0.0308228	0.0436401	0.0585937	0.0756836	-100.159	-80.0476	-60.0586	-40.0696	-19.989	0	20.05	40.0391	60.0281	80.0781	100.098
134.2	-0.0387573	-0.0311279	-0.0213623	-0.0140381	-0.00610352	5.49316	0.0183105	0.0305176	0.0439453	0.0592041	0.0756836	-100.128	-80.1086	-60.0891	-40.0696	-19.989	30.5176	20.0195	40.0391	60.0891	80.0781	100.067
134.3	-0.0387573	-0.0305176	-0.0213623	-0.0137329	-0.00671387	6.10352	0.0177002	0.0299072	0.0436401	0.0592041	0.0753784	-100.159	-80.1086	-60.0891	-40.0696	-20.0195	0	19.989	40.0391	60.0281	80.0476	100.098
134.4	-0.0384521	-0.0296021	-0.0213623	-0.0137329	-0.00671387	6.10352	0.017395	0.0296021	0.0436401	0.0592041	0.0750732	-100.128	-80.1086	-60.0586	-40.0391	-19.989	61.0352	20.05	40.0696	60.0281	80.0476	100.098
134.5	-0.038147	-0.0289917	-0.0213623	-0.0134277	-0.00671387	5.49316	0.0170898	0.0299072	0.043335	0.0592041	0.0741577	-100.067	-80.1086	-60.0586	-40.0391	-20.0195	-30.5176	20.0195	40.0085	60.0586	80.1392	100.128
134.6	-0.038147	-0.0286865	-0.0216675	-0.0131226	-0.00640869	4.88281	0.017395	0.0305176	0.0430298	0.0588989	0.0741577	-100.159	-80.1392	-60.0891	-40.0391	-20.05	30.5176	19.9585	40.0085	60.0281	80.0781	100.159
134.7	-0.0384521	-0.0286865	-0.0222778	-0.0131226	-0.00610352	4.88281	0.0177002	0.0311279	0.0427246	0.0582886	0.0747681	-100.159	-80.0781	-60.0586	-40.0391	-19.989	30.5176	20.0195	39.978	60.0586	80.0781	100.098
134.8	-0.0387573	-0.0283813	-0.022583	-0.0137329	-0.00579834	5.18799	0.0180054	0.0314331	0.0421143	0.0579834	0.0753784	-100.128	-80.0781	-60.0281	-40.0696	-19.989	-30.5176	20.0195	39.978	60.0891	80.1392	100.098
134.9	-0.0393677	-0.0283813	-0.0231934	-0.0146484	-0.00549316	5.79834	0.0180054	0.0317383	0.0424194	0.0582886	0.0759888	-100.128	-80.1086	-60.1196	-40.0696	-19.9585	0	20.0195	40.0391	60.0586	80.0781	100.067
135	-0.039978	-0.0280762	-0.0231934	-0.0149536	-0.00488281	6.10352	0.0177002	0.0317383	0.0424194	0.0588989	0.0765991	-100.189	-80.0781	-59.9976	-40.1001	-20.0195	0	19.989	40.0696	60.1196	80.0476	100.128
135.1	-0.039978	-0.0280762	-0.0238037	-0.0149536	-0.00518799	5.79834	0.0170898	0.0311279	0.0424194	0.0588989	0.0769043	-100.098	-80.1086	-60.0891	-40.0696	-20.0195	-61.0352	19.989	39.978	60.0586	80.0781	100.067
135.2	-0.0396729	-0.0286865	-0.0234985	-0.0149536	-0.00549316	5.49316	0.0167847	0.0302124	0.0427246	0.0585937	0.0765991	-100.067	-80.0781	-60.0281	-40.0696	-20.05	0	19.9585	40.0696	60.0281	80.0476	100.128
135.3	-0.0393677	-0.0292969	-0.022583	-0.0146484	-0.00518799	6.10352	0.017395	0.0296021	0.0436401	0.0582886	0.0765991	-100.128	-80.1086	-60.0586	-40.0391	-20.05	0	20.0195	40.0391	60.0281	80.0781	100.128
135.4	-0.0390625	-0.0299072	-0.0219727	-0.0140381	-0.00457764	7.32422	0.0186157	0.0292969	0.0448608	0.0576782	0.0769043	-100.128	-80.0781	-60.0586	-39.9475	-20.0195	0	19.9585	40.0391	60.0586	80.0781	100.128
135.5	-0.0390625	-0.0305176	-0.0216675	-0.0137329	-0.00427246	7.32422	0.0201416	0.0292969	0.0454712	0.057373	0.0769043	-100.128	-80.0781	-60.0281	-40.0391	-20.05	0	20.0195	40.0391	60.0586	80.0476	100.128
135.6	-0.0387573	-0.0308228	-0.0216675	-0.0137329	-0.00396729	6.40869	0.0210571	0.0292969	0.045166	0.0570679	0.0772095	-100.128	-80.1086	-60.0891	-40.0391	-20.0195	-30.5176	19.9585	40.0085	60.0891	80.0781	100.098
135.7	-0.0390625	-0.0308228	-0.0216675	-0.0140381	-0.00427246	4.88281	0.0213623	0.0292969	0.0448608	0.057373	0.0769043	-100.189	-80.0781	-60.0891	-40.0391	-19.989	0	20.0195	40.0085	60.1196	80.0171	100.067
135.8	-0.0393677	-0.0305176	-0.0213623	-0.0140381	-0.00488281	3.66211	0.020752	0.0302124	0.0442505	0.0576782	0.0765991	-100.128	-80.0476	-60.0586	-40.0696	-20.0195	0	20.0195	40.0696	60.0891	80.0476	100.067
135.9	-0.0396729	-0.0305176	-0.0210571	-0.0140381	-0.00518799	3.05176	0.0195312	0.0314331	0.0439453	0.0576782	0.0762939	-100.098	-80.1086	-60.0891	-40.0696	-20.0195	-30.5176	20.0195	40.0391	60.0586	80.0781	100.098
136	-0.039978	-0.0302124	-0.0213623	-0.0140381	-0.00518799	3.35693	0.0180054	0.0320435	0.0442505	0.0579834	0.0762939	-100.128	-80.1086	-59.9976	-40.0391	-20.0195	0	20.0806	40.0696	60.0586	80.0781	100.067
136.1	-0.039978	-0.0299072	-0.0213623	-0.0140381	-0.00488281	4.27246	0.0167847	0.0320435	0.0448608	0.0579834	0.0759888	-100.098	-80.1392	-60.0586	-40.0391	-20.0195	30.5176	19.989	40.0085	60.0281	80.0781	100.067
136.2	-0.0393677	-0.0296021	-0.0213623	-0.0140381	-0.00457764	5.18799	0.0158691	0.0317383	0.0448608	0.0579834	0.0759888	-100.128	-80.0781	-60.0586	-40.0391	-20.0195	0	20.05	39.978	60.0586	80.0171	100.098
136.3	-0.0387573	-0.0299072	-0.0210571	-0.0143433	-0.00488281	6.10352	0.0158691	0.0317383	0.0445557	0.0576782	0.0759888	-100.159	-80.0781	-60.0281	-40.0391	-20.0195	30.5176	19.989	39.978	60.1196	80.0781	100.098
136.4	-0.0384521	-0.0302124	-0.0213623	-0.0143433	-0.00488281	6.40869	0.0161743	0.0314331	0.0436401	0.0576782	0.0759888	-100.067	-80.0476	-60.0891	-40.0391	-19.989	-30.5176	20.05	40.0085	60.1196	80.0171	100.098
136.5	-0.0378418	-0.0299072	-0.0213623	-0.0140381	-0.00488281	6.10352	0.0170898	0.0314331	0.0430298	0.0579834	0.0762939	-100.128	-80.0781	-60.0891	-40.1001	-20.0195	0	19.989	40.0696	60.0586	80.0476	100.098
136.6	-0.038147	-0.0299072	-0.0216675	-0.0137329	-0.00518799	5.49316	0.0180054	0.0314331	0.0427246	0.0579834	0.0762939	-100.098	-80.0476	-60.0891	-40.0696	-20.0195	30.5176	20.05	40.1001	60.0586	80.0781	100.098
136.7	-0.0384521	-0.0296021	-0.0219727	-0.0134277	-0.00549316	5.49316	0.0183105	0.0314331	0.0424194	0.057373	0.0762939	-100.128	-80.0171	-60.0586	-40.1001	-19.989	30.5176	19.989	40.0391	59.9976	80.0781	100.128
136.8	-0.0390625	-0.0292969	-0.0219727	-0.0131226	-0.00579834	5.49316	0.0183105	0.0311279	0.0430298	0.0564575	0.0765991	-100.098	-80.0781	-60.0891	-40.0391	-20.0195	30.5176	19.989	40.0696	60.0891	80.0781	100.128
136.9	-0.0393677	-0.0292969	-0.0216675	-0.0125122	-0.00579834	6.10352	0.0180054	0.0308228	0.0436401	0.0561523	0.0765991	-100.159	-80.1086	-60.0586	-39.978	-20.0195	0	19.989	40.0391	60.0891	80.0171	100.128
137	-0.0393677	-0.0292969	-0.0210571	-0.0128174	-0.00610352	6.40869	0.0177002	0.0305176	0.0442505	0.0564575	0.0765991	-100.098	-80.0476	-60.1196	-40.0391	-20.0195	30.5176	19.989	40.0085	60.0586	80.0781	100.128
137.1	-0.0390625	-0.0299072	-0.0210571	-0.0131226	-0.00640869	6.71387	0.0170898	0.0299072	0.0442505	0.057373	0.0765991	-100.159	-80.0781	-60.0281	-40.0391	-19.989	-61.0352	20.0195	40.0085	60.0891	80.0476	100.098
137.2	-0.0390625	-0.0302124	-0.0213623	-0.0134277	-0.00671387	6.10352	0.0170898	0.0296021	0.0442505	0.0579834	0.0762939	-100.128	-80.0476	-60.0891	-40.0696	-20.0195	0	20.0195	40.0391	59.9976	80.0476	100.128
137.3	-0.0390625	-0.0305176	-0.0219727	-0.0131226	-0.00671387	5.49316	0.0170898	0.0289917	0.0442505	0.0582886	0.0759888	-100.128	-80.0476	-60.0586	-40.0696	-19.989	-30.5176	20.0195	40.0391	60.0891	79.9866	100.128
137.4	-0.0393677	-0.0308228	-0.0219727	-0.0128174	-0.00671387	5.18799	0.017395	0.0289917	0.0445557	0.0585937	0.0759888	-100.128	-80.0781	-60.0891	-40.0696	-20.0195	0	19.9585	40.0085	60.0586	80.0781	100.098
137.5	-0.0393677	-0.0308228	-0.0222778	-0.012207	-0.00610352	5.18799	0.0177002	0.0292969	0.0445557	0.0588989	0.0762939	-100.128	-80.0781	-60.0586	-40.0696	-20.0195	0	19.989	40.0085	60.0586	80.0781	100.098
137.6	-0.0390625	-0.0302124	-0.0222778	-0.012207	-0.00579834	5.18799	0.0180054	0.0296021	0.0442505	0.0592041	0.0769043	-100.098	-80.0781	-60.0586	-40.0696	-19.928	30.5176	19.928	40.1001	60.0281	80.0781	100.128
137.7	-0.0387573	-0.0292969	-0.0219727	-0.0125122	-0.00549316	5.18799	0.0183105	0.0302124	0.0442505	0.0588989	0.078125	-100.098	-80.0781	-60.0586	-40.0391	-19.989	0	19.989	40.0391	59.9976	80.0171	100.128
137.8	-0.0384521	-0.0283813	-0.0213623	-0.0134277	-0.00488281	5.49316	0.0183105	0.0305176	0.0439453	0.0582886	0.0790405	-100.098	-80.0171	-60.1196	-40.0696	-20.0195	30.5176	19.928	40.0391	60.0281	80.0476	100.098
137.9	-0.0384521	-0.0289917	-0.0204468	-0.0143433	-0.00457764	5.79834	0.0183105	0.0305176	0.0439453	0.0579834	0.0796509	-100.098	-80.0781	-59.9976	-40.0696	-19.989	-30.5176	19.989	40.0391	60.1196	79.9866	100.098
138	-0.0384521	-0.0299072	-0.0201416	-0.0149536	-0.00457764	6.40869	0.0183105	0.0302124	0.0436401	0.0579834	0.0793457	-100.128	-80.0476	-60.1196	-40.1001	-20.0195	0	20.0195	40.0696	60.0891	80.0171	100.037
138.1	-0.0387573	-0.0305176	-0.0201416	-0.0152588	-0.00518799	6.71387	0.0183105	0.0305176	0.0436401	0.0579834	0.0787354	-100.098	-80.0781	-60.1196	-40.0696	-20.0195	0	19.989	40.0391	60.0891	80.0781	100.098
138.2	-0.0387573	-0.0305176	-0.020752	-0.0152588	-0.00640869	6.40869	0.0183105	0.0308228	0.0436401	0.0576782	0.078125	-100.098	-80.0781	-60.0891	-40.0085	-19.989	0	20.0195	40.0391	60.0586	80.0171	100.098
138.3	-0.0390625	-0.0308228	-0.0216675	-0.0149536	-0.00701904	6.10352	0.0177002	0.0308228	0.0436401	0.0579834	0.0772095	-100.128	-80.0781	-60.1196	-40.0696	-19.928	-30.5176	20.0195	40.0696	60.0586	80.0476	100.098
138.4	-0.0393677	-0.0308228	-0.0222778	-0.0143433	-0.00671387	5.79834	0.0177002	0.0308228	0.0436401	0.0582886	0.0762939	-100.067	-80.0781	-60.0586	-40.0085	-19.989	30.5176	19.989	40.0391	60.1196	80.0781	100.067
138.5	-0.0393677	-0.0305176	-0.0222778	-0.0137329	-0.00579834	5.79834	0.0180054	0.0308228	0.043335	0.0585937	0.0762939	-100.037	-80.0476	-60.0586	-40.1001	-19.989	0	20.0195	39.978	60.0586	80.0476	100.098
138.6	-0.0384521	-0.0299072	-0.0222778	-0.0131226	-0.00518799	5.49316	0.0183105	0.0308228	0.0430298	0.0585937	0.0765991	-100.098	-80.0781	-60.0891	-40.0391	-20.0195	-30.5176	19.9585	40.0391	60.0586	79.9866	100.098
138.7	-0.0378418	-0.0296021	-0.0219727	-0.0131226	-0.00518799	5.49316	0.0186157	0.0302124	0.0430298	0.0576782	0.0772095	-100.098	-80.0781	-60.0891	-40.0696	-19.989	-30.5176	20.0195	39.978	60.0281	80.0476	100.128
138.8	-0.038147	-0.0292969	-0.0216675	-0.0134277	-0.00488281	5.79834	0.0186157	0.0299072	0.043335	0.0570679	0.078125	-100.098	-80.0171	-60.0281	-40.0696	-19.9585	-61.0352	19.989	40.0391	60.0891	80.0476	100.098
138.9	-0.0384521	-0.0289917	-0.0213623	-0.0140381	-0.00457764	6.10352	0.0186157	0.0296021	0.0439453	0.0567627	0.0787354	-100.128	-80.0781	-60.0891	-40.0696	-20.0195	30.5176	19.9585	40.0696	60.0891	80.0781	100.098
139	-0.0390625	-0.0289917	-0.0210571	-0.0143433	-0.00457764	6.71387	0.0183105	0.0299072	0.0442505	0.0570679	0.0793457	-100.098	-80.0476	-60.0891	-40.0696	-20.0195	0	20.0195	40.0085	60.0891	80.1697	100.098
139.1	-0.0396729	-0.0296021	-0.0210571	-0.0143433	-0.00457764	6.71387	0.0183105	0.0305176	0.0442505	0.0570679	0.0793457	-100.098	-80.1086	-60.0891	-40.0391	-19.989	30.5176	19.9585	40.0696	60.0891	80.0171	100.067
139.2	-0.0396729	-0.0302124	-0.0213623	-0.0143433	-0.00488281	6.40869	0.0183105	0.0311279	0.0439453	0.0567627	0.0790405	-100.098	-80.0781	-60.0891	-40.0391	-19.9585	30.5176	19.989	40.0391	60.0586	80.0781	100.067
139.3	-0.0393677	-0.0305176	-0.0216675	-0.0140381	-0.00488281	5.79834	0.0183105	0.0314331	0.0442505	0.0567627	0.078125	-100.067	-80.0781	-60.0586	-40.0696	-19.989	-30.5176	19.989	40.0696	60.0281	80.0476	100.128
139.4	-0.0384521	-0.0305176	-0.0222778	-0.0137329	-0.00488281	5.49316	0.0189209	0.0314331	0.0445557	0.057373	0.0775146	-100.098	-80.0781	-60.0891	-40.0085	-19.989	0	19.9585	39.978	60.0891	80.0171	100.098
139.5	-0.038147	-0.0302124	-0.022583	-0.0134277	-0.00488281	5.49316	0.0189209	0.0308228	0.045166	0.0582886	0.0769043	-100.098	-80.0171	-60.0281	-40.0391	-20.0195	-30.5176	19.989	40.0391	60.0586	80.0781	100.098
139.6	-0.0378418	-0.0299072	-0.0222778	-0.0131226	-0.00518799	5.79834	0.0183105	0.0302124	0.0454712	0.0588989	0.0769043	-100.128	-80.0476	-60.0891	-40.0391	-19.989	0	19.9585	40.0391	60.1196	80.0171	100.128
139.7	-0.038147	-0.0292969	-0.0213623	-0.0125122	-0.00549316	6.10352	0.0177002	0.0296021	0.0454712	0.0588989	0.0769043	-100.128	-79.9866	-60.0891	-40.0696	-20.0195	0	20.0195	40.0085	60.0891	80.0476	100.098
139.8	-0.0387573	-0.0289917	-0.0210571	-0.0115967	-0.00579834	6.40869	0.0170898	0.0289917	0.0448608	0.0585937	0.0772095	-100.098	-80.0781	-60.0891	-40.1001	-19.9585	0	20.05	39.978	60.0586	80.0781	100.128
139.9	-0.0390625	-0.0289917	-0.020752	-0.0115967	-0.00610352	6.71387	0.0170898	0.0286865	0.0439453	0.0588989	0.0772095	-100.037	-80.0171	-60.0281	-39.9475	-19.989	30.5176	19.9585	40.0391	60.0891	80.0476	100.128
140	-0.0393677	-0.0286865	-0.020752	-0.0119019	-0.00579834	6.40869	0.017395	0.0289917	0.0430298	0.0592041	0.0775146	-100.098	-80.0781	-60.0586	-40.0085	-19.989	0	19.928	40.1001	60.0891	80.0781	100.098
140.1	-0.0396729	-0.0289917	-0.0204468	-0.0125122	-0.00549316	5.49316	0.0177002	0.0296021	0.0424194	0.0598145	0.078125	-100.098	-80.0171	-60.0586	-39.978	-19.989	0	19.9585	40.0085	59.9976	80.0781	100.128
140.2	-0.039978	-0.0292969	-0.0204468	-0.0128174	-0.00518799	4.88281	0.0180054	0.0305176	0.0424194	0.0601196	0.0787354	-100.067	-80.0781	-60.0586	-40.0391	-19.989	0	19.9585	39.978	60.0891	80.0476	100.067
140.3	-0.039978	-0.0292969	-0.020752	-0.0131226	-0.00457764	5.18799	0.0189209	0.0305176	0.0427246	0.0595093	0.0790405	-100.098	-80.0476	-60.0891	-40.0391	-19.989	0	19.989	39.978	60.0891	80.0781	100.098
140.4	-0.0393677	-0.0292969	-0.0210571	-0.0131226	-0.00457764	5.79834	0.0195312	0.0305176	0.043335	0.0592041	0.0787354	-100.098	-80.0476	-60.1196	-40.0696	-20.0195	0	19.9585	40.0085	60.0891	80.0171	100.098
140.5	-0.0390625	-0.0292969	-0.0213623	-0.0131226	-0.00457764	5.79834	0.0195312	0.0302124	0.0439453	0.0588989	0.0778198	-100.128	-80.0781	-60.0891	-40.1001	-19.989	30.5176	19.989	40.0391	60.0891	80.0171	100.128
140.6	-0.0387573	-0.0296021	-0.0222778	-0.0131226	-0.00488281	6.10352	0.0192261	0.0299072	0.0448608	0.0588989	0.0765991	-100.067	-80.0476	-60.1196	-40.0696	-19.928	30.5176	19.9585	40.0391	60.0891	80.0476	100.128
140.7	-0.0384521	-0.0296021	-0.022583	-0.0131226	-0.00549316	6.10352	0.0183105	0.0302124	0.045166	0.0588989	0.0747681	-100.098	-80.0781	-60.0891	-40.1001	-19.928	61.0352	19.989	40.0391	60.0891	80.0171	100.067
140.8	-0.038147	-0.0296021	-0.0228882	-0.0131226	-0.00579834	5.79834	0.0180054	0.0305176	0.0454712	0.0588989	0.0732422	-100.128	-80.0476	-60.0891	-40.0696	-19.989	0	19.9585	40.0085	60.0281	80.0781	100.128
140.9	-0.0378418	-0.0296021	-0.0228882	-0.0137329	-0.00640869	5.49316	0.0183105	0.0305176	0.0454712	0.0592041	0.0726318	-100.128	-80.1086	-60.0586	-40.0391	-19.989	30.5176	19.989	40.0391	60.0586	80.0476	100.098
141	-0.0375366	-0.0299072	-0.0231934	-0.0143433	-0.00640869	5.49316	0.0183105	0.0305176	0.045166	0.0592041	0.072937	-100.098	-80.1086	-60.0281	-40.0696	-19.989	30.5176	19.9585	40.0391	60.0281	80.0171	100.098
141.1	-0.0375366	-0.0302124	-0.0231934	-0.0152588	-0.00610352	5.79834	0.0183105	0.0299072	0.0442505	0.0588989	0.0738525	-100.128	-80.0476	-60.0891	-40.0391	-20.0195	30.5176	19.9585	40.0696	60.0281	80.0171	100.128
141.2	-0.038147	-0.0302124	-0.0231934	-0.0152588	-0.00579834	5.79834	0.0180054	0.0292969	0.0430298	0.0592041	0.0750732	-100.128	-80.0476	-60.0891	-40.0085	-20.0195	0	19.9585	40.0696	60.0891	80.0476	100.098
141.3	-0.0384521	-0.0305176	-0.022583	-0.0149536	-0.00549316	5.79834	0.0180054	0.0289917	0.0427246	0.0592041	0.0756836	-100.128	-80.0476	-60.1196	-40.0391	-20.0195	0	19.9585	40.0085	60.0281	80.0781	100.128
141.4	-0.0387573	-0.0305176	-0.0222778	-0.0143433	-0.00518799	5.79834	0.0180054	0.0286865	0.0430298	0.0592041	0.0762939	-100.098	-80.0171	-60.1196	-40.0696	-19.928	-30.5176	20.0195	40.0391	60.0586	80.0476	100.098
141.5	-0.0390625	-0.0305176	-0.0213623	-0.0137329	-0.00518799	5.49316	0.0186157	0.0289917	0.0436401	0.0592041	0.0765991	-100.128	-80.0781	-60.0891	-40.0696	-19.989	0	19.989	40.0085	60.0586	80.0476	100.067
141.6	-0.0396729	-0.0305176	-0.0210571	-0.0128174	-0.00579834	5.49316	0.0189209	0.0296021	0.0439453	0.0588989	0.0772095	-100.098	-80.0476	-60.0891	-40.0696	-19.989	61.0352	19.9585	40.0391	60.0891	80.0781	100.067
141.7	-0.039978	-0.0305176	-0.0210571	-0.012207	-0.00640869	5.79834	0.0189209	0.0302124	0.0442505	0.0595093	0.0772095	-100.037	-80.0781	-60.0586	-40.0391	-19.9585	-30.5176	19.9585	40.0696	60.0281	80.0781	100.067
141.8	-0.0402832	-0.0305176	-0.0216675	-0.012207	-0.00610352	5.79834	0.0186157	0.0302124	0.0442505	0.0601196	0.0775146	-100.067	-80.1392	-60.0891	-40.0391	-19.989	-30.5176	19.989	39.978	60.0281	80.0781	100.098
141.9	-0.0402832	-0.0305176	-0.0216675	-0.0125122	-0.00579834	5.49316	0.0186157	0.0305176	0.0442505	0.0604248	0.0775146	-100.098	-80.0476	-60.0891	-40.0391	-19.989	-30.5176	19.989	40.0085	60.0281	80.0171	100.128
142	-0.039978	-0.0305176	-0.0216675	-0.0131226	-0.00549316	5.79834	0.0189209	0.0305176	0.0439453	0.0604248	0.0769043	-100.128	-80.0476	-60.0891	-40.0391	-20.0195	0	19.989	40.0391	60.0586	80.0476	100.098
142.1	-0.0393677	-0.0302124	-0.0213623	-0.0131226	-0.00549316	6.10352	0.0198364	0.0308228	0.0436401	0.0601196	0.0762939	-100.098	-80.0476	-60.0586	-39.978	-19.989	-61.0352	20.0195	40.0391	60.0586	80.0476	100.098
142.2	-0.0387573	-0.0296021	-0.0210571	-0.0131226	-0.00549316	6.71387	0.0201416	0.0314331	0.0436401	0.0604248	0.0756836	-100.128	-80.0781	-60.0891	-40.0696	-19.9585	-30.5176	19.989	40.0391	60.0891	80.0171	100.098
142.3	-0.0387573	-0.0292969	-0.0213623	-0.0128174	-0.00549316	7.01904	0.0204468	0.0317383	0.0439453	0.06073	0.0753784	-100.098	-80.0781	-60.1196	-40.1306	-19.989	30.5176	20.0195	40.0391	60.0586	80.0476	100.098
142.4	-0.0387573	-0.0289917	-0.0219727	-0.0128174	-0.00518799	7.01904	0.0198364	0.0317383	0.0439453	0.06073	0.0753784	-100.067	-80.0781	-60.0891	-40.0391	-20.0195	30.5176	20.05	40.0696	60.0891	80.0781	100.128
142.5	-0.0390625	-0.0289917	-0.0222778	-0.0131226	-0.00488281	6.71387	0.0192261	0.0314331	0.0442505	0.0604248	0.0753784	-100.098	-80.0171	-60.1196	-40.0696	-19.989	0	19.989	40.0696	60.0586	80.0476	100.098
142.6	-0.0390625	-0.0289917	-0.0219727	-0.0134277	-0.00457764	6.10352	0.0186157	0.0314331	0.0442505	0.0601196	0.0756836	-100.128	-80.1086	-60.1196	-40.0085	-19.989	0	20.0195	40.0391	60.0586	80.0171	100.128
142.7	-0.0387573	-0.0289917	-0.0216675	-0.0134277	-0.00457764	5.49316	0.0183105	0.0317383	0.0442505	0.0601196	0.0759888	-100.098	-80.0476	-60.1196	-40.0085	-19.989	-30.5176	19.989	39.917	60.0891	80.0476	100.128
142.8	-0.0378418	-0.0289917	-0.0213623	-0.0134277	-0.00457764	5.18799	0.0180054	0.0317383	0.0442505	0.0604248	0.0759888	-100.159	-80.0476	-60.0586	-40.0085	-19.989	-30.5176	20.0195	40.0085	60.0586	80.0476	100.128
142.9	-0.0372314	-0.0292969	-0.0213623	-0.0137329	-0.00488281	5.49316	0.0180054	0.0314331	0.0442505	0.06073	0.0759888	-100.159	-80.0781	-60.0586	-40.0391	-20.0195	-30.5176	20.0195	40.0696	60.0891	80.0171	100.128
143	-0.0366211	-0.0302124	-0.0213623	-0.0140381	-0.00488281	6.10352	0.0177002	0.0308228	0.0442505	0.06073	0.0756836	-100.098	-80.0781	-60.0891	-40.0696	-20.0195	-30.5176	19.989	40.0391	60.0586	80.0781	100.159
143.1	-0.0369263	-0.0305176	-0.0213623	-0.0143433	-0.00457764	7.01904	0.017395	0.0302124	0.0439453	0.0604248	0.0756836	-100.128	-80.0171	-60.0586	-40.0696	-20.05	0	20.0195	40.0696	60.0586	80.0781	100.067
143.2	-0.0369263	-0.0299072	-0.0210571	-0.0140381	-0.00366211	7.62939	0.017395	0.0299072	0.0439453	0.0598145	0.0753784	-100.098	-80.1086	-60.0891	-40.0391	-20.0195	30.5176	20.0195	40.0391	60.1196	80.0476	100.098
143.3	-0.0375366	-0.0296021	-0.0210571	-0.0137329	-0.00366211	7.62939	0.0180054	0.0302124	0.0442505	0.0595093	0.0759888	-100.098	-80.0476	-60.0281	-40.0696	-20.05	0	20.0195	40.0391	60.0586	80.0476	100.098
143.4	-0.038147	-0.0292969	-0.0216675	-0.0137329	-0.00457764	6.40869	0.0180054	0.0305176	0.0445557	0.0585937	0.0759888	-100.128	-80.1086	-59.9976	-40.0085	-20.0195	30.5176	19.9585	40.0391	60.0586	80.0476	100.098
143.5	-0.0384521	-0.0296021	-0.0219727	-0.0137329	-0.00518799	5.18799	0.0180054	0.0305176	0.0445557	0.0582886	0.0759888	-100.189	-80.0476	-60.0891	-40.0391	-19.989	0	20.0195	40.0085	60.0586	80.0171	100.128
143.6	-0.0390625	-0.0296021	-0.0219727	-0.0134277	-0.00549316	4.27246	0.0177002	0.0305176	0.0439453	0.0579834	0.0756836	-100.128	-80.0476	-60.0586	-40.0391	-20.0195	30.5176	20.0195	39.978	60.0891	80.0781	100.128
143.7	-0.0393677	-0.0296021	-0.0219727	-0.0128174	-0.00579834	4.27246	0.0177002	0.0302124	0.043335	0.0582886	0.0753784	-100.098	-80.0476	-60.0586	-40.0696	-20.05	0	19.989	40.0391	60.0586	80.0476	100.067
143.8	-0.039978	-0.0292969	-0.0216675	-0.012207	-0.00579834	4.88281	0.0177002	0.0299072	0.0427246	0.0588989	0.0753784	-100.159	-80.0781	-60.0891	-40.0696	-20.0195	30.5176	20.1111	40.0391	60.0891	80.0476	100.098
143.9	-0.0405884	-0.0286865	-0.0213623	-0.012207	-0.00549316	5.49316	0.0180054	0.0296021	0.0424194	0.0588989	0.0747681	-100.098	-80.0781	-60.0586	-40.0391	-20.05	30.5176	20.05	40.0085	60.0891	80.0781	100.067
144	-0.0408936	-0.0283813	-0.0210571	-0.012207	-0.00549316	5.79834	0.0186157	0.0296021	0.0424194	0.0585937	0.0747681	-100.098	-80.1086	-60.0891	-40.0085	-20.05	61.0352	19.989	40.1001	60.0281	80.0476	100.128
144.1	-0.0402832	-0.0283813	-0.020752	-0.0128174	-0.00518799	6.10352	0.0183105	0.0302124	0.0427246	0.0585937	0.0753784	-100.098	-80.0476	-60.0281	-40.0696	-20.0195	30.5176	20.05	40.0696	60.0891	80.0781	100.128
144.2	-0.039978	-0.0289917	-0.0204468	-0.0128174	-0.00488281	6.10352	0.0183105	0.0308228	0.043335	0.0588989	0.0759888	-100.128	-80.0781	-60.0281	-40.0391	-20.05	61.0352	20.0195	40.0391	60.0281	80.0171	100.098
144.3	-0.0393677	-0.0292969	-0.0201416	-0.0128174	-0.00457764	5.49316	0.0180054	0.0311279	0.0442505	0.0592041	0.0769043	-100.098	-80.0171	-60.0586	-40.0391	-20.0195	0	19.989	40.0391	60.0586	80.0476	100.159
144.4	-0.0393677	-0.0292969	-0.0204468	-0.0128174	-0.00457764	5.49316	0.0180054	0.0311279	0.045166	0.0595093	0.0772095	-100.159	-80.0171	-59.9976	-40.0391	-19.9585	30.5176	19.989	40.0085	60.0586	80.0476	100.128
144.5	-0.0393677	-0.0292969	-0.0213623	-0.0128174	-0.00488281	5.79834	0.017395	0.0308228	0.0454712	0.0601196	0.0775146	-100.128	-80.0476	-60.0586	-40.0391	-20.0195	30.5176	19.989	40.0391	60.0281	80.0171	100.098
144.6	-0.0390625	-0.0296021	-0.0219727	-0.0128174	-0.00518799	6.40869	0.0167847	0.0302124	0.045166	0.06073	0.0775146	-100.159	-80.0781	-60.0586	-40.0391	-20.0195	0	20.0195	40.0391	60.0281	80.0476	100.098
144.7	-0.0390625	-0.0296021	-0.022583	-0.0131226	-0.00549316	6.71387	0.0167847	0.0299072	0.0442505	0.0610352	0.0772095	-100.128	-80.1086	-59.9976	-40.0696	-20.0195	30.5176	20.0195	40.0696	60.0586	80.0781	100.128
144.8	-0.0393677	-0.0299072	-0.022583	-0.0134277	-0.00549316	6.71387	0.017395	0.0299072	0.043335	0.0610352	0.0772095	-100.037	-80.1086	-60.0891	-40.0696	-19.989	0	20.0195	40.0696	60.0891	80.0781	100.128
144.9	-0.0396729	-0.0299072	-0.0222778	-0.0143433	-0.00518799	6.10352	0.0183105	0.0296021	0.0430298	0.06073	0.0772095	-100.128	-80.0781	-60.0281	-40.0696	-19.989	30.5176	19.989	40.0391	60.0586	80.1086	100.067
145	-0.039978	-0.0299072	-0.0216675	-0.0146484	-0.00457764	5.18799	0.0189209	0.0292969	0.0430298	0.0604248	0.0769043	-100.098	-80.1086	-60.0586	-40.0391	-19.989	0	19.989	40.0391	60.0281	80.0476	100.098
145.1	-0.039978	-0.0299072	-0.0216675	-0.0149536	-0.00396729	4.88281	0.0192261	0.0292969	0.0430298	0.0601196	0.0769043	-100.128	-80.1086	-60.0586	-40.1001	-20.0195	30.5176	20.0195	39.978	60.0586	80.0476	100.098
145.2	-0.039978	-0.0302124	-0.0219727	-0.0149536	-0.00366211	4.88281	0.0192261	0.0292969	0.0427246	0.0598145	0.0769043	-100.128	-80.0476	-60.0281	-40.0696	-20.05	0	20.0195	40.0696	60.0281	80.0476	100.128
145.3	-0.039978	-0.0305176	-0.0219727	-0.0146484	-0.00366211	5.18799	0.0189209	0.0296021	0.0430298	0.0595093	0.0769043	-100.128	-80.0476	-60.0891	-40.0696	-20.0195	0	20.0806	40.0696	60.0281	80.0781	100.098
145.4	-0.0402832	-0.0305176	-0.0219727	-0.0140381	-0.00396729	5.79834	0.0192261	0.0302124	0.0430298	0.0592041	0.0765991	-100.128	-80.0171	-60.0891	-40.0696	-20.0195	0	19.989	40.0696	60.0891	80.0781	100.159
145.5	-0.0405884	-0.0305176	-0.0213623	-0.0134277	-0.00488281	5.79834	0.0192261	0.0308228	0.0430298	0.0592041	0.0762939	-100.128	-80.1392	-60.0586	-40.0391	-19.9585	30.5176	20.05	40.0696	60.0281	80.1086	100.098
145.6	-0.0405884	-0.0302124	-0.0210571	-0.0134277	-0.00610352	5.79834	0.0192261	0.0314331	0.043335	0.0595093	0.0759888	-100.128	-80.0781	-60.0891	-40.0391	-20.0195	61.0352	20.0195	39.9475	60.0891	80.1086	100.128
145.7	-0.039978	-0.0296021	-0.0210571	-0.0137329	-0.00762939	5.49316	0.0189209	0.0314331	0.043335	0.0598145	0.0762939	-100.159	-80.1086	-60.0891	-40.0391	-20.0195	30.5176	19.989	40.0391	60.0891	80.1392	100.098
145.8	-0.0393677	-0.0296021	-0.0213623	-0.0137329	-0.00823975	5.49316	0.0186157	0.0311279	0.043335	0.0601196	0.0762939	-100.128	-80.1086	-60.0891	-40.0391	-19.989	0	19.989	40.0391	60.0586	80.0476	100.098
145.9	-0.0387573	-0.0292969	-0.0213623	-0.0137329	-0.00793457	5.49316	0.0180054	0.0305176	0.0436401	0.0598145	0.0765991	-100.128	-80.1086	-60.0586	-40.0696	-20.05	61.0352	19.989	40.0085	60.1196	80.0781	100.098
146	-0.0387573	-0.0289917	-0.0213623	-0.0137329	-0.00671387	6.10352	0.0177002	0.0302124	0.0439453	0.0595093	0.0765991	-100.128	-80.1392	-60.0586	-40.0391	-20.0806	0	19.989	39.978	60.0281	80.0476	100.159
146.1	-0.0387573	-0.0289917	-0.0213623	-0.0137329	-0.00549316	6.71387	0.0180054	0.0302124	0.0442505	0.0595093	0.0762939	-100.098	-80.1086	-60.0891	-39.978	-20.0195	-30.5176	20.0195	39.978	60.0891	80.0781	100.128
146.2	-0.0384521	-0.0296021	-0.0216675	-0.0137329	-0.00488281	6.40869	0.0180054	0.0302124	0.0436401	0.0598145	0.0762939	-100.128	-80.0781	-60.0891	-40.0085	-20.05	30.5176	20.05	40.0391	60.0586	80.0781	100.128
146.3	-0.038147	-0.0305176	-0.0219727	-0.0134277	-0.00518799	5.18799	0.0180054	0.0302124	0.043335	0.0598145	0.0762939	-100.159	-80.1086	-60.0281	-40.0391	-20.0195	0	20.0806	40.1001	60.0586	80.1086	100.037
146.4	-0.038147	-0.0311279	-0.022583	-0.0134277	-0.00549316	4.27246	0.0180054	0.0302124	0.0430298	0.0595093	0.0765991	-100.098	-80.0781	-60.0891	-40.0391	-20.05	30.5176	19.989	40.0391	60.0281	80.0781	100.098
146.5	-0.0384521	-0.0311279	-0.022583	-0.0131226	-0.00549316	3.66211	0.0180054	0.0302124	0.0427246	0.0588989	0.0772095	-100.128	-80.0781	-60.0281	-40.0696	-20.0195	30.5176	19.989	40.0085	60.0281	80.1392	100.128
146.6	-0.0387573	-0.0311279	-0.0222778	-0.0131226	-0.00488281	3.96729	0.0183105	0.0302124	0.0427246	0.0588989	0.0778198	-100.128	-80.1392	-60.0281	-40.0696	-20.1111	30.5176	19.989	39.978	60.0281	80.0781	100.128
146.7	-0.0390625	-0.0308228	-0.0216675	-0.0134277	-0.00427246	4.57764	0.0186157	0.0302124	0.0430298	0.0588989	0.078125	-100.098	-80.1086	-60.0586	-40.0391	-20.0195	30.5176	20.0195	39.978	60.0586	80.1086	100.128
146.8	-0.0393677	-0.0308228	-0.0213623	-0.0134277	-0.00427246	5.18799	0.0192261	0.0302124	0.0436401	0.0592041	0.078125	-100.128	-80.1697	-60.0281	-39.978	-20.0195	30.5176	19.989	40.0391	60.0281	80.0781	100.159
146.9	-0.0396729	-0.0311279	-0.0216675	-0.0131226	-0.00488281	5.79834	0.0192261	0.0302124	0.0439453	0.0592041	0.078125	-100.128	-80.1392	-60.0586	-40.0085	-20.0195	0	20.0195	40.0391	60.0891	80.0781	100.159
147	-0.039978	-0.0308228	-0.0228882	-0.0128174	-0.00579834	5.79834	0.0186157	0.0305176	0.0436401	0.0585937	0.0778198	-100.159	-80.1086	-60.0281	-40.0085	-20.0195	61.0352	20.05	40.0391	59.9976	80.1392	100.098
147.1	-0.039978	-0.0308228	-0.0238037	-0.0125122	-0.00640869	5.79834	0.0180054	0.0305176	0.0430298	0.0576782	0.0775146	-100.098	-80.1392	-60.0586	-40.0391	-20.05	0	20.0195	40.0696	60.0586	80.0781	100.159
147.2	-0.039978	-0.0302124	-0.0238037	-0.0125122	-0.00701904	5.79834	0.0180054	0.0308228	0.0424194	0.0567627	0.0772095	-100.159	-80.1086	-60.0891	-40.0085	-20.0195	91.5527	20.0195	40.0696	60.0586	80.1697	100.098
147.3	-0.0402832	-0.0299072	-0.0238037	-0.0131226	-0.00732422	5.49316	0.0180054	0.0311279	0.0424194	0.0564575	0.0769043	-100.128	-80.0781	-60.0281	-40.1001	-20.0195	30.5176	19.989	40.0696	60.0891	80.1392	100.098
147.4	-0.0405884	-0.0299072	-0.0228882	-0.0134277	-0.00732422	5.18799	0.0186157	0.0314331	0.043335	0.057373	0.0772095	-100.128	-80.0476	-60.0281	-40.0696	-20.0195	0	20.0195	40.0085	60.1501	80.1392	100.067
147.5	-0.0405884	-0.0302124	-0.022583	-0.0137329	-0.00671387	4.88281	0.0192261	0.0314331	0.0448608	0.0579834	0.0772095	-100.189	-80.0781	-60.0586	-39.9475	-20.05	30.5176	19.989	40.0085	60.0586	80.1086	100.098
147.6	-0.039978	-0.0302124	-0.022583	-0.0140381	-0.00579834	4.88281	0.0198364	0.0311279	0.0457764	0.0585937	0.0769043	-100.159	-80.1086	-59.9976	-40.0085	-20.05	30.5176	19.989	40.0085	60.0891	80.0171	100.189
147.7	-0.0393677	-0.0302124	-0.022583	-0.0137329	-0.00549316	5.18799	0.0198364	0.0305176	0.0457764	0.0585937	0.0765991	-100.159	-80.0781	-59.9976	-40.0391	-20.05	0	20.0195	40.0391	60.0281	80.0781	100.128
147.8	-0.0390625	-0.0302124	-0.0231934	-0.0137329	-0.00579834	5.18799	0.0192261	0.0302124	0.0448608	0.0585937	0.0762939	-100.128	-80.1086	-60.0586	-40.0391	-20.0806	30.5176	19.9585	40.0391	60.0281	80.0781	100.098
147.9	-0.0390625	-0.0299072	-0.0228882	-0.0137329	-0.00640869	5.18799	0.0189209	0.0299072	0.0439453	0.0588989	0.0762939	-100.128	-80.0781	-60.0586	-40.0391	-20.0195	30.5176	20.05	40.0696	60.0586	80.0781	100.128
148	-0.0390625	-0.0299072	-0.0222778	-0.0131226	-0.00640869	5.18799	0.0186157	0.0299072	0.043335	0.0592041	0.0762939	-100.128	-80.1392	-60.0586	-40.0085	-20.0195	61.0352	20.0806	40.0696	60.0891	80.1086	100.098
148.1	-0.0396729	-0.0299072	-0.0210571	-0.012207	-0.00640869	5.49316	0.0186157	0.0299072	0.0430298	0.0595093	0.0762939	-100.159	-80.0781	-60.0586	-40.0085	-20.0195	30.5176	20.0195	40.0391	60.0891	80.0781	100.098
148.2	-0.0396729	-0.0299072	-0.0204468	-0.0115967	-0.00610352	5.79834	0.0189209	0.0299072	0.043335	0.0595093	0.0759888	-100.128	-80.1392	-60.0281	-40.0696	-20.0195	30.5176	20.0195	39.9475	60.0586	80.0781	100.098
148.3	-0.0396729	-0.0299072	-0.0204468	-0.0119019	-0.00579834	5.79834	0.0189209	0.0299072	0.043335	0.0592041	0.0762939	-100.159	-80.1392	-60.0891	-40.0391	-20.0195	61.0352	19.989	40.0085	60.0281	80.1392	100.098
148.4	-0.0396729	-0.0299072	-0.0213623	-0.0125122	-0.00579834	5.49316	0.0186157	0.0302124	0.043335	0.0585937	0.0765991	-100.159	-80.1392	-60.0281	-39.978	-19.989	30.5176	20.0195	40.0696	60.0586	80.0781	100.098
148.5	-0.039978	-0.0299072	-0.0222778	-0.0134277	-0.00579834	4.88281	0.0180054	0.0305176	0.0430298	0.0576782	0.0772095	-100.128	-80.0476	-60.0281	-40.0391	-20.0806	61.0352	19.989	40.0391	60.0586	80.1086	100.159
148.6	-0.0402832	-0.0302124	-0.022583	-0.0140381	-0.00579834	5.18799	0.0180054	0.0305176	0.0430298	0.0576782	0.0775146	-100.128	-80.0781	-60.0586	-39.978	-19.989	0	20.0195	40.0696	60.0281	80.0781	100.128
148.7	-0.0405884	-0.0308228	-0.0219727	-0.0143433	-0.00549316	5.49316	0.0183105	0.0302124	0.043335	0.0582886	0.0775146	-100.189	-80.0476	-60.0281	-39.978	-20.0195	30.5176	20.0195	40.0391	60.0586	80.1392	100.189
148.8	-0.0408936	-0.0308228	-0.0213623	-0.0143433	-0.00549316	5.79834	0.0183105	0.0296021	0.0436401	0.0582886	0.0772095	-100.159	-80.1086	-60.0586	-40.0391	-20.05	30.5176	20.05	40.0085	60.0586	80.0781	100.098
148.9	-0.0402832	-0.0305176	-0.0213623	-0.0140381	-0.00518799	5.79834	0.0183105	0.0292969	0.0439453	0.0579834	0.0769043	-100.189	-80.1392	-60.0586	-40.0391	-20.0195	0	20.05	40.0085	60.0586	80.1392	100.098
149	-0.039978	-0.0299072	-0.0219727	-0.0143433	-0.00549316	5.79834	0.0183105	0.0296021	0.0439453	0.057373	0.0759888	-100.128	-80.1392	-60.0281	-40.0696	-20.05	0	20.0195	40.0085	60.0586	80.0781	100.159
149.1	-0.0396729	-0.0296021	-0.0219727	-0.0146484	-0.00610352	5.79834	0.0183105	0.0299072	0.0439453	0.0570679	0.0753784	-100.159	-80.0781	-60.0281	-40.1001	-19.989	0	20.0195	39.978	60.0281	80.1086	100.098
149.2	-0.039978	-0.0296021	-0.0216675	-0.0143433	-0.00640869	6.10352	0.0186157	0.0292969	0.0439453	0.0570679	0.0747681	-100.159	-80.1086	-60.0586	-40.0391	-20.0195	-30.5176	20.05	39.978	60.0586	80.1392	100.128
149.3	-0.0408936	-0.0296021	-0.020752	-0.0137329	-0.00701904	6.40869	0.0186157	0.0289917	0.0430298	0.0567627	0.0750732	-100.159	-80.0781	-60.0586	-39.978	-20.0195	-30.5176	20.05	40.0696	60.0586	80.0781	100.098
149.4	-0.0415039	-0.0296021	-0.0198364	-0.0131226	-0.00701904	6.40869	0.0186157	0.0289917	0.0424194	0.0567627	0.0753784	-100.128	-80.1086	-60.0891	-40.0391	-20.05	0	20.0195	40.0085	59.9976	80.0781	100.098
149.5	-0.0415039	-0.0296021	-0.0195312	-0.0128174	-0.00640869	5.79834	0.0183105	0.0292969	0.0421143	0.0567627	0.0753784	-100.159	-80.1086	-60.0586	-39.978	-20.0195	0	20.0195	40.0391	60.0891	80.0476	100.067
149.6	-0.0405884	-0.0296021	-0.0198364	-0.012207	-0.00640869	5.18799	0.0183105	0.0302124	0.0424194	0.0567627	0.0753784	-100.159	-80.1086	-60.0586	-40.0085	-20.0195	30.5176	19.989	40.0696	60.0586	80.1086	100.098
149.7	-0.039978	-0.0299072	-0.0204468	-0.0119019	-0.00671387	4.88281	0.0189209	0.0311279	0.0427246	0.0570679	0.0756836	-100.098	-80.1086	-60.0586	-40.0391	-19.989	61.0352	20.0195	40.0391	60.0891	80.0781	100.128
149.8	-0.0396729	-0.0299072	-0.0210571	-0.0119019	-0.00701904	4.88281	0.0195312	0.0317383	0.0430298	0.057373	0.0756836	-100.098	-80.1086	-60.0586	-40.0391	-20.0195	30.5176	19.989	40.0085	60.0281	80.1086	100.098
149.9	-0.0396729	-0.0299072	-0.0213623	-0.012207	-0.00701904	4.88281	0.0195312	0.0317383	0.043335	0.057373	0.0759888	-100.159	-80.1392	-60.0586	-40.0391	-20.0195	0	20.0195	39.978	60.0281	80.0781	100.098
150	-0.039978	-0.0299072	-0.0213623	-0.0131226	-0.00671387	4.88281	0.0189209	0.0311279	0.043335	0.0576782	0.0759888	-100.22	-80.1086	-60.0586	-40.0696	-20.05	-30.5176	20.0195	39.978	60.0586	80.1086	100.159
150.1	-0.0402832	-0.0302124	-0.0213623	-0.0137329	-0.00640869	5.18799	0.0183105	0.0305176	0.0436401	0.0579834	0.0762939	-100.159	-80.1086	-60.0586	-40.0085	-20.05	30.5176	20.05	40.0391	60.0281	80.0476	100.159
150.2	-0.039978	-0.0302124	-0.0213623	-0.0140381	-0.00518799	5.18799	0.017395	0.0302124	0.0439453	0.0588989	0.0762939	-100.098	-80.1392	-60.0586	-40.0391	-20.0806	30.5176	20.05	40.0085	60.0586	80.0476	100.128
150.3	-0.0396729	-0.0302124	-0.0213623	-0.0140381	-0.00427246	4.57764	0.017395	0.0302124	0.0442505	0.0595093	0.0765991	-100.128	-80.1086	-60.0891	-40.0391	-20.05	0	20.05	40.0391	60.0891	80.1086	100.098
150.4	-0.0393677	-0.0302124	-0.0213623	-0.0140381	-0.00396729	4.27246	0.0177002	0.0299072	0.0442505	0.0595093	0.0762939	-100.098	-80.1392	-60.0891	-40.0696	-20.0195	30.5176	20.05	40.0696	60.0891	80.1697	100.128
150.5	-0.0393677	-0.0302124	-0.0216675	-0.0146484	-0.00457764	4.27246	0.0183105	0.0296021	0.0436401	0.0585937	0.0759888	-100.159	-80.1086	-60.0281	-40.0391	-20.05	30.5176	19.989	40.0391	60.1196	80.0781	100.098
150.6	-0.0396729	-0.0299072	-0.0219727	-0.0149536	-0.00488281	4.88281	0.0183105	0.0292969	0.043335	0.057373	0.0756836	-100.159	-80.1392	-60.0281	-40.0696	-19.989	30.5176	19.989	40.0696	60.0586	80.1392	100.128
150.7	-0.0396729	-0.0296021	-0.0219727	-0.0149536	-0.00488281	5.79834	0.0183105	0.0289917	0.043335	0.0567627	0.0756836	-100.128	-80.1086	-60.0281	-40.0391	-20.05	30.5176	19.989	40.0085	59.9976	80.1392	100.037
150.8	-0.0390625	-0.0296021	-0.0216675	-0.0143433	-0.00457764	6.40869	0.0183105	0.0292969	0.0436401	0.0567627	0.0762939	-100.159	-80.1086	-60.0281	-40.0391	-20.05	0	19.989	40.0085	60.0281	80.1392	100.098
150.9	-0.0390625	-0.0299072	-0.0216675	-0.0140381	-0.00488281	6.40869	0.0180054	0.0299072	0.0436401	0.0576782	0.0765991	-100.128	-80.1086	-60.0586	-40.0391	-20.05	0	20.05	40.0391	60.0281	80.0781	100.159
151	-0.0393677	-0.0305176	-0.0219727	-0.0134277	-0.00549316	6.10352	0.0177002	0.0302124	0.0436401	0.0582886	0.0762939	-100.067	-80.0781	-60.0586	-39.9475	-20.1111	0	20.05	40.0696	60.0281	80.1086	100.098
151.1	-0.039978	-0.0308228	-0.0222778	-0.0128174	-0.00610352	5.79834	0.0177002	0.0302124	0.0436401	0.0582886	0.0753784	-100.159	-80.0781	-60.0586	-40.0085	-20.05	0	20.0195	40.0696	60.0586	80.1086	100.128
151.2	-0.0405884	-0.0308228	-0.022583	-0.0128174	-0.00579834	5.18799	0.0183105	0.0302124	0.0436401	0.0579834	0.0744629	-100.067	-80.0781	-60.0891	-40.0391	-20.05	30.5176	20.0195	40.0085	60.0586	80.0781	100.128
151.3	-0.0402832	-0.0308228	-0.0228882	-0.0125122	-0.00549316	5.18799	0.0189209	0.0305176	0.0439453	0.0579834	0.0744629	-100.098	-80.0781	-60.0586	-40.0391	-20.0195	0	20.0195	39.978	60.0586	80.1086	100.098
151.4	-0.039978	-0.0308228	-0.0231934	-0.0125122	-0.00549316	5.49316	0.0192261	0.0314331	0.0448608	0.057373	0.0744629	-100.098	-80.1392	-60.0586	-40.0391	-20.0195	0	20.0195	40.0391	60.0586	80.0781	100.098
151.5	-0.039978	-0.0308228	-0.0231934	-0.0125122	-0.00549316	5.79834	0.0186157	0.0317383	0.0454712	0.0567627	0.0747681	-100.128	-80.0781	-60.0586	-40.1001	-19.989	30.5176	19.989	40.0696	60.0586	80.0476	100.098
151.6	-0.0405884	-0.0308228	-0.0228882	-0.0131226	-0.00579834	6.10352	0.017395	0.0317383	0.0460815	0.0564575	0.0744629	-100.159	-80.0781	-60.0586	-40.0391	-20.05	0	19.989	40.0391	60.0586	80.0476	100.098
151.7	-0.0418091	-0.0314331	-0.0228882	-0.0140381	-0.00610352	5.79834	0.0164795	0.0314331	0.0460815	0.0561523	0.0741577	-100.159	-80.0476	-60.1196	-40.0696	-20.0195	-30.5176	19.989	40.0391	60.0281	80.0476	100.098
151.8	-0.0424194	-0.0317383	-0.0228882	-0.0152588	-0.00610352	5.49316	0.0161743	0.0305176	0.045166	0.0558472	0.0744629	-100.128	-80.0476	-60.0586	-40.0696	-20.05	0	20.05	40.0085	60.0891	80.0476	100.159
151.9	-0.0418091	-0.0314331	-0.022583	-0.0158691	-0.00549316	5.79834	0.0167847	0.0305176	0.0442505	0.0558472	0.0747681	-100.128	-80.0171	-60.0586	-40.0085	-20.05	30.5176	20.05	40.0696	60.0281	80.1392	100.067
152	-0.0408936	-0.0308228	-0.0222778	-0.0149536	-0.00518799	6.10352	0.0180054	0.0305176	0.0436401	0.0561523	0.0756836	-100.128	-80.0781	-60.0586	-40.0085	-20.0806	30.5176	20.05	40.0391	60.0891	80.0476	100.128
152.1	-0.0402832	-0.0299072	-0.0216675	-0.0143433	-0.00549316	5.49316	0.0189209	0.0302124	0.043335	0.0564575	0.0765991	-100.098	-80.0476	-60.0281	-40.0085	-20.0195	30.5176	19.989	40.0696	60.0586	80.0476	100.098
152.2	-0.039978	-0.0296021	-0.0213623	-0.0140381	-0.00579834	5.18799	0.0192261	0.0302124	0.043335	0.0567627	0.0769043	-100.189	-80.0476	-60.0891	-40.0391	-19.989	30.5176	19.9585	39.978	60.0891	80.0781	100.037
152.3	-0.039978	-0.0305176	-0.0213623	-0.0140381	-0.00640869	4.88281	0.0189209	0.0302124	0.043335	0.0567627	0.0769043	-100.128	-80.0781	-60.0281	-40.0696	-20.0195	0	19.989	40.0391	60.0586	80.0171	100.128
152.4	-0.039978	-0.0311279	-0.0210571	-0.0143433	-0.00640869	4.88281	0.0186157	0.0305176	0.0436401	0.0570679	0.0769043	-100.128	-80.0476	-60.0586	-40.0696	-20.0806	-30.5176	19.989	40.0696	60.0586	80.0781	100.098
152.5	-0.0402832	-0.0311279	-0.0210571	-0.0143433	-0.00610352	5.18799	0.0183105	0.0308228	0.0439453	0.0576782	0.0772095	-100.128	-80.0781	-60.0281	-40.0696	-20.0195	-61.0352	20.0195	40.0391	59.9976	80.1086	100.128
152.6	-0.039978	-0.0311279	-0.020752	-0.0137329	-0.00518799	5.49316	0.0180054	0.0308228	0.0439453	0.0585937	0.0772095	-100.128	-80.0781	-60.0281	-40.1001	-20.0195	0	20.05	40.0696	60.0586	80.0781	100.128
152.7	-0.0396729	-0.0308228	-0.0204468	-0.0131226	-0.00457764	5.79834	0.0180054	0.0308228	0.0439453	0.0588989	0.0772095	-100.159	-80.0171	-60.1196	-40.0391	-20.0195	30.5176	19.989	40.0696	60.0281	80.1392	100.098
152.8	-0.0396729	-0.0308228	-0.020752	-0.0131226	-0.00457764	5.79834	0.0180054	0.0305176	0.0436401	0.0588989	0.0769043	-100.098	-80.0781	-60.0586	-39.978	-19.989	30.5176	20.05	40.0696	60.0586	80.0781	100.098
152.9	-0.039978	-0.0308228	-0.0210571	-0.0134277	-0.00518799	5.79834	0.0180054	0.0305176	0.043335	0.0582886	0.0765991	-100.037	-80.0476	-60.0891	-40.0696	-19.989	61.0352	20.0195	40.0391	60.0891	80.1086	100.128
153	-0.0402832	-0.0302124	-0.0216675	-0.0137329	-0.00610352	5.49316	0.0177002	0.0308228	0.0427246	0.0579834	0.0765991	-100.128	-80.0476	-60.0586	-40.0696	-19.989	30.5176	20.0195	40.0696	60.0586	80.1086	100.098
153.1	-0.0408936	-0.0292969	-0.0222778	-0.0137329	-0.00671387	5.49316	0.0180054	0.0308228	0.0424194	0.0576782	0.0765991	-100.067	-80.0781	-60.0586	-40.1001	-19.928	30.5176	20.0195	39.978	60.0891	80.0476	100.098
153.2	-0.0411987	-0.0286865	-0.0222778	-0.0137329	-0.00640869	5.18799	0.0186157	0.0308228	0.0424194	0.0576782	0.0765991	-100.128	-80.0781	-60.0891	-40.0391	-20.0195	0	19.989	40.0391	60.0891	80.0781	100.098
153.3	-0.0408936	-0.0283813	-0.0219727	-0.0131226	-0.00610352	4.88281	0.0192261	0.0305176	0.0427246	0.0576782	0.0765991	-100.098	-80.0781	-60.0586	-40.0696	-20.0195	-61.0352	20.0195	40.0085	60.0586	80.0781	100.128
153.4	-0.0405884	-0.0280762	-0.0213623	-0.0125122	-0.00579834	5.18799	0.0192261	0.0302124	0.043335	0.0579834	0.0772095	-100.128	-80.0781	-60.0281	-40.0391	-20.0195	-30.5176	20.0195	40.0696	60.0586	80.1086	100.098
153.5	-0.039978	-0.027771	-0.0210571	-0.012207	-0.00518799	5.49316	0.0192261	0.0302124	0.0439453	0.0579834	0.078125	-100.159	-80.0476	-60.0586	-40.0696	-20.05	0	20.0195	40.1001	60.0586	80.0781	100.159
153.6	-0.039978	-0.0274658	-0.020752	-0.012207	-0.00457764	5.79834	0.0189209	0.0302124	0.0442505	0.0579834	0.0784302	-100.128	-80.1392	-60.1196	-40.0391	-20.05	0	20.0195	40.0696	60.0891	80.0781	100.098
153.7	-0.039978	-0.027771	-0.0210571	-0.0125122	-0.00396729	5.79834	0.0186157	0.0305176	0.0436401	0.0582886	0.0784302	-100.098	-80.0781	-60.0891	-40.0391	-20.05	-30.5176	20.0195	40.0391	60.0891	80.0781	100.098
153.8	-0.0396729	-0.0286865	-0.0216675	-0.0131226	-0.00396729	5.79834	0.0186157	0.0308228	0.0427246	0.0588989	0.078125	-100.128	-80.0476	-60.0891	-40.1001	-19.9585	30.5176	19.9585	40.0391	60.1501	80.1086	100.098
153.9	-0.0396729	-0.0299072	-0.0219727	-0.0134277	-0.00427246	5.79834	0.0186157	0.0308228	0.0418091	0.0592041	0.078125	-100.067	-80.0781	-60.0891	-40.1306	-20.0195	0	20.0195	40.0085	60.0891	80.0476	100.159
154	-0.0393677	-0.0311279	-0.0219727	-0.0137329	-0.00549316	5.18799	0.0189209	0.0302124	0.0415039	0.0592041	0.078125	-100.098	-80.0781	-60.0891	-40.0696	-20.0195	-30.5176	19.989	40.0391	60.1501	80.0781	100.098
154.1	-0.0390625	-0.0314331	-0.0216675	-0.0143433	-0.00640869	5.18799	0.0186157	0.0299072	0.0418091	0.0592041	0.078125	-100.067	-80.0781	-60.0281	-40.0391	-20.05	-30.5176	19.989	40.0696	60.0891	80.0476	100.128
154.2	-0.0384521	-0.0314331	-0.0210571	-0.0146484	-0.00671387	5.49316	0.0189209	0.0296021	0.0424194	0.0592041	0.078125	-100.098	-80.0476	-60.0891	-40.0391	-19.989	0	19.989	40.0391	60.0281	80.0781	100.098
154.3	-0.0384521	-0.0314331	-0.020752	-0.0149536	-0.00640869	5.49316	0.0192261	0.0296021	0.0430298	0.0592041	0.0775146	-100.067	-80.0781	-60.0586	-39.9475	-20.0195	-30.5176	20.05	40.0696	60.0891	80.0781	100.159
154.4	-0.0384521	-0.0311279	-0.0201416	-0.0146484	-0.00610352	5.49316	0.0195312	0.0299072	0.0442505	0.0595093	0.0772095	-100.098	-80.0781	-60.0891	-40.0391	-19.989	0	19.9585	40.0391	60.0891	80.0781	100.189
154.5	-0.0387573	-0.0308228	-0.0201416	-0.0146484	-0.00579834	5.49316	0.0192261	0.0302124	0.0448608	0.0595093	0.0769043	-100.098	-80.0781	-60.0891	-40.0696	-19.989	-61.0352	19.989	40.0696	60.0891	80.0476	100.128
154.6	-0.0387573	-0.0305176	-0.0201416	-0.0146484	-0.00610352	5.79834	0.0192261	0.0311279	0.0448608	0.0592041	0.0772095	-100.037	-80.0781	-60.1501	-40.1001	-19.989	-30.5176	19.989	40.0391	60.0586	80.0781	100.098
154.7	-0.0387573	-0.0302124	-0.0204468	-0.0146484	-0.00671387	6.10352	0.0189209	0.0314331	0.0442505	0.0585937	0.0775146	-100.098	-80.0171	-60.0586	-40.1001	-19.989	30.5176	19.989	40.0391	60.0891	80.0476	100.128
154.8	-0.0387573	-0.0305176	-0.020752	-0.0140381	-0.00671387	6.10352	0.0186157	0.0311279	0.0439453	0.0582886	0.0778198	-100.128	-80.1392	-60.0281	-40.0391	-19.9585	0	19.9585	40.0085	60.0586	80.0476	100.128
154.9	-0.0393677	-0.0308228	-0.0210571	-0.0137329	-0.00610352	5.79834	0.0186157	0.0308228	0.0439453	0.0585937	0.078125	-100.128	-80.0476	-60.0281	-40.0696	-19.989	0	19.989	40.0696	60.0891	80.0781	100.128
155	-0.0393677	-0.0308228	-0.0210571	-0.0137329	-0.00549316	5.79834	0.0189209	0.0302124	0.0436401	0.0585937	0.078125	-100.159	-80.0781	-60.0891	-40.0696	-19.9585	0	19.989	40.1001	60.0891	80.0476	100.159
155.1	-0.0393677	-0.0302124	-0.0213623	-0.0140381	-0.00488281	5.79834	0.0189209	0.0302124	0.0436401	0.0585937	0.0778198	-100.128	-80.0476	-60.0891	-40.0391	-19.989	-30.5176	19.989	40.0696	60.0891	80.0476	100.159
155.2	-0.0393677	-0.0296021	-0.0213623	-0.0143433	-0.00488281	6.10352	0.0186157	0.0302124	0.0439453	0.0582886	0.0778198	-100.128	-80.0171	-60.1196	-40.0085	-19.9585	0	19.9585	40.1306	60.0891	80.0476	100.128
155.3	-0.0390625	-0.0289917	-0.0213623	-0.0143433	-0.00457764	6.71387	0.0183105	0.0305176	0.0439453	0.0579834	0.078125	-100.098	-80.0476	-60.1196	-40.0085	-19.9585	30.5176	20.0195	40.0391	60.1196	80.0781	100.098
155.4	-0.0384521	-0.0286865	-0.0213623	-0.0140381	-0.00488281	7.01904	0.0186157	0.0305176	0.0439453	0.0576782	0.0778198	-100.128	-80.0476	-60.1196	-40.1001	-19.9585	-30.5176	19.9585	40.0696	60.1501	80.0781	100.128
155.5	-0.038147	-0.0289917	-0.0210571	-0.0140381	-0.00518799	6.71387	0.0186157	0.0302124	0.0439453	0.057373	0.0772095	-100.067	-80.0781	-60.0281	-40.0696	-19.928	0	19.9585	40.0391	60.1501	80.0476	100.098
155.6	-0.038147	-0.0296021	-0.0210571	-0.0137329	-0.00518799	6.71387	0.0186157	0.0296021	0.0436401	0.0570679	0.0769043	-100.128	-80.0781	-60.0586	-40.0696	-20.0195	-30.5176	19.989	40.0696	60.1196	80.0476	100.098
155.7	-0.038147	-0.0302124	-0.0210571	-0.0143433	-0.00488281	6.40869	0.0183105	0.0292969	0.0436401	0.0570679	0.0765991	-100.128	-80.0781	-60.0586	-40.0696	-19.989	0	19.989	40.0391	60.1196	80.0781	100.159
155.8	-0.0384521	-0.0308228	-0.0213623	-0.0146484	-0.00457764	6.40869	0.0183105	0.0292969	0.0439453	0.057373	0.0762939	-100.128	-80.0476	-60.0586	-40.0696	-20.0195	-30.5176	19.9585	40.0085	60.0891	80.0476	100.128
155.9	-0.0387573	-0.0314331	-0.0219727	-0.0146484	-0.00457764	6.40869	0.0186157	0.0296021	0.0448608	0.0576782	0.0765991	-100.128	-80.0476	-60.0586	-40.0696	-19.989	0	20.0195	40.1001	60.0586	80.0171	100.128
156	-0.0387573	-0.0311279	-0.022583	-0.0140381	-0.00457764	6.10352	0.0192261	0.0299072	0.0454712	0.0576782	0.0769043	-100.128	-80.0781	-60.0891	-40.0696	-19.989	0	20.0195	40.0696	60.0586	80.0781	100.128
156.1	-0.0390625	-0.0305176	-0.0228882	-0.0134277	-0.00518799	5.79834	0.0195312	0.0302124	0.0463867	0.0579834	0.0778198	-100.128	-80.0781	-60.1196	-40.0696	-19.989	0	20.0195	40.0696	60.0891	80.0781	100.098
156.2	-0.0390625	-0.0299072	-0.0228882	-0.0131226	-0.00579834	5.79834	0.0195312	0.0302124	0.0463867	0.0582886	0.0784302	-100.067	-80.0781	-60.1501	-40.0696	-19.989	0	19.989	40.0391	60.0586	80.0171	100.128
156.3	-0.0390625	-0.0299072	-0.0228882	-0.0128174	-0.00610352	5.79834	0.0186157	0.0305176	0.0457764	0.0585937	0.0787354	-100.037	-80.0781	-60.1196	-40.1001	-19.9585	-61.0352	19.989	40.0696	60.0586	80.0476	100.067
156.4	-0.0387573	-0.0302124	-0.0234985	-0.0128174	-0.00640869	5.79834	0.0180054	0.0299072	0.045166	0.0585937	0.078125	-100.067	-80.0781	-60.0891	-40.0696	-19.989	-30.5176	20.0195	40.0391	60.0586	80.0476	100.128
156.5	-0.038147	-0.0302124	-0.0238037	-0.0131226	-0.00640869	5.49316	0.0177002	0.0296021	0.045166	0.0579834	0.0778198	-100.098	-80.0476	-60.0891	-40.0696	-19.9585	61.0352	19.989	40.0391	60.0891	80.0476	100.189
156.6	-0.0375366	-0.0299072	-0.0238037	-0.0134277	-0.00640869	5.18799	0.0183105	0.0292969	0.0457764	0.0579834	0.0772095	-100.128	-80.0781	-60.0586	-40.0085	-19.989	-30.5176	19.9585	40.1001	60.0891	80.0476	100.128
156.7	-0.0378418	-0.0299072	-0.0231934	-0.0137329	-0.00610352	4.88281	0.0189209	0.0296021	0.0457764	0.0576782	0.0772095	-100.159	-80.0476	-60.0891	-40.0696	-19.989	-30.5176	19.989	40.0696	60.0586	80.0476	100.128
156.8	-0.038147	-0.0296021	-0.0222778	-0.0140381	-0.00579834	4.88281	0.0192261	0.0302124	0.0454712	0.0579834	0.0772095	-100.098	-80.0781	-60.0891	-40.1306	-20.0195	0	19.989	40.1306	60.0586	80.0171	100.128
156.9	-0.0387573	-0.0292969	-0.0210571	-0.0140381	-0.00518799	4.88281	0.0195312	0.0308228	0.0448608	0.0579834	0.0769043	-100.098	-80.0781	-60.1196	-40.0696	-19.9585	30.5176	20.05	40.0696	60.0586	80.0781	100.128
157	-0.0393677	-0.0286865	-0.0198364	-0.0140381	-0.00518799	5.18799	0.0192261	0.0308228	0.0442505	0.0579834	0.0769043	-100.098	-80.0781	-60.0891	-40.1001	-19.9585	30.5176	19.989	40.0085	60.1196	80.1086	100.098
157.1	-0.0396729	-0.0283813	-0.0195312	-0.0137329	-0.00518799	5.49316	0.0192261	0.0308228	0.0436401	0.0576782	0.0772095	-100.098	-80.0476	-60.0891	-40.0391	-19.9585	0	19.9585	40.0391	60.0891	80.0781	100.098
157.2	-0.0396729	-0.0283813	-0.0195312	-0.0134277	-0.00518799	5.49316	0.0189209	0.0308228	0.0430298	0.0570679	0.0778198	-100.098	-80.1086	-60.0891	-40.0696	-19.989	-61.0352	19.9585	40.0085	60.0891	80.0476	100.067
157.3	-0.0393677	-0.0292969	-0.0201416	-0.0131226	-0.00549316	5.18799	0.0186157	0.0308228	0.0430298	0.0570679	0.078125	-100.128	-80.0781	-60.1196	-40.0696	-19.9585	-30.5176	19.9585	40.0391	60.0891	80.0781	100.098
157.4	-0.0390625	-0.0299072	-0.0204468	-0.0131226	-0.00549316	5.49316	0.0186157	0.0308228	0.043335	0.0570679	0.078125	-100.098	-80.0781	-60.0891	-40.0391	-19.989	30.5176	19.989	40.0696	60.0586	80.0476	100.159
157.5	-0.0390625	-0.0302124	-0.0210571	-0.0131226	-0.00518799	5.79834	0.0186157	0.0305176	0.043335	0.0576782	0.078125	-100.128	-80.0476	-60.1196	-40.0696	-19.9585	-30.5176	19.989	40.0391	60.0891	80.0171	100.098
157.6	-0.0387573	-0.0302124	-0.0213623	-0.0131226	-0.00457764	6.10352	0.0186157	0.0302124	0.043335	0.0582886	0.0787354	-100.098	-80.0171	-60.0891	-40.0696	-20.0195	-30.5176	19.989	40.1001	60.0891	80.0476	100.159
157.7	-0.0387573	-0.0296021	-0.0219727	-0.0134277	-0.00396729	5.79834	0.0189209	0.0302124	0.043335	0.0582886	0.0787354	-100.098	-80.0781	-60.1501	-40.0391	-19.989	0	20.0195	40.1001	60.0586	80.0781	100.128
157.8	-0.0390625	-0.0289917	-0.022583	-0.0131226	-0.00396729	5.79834	0.0192261	0.0305176	0.0436401	0.0582886	0.0784302	-100.098	-80.0781	-60.1196	-40.0696	-19.989	-30.5176	19.9585	40.0391	60.0891	80.0781	100.128
157.9	-0.0393677	-0.0286865	-0.022583	-0.0128174	-0.00396729	6.40869	0.0195312	0.0311279	0.0442505	0.0585937	0.0787354	-100.128	-80.0781	-60.0586	-40.1306	-19.989	-30.5176	19.9585	40.0391	60.0891	80.0781	100.098
158	-0.0396729	-0.0286865	-0.0228882	-0.0131226	-0.00457764	6.71387	0.0195312	0.0311279	0.0442505	0.0592041	0.0790405	-100.098	-80.0781	-60.0586	-40.0696	-19.989	30.5176	20.0195	40.1001	60.0891	80.0476	100.098
158.1	-0.0396729	-0.0292969	-0.022583	-0.0131226	-0.00488281	7.01904	0.0195312	0.0308228	0.0442505	0.0592041	0.0793457	-100.128	-80.0781	-60.0586	-40.1001	-20.05	-30.5176	19.989	40.0696	60.0891	80.0781	100.098
158.2	-0.0396729	-0.0296021	-0.022583	-0.0134277	-0.00518799	6.71387	0.0198364	0.0308228	0.0439453	0.0588989	0.0790405	-100.098	-80.0781	-60.0891	-40.0696	-20.0195	-30.5176	20.0195	40.0696	60.0586	80.0781	100.128
158.3	-0.0396729	-0.0296021	-0.0219727	-0.0143433	-0.00549316	6.10352	0.0195312	0.0305176	0.0436401	0.0582886	0.0790405	-100.098	-80.0171	-60.0891	-40.0391	-20.05	0	20.0195	40.0696	60.0891	80.0781	100.098
158.4	-0.0396729	-0.0299072	-0.0216675	-0.0152588	-0.00579834	5.18799	0.0189209	0.0302124	0.0436401	0.0582886	0.0790405	-100.098	-80.0476	-60.0891	-40.0696	-20.05	0	20.0195	40.0696	60.0891	79.9866	100.098
158.5	-0.0393677	-0.0299072	-0.0213623	-0.0158691	-0.00671387	4.88281	0.0180054	0.0299072	0.0436401	0.0579834	0.0787354	-100.098	-80.0476	-60.0891	-40.0391	-20.05	61.0352	19.989	40.0391	60.1196	80.0781	100.159
158.6	-0.0393677	-0.0299072	-0.0210571	-0.015564	-0.00762939	4.57764	0.017395	0.0296021	0.0439453	0.0579834	0.078125	-100.098	-80.1086	-60.0586	-40.0391	-19.989	30.5176	19.928	40.0696	60.1501	80.1086	100.098
158.7	-0.0393677	-0.0299072	-0.0216675	-0.0146484	-0.00823975	4.88281	0.017395	0.0296021	0.0442505	0.0579834	0.0775146	-100.098	-80.0476	-60.1196	-40.0391	-19.9585	0	19.9585	40.0696	60.0891	80.0476	100.128
158.8	-0.0396729	-0.0299072	-0.0219727	-0.0137329	-0.00762939	5.18799	0.017395	0.0302124	0.0445557	0.0585937	0.0772095	-100.067	-80.0476	-60.0586	-40.0696	-19.989	-61.0352	19.989	40.0391	60.1196	80.0781	100.128
158.9	-0.0396729	-0.0305176	-0.0222778	-0.0134277	-0.00671387	6.10352	0.0177002	0.0308228	0.0442505	0.0588989	0.0769043	-100.128	-80.0476	-60.0891	-40.0391	-19.989	-30.5176	19.989	40.1001	60.0891	80.0781	100.098
159	-0.0396729	-0.0308228	-0.0219727	-0.0137329	-0.00579834	7.01904	0.0180054	0.0308228	0.0439453	0.0588989	0.0765991	-100.159	-80.1392	-60.0586	-40.0391	-19.989	30.5176	19.989	40.0696	60.0891	80.0781	100.098
159.1	-0.0396729	-0.0305176	-0.0216675	-0.0137329	-0.00518799	7.01904	0.0183105	0.0305176	0.043335	0.0588989	0.0759888	-100.128	-80.0781	-60.1196	-40.0391	-20.05	0	20.0195	40.0391	60.0281	80.0171	100.128
159.2	-0.0396729	-0.0302124	-0.0219727	-0.0137329	-0.00427246	6.71387	0.0180054	0.0299072	0.0436401	0.0592041	0.0759888	-100.159	-80.0476	-60.0281	-40.0391	-20.0195	0	19.989	40.1001	60.0891	80.0476	100.159
159.3	-0.0393677	-0.0299072	-0.0219727	-0.0140381	-0.00396729	5.79834	0.0177002	0.0302124	0.0439453	0.0598145	0.0762939	-100.128	-80.0781	-60.0586	-40.0391	-19.989	0	19.989	40.0391	60.1196	80.1392	100.128
159.4	-0.0390625	-0.0302124	-0.0222778	-0.0143433	-0.00396729	5.18799	0.017395	0.0308228	0.0439453	0.0604248	0.0769043	-100.128	-80.0476	-60.1196	-40.0696	-19.989	0	19.989	40.0391	60.0891	80.0781	100.098
159.5	-0.0390625	-0.0302124	-0.0222778	-0.0140381	-0.00488281	4.57764	0.017395	0.0314331	0.0439453	0.0604248	0.0769043	-100.067	-80.1392	-60.0586	-40.0391	-20.0195	-61.0352	20.05	40.0391	60.0586	80.0781	100.067
159.6	-0.0393677	-0.0302124	-0.0219727	-0.0137329	-0.00610352	4.88281	0.0177002	0.0314331	0.0436401	0.06073	0.0769043	-100.037	-80.0781	-60.0891	-40.0696	-19.989	0	20.0195	40.0391	60.0891	80.0781	100.067
159.7	-0.039978	-0.0299072	-0.0219727	-0.0131226	-0.00701904	5.49316	0.0177002	0.0305176	0.043335	0.0610352	0.0765991	-100.098	-80.0171	-60.0891	-40.0391	-20.0195	0	20.0195	40.0391	60.0586	80.0476	100.128
159.8	-0.0402832	-0.0299072	-0.0216675	-0.0131226	-0.00732422	5.79834	0.0180054	0.0296021	0.0430298	0.0613403	0.0762939	-100.128	-80.0781	-60.0586	-40.0696	-20.0195	-30.5176	20.0195	40.1306	60.0281	80.1086	100.189
159.9	-0.0396729	-0.0296021	-0.0213623	-0.0131226	-0.00640869	6.10352	0.0186157	0.0296021	0.043335	0.0616455	0.0762939	-100.159	-80.1086	-60.0586	-40.0696	-20.0195	0	20.0195	40.0391	60.0586	80.0781	100.098
160	-0.0396729	-0.0299072	-0.0210571	-0.0134277	-0.00549316	6.10352	0.0198364	0.0299072	0.0439453	0.0613403	0.0769043	-100.067	-80.0781	-60.0586	-40.0391	-19.989	91.5527	19.989	40.0696	60.0586	80.0476	100.159
160.1	-0.039978	-0.0305176	-0.0210571	-0.0134277	-0.00488281	5.49316	0.0198364	0.0299072	0.0442505	0.0595093	0.0775146	-100.128	-80.0781	-60.0586	-40.0696	-20.0195	0	20.0195	40.0696	60.1196	80.0171	100.128
160.2	-0.039978	-0.0308228	-0.0213623	-0.0131226	-0.00488281	5.18799	0.0195312	0.0292969	0.0442505	0.0576782	0.0778198	-100.067	-80.0781	-60.1196	-40.0696	-19.989	30.5176	19.989	40.0696	60.1196	80.0781	100.067
160.3	-0.039978	-0.0305176	-0.0219727	-0.0128174	-0.00457764	5.49316	0.0186157	0.0289917	0.0439453	0.0564575	0.0775146	-100.159	-80.0171	-60.1196	-40.0696	-19.989	-30.5176	19.989	40.0085	60.0891	80.0781	100.098
160.4	-0.0393677	-0.0305176	-0.022583	-0.0128174	-0.00488281	6.71387	0.0183105	0.0289917	0.0439453	0.0558472	0.0769043	-100.098	-80.0476	-60.0891	-40.0696	-19.989	-30.5176	19.989	40.0696	60.0891	80.0476	100.098
160.5	-0.0393677	-0.0308228	-0.0228882	-0.0134277	-0.00488281	7.32422	0.0186157	0.0289917	0.0439453	0.055542	0.0765991	-100.098	-80.0781	-60.0281	-40.0696	-19.989	0	20.0195	40.0085	60.0586	80.0781	100.037
160.6	-0.0396729	-0.0311279	-0.0231934	-0.0137329	-0.00427246	7.01904	0.0186157	0.0289917	0.0436401	0.055542	0.0765991	-100.098	-80.0781	-60.0281	-40.0696	-20.05	30.5176	19.989	40.0696	60.0281	80.0476	100.159
160.7	-0.0402832	-0.0308228	-0.0234985	-0.0137329	-0.00396729	6.71387	0.0186157	0.0289917	0.0436401	0.0561523	0.0772095	-100.067	-80.0781	-60.0281	-40.0391	-20.0195	0	20.05	40.0696	60.0586	80.0781	100.159
160.8	-0.0405884	-0.0305176	-0.0234985	-0.0137329	-0.00396729	6.10352	0.0183105	0.0292969	0.043335	0.0567627	0.0778198	-100.128	-80.0476	-60.0586	-40.0085	-20.05	0	20.0806	40.1001	60.0586	80.1086	100.128
160.9	-0.0405884	-0.0302124	-0.0231934	-0.0137329	-0.00488281	5.79834	0.0183105	0.0296021	0.0430298	0.0570679	0.0778198	-100.128	-80.0781	-60.0586	-40.0085	-19.989	30.5176	20.0195	40.0391	60.0891	80.0781	100.098
161	-0.0405884	-0.0299072	-0.022583	-0.0137329	-0.00579834	5.49316	0.0180054	0.0299072	0.0430298	0.057373	0.0775146	-100.128	-80.0476	-60.0891	-40.0696	-19.989	0	19.989	39.9475	60.1196	80.0781	100.037
161.1	-0.039978	-0.0299072	-0.0219727	-0.0137329	-0.00610352	4.88281	0.0183105	0.0302124	0.043335	0.0576782	0.0765991	-100.098	-80.0476	-60.0891	-40.0696	-19.989	0	20.0195	40.0391	60.0891	80.0476	100.098
161.2	-0.0393677	-0.0299072	-0.0213623	-0.0143433	-0.00610352	4.57764	0.0186157	0.0302124	0.0436401	0.0579834	0.0762939	-100.128	-80.1086	-60.0891	-40.0696	-20.0195	0	20.0195	40.0085	60.1196	80.0781	100.098
161.3	-0.0390625	-0.0299072	-0.0213623	-0.0146484	-0.00579834	4.57764	0.0189209	0.0302124	0.0436401	0.0582886	0.0769043	-100.128	-80.1392	-60.0891	-40.0391	-19.989	-30.5176	19.989	40.0391	60.0891	80.1392	100.159
161.4	-0.0393677	-0.0299072	-0.020752	-0.0146484	-0.00488281	4.88281	0.0192261	0.0299072	0.0436401	0.0588989	0.0769043	-100.128	-80.0476	-60.0586	-40.0085	-19.989	0	20.0195	40.0391	60.0586	80.0476	100.128
161.5	-0.039978	-0.0302124	-0.0204468	-0.0143433	-0.00396729	4.88281	0.0189209	0.0299072	0.0436401	0.0592041	0.0765991	-100.128	-80.1086	-60.0891	-40.0085	-20.05	0	19.989	40.0696	60.0586	80.0781	100.128
161.6	-0.0405884	-0.0305176	-0.0201416	-0.0134277	-0.00366211	4.88281	0.0189209	0.0302124	0.0439453	0.0595093	0.0759888	-100.067	-80.0781	-60.0586	-40.0391	-20.05	0	19.989	40.0391	60.0586	80.0476	100.098
161.7	-0.0408936	-0.0305176	-0.0201416	-0.0128174	-0.00366211	5.18799	0.0186157	0.0305176	0.0442505	0.0595093	0.0762939	-100.098	-80.0781	-60.0891	-40.0391	-20.0195	0	19.989	40.0696	60.0281	80.0476	100.098
161.8	-0.0408936	-0.0302124	-0.020752	-0.0128174	-0.00457764	4.88281	0.0183105	0.0302124	0.0445557	0.0592041	0.0765991	-100.128	-80.1086	-60.0891	-40.0391	-20.0195	30.5176	19.989	40.0391	60.0586	80.0476	100.128
161.9	-0.0405884	-0.0302124	-0.0210571	-0.0134277	-0.00518799	4.57764	0.0180054	0.0296021	0.0448608	0.0585937	0.0769043	-100.098	-80.1086	-60.0281	-40.0696	-19.928	0	19.9585	40.0391	60.0891	80.0781	100.098
162	-0.039978	-0.0296021	-0.0216675	-0.0137329	-0.00549316	4.27246	0.0177002	0.0292969	0.0448608	0.0576782	0.0769043	-100.128	-80.0781	-60.0586	-40.0391	-19.989	30.5176	19.9585	40.0696	60.0586	80.0476	100.159
162.1	-0.0390625	-0.0289917	-0.0219727	-0.0137329	-0.00549316	4.57764	0.0177002	0.0292969	0.045166	0.0567627	0.0769043	-100.159	-80.0476	-60.0281	-40.0696	-19.989	0	20.0195	40.0696	60.0891	80.0781	100.098
162.2	-0.0384521	-0.0283813	-0.0219727	-0.0137329	-0.00549316	4.88281	0.0177002	0.0296021	0.0457764	0.0567627	0.0765991	-100.128	-80.1086	-60.0281	-39.978	-20.0195	0	19.989	40.0696	60.0281	80.0476	100.159
162.3	-0.0384521	-0.0286865	-0.0219727	-0.0137329	-0.00549316	4.88281	0.0180054	0.0302124	0.0460815	0.057373	0.0759888	-100.189	-80.0476	-60.0281	-40.0085	-19.989	0	20.05	40.0696	60.0891	80.1086	100.128
162.4	-0.0384521	-0.0292969	-0.0216675	-0.0137329	-0.00549316	5.18799	0.0177002	0.0305176	0.0460815	0.0582886	0.0756836	-100.159	-80.0781	-60.0891	-39.978	-20.0195	30.5176	19.9585	40.0696	60.0586	80.0781	100.189
162.5	-0.0384521	-0.0305176	-0.0216675	-0.0137329	-0.00549316	5.18799	0.017395	0.0311279	0.0454712	0.0588989	0.0756836	-100.067	-80.0476	-60.0586	-40.0085	-19.989	0	20.05	40.0391	60.0891	80.0476	100.098
162.6	-0.0384521	-0.0314331	-0.0213623	-0.0134277	-0.00549316	5.79834	0.017395	0.0317383	0.0448608	0.0582886	0.0759888	-100.098	-80.1697	-60.0891	-40.0696	-20.0195	30.5176	19.989	40.0391	60.0586	80.0781	100.128
162.7	-0.0387573	-0.0320435	-0.0213623	-0.0131226	-0.00518799	6.10352	0.0177002	0.0320435	0.0445557	0.057373	0.0765991	-100.098	-80.0476	-60.0891	-40.0391	-20.0195	61.0352	19.989	40.0085	60.0891	80.1086	100.098
162.8	-0.0390625	-0.0317383	-0.0216675	-0.0128174	-0.00488281	5.79834	0.0180054	0.0317383	0.0445557	0.0561523	0.0775146	-100.128	-80.0476	-60.0586	-40.0391	-19.989	30.5176	19.989	40.1001	60.0891	79.9866	100.128
162.9	-0.0393677	-0.0311279	-0.0219727	-0.0131226	-0.00488281	5.79834	0.0180054	0.0308228	0.0445557	0.0558472	0.078125	-100.128	-80.1086	-60.0586	-40.0085	-20.0195	30.5176	19.989	40.0391	60.0586	80.1086	100.098
163	-0.039978	-0.0299072	-0.0222778	-0.0131226	-0.00457764	6.40869	0.0177002	0.0299072	0.0442505	0.0561523	0.078125	-100.128	-80.0781	-60.0281	-40.0085	-19.989	61.0352	19.9585	40.0696	59.9976	80.1086	100.159
163.1	-0.0405884	-0.0286865	-0.0219727	-0.0134277	-0.00457764	6.71387	0.0180054	0.0296021	0.0439453	0.0564575	0.078125	-100.159	-80.0781	-60.0586	-39.978	-19.989	91.5527	20.0195	40.0696	60.0281	80.0476	100.098
163.2	-0.0408936	-0.027771	-0.0219727	-0.0131226	-0.00457764	6.40869	0.0189209	0.0302124	0.0436401	0.0567627	0.078125	-100.159	-80.0781	-60.0281	-40.0085	-20.0195	30.5176	20.05	40.0391	60.0281	80.0781	100.098
163.3	-0.0405884	-0.0274658	-0.0216675	-0.0131226	-0.00518799	5.79834	0.0204468	0.0308228	0.0439453	0.057373	0.0775146	-100.128	-80.1086	-60.0891	-40.0391	-20.0195	30.5176	20.0195	40.0696	60.0281	80.0476	100.128
163.4	-0.039978	-0.0274658	-0.0213623	-0.0131226	-0.00579834	4.88281	0.020752	0.0314331	0.0439453	0.0576782	0.0769043	-100.128	-80.0171	-60.0586	-40.0085	-20.0195	61.0352	19.989	39.978	60.0281	80.0781	100.067
163.5	-0.0393677	-0.0283813	-0.0213623	-0.0131226	-0.00610352	3.96729	0.0204468	0.0317383	0.0439453	0.0582886	0.0769043	-100.098	-80.1086	-60.0891	-40.0696	-19.9585	61.0352	19.989	40.0391	60.0891	80.0476	100.067
163.6	-0.0396729	-0.0292969	-0.0213623	-0.0128174	-0.00610352	3.96729	0.0198364	0.0317383	0.043335	0.0588989	0.0769043	-100.098	-80.1392	-60.0281	-40.0085	-19.989	30.5176	19.989	40.0391	60.0281	80.0781	100.067
163.7	-0.039978	-0.0302124	-0.0213623	-0.0128174	-0.00610352	4.27246	0.0192261	0.0317383	0.0430298	0.0588989	0.0769043	-100.098	-80.0781	-60.0281	-40.0391	-20.0195	30.5176	19.989	39.978	59.9976	80.1392	100.128
163.8	-0.0405884	-0.0305176	-0.0216675	-0.0128174	-0.00610352	4.88281	0.0192261	0.0311279	0.043335	0.0588989	0.0769043	-100.128	-80.0781	-60.0281	-40.0391	-19.989	30.5176	19.989	40.0391	60.0281	80.1086	100.098
163.9	-0.0411987	-0.0308228	-0.0222778	-0.0131226	-0.00549316	5.79834	0.0192261	0.0305176	0.0439453	0.0585937	0.0772095	-100.098	-80.0476	-60.0586	-40.0085	-20.05	30.5176	20.0195	40.0085	60.0281	80.0781	100.098
164	-0.0411987	-0.0311279	-0.022583	-0.0131226	-0.00518799	6.10352	0.0189209	0.0299072	0.0439453	0.0585937	0.0769043	-100.128	-80.0781	-60.0586	-40.0391	-20.0195	30.5176	20.05	40.0391	60.0281	80.0171	100.098
164.1	-0.0408936	-0.0308228	-0.0222778	-0.0134277	-0.00518799	5.79834	0.0183105	0.0292969	0.0436401	0.0582886	0.0765991	-100.098	-80.0781	-60.0281	-40.0085	-20.0195	61.0352	19.989	39.978	60.0281	80.0476	100.067
164.2	-0.0402832	-0.0302124	-0.0219727	-0.0143433	-0.00518799	5.18799	0.0177002	0.0292969	0.043335	0.0576782	0.0759888	-100.098	-80.0781	-60.0891	-40.0391	-20.0806	61.0352	20.05	40.0391	59.9976	80.0476	100.098
164.3	-0.0402832	-0.0299072	-0.0219727	-0.0152588	-0.00549316	4.88281	0.017395	0.0299072	0.0430298	0.057373	0.0762939	-100.159	-80.1086	-60.0891	-40.0696	-19.989	61.0352	20.0195	40.0391	60.0586	80.0781	100.098
164.4	-0.0405884	-0.0299072	-0.0222778	-0.0158691	-0.00549316	5.49316	0.017395	0.0302124	0.0430298	0.0567627	0.0765991	-100.098	-80.1392	-60.0586	-40.0391	-19.989	30.5176	19.989	39.978	60.0586	80.0781	100.128
164.5	-0.0408936	-0.0299072	-0.0219727	-0.0158691	-0.00610352	5.79834	0.017395	0.0305176	0.0427246	0.0567627	0.0769043	-100.098	-80.1392	-60.0891	-40.0391	-20.0195	0	20.0806	40.0085	60.0281	80.0476	100.128
164.6	-0.0408936	-0.0299072	-0.0210571	-0.0149536	-0.00640869	6.10352	0.0180054	0.0305176	0.0427246	0.0570679	0.0769043	-100.159	-80.0476	-60.0586	-40.0391	-20.05	30.5176	19.9585	39.978	60.0281	80.1392	100.098
164.7	-0.0402832	-0.0292969	-0.0204468	-0.0137329	-0.00671387	5.49316	0.0186157	0.0302124	0.043335	0.0576782	0.0765991	-100.159	-80.0781	-60.0281	-39.978	-20.0195	0	19.989	40.0085	59.9976	80.0476	100.067
164.8	-0.039978	-0.0292969	-0.0198364	-0.0128174	-0.00701904	5.49316	0.0186157	0.0292969	0.0436401	0.0579834	0.0765991	-100.128	-80.0476	-60.0586	-40.0391	-20.0195	-30.5176	20.0195	40.0391	59.9976	80.0781	100.067
164.9	-0.0396729	-0.0296021	-0.0204468	-0.0125122	-0.00701904	5.49316	0.0180054	0.0286865	0.0436401	0.0579834	0.0762939	-100.128	-80.0781	-60.0586	-39.9475	-20.0806	91.5527	19.9585	39.978	59.9976	80.1392	100.128
165	-0.0396729	-0.0299072	-0.020752	-0.0128174	-0.00671387	5.49316	0.017395	0.0286865	0.043335	0.0576782	0.0762939	-100.159	-80.0476	-60.0891	-40.0085	-20.05	61.0352	19.989	40.0085	60.0586	80.0781	100.098
165.1	-0.0396729	-0.0299072	-0.0216675	-0.0128174	-0.00640869	5.79834	0.017395	0.0289917	0.0436401	0.0579834	0.0759888	-100.128	-80.1086	-60.0281	-39.978	-20.0195	91.5527	19.989	39.978	60.1196	80.1086	100.067
165.2	-0.0390625	-0.0296021	-0.0219727	-0.0125122	-0.00610352	6.10352	0.0177002	0.0296021	0.0439453	0.0585937	0.0759888	-100.189	-80.1392	-59.9976	-40.0391	-20.05	30.5176	20.0195	40.0085	60.0586	80.0781	100.067
165.3	-0.0387573	-0.0292969	-0.0222778	-0.0125122	-0.00610352	6.10352	0.0183105	0.0299072	0.0436401	0.0585937	0.0759888	-100.128	-80.1392	-60.0586	-40.0085	-20.0195	0	20.0195	39.978	60.0281	80.1086	100.067
165.4	-0.0387573	-0.0289917	-0.022583	-0.0125122	-0.00640869	5.49316	0.0189209	0.0305176	0.0439453	0.0588989	0.0759888	-100.098	-80.0781	-60.0891	-40.0696	-20.0195	0	19.989	40.0391	60.0586	80.0781	100.098
165.5	-0.0390625	-0.0289917	-0.0228882	-0.0131226	-0.00732422	4.57764	0.0195312	0.0305176	0.0436401	0.0585937	0.0762939	-100.128	-80.0781	-60.0586	-39.9475	-19.989	0	20.0195	40.0085	60.0281	80.0781	100.128
165.6	-0.0390625	-0.0289917	-0.0228882	-0.0131226	-0.00793457	4.27246	0.0192261	0.0302124	0.0436401	0.0585937	0.0759888	-100.128	-80.0476	-60.0586	-40.0391	-20.0195	-30.5176	20.05	40.0085	59.967	80.0476	100.159
165.7	-0.0390625	-0.0296021	-0.0222778	-0.0131226	-0.00793457	4.88281	0.0183105	0.0302124	0.0436401	0.0582886	0.0759888	-100.159	-80.1086	-60.0281	-39.978	-20.05	30.5176	20.0195	39.978	60.0281	80.1086	100.159
165.8	-0.0387573	-0.0302124	-0.0219727	-0.0134277	-0.00732422	5.49316	0.0167847	0.0302124	0.0436401	0.0576782	0.0762939	-100.128	-80.0781	-60.0586	-40.0085	-20.05	30.5176	19.9585	40.0085	60.1196	80.0781	100.128
165.9	-0.0387573	-0.0305176	-0.0219727	-0.0134277	-0.00579834	5.79834	0.0161743	0.0299072	0.0436401	0.0570679	0.0762939	-100.128	-80.0781	-60.0281	-40.0391	-20.0806	61.0352	19.989	39.9475	60.0891	80.0171	100.098
166	-0.0387573	-0.0305176	-0.0219727	-0.0134277	-0.00488281	5.79834	0.0158691	0.0296021	0.0439453	0.0567627	0.0762939	-100.098	-80.1086	-60.0281	-40.0085	-20.05	0	19.989	40.0391	60.0891	80.0476	100.098
166.1	-0.0387573	-0.0308228	-0.0222778	-0.0131226	-0.00427246	5.79834	0.0164795	0.0292969	0.0445557	0.0570679	0.0759888	-100.067	-80.0476	-59.9976	-40.0085	-20.0195	30.5176	19.989	40.0085	60.0586	80.1392	100.067
166.2	-0.0387573	-0.0308228	-0.0216675	-0.0128174	-0.00457764	5.79834	0.0177002	0.0296021	0.0448608	0.0576782	0.0756836	-100.159	-80.1086	-60.0586	-40.0391	-20.05	30.5176	19.989	40.0391	60.0281	80.0476	100.128
166.3	-0.0393677	-0.0305176	-0.0210571	-0.0128174	-0.00518799	5.49316	0.0189209	0.0296021	0.045166	0.0582886	0.0753784	-100.189	-80.0781	-60.0586	-40.0085	-20.0195	30.5176	20.0195	40.0085	59.9976	80.1086	100.098
166.4	-0.0396729	-0.0296021	-0.0204468	-0.0125122	-0.00579834	4.88281	0.0195312	0.0299072	0.0445557	0.0582886	0.0750732	-100.128	-80.0781	-60.0281	-40.0391	-19.989	61.0352	19.989	40.0391	60.0281	80.0781	100.098
166.5	-0.0402832	-0.0292969	-0.0204468	-0.0119019	-0.00579834	4.57764	0.0192261	0.0305176	0.0439453	0.0579834	0.0747681	-100.067	-80.0781	-60.0281	-39.978	-20.0195	30.5176	20.05	40.1306	60.0281	80.0781	100.128
166.6	-0.0411987	-0.0286865	-0.0210571	-0.0112915	-0.00610352	4.57764	0.0189209	0.0311279	0.0430298	0.0570679	0.0744629	-100.128	-80.0476	-60.0891	-40.0085	-20.05	91.5527	20.0195	40.0085	60.0586	80.0781	100.128
166.7	-0.0418091	-0.0286865	-0.0219727	-0.0112915	-0.00640869	4.57764	0.0189209	0.0314331	0.0427246	0.0564575	0.0744629	-100.128	-80.0476	-60.0891	-39.978	-20.0195	30.5176	19.989	40.0391	60.0586	80.0171	100.098
166.8	-0.0415039	-0.0289917	-0.022583	-0.0115967	-0.00671387	4.57764	0.0192261	0.0311279	0.0427246	0.0564575	0.0744629	-100.128	-80.0781	-60.0586	-40.0391	-20.0195	61.0352	20.0195	40.0085	60.0891	80.1086	100.067
166.9	-0.0408936	-0.0292969	-0.022583	-0.012207	-0.00671387	4.27246	0.0198364	0.0308228	0.0427246	0.057373	0.0747681	-100.128	-80.0781	-60.0586	-40.0391	-20.0195	30.5176	19.989	40.0085	60.0586	80.1086	100.098
167	-0.0402832	-0.0289917	-0.022583	-0.0125122	-0.00610352	3.96729	0.0198364	0.0308228	0.0427246	0.0582886	0.0750732	-100.128	-80.0781	-60.0586	-39.978	-20.05	61.0352	19.9585	40.0085	60.0586	80.0476	100.098
167.1	-0.0402832	-0.0289917	-0.022583	-0.0131226	-0.00579834	3.96729	0.0195312	0.0308228	0.0427246	0.0592041	0.0759888	-100.159	-80.0781	-60.0586	-40.0085	-19.9585	30.5176	20.0195	40.0391	60.0281	80.0781	100.098
167.2	-0.0402832	-0.0289917	-0.022583	-0.0140381	-0.00579834	4.57764	0.0186157	0.0305176	0.0427246	0.0598145	0.0765991	-100.098	-80.0171	-60.0281	-39.978	-19.989	61.0352	20.0195	40.0391	60.0281	80.0781	100.098
167.3	-0.0405884	-0.0289917	-0.022583	-0.0149536	-0.00610352	5.49316	0.0180054	0.0305176	0.0430298	0.0601196	0.0769043	-100.128	-80.0781	-60.0586	-40.0391	-19.989	30.5176	20.05	40.0391	60.0586	80.0476	100.128
167.4	-0.0405884	-0.0292969	-0.0222778	-0.015564	-0.00610352	5.79834	0.017395	0.0305176	0.043335	0.0604248	0.0769043	-100.128	-80.0476	-60.0586	-40.0391	-20.05	61.0352	19.9585	39.978	60.0891	80.0476	100.098
167.5	-0.0402832	-0.0299072	-0.0219727	-0.0158691	-0.00579834	5.49316	0.0170898	0.0302124	0.0439453	0.0601196	0.0772095	-100.159	-80.0476	-60.0891	-40.0391	-19.989	30.5176	20.0195	39.978	60.0586	80.0781	100.098
167.6	-0.039978	-0.0299072	-0.0216675	-0.0152588	-0.00549316	5.18799	0.017395	0.0299072	0.0445557	0.0592041	0.0772095	-100.098	-80.0781	-60.0891	-40.0696	-20.05	30.5176	19.989	40.0085	60.0281	80.0476	100.098
167.7	-0.0402832	-0.0299072	-0.0219727	-0.0143433	-0.00518799	5.18799	0.0180054	0.0296021	0.045166	0.0582886	0.0769043	-100.098	-80.0781	-59.9976	-40.0696	-20.0195	30.5176	19.989	40.0391	60.0586	80.0781	100.098
167.8	-0.0402832	-0.0296021	-0.0222778	-0.0128174	-0.00518799	5.18799	0.0186157	0.0296021	0.045166	0.057373	0.0762939	-100.098	-80.1086	-60.0586	-40.0085	-19.9585	30.5176	19.9585	40.0085	60.0586	80.0476	100.128
167.9	-0.0402832	-0.0292969	-0.022583	-0.0119019	-0.00549316	5.18799	0.0189209	0.0296021	0.0442505	0.0570679	0.0756836	-100.098	-80.0476	-60.0281	-40.0391	-19.989	0	20.0195	40.0391	60.0281	80.1086	100.067
168	-0.039978	-0.0289917	-0.022583	-0.0115967	-0.00579834	5.18799	0.0189209	0.0302124	0.0436401	0.057373	0.0753784	-100.128	-80.0781	-60.0586	-40.0696	-20.0195	0	19.989	40.0696	60.0281	80.1392	100.098
168.1	-0.039978	-0.0289917	-0.022583	-0.0119019	-0.00610352	6.10352	0.0183105	0.0308228	0.0430298	0.0579834	0.0753784	-100.159	-80.0476	-60.1501	-40.0391	-20.0195	0	19.9585	40.0085	60.0281	80.0781	100.067
168.2	-0.039978	-0.0292969	-0.0222778	-0.0128174	-0.00610352	6.71387	0.0177002	0.0308228	0.0430298	0.0582886	0.0753784	-100.098	-80.1392	-60.0891	-40.0696	-20.05	30.5176	20.0195	40.0391	60.0891	80.0781	100.098
168.3	-0.0402832	-0.0299072	-0.022583	-0.0137329	-0.00610352	7.01904	0.017395	0.0308228	0.043335	0.0579834	0.0753784	-100.098	-80.0781	-60.0586	-40.0391	-19.989	-30.5176	19.989	40.0085	60.0891	80.0476	100.067
168.4	-0.0411987	-0.0305176	-0.0228882	-0.0140381	-0.00610352	6.71387	0.0170898	0.0302124	0.0436401	0.057373	0.0753784	-100.098	-80.0781	-60.1196	-40.0391	-20.0195	-30.5176	19.9585	40.0391	60.0891	80.0781	100.098
168.5	-0.0411987	-0.0308228	-0.022583	-0.0137329	-0.00610352	5.79834	0.0170898	0.0289917	0.0439453	0.0567627	0.0747681	-100.128	-80.1086	-60.0586	-40.0696	-20.0195	61.0352	19.989	40.0085	60.0586	80.1392	100.159
168.6	-0.0405884	-0.0305176	-0.0222778	-0.0131226	-0.00549316	5.49316	0.0180054	0.0286865	0.0445557	0.057373	0.0741577	-100.098	-80.0781	-60.0281	-39.978	-20.0195	-30.5176	19.9585	40.1001	60.0281	80.0781	100.128
168.7	-0.039978	-0.0302124	-0.0219727	-0.0128174	-0.00488281	5.18799	0.0189209	0.0292969	0.045166	0.0579834	0.0738525	-100.128	-80.0781	-59.9976	-40.0085	-20.0195	61.0352	19.989	40.0085	60.0891	80.0781	100.189
168.8	-0.0393677	-0.0305176	-0.0219727	-0.0128174	-0.00396729	4.88281	0.0201416	0.0302124	0.045166	0.0582886	0.0741577	-100.128	-80.0476	-60.0586	-40.0085	-19.989	30.5176	19.9585	40.0391	60.0586	80.1086	100.128
168.9	-0.0393677	-0.0308228	-0.0219727	-0.0125122	-0.00335693	4.57764	0.0204468	0.0302124	0.0448608	0.0588989	0.0744629	-100.098	-80.0476	-60.0281	-40.0696	-19.989	0	19.989	40.0696	60.1196	80.0476	100.159
169	-0.0396729	-0.0314331	-0.0222778	-0.0125122	-0.00335693	3.96729	0.0204468	0.0299072	0.0442505	0.0592041	0.0747681	-100.128	-80.0781	-60.0891	-40.0391	-20.0195	0	19.9585	40.0085	60.0891	80.0476	100.098
169.1	-0.039978	-0.0317383	-0.022583	-0.0128174	-0.00396729	3.66211	0.0201416	0.0299072	0.0439453	0.0595093	0.0744629	-100.159	-80.1086	-60.0281	-40.0391	-20.0195	30.5176	20.0195	40.0391	60.0891	80.1086	100.189
169.2	-0.0402832	-0.0317383	-0.022583	-0.0128174	-0.00457764	3.96729	0.0198364	0.0305176	0.0436401	0.0592041	0.0735474	-100.098	-80.0781	-60.1196	-40.0696	-20.0195	0	19.9585	40.0391	60.0586	80.0781	100.128
169.3	-0.0408936	-0.0314331	-0.0219727	-0.0128174	-0.00488281	3.96729	0.0195312	0.0314331	0.043335	0.0585937	0.072937	-100.128	-80.1086	-60.0281	-40.0696	-20.0806	30.5176	19.989	40.1001	60.1196	80.1086	100.159
169.4	-0.0408936	-0.0305176	-0.0216675	-0.0134277	-0.00518799	4.27246	0.0192261	0.0323486	0.0436401	0.0576782	0.072937	-100.128	-80.0781	-60.0586	-40.0391	-20.0195	0	19.9585	40.0085	60.0586	80.0781	100.159
169.5	-0.0408936	-0.0296021	-0.0210571	-0.0137329	-0.00579834	4.27246	0.0192261	0.0326538	0.043335	0.0570679	0.0732422	-100.128	-80.1086	-60.0281	-39.9475	-19.9585	0	19.9585	40.0391	60.0586	80.1392	100.128
169.6	-0.0408936	-0.0289917	-0.020752	-0.0137329	-0.00579834	4.57764	0.0189209	0.0323486	0.043335	0.0570679	0.0738525	-100.128	-80.0476	-60.0586	-40.0085	-19.989	-61.0352	19.9585	40.1001	60.0586	80.0171	100.159
169.7	-0.0408936	-0.0286865	-0.020752	-0.0131226	-0.00579834	5.79834	0.0189209	0.0314331	0.043335	0.057373	0.0747681	-100.128	-80.0781	-60.0586	-40.0085	-19.989	30.5176	19.9585	40.0391	60.0891	80.0476	100.128
169.8	-0.0408936	-0.0286865	-0.0210571	-0.0125122	-0.00549316	6.71387	0.0192261	0.0308228	0.0436401	0.0579834	0.0756836	-100.159	-80.0781	-60.0586	-40.0391	-19.989	30.5176	19.989	40.0391	60.0586	80.0476	100.128
169.9	-0.0408936	-0.0292969	-0.0216675	-0.012207	-0.00488281	7.62939	0.0192261	0.0305176	0.0439453	0.0579834	0.0759888	-100.159	-80.1086	-60.1196	-40.0391	-19.989	0	19.989	40.0391	60.0891	80.0781	100.098
170	-0.0402832	-0.0296021	-0.0219727	-0.012207	-0.00549316	7.62939	0.0192261	0.0302124	0.0442505	0.0579834	0.0756836	-100.128	-80.0781	-60.0586	-40.0696	-20.05	61.0352	20.05	40.0085	60.0891	80.0476	100.128
170.1	-0.0393677	-0.0292969	-0.0222778	-0.012207	-0.00579834	7.62939	0.0189209	0.0305176	0.0442505	0.0579834	0.0756836	-100.037	-80.0781	-60.0891	-40.0696	-20.0195	0	20.0195	40.0391	60.0891	80.1086	100.098
170.2	-0.0387573	-0.0292969	-0.022583	-0.0125122	-0.00610352	7.01904	0.0189209	0.0308228	0.0436401	0.0579834	0.0759888	-100.128	-80.0476	-60.0586	-40.0391	-19.989	30.5176	20.0195	40.0085	60.0281	80.0171	100.128
170.3	-0.0390625	-0.0296021	-0.022583	-0.0131226	-0.00640869	6.40869	0.0189209	0.0311279	0.043335	0.0579834	0.0756836	-100.098	-80.0476	-60.0586	-40.0391	-19.989	0	19.989	40.0696	60.0586	80.0476	100.098
170.4	-0.039978	-0.0299072	-0.0228882	-0.0134277	-0.00640869	6.10352	0.0192261	0.0314331	0.0430298	0.0579834	0.0750732	-100.128	-80.0476	-60.0586	-40.0085	-19.989	0	19.989	40.0085	60.0281	80.1392	100.067
170.5	-0.0411987	-0.0299072	-0.0228882	-0.0134277	-0.00640869	6.10352	0.0192261	0.0314331	0.0436401	0.0579834	0.0741577	-100.128	-80.0476	-60.0586	-40.0391	-19.9585	0	20.0195	40.1001	60.0586	80.0476	100.128
170.6	-0.0418091	-0.0299072	-0.0222778	-0.0131226	-0.00640869	5.79834	0.0189209	0.0314331	0.0439453	0.0579834	0.0738525	-100.128	-80.1392	-60.0891	-40.0391	-20.0195	0	19.989	40.0696	60.0586	80.1086	100.067
170.7	-0.0418091	-0.0299072	-0.0219727	-0.0134277	-0.00640869	5.79834	0.0189209	0.0314331	0.0439453	0.0582886	0.0741577	-100.128	-80.0781	-60.0891	-40.0696	-20.05	30.5176	20.05	40.0391	60.0586	80.0476	100.128
170.8	-0.0411987	-0.0299072	-0.0219727	-0.0134277	-0.00610352	5.49316	0.0189209	0.0317383	0.0436401	0.0585937	0.0744629	-100.128	-80.1392	-60.0586	-40.0391	-20.05	0	20.0195	40.0391	60.0891	80.0781	100.098
170.9	-0.0405884	-0.0302124	-0.0219727	-0.0134277	-0.00549316	5.18799	0.0189209	0.0314331	0.0439453	0.0585937	0.0747681	-100.067	-80.1086	-60.0586	-40.1001	-19.9585	30.5176	20.0195	40.0391	60.0891	80.1086	100.098
171	-0.039978	-0.0305176	-0.0219727	-0.0137329	-0.00518799	4.88281	0.0186157	0.0308228	0.0442505	0.0585937	0.0747681	-100.098	-80.1086	-60.0281	-40.0391	-19.989	-30.5176	19.989	39.978	60.0891	80.1086	100.098
171.1	-0.0396729	-0.0302124	-0.0222778	-0.0140381	-0.00549316	5.18799	0.0186157	0.0299072	0.0442505	0.0579834	0.0741577	-100.128	-80.1086	-60.0586	-39.978	-19.9585	0	19.989	40.0391	60.0586	80.0476	100.128
171.2	-0.0396729	-0.0299072	-0.0222778	-0.0143433	-0.00610352	5.18799	0.0186157	0.0296021	0.0439453	0.0576782	0.0738525	-100.128	-80.1086	-60.0891	-40.0391	-19.989	0	19.989	40.0696	60.0281	80.0781	100.189
171.3	-0.0402832	-0.0296021	-0.0219727	-0.0143433	-0.00640869	5.18799	0.0183105	0.0292969	0.043335	0.0579834	0.0735474	-100.098	-80.0781	-60.0586	-40.0696	-19.989	0	20.0195	40.0696	60.0891	80.0476	100.128
171.4	-0.0408936	-0.0296021	-0.0216675	-0.0140381	-0.00610352	5.18799	0.0186157	0.0292969	0.0430298	0.0582886	0.0735474	-100.128	-80.0781	-60.0586	-40.0391	-20.0195	0	19.989	40.0696	60.0586	80.0781	100.189
171.5	-0.0408936	-0.0296021	-0.0216675	-0.0137329	-0.00579834	5.49316	0.0186157	0.0299072	0.043335	0.0588989	0.0735474	-100.128	-80.1086	-60.1501	-40.1001	-20.0195	0	20.0195	40.0696	60.0891	80.0781	100.128
171.6	-0.0408936	-0.0296021	-0.0216675	-0.0137329	-0.00549316	5.79834	0.0186157	0.0305176	0.0436401	0.0592041	0.0735474	-100.098	-80.0476	-60.0891	-40.0696	-20.0806	61.0352	20.0195	40.0391	60.0891	80.0476	100.128
171.7	-0.0402832	-0.0299072	-0.0213623	-0.0134277	-0.00518799	6.10352	0.0183105	0.0311279	0.0442505	0.0595093	0.0735474	-100.159	-80.1392	-60.1196	-40.0696	-19.989	0	19.9585	40.0391	60.0891	80.0781	100.128
171.8	-0.0402832	-0.0299072	-0.0210571	-0.0131226	-0.00518799	6.40869	0.0183105	0.0317383	0.045166	0.0595093	0.0735474	-100.128	-80.1086	-60.0891	-40.0085	-19.989	61.0352	19.989	40.0391	60.0891	80.0476	100.159
171.9	-0.0402832	-0.0296021	-0.020752	-0.0128174	-0.00518799	6.10352	0.0189209	0.0317383	0.0454712	0.0592041	0.0738525	-100.098	-80.1086	-60.0891	-40.0391	-19.989	-61.0352	19.989	40.1001	60.0586	80.0781	100.128
172	-0.039978	-0.0292969	-0.0204468	-0.0128174	-0.00518799	5.49316	0.0198364	0.0311279	0.0457764	0.0588989	0.0741577	-100.128	-80.1392	-60.0891	-40.0696	-19.989	-61.0352	19.989	40.0391	60.0891	80.1086	100.159
172.1	-0.039978	-0.0286865	-0.020752	-0.0131226	-0.00549316	5.49316	0.020752	0.0302124	0.0454712	0.0582886	0.0741577	-100.098	-80.0781	-60.0281	-40.0391	-19.989	-61.0352	20.0195	40.0696	60.0281	80.0476	100.128
172.2	-0.039978	-0.0286865	-0.020752	-0.0134277	-0.00579834	5.49316	0.0210571	0.0296021	0.0448608	0.057373	0.0738525	-100.128	-80.1086	-60.1196	-40.0696	-20.0195	-61.0352	20.0195	40.0696	60.0891	80.1086	100.128
172.3	-0.0402832	-0.0289917	-0.0210571	-0.0131226	-0.00579834	5.79834	0.0210571	0.0292969	0.0448608	0.0561523	0.0732422	-100.128	-80.0781	-60.0586	-40.1001	-20.05	-30.5176	20.0806	40.0391	60.1196	80.0781	100.128
172.4	-0.0405884	-0.0292969	-0.0213623	-0.0125122	-0.00579834	6.10352	0.020752	0.0296021	0.045166	0.055542	0.072937	-100.128	-80.1392	-60.0891	-40.0696	-20.0195	-30.5176	20.0195	39.978	60.0586	80.1086	100.128
172.5	-0.0405884	-0.0296021	-0.0213623	-0.012207	-0.00518799	6.10352	0.0201416	0.0302124	0.0454712	0.0558472	0.0732422	-100.098	-80.1392	-60.0891	-40.0085	-20.05	30.5176	20.0806	40.0391	60.0891	80.0781	100.128
172.6	-0.0405884	-0.0299072	-0.0210571	-0.0125122	-0.00488281	5.49316	0.0195312	0.0308228	0.045166	0.0564575	0.0738525	-100.128	-80.1392	-60.0891	-40.0391	-20.0195	-30.5176	19.989	40.1001	60.0891	80.0476	100.159
172.7	-0.0402832	-0.0302124	-0.020752	-0.0128174	-0.00457764	4.88281	0.0189209	0.0314331	0.0445557	0.0570679	0.0747681	-100.159	-80.0781	-60.0586	-40.0696	-19.9585	-30.5176	20.0195	40.0391	60.0891	80.0781	100.128
172.8	-0.0396729	-0.0305176	-0.020752	-0.0134277	-0.00457764	4.57764	0.0186157	0.0317383	0.0445557	0.0576782	0.0756836	-100.189	-80.1086	-60.0891	-40.0085	-20.05	-61.0352	19.989	40.0696	60.0891	80.0476	100.159
172.9	-0.0396729	-0.0305176	-0.0210571	-0.0143433	-0.00488281	4.88281	0.0183105	0.0317383	0.0448608	0.0579834	0.0765991	-100.159	-80.0781	-60.0586	-40.0696	-19.9585	0	19.9585	40.0696	60.0891	80.1086	100.128
173	-0.0396729	-0.0308228	-0.0213623	-0.0149536	-0.00579834	5.79834	0.0186157	0.0317383	0.045166	0.0579834	0.0772095	-100.128	-80.0781	-60.0586	-40.1001	-20.0195	0	20.05	40.0696	60.0281	80.0476	100.159
173.1	-0.0393677	-0.0308228	-0.0213623	-0.0146484	-0.00671387	6.40869	0.0189209	0.0311279	0.0454712	0.0582886	0.0775146	-100.159	-80.0476	-60.0891	-40.0696	-20.0195	30.5176	20.05	40.0391	60.0891	80.0476	100.128
173.2	-0.0390625	-0.0308228	-0.0210571	-0.0143433	-0.00701904	6.40869	0.0195312	0.0308228	0.0457764	0.0588989	0.0775146	-100.098	-80.1086	-60.1196	-40.0391	-19.989	-30.5176	19.989	40.0391	60.1196	80.0476	100.128
173.3	-0.0390625	-0.0308228	-0.020752	-0.0137329	-0.00701904	6.10352	0.0198364	0.0302124	0.0460815	0.0592041	0.0775146	-100.128	-80.0476	-60.0891	-40.0696	-20.0195	-61.0352	19.989	40.0696	60.1196	80.0476	100.189
173.4	-0.039978	-0.0314331	-0.020752	-0.0131226	-0.00671387	6.40869	0.0201416	0.0299072	0.0463867	0.0592041	0.0775146	-100.098	-80.0476	-60.1196	-40.0391	-20.05	-30.5176	19.989	40.0696	60.1196	80.1086	100.128
173.5	-0.0405884	-0.0314331	-0.0213623	-0.0128174	-0.00671387	6.71387	0.0201416	0.0299072	0.0469971	0.0592041	0.0772095	-100.098	-80.1392	-60.0586	-40.0696	-20.0195	0	19.989	40.1001	60.1196	80.1392	100.128
173.6	-0.0411987	-0.0311279	-0.0219727	-0.0128174	-0.00640869	6.71387	0.0201416	0.0299072	0.0469971	0.0595093	0.0775146	-100.159	-80.1086	-60.0891	-39.978	-19.989	0	19.989	40.0391	60.0891	80.0476	100.128
173.7	-0.0411987	-0.0305176	-0.0222778	-0.0128174	-0.00579834	6.40869	0.0198364	0.0299072	0.0469971	0.0598145	0.0778198	-100.128	-80.1086	-60.0891	-40.1001	-19.989	0	20.0195	40.1001	60.0891	80.0476	100.128
173.8	-0.0408936	-0.0299072	-0.0228882	-0.0128174	-0.00518799	6.10352	0.0195312	0.0299072	0.0466919	0.0598145	0.078125	-100.159	-80.0781	-60.1196	-40.0391	-20.0195	0	20.0195	40.0085	60.0586	80.0476	100.159
173.9	-0.0405884	-0.0296021	-0.022583	-0.0131226	-0.00457764	5.79834	0.0189209	0.0302124	0.0457764	0.0598145	0.0778198	-100.128	-80.0781	-60.1196	-40.0391	-19.989	0	20.0195	40.0696	60.0586	80.0171	100.098
174	-0.0402832	-0.0296021	-0.0222778	-0.0134277	-0.00457764	5.18799	0.0183105	0.0305176	0.0448608	0.0601196	0.0772095	-100.098	-80.1086	-60.1196	-40.1001	-20.05	30.5176	20.0195	40.0696	60.0891	80.0476	100.128
174.1	-0.0396729	-0.0296021	-0.0216675	-0.0137329	-0.00488281	4.57764	0.0183105	0.0305176	0.0442505	0.0601196	0.0765991	-100.159	-80.0781	-60.0891	-40.0696	-19.989	-30.5176	20.0195	40.0391	60.0586	80.0476	100.159
174.2	-0.039978	-0.0292969	-0.0216675	-0.0137329	-0.00549316	4.57764	0.0183105	0.0302124	0.0436401	0.0601196	0.0762939	-100.159	-80.0781	-60.0586	-40.0696	-19.989	-30.5176	19.989	40.1001	60.0891	80.0781	100.098
174.3	-0.0402832	-0.0296021	-0.0213623	-0.0134277	-0.00579834	4.88281	0.0189209	0.0302124	0.043335	0.0598145	0.0762939	-100.128	-80.0781	-60.0891	-40.0696	-20.05	-61.0352	20.0195	40.0696	60.0586	80.0781	100.128
174.4	-0.0405884	-0.0299072	-0.0210571	-0.0128174	-0.00579834	5.79834	0.0189209	0.0302124	0.043335	0.0595093	0.0762939	-100.128	-80.1086	-60.0586	-40.0696	-19.928	-30.5176	19.989	40.1001	60.0586	80.0781	100.067
174.5	-0.0405884	-0.0302124	-0.0204468	-0.0128174	-0.00579834	6.40869	0.0186157	0.0308228	0.043335	0.0595093	0.0759888	-100.128	-80.0476	-60.0586	-40.0391	-19.9585	-30.5176	19.989	40.0696	60.0586	80.1086	100.159
174.6	-0.0408936	-0.0305176	-0.0204468	-0.0128174	-0.00549316	6.71387	0.0186157	0.0311279	0.0436401	0.0595093	0.0759888	-100.128	-80.0781	-60.0891	-39.978	-19.989	-30.5176	20.0195	40.0696	60.0586	80.1392	100.159
174.7	-0.0411987	-0.0305176	-0.0204468	-0.0128174	-0.00549316	7.01904	0.0186157	0.0311279	0.0436401	0.0595093	0.0762939	-100.128	-80.0781	-60.0586	-40.0696	-19.989	0	20.0195	40.0085	60.1196	80.0781	100.128
174.8	-0.0415039	-0.0305176	-0.020752	-0.0128174	-0.00549316	6.71387	0.0183105	0.0308228	0.0436401	0.0595093	0.0769043	-100.159	-80.0781	-60.0586	-40.0696	-20.0195	0	20.0195	40.0391	60.0891	80.0171	100.159
174.9	-0.0415039	-0.0305176	-0.0210571	-0.0128174	-0.00549316	6.10352	0.0183105	0.0305176	0.0436401	0.0595093	0.0772095	-100.128	-80.0781	-60.0586	-40.1001	-20.0195	61.0352	20.0195	40.0696	60.1196	80.0781	100.098
175	-0.0411987	-0.0305176	-0.0210571	-0.0131226	-0.00579834	5.79834	0.0186157	0.0305176	0.0439453	0.0595093	0.0772095	-100.098	-80.1086	-60.1196	-40.0696	-20.0806	-30.5176	19.928	40.0391	60.0891	80.1086	100.128
175.1	-0.0405884	-0.0305176	-0.0210571	-0.0134277	-0.00640869	5.49316	0.0186157	0.0302124	0.0442505	0.0595093	0.0775146	-100.159	-80.1086	-60.0891	-40.0696	-19.989	-61.0352	19.989	40.0391	60.0586	80.1086	100.128
175.2	-0.0402832	-0.0302124	-0.0213623	-0.0140381	-0.00701904	5.18799	0.0189209	0.0299072	0.0445557	0.0595093	0.0775146	-100.159	-80.0781	-60.0586	-40.0696	-19.9585	0	20.05	40.0391	60.0586	80.0781	100.159
175.3	-0.0396729	-0.0302124	-0.0222778	-0.0143433	-0.00671387	5.18799	0.0189209	0.0296021	0.0448608	0.0592041	0.0775146	-100.159	-80.0781	-60.0586	-40.0391	-20.0195	-30.5176	20.0806	40.0696	60.0586	80.0781	100.098
175.4	-0.0393677	-0.0305176	-0.0219727	-0.0143433	-0.00579834	5.18799	0.0192261	0.0296021	0.0454712	0.0592041	0.0772095	-100.128	-80.0781	-60.0586	-40.0391	-19.9585	0	20.0806	40.0391	60.0586	80.0781	100.128
175.5	-0.0390625	-0.0308228	-0.0210571	-0.0134277	-0.00488281	5.49316	0.0195312	0.0299072	0.0460815	0.0592041	0.0775146	-100.159	-80.0476	-60.0891	-40.0696	-19.989	30.5176	20.0195	40.0391	60.0891	80.0781	100.128
175.6	-0.0390625	-0.0311279	-0.020752	-0.0128174	-0.00427246	5.79834	0.0198364	0.0302124	0.0463867	0.0595093	0.0778198	-100.098	-80.1392	-60.0891	-40.0085	-19.989	-30.5176	20.0806	40.0085	60.0586	80.0476	100.159
175.7	-0.0393677	-0.0308228	-0.020752	-0.0125122	-0.00427246	5.79834	0.0198364	0.0308228	0.0454712	0.0595093	0.0778198	-100.098	-80.1086	-60.0281	-40.0696	-19.989	0	20.05	40.0391	60.0281	80.0781	100.159
175.8	-0.0396729	-0.0302124	-0.0213623	-0.0125122	-0.00488281	5.18799	0.0192261	0.0311279	0.0445557	0.0595093	0.0784302	-100.128	-80.1086	-60.0891	-40.0085	-20.0195	30.5176	20.0195	40.0696	60.0891	80.1392	100.189
175.9	-0.039978	-0.0296021	-0.0219727	-0.0128174	-0.00549316	4.88281	0.0189209	0.0311279	0.0439453	0.0595093	0.0793457	-100.128	-80.0781	-60.0891	-40.0391	-20.05	-30.5176	20.0195	40.0085	60.0891	80.0781	100.159
176	-0.0402832	-0.0289917	-0.0222778	-0.0131226	-0.00579834	4.57764	0.0186157	0.0311279	0.0439453	0.0592041	0.0796509	-100.128	-80.0781	-60.0281	-40.1001	-19.989	30.5176	19.9585	40.0696	60.0281	80.0781	100.159
176.1	-0.0405884	-0.0286865	-0.0222778	-0.0134277	-0.00579834	4.88281	0.0183105	0.0311279	0.0436401	0.0592041	0.0799561	-100.128	-80.1086	-60.0891	-40.0391	-19.9585	-30.5176	20.0195	40.0696	60.0586	80.0781	100.098
176.2	-0.0405884	-0.0289917	-0.0222778	-0.0137329	-0.00579834	5.18799	0.0177002	0.0311279	0.0436401	0.0588989	0.0802612	-100.159	-80.0781	-60.0891	-40.0085	-20.05	-30.5176	19.989	40.0391	60.0891	80.0476	100.159
176.3	-0.0405884	-0.0289917	-0.0222778	-0.0137329	-0.00518799	5.49316	0.0177002	0.0314331	0.043335	0.0585937	0.0802612	-100.159	-80.0781	-60.0586	-40.0391	-20.0195	30.5176	19.989	40.0085	60.0586	80.0476	100.098
176.4	-0.0402832	-0.0289917	-0.0222778	-0.0137329	-0.00488281	5.49316	0.0177002	0.0317383	0.043335	0.0585937	0.0805664	-100.128	-80.0781	-60.0586	-40.0696	-20.05	0	20.0195	40.0391	60.0891	80.0781	100.098
176.5	-0.0390625	-0.0292969	-0.0216675	-0.0131226	-0.00457764	6.10352	0.0180054	0.0317383	0.0430298	0.0588989	0.0811768	-100.128	-80.0781	-60.1196	-40.0696	-20.05	0	20.0195	40.0391	60.1501	80.0781	100.098
176.6	-0.0384521	-0.0296021	-0.0210571	-0.0125122	-0.00457764	7.01904	0.0186157	0.0317383	0.0436401	0.0595093	0.0814819	-100.098	-80.1086	-60.0586	-40.0391	-20.0195	30.5176	20.0195	40.0391	60.0891	80.0781	100.128
176.7	-0.0390625	-0.0299072	-0.0213623	-0.0125122	-0.00518799	7.62939	0.0192261	0.0314331	0.0439453	0.0601196	0.0814819	-100.159	-80.0781	-60.0586	-39.978	-20.0195	30.5176	19.989	40.0391	60.0891	80.0781	100.189
176.8	-0.039978	-0.0296021	-0.0219727	-0.0131226	-0.00610352	7.32422	0.0186157	0.0311279	0.0439453	0.0598145	0.0805664	-100.159	-80.0781	-60.1196	-39.978	-20.0195	0	19.9585	39.978	60.0586	80.0781	100.128
176.9	-0.0405884	-0.0286865	-0.0222778	-0.0137329	-0.00640869	7.32422	0.017395	0.0308228	0.0439453	0.0595093	0.0790405	-100.128	-80.0476	-60.0281	-40.0391	-20.0195	0	19.9585	39.978	60.0586	79.9866	100.128
177	-0.0408936	-0.027771	-0.0222778	-0.0140381	-0.00610352	7.01904	0.0167847	0.0305176	0.0439453	0.0595093	0.0778198	-100.159	-80.0781	-60.0281	-40.0391	-19.9585	0	19.9585	40.0085	60.1196	80.0171	100.128
177.1	-0.0402832	-0.0271606	-0.0216675	-0.0134277	-0.00579834	6.71387	0.0167847	0.0302124	0.0442505	0.0595093	0.0769043	-100.128	-80.0476	-60.0586	-40.0391	-19.989	0	19.989	40.0696	60.0891	80.0171	100.098
177.2	-0.0396729	-0.0268555	-0.0213623	-0.0128174	-0.00488281	6.10352	0.0177002	0.0296021	0.0442505	0.0595093	0.0769043	-100.098	-80.1392	-60.0586	-40.0696	-20.0195	30.5176	19.989	40.0085	60.0586	80.0781	100.098
177.3	-0.0396729	-0.0274658	-0.0216675	-0.0131226	-0.00457764	5.18799	0.0180054	0.0292969	0.0439453	0.0601196	0.0769043	-100.128	-80.1086	-60.0586	-40.0391	-19.9585	30.5176	19.989	40.0085	60.0586	80.1392	100.128
177.4	-0.0396729	-0.0283813	-0.0219727	-0.0140381	-0.00457764	4.88281	0.0186157	0.0289917	0.043335	0.06073	0.0769043	-100.067	-80.0781	-60.0586	-39.978	-19.989	30.5176	20.0195	40.0391	60.0586	80.0781	100.159
177.5	-0.039978	-0.0296021	-0.0219727	-0.0146484	-0.00427246	4.57764	0.0189209	0.0292969	0.0427246	0.06073	0.0772095	-100.159	-80.1086	-60.0586	-40.0391	-20.0195	0	19.989	40.0391	60.0586	80.1392	100.128
177.6	-0.039978	-0.0305176	-0.0216675	-0.0146484	-0.00457764	5.18799	0.0195312	0.0299072	0.0424194	0.0604248	0.0775146	-100.128	-80.1392	-60.0891	-39.978	-19.989	0	19.928	40.0085	60.0891	80.0476	100.128
177.7	-0.039978	-0.0311279	-0.0216675	-0.0140381	-0.00488281	5.49316	0.0198364	0.0308228	0.0424194	0.0604248	0.0778198	-100.098	-80.0781	-60.0586	-40.0696	-19.989	0	19.989	40.0391	60.0586	80.1086	100.128
177.8	-0.039978	-0.0308228	-0.0219727	-0.0137329	-0.00518799	5.49316	0.0198364	0.0314331	0.0430298	0.0598145	0.0784302	-100.098	-80.1086	-60.0891	-40.0391	-19.989	-30.5176	20.0195	40.0696	60.0586	80.0476	100.098
177.9	-0.0396729	-0.0308228	-0.0219727	-0.0128174	-0.00579834	5.49316	0.0192261	0.0314331	0.0436401	0.0592041	0.0784302	-100.037	-80.1392	-60.0586	-40.0085	-19.989	0	19.989	40.0696	59.9976	80.0476	100.128
178	0.00823975	0.0143433	0.0167847	0.017395	0.0115967	4.88281	0.00305176	0.00366211	0.0088501	0.0177002	0.0335693	0.0305176	-0.0305176	0	-0.0305176	0.0305176	30.5176	0	0	-0.0305176	0.0305176	0.0305176
178.1	0.692139	0.600281	0.480042	0.343323	0.190735	4.88281	-0.165405	-0.306702	-0.431519	-0.537109	-0.617981	0.0915527	-0.0305176	0	0.0305176	0	0	0.0610352	0	-0.0305176	0.0610352	0.0915527
178.2	2.36206	1.9693	1.52466	1.05316	0.565186	4.88281	-0.524597	-0.994263	-1.44226	-1.85547	-2.22595	0	0	-0.0610352	0	0	0	0	0	0	0	0
178.3	4.25507	3.48511	2.66205	1.81152	0.952759	5.18799	-0.905151	-1.74133	-2.56073	-3.34259	-4.07745	0	-0.0305176	-0.0305176	0	0	0	-0.0305176	-0.0305176	0.0305176	-0.0610352	0
178.4	5.49072	4.45435	3.37708	2.27936	1.18286	5.79834	-1.138	-2.21436	-3.28308	-4.32007	-5.31799	0	0.0305176	-0.0305176	0	0	-30.5176	-0.0305176	0	-0.0305176	0	-0.0305176
178.5	5.75806	4.64447	3.50616	2.35504	1.21033	6.40869	-1.17432	-2.3053	-3.43567	-4.54376	-5.62378	0.0610352	0	0	0	0.0610352	0	-0.0305176	0.0305176	0.0305176	-0.0305176	0
178.6	5.25665	4.22516	3.18146	2.13104	1.08734	6.71387	-1.06079	-2.09869	-3.13782	-4.16321	-5.17059	0	0.0305176	0	-0.0305176	0	0	0	0	-0.0305176	0.0305176	-0.0305176
178.7	4.36737	3.5025	2.63397	1.76147	0.894775	6.40869	-0.875549	-1.74316	-2.61169	-3.47168	-4.3219	0.0915527	-0.0305176	0	0	0.0610352	30.5176	0.0305176	0.0305176	0.0305176	-0.0305176	0
178.8	3.40942	2.7301	2.05292	1.37268	0.69519	5.79834	-0.680542	-1.362	-2.04376	-2.72034	-3.39111	0.0610352	0	-0.0305176	0	0.0305176	30.5176	0.0305176	0	-0.0305176	0	0.0305176
178.9	2.56226	2.04926	1.54205	1.0321	0.522156	5.49316	-0.509338	-1.02448	-1.53961	-2.05048	-2.55859	0.0915527	0.0305176	0	0	0.0305176	61.0352	-0.0305176	-0.0305176	0	0.0305176	0
179	1.88599	1.50696	1.13525	0.761414	0.385132	4.88281	-0.373535	-0.755005	-1.13525	-1.51306	-1.88965	0.0305176	-0.0305176	0	0	0	61.0352	-0.0305176	-0.0305176	0	0.0305176	-0.0305176
179.1	1.37512	1.09863	0.828857	0.557251	0.282593	4.57764	-0.271301	-0.550842	-0.828857	-1.10596	-1.38245	-0.0305176	0	-0.0610352	-0.0305176	-0.0305176	61.0352	-0.0305176	0	0	0	0
179.2	1.00006	0.79895	0.604553	0.406799	0.207214	3.96729	-0.196533	-0.400696	-0.603333	-0.805969	-1.00861	-0.0305176	-0.0305176	-0.0305176	0	0	-61.0352	-0.0305176	-0.0610352	0	0	0.0305176
179.3	0.727234	0.581055	0.441895	0.297546	0.152893	4.27246	-0.142822	-0.291443	-0.439148	-0.587769	-0.737305	-0.0915527	0.0305176	0.0305176	0	-0.0305176	0	0.0305176	0	0	0	-0.0610352
179.4	0.53009	0.422974	0.324402	0.218811	0.113525	4.88281	-0.103455	-0.212708	-0.320435	-0.429993	-0.540466	0	0.0305176	-0.0305176	0	0	-61.0352	0	0	-0.0305176	-0.0305176	0.0305176
179.5	0.387573	0.308533	0.239563	0.162354	0.085144	5.49316	-0.0750732	-0.155945	-0.235291	-0.315857	-0.398254	0.0610352	0.0305176	-0.0305176	-0.0305176	-0.0305176	30.5176	0	0	-0.0305176	-0.0305176	0
179.6	0.284729	0.227051	0.179138	0.121765	0.0640869	5.79834	-0.0546265	-0.114441	-0.17395	-0.23407	-0.295715	0	0	0	0.0305176	0	0	0	0	0	0	-0.0305176
179.7	0.211182	0.169373	0.135803	0.0927734	0.0491333	5.79834	-0.0396729	-0.0842285	-0.1297	-0.175476	-0.221252	0.0305176	0	-0.0305176	0.0305176	0	30.5176	0	-0.0610352	0	0.0305176	-0.0305176
179.8	0.158691	0.128174	0.10437	0.0714111	0.0384521	5.49316	-0.0289917	-0.062561	-0.0973511	-0.133057	-0.167236	0	0.0305176	-0.0610352	0	0	0	-0.0610352	-0.0305176	0	0	-0.0610352
179.9	0.12146	0.0985718	0.0814819	0.0558472	0.0308228	4.88281	-0.020752	-0.0473022	-0.0741577	-0.102234	-0.128174	0	0	-0.0305176	0	0.0305176	0	-0.0305176	-0.0610352	0.0305176	-0.0305176	0
180	0.0946045	0.0775146	0.0643921	0.0448608	0.0253296	4.88281	-0.0146484	-0.0360107	-0.0579834	-0.0796509	-0.0994873	0	0	0	0	0	0	0	-0.0305176	-0.0305176	-0.0305176	-0.0610352
180.1	0.0750732	0.0616455	0.0524902	0.0372314	0.0219727	5.18799	-0.0100708	-0.0283813	-0.0466919	-0.0628662	-0.0787354	-0.0305176	-0.0305176	0	0	0.0305176	-30.5176	0	-0.0610352	-0.0305176	0	0
180.2	0.0613403	0.0497437	0.0439453	0.0317383	0.0192261	5.79834	-0.00732422	-0.0228882	-0.0378418	-0.0506592	-0.0637817	0.0305176	0.0305176	0	0.0305176	-0.0610352	-30.5176	-0.0610352	0	-0.0305176	-0.0305176	0
180.3	0.0515747	0.0415039	0.0375366	0.0274658	0.0167847	6.10352	-0.00518799	-0.0189209	-0.0308228	-0.0418091	-0.0524902	0.0305176	0.0610352	0	0.0305176	0	-30.5176	-0.0305176	0.0305176	-0.0305176	0	0
180.4	0.045166	0.0357056	0.032959	0.0244141	0.0146484	5.79834	-0.00366211	-0.0158691	-0.0250244	-0.0350952	-0.0442505	-0.0610352	0.0305176	0.0305176	0	0.0610352	30.5176	0	-0.0305176	-0.0305176	0.0305176	-0.0305176
180.5	0.0405884	0.0317383	0.0296021	0.0219727	0.0134277	5.49316	-0.00274658	-0.0134277	-0.020752	-0.0296021	-0.0378418	0.0305176	0.0305176	-0.0305176	0	0.0305176	0	-0.0915527	0	0.0305176	0.0305176	-0.0610352
180.6	0.0375366	0.0289917	0.0274658	0.0198364	0.0131226	4.88281	-0.00213623	-0.0112915	-0.017395	-0.0256348	-0.032959	0	0	0	-0.0305176	-0.0305176	30.5176	-0.0305176	-0.0305176	0	0.0305176	-0.0305176
180.7	0.0350952	0.0265503	0.0256348	0.0183105	0.0125122	4.27246	-0.00183105	-0.0100708	-0.015564	-0.022583	-0.0292969	-0.0305176	0	0	0	-0.0305176	0	-0.0305176	-0.0305176	0	0.0305176	0
180.8	0.0326538	0.0247192	0.0241089	0.0167847	0.012207	3.96729	-0.0012207	-0.0088501	-0.0146484	-0.020752	-0.0265503	0.0305176	0	-0.0305176	0	0	-30.5176	-0.0305176	-0.0305176	0	0	0.0305176
180.9	0.0305176	0.0231934	0.0216675	0.015564	0.0115967	4.27246	-0.000610352	-0.00762939	-0.0137329	-0.0189209	-0.0244141	-0.0305176	0.0305176	0	0.0305176	-0.0305176	61.0352	-0.0305176	-0.0305176	0	-0.0305176	-0.0305176
181	0.0283813	0.0219727	0.0198364	0.0140381	0.0106812	4.88281	0	-0.00579834	-0.0128174	-0.0177002	-0.0228882	0	0	0	0.0305176	0	0	-0.0610352	-0.0305176	-0.0610352	-0.0305176	0
181.1	0.0268555	0.0213623	0.0183105	0.0131226	0.00946045	5.49316	0.000610352	-0.00427246	-0.0115967	-0.0167847	-0.020752	0.0610352	0	0	0.0305176	0	61.0352	0.0305176	0	0	-0.0305176	0
181.2	0.0256348	0.0204468	0.0180054	0.0131226	0.00854492	5.49316	0.000915527	-0.00396729	-0.010376	-0.0158691	-0.0189209	0.0305176	0	0	0	0	0	0.0305176	-0.0305176	-0.0305176	0	0
181.3	0.0250244	0.0195312	0.0177002	0.0134277	0.00854492	5.49316	0.00152588	-0.00366211	-0.00915527	-0.0143433	-0.0170898	0	0.0305176	0	0	0.0305176	61.0352	0	-0.0305176	-0.0305176	-0.0305176	-0.0305176
181.4	0.0247192	0.0189209	0.0170898	0.0140381	0.0088501	5.49316	0.00213623	-0.00335693	-0.00854492	-0.0125122	-0.0161743	0	0	0	-0.0305176	0.0305176	61.0352	-0.0305176	-0.0305176	0.0305176	0.0305176	0
181.5	0.0244141	0.0183105	0.0161743	0.0143433	0.00976562	5.49316	0.00244141	-0.00274658	-0.00823975	-0.0106812	-0.0158691	-0.0305176	0.0305176	-0.0305176	-0.0305176	0.0610352	30.5176	-0.0305176	-0.0610352	0.0305176	-0.0305176	0
181.6	0.0231934	0.0180054	0.015564	0.0143433	0.0100708	5.49316	0.00213623	-0.00244141	-0.00823975	-0.00946045	-0.015564	0	-0.0610352	0	0	0	30.5176	0	0.0305176	-0.0610352	0	-0.0610352
181.7	0.0222778	0.0180054	0.0149536	0.0143433	0.0100708	5.79834	0.0012207	-0.00244141	-0.00762939	-0.00915527	-0.0146484	0	-0.0305176	-0.0305176	0.0305176	0	30.5176	-0.0610352	0	-0.0610352	-0.0305176	0
181.8	0.0219727	0.0180054	0.0146484	0.0134277	0.00976562	6.10352	0.000305176	-0.00213623	-0.00732422	-0.00915527	-0.0134277	0.0610352	0	0	0.0305176	0	0	0	0.0305176	-0.0305176	-0.0305176	-0.0305176
181.9	0.0222778	0.0180054	0.0140381	0.0125122	0.00976562	6.10352	0	-0.00213623	-0.00671387	-0.00976562	-0.012207	0	0.0305176	0.0610352	0	0.0305176	30.5176	0.0305176	-0.0305176	-0.0305176	-0.0305176	-0.0610352
182	0.0219727	0.0186157	0.0137329	0.0115967	0.00915527	5.18799	-0.000305176	-0.00183105	-0.00640869	-0.0100708	-0.0115967	0	0	0.0305176	0.0305176	0.0305176	30.5176	0	0	-0.0305176	0	-0.0305176
182.1	0.0210571	0.0186157	0.0137329	0.0106812	0.00854492	4.57764	-0.000305176	-0.00183105	-0.00610352	-0.0100708	-0.0109863	0	0.0305176	0.0305176	0	0	30.5176	0	0	-0.0305176	0.0305176	0
182.2	0.0195312	0.0183105	0.0140381	0.0100708	0.00793457	4.27246	0	-0.00244141	-0.00549316	-0.00946045	-0.0112915	0	-0.0610352	0	0.0305176	0.0305176	0	-0.0305176	-0.0610352	-0.0305176	0.0305176	-0.0305176
182.3	0.0186157	0.0180054	0.0140381	0.00946045	0.00762939	4.88281	0.000610352	-0.00244141	-0.00457764	-0.0088501	-0.0112915	0	0	0	-0.0305176	0	30.5176	0	-0.0305176	0	0.0305176	-0.0305176
182.4	0.0183105	0.017395	0.0143433	0.00946045	0.00793457	5.49316	0.00152588	-0.00244141	-0.00335693	-0.00793457	-0.0106812	0.0305176	0.0305176	0	0.0610352	0	-30.5176	-0.0305176	-0.0305176	-0.0610352	0	-0.0305176
182.5	0.0189209	0.0167847	0.0149536	0.00946045	0.00793457	6.10352	0.00244141	-0.00244141	-0.00244141	-0.00701904	-0.00976562	0.0305176	0.0305176	-0.0305176	0.0305176	0.0305176	-30.5176	0	-0.0305176	-0.0610352	0	-0.0305176
182.6	0.0192261	0.0158691	0.0152588	0.00976562	0.00762939	7.01904	0.00305176	-0.00244141	-0.00213623	-0.00671387	-0.0088501	0	0.0915527	0	0.0305176	0	-30.5176	0	0	0	0	-0.0305176
182.7	0.0195312	0.0152588	0.0149536	0.0100708	0.00762939	7.62939	0.00305176	-0.00274658	-0.00213623	-0.00671387	-0.00854492	0.0610352	0.0305176	0	-0.0305176	0.0305176	30.5176	0	0	0	-0.0305176	-0.0305176
182.8	0.0189209	0.0143433	0.0143433	0.0100708	0.00762939	7.93457	0.00274658	-0.00274658	-0.00274658	-0.00671387	-0.00823975	0	0.0305176	0	-0.0305176	0	91.5527	-0.0305176	-0.0305176	0	-0.0305176	0
182.9	0.0183105	0.0137329	0.0134277	0.00976562	0.00793457	7.62939	0.00213623	-0.00213623	-0.00335693	-0.00671387	-0.00793457	-0.0305176	0	-0.0305176	-0.0305176	0.0305176	30.5176	-0.0305176	0	-0.0305176	0	-0.0305176
183	0.0180054	0.0137329	0.0125122	0.00946045	0.00793457	7.01904	0.00183105	-0.00152588	-0.00366211	-0.00671387	-0.00793457	0.0305176	0.0305176	0	0.0610352	0	30.5176	0.0305176	-0.0610352	-0.0305176	0	-0.0610352
183.1	0.0177002	0.0137329	0.0119019	0.00946045	0.00762939	5.79834	0.00213623	-0.000915527	-0.00335693	-0.00640869	-0.00823975	0.0305176	0	-0.0305176	0	0.0305176	-30.5176	-0.0610352	-0.0610352	-0.0305176	0.0305176	-0.0610352
183.2	0.0177002	0.0137329	0.0115967	0.00915527	0.00732422	4.57764	0.00274658	-0.000610352	-0.00305176	-0.00640869	-0.00854492	0	0	0	0.0305176	0	0	-0.0305176	-0.0610352	0.0305176	-0.0305176	0
183.3	0.0177002	0.0140381	0.0115967	0.00915527	0.00732422	3.66211	0.00366211	0	-0.00244141	-0.00610352	-0.00823975	0	0	0	-0.0305176	0.0305176	30.5176	-0.0305176	-0.0305176	0	-0.0305176	-0.0305176
183.4	0.017395	0.0137329	0.0119019	0.0088501	0.00701904	3.66211	0.00457764	0	-0.00244141	-0.00579834	-0.00793457	0	0.0305176	0	0.0610352	0	30.5176	-0.0305176	0	0.0305176	-0.0610352	-0.0305176
183.5	0.0167847	0.0137329	0.0119019	0.00854492	0.00732422	3.96729	0.00457764	0	-0.00305176	-0.00549316	-0.00732422	0	0.0305176	0.0305176	0.0305176	0.0305176	-30.5176	-0.0305176	-0.0305176	-0.0610352	0	0.0305176
183.6	0.0161743	0.0137329	0.012207	0.00823975	0.00762939	4.88281	0.00427246	0	-0.00366211	-0.00518799	-0.00640869	0.0610352	0	0.0305176	0	0.0305176	-30.5176	-0.0305176	0	-0.0610352	0.0305176	0
183.7	0.0158691	0.0137329	0.012207	0.00823975	0.00793457	5.49316	0.00396729	0	-0.00396729	-0.00457764	-0.00579834	0	-0.0305176	0	0	0	30.5176	-0.0305176	0.0305176	0	0	0
183.8	0.015564	0.0131226	0.012207	0.00854492	0.00793457	5.79834	0.00366211	0.000305176	-0.00396729	-0.00427246	-0.00579834	0.0305176	-0.0305176	-0.0305176	-0.0610352	0	0	-0.0305176	0	0	0	-0.0305176
183.9	0.015564	0.0128174	0.0119019	0.0088501	0.00762939	6.10352	0.00335693	0.000305176	-0.00366211	-0.00427246	-0.00640869	0.0305176	0	-0.0305176	0	0	-30.5176	-0.0305176	-0.0305176	0	0.0610352	0
184	0.0158691	0.0125122	0.0119019	0.00946045	0.00732422	6.40869	0.00305176	0	-0.00305176	-0.00427246	-0.00732422	-0.0305176	0	-0.0610352	0.0305176	0	0	0	-0.0305176	0.0305176	-0.0305176	0
184.1	0.0161743	0.0128174	0.0119019	0.00976562	0.00701904	6.10352	0.00335693	-0.000305176	-0.00274658	-0.00457764	-0.00793457	0	0.0305176	0	-0.0305176	-0.0305176	30.5176	-0.0305176	0	0.0305176	-0.0610352	0.0305176
184.2	0.0167847	0.0128174	0.0119019	0.00946045	0.00732422	5.18799	0.00366211	-0.000305176	-0.00244141	-0.00457764	-0.00762939	-0.0305176	0.0305176	0	0.0305176	0.0305176	0	0	-0.0610352	0	-0.0305176	0.0305176
184.3	0.0164795	0.012207	0.0115967	0.0088501	0.00762939	4.27246	0.00396729	-0.000305176	-0.00183105	-0.00427246	-0.00701904	0	0.0610352	0	0.0305176	0	-30.5176	0	0.0305176	0.0305176	-0.0305176	0.0305176
184.4	0.0161743	0.0119019	0.0112915	0.00854492	0.00762939	3.96729	0.00366211	0	-0.00152588	-0.00427246	-0.00610352	0.0305176	0.0305176	0	0.0305176	0	0	0	0	0	-0.0305176	0
184.5	0.015564	0.0112915	0.0112915	0.00823975	0.00732422	4.27246	0.00305176	0	-0.0012207	-0.00427246	-0.00518799	0	0.0305176	0	0.0305176	0.0305176	30.5176	-0.0305176	-0.0305176	0.0305176	0.0610352	-0.0305176
184.6	0.0152588	0.0112915	0.0106812	0.0088501	0.00671387	4.57764	0.00335693	0	-0.0012207	-0.00396729	-0.00396729	0.0305176	0.0305176	-0.0305176	0	0	0	-0.0305176	0	0.0610352	0	0
184.7	0.0149536	0.0115967	0.010376	0.0088501	0.00671387	5.49316	0.00366211	0	-0.00183105	-0.00366211	-0.00335693	0.0610352	0	-0.0305176	0	0.0305176	0	-0.0305176	0	0.0305176	0.0305176	-0.0305176
184.8	0.0146484	0.0125122	0.010376	0.00854492	0.00640869	6.10352	0.00366211	0	-0.00213623	-0.00366211	-0.00366211	-0.0305176	-0.0305176	-0.0610352	-0.0305176	0.0305176	0	-0.0305176	0	0.0305176	0	0
184.9	0.0146484	0.0134277	0.0106812	0.00854492	0.00640869	6.40869	0.00305176	0	-0.00213623	-0.00335693	-0.00457764	0	0	-0.0305176	0	0.0305176	0	-0.0305176	-0.0305176	0.0305176	-0.0305176	0.0305176
185	0.0140381	0.0134277	0.0106812	0.00854492	0.00640869	6.71387	0.00244141	0.000305176	-0.00213623	-0.00305176	-0.00549316	-0.0610352	0	0	-0.0305176	0	0	-0.0305176	0.0305176	-0.0305176	-0.0610352	-0.0305176
185.1	0.0134277	0.0134277	0.010376	0.00823975	0.00640869	6.10352	0.00183105	0	-0.00213623	-0.00305176	-0.00610352	0.0305176	0	0	0	-0.0305176	30.5176	0	0	-0.0610352	-0.0305176	0
185.2	0.0128174	0.0131226	0.010376	0.00793457	0.00640869	5.18799	0.00183105	0	-0.00183105	-0.00335693	-0.00640869	0.0915527	-0.0305176	0	0	0.0305176	30.5176	0	0	-0.0305176	0.0305176	0.0305176
185.3	0.0128174	0.0131226	0.010376	0.00762939	0.00671387	5.18799	0.00274658	0.000305176	-0.0012207	-0.00335693	-0.00610352	0.0305176	0	0	0.0305176	0	0	0	0	0	0	-0.0305176
185.4	0.0131226	0.0134277	0.010376	0.00701904	0.00732422	5.49316	0.00366211	0.000915527	-0.000305176	-0.00305176	-0.00518799	0.0610352	0	-0.0305176	0	0.0305176	30.5176	0.0610352	0	0.0305176	-0.0305176	0
185.5	0.0137329	0.0131226	0.010376	0.00671387	0.00762939	5.79834	0.00427246	0.00152588	0	-0.00244141	-0.00427246	0	0.0305176	-0.0305176	-0.0305176	0.0305176	30.5176	-0.0305176	0	0	0	0
185.6	0.0146484	0.0128174	0.0106812	0.00671387	0.00762939	5.49316	0.00457764	0.00183105	-0.000305176	-0.00183105	-0.00366211	0	0	-0.0305176	-0.0610352	0.0305176	0	-0.0610352	-0.0305176	-0.0305176	0	-0.0305176
185.7	0.0149536	0.0125122	0.0106812	0.00701904	0.00732422	5.18799	0.00427246	0.00183105	-0.000610352	-0.00152588	-0.00305176	0	-0.0305176	0	-0.0610352	0	-30.5176	0	-0.0610352	0	-0.0610352	0
185.8	0.0146484	0.0125122	0.0112915	0.00762939	0.00701904	4.88281	0.00396729	0.00152588	-0.000915527	-0.00183105	-0.00244141	0	0	0	0.0305176	-0.0610352	-61.0352	0	0.0305176	0	-0.0305176	0.0305176
185.9	0.0140381	0.012207	0.0115967	0.00762939	0.00671387	4.88281	0.00396729	0.0012207	-0.000610352	-0.00244141	-0.00183105	0.0305176	-0.0305176	0	0.0305176	-0.0305176	-30.5176	0.0305176	-0.0305176	0	0.0610352	0.0305176
186	0.0134277	0.0119019	0.0112915	0.00732422	0.00671387	5.18799	0.00427246	0.000610352	0	-0.00305176	-0.00183105	0	0	-0.0305176	0.0610352	0	-30.5176	0.0610352	0.0305176	0.0610352	0	0.0305176
186.1	0.0131226	0.0112915	0.0109863	0.00701904	0.00640869	5.79834	0.00457764	0.000610352	0	-0.00305176	-0.00244141	0.0305176	-0.0305176	0	0.0305176	-0.0305176	30.5176	0	-0.0305176	0	0	0
186.2	0.0134277	0.0109863	0.010376	0.00762939	0.00579834	6.10352	0.00488281	0.000915527	0.000305176	-0.00274658	-0.00305176	0	0.0305176	-0.0915527	0.0305176	0.0305176	61.0352	-0.0305176	-0.0610352	0.0305176	-0.0305176	0
186.3	0.0131226	0.0109863	0.010376	0.0088501	0.00549316	6.10352	0.00488281	0.000915527	0.000610352	-0.00183105	-0.00335693	-0.0305176	0	-0.0305176	-0.0305176	0.0305176	30.5176	0.0305176	-0.0610352	0	0.0305176	-0.0305176
186.4	0.0128174	0.0109863	0.0106812	0.00976562	0.00549316	6.10352	0.00457764	0.0012207	0.000915527	-0.00152588	-0.00335693	-0.0305176	0	0	0	0	0	0	-0.0610352	0	-0.0305176	-0.0305176
186.5	0.012207	0.0109863	0.0109863	0.0100708	0.00579834	5.79834	0.00427246	0.00183105	0.000610352	-0.0012207	-0.00305176	-0.0610352	0	0	0	0	-30.5176	-0.0610352	-0.0610352	-0.0305176	-0.0305176	0.0305176
186.6	0.0115967	0.0112915	0.0112915	0.00976562	0.00671387	5.79834	0.00427246	0.00183105	0	-0.00152588	-0.00274658	0	-0.0305176	0.0305176	0	-0.0305176	-30.5176	0	-0.0305176	-0.0305176	-0.0305176	0.0305176
186.7	0.0115967	0.0112915	0.0109863	0.00915527	0.00701904	5.79834	0.00427246	0.00152588	0	-0.00183105	-0.00274658	-0.0305176	0	0	0	0	-30.5176	0.0610352	0.0305176	-0.0305176	0	0.0305176
186.8	0.012207	0.0112915	0.0106812	0.00854492	0.00732422	5.79834	0.00488281	0.0012207	-0.000305176	-0.00183105	-0.00244141	0	-0.0305176	0.0305176	0.0610352	0	-30.5176	0.0610352	0	0	0.0305176	0
186.9	0.012207	0.0112915	0.0100708	0.00823975	0.00762939	5.79834	0.00518799	0.0012207	0	-0.00183105	-0.00213623	0	0.0305176	-0.0305176	0	0.0305176	0	0.0305176	0.0305176	0	0	0
187	0.012207	0.0112915	0.00946045	0.00793457	0.00762939	5.49316	0.00518799	0.00152588	0	-0.00152588	-0.00183105	0	0	0	0.0305176	0	0	0	-0.0305176	0.0305176	0.0305176	0.0610352
187.1	0.0125122	0.0115967	0.00915527	0.00762939	0.00762939	5.49316	0.00457764	0.00183105	-0.000305176	-0.000610352	-0.00152588	0.0305176	0	-0.0610352	0	-0.0305176	0	0.0305176	-0.0915527	0	0.0610352	0.0305176
187.2	0.0131226	0.0115967	0.00915527	0.00701904	0.00732422	5.49316	0.00427246	0.00152588	-0.000610352	0.000305176	-0.00152588	-0.0305176	-0.0305176	-0.0305176	-0.0305176	-0.0305176	-30.5176	0	-0.0305176	0	0	0.0305176
187.3	0.0137329	0.0109863	0.00915527	0.00701904	0.00671387	5.18799	0.00396729	0.0012207	-0.000305176	0.000610352	-0.00152588	0	-0.0610352	0.0610352	-0.0305176	-0.0610352	0	-0.0305176	-0.0610352	0.0305176	0.0305176	0.0305176
187.4	0.0137329	0.010376	0.0088501	0.00701904	0.00671387	4.88281	0.00366211	0.00152588	0	0.000305176	-0.0012207	-0.0305176	-0.0305176	0.0305176	-0.0305176	-0.0305176	0	-0.0305176	0.0305176	-0.0305176	-0.0305176	0.0610352
187.5	0.0134277	0.0100708	0.00854492	0.00732422	0.00671387	4.88281	0.00335693	0.00183105	0.000305176	0	-0.0012207	0	0	0.0610352	0.0305176	-0.0610352	0	0	0	-0.0305176	0.0305176	0.0305176
187.6	0.0128174	0.0100708	0.00854492	0.00732422	0.00701904	4.88281	0.00335693	0.00244141	0.000915527	-0.000915527	-0.0012207	0	0.0610352	0.0305176	0.0305176	-0.0305176	-30.5176	0.0305176	0.0305176	0	-0.0610352	0
187.7	0.0125122	0.0106812	0.00854492	0.00732422	0.00701904	4.88281	0.00366211	0.00213623	0.00152588	-0.0012207	-0.00152588	0	-0.0305176	0	-0.0305176	-0.0305176	0	0	0	0.0305176	0.0305176	0
187.8	0.0119019	0.0115967	0.00854492	0.00671387	0.00671387	4.88281	0.00457764	0.00183105	0.00183105	-0.0012207	-0.00152588	0	0	-0.0305176	0.0305176	0.0305176	0	0	0	0.0305176	0.0305176	0
187.9	0.0112915	0.012207	0.00854492	0.00701904	0.00610352	4.88281	0.00518799	0.00183105	0.00152588	-0.000610352	-0.00152588	-0.0305176	-0.0610352	0	0	0	-30.5176	0.0305176	0	-0.0305176	0	0.0610352
188	0.0106812	0.012207	0.00915527	0.00732422	0.00610352	4.88281	0.00518799	0.00213623	0.000915527	0	-0.00152588	-0.0610352	-0.0305176	0	0.0305176	0.0610352	-30.5176	0.0305176	-0.0305176	0.0305176	0	0.0305176
188.1	0.010376	0.012207	0.00976562	0.00762939	0.00610352	5.49316	0.00488281	0.00274658	0.000305176	0	-0.0012207	-0.0305176	-0.0915527	0.0610352	0.0305176	-0.0610352	0	0.0305176	0	-0.0305176	0	0
188.2	0.010376	0.0115967	0.0100708	0.00793457	0.00640869	5.79834	0.00427246	0.00305176	0	0.000305176	-0.0012207	-0.0915527	-0.0305176	-0.0305176	0	-0.0305176	-30.5176	0.0305176	0.0305176	-0.0305176	0	0.0305176
188.3	0.0106812	0.0109863	0.00915527	0.00762939	0.00701904	6.10352	0.00396729	0.00274658	0	0.000305176	-0.0012207	0.0305176	0.0305176	0.0610352	0	-0.0305176	-30.5176	-0.0610352	0.0610352	-0.0305176	0.0610352	0.0305176
188.4	0.0109863	0.0100708	0.00823975	0.00701904	0.00762939	6.10352	0.00335693	0.00274658	0	0.000305176	-0.0012207	0	0	0.0915527	0	-0.0305176	-30.5176	0.0610352	0.0610352	-0.0305176	0	-0.0305176
188.5	0.0112915	0.00946045	0.00793457	0.00671387	0.00793457	6.10352	0.00335693	0.00213623	0.000305176	0	-0.00152588	0	-0.0305176	0	0.0305176	0.0305176	61.0352	0.0610352	0	0.0305176	0.0305176	0
188.6	0.0119019	0.00946045	0.00793457	0.00701904	0.00823975	6.10352	0.00366211	0.00183105	0.000610352	0	-0.00152588	0.0305176	0	0.0305176	-0.0305176	0	30.5176	0.0305176	-0.0305176	0.0610352	0.0610352	0
188.7	0.0128174	0.0100708	0.00823975	0.00732422	0.00793457	6.40869	0.00457764	0.00183105	0.000610352	-0.000305176	-0.000915527	-0.0305176	-0.0305176	-0.0305176	0.0305176	0.0305176	0	0.0610352	0	0.0305176	0.0305176	0
188.8	0.0131226	0.010376	0.00854492	0.00762939	0.00762939	6.40869	0.00518799	0.00274658	0.000305176	-0.000915527	0	0	0	0	-0.0305176	-0.0305176	0	0.0305176	-0.0305176	0.0305176	0.0305176	-0.0305176
188.9	0.0125122	0.0106812	0.0088501	0.00793457	0.00701904	6.10352	0.00549316	0.00305176	0.000915527	-0.000915527	0	0	-0.0305176	0.0610352	-0.0305176	-0.0610352	0	0.0610352	0	0	0	0.0610352
189	0.012207	0.010376	0.00915527	0.00793457	0.00640869	5.49316	0.00549316	0.00335693	0.00152588	-0.000610352	-0.000610352	-0.0305176	0	0.0305176	0.0305176	-0.0305176	-30.5176	0	0	-0.0305176	0	0.0305176
189.1	0.012207	0.00976562	0.00915527	0.00793457	0.00579834	4.88281	0.00488281	0.00335693	0.00213623	0	-0.00152588	0.0305176	0.0305176	0.0305176	0.0305176	-0.0610352	-30.5176	0.0610352	0.0305176	-0.0305176	0	0.0610352
189.2	0.0119019	0.00946045	0.00915527	0.00762939	0.00549316	4.88281	0.00457764	0.00305176	0.00213623	0	-0.00183105	0	0	0	0.12207	0	0	0.0305176	0.0305176	0.0305176	0	0.0305176
189.3	0.0112915	0.00946045	0.00946045	0.00793457	0.00518799	5.18799	0.00457764	0.00244141	0.00183105	0	-0.00183105	0	0	0	0.0305176	0.0305176	-30.5176	0.0610352	0.0610352	-0.0305176	0	0
189.4	0.0106812	0.0100708	0.00976562	0.00762939	0.00518799	5.49316	0.00457764	0.00213623	0.00183105	0.000305176	-0.00152588	0	-0.0305176	0	-0.0305176	-0.0305176	-30.5176	0.0610352	0	0.0305176	0.0610352	0
189.5	0.010376	0.0106812	0.00915527	0.00671387	0.00549316	5.79834	0.00457764	0.00213623	0.0012207	0.000305176	-0.000915527	-0.0610352	0	0	0	0	0	0.0305176	0.0610352	0	0.0305176	0
189.6	0.0100708	0.0106812	0.00854492	0.00610352	0.00549316	5.79834	0.00488281	0.00213623	0.000915527	0.000305176	0	0	-0.0305176	0	0	-0.0305176	30.5176	-0.0305176	0	0	0	0.0610352
189.7	0.0100708	0.0106812	0.00823975	0.00610352	0.00579834	6.10352	0.00518799	0.00213623	0.000610352	0	0.000305176	-0.0305176	-0.0305176	-0.0305176	0	-0.0305176	0	0	-0.0305176	-0.0610352	0	0.0305176
189.8	0.0106812	0.0109863	0.00854492	0.00701904	0.00579834	6.10352	0.00518799	0.00244141	0.000610352	0	0.000610352	-0.0610352	-0.0610352	0.0305176	-0.0305176	0	-61.0352	0.0305176	0	0	0	0.0610352
189.9	0.0109863	0.0109863	0.00915527	0.00823975	0.00640869	6.71387	0.00549316	0.00213623	0.000915527	-0.000610352	0.000610352	-0.0305176	0	0.0305176	0	-0.0610352	-30.5176	0	0	0.0305176	0.0305176	0
190	0.0109863	0.0106812	0.00915527	0.00854492	0.00671387	6.71387	0.00549316	0.00183105	0.00152588	-0.000915527	0.000610352	0.0305176	-0.0305176	0	0	-0.0610352	61.0352	0.0610352	0.0305176	0	0.0305176	0.0305176
190.1	0.0109863	0.010376	0.00854492	0.00793457	0.00640869	6.40869	0.00549316	0.00183105	0.00152588	-0.000915527	0.000610352	-0.0305176	-0.0305176	0.0305176	0.0610352	0	0	0.0305176	0.0610352	0.0610352	0	0.0610352
190.2	0.0112915	0.0100708	0.00762939	0.00732422	0.00579834	5.79834	0.00549316	0.00213623	0.0012207	-0.000610352	0.0012207	0	-0.0610352	-0.0305176	0.0305176	0	0	0.0915527	0.0305176	0.0305176	0.0305176	0.0610352
190.3	0.0109863	0.0100708	0.00701904	0.00701904	0.00518799	5.18799	0.00518799	0.00244141	0.000915527	0.000305176	0.000915527	-0.0305176	0	0.0305176	0	0	0	0.0305176	-0.0305176	0	0.0305176	0.0305176
190.4	0.0112915	0.0106812	0.00701904	0.00732422	0.00549316	5.18799	0.00488281	0.00244141	0.0012207	0.000915527	0.000305176	-0.0305176	-0.0305176	0	0	-0.0305176	0	0.0915527	0	0	0.0610352	-0.0305176
190.5	0.0109863	0.0109863	0.00732422	0.00762939	0.00610352	4.88281	0.00488281	0.00244141	0.00152588	0.00152588	-0.000610352	-0.0610352	-0.0610352	0.0305176	0	-0.0305176	-61.0352	0.0305176	-0.0305176	-0.0610352	0.0305176	0.0305176
190.6	0.0106812	0.0109863	0.00762939	0.00793457	0.00701904	5.18799	0.00518799	0.00274658	0.00213623	0.00152588	-0.00152588	-0.0610352	-0.0305176	0	0	0	-30.5176	0.0610352	0.0305176	-0.0305176	0.0305176	0.0305176
190.7	0.0106812	0.0106812	0.00793457	0.00762939	0.00701904	5.49316	0.00549316	0.00274658	0.00244141	0.00152588	-0.00183105	-0.0610352	-0.0305176	-0.0305176	0	-0.0610352	-30.5176	0.0305176	0.0305176	-0.0305176	0.0305176	0.0305176
190.8	0.010376	0.0100708	0.00823975	0.00762939	0.00640869	5.79834	0.00549316	0.00305176	0.00244141	0.000915527	-0.0012207	0	-0.0305176	0.0610352	0.0305176	-0.0305176	-30.5176	0.0610352	-0.0305176	-0.0305176	0	0.0610352
190.9	0.010376	0.00976562	0.00823975	0.00762939	0.00579834	5.49316	0.00549316	0.00366211	0.00305176	0.000305176	-0.000305176	0.0305176	-0.0610352	-0.0305176	0	-0.0305176	-61.0352	0.0305176	0	0.0305176	0.0305176	0.0305176
191	0.010376	0.00946045	0.00854492	0.00762939	0.00579834	5.18799	0.00518799	0.00427246	0.00305176	0	0.000305176	0	-0.0305176	0	-0.0610352	0	-30.5176	0.0305176	0	-0.0305176	0	0
191.1	0.0106812	0.00915527	0.00915527	0.00762939	0.00579834	5.18799	0.00488281	0.00457764	0.00274658	0	0.000915527	0.0305176	0	-0.0610352	0	-0.0305176	-30.5176	0.0305176	0	0	0.0305176	0.0305176
191.2	0.0106812	0.00915527	0.00946045	0.00732422	0.00640869	5.49316	0.00488281	0.00457764	0.00274658	-0.000305176	0.0012207	-0.0610352	-0.0610352	0	0.0305176	0	0	0.0305176	-0.0305176	0.0610352	0.0305176	0
191.3	0.010376	0.00915527	0.00946045	0.00732422	0.00701904	5.79834	0.00488281	0.00427246	0.00244141	-0.000305176	0.0012207	-0.0305176	-0.0610352	-0.0305176	0	-0.0305176	30.5176	0.0305176	0	-0.0305176	0.0305176	0
191.4	0.0100708	0.00946045	0.00915527	0.00732422	0.00762939	5.79834	0.00488281	0.00396729	0.00244141	-0.000305176	0.000915527	0	0	0.0305176	0	-0.0305176	-61.0352	0.0305176	-0.0305176	-0.0305176	0.0305176	0.0305176
191.5	0.00976562	0.00976562	0.00854492	0.00671387	0.00762939	5.49316	0.00518799	0.00366211	0.00244141	0	0.000915527	0	0	0.0305176	0	-0.0305176	-30.5176	0	0.0305176	0	-0.0305176	0
191.6	0.00946045	0.00946045	0.00854492	0.00640869	0.00762939	5.49316	0.00579834	0.00366211	0.00213623	0.000305176	0.000915527	0	0	0.0305176	0.0305176	-0.0610352	61.0352	0.0610352	0	-0.0305176	0	0.0610352
191.7	0.00915527	0.00854492	0.00915527	0.00610352	0.00701904	5.49316	0.00579834	0.00335693	0.00274658	0.000305176	0.0012207	0	-0.0305176	0.0305176	0.0610352	0	-30.5176	0.0610352	0.0610352	0.0305176	0.0305176	0
191.8	0.00946045	0.00823975	0.00946045	0.00640869	0.00640869	5.49316	0.00579834	0.00305176	0.00335693	0.000305176	0.0012207	-0.0305176	-0.0305176	0	0.0305176	-0.0305176	61.0352	0	0.0305176	0.0305176	0	-0.0305176
191.9	0.00946045	0.00823975	0.00915527	0.00640869	0.00518799	5.18799	0.00579834	0.00274658	0.00335693	0	0.000915527	0.0305176	-0.0305176	0	0	0	30.5176	0.0305176	-0.0610352	-0.0305176	0	0
192	0.0088501	0.00854492	0.00854492	0.00671387	0.00457764	5.18799	0.00610352	0.00305176	0.00305176	0	0	-0.0610352	-0.0915527	0.0610352	0	0.0610352	30.5176	-0.0305176	0	0	0.0305176	0.0305176
192.1	0.0088501	0.00915527	0.00762939	0.00671387	0.00457764	5.18799	0.00610352	0.00335693	0.00244141	0.000305176	-0.000610352	-0.0305176	-0.0610352	0	0	-0.0610352	0	0	-0.0305176	-0.0305176	0	0
192.2	0.00915527	0.00946045	0.00671387	0.00701904	0.00518799	5.79834	0.00640869	0.00366211	0.00213623	0.000915527	-0.000915527	0.0305176	0.0305176	0.0305176	0.0305176	-0.0305176	0	0	0	0	0	0.0305176
192.3	0.00946045	0.00946045	0.00640869	0.00671387	0.00610352	6.10352	0.00610352	0.00335693	0.00183105	0.00183105	-0.000305176	0	-0.0305176	0.0305176	0	0	0	0.0305176	-0.0305176	0	-0.0305176	0.0305176
192.4	0.00976562	0.00915527	0.00640869	0.00701904	0.00640869	6.10352	0.00610352	0.00335693	0.00152588	0.00244141	0	0.0305176	0	0	0.0305176	-0.0305176	0	0.0305176	0.0305176	0	0	0.0305176
192.5	0.00976562	0.0088501	0.00640869	0.00732422	0.00671387	5.49316	0.00579834	0.00305176	0.00152588	0.00274658	0.000305176	0.0305176	0	0	0	0	-30.5176	0.0305176	0.0305176	0	0	0.0305176
192.6	0.0100708	0.00854492	0.00640869	0.00762939	0.00671387	4.57764	0.00518799	0.00274658	0.00183105	0.00244141	0.000305176	0	0.0305176	0	0.0305176	-0.0305176	30.5176	0.0305176	0	0	0	0.0305176
192.7	0.0100708	0.00854492	0.00671387	0.00762939	0.00671387	4.27246	0.00427246	0.00274658	0.00244141	0.00213623	0.000305176	-0.0305176	0	-0.0305176	-0.0305176	0.0305176	61.0352	-0.0305176	-0.0305176	0	0.0305176	0.0305176
192.8	0.010376	0.0088501	0.00701904	0.00701904	0.00640869	4.27246	0.00366211	0.00244141	0.00244141	0.00183105	0.000610352	-0.0305176	0	0	0	0	0	0.0305176	0	0	0.0305176	0.0305176
192.9	0.010376	0.00915527	0.00762939	0.00640869	0.00579834	4.27246	0.00335693	0.00244141	0.00213623	0.00152588	0.000610352	-0.0305176	-0.0610352	0	-0.0610352	0	30.5176	0.0305176	0	0	-0.0305176	0
193	0.010376	0.00915527	0.00793457	0.00610352	0.00549316	4.57764	0.00305176	0.00305176	0.0012207	0.0012207	0.000915527	-0.0305176	-0.0610352	0	-0.0305176	-0.0305176	0	0	-0.0305176	-0.0610352	0	0.0305176
193.1	0.010376	0.00946045	0.00823975	0.00640869	0.00518799	4.88281	0.00335693	0.00366211	0.000915527	0.000915527	0.000915527	0	0.0305176	0.0305176	0.0305176	0	30.5176	0.0305176	0.0305176	-0.0305176	0	0.0305176
[truncated: 3,069 more rows]

## Sheet: I271V_exp1_AP6
﻿Time (ms)	Im_scaled (nA)	Im_scaled (nA)	Im_scaled (nA)	Im_scaled (nA)	Im_scaled (nA)	Im_scaled (pA)	Im_scaled (nA)	Im_scaled (nA)	Im_scaled (nA)	Im_scaled (nA)	Im_scaled (nA)	10_Vm (mV)	10_Vm (mV)	10_Vm (mV)	10_Vm (mV)	10_Vm (mV)	10_Vm (µV)	10_Vm (mV)	10_Vm (mV)	10_Vm (mV)	10_Vm (mV)	10_Vm (mV)
[truncated: 5,000 more rows]

[truncated: 16 more sheets: I271V_exp1_washout, I271V_exp2_CsNa, I271V_exp2_AP6, I271V_exp2_washout, I271V_exp3_CsNa, I271V_exp3_AP6, I271V_exp3_washout, I271V_exp4_CsNa, I271V_exp4_AP6, I271V_exp4_washout, I271V_exp5_CsNa, I271V_exp5_AP6, I271V_exp5_washout, I271V_exp6_CsNa, I271V_exp6_AP6, I271V_exp6_washout]
