# Supplementary material for: Differential ion dehydration energetics explains selectivity in the non-canonical lysosomal K+ channel TMEM175
Source: eLife. 2022 May 24;11:e75122. doi: 10.7554/eLife.75122 (PMC9129878; doi:10.7554/eLife.75122)
Supplement: Figure 5—source data 1. [file elife-75122-fig5-data1.zip › raw-data-Figure5_1/raw-data-Figure5-S3-nontransfected-4-AP.xlsx]

## Sheet: nontransfected-exp1
CsNa
﻿Time (ms)	Im_scaled (pA)	Im_scaled (pA)	Im_scaled (pA)	Im_scaled (pA)	Im_scaled (pA)	Im_scaled (pA)	Im_scaled (pA)	Im_scaled (pA)	Im_scaled (pA)	Im_scaled (pA)	Im_scaled (pA)	10_Vm (mV)	10_Vm (mV)	10_Vm (mV)	10_Vm (mV)	10_Vm (mV)	10_Vm (µV)	10_Vm (mV)	10_Vm (mV)	10_Vm (mV)	10_Vm (mV)	10_Vm (mV)
0.1	2.44141	2.56348	2.50244	2.38037	2.44141	2.68555	2.50244	2.62451	2.56348	2.92969	2.99072	0.0305176	0.0305176	0.0305176	-0.0305176	0	30.5176	0	0	0.0305176	0	-0.0305176
0.2	2.44141	2.50244	2.44141	2.38037	2.38037	2.62451	2.50244	2.62451	2.56348	2.92969	2.99072	0	0.0305176	0	0	0	0	0	0	0.0305176	0.0305176	0
0.3	2.50244	2.50244	2.44141	2.38037	2.44141	2.62451	2.50244	2.62451	2.56348	2.92969	2.99072	0	0	0	0.0610352	0	0	0	-0.0305176	0.0305176	0	-0.0305176
0.4	2.44141	2.44141	2.38037	2.38037	2.44141	2.56348	2.50244	2.62451	2.62451	2.92969	2.99072	0.0305176	0	-0.0305176	0	0	30.5176	0.0610352	0	0	0	-0.0305176
0.5	2.44141	2.44141	2.38037	2.31934	2.38037	2.62451	2.44141	2.62451	2.68555	2.92969	2.99072	0.0305176	0	0	0	-0.0610352	30.5176	0	0.0305176	0	0	-0.0305176
0.6	2.50244	2.44141	2.44141	2.38037	2.44141	2.62451	2.44141	2.62451	2.68555	2.92969	2.99072	0.0305176	0	0	0	-0.0305176	0	0.0305176	0.0305176	0	0	-0.0305176
0.7	2.50244	2.44141	2.44141	2.38037	2.44141	2.62451	2.38037	2.62451	2.68555	2.92969	2.99072	0	0	0.0305176	0	-0.0305176	0	0	0.0305176	-0.0305176	0	-0.0305176
0.8	2.50244	2.44141	2.44141	2.44141	2.44141	2.62451	2.38037	2.68555	2.68555	2.92969	2.99072	-0.0305176	0	0.0305176	0.0305176	-0.0305176	30.5176	0	0	0	0	-0.0305176
0.9	2.50244	2.50244	2.38037	2.44141	2.44141	2.68555	2.38037	2.62451	2.68555	2.92969	3.05176	0	-0.0305176	0	0	0	61.0352	0.0305176	-0.0305176	0	0	-0.0305176
1	2.50244	2.50244	2.38037	2.50244	2.44141	2.68555	2.38037	2.62451	2.62451	2.92969	3.05176	0	0	0.0305176	0.0305176	-0.0305176	30.5176	0.0305176	0	0	0	-0.0305176
1.1	2.50244	2.50244	2.38037	2.50244	2.44141	2.68555	2.44141	2.68555	2.62451	2.92969	3.05176	0.0305176	0.0305176	0.0305176	0	0.0305176	0	0	0	0	0	-0.0610352
1.2	2.50244	2.50244	2.44141	2.44141	2.44141	2.74658	2.50244	2.68555	2.56348	2.92969	2.99072	0.0610352	0.0305176	0	0	-0.0305176	0	0	0	-0.0305176	0.0305176	-0.0305176
1.3	2.50244	2.50244	2.44141	2.44141	2.44141	2.74658	2.44141	2.68555	2.50244	2.86865	2.99072	0	0	0	0	-0.0305176	0	0	0	0	0.0305176	0
1.4	2.50244	2.50244	2.44141	2.38037	2.38037	2.68555	2.44141	2.62451	2.50244	2.86865	2.92969	0.0305176	-0.0305176	0.0305176	-0.0305176	-0.0305176	0	0	0	0	0	0
1.5	2.50244	2.50244	2.38037	2.31934	2.2583	2.68555	2.38037	2.62451	2.50244	2.86865	2.99072	0	-0.0305176	0.0305176	-0.0305176	0	0	-0.0305176	0.0305176	0	0	-0.0305176
1.6	2.50244	2.44141	2.31934	2.31934	2.2583	2.68555	2.44141	2.68555	2.56348	2.92969	3.05176	0.0305176	0	0	0	0	0	0	0	0	0	-0.0305176
1.7	2.44141	2.38037	2.31934	2.38037	2.31934	2.68555	2.50244	2.68555	2.62451	2.92969	2.99072	0	0	0	0.0305176	-0.0305176	0	0	-0.0305176	0	0	0
1.8	2.38037	2.38037	2.31934	2.38037	2.38037	2.68555	2.50244	2.68555	2.62451	2.92969	2.99072	-0.0305176	0	0.0305176	0.0305176	0	30.5176	0.0305176	0	0	0	0
1.9	2.44141	2.44141	2.38037	2.44141	2.44141	2.68555	2.44141	2.68555	2.56348	2.92969	2.92969	0.0305176	-0.0305176	0	0	0.0305176	0	0.0610352	0	0.0305176	0.0305176	0
2	2.50244	2.50244	2.38037	2.44141	2.38037	2.68555	2.44141	2.62451	2.56348	2.86865	2.92969	0	-0.0305176	0	0.0305176	0.0305176	0	0.0610352	-0.0305176	-0.0305176	0	0.0305176
2.1	2.50244	2.50244	2.38037	2.38037	2.38037	2.62451	2.44141	2.62451	2.56348	2.80762	2.92969	0	-0.0305176	-0.0305176	0	-0.0305176	0	0	0	0	-0.0305176	0
2.2	2.44141	2.50244	2.38037	2.38037	2.44141	2.68555	2.44141	2.68555	2.62451	2.80762	2.99072	0	-0.0305176	0.0305176	-0.0305176	0.0305176	30.5176	0	0	-0.0305176	0	0
2.3	2.38037	2.50244	2.44141	2.38037	2.44141	2.68555	2.44141	2.68555	2.62451	2.80762	2.99072	0	0	0	-0.0305176	0	0	0	0	-0.0305176	-0.0305176	0
2.4	2.38037	2.56348	2.50244	2.44141	2.50244	2.68555	2.44141	2.68555	2.62451	2.80762	2.99072	0	0	0	0	-0.0305176	30.5176	0	0	0	-0.0610352	-0.0305176
2.5	2.38037	2.56348	2.50244	2.50244	2.50244	2.68555	2.38037	2.62451	2.56348	2.74658	2.86865	0	0	0.0305176	0	0	0	0	-0.0305176	-0.0305176	0	-0.0305176
2.6	2.38037	2.56348	2.44141	2.50244	2.44141	2.56348	2.2583	2.50244	2.50244	2.74658	2.86865	-0.0305176	0	0	-0.0305176	0	30.5176	0	0	0	0	0
2.7	2.38037	2.56348	2.38037	2.38037	2.38037	2.50244	2.2583	2.56348	2.56348	2.86865	2.99072	0	0	0.0305176	0	-0.0305176	-30.5176	0.0305176	-0.0305176	0	0	-0.0305176
2.8	2.31934	2.44141	2.2583	2.31934	2.38037	2.62451	2.38037	2.68555	2.68555	3.05176	3.11279	0	0	-0.0305176	0	0	-30.5176	-0.0305176	-0.0305176	0	0.0305176	0
2.9	2.19727	2.38037	2.31934	2.38037	2.50244	2.74658	2.44141	2.80762	2.74658	3.11279	3.17383	0	0	-0.0305176	0	0	0	0.0305176	0.0305176	0	0	0
3	2.19727	2.44141	2.38037	2.50244	2.56348	2.80762	2.50244	2.86865	2.74658	3.11279	3.17383	-0.0305176	-0.0305176	0	0	0	-30.5176	-0.0305176	0.0305176	-0.0305176	-0.0305176	0
3.1	2.31934	2.50244	2.50244	2.56348	2.56348	2.80762	2.50244	2.80762	2.74658	3.05176	3.11279	-0.0305176	-0.0305176	0	0	0.0305176	-30.5176	-0.0305176	0	0	-0.0305176	0
3.2	2.44141	2.56348	2.50244	2.56348	2.50244	2.74658	2.56348	2.80762	2.74658	2.92969	3.11279	0	0.0305176	0.0305176	0	0	30.5176	-0.0610352	0.0305176	0	0	-0.0610352
3.3	2.50244	2.56348	2.50244	2.50244	2.50244	2.68555	2.56348	2.74658	2.68555	2.86865	3.05176	-0.0305176	-0.0610352	0.0305176	0	0.0305176	-30.5176	-0.0305176	0	0	-0.0610352	-0.0610352
3.4	2.50244	2.56348	2.44141	2.44141	2.44141	2.68555	2.50244	2.68555	2.68555	2.86865	3.05176	-0.0305176	-0.0305176	0.0305176	-0.0610352	0	-30.5176	-0.0305176	0	0.0305176	0	-0.0305176
3.5	2.50244	2.56348	2.38037	2.44141	2.44141	2.62451	2.50244	2.68555	2.68555	2.80762	2.99072	-0.0305176	0	0	0	0	-30.5176	0.0610352	-0.0305176	0	0.0305176	0
3.6	2.50244	2.56348	2.38037	2.44141	2.44141	2.62451	2.50244	2.68555	2.74658	2.80762	2.99072	0.0305176	0	0	0	0.0305176	-30.5176	0.0305176	-0.0305176	0	0	0.0305176
3.7	2.50244	2.56348	2.44141	2.38037	2.44141	2.62451	2.50244	2.68555	2.74658	2.86865	2.92969	0	0	0	0	-0.0610352	0	-0.0305176	-0.0305176	-0.0305176	0	0.0305176
3.8	2.50244	2.56348	2.44141	2.38037	2.44141	2.68555	2.50244	2.68555	2.74658	2.92969	2.92969	0.0305176	-0.0305176	-0.0305176	-0.0305176	0	0	0.0305176	0.0305176	0	0.0305176	-0.0305176
3.9	2.44141	2.50244	2.44141	2.38037	2.38037	2.74658	2.50244	2.74658	2.74658	2.92969	2.99072	-0.0305176	-0.0610352	0	-0.0305176	0	0	-0.0305176	0.0305176	0	-0.0305176	0
4	2.44141	2.50244	2.44141	2.38037	2.31934	2.80762	2.50244	2.74658	2.68555	2.99072	2.99072	0	-0.0305176	0.0305176	0	0	61.0352	0	0.0305176	0	-0.0305176	0.0305176
4.1	2.44141	2.50244	2.44141	2.44141	2.31934	2.80762	2.50244	2.68555	2.62451	2.99072	3.05176	0	0	0	0	0	0	0	0	0.0305176	-0.0305176	0
4.2	2.44141	2.50244	2.44141	2.50244	2.31934	2.74658	2.50244	2.68555	2.62451	2.99072	3.05176	-0.0305176	0	-0.0305176	0	0.0305176	30.5176	0	-0.0305176	0	0	0
4.3	2.44141	2.50244	2.44141	2.50244	2.31934	2.68555	2.50244	2.68555	2.62451	2.99072	3.11279	0	0	0	0	0	30.5176	0	0	0	-0.0305176	-0.0610352
4.4	2.44141	2.44141	2.38037	2.56348	2.31934	2.68555	2.50244	2.68555	2.68555	3.05176	3.11279	0.0305176	0	-0.0305176	0.0305176	0	0	0	0	-0.0305176	0	0
4.5	2.44141	2.44141	2.38037	2.56348	2.38037	2.68555	2.50244	2.74658	2.74658	2.99072	3.05176	0	0.0305176	-0.0305176	0.0305176	-0.0305176	-30.5176	0	0.0305176	-0.0305176	0.0305176	0
4.6	2.50244	2.50244	2.44141	2.62451	2.44141	2.74658	2.44141	2.68555	2.74658	2.92969	3.05176	0	-0.0305176	-0.0305176	-0.0305176	0	0	0	-0.0305176	-0.0305176	0	-0.0305176
4.7	2.50244	2.56348	2.50244	2.56348	2.50244	2.68555	2.44141	2.68555	2.74658	2.86865	3.05176	-0.0305176	0	0	-0.0610352	0	0	0.0305176	0	0	0	0
4.8	2.50244	2.56348	2.50244	2.50244	2.50244	2.68555	2.44141	2.74658	2.68555	2.86865	3.05176	-0.0305176	0	0	0	0.0305176	0	-0.0305176	0	-0.0305176	0	-0.0305176
4.9	2.56348	2.56348	2.50244	2.44141	2.50244	2.68555	2.38037	2.74658	2.68555	2.86865	3.05176	-0.0305176	-0.0305176	0	-0.0610352	0	-30.5176	-0.0305176	-0.0305176	0.0305176	-0.0305176	0
5	2.56348	2.50244	2.50244	2.44141	2.50244	2.68555	2.38037	2.74658	2.62451	2.92969	3.05176	0	0	0	0	0	0	0	0	0	0	-0.0305176
5.1	2.56348	2.56348	2.50244	2.44141	2.50244	2.74658	2.38037	2.74658	2.62451	2.92969	3.05176	0	0	0	0	0.0305176	0	0.0305176	-0.0610352	0.0305176	-0.0610352	0
5.2	2.56348	2.50244	2.50244	2.38037	2.50244	2.74658	2.44141	2.68555	2.62451	2.86865	2.99072	-0.0305176	0.0305176	-0.0305176	0.0305176	-0.0305176	-30.5176	-0.0305176	0	0	0	-0.0305176
5.3	2.50244	2.50244	2.56348	2.38037	2.50244	2.74658	2.50244	2.68555	2.62451	2.86865	2.92969	0.0305176	0	-0.0305176	0	0	-30.5176	0.0305176	0	0	0	0
5.4	2.44141	2.50244	2.56348	2.44141	2.50244	2.68555	2.50244	2.68555	2.62451	2.86865	2.92969	0	-0.0305176	0	-0.0305176	-0.0305176	-30.5176	0	0	0	-0.0305176	0.0305176
5.5	2.44141	2.50244	2.56348	2.44141	2.50244	2.68555	2.50244	2.68555	2.62451	2.86865	2.92969	0	0	-0.0305176	-0.0305176	0	-30.5176	0	0	-0.0305176	-0.0305176	0.0305176
5.6	2.38037	2.56348	2.50244	2.50244	2.50244	2.68555	2.56348	2.74658	2.62451	2.86865	2.99072	-0.0305176	0	-0.0305176	-0.0610352	-0.0305176	0	-0.0305176	0.0305176	-0.0305176	-0.0305176	0
5.7	2.38037	2.56348	2.50244	2.44141	2.44141	2.62451	2.56348	2.80762	2.62451	2.92969	2.99072	0	0	-0.0305176	-0.0305176	0	0	0	-0.0305176	0	-0.0305176	0
5.8	2.38037	2.56348	2.50244	2.44141	2.44141	2.68555	2.56348	2.80762	2.68555	2.92969	3.05176	-0.0610352	0	-0.0305176	-0.0305176	0	0	0	-0.0305176	0	0	0
5.9	2.38037	2.50244	2.50244	2.38037	2.44141	2.68555	2.56348	2.80762	2.68555	2.99072	3.11279	-0.0305176	0	0	0	-0.0305176	0	0	-0.0305176	0	0	0.0305176
6	2.44141	2.50244	2.50244	2.44141	2.44141	2.74658	2.56348	2.74658	2.68555	3.05176	3.11279	-0.0305176	0	-0.0305176	-0.0305176	-0.0305176	0	0.0305176	0	0	-0.0305176	0
6.1	2.44141	2.56348	2.50244	2.50244	2.50244	2.80762	2.50244	2.74658	2.68555	3.11279	3.11279	-0.0610352	0	-0.0610352	0	-0.0305176	0	0	-0.0305176	-0.0305176	0	0.0305176
6.2	2.50244	2.56348	2.50244	2.50244	2.44141	2.74658	2.50244	2.68555	2.68555	3.05176	3.11279	-0.0305176	-0.0305176	-0.0305176	-0.0610352	-0.0305176	0	0	0	0	0	0
6.3	2.50244	2.56348	2.56348	2.56348	2.44141	2.74658	2.44141	2.68555	2.74658	2.99072	3.05176	-0.0305176	0	-0.0610352	-0.0305176	0	-30.5176	0	-0.0305176	0	-0.0610352	0
6.4	2.50244	2.62451	2.50244	2.56348	2.44141	2.74658	2.44141	2.68555	2.74658	2.99072	3.05176	-0.0610352	0	0	-0.0305176	0	0	-0.0305176	0	-0.0305176	-0.0305176	0
6.5	2.44141	2.56348	2.50244	2.56348	2.44141	2.74658	2.44141	2.68555	2.74658	2.92969	3.05176	-0.0305176	0	-0.0305176	-0.0305176	0	-30.5176	-0.0305176	0	0.0305176	-0.0305176	0
6.6	2.44141	2.56348	2.50244	2.56348	2.44141	2.80762	2.50244	2.74658	2.68555	2.92969	3.11279	-0.0305176	0	0	-0.0305176	0.0305176	0	-0.0305176	0.0305176	-0.0305176	0	-0.0610352
6.7	2.50244	2.56348	2.50244	2.56348	2.44141	2.74658	2.50244	2.74658	2.68555	2.86865	3.11279	-0.0305176	0.0305176	0	0	-0.0305176	-61.0352	-0.0305176	-0.0305176	0.0305176	0	-0.0305176
6.8	2.56348	2.62451	2.50244	2.56348	2.44141	2.74658	2.56348	2.80762	2.62451	2.92969	3.11279	-0.0305176	0	-0.0305176	-0.0305176	0.0305176	-30.5176	-0.0305176	-0.0305176	0	0	0.0305176
6.9	2.62451	2.62451	2.50244	2.56348	2.44141	2.74658	2.56348	2.80762	2.68555	2.99072	3.11279	-0.0305176	-0.0305176	-0.0305176	-0.0305176	-0.0305176	-61.0352	0	0	0	-0.0305176	0.0305176
7	2.56348	2.62451	2.50244	2.56348	2.44141	2.74658	2.62451	2.86865	2.68555	2.99072	3.05176	-0.0305176	-0.0305176	-0.0305176	0	-0.0305176	-30.5176	-0.0305176	0	-0.0305176	-0.0305176	0.0305176
7.1	2.56348	2.68555	2.50244	2.56348	2.50244	2.74658	2.56348	2.80762	2.74658	2.99072	2.99072	-0.0305176	0	-0.0610352	-0.0305176	-0.0305176	-30.5176	0	-0.0305176	-0.0305176	-0.0305176	0.0305176
7.2	2.56348	2.68555	2.50244	2.56348	2.56348	2.68555	2.56348	2.74658	2.74658	2.92969	2.99072	-0.0305176	0	-0.0305176	-0.0610352	-0.0305176	-30.5176	-0.0610352	0.0305176	0	-0.0305176	0.0305176
7.3	2.56348	2.62451	2.56348	2.56348	2.50244	2.68555	2.50244	2.68555	2.74658	2.99072	2.99072	-0.0610352	0	0	-0.0305176	0	-30.5176	-0.0305176	0.0305176	-0.0305176	-0.0305176	0
7.4	2.62451	2.62451	2.56348	2.50244	2.50244	2.68555	2.50244	2.68555	2.80762	2.99072	2.99072	-0.0305176	0	0	0	-0.0305176	-30.5176	-0.0305176	-0.0305176	0.0305176	-0.0305176	0
7.5	2.56348	2.56348	2.50244	2.50244	2.44141	2.68555	2.50244	2.74658	2.80762	3.05176	2.99072	-0.0305176	0	0.0305176	0	-0.0305176	-30.5176	0	-0.0305176	0	0	0
7.6	2.50244	2.50244	2.50244	2.50244	2.50244	2.74658	2.50244	2.74658	2.80762	3.05176	3.05176	0	-0.0305176	-0.0305176	0.0305176	0	-30.5176	0	-0.0305176	0.0305176	0	0.0305176
7.7	2.44141	2.56348	2.50244	2.50244	2.56348	2.74658	2.50244	2.68555	2.74658	3.05176	3.05176	-0.0610352	0	-0.0610352	0	0	-30.5176	0	-0.0305176	0	0	0
7.8	2.44141	2.62451	2.56348	2.50244	2.50244	2.74658	2.50244	2.68555	2.68555	3.05176	2.99072	0	-0.0305176	-0.0610352	0	0.0305176	-30.5176	0	-0.0305176	0	-0.0305176	0.0305176
7.9	2.44141	2.62451	2.56348	2.50244	2.50244	2.74658	2.56348	2.68555	2.68555	3.05176	2.99072	-0.0305176	0	-0.0305176	0	-0.0305176	-30.5176	-0.0305176	0	0	-0.0305176	0
8	2.44141	2.62451	2.56348	2.44141	2.50244	2.74658	2.56348	2.74658	2.68555	3.05176	2.92969	-0.0610352	-0.0305176	-0.0305176	-0.0305176	-0.0305176	0	-0.0305176	0	0	-0.0305176	0.0305176
8.1	2.44141	2.62451	2.56348	2.44141	2.50244	2.74658	2.62451	2.74658	2.68555	3.05176	2.92969	0	0	-0.0305176	-0.0305176	-0.0305176	0	-0.0305176	0	0	-0.0305176	0
8.2	2.44141	2.56348	2.56348	2.50244	2.50244	2.80762	2.62451	2.74658	2.68555	3.05176	2.99072	-0.0610352	0.0305176	0	0	0	0	0	0	0	-0.0305176	0
8.3	2.50244	2.56348	2.56348	2.50244	2.50244	2.80762	2.62451	2.74658	2.68555	3.05176	3.05176	-0.0305176	0.0305176	-0.0305176	0	0	0	0	-0.0610352	0	0	-0.0610352
8.4	2.44141	2.62451	2.56348	2.56348	2.56348	2.80762	2.62451	2.74658	2.74658	3.05176	3.05176	0.0305176	0.0305176	-0.0305176	-0.0305176	0	0	0.0305176	-0.0305176	0	-0.0305176	-0.0305176
8.5	2.38037	2.62451	2.56348	2.56348	2.56348	2.74658	2.62451	2.74658	2.74658	3.05176	2.99072	-0.0305176	0.0305176	0	0	0	-30.5176	0	0	0	0	0
8.6	2.38037	2.62451	2.56348	2.56348	2.56348	2.74658	2.62451	2.74658	2.74658	3.05176	2.99072	0	0	-0.0305176	-0.0305176	0	-30.5176	-0.0305176	-0.0305176	0	-0.0305176	0
8.7	2.38037	2.56348	2.50244	2.56348	2.56348	2.74658	2.56348	2.74658	2.74658	3.05176	3.05176	0	-0.0305176	0	-0.0305176	-0.0305176	-30.5176	-0.0305176	0	-0.0305176	-0.0610352	-0.0305176
8.8	2.44141	2.56348	2.50244	2.56348	2.56348	2.74658	2.56348	2.74658	2.68555	3.05176	3.05176	-0.0305176	0.0305176	0	-0.0305176	-0.0305176	-30.5176	0	0.0305176	-0.0610352	0	-0.0305176
8.9	2.44141	2.50244	2.50244	2.56348	2.50244	2.74658	2.50244	2.74658	2.68555	3.05176	3.05176	0	0.0305176	-0.0305176	-0.0610352	-0.0305176	0	0	0.0305176	0.0305176	-0.0305176	-0.0305176
9	2.50244	2.56348	2.50244	2.50244	2.50244	2.74658	2.50244	2.74658	2.68555	3.11279	3.05176	-0.0305176	0	0	-0.0305176	-0.0305176	0	0	-0.0305176	-0.0305176	-0.0305176	-0.0305176
9.1	2.44141	2.56348	2.50244	2.56348	2.50244	2.74658	2.50244	2.74658	2.68555	3.11279	3.05176	-0.0305176	-0.0305176	0	-0.0305176	-0.0305176	-30.5176	-0.0305176	0	0	0	0
9.2	2.44141	2.56348	2.50244	2.56348	2.56348	2.74658	2.50244	2.74658	2.74658	3.05176	3.05176	-0.0305176	0	0	0	0.0305176	0	-0.0610352	0	0	-0.0305176	0
9.3	2.44141	2.50244	2.50244	2.56348	2.56348	2.68555	2.50244	2.74658	2.74658	2.92969	2.99072	-0.0305176	0.0305176	0	0	0	-30.5176	-0.0305176	0	0	0	0
9.4	2.44141	2.50244	2.50244	2.50244	2.56348	2.68555	2.50244	2.68555	2.74658	2.86865	2.99072	0	0	-0.0305176	-0.0305176	-0.0305176	-30.5176	0	0	0	0	-0.0305176
9.5	2.44141	2.50244	2.44141	2.44141	2.50244	2.74658	2.44141	2.68555	2.74658	2.86865	2.99072	-0.0305176	0.0305176	-0.0305176	-0.0305176	0	0	0	0	0	0	0
9.6	2.44141	2.50244	2.44141	2.38037	2.44141	2.74658	2.44141	2.68555	2.74658	2.99072	3.05176	-0.0305176	-0.0305176	-0.0305176	-0.0305176	-0.0610352	30.5176	0	0	-0.0305176	-0.0305176	0.0305176
9.7	2.50244	2.50244	2.44141	2.44141	2.44141	2.74658	2.50244	2.74658	2.80762	2.99072	3.05176	-0.0305176	-0.0305176	0	-0.0305176	-0.0305176	-30.5176	0.0305176	0	0	-0.0305176	0
9.8	2.50244	2.50244	2.38037	2.50244	2.50244	2.74658	2.56348	2.74658	2.74658	2.92969	2.99072	-0.0610352	0.0305176	0	0	-0.0305176	-30.5176	-0.0305176	-0.0305176	0	0	0.0305176
9.9	2.50244	2.56348	2.38037	2.56348	2.56348	2.74658	2.56348	2.80762	2.68555	2.92969	2.99072	0	0.0305176	0.0305176	-0.0305176	0	-30.5176	0	0	0.0305176	0.0305176	0
10	2.56348	2.62451	2.44141	2.56348	2.50244	2.74658	2.56348	2.74658	2.62451	2.86865	2.99072	0	0.0305176	0	-0.0305176	-0.0305176	0	0	-0.0305176	0	0.0305176	0
10.1	2.62451	2.62451	2.44141	2.44141	2.44141	2.68555	2.56348	2.74658	2.56348	2.92969	2.99072	0	0.0305176	0	-0.0305176	-0.0305176	0	0	0	0	0	-0.0305176
10.2	2.62451	2.56348	2.44141	2.44141	2.44141	2.74658	2.56348	2.74658	2.56348	2.92969	3.05176	-0.0305176	0	-0.0305176	0	-0.0305176	-30.5176	-0.0305176	0.0305176	0	0	0
10.3	2.62451	2.50244	2.50244	2.44141	2.44141	2.80762	2.62451	2.74658	2.62451	2.99072	3.05176	0.0305176	0	0	0	-0.0305176	-30.5176	0	0	-0.0305176	0	0
10.4	2.56348	2.50244	2.56348	2.50244	2.50244	2.86865	2.62451	2.74658	2.62451	2.99072	2.99072	-0.0305176	0	0	-0.0305176	-0.0305176	0	-0.0305176	0.0305176	0	0	0
10.5	2.56348	2.50244	2.56348	2.56348	2.50244	2.80762	2.62451	2.74658	2.62451	2.99072	2.99072	-0.0305176	-0.0305176	0	-0.0305176	-0.0305176	0	0	0	0	-0.0305176	0
10.6	2.50244	2.50244	2.62451	2.50244	2.50244	2.74658	2.62451	2.74658	2.68555	3.11279	3.11279	-0.0305176	0	0.0305176	0	0	-30.5176	-0.0305176	0	0.0305176	-0.0305176	-0.0305176
10.7	2.50244	2.56348	2.56348	2.50244	2.56348	2.74658	2.62451	2.86865	2.80762	3.17383	3.11279	-0.0305176	0.0305176	0	0	0.0305176	-30.5176	-0.0305176	0	-0.0305176	-0.0305176	-0.0305176
10.8	2.44141	2.56348	2.56348	2.50244	2.68555	2.80762	2.68555	2.92969	2.80762	3.11279	3.05176	0	0.0305176	0.0305176	-0.0305176	-0.0305176	-30.5176	0	-0.0305176	0	0	0.0305176
10.9	2.44141	2.62451	2.62451	2.56348	2.68555	2.80762	2.56348	2.80762	2.68555	2.99072	2.92969	0	0	0	0	0	-30.5176	0	0	0	0	-0.0305176
11	2.56348	2.68555	2.68555	2.62451	2.56348	2.68555	2.50244	2.68555	2.56348	2.92969	2.92969	-0.0305176	0	0	0	0	-30.5176	0.0305176	0	-0.0305176	0	0
11.1	2.68555	2.68555	2.56348	2.56348	2.44141	2.62451	2.38037	2.62451	2.56348	2.92969	2.92969	0.0305176	0.0305176	0.0305176	-0.0305176	0.0305176	0	0	0.0305176	0	0.0305176	0
11.2	2.62451	2.56348	2.44141	2.50244	2.38037	2.62451	2.38037	2.62451	2.56348	2.92969	2.92969	0	0	0	-0.0305176	0	0	0	0	0	-0.0305176	0
11.3	2.50244	2.50244	2.38037	2.44141	2.38037	2.62451	2.38037	2.68555	2.62451	2.92969	2.92969	0	0	0	0	0	0	-0.0305176	0.0305176	0	0	0
11.4	2.44141	2.50244	2.38037	2.38037	2.44141	2.68555	2.44141	2.68555	2.68555	2.92969	2.86865	-0.0305176	0	0	-0.0305176	-0.0305176	0	0	0.0305176	-0.0305176	-0.0305176	0
11.5	2.38037	2.50244	2.44141	2.38037	2.50244	2.68555	2.44141	2.74658	2.74658	2.92969	2.86865	-0.0305176	0	0	0	0	61.0352	0.0305176	0	0	0	0
11.6	2.38037	2.50244	2.44141	2.38037	2.50244	2.68555	2.50244	2.74658	2.74658	2.92969	2.86865	-0.0305176	0	0.0305176	0.0305176	-0.0305176	-30.5176	0	-0.0305176	-0.0305176	-0.0610352	0
11.7	2.38037	2.50244	2.44141	2.44141	2.50244	2.68555	2.56348	2.68555	2.74658	2.92969	2.86865	-0.0305176	0	-0.0305176	0.0305176	0	-30.5176	0	-0.0305176	-0.0305176	0	0
11.8	2.38037	2.50244	2.44141	2.50244	2.50244	2.68555	2.62451	2.68555	2.68555	2.92969	2.86865	0	0.0305176	0	0	0	0	0	-0.0305176	0	0	0
11.9	2.38037	2.50244	2.44141	2.50244	2.44141	2.68555	2.62451	2.62451	2.68555	2.86865	2.86865	0	-0.0305176	0	0	0	-30.5176	0.0305176	0	0	0	-0.0305176
12	2.38037	2.50244	2.44141	2.50244	2.44141	2.68555	2.62451	2.62451	2.68555	2.86865	2.86865	-0.0305176	0	0	-0.0305176	-0.0305176	30.5176	-0.0610352	0	0	-0.0305176	0
12.1	2.44141	2.56348	2.44141	2.50244	2.50244	2.68555	2.62451	2.68555	2.62451	2.86865	2.86865	0	-0.0305176	0	-0.0610352	0	0	-0.0305176	0	0	-0.0305176	-0.0305176
12.2	2.50244	2.56348	2.44141	2.50244	2.50244	2.68555	2.56348	2.68555	2.62451	2.86865	2.86865	-0.0305176	-0.0305176	0	-0.0305176	0.0305176	0	-0.0305176	0	0	0.0305176	-0.0305176
12.3	2.50244	2.56348	2.44141	2.44141	2.50244	2.68555	2.56348	2.68555	2.62451	2.86865	2.86865	-0.0305176	0	0.0305176	-0.0305176	-0.0305176	0	-0.0305176	-0.0305176	0	0.0305176	0
12.4	2.50244	2.50244	2.44141	2.44141	2.50244	2.68555	2.56348	2.68555	2.62451	2.92969	2.92969	0	0	0	0	0	-30.5176	-0.0305176	0	-0.0305176	0.0305176	-0.0305176
12.5	2.50244	2.50244	2.44141	2.38037	2.50244	2.68555	2.62451	2.74658	2.62451	2.92969	2.92969	0	0	0	0	0.0305176	-30.5176	0.0305176	-0.0305176	-0.0305176	0	0
12.6	2.44141	2.50244	2.44141	2.44141	2.50244	2.74658	2.62451	2.74658	2.62451	2.86865	2.92969	0	0.0305176	0	0	0.0305176	0	0	0	0.0305176	0	0
12.7	2.44141	2.56348	2.50244	2.50244	2.44141	2.74658	2.62451	2.74658	2.56348	2.86865	2.86865	-0.0305176	0	0	0	0	0	0.0305176	0	-0.0305176	0	0
12.8	2.50244	2.62451	2.50244	2.50244	2.44141	2.68555	2.56348	2.74658	2.56348	2.80762	2.86865	0	-0.0305176	0.0305176	0	0	-30.5176	0	0	0	-0.0305176	-0.0305176
12.9	2.44141	2.62451	2.44141	2.50244	2.38037	2.62451	2.50244	2.74658	2.56348	2.80762	2.86865	0	0	0	-0.0305176	0	0	-0.0305176	0.0305176	0	-0.0305176	0.0305176
13	2.38037	2.62451	2.38037	2.44141	2.38037	2.56348	2.50244	2.80762	2.62451	2.86865	2.86865	-0.0305176	0.0305176	-0.0305176	0	-0.0305176	0	0	-0.0305176	0	0	0
13.1	2.38037	2.56348	2.38037	2.44141	2.44141	2.62451	2.50244	2.80762	2.62451	2.86865	2.86865	0.0305176	0	0.0305176	-0.0305176	0	-30.5176	0	0.0305176	-0.0305176	-0.0305176	0
13.2	2.38037	2.56348	2.44141	2.50244	2.44141	2.62451	2.50244	2.80762	2.56348	2.86865	2.86865	0	-0.0305176	-0.0305176	0	0.0305176	0	0	0.0305176	0	0	-0.0305176
13.3	2.44141	2.56348	2.44141	2.50244	2.44141	2.68555	2.50244	2.74658	2.56348	2.92969	2.92969	-0.0305176	-0.0305176	0	0.0305176	0.0305176	0	0	-0.0305176	0	0.0305176	0
13.4	2.50244	2.50244	2.50244	2.44141	2.50244	2.68555	2.50244	2.68555	2.56348	2.92969	2.92969	0	-0.0610352	0	0	0	-30.5176	0	-0.0305176	-0.0305176	0.0305176	0
13.5	2.50244	2.50244	2.50244	2.44141	2.50244	2.68555	2.50244	2.62451	2.62451	2.92969	2.92969	0	-0.0305176	0	0.0305176	0	0	0.0305176	-0.0610352	-0.0305176	0	0
13.6	2.56348	2.44141	2.50244	2.38037	2.50244	2.74658	2.44141	2.68555	2.68555	2.99072	2.99072	0	-0.0610352	-0.0305176	0	0	-30.5176	0	-0.0305176	-0.0305176	0	0
13.7	2.56348	2.44141	2.56348	2.44141	2.50244	2.74658	2.44141	2.74658	2.68555	2.99072	2.99072	0	-0.0305176	0	0.0305176	-0.0305176	0	-0.0305176	0	0	-0.0305176	0.0305176
13.8	2.50244	2.44141	2.56348	2.44141	2.50244	2.74658	2.44141	2.74658	2.68555	2.92969	2.99072	0.0305176	-0.0305176	0	0	-0.0305176	0	-0.0305176	0	0	-0.0305176	-0.0305176
13.9	2.50244	2.44141	2.56348	2.44141	2.50244	2.74658	2.44141	2.74658	2.68555	2.92969	2.99072	-0.0305176	0	0.0305176	0	0.0305176	30.5176	-0.0305176	0	0	0	-0.0305176
14	2.44141	2.44141	2.50244	2.44141	2.50244	2.74658	2.50244	2.74658	2.68555	2.92969	2.99072	0	0.0305176	0.0305176	-0.0305176	0.0305176	0	-0.0305176	-0.0305176	-0.0305176	0.0305176	-0.0610352
14.1	2.44141	2.44141	2.44141	2.50244	2.50244	2.74658	2.56348	2.68555	2.74658	2.99072	2.92969	0	0	0.0305176	0.0610352	0.0305176	-30.5176	0	-0.0610352	0	0	-0.0305176
14.2	2.38037	2.44141	2.44141	2.50244	2.44141	2.74658	2.56348	2.68555	2.68555	2.99072	2.86865	0	0	0	0	0	-30.5176	0	-0.0305176	-0.0305176	0.0305176	0
14.3	2.38037	2.44141	2.44141	2.50244	2.38037	2.68555	2.56348	2.68555	2.68555	2.99072	2.92969	0	-0.0305176	-0.0305176	0	0.0305176	0	-0.0305176	-0.0305176	0	0	-0.0305176
14.4	2.38037	2.44141	2.44141	2.56348	2.31934	2.68555	2.56348	2.68555	2.62451	2.99072	2.86865	0	-0.0305176	0	0	0	-30.5176	0	-0.0305176	0	0	0
14.5	2.38037	2.44141	2.44141	2.50244	2.31934	2.62451	2.56348	2.68555	2.62451	2.92969	2.86865	0	-0.0305176	0	-0.0305176	0	0	0	-0.0305176	0	0	-0.0305176
14.6	2.38037	2.50244	2.44141	2.44141	2.31934	2.56348	2.56348	2.68555	2.62451	2.92969	2.86865	0	-0.0305176	0	0.0305176	0	-30.5176	0	-0.0305176	0	0	0
14.7	2.38037	2.44141	2.44141	2.44141	2.38037	2.62451	2.50244	2.68555	2.62451	2.86865	2.86865	0	-0.0305176	0.0305176	0	0.0305176	30.5176	-0.0305176	-0.0305176	0	0	0
14.8	2.38037	2.44141	2.44141	2.44141	2.44141	2.62451	2.50244	2.68555	2.62451	2.86865	2.86865	0.0305176	0	0.0305176	0	0.0305176	0	0	0	-0.0305176	0	-0.0305176
14.9	2.38037	2.44141	2.44141	2.44141	2.44141	2.62451	2.50244	2.68555	2.56348	2.86865	2.86865	0	0	0.0305176	0.0305176	0.0305176	0	0	-0.0305176	0	-0.0305176	-0.0610352
15	2.38037	2.44141	2.44141	2.44141	2.44141	2.62451	2.44141	2.68555	2.56348	2.86865	2.86865	0.0305176	-0.0305176	0	0	0.0305176	-30.5176	0	0	0	0.0305176	0
15.1	2.44141	2.44141	2.44141	2.44141	2.38037	2.62451	2.44141	2.62451	2.56348	2.86865	2.86865	0	-0.0305176	0	0.0305176	-0.0305176	-30.5176	-0.0305176	-0.0305176	0	0	-0.0305176
15.2	2.44141	2.44141	2.44141	2.44141	2.38037	2.62451	2.38037	2.62451	2.50244	2.86865	2.86865	0.0305176	0	-0.0305176	0.0305176	0.0305176	30.5176	0	0	0	0.0305176	0
15.3	2.44141	2.44141	2.44141	2.50244	2.38037	2.68555	2.31934	2.56348	2.56348	2.86865	2.80762	-0.0305176	-0.0610352	0	0.0305176	0.0305176	0	0	-0.0305176	0.0305176	0	0
15.4	2.44141	2.44141	2.44141	2.50244	2.31934	2.68555	2.31934	2.62451	2.56348	2.92969	2.86865	0	-0.0305176	-0.0610352	0	0.0305176	0	0	-0.0305176	0	0	0
15.5	2.38037	2.44141	2.44141	2.44141	2.38037	2.68555	2.31934	2.68555	2.62451	2.99072	2.86865	0.0305176	-0.0305176	0.0305176	0	0	30.5176	0	-0.0305176	0.0305176	0	0
15.6	2.38037	2.44141	2.44141	2.44141	2.38037	2.74658	2.38037	2.74658	2.68555	2.99072	2.86865	0	-0.0305176	0	0	0	30.5176	0	-0.0305176	0.0305176	0	-0.0305176
15.7	2.38037	2.44141	2.50244	2.50244	2.44141	2.74658	2.44141	2.80762	2.68555	2.92969	2.80762	0	0	0	0	0	30.5176	-0.0305176	-0.0305176	-0.0305176	0	-0.0305176
15.8	2.44141	2.44141	2.50244	2.50244	2.44141	2.74658	2.50244	2.74658	2.62451	2.86865	2.80762	0.0305176	-0.0305176	0.0305176	0.0305176	0.0305176	0	-0.0305176	0	0	0.0305176	0.0305176
15.9	2.50244	2.50244	2.50244	2.50244	2.44141	2.62451	2.50244	2.68555	2.62451	2.86865	2.86865	0	0	0	0.0305176	0	-30.5176	0.0305176	0	-0.0305176	0	-0.0305176
16	2.50244	2.44141	2.44141	2.44141	2.44141	2.56348	2.50244	2.62451	2.62451	2.92969	2.86865	0	0	0	0	0	0	0	0	-0.0305176	0.0305176	0
16.1	2.44141	2.38037	2.44141	2.44141	2.44141	2.56348	2.50244	2.62451	2.62451	2.92969	2.86865	0.0305176	-0.0305176	0	0	-0.0305176	30.5176	-0.0610352	0	0	0	0.0305176
16.2	2.38037	2.38037	2.44141	2.44141	2.44141	2.56348	2.44141	2.68555	2.62451	2.86865	2.86865	0	-0.0305176	0	0	0	0	0	0	0	0.0305176	0
16.3	2.38037	2.44141	2.50244	2.44141	2.44141	2.56348	2.44141	2.68555	2.62451	2.86865	2.80762	0.0305176	0	0.0305176	-0.0305176	0.0305176	0	-0.0610352	0	0	0.0305176	0.0305176
16.4	2.38037	2.44141	2.44141	2.44141	2.38037	2.56348	2.38037	2.62451	2.62451	2.86865	2.80762	0.0305176	0	0.0610352	0	0.0305176	0	-0.0305176	0	0	0.0305176	0
16.5	2.31934	2.50244	2.44141	2.38037	2.38037	2.56348	2.38037	2.62451	2.62451	2.92969	2.80762	0.0305176	0	0.0305176	0	0.0305176	-30.5176	0	-0.0305176	0.0305176	0.0305176	0
16.6	2.31934	2.50244	2.44141	2.31934	2.31934	2.62451	2.44141	2.62451	2.62451	2.92969	2.86865	0.0305176	0	0	0	0.0305176	-30.5176	0	0	0	0.0305176	0
16.7	2.31934	2.44141	2.38037	2.31934	2.31934	2.62451	2.44141	2.62451	2.62451	2.92969	2.86865	0	0	0	0.0305176	0	0	0	-0.0305176	0	0	-0.0305176
16.8	2.31934	2.44141	2.38037	2.31934	2.31934	2.68555	2.44141	2.62451	2.56348	2.92969	2.92969	0	0	0	0	0.0305176	-30.5176	-0.0305176	-0.0610352	-0.0610352	0.0305176	0
16.9	2.38037	2.44141	2.38037	2.38037	2.38037	2.68555	2.44141	2.56348	2.50244	2.86865	2.92969	0.0305176	-0.0305176	0	0.0305176	0.0305176	30.5176	-0.0305176	0	0	0	0.0305176
17	2.38037	2.44141	2.44141	2.38037	2.38037	2.68555	2.44141	2.56348	2.50244	2.86865	2.92969	0	-0.0305176	0	0.0305176	0	30.5176	-0.0305176	-0.0305176	-0.0305176	0.0305176	0.0305176
17.1	2.38037	2.44141	2.44141	2.44141	2.44141	2.62451	2.44141	2.62451	2.44141	2.86865	2.92969	0	-0.0305176	0	0.0305176	0	30.5176	0	0	0	-0.0305176	0
17.2	2.38037	2.44141	2.44141	2.44141	2.50244	2.62451	2.44141	2.68555	2.44141	2.86865	2.92969	0	-0.0305176	0	0	0.0305176	30.5176	0	-0.0305176	0	0	-0.0305176
17.3	2.38037	2.44141	2.44141	2.44141	2.50244	2.68555	2.44141	2.68555	2.44141	2.80762	2.92969	0.0305176	-0.0305176	0	0.0610352	0	30.5176	0	0	-0.0305176	0	-0.0305176
17.4	2.44141	2.44141	2.44141	2.50244	2.50244	2.68555	2.44141	2.74658	2.50244	2.80762	2.99072	0	-0.0305176	0	0.0305176	0.0305176	-30.5176	0	-0.0305176	0	0	-0.0305176
17.5	2.44141	2.44141	2.44141	2.50244	2.50244	2.68555	2.50244	2.68555	2.50244	2.80762	2.99072	0	-0.0610352	-0.0305176	0.0610352	0	-30.5176	0	-0.0305176	-0.0610352	0.0305176	0
17.6	2.50244	2.44141	2.44141	2.50244	2.50244	2.68555	2.50244	2.68555	2.56348	2.86865	3.05176	-0.0305176	-0.0305176	0	0	0.0305176	0	0	0	-0.0610352	0	0
17.7	2.50244	2.44141	2.38037	2.50244	2.44141	2.74658	2.56348	2.68555	2.56348	2.86865	3.11279	-0.0305176	-0.0305176	0	0	0.0305176	30.5176	0	0	-0.0305176	0	0
17.8	2.44141	2.44141	2.38037	2.50244	2.44141	2.74658	2.56348	2.68555	2.62451	2.92969	3.05176	-0.0305176	-0.0305176	-0.0305176	0	0	0	-0.0305176	-0.0305176	0	0	0.0305176
17.9	2.44141	2.44141	2.38037	2.50244	2.44141	2.74658	2.56348	2.68555	2.56348	2.86865	2.92969	-0.0610352	-0.0305176	0	0	-0.0305176	30.5176	-0.0305176	0	0	0	0.0305176
18	2.44141	2.50244	2.44141	2.56348	2.44141	2.68555	2.44141	2.62451	2.56348	2.86865	2.80762	-0.0305176	-0.0610352	0	0	0	0	-0.0305176	-0.0305176	0	0	0
18.1	2.44141	2.50244	2.44141	2.50244	2.38037	2.62451	2.31934	2.62451	2.56348	2.86865	2.74658	0	0	0	0	0.0305176	-30.5176	-0.0305176	-0.0305176	0	0.0305176	-0.0305176
18.2	2.44141	2.44141	2.38037	2.50244	2.31934	2.50244	2.31934	2.68555	2.56348	2.86865	2.80762	0.0305176	-0.0305176	0	0.0305176	0.0305176	-30.5176	0	-0.0305176	0	0.0305176	-0.0305176
18.3	2.38037	2.44141	2.31934	2.50244	2.31934	2.56348	2.31934	2.74658	2.68555	2.86865	2.86865	0	-0.0305176	0	0	0.0305176	0	0	-0.0305176	0	0	0
18.4	2.38037	2.38037	2.31934	2.50244	2.38037	2.56348	2.31934	2.74658	2.68555	2.80762	2.92969	0	0	0	0.0305176	-0.0305176	-30.5176	0	0	-0.0305176	0	0
18.5	2.38037	2.44141	2.38037	2.56348	2.44141	2.56348	2.38037	2.74658	2.62451	2.80762	2.86865	0	-0.0305176	-0.0305176	-0.0305176	0	0	-0.0305176	0	-0.0610352	0	0
18.6	2.44141	2.50244	2.44141	2.50244	2.44141	2.56348	2.38037	2.68555	2.62451	2.80762	2.86865	0	-0.0610352	-0.0305176	-0.0305176	0	0	-0.0305176	-0.0305176	0	0	0
18.7	2.50244	2.56348	2.44141	2.44141	2.44141	2.56348	2.38037	2.68555	2.56348	2.80762	2.80762	0	-0.0305176	0	0	0	0	0	0.0305176	-0.0305176	0	0
18.8	2.50244	2.56348	2.44141	2.44141	2.38037	2.56348	2.38037	2.68555	2.56348	2.86865	2.86865	-0.0305176	-0.0305176	-0.0305176	0	0.0305176	0	0	-0.0305176	0	0	0
18.9	2.44141	2.50244	2.44141	2.38037	2.38037	2.62451	2.44141	2.68555	2.62451	2.92969	2.86865	0.0305176	-0.0305176	0	-0.0305176	0	0	-0.0305176	-0.0305176	0	0	0
19	2.38037	2.50244	2.50244	2.38037	2.38037	2.68555	2.44141	2.68555	2.62451	2.92969	2.80762	0	0	0	0	0	-30.5176	0	-0.0305176	-0.0305176	-0.0305176	-0.0305176
19.1	2.31934	2.44141	2.50244	2.38037	2.38037	2.74658	2.44141	2.68555	2.56348	2.86865	2.74658	0.0305176	0	-0.0305176	0	0.0305176	0	0	-0.0305176	0	-0.0305176	0
19.2	2.31934	2.38037	2.56348	2.38037	2.38037	2.68555	2.38037	2.56348	2.44141	2.80762	2.74658	0.0305176	0	-0.0305176	-0.0305176	-0.0305176	-30.5176	0	0	0	0	0
19.3	2.31934	2.38037	2.56348	2.38037	2.2583	2.56348	2.2583	2.50244	2.44141	2.86865	2.86865	-0.0305176	0	0	0	0	-61.0352	0	0	-0.0610352	0	-0.0305176
19.4	2.38037	2.38037	2.44141	2.19727	2.2583	2.56348	2.31934	2.56348	2.56348	2.92969	3.05176	0	-0.0305176	0.0305176	0	-0.0305176	0	0.0305176	0.0305176	-0.0305176	-0.0305176	-0.0305176
19.5	2.2583	2.2583	2.31934	2.19727	2.31934	2.68555	2.38037	2.68555	2.68555	2.99072	3.11279	-0.0305176	-0.0305176	0	-0.0305176	0	0	-0.0305176	0	0	0.0305176	0
19.6	2.19727	2.2583	2.38037	2.2583	2.50244	2.74658	2.50244	2.74658	2.74658	3.05176	3.11279	-0.0305176	0	0	0	0	-30.5176	0	-0.0305176	0	0	0
19.7	2.2583	2.38037	2.56348	2.38037	2.62451	2.80762	2.56348	2.80762	2.74658	2.99072	3.11279	-0.0305176	0	0.0305176	-0.0305176	0	-30.5176	0	0	0	-0.0305176	0
19.8	2.38037	2.50244	2.62451	2.50244	2.62451	2.74658	2.56348	2.80762	2.68555	2.99072	3.05176	0	0.0305176	0	0	0.0305176	0	0.0305176	0.0305176	0	0.0305176	0
19.9	2.50244	2.50244	2.62451	2.50244	2.56348	2.68555	2.56348	2.74658	2.68555	2.92969	3.05176	0	0	0	0	0	-30.5176	0.0305176	0.0305176	-0.0305176	-0.0305176	-0.0305176
20	2.56348	2.50244	2.62451	2.50244	2.50244	2.68555	2.56348	2.68555	2.68555	2.92969	2.99072	0	0	0.0305176	-0.0305176	0.0305176	-30.5176	0	0	0	-0.0305176	-0.0305176
20.1	2.56348	2.50244	2.56348	2.50244	2.50244	2.68555	2.56348	2.68555	2.62451	2.92969	2.92969	0.0305176	0	0.0305176	0	0.0305176	0	0	0.0305176	0	0	-0.0305176
20.2	2.56348	2.50244	2.50244	2.50244	2.44141	2.68555	2.56348	2.74658	2.62451	2.92969	2.92969	0.0305176	0	0	-0.0305176	0	0	0	0	-0.0305176	0	0
20.3	2.56348	2.44141	2.50244	2.50244	2.50244	2.68555	2.56348	2.74658	2.62451	2.92969	2.86865	0	0	0.0305176	-0.0305176	0	30.5176	-0.0610352	0	0	0	0
20.4	2.50244	2.44141	2.44141	2.50244	2.50244	2.68555	2.56348	2.80762	2.68555	2.99072	2.86865	-0.0305176	0	0	-0.0305176	0	0	-0.0305176	0	0	0	0.0305176
20.5	2.44141	2.44141	2.50244	2.50244	2.50244	2.74658	2.56348	2.74658	2.68555	2.99072	2.86865	0	0	0	0.0305176	0	-30.5176	0	0	-0.0305176	0	0
20.6	2.44141	2.44141	2.56348	2.50244	2.50244	2.68555	2.56348	2.74658	2.68555	2.99072	2.92969	0	0.0305176	0	0	0	0	0	-0.0305176	0	0.0305176	0
20.7	2.44141	2.44141	2.62451	2.44141	2.56348	2.68555	2.62451	2.68555	2.68555	2.99072	2.86865	0.0305176	0	0	0	0	0	0.0305176	0	0	0.0305176	0
20.8	2.44141	2.44141	2.62451	2.44141	2.56348	2.68555	2.56348	2.68555	2.62451	2.99072	2.86865	-0.0305176	0	-0.0305176	0.0305176	0	0	0	0.0305176	-0.0305176	-0.0305176	-0.0305176
20.9	2.50244	2.44141	2.56348	2.50244	2.50244	2.68555	2.56348	2.62451	2.56348	2.99072	2.92969	0.0305176	0	0.0305176	-0.0305176	0	-30.5176	-0.0305176	0.0305176	0	-0.0305176	0.0305176
21	2.50244	2.50244	2.50244	2.50244	2.50244	2.74658	2.56348	2.62451	2.56348	3.05176	2.99072	-0.0610352	-0.0305176	-0.0305176	0	-0.0305176	0	0	0.0305176	-0.0305176	0	0
21.1	2.50244	2.50244	2.44141	2.50244	2.50244	2.74658	2.56348	2.68555	2.62451	3.05176	2.99072	0	-0.0305176	0	0	0	0	-0.0305176	0	0	-0.0305176	0
21.2	2.50244	2.50244	2.44141	2.56348	2.50244	2.74658	2.56348	2.68555	2.62451	2.99072	3.05176	0	0	0.0305176	0	0.0305176	-30.5176	-0.0305176	0	0.0305176	0	0
21.3	2.50244	2.56348	2.56348	2.56348	2.56348	2.74658	2.50244	2.74658	2.62451	2.92969	3.05176	-0.0305176	0	0	-0.0305176	0	0	0	0	0	-0.0305176	0
21.4	2.50244	2.50244	2.56348	2.56348	2.50244	2.68555	2.44141	2.68555	2.62451	2.92969	3.05176	0.0305176	0.0305176	0	0	0	-30.5176	0.0305176	0	0.0305176	0	-0.0305176
21.5	2.50244	2.50244	2.56348	2.56348	2.50244	2.68555	2.44141	2.68555	2.62451	2.92969	3.05176	0.0305176	0	0	0	0	-30.5176	-0.0305176	0	0.0305176	0	-0.0305176
21.6	2.44141	2.44141	2.50244	2.50244	2.50244	2.68555	2.44141	2.68555	2.62451	2.92969	2.99072	0	0	0	0	0	0	0.0305176	0	0	0	-0.0305176
21.7	2.38037	2.44141	2.50244	2.50244	2.50244	2.68555	2.50244	2.68555	2.62451	2.99072	2.99072	0	0	-0.0305176	0	-0.0305176	-30.5176	0.0305176	0.0305176	-0.0305176	0	-0.0305176
21.8	2.31934	2.38037	2.50244	2.50244	2.56348	2.68555	2.50244	2.68555	2.62451	2.99072	2.92969	-0.0305176	-0.0305176	-0.0305176	-0.0305176	0	0	-0.0305176	0	0.0305176	0.0305176	-0.0305176
21.9	2.38037	2.44141	2.50244	2.44141	2.56348	2.68555	2.56348	2.68555	2.62451	2.92969	2.92969	0	-0.0305176	0	-0.0305176	-0.0305176	0	0	0.0305176	-0.0305176	0	-0.0305176
22	2.44141	2.44141	2.50244	2.38037	2.56348	2.68555	2.56348	2.68555	2.62451	2.92969	2.86865	0	0	0	-0.0305176	-0.0305176	-30.5176	0	0.0305176	0	0	0
22.1	2.44141	2.50244	2.50244	2.38037	2.56348	2.68555	2.62451	2.68555	2.62451	2.86865	2.86865	0	0	0.0305176	0	0	30.5176	0	0	0.0305176	-0.0305176	-0.0305176
22.2	2.44141	2.50244	2.50244	2.38037	2.50244	2.68555	2.62451	2.68555	2.56348	2.86865	2.86865	0	0	0.0305176	-0.0305176	0	-30.5176	0.0610352	0	0	-0.0305176	0
22.3	2.38037	2.50244	2.50244	2.38037	2.50244	2.68555	2.56348	2.68555	2.56348	2.86865	2.86865	0	0.0305176	0	0	0	0	0.0305176	-0.0610352	0	0	-0.0305176
22.4	2.38037	2.50244	2.44141	2.44141	2.50244	2.68555	2.50244	2.68555	2.56348	2.92969	2.92969	0	0	0	0	0	0	0.0305176	0	0	-0.0305176	-0.0305176
22.5	2.31934	2.50244	2.44141	2.44141	2.44141	2.74658	2.50244	2.74658	2.62451	2.92969	2.92969	0.0305176	0.0305176	0	0.0305176	-0.0305176	-30.5176	0	0	0.0305176	0.0305176	0
22.6	2.31934	2.50244	2.44141	2.44141	2.44141	2.74658	2.50244	2.74658	2.68555	2.99072	2.99072	-0.0305176	0	0	-0.0305176	-0.0305176	30.5176	-0.0305176	0.0305176	0	-0.0305176	0.0305176
22.7	2.31934	2.50244	2.44141	2.44141	2.50244	2.74658	2.56348	2.74658	2.74658	3.05176	2.99072	0	-0.0305176	0	-0.0305176	-0.0305176	0	0	0	0	0	-0.0305176
22.8	2.31934	2.50244	2.50244	2.44141	2.50244	2.74658	2.56348	2.74658	2.68555	3.11279	2.99072	-0.0305176	0	0	-0.0305176	-0.0305176	0	0	0.0305176	0	-0.0305176	-0.0305176
22.9	2.38037	2.50244	2.50244	2.44141	2.50244	2.74658	2.56348	2.74658	2.68555	3.05176	2.99072	0	0.0305176	-0.0305176	-0.0305176	-0.0305176	0	0	0	0	0	0
23	2.50244	2.56348	2.50244	2.44141	2.50244	2.74658	2.56348	2.74658	2.62451	3.05176	2.99072	-0.0305176	0.0305176	0	0	0	0	0	0	0.0305176	-0.0305176	0
23.1	2.56348	2.56348	2.50244	2.44141	2.50244	2.74658	2.56348	2.74658	2.68555	3.05176	2.99072	-0.0305176	0.0305176	-0.0305176	0	0	-30.5176	0.0305176	0	0.0305176	-0.0305176	-0.0305176
23.2	2.56348	2.56348	2.50244	2.44141	2.50244	2.74658	2.56348	2.74658	2.62451	3.05176	2.92969	0	0.0305176	0	-0.0305176	0	-30.5176	0	0	0.0305176	-0.0305176	-0.0305176
23.3	2.56348	2.56348	2.50244	2.44141	2.56348	2.80762	2.50244	2.80762	2.62451	3.05176	2.92969	0	-0.0305176	0	0	0	-30.5176	0.0305176	0.0305176	0	0	-0.0305176
23.4	2.56348	2.56348	2.50244	2.50244	2.56348	2.80762	2.50244	2.80762	2.62451	3.05176	2.92969	-0.0305176	0	0	0	0	-30.5176	0	0	-0.0305176	0	0
23.5	2.50244	2.56348	2.50244	2.50244	2.56348	2.80762	2.44141	2.86865	2.62451	3.05176	2.99072	0	0.0305176	0	-0.0305176	-0.0305176	0	0	0.0305176	0.0305176	-0.0305176	0
23.6	2.44141	2.56348	2.50244	2.50244	2.56348	2.80762	2.50244	2.86865	2.68555	3.05176	3.05176	-0.0305176	0.0305176	0	-0.0305176	-0.0305176	0	0	0	0.0305176	-0.0305176	0.0305176
23.7	2.38037	2.56348	2.56348	2.50244	2.56348	2.80762	2.56348	2.80762	2.68555	3.05176	3.05176	-0.0305176	0.0305176	0	0	0	-30.5176	-0.0305176	0	0	-0.0305176	0
23.8	2.38037	2.56348	2.62451	2.50244	2.56348	2.74658	2.56348	2.80762	2.68555	2.99072	3.05176	-0.0305176	0.0305176	0	-0.0305176	0	0	0	0	0	-0.0305176	0
23.9	2.38037	2.56348	2.62451	2.50244	2.56348	2.68555	2.50244	2.74658	2.62451	2.92969	2.99072	0	-0.0305176	0.0305176	0	0	0	0	-0.0305176	0.0305176	0	-0.0610352
24	2.44141	2.62451	2.56348	2.50244	2.50244	2.62451	2.44141	2.68555	2.62451	2.92969	2.92969	-0.0610352	0.0305176	0	0	0	0	0.0305176	0	0.0610352	0	-0.0305176
24.1	2.44141	2.56348	2.56348	2.50244	2.44141	2.62451	2.44141	2.68555	2.68555	2.92969	2.92969	0	0	0	-0.0305176	-0.0305176	0	0.0305176	0.0305176	0	-0.0305176	0
24.2	2.44141	2.50244	2.50244	2.50244	2.44141	2.68555	2.44141	2.68555	2.68555	2.99072	2.92969	0	0	-0.0305176	0	-0.0305176	-30.5176	0.0305176	0.0305176	0	0.0305176	-0.0305176
24.3	2.44141	2.50244	2.44141	2.50244	2.50244	2.68555	2.50244	2.74658	2.74658	3.11279	2.92969	-0.0305176	-0.0305176	-0.0305176	0	-0.0305176	0	0.0305176	0	0	0	0
24.4	2.44141	2.50244	2.44141	2.50244	2.50244	2.68555	2.56348	2.80762	2.74658	3.11279	2.92969	-0.0305176	0.0305176	-0.0305176	-0.0305176	0	0	0	-0.0305176	0.0305176	-0.0610352	-0.0305176
24.5	2.44141	2.50244	2.44141	2.56348	2.56348	2.68555	2.62451	2.80762	2.68555	3.05176	2.99072	0	0.0305176	0	-0.0305176	-0.0305176	0	0	0.0305176	0	-0.0305176	-0.0305176
24.6	2.50244	2.50244	2.44141	2.56348	2.56348	2.62451	2.68555	2.80762	2.68555	2.99072	3.05176	0	0.0305176	0	-0.0305176	-0.0305176	-30.5176	0.0305176	0.0305176	0.0305176	0	-0.0305176
24.7	2.50244	2.50244	2.50244	2.56348	2.62451	2.62451	2.68555	2.80762	2.62451	2.99072	3.05176	0	0	0	0	-0.0305176	-30.5176	0	0	0	-0.0305176	-0.0305176
24.8	2.56348	2.50244	2.50244	2.50244	2.62451	2.62451	2.62451	2.74658	2.62451	2.99072	2.99072	0	0	0	0	0	0	0	0	0.0305176	0	0
24.9	2.56348	2.50244	2.56348	2.50244	2.56348	2.68555	2.56348	2.74658	2.56348	2.99072	2.92969	0	0	-0.0305176	0	-0.0305176	-30.5176	0.0610352	0.0305176	0.0305176	0	-0.0305176
25	2.56348	2.50244	2.56348	2.50244	2.56348	2.68555	2.50244	2.68555	2.62451	2.99072	2.92969	0	0.0305176	0	0	-0.0305176	-30.5176	0	0	0	0	0
25.1	2.56348	2.50244	2.56348	2.50244	2.56348	2.68555	2.50244	2.68555	2.68555	2.99072	2.92969	0	0	0	-0.0305176	-0.0915527	0	0.0305176	0	-0.0305176	-0.0305176	0
25.2	2.56348	2.56348	2.56348	2.50244	2.56348	2.68555	2.44141	2.68555	2.74658	2.99072	2.92969	-0.0305176	0.0305176	0	0	-0.0305176	-30.5176	0	0.0305176	0	-0.0610352	0.0305176
25.3	2.50244	2.50244	2.56348	2.50244	2.50244	2.68555	2.50244	2.68555	2.74658	2.99072	2.92969	-0.0305176	0.0305176	0	0	-0.0305176	30.5176	0	0.0305176	0.0305176	-0.0305176	-0.0305176
25.4	2.44141	2.50244	2.56348	2.56348	2.50244	2.68555	2.50244	2.68555	2.74658	2.99072	2.92969	0	0	0	0	0	30.5176	0.0305176	0	0.0610352	-0.0305176	0
25.5	2.44141	2.50244	2.56348	2.56348	2.44141	2.62451	2.56348	2.68555	2.74658	2.99072	2.92969	-0.0305176	0.0305176	0	-0.0305176	-0.0305176	0	0	0	0.0610352	-0.0305176	-0.0305176
25.6	2.50244	2.50244	2.50244	2.50244	2.50244	2.62451	2.56348	2.68555	2.68555	2.99072	2.92969	0	0.0305176	0	-0.0305176	-0.0305176	0	0.0305176	-0.0610352	0.0305176	0	-0.0610352
25.7	2.56348	2.50244	2.50244	2.50244	2.50244	2.62451	2.56348	2.74658	2.68555	2.99072	2.92969	0	0.0305176	0	-0.0305176	0	0	0	0.0305176	0	-0.0305176	-0.0305176
25.8	2.56348	2.50244	2.44141	2.44141	2.56348	2.62451	2.50244	2.74658	2.62451	2.99072	2.92969	-0.0305176	0	0	0	0	0	0	0.0305176	0	-0.0305176	0
25.9	2.56348	2.44141	2.44141	2.38037	2.56348	2.62451	2.44141	2.74658	2.62451	2.92969	2.86865	0	0	-0.0305176	0	-0.0305176	0	0.0305176	0.0610352	0	0	0.0305176
26	2.50244	2.44141	2.44141	2.38037	2.56348	2.62451	2.38037	2.74658	2.56348	2.86865	2.86865	-0.0305176	0	0.0305176	0	-0.0305176	0	0	0.0305176	0	-0.0305176	0
26.1	2.50244	2.50244	2.44141	2.38037	2.62451	2.62451	2.31934	2.74658	2.56348	2.86865	2.92969	0	0	0.0305176	0	-0.0305176	30.5176	0.0305176	0	0.0305176	0	0
26.2	2.44141	2.44141	2.38037	2.38037	2.56348	2.62451	2.38037	2.74658	2.56348	2.86865	2.99072	-0.0305176	0	0	-0.0305176	0	0	0.0305176	-0.0305176	0.0305176	0	0
26.3	2.44141	2.44141	2.38037	2.38037	2.56348	2.62451	2.44141	2.80762	2.62451	2.92969	3.11279	0	0.0305176	0	0	-0.0305176	0	0	0	0.0305176	-0.0305176	0
26.4	2.44141	2.44141	2.44141	2.38037	2.56348	2.68555	2.50244	2.86865	2.68555	2.99072	3.11279	-0.0305176	0	0.0305176	0	0	-61.0352	0	0	0	0	-0.0610352
26.5	2.44141	2.50244	2.44141	2.44141	2.50244	2.80762	2.56348	2.86865	2.74658	2.92969	3.05176	0	0	0.0305176	0	0	0	0	0.0305176	-0.0305176	0	-0.0610352
26.6	2.50244	2.56348	2.50244	2.56348	2.50244	2.80762	2.50244	2.80762	2.74658	2.92969	2.99072	0.0305176	0	-0.0305176	0	0	30.5176	0.0305176	0	-0.0305176	0	-0.0305176
26.7	2.56348	2.62451	2.56348	2.56348	2.44141	2.74658	2.50244	2.74658	2.74658	2.92969	2.99072	-0.0305176	-0.0305176	-0.0305176	0	-0.0610352	30.5176	0	0	0	0.0305176	0.0305176
26.8	2.56348	2.56348	2.56348	2.50244	2.38037	2.68555	2.44141	2.68555	2.80762	2.99072	2.99072	-0.0610352	0	-0.0305176	0.0305176	0	0	0	0.0305176	-0.0305176	0	0
26.9	2.50244	2.50244	2.56348	2.50244	2.38037	2.68555	2.44141	2.68555	2.80762	2.99072	2.92969	-0.0305176	0.0305176	0	-0.0305176	0	-30.5176	0	0	0	0	0
27	2.44141	2.50244	2.56348	2.50244	2.44141	2.74658	2.44141	2.68555	2.86865	2.99072	2.92969	0	0.0305176	0.0305176	0	0	0	0	-0.0305176	-0.0305176	-0.0305176	-0.0305176
27.1	2.44141	2.50244	2.56348	2.56348	2.50244	2.74658	2.44141	2.68555	2.86865	2.99072	2.86865	0.0305176	0	0	-0.0305176	0	-30.5176	0	0	0	0	0
27.2	2.44141	2.56348	2.56348	2.62451	2.50244	2.68555	2.44141	2.68555	2.80762	3.05176	2.92969	0.0305176	0.0305176	0	-0.0305176	0.0305176	0	0	0	0	0	-0.0305176
27.3	2.50244	2.56348	2.56348	2.56348	2.50244	2.74658	2.44141	2.80762	2.92969	3.17383	3.05176	0	0	0	0	-0.0305176	0	-0.0305176	0	0	0	0
27.4	2.56348	2.56348	2.56348	2.50244	2.56348	2.86865	2.56348	2.86865	2.99072	3.17383	2.99072	0	0	-0.0305176	-0.0305176	0	0	0	0	0	0	-0.0610352
27.5	2.50244	2.50244	2.56348	2.50244	2.68555	2.92969	2.56348	2.86865	2.86865	3.05176	2.86865	-0.0305176	0	-0.0305176	-0.0305176	-0.0305176	0	-0.0305176	0	-0.0305176	-0.0305176	0
27.6	2.50244	2.56348	2.68555	2.50244	2.62451	2.92969	2.44141	2.74658	2.74658	2.99072	2.74658	0	0	0	0	-0.0305176	0	0	0	-0.0305176	0.0305176	0
27.7	2.56348	2.62451	2.68555	2.44141	2.56348	2.80762	2.38037	2.74658	2.68555	2.92969	2.74658	0	0	0	0	0.0305176	30.5176	0	0	0.0305176	0	-0.0305176
27.8	2.62451	2.62451	2.56348	2.38037	2.50244	2.74658	2.38037	2.68555	2.62451	2.99072	2.74658	0.0305176	0	-0.0305176	-0.0305176	-0.0305176	-30.5176	0	-0.0305176	0	0	0.0610352
27.9	2.50244	2.56348	2.44141	2.2583	2.50244	2.68555	2.38037	2.74658	2.62451	2.99072	2.80762	0.0305176	0	-0.0305176	0	0.0305176	0	0	-0.0305176	0.0305176	-0.0305176	0
28	2.44141	2.50244	2.38037	2.2583	2.50244	2.68555	2.38037	2.74658	2.62451	3.05176	2.86865	0	0.0305176	0	0	0.0305176	0	0	0	0.0305176	0	0
28.1	2.38037	2.50244	2.38037	2.31934	2.50244	2.62451	2.38037	2.74658	2.68555	3.05176	2.92969	0.0305176	0	0	0	0	0	0	0.0305176	0	0.0305176	0
28.2	2.31934	2.50244	2.38037	2.38037	2.50244	2.62451	2.38037	2.74658	2.68555	3.05176	2.92969	0	-0.0305176	0.0305176	0	0	30.5176	0	0	0	0	-0.0305176
28.3	2.31934	2.56348	2.44141	2.38037	2.50244	2.62451	2.44141	2.74658	2.74658	2.99072	2.92969	-0.0305176	0	0.0305176	0	0	30.5176	0	0	0	0	0.0305176
28.4	2.38037	2.56348	2.44141	2.31934	2.50244	2.62451	2.44141	2.68555	2.74658	2.99072	2.92969	0.0305176	-0.0610352	0	0	0	30.5176	0	0	0	0	0
28.5	2.44141	2.56348	2.44141	2.31934	2.50244	2.62451	2.50244	2.68555	2.74658	2.92969	2.92969	-0.0305176	-0.0305176	0.0305176	0.0305176	-0.0305176	0	0	0	-0.0305176	-0.0305176	-0.0305176
28.6	2.50244	2.50244	2.44141	2.38037	2.56348	2.68555	2.50244	2.68555	2.74658	2.86865	2.92969	0	0.0305176	0	0.0305176	0	-30.5176	0.0305176	-0.0305176	-0.0305176	0	0
28.7	2.50244	2.50244	2.44141	2.44141	2.56348	2.74658	2.44141	2.68555	2.68555	2.86865	2.92969	0.0305176	0	0	0	0.0305176	-30.5176	0.0305176	-0.0305176	0	-0.0305176	0
28.8	2.50244	2.50244	2.44141	2.50244	2.62451	2.74658	2.44141	2.68555	2.68555	2.86865	2.99072	0.0305176	0.0305176	0	0	0	-30.5176	0.0305176	-0.0305176	0	-0.0305176	-0.0305176
28.9	2.50244	2.50244	2.50244	2.50244	2.62451	2.74658	2.38037	2.68555	2.68555	2.86865	2.99072	0	0	0	0	0	-30.5176	0.0305176	0	-0.0305176	-0.0305176	0
29	2.50244	2.50244	2.50244	2.50244	2.56348	2.74658	2.38037	2.74658	2.74658	2.86865	2.99072	0.0305176	0	0	-0.0305176	-0.0305176	30.5176	0	0	-0.0305176	0	-0.0305176
29.1	2.50244	2.50244	2.50244	2.50244	2.56348	2.74658	2.38037	2.74658	2.74658	2.86865	2.99072	0	0	0	0	-0.0305176	0	0	-0.0305176	-0.0305176	0	-0.0305176
29.2	2.50244	2.56348	2.50244	2.44141	2.56348	2.74658	2.44141	2.74658	2.80762	2.86865	2.92969	-0.0305176	0	0	0	0	0	-0.0305176	0	0	0.0305176	0
29.3	2.50244	2.56348	2.50244	2.44141	2.56348	2.74658	2.50244	2.74658	2.74658	2.80762	2.86865	0	-0.0305176	-0.0305176	-0.0305176	0	0	0	0.0305176	-0.0305176	0	-0.0305176
29.4	2.44141	2.56348	2.50244	2.44141	2.56348	2.68555	2.50244	2.68555	2.68555	2.80762	2.80762	0	0	0.0305176	-0.0305176	0	-30.5176	-0.0305176	0	0	0	0
29.5	2.44141	2.56348	2.50244	2.44141	2.56348	2.68555	2.44141	2.74658	2.62451	2.74658	2.86865	0.0305176	0	0	0	0	-30.5176	-0.0305176	0	-0.0305176	-0.0305176	0.0305176
29.6	2.38037	2.50244	2.50244	2.44141	2.50244	2.62451	2.44141	2.74658	2.62451	2.80762	2.86865	0	0	0	0	0	-30.5176	0	0	0	-0.0305176	0
29.7	2.31934	2.44141	2.44141	2.38037	2.50244	2.62451	2.44141	2.80762	2.68555	2.86865	2.92969	0	0	0	0	0	0	-0.0305176	0	-0.0305176	0	0
29.8	2.31934	2.44141	2.44141	2.38037	2.50244	2.62451	2.44141	2.86865	2.68555	2.92969	2.92969	0	0	0	-0.0305176	0	-30.5176	-0.0305176	0	-0.0305176	0.0305176	0
29.9	2.31934	2.38037	2.44141	2.38037	2.44141	2.62451	2.50244	2.86865	2.68555	2.92969	2.92969	-0.0305176	-0.0305176	0	-0.0305176	0	0	0	0	0	0.0305176	-0.0305176
30	2.31934	2.44141	2.44141	2.31934	2.44141	2.68555	2.44141	2.86865	2.68555	2.86865	2.99072	0	-0.0305176	-0.0305176	-0.0305176	-0.0305176	-30.5176	0	0	0	-0.0305176	-0.0305176
30.1	2.38037	2.44141	2.50244	2.31934	2.38037	2.68555	2.44141	2.80762	2.68555	2.86865	2.99072	-0.0305176	-0.0305176	0	-0.0305176	0	-30.5176	-0.0305176	0	0	0	0.0305176
30.2	2.38037	2.44141	2.50244	2.31934	2.38037	2.74658	2.44141	2.74658	2.74658	2.86865	2.99072	0	0.0305176	-0.0305176	-0.0305176	0	0	0	0	-0.0305176	-0.0305176	0
30.3	2.38037	2.50244	2.56348	2.31934	2.44141	2.68555	2.44141	2.74658	2.80762	2.92969	2.99072	0	-0.0305176	0	-0.0610352	0	-30.5176	-0.0305176	-0.0610352	-0.0305176	0.0305176	0
30.4	2.38037	2.50244	2.56348	2.31934	2.44141	2.68555	2.44141	2.74658	2.80762	2.92969	3.05176	0	0	0	0	0.0305176	0	-0.0305176	0	-0.0305176	0	-0.0305176
30.5	2.38037	2.50244	2.62451	2.31934	2.44141	2.74658	2.44141	2.80762	2.74658	2.99072	3.05176	0.0305176	0	0.0305176	0	0.0305176	-30.5176	0	0	-0.0305176	-0.0305176	0
30.6	2.44141	2.50244	2.62451	2.44141	2.44141	2.74658	2.44141	2.80762	2.74658	2.99072	2.99072	0	0	-0.0610352	0	0.0305176	0	0	-0.0305176	-0.0610352	-0.0305176	-0.0305176
30.7	2.38037	2.50244	2.56348	2.44141	2.44141	2.80762	2.44141	2.74658	2.74658	2.99072	2.99072	0	0	0	-0.0305176	0	30.5176	0	0	-0.0305176	0	0
30.8	2.44141	2.50244	2.56348	2.50244	2.50244	2.74658	2.44141	2.68555	2.74658	2.92969	2.92969	-0.0305176	0	0	-0.0305176	-0.0305176	-30.5176	0	0	-0.0305176	0	0
30.9	2.44141	2.50244	2.50244	2.50244	2.50244	2.68555	2.44141	2.68555	2.68555	2.86865	2.86865	-0.0305176	0	0	0	0.0305176	0	-0.0305176	-0.0305176	-0.0305176	0	0
31	2.44141	2.50244	2.44141	2.50244	2.50244	2.68555	2.44141	2.68555	2.68555	2.92969	2.80762	-0.0305176	0	0	0	0.0305176	-30.5176	0	0	-0.0305176	0	0
31.1	2.44141	2.50244	2.44141	2.44141	2.44141	2.62451	2.44141	2.68555	2.68555	2.99072	2.80762	0	-0.0305176	0	-0.0305176	0	0	-0.0305176	-0.0305176	0	0	0.0305176
31.2	2.38037	2.50244	2.38037	2.38037	2.44141	2.68555	2.44141	2.68555	2.68555	2.99072	2.86865	0	0	0	0	0	-30.5176	-0.0305176	-0.0305176	0	0	0
31.3	2.38037	2.50244	2.38037	2.38037	2.44141	2.68555	2.44141	2.68555	2.68555	2.99072	2.86865	0.0305176	0	0	0	0	0	-0.0305176	-0.0305176	0	0.0305176	0
31.4	2.38037	2.44141	2.38037	2.38037	2.38037	2.68555	2.44141	2.68555	2.68555	2.99072	2.86865	0	0	-0.0305176	0	0	-30.5176	-0.0610352	-0.0305176	-0.0610352	0.0305176	0
31.5	2.31934	2.44141	2.38037	2.38037	2.38037	2.68555	2.38037	2.74658	2.62451	2.92969	2.86865	0	-0.0305176	0	-0.0305176	0	30.5176	0	-0.0305176	0	0	0
31.6	2.31934	2.38037	2.38037	2.38037	2.38037	2.68555	2.38037	2.74658	2.62451	2.92969	2.80762	-0.0305176	0	0	0.0305176	0	0	0	0	-0.0305176	-0.0305176	0
31.7	2.38037	2.38037	2.44141	2.38037	2.38037	2.68555	2.38037	2.80762	2.68555	2.99072	2.86865	0	-0.0305176	-0.0305176	0	0.0305176	0	-0.0305176	-0.0305176	0	0.0305176	0.0305176
31.8	2.38037	2.38037	2.44141	2.38037	2.50244	2.68555	2.44141	2.80762	2.68555	2.99072	2.86865	-0.0305176	-0.0610352	-0.0305176	-0.0305176	0.0305176	-30.5176	-0.0305176	-0.0610352	-0.0305176	-0.0305176	0.0305176
31.9	2.38037	2.38037	2.50244	2.38037	2.50244	2.62451	2.44141	2.74658	2.68555	2.92969	2.86865	-0.0305176	0	0	0	0.0305176	-30.5176	0	-0.0305176	-0.0305176	0	0.0305176
32	2.38037	2.44141	2.50244	2.38037	2.50244	2.62451	2.44141	2.68555	2.68555	2.86865	2.86865	0	0	-0.0305176	0	0	-30.5176	-0.0610352	-0.0305176	-0.0305176	0	0
32.1	2.38037	2.44141	2.50244	2.38037	2.44141	2.62451	2.44141	2.68555	2.68555	2.92969	2.86865	0	0	-0.0305176	0	0.0305176	0	-0.0305176	-0.0610352	-0.0305176	0	0.0305176
32.2	2.38037	2.44141	2.44141	2.38037	2.38037	2.62451	2.44141	2.68555	2.68555	2.86865	2.86865	-0.0305176	0	-0.0305176	0.0305176	-0.0305176	-30.5176	0	-0.0305176	-0.0305176	0.0305176	0.0305176
32.3	2.38037	2.38037	2.44141	2.38037	2.44141	2.68555	2.44141	2.68555	2.74658	2.86865	2.86865	-0.0305176	0	0	0.0305176	0.0305176	0	0.0305176	-0.0305176	-0.0610352	0	0
32.4	2.31934	2.38037	2.50244	2.38037	2.44141	2.68555	2.44141	2.62451	2.68555	2.86865	2.80762	-0.0305176	-0.0305176	0	0	0	0	0.0305176	-0.0305176	-0.0305176	-0.0305176	0
32.5	2.38037	2.44141	2.50244	2.38037	2.44141	2.68555	2.38037	2.62451	2.62451	2.86865	2.80762	-0.0305176	-0.0305176	-0.0305176	-0.0610352	0.0305176	0	-0.0610352	0	0	0	0
32.6	2.44141	2.44141	2.50244	2.38037	2.44141	2.62451	2.38037	2.62451	2.62451	2.80762	2.80762	-0.0305176	0	0	0	-0.0305176	0	-0.0610352	-0.0305176	-0.0305176	0	0.0305176
32.7	2.44141	2.38037	2.50244	2.38037	2.38037	2.62451	2.38037	2.62451	2.62451	2.80762	2.80762	-0.0305176	-0.0305176	0	0	0.0305176	-30.5176	-0.0305176	-0.0610352	0	0	0.0305176
32.8	2.44141	2.38037	2.44141	2.31934	2.44141	2.62451	2.38037	2.62451	2.68555	2.86865	2.80762	0	-0.0305176	0	0	0.0305176	-30.5176	-0.0305176	0	0	-0.0610352	0
32.9	2.44141	2.38037	2.44141	2.31934	2.44141	2.62451	2.38037	2.62451	2.74658	2.86865	2.80762	0	-0.0305176	0	0	0	-30.5176	-0.0610352	-0.0610352	0	0	-0.0305176
33	2.38037	2.38037	2.44141	2.38037	2.50244	2.68555	2.38037	2.62451	2.74658	2.92969	2.80762	0	-0.0305176	-0.0305176	0	0	-30.5176	-0.0305176	-0.0305176	-0.0305176	0	0
33.1	2.38037	2.38037	2.50244	2.38037	2.44141	2.68555	2.44141	2.62451	2.74658	2.92969	2.80762	0	0	0	-0.0305176	0	-30.5176	-0.0305176	0	0	-0.0305176	0
33.2	2.38037	2.44141	2.50244	2.44141	2.44141	2.68555	2.44141	2.62451	2.68555	2.99072	2.80762	-0.0305176	-0.0305176	0	0	0	-30.5176	-0.0305176	-0.0610352	-0.0305176	0.0305176	0.0305176
33.3	2.38037	2.44141	2.50244	2.44141	2.38037	2.68555	2.44141	2.62451	2.68555	2.99072	2.74658	0	-0.0305176	-0.0305176	-0.0305176	0	0	-0.0610352	-0.0305176	0	0.0305176	0.0305176
33.4	2.38037	2.44141	2.50244	2.44141	2.44141	2.62451	2.44141	2.62451	2.74658	2.92969	2.74658	0	-0.0305176	-0.0305176	-0.0305176	0	-30.5176	-0.0305176	-0.0305176	0	0	0
33.5	2.38037	2.44141	2.50244	2.44141	2.44141	2.62451	2.38037	2.62451	2.74658	2.92969	2.74658	-0.0305176	0	0	0	0	-61.0352	0	-0.0305176	-0.0305176	-0.0305176	0.0305176
33.6	2.38037	2.44141	2.50244	2.38037	2.50244	2.62451	2.38037	2.62451	2.74658	2.99072	2.74658	0	0	-0.0305176	0.0305176	0.0305176	-30.5176	0	-0.0305176	0	0	0.0305176
33.7	2.31934	2.44141	2.50244	2.38037	2.56348	2.68555	2.38037	2.62451	2.74658	2.99072	2.80762	0	0	0	0	0.0610352	-30.5176	-0.0305176	-0.0305176	0	0	0
33.8	2.31934	2.44141	2.50244	2.38037	2.50244	2.68555	2.44141	2.62451	2.74658	2.92969	2.86865	0.0305176	-0.0610352	-0.0305176	0	0.0305176	-61.0352	-0.0305176	-0.0305176	0	0	0
33.9	2.31934	2.44141	2.44141	2.44141	2.50244	2.68555	2.50244	2.62451	2.74658	2.92969	2.86865	-0.0305176	-0.0305176	-0.0305176	0	0	0	0	0	-0.0305176	0	0.0305176
34	2.31934	2.50244	2.44141	2.44141	2.44141	2.62451	2.50244	2.62451	2.74658	2.92969	2.86865	-0.0305176	-0.0305176	-0.0305176	0	0	30.5176	-0.0305176	-0.0305176	-0.0610352	0	0.0305176
34.1	2.38037	2.44141	2.44141	2.38037	2.44141	2.62451	2.50244	2.56348	2.68555	2.92969	2.86865	0	0	0	0	-0.0305176	-61.0352	-0.0305176	-0.0305176	-0.0305176	-0.0305176	0.0610352
34.2	2.38037	2.44141	2.44141	2.38037	2.38037	2.62451	2.44141	2.62451	2.68555	2.99072	2.86865	-0.0305176	-0.0305176	-0.0305176	-0.0305176	-0.0305176	-30.5176	0	-0.0305176	0	0	0.0305176
34.3	2.38037	2.38037	2.38037	2.38037	2.38037	2.68555	2.44141	2.62451	2.74658	2.99072	2.86865	0	0	0	0	0.0305176	-30.5176	-0.0305176	0	0	-0.0305176	0.0305176
34.4	2.38037	2.38037	2.38037	2.38037	2.44141	2.74658	2.44141	2.68555	2.74658	2.99072	2.86865	0	0	-0.0305176	0.0305176	0.0305176	0	-0.0305176	-0.0305176	0	0	0
34.5	2.38037	2.38037	2.44141	2.38037	2.50244	2.74658	2.44141	2.74658	2.74658	2.99072	2.86865	0	-0.0305176	0	0.0305176	0.0305176	0	0	-0.0610352	-0.0305176	-0.0305176	0.0305176
34.6	2.38037	2.44141	2.44141	2.38037	2.50244	2.74658	2.44141	2.74658	2.68555	2.86865	2.80762	0	0	0	0	0.0305176	-30.5176	-0.0610352	0	-0.0305176	-0.0305176	0
34.7	2.44141	2.44141	2.50244	2.38037	2.50244	2.68555	2.44141	2.68555	2.56348	2.80762	2.80762	0.0305176	0.0305176	0	0	-0.0305176	-30.5176	-0.0305176	0	0	0.0305176	0
34.8	2.44141	2.50244	2.50244	2.38037	2.44141	2.56348	2.38037	2.62451	2.56348	2.80762	2.86865	-0.0610352	0	-0.0305176	0	-0.0305176	-30.5176	-0.0305176	0	-0.0610352	0	-0.0305176
34.9	2.50244	2.44141	2.50244	2.31934	2.38037	2.56348	2.44141	2.62451	2.62451	2.80762	2.92969	-0.0305176	-0.0305176	-0.0305176	0	0	0	0	-0.0305176	0	0	0
35	2.44141	2.38037	2.44141	2.31934	2.38037	2.56348	2.44141	2.68555	2.68555	2.86865	2.92969	0	-0.0305176	-0.0305176	0	0	0	-0.0610352	-0.0305176	-0.0305176	0	0.0305176
35.1	2.44141	2.31934	2.50244	2.31934	2.44141	2.62451	2.44141	2.68555	2.68555	2.80762	2.86865	-0.0305176	0	-0.0305176	0	0	-30.5176	0	-0.0305176	-0.0305176	0	0
35.2	2.44141	2.38037	2.50244	2.38037	2.44141	2.62451	2.38037	2.62451	2.62451	2.74658	2.86865	0	-0.0305176	0	-0.0305176	0	-30.5176	-0.0305176	-0.0305176	0	0	0
35.3	2.50244	2.38037	2.50244	2.38037	2.44141	2.62451	2.44141	2.62451	2.68555	2.68555	2.86865	0	0	0	0	0	0	0.0305176	-0.0305176	0	-0.0305176	0
35.4	2.50244	2.44141	2.50244	2.38037	2.44141	2.62451	2.44141	2.62451	2.68555	2.74658	2.86865	0.0305176	0	-0.0305176	0	0	-30.5176	0	0.0305176	0	-0.0305176	-0.0305176
35.5	2.44141	2.38037	2.44141	2.31934	2.44141	2.68555	2.50244	2.68555	2.68555	2.80762	2.86865	-0.0305176	0	0	0	0	0	-0.0305176	0.0305176	-0.0305176	0	0
35.6	2.38037	2.38037	2.44141	2.2583	2.44141	2.68555	2.50244	2.74658	2.68555	2.86865	2.86865	-0.0305176	0	0	0.0305176	0	0	0.0305176	0	-0.0305176	-0.0305176	0
35.7	2.31934	2.31934	2.44141	2.31934	2.50244	2.68555	2.50244	2.74658	2.68555	2.86865	2.86865	0	-0.0305176	0	-0.0305176	-0.0305176	0	0.0305176	0	-0.0305176	0.0305176	0.0305176
35.8	2.38037	2.31934	2.50244	2.38037	2.50244	2.62451	2.50244	2.74658	2.56348	2.80762	2.74658	0	-0.0305176	-0.0305176	-0.0305176	0	0	0.0305176	0	0	0	0
35.9	2.38037	2.31934	2.50244	2.38037	2.44141	2.56348	2.31934	2.62451	2.50244	2.74658	2.74658	-0.0305176	-0.0305176	-0.0305176	0	0	-30.5176	0	0	0	-0.0305176	0
36	2.38037	2.38037	2.44141	2.31934	2.31934	2.44141	2.2583	2.56348	2.50244	2.74658	2.86865	0	-0.0305176	0	-0.0305176	0	-30.5176	0	0	0	0	0
36.1	2.38037	2.31934	2.31934	2.19727	2.31934	2.56348	2.31934	2.62451	2.62451	2.86865	2.92969	0	0	0	0	-0.0305176	0	-0.0305176	0	0	-0.0305176	-0.0305176
36.2	2.2583	2.2583	2.31934	2.2583	2.44141	2.68555	2.38037	2.74658	2.74658	2.92969	2.99072	0.0305176	0	0	0	0	0	-0.0305176	0	-0.0305176	0	-0.0305176
36.3	2.2583	2.2583	2.44141	2.38037	2.56348	2.74658	2.50244	2.80762	2.74658	2.99072	3.05176	0	0.0305176	0	-0.0305176	-0.0305176	0	-0.0305176	0.0305176	-0.0305176	0	-0.0610352
36.4	2.31934	2.38037	2.50244	2.50244	2.56348	2.80762	2.56348	2.74658	2.74658	2.99072	3.05176	-0.0305176	0	-0.0305176	0	0	0	0	0.0305176	-0.0305176	0	-0.0305176
36.5	2.44141	2.50244	2.56348	2.50244	2.56348	2.74658	2.50244	2.74658	2.74658	2.99072	3.11279	-0.0305176	-0.0305176	0	0	0	0	0	0.0305176	0	0	-0.0305176
36.6	2.50244	2.50244	2.56348	2.50244	2.50244	2.74658	2.50244	2.74658	2.74658	2.99072	3.11279	-0.0305176	0	-0.0305176	0	0	0	0	0.0305176	-0.0305176	0	0
36.7	2.50244	2.56348	2.56348	2.44141	2.50244	2.68555	2.50244	2.74658	2.68555	2.92969	3.05176	-0.0610352	0	0	0	0.0305176	0	0.0305176	0	-0.0305176	0.0305176	0.0305176
36.8	2.50244	2.56348	2.50244	2.38037	2.50244	2.68555	2.44141	2.68555	2.68555	2.92969	3.05176	0	0.0305176	0	0	-0.0305176	0	-0.0305176	0.0305176	0	0	-0.0305176
36.9	2.50244	2.50244	2.50244	2.38037	2.50244	2.62451	2.44141	2.68555	2.68555	2.92969	3.05176	0.0305176	0	0	0	0	-30.5176	0	0	0	0	0
37	2.56348	2.56348	2.44141	2.38037	2.50244	2.62451	2.38037	2.68555	2.68555	2.92969	3.05176	0	0.0305176	0	-0.0305176	0.0305176	0	0	-0.0305176	-0.0305176	0	-0.0305176
37.1	2.56348	2.56348	2.44141	2.44141	2.50244	2.62451	2.38037	2.68555	2.68555	2.86865	3.05176	0.0305176	0	0	0	-0.0305176	0	-0.0305176	0	-0.0305176	0	0
37.2	2.50244	2.56348	2.44141	2.44141	2.50244	2.62451	2.44141	2.74658	2.68555	2.86865	3.05176	-0.0305176	0	0	0	0	0	0	0.0305176	0	0	0
37.3	2.50244	2.56348	2.44141	2.44141	2.50244	2.68555	2.44141	2.80762	2.68555	2.86865	3.05176	0	0	-0.0305176	0	0	-30.5176	0	0	-0.0305176	0	-0.0305176
37.4	2.50244	2.50244	2.50244	2.50244	2.50244	2.62451	2.44141	2.80762	2.74658	2.92969	2.99072	-0.0305176	-0.0305176	-0.0305176	-0.0305176	-0.0305176	0	0	0	0	0.0305176	0
37.5	2.44141	2.50244	2.56348	2.44141	2.56348	2.62451	2.44141	2.74658	2.74658	2.92969	2.92969	-0.0610352	0	-0.0305176	-0.0305176	0	0	0.0305176	-0.0305176	-0.0305176	0.0305176	0.0305176
37.6	2.44141	2.50244	2.56348	2.44141	2.56348	2.56348	2.44141	2.74658	2.74658	2.99072	2.92969	0	0	-0.0305176	0	0.0305176	-30.5176	0	0	0.0305176	0	-0.0305176
37.7	2.44141	2.44141	2.56348	2.44141	2.62451	2.56348	2.44141	2.74658	2.74658	3.05176	2.92969	0	0	0	0	0	30.5176	0	0	0.0610352	-0.0305176	0
37.8	2.44141	2.44141	2.56348	2.38037	2.62451	2.62451	2.50244	2.80762	2.68555	3.05176	2.92969	0.0305176	0	0	-0.0305176	0	0	0	0	0	-0.0305176	-0.0305176
37.9	2.44141	2.44141	2.56348	2.38037	2.62451	2.62451	2.50244	2.74658	2.74658	3.05176	2.86865	0.0305176	0	0.0305176	0	-0.0305176	0	-0.0305176	0	-0.0305176	0	-0.0305176
38	2.44141	2.50244	2.62451	2.38037	2.62451	2.56348	2.50244	2.74658	2.74658	2.99072	2.86865	0	0.0305176	0	0	0	-30.5176	-0.0305176	0	-0.0305176	0.0305176	-0.0305176
38.1	2.44141	2.50244	2.62451	2.38037	2.56348	2.56348	2.50244	2.68555	2.74658	2.99072	2.80762	-0.0305176	0	0	0	-0.0305176	0	0	0	-0.0305176	0.0305176	0
38.2	2.38037	2.56348	2.62451	2.38037	2.50244	2.56348	2.44141	2.74658	2.80762	2.92969	2.80762	-0.0305176	-0.0610352	0.0305176	0	0	0	0	0	0	0.0305176	0
38.3	2.38037	2.50244	2.56348	2.38037	2.50244	2.62451	2.44141	2.74658	2.80762	2.99072	2.86865	0	-0.0305176	-0.0305176	0	-0.0305176	0	0	-0.0305176	0	0	0
38.4	2.38037	2.50244	2.50244	2.38037	2.50244	2.62451	2.44141	2.74658	2.80762	2.99072	2.92969	0	0	0	-0.0305176	0	-30.5176	0	0	0.0305176	0.0305176	0
38.5	2.31934	2.44141	2.50244	2.44141	2.56348	2.62451	2.44141	2.74658	2.80762	2.92969	2.92969	-0.0305176	0	0	0	0	0	0.0305176	-0.0305176	-0.0305176	0	-0.0305176
38.6	2.38037	2.44141	2.50244	2.44141	2.62451	2.62451	2.50244	2.74658	2.74658	2.92969	2.92969	0.0305176	0	0.0305176	0	0	0	-0.0305176	-0.0305176	0	0	-0.0305176
38.7	2.38037	2.44141	2.50244	2.44141	2.62451	2.62451	2.44141	2.68555	2.68555	2.92969	2.86865	0	-0.0610352	0	0	0	-30.5176	0	-0.0305176	0	-0.0305176	-0.0305176
38.8	2.38037	2.38037	2.50244	2.38037	2.62451	2.68555	2.50244	2.68555	2.62451	2.92969	2.92969	0	0.0305176	0	0.0305176	-0.0305176	30.5176	0	0	0	-0.0305176	-0.0305176
38.9	2.38037	2.38037	2.44141	2.38037	2.56348	2.68555	2.50244	2.68555	2.62451	2.99072	2.92969	0	0	0.0305176	-0.0305176	0	0	0	-0.0305176	-0.0305176	0	-0.0610352
39	2.38037	2.38037	2.38037	2.38037	2.50244	2.74658	2.56348	2.68555	2.68555	2.92969	2.92969	0	-0.0305176	-0.0305176	0	-0.0305176	0	0.0305176	0.0305176	0	0.0305176	0.0305176
39.1	2.38037	2.31934	2.38037	2.38037	2.50244	2.68555	2.56348	2.68555	2.68555	2.99072	2.92969	0	-0.0305176	0	0	0	0	0.0305176	0	0	0	-0.0305176
39.2	2.38037	2.2583	2.38037	2.38037	2.50244	2.68555	2.56348	2.74658	2.74658	2.99072	2.99072	0	-0.0610352	0.0305176	0	0	-30.5176	0.0305176	0	0.0305176	0	0
39.3	2.31934	2.2583	2.38037	2.38037	2.44141	2.62451	2.50244	2.74658	2.80762	3.05176	3.05176	0	0	0	0.0305176	0	0	0.0305176	-0.0305176	0	0	-0.0305176
39.4	2.31934	2.31934	2.44141	2.44141	2.44141	2.68555	2.50244	2.68555	2.80762	3.05176	3.11279	0.0610352	0	0.0305176	0	-0.0305176	0	0	-0.0305176	0	0	-0.0305176
39.5	2.38037	2.38037	2.50244	2.44141	2.44141	2.68555	2.44141	2.68555	2.74658	3.05176	3.05176	0.0305176	0.0305176	0.0305176	0	0	0	0	0	-0.0305176	-0.0305176	-0.0305176
39.6	2.38037	2.38037	2.56348	2.50244	2.50244	2.74658	2.50244	2.68555	2.68555	3.05176	3.05176	0.0305176	0	0.0305176	0	0	0	0	0.0305176	0	-0.0305176	-0.0610352
39.7	2.44141	2.31934	2.50244	2.50244	2.50244	2.80762	2.50244	2.68555	2.68555	3.05176	2.99072	0	0.0305176	0	-0.0305176	0	0	0	0.0305176	0	0	-0.0305176
39.8	2.44141	2.38037	2.50244	2.50244	2.50244	2.80762	2.50244	2.68555	2.62451	3.11279	2.92969	-0.0305176	0.0305176	-0.0305176	0.0305176	0	30.5176	0	0	0.0305176	0	-0.0305176
39.9	2.44141	2.38037	2.44141	2.50244	2.50244	2.80762	2.56348	2.74658	2.68555	3.11279	2.99072	-0.0305176	-0.0305176	0	-0.0305176	0	0	0	0	0	0	-0.0305176
40	2.50244	2.44141	2.44141	2.44141	2.50244	2.80762	2.56348	2.80762	2.68555	3.11279	2.99072	0	-0.0305176	0	0	0	0	0.0305176	0	0.0305176	0	-0.0305176
40.1	2.50244	2.50244	2.50244	2.44141	2.50244	2.74658	2.50244	2.80762	2.74658	3.05176	2.99072	-0.0305176	0	0.0305176	0	-0.0305176	-30.5176	0.0305176	0	-0.0305176	0	0
40.2	2.50244	2.50244	2.50244	2.44141	2.50244	2.74658	2.50244	2.86865	2.74658	3.05176	2.99072	0.0305176	0	0	0.0305176	-0.0305176	0	0	0	0	-0.0305176	-0.0305176
40.3	2.44141	2.50244	2.56348	2.44141	2.50244	2.80762	2.44141	2.92969	2.80762	3.05176	2.99072	0	0.0305176	0.0305176	0	0.0305176	30.5176	0	0.0305176	-0.0305176	0	-0.0305176
40.4	2.44141	2.44141	2.56348	2.50244	2.56348	2.80762	2.50244	2.86865	2.80762	2.99072	2.92969	0.0305176	0	0.0305176	0	0	30.5176	0	0.0305176	0	0	-0.0610352
40.5	2.44141	2.44141	2.56348	2.56348	2.56348	2.74658	2.50244	2.80762	2.80762	2.92969	2.86865	0.0305176	0.0305176	0	0.0305176	-0.0305176	0	-0.0305176	0	0	0	-0.0305176
40.6	2.44141	2.44141	2.56348	2.50244	2.56348	2.68555	2.50244	2.74658	2.80762	2.92969	2.80762	0	0.0305176	0.0305176	0	0	0	0	0	0	0	0
40.7	2.50244	2.44141	2.56348	2.44141	2.50244	2.62451	2.50244	2.68555	2.80762	2.92969	2.80762	0	0	0.0305176	0.0305176	0	0	-0.0305176	0	0	0	-0.0305176
40.8	2.50244	2.44141	2.56348	2.44141	2.50244	2.62451	2.50244	2.74658	2.80762	2.99072	2.86865	0	0	0.0305176	0	0	0	0.0305176	0	0	0.0305176	0
40.9	2.44141	2.44141	2.56348	2.44141	2.50244	2.68555	2.50244	2.74658	2.80762	2.99072	2.86865	0.0305176	0	0.0305176	0	0	0	0.0305176	0	0	0	-0.0305176
41	2.38037	2.50244	2.56348	2.44141	2.50244	2.74658	2.50244	2.80762	2.74658	2.99072	2.86865	0.0305176	0	0.0610352	0	0	0	0	0	0.0305176	0	0
41.1	2.38037	2.56348	2.56348	2.44141	2.50244	2.74658	2.56348	2.86865	2.74658	2.99072	2.86865	0.0305176	0	0.0305176	0.0610352	0.0305176	30.5176	0	-0.0305176	0	0	-0.0610352
41.2	2.38037	2.56348	2.56348	2.44141	2.50244	2.74658	2.56348	2.80762	2.74658	3.05176	2.86865	0	0	0.0305176	0.0305176	0	30.5176	0	0.0305176	0	0	-0.0305176
41.3	2.38037	2.50244	2.56348	2.38037	2.50244	2.74658	2.56348	2.80762	2.80762	3.05176	2.86865	0	0.0305176	0	0.0305176	-0.0305176	30.5176	0	0.0305176	0.0305176	0.0305176	0
41.4	2.44141	2.50244	2.56348	2.38037	2.56348	2.74658	2.50244	2.74658	2.86865	3.05176	2.86865	0.0305176	-0.0305176	0.0305176	0.0305176	0	61.0352	0	-0.0305176	0	0.0305176	-0.0305176
41.5	2.44141	2.50244	2.56348	2.38037	2.56348	2.74658	2.50244	2.68555	2.80762	3.05176	2.86865	0	0	-0.0305176	0	-0.0305176	30.5176	0.0305176	0	0.0305176	0	0
41.6	2.38037	2.44141	2.56348	2.44141	2.50244	2.68555	2.50244	2.74658	2.80762	3.05176	2.92969	0	-0.0305176	0	-0.0305176	0	30.5176	-0.0305176	-0.0305176	0	0.0305176	0
41.7	2.38037	2.44141	2.56348	2.44141	2.50244	2.62451	2.50244	2.74658	2.80762	3.05176	2.92969	0	-0.0305176	0	0.0305176	0	30.5176	0.0305176	-0.0305176	0	0	0
41.8	2.38037	2.44141	2.56348	2.44141	2.50244	2.62451	2.56348	2.74658	2.74658	3.11279	2.92969	0.0305176	-0.0305176	0	0	0	0	0	0	0	0	-0.0610352
41.9	2.38037	2.44141	2.56348	2.44141	2.44141	2.62451	2.56348	2.74658	2.80762	3.11279	2.99072	0	0	0	0.0305176	0.0305176	30.5176	0	0	0	0	-0.0610352
42	2.38037	2.50244	2.56348	2.44141	2.44141	2.62451	2.56348	2.74658	2.80762	3.17383	2.99072	0	0	0	0.0305176	0	61.0352	-0.0305176	0.0305176	-0.0305176	0	-0.0610352
42.1	2.44141	2.56348	2.56348	2.44141	2.44141	2.62451	2.56348	2.68555	2.80762	3.11279	2.92969	0.0305176	0.0305176	0	0.0305176	-0.0305176	30.5176	0	0.0305176	-0.0305176	0	0
42.2	2.50244	2.56348	2.56348	2.50244	2.44141	2.56348	2.62451	2.68555	2.80762	3.11279	2.92969	0	0	0.0305176	-0.0305176	0.0305176	0	-0.0305176	0.0305176	0	0.0305176	0
42.3	2.50244	2.56348	2.50244	2.50244	2.44141	2.56348	2.62451	2.68555	2.80762	3.05176	2.92969	0	0	0	0	0	0	0	0	0.0305176	0	0
42.4	2.50244	2.56348	2.50244	2.44141	2.44141	2.56348	2.56348	2.68555	2.74658	2.99072	2.86865	0	0	0	0	0	0	0	0	0.0305176	0	0
42.5	2.50244	2.56348	2.50244	2.44141	2.50244	2.56348	2.56348	2.68555	2.74658	2.99072	2.86865	-0.0305176	0.0305176	0.0305176	0	0	-30.5176	0.0305176	0	0.0305176	0	-0.0305176
42.6	2.50244	2.50244	2.50244	2.38037	2.56348	2.62451	2.50244	2.74658	2.74658	3.05176	2.86865	0	0	0.0610352	0.0305176	0.0305176	0	0	0	0.0305176	0.0305176	-0.0305176
42.7	2.50244	2.50244	2.56348	2.38037	2.56348	2.62451	2.44141	2.74658	2.68555	3.05176	2.92969	0.0305176	-0.0305176	0.0305176	0.0305176	0	30.5176	-0.0305176	0.0305176	0	0.0305176	-0.0305176
42.8	2.56348	2.44141	2.50244	2.38037	2.56348	2.56348	2.44141	2.74658	2.68555	3.11279	2.99072	0	0	0.0305176	0.0305176	0	0	-0.0610352	0	0	0.0305176	0
42.9	2.50244	2.38037	2.44141	2.44141	2.56348	2.56348	2.44141	2.74658	2.68555	3.11279	3.05176	0.0305176	0	-0.0305176	0.0305176	0	30.5176	0	-0.0305176	-0.0305176	0.0305176	-0.0305176
43	2.50244	2.31934	2.38037	2.44141	2.56348	2.62451	2.56348	2.74658	2.80762	3.11279	3.05176	0.0305176	0	0	0.0305176	0	0	0	0.0305176	0	0.0305176	-0.0305176
43.1	2.44141	2.31934	2.44141	2.50244	2.56348	2.62451	2.56348	2.74658	2.86865	3.05176	3.05176	0	-0.0305176	-0.0305176	0.0305176	0	0	0	-0.0305176	0	-0.0610352	0
43.2	2.44141	2.38037	2.50244	2.56348	2.56348	2.68555	2.62451	2.74658	2.80762	2.99072	2.92969	0	0	-0.0305176	0	0	0	0.0305176	-0.0305176	-0.0305176	0	0
43.3	2.50244	2.44141	2.56348	2.56348	2.56348	2.68555	2.56348	2.74658	2.68555	2.99072	2.86865	0	0.0305176	0	-0.0305176	0	0	-0.0305176	-0.0305176	0	0.0305176	0
43.4	2.56348	2.50244	2.56348	2.50244	2.50244	2.68555	2.50244	2.68555	2.68555	3.05176	2.86865	0	-0.0305176	0.0305176	0	0	0	0	0	-0.0305176	0	0
43.5	2.56348	2.44141	2.56348	2.44141	2.50244	2.62451	2.50244	2.68555	2.68555	3.05176	2.92969	0	0	0	0	-0.0305176	0	0	-0.0305176	-0.0305176	0	-0.0305176
43.6	2.56348	2.44141	2.50244	2.38037	2.50244	2.68555	2.50244	2.74658	2.74658	3.05176	2.86865	0	-0.0305176	0	0	0.0305176	0	-0.0305176	0.0305176	-0.0305176	-0.0305176	-0.0305176
43.7	2.50244	2.38037	2.50244	2.44141	2.56348	2.68555	2.50244	2.74658	2.74658	2.99072	2.86865	0	-0.0305176	0	0.0305176	0	0	0	0.0305176	-0.0305176	0.0305176	-0.0305176
43.8	2.44141	2.44141	2.50244	2.44141	2.62451	2.68555	2.50244	2.68555	2.74658	2.99072	2.86865	0.0305176	0	-0.0305176	0	-0.0305176	-30.5176	0	0.0305176	0	0	0
43.9	2.44141	2.50244	2.50244	2.50244	2.56348	2.68555	2.44141	2.68555	2.86865	3.05176	2.99072	-0.0305176	0	0.0305176	-0.0305176	0	0	0	0	-0.0305176	0.0305176	0
44	2.38037	2.50244	2.44141	2.50244	2.56348	2.68555	2.50244	2.80762	2.99072	3.11279	3.11279	-0.0610352	-0.0305176	0	0	0	-30.5176	0.0305176	0.0305176	0	0	0
44.1	2.38037	2.50244	2.44141	2.50244	2.56348	2.74658	2.62451	2.86865	2.99072	3.11279	3.05176	-0.0305176	-0.0305176	0.0305176	0	0	30.5176	0	-0.0305176	0	-0.0305176	0
44.2	2.38037	2.50244	2.56348	2.56348	2.68555	2.74658	2.56348	2.80762	2.86865	2.99072	2.92969	0.0305176	0	0	0	-0.0305176	0	-0.0305176	-0.0305176	0	0	-0.0305176
44.3	2.50244	2.62451	2.68555	2.56348	2.62451	2.68555	2.44141	2.74658	2.74658	2.92969	2.80762	0	0	0.0305176	0	0.0305176	0	-0.0305176	0.0305176	0	-0.0305176	0
44.4	2.56348	2.62451	2.68555	2.50244	2.56348	2.62451	2.44141	2.68555	2.68555	2.92969	2.80762	0.0305176	-0.0305176	0	0	0	0	-0.0305176	0.0305176	0	-0.0610352	0
44.5	2.50244	2.56348	2.56348	2.38037	2.50244	2.50244	2.44141	2.68555	2.68555	2.92969	2.80762	0.0305176	0	0.0610352	0	0	0	-0.0305176	0	0.0305176	0	-0.0305176
44.6	2.38037	2.50244	2.50244	2.31934	2.44141	2.50244	2.50244	2.68555	2.68555	2.92969	2.80762	0	-0.0610352	0	0	-0.0610352	0	0	0.0305176	0	0	0
44.7	2.31934	2.44141	2.50244	2.31934	2.50244	2.56348	2.50244	2.74658	2.68555	2.99072	2.80762	-0.0305176	-0.0305176	-0.0610352	-0.0305176	-0.0305176	0	0.0305176	0	0	0	0
44.8	2.2583	2.38037	2.50244	2.38037	2.50244	2.56348	2.50244	2.74658	2.62451	2.99072	2.80762	0	-0.0305176	0	0	-0.0305176	-30.5176	0	-0.0305176	0.0305176	0	0
44.9	2.31934	2.38037	2.56348	2.44141	2.50244	2.62451	2.50244	2.80762	2.56348	2.92969	2.86865	0	0	0.0305176	0	0	0	0.0305176	0	0.0305176	0	0
45	2.31934	2.38037	2.56348	2.44141	2.50244	2.62451	2.50244	2.80762	2.56348	2.92969	2.86865	-0.0305176	-0.0305176	0	0	0	0	0	-0.0305176	0	0	0
45.1	2.38037	2.38037	2.56348	2.44141	2.50244	2.62451	2.50244	2.74658	2.56348	2.92969	2.86865	0	0.0305176	0	0	0.0305176	0	-0.0305176	-0.0305176	0	0	-0.0305176
45.2	2.38037	2.44141	2.56348	2.44141	2.50244	2.62451	2.50244	2.74658	2.56348	2.92969	2.86865	0	0	0.0305176	-0.0305176	0	0	-0.0305176	0.0305176	-0.0305176	0	-0.0305176
45.3	2.38037	2.44141	2.50244	2.44141	2.50244	2.68555	2.50244	2.68555	2.62451	2.99072	2.86865	0	-0.0305176	0.0305176	0.0305176	0.0305176	0	0	0.0305176	-0.0305176	0	0
45.4	2.38037	2.50244	2.50244	2.44141	2.50244	2.68555	2.50244	2.68555	2.62451	2.99072	2.86865	0	-0.0305176	0	0	-0.0305176	0	-0.0305176	0	0	0	0
45.5	2.31934	2.56348	2.50244	2.44141	2.50244	2.68555	2.50244	2.68555	2.62451	2.92969	2.86865	-0.0305176	0	0	-0.0305176	-0.0610352	0	0	0	0	0	0
45.6	2.31934	2.56348	2.50244	2.44141	2.50244	2.68555	2.56348	2.68555	2.62451	2.92969	2.86865	-0.0305176	-0.0305176	-0.0305176	0.0305176	0	-30.5176	0	-0.0305176	0	0.0305176	0
45.7	2.31934	2.56348	2.50244	2.44141	2.50244	2.62451	2.56348	2.74658	2.62451	2.99072	2.86865	-0.0305176	0	-0.0305176	0	0	-30.5176	0	0.0305176	0.0305176	0	0.0305176
45.8	2.31934	2.56348	2.44141	2.38037	2.44141	2.62451	2.56348	2.80762	2.68555	2.99072	2.86865	0	-0.0305176	0	-0.0305176	0	0	0	0	-0.0305176	-0.0305176	-0.0305176
45.9	2.31934	2.50244	2.44141	2.38037	2.44141	2.62451	2.56348	2.80762	2.68555	2.99072	2.86865	0.0305176	0	0.0305176	0	-0.0305176	0	-0.0305176	0.0305176	0	-0.0305176	-0.0305176
46	2.31934	2.50244	2.44141	2.38037	2.44141	2.62451	2.50244	2.74658	2.68555	2.92969	2.80762	0	0.0305176	0	0	0	0	-0.0305176	0	0	-0.0305176	-0.0305176
46.1	2.38037	2.50244	2.50244	2.38037	2.38037	2.56348	2.50244	2.74658	2.68555	2.86865	2.80762	-0.0305176	0	0.0305176	0.0305176	0	0	0	0	0	-0.0305176	-0.0610352
46.2	2.38037	2.50244	2.50244	2.38037	2.38037	2.62451	2.44141	2.74658	2.68555	2.86865	2.80762	0	-0.0305176	0	-0.0305176	0	0	-0.0305176	0	0	-0.0305176	0
46.3	2.31934	2.44141	2.50244	2.38037	2.38037	2.62451	2.44141	2.74658	2.74658	2.92969	2.80762	0	0.0305176	0	-0.0305176	-0.0305176	-30.5176	0	0	0	-0.0305176	0.0305176
46.4	2.31934	2.44141	2.50244	2.38037	2.44141	2.68555	2.44141	2.74658	2.68555	2.99072	2.86865	-0.0305176	0	-0.0305176	-0.0305176	-0.0305176	-30.5176	0	0	0.0305176	0	0
46.5	2.38037	2.38037	2.56348	2.38037	2.50244	2.68555	2.38037	2.74658	2.68555	2.99072	2.86865	0	0	0	-0.0305176	-0.0305176	-30.5176	0.0305176	-0.0305176	0	0	0.0305176
46.6	2.44141	2.38037	2.56348	2.31934	2.50244	2.68555	2.38037	2.68555	2.68555	2.92969	2.92969	-0.0610352	-0.0305176	0	0	-0.0305176	-30.5176	0.0305176	0	0	0	0
46.7	2.44141	2.38037	2.56348	2.31934	2.56348	2.68555	2.38037	2.68555	2.68555	2.92969	2.92969	0	0	0	-0.0305176	0	-30.5176	-0.0305176	-0.0305176	0	0	0
46.8	2.44141	2.31934	2.56348	2.31934	2.56348	2.62451	2.44141	2.68555	2.74658	2.92969	2.92969	0	0	0	0	0.0305176	0	0	0	-0.0305176	-0.0305176	-0.0305176
46.9	2.38037	2.31934	2.56348	2.38037	2.56348	2.62451	2.50244	2.68555	2.74658	2.92969	2.92969	0	0	0	-0.0305176	-0.0610352	-30.5176	-0.0305176	0.0305176	0	-0.0305176	0.0305176
47	2.38037	2.38037	2.50244	2.44141	2.56348	2.62451	2.56348	2.74658	2.74658	2.86865	2.92969	0	0.0305176	0	0	0	-30.5176	0	0.0305176	0	-0.0305176	0
47.1	2.38037	2.38037	2.50244	2.50244	2.50244	2.62451	2.56348	2.74658	2.74658	2.86865	2.86865	0	0	-0.0305176	-0.0305176	-0.0610352	0	0	0	0	0	0
47.2	2.38037	2.38037	2.50244	2.50244	2.50244	2.68555	2.56348	2.68555	2.80762	2.92969	2.86865	0	-0.0305176	-0.0305176	-0.0305176	0	0	0.0305176	-0.0305176	0	0.0305176	0
47.3	2.44141	2.38037	2.50244	2.44141	2.56348	2.68555	2.56348	2.74658	2.80762	2.92969	2.86865	-0.0305176	0	-0.0610352	0	0	-30.5176	-0.0305176	0	0	-0.0305176	0.0305176
47.4	2.44141	2.38037	2.50244	2.44141	2.56348	2.74658	2.62451	2.74658	2.80762	2.99072	2.86865	-0.0305176	0	-0.0305176	0	-0.0305176	-30.5176	0.0305176	-0.0305176	0	0	0
47.5	2.38037	2.44141	2.50244	2.50244	2.56348	2.74658	2.62451	2.74658	2.74658	2.99072	2.86865	-0.0305176	-0.0305176	0	0	0	-30.5176	0	0	-0.0305176	0	0
47.6	2.38037	2.44141	2.44141	2.56348	2.50244	2.68555	2.56348	2.74658	2.68555	2.92969	2.86865	0	0.0305176	-0.0305176	-0.0305176	0	0	0	0	-0.0305176	-0.0305176	0
47.7	2.38037	2.44141	2.44141	2.56348	2.44141	2.62451	2.56348	2.74658	2.68555	2.92969	2.86865	0.0305176	0.0305176	-0.0305176	0	0	30.5176	0	0	0	0	0
47.8	2.38037	2.44141	2.44141	2.50244	2.38037	2.56348	2.56348	2.74658	2.62451	2.92969	2.86865	-0.0305176	0.0305176	0	0	0	0	-0.0305176	0.0305176	0	-0.0305176	0
47.9	2.31934	2.38037	2.38037	2.44141	2.31934	2.56348	2.50244	2.74658	2.62451	2.92969	2.86865	-0.0305176	0	-0.0305176	-0.0610352	-0.0305176	-30.5176	0	-0.0305176	0	-0.0305176	-0.0305176
48	2.31934	2.38037	2.31934	2.44141	2.31934	2.56348	2.50244	2.74658	2.62451	2.92969	2.80762	-0.0305176	0	-0.0305176	-0.0610352	-0.0305176	-61.0352	0	-0.0305176	-0.0305176	0	0
48.1	2.31934	2.38037	2.31934	2.38037	2.38037	2.56348	2.50244	2.68555	2.62451	2.92969	2.80762	-0.0610352	-0.0305176	-0.0305176	-0.0305176	-0.0610352	-30.5176	0	-0.0305176	0.0305176	-0.0305176	0
48.2	2.31934	2.44141	2.38037	2.38037	2.38037	2.56348	2.50244	2.62451	2.68555	2.86865	2.80762	-0.0305176	0.0305176	-0.0305176	-0.0305176	-0.0305176	-30.5176	0	-0.0305176	0	-0.0305176	0.0305176
48.3	2.31934	2.50244	2.44141	2.31934	2.44141	2.62451	2.50244	2.56348	2.68555	2.92969	2.86865	-0.0610352	-0.0305176	0	0	0	0	0	0	0	-0.0305176	0.0305176
48.4	2.31934	2.44141	2.44141	2.31934	2.50244	2.62451	2.50244	2.56348	2.68555	2.92969	2.86865	-0.0305176	0.0305176	0	-0.0305176	0	-30.5176	0	-0.0305176	0	0	0
48.5	2.38037	2.38037	2.44141	2.38037	2.50244	2.68555	2.44141	2.62451	2.62451	2.86865	2.80762	-0.0305176	0.0305176	0	-0.0305176	0	-30.5176	-0.0305176	0	0	-0.0610352	0
48.6	2.38037	2.38037	2.44141	2.44141	2.50244	2.68555	2.38037	2.62451	2.62451	2.80762	2.80762	0	0.0305176	-0.0305176	-0.0305176	0	0	-0.0610352	-0.0305176	0	-0.0305176	0
48.7	2.38037	2.38037	2.44141	2.44141	2.44141	2.62451	2.31934	2.62451	2.56348	2.80762	2.80762	0	0	-0.0610352	-0.0305176	0	-30.5176	0	0	0	0	0
48.8	2.44141	2.38037	2.44141	2.44141	2.38037	2.56348	2.38037	2.62451	2.56348	2.80762	2.80762	-0.0610352	0	-0.0305176	-0.0305176	0	-30.5176	-0.0305176	-0.0305176	-0.0305176	0	0.0305176
48.9	2.44141	2.31934	2.38037	2.38037	2.44141	2.56348	2.44141	2.68555	2.62451	2.86865	2.80762	-0.0305176	0.0305176	-0.0305176	-0.0305176	-0.0305176	-30.5176	0.0305176	-0.0305176	0.0305176	0.0305176	0.0305176
49	2.38037	2.38037	2.38037	2.38037	2.50244	2.56348	2.50244	2.62451	2.68555	2.86865	2.86865	-0.0305176	-0.0305176	-0.0305176	-0.0305176	0	-30.5176	0	0	0	0.0305176	0
49.1	2.38037	2.44141	2.31934	2.38037	2.50244	2.62451	2.50244	2.62451	2.68555	2.86865	2.86865	-0.0305176	-0.0305176	-0.0305176	0.0305176	-0.0305176	0	0	0	0	0	0.0305176
49.2	2.38037	2.44141	2.38037	2.38037	2.50244	2.56348	2.44141	2.56348	2.68555	2.86865	2.86865	0	0	-0.0610352	0	-0.0305176	0	0.0305176	0	0	-0.0305176	0
49.3	2.38037	2.44141	2.38037	2.38037	2.44141	2.56348	2.44141	2.56348	2.68555	2.86865	2.80762	0	-0.0305176	0	0	-0.0305176	-30.5176	-0.0305176	0	-0.0305176	-0.0305176	0
49.4	2.38037	2.44141	2.44141	2.38037	2.38037	2.56348	2.38037	2.56348	2.68555	2.86865	2.80762	-0.0305176	0	-0.0305176	-0.0305176	0	-30.5176	0.0305176	0	-0.0610352	-0.0305176	0
49.5	2.38037	2.44141	2.44141	2.38037	2.38037	2.56348	2.44141	2.62451	2.68555	2.86865	2.74658	0	-0.0305176	-0.0305176	-0.0610352	-0.0305176	-30.5176	0	0	-0.0305176	0	0
49.6	2.38037	2.38037	2.44141	2.38037	2.38037	2.56348	2.44141	2.62451	2.68555	2.86865	2.74658	-0.0305176	0	-0.0610352	-0.0305176	-0.0610352	-61.0352	-0.0305176	-0.0305176	-0.0305176	0	0
49.7	2.38037	2.38037	2.44141	2.38037	2.38037	2.62451	2.44141	2.62451	2.68555	2.92969	2.74658	-0.0610352	0	-0.0305176	-0.0305176	-0.0305176	-30.5176	0	-0.0305176	0	0	0
49.8	2.38037	2.38037	2.50244	2.44141	2.38037	2.62451	2.44141	2.62451	2.68555	2.92969	2.74658	-0.0610352	-0.0305176	-0.0610352	-0.0305176	-0.0305176	-61.0352	0	0.0305176	-0.0305176	0	0
49.9	2.38037	2.38037	2.50244	2.44141	2.44141	2.62451	2.44141	2.68555	2.68555	2.92969	2.80762	0	-0.0305176	-0.0610352	-0.0610352	0	0	0	0.0305176	0	-0.0305176	0
50	2.38037	2.38037	2.50244	2.44141	2.44141	2.62451	2.44141	2.68555	2.62451	2.99072	2.74658	-0.0305176	-0.0305176	-0.0305176	-0.0305176	0	-30.5176	0	0	0.0305176	0	0
50.1	2.38037	2.44141	2.50244	2.44141	2.44141	2.62451	2.44141	2.68555	2.56348	2.99072	2.74658	0	0	0	-0.0305176	0	0	0	0	-0.0305176	-0.0305176	0.0305176
50.2	2.31934	2.44141	2.50244	2.44141	2.44141	2.62451	2.44141	2.68555	2.56348	2.99072	2.80762	0	0	-0.0305176	-0.0305176	0.0305176	0	0	0.0305176	-0.0305176	-0.0305176	0
50.3	2.31934	2.44141	2.50244	2.44141	2.44141	2.62451	2.44141	2.68555	2.56348	2.99072	2.80762	-0.0305176	-0.0305176	-0.0305176	-0.0610352	-0.0305176	0	0	-0.0305176	0	-0.0305176	0
50.4	2.2583	2.38037	2.50244	2.38037	2.44141	2.56348	2.44141	2.68555	2.56348	2.99072	2.86865	0	0	0	-0.0305176	-0.0305176	-30.5176	0	-0.0305176	-0.0305176	-0.0305176	0
50.5	2.2583	2.44141	2.50244	2.38037	2.44141	2.50244	2.44141	2.68555	2.56348	2.99072	2.86865	0	0	0	-0.0305176	-0.0305176	-30.5176	0	-0.0305176	0.0305176	0	0.0305176
50.6	2.2583	2.44141	2.50244	2.38037	2.44141	2.56348	2.38037	2.62451	2.62451	2.99072	2.86865	-0.0610352	0	0	-0.0305176	0	0	0	0	0.0305176	0	0.0305176
50.7	2.2583	2.44141	2.50244	2.38037	2.44141	2.56348	2.38037	2.62451	2.62451	2.99072	2.86865	-0.0305176	0	0	0	0	0	0.0305176	-0.0305176	0.0305176	0.0305176	0
50.8	2.2583	2.50244	2.50244	2.38037	2.44141	2.62451	2.38037	2.62451	2.62451	2.92969	2.86865	0	0	-0.0305176	0	-0.0305176	-30.5176	0	0	0	0	0
50.9	2.2583	2.50244	2.50244	2.38037	2.44141	2.62451	2.38037	2.68555	2.68555	2.92969	2.86865	-0.0610352	-0.0305176	0	0	0	0	-0.0305176	-0.0305176	-0.0305176	-0.0305176	0.0305176
51	2.31934	2.50244	2.44141	2.38037	2.44141	2.62451	2.38037	2.68555	2.68555	2.99072	2.86865	-0.0305176	0	-0.0305176	-0.0305176	-0.0305176	0	0	0	-0.0305176	0	0
51.1	2.38037	2.50244	2.44141	2.44141	2.44141	2.68555	2.44141	2.68555	2.74658	2.99072	2.80762	0	0	-0.0305176	-0.0305176	-0.0305176	0	0.0305176	0	0	-0.0305176	0.0305176
51.2	2.38037	2.50244	2.38037	2.44141	2.44141	2.68555	2.44141	2.68555	2.74658	2.92969	2.74658	-0.0305176	0.0305176	-0.0305176	0	-0.0305176	-30.5176	0.0305176	-0.0305176	0.0305176	-0.0305176	0
51.3	2.38037	2.50244	2.38037	2.50244	2.44141	2.68555	2.44141	2.62451	2.68555	2.86865	2.62451	-0.0610352	0	0	-0.0305176	-0.0610352	0	0	-0.0305176	0	0.0305176	-0.0305176
51.4	2.38037	2.50244	2.44141	2.44141	2.38037	2.62451	2.38037	2.56348	2.62451	2.86865	2.62451	-0.0610352	0	-0.0305176	0	0	-30.5176	0	0	0	-0.0610352	-0.0305176
51.5	2.38037	2.44141	2.44141	2.44141	2.38037	2.56348	2.38037	2.56348	2.56348	2.92969	2.68555	0	-0.0305176	-0.0305176	-0.0305176	0	0	0	0.0305176	0	0	0
51.6	2.38037	2.38037	2.44141	2.38037	2.31934	2.56348	2.38037	2.62451	2.62451	2.99072	2.68555	-0.0305176	0	0.0305176	0	0	0	-0.0305176	0	0.0305176	-0.0305176	0
51.7	2.31934	2.31934	2.44141	2.38037	2.38037	2.56348	2.38037	2.62451	2.68555	2.99072	2.74658	-0.0305176	0	0.0305176	0	0	-30.5176	0	-0.0305176	-0.0305176	0	-0.0305176
51.8	2.2583	2.31934	2.44141	2.44141	2.50244	2.56348	2.44141	2.62451	2.68555	2.92969	2.74658	-0.0305176	0.0305176	0.0305176	0	-0.0305176	-30.5176	0	0	0	0	0
51.9	2.31934	2.38037	2.50244	2.44141	2.50244	2.56348	2.44141	2.62451	2.68555	2.92969	2.74658	-0.0305176	0.0305176	-0.0305176	-0.0305176	-0.0305176	0	0	0	-0.0305176	-0.0305176	-0.0305176
52	2.38037	2.38037	2.50244	2.38037	2.44141	2.56348	2.44141	2.62451	2.68555	2.92969	2.80762	-0.0305176	0	-0.0305176	-0.0610352	0	0	-0.0305176	0.0305176	0	0	-0.0305176
52.1	2.44141	2.44141	2.50244	2.38037	2.38037	2.56348	2.38037	2.62451	2.68555	2.92969	2.86865	0	0	0	-0.0305176	0	0	0.0305176	0.0305176	0.0305176	0	0
52.2	2.44141	2.44141	2.44141	2.44141	2.31934	2.56348	2.38037	2.68555	2.68555	2.92969	2.80762	0	0.0305176	0	0	0	-30.5176	0	0	0	0	0.0305176
52.3	2.44141	2.38037	2.44141	2.50244	2.38037	2.56348	2.38037	2.68555	2.68555	2.92969	2.74658	-0.0305176	-0.0610352	0	0	0	-30.5176	0.0305176	0	0	0	0.0305176
52.4	2.50244	2.38037	2.44141	2.50244	2.38037	2.56348	2.38037	2.68555	2.62451	2.92969	2.62451	0	-0.0305176	0	0.0305176	0	30.5176	0	0	-0.0305176	0	0
52.5	2.50244	2.31934	2.38037	2.50244	2.38037	2.50244	2.38037	2.62451	2.50244	2.80762	2.56348	-0.0305176	0	0	0	0	0	-0.0305176	0	0	0	0
52.6	2.50244	2.31934	2.38037	2.50244	2.38037	2.44141	2.31934	2.56348	2.50244	2.80762	2.62451	0.0305176	0	0.0305176	0.0305176	0	0	-0.0305176	0	-0.0305176	0	0
52.7	2.44141	2.31934	2.38037	2.38037	2.2583	2.38037	2.38037	2.56348	2.62451	2.92969	2.74658	0.0305176	-0.0305176	0	0.0305176	-0.0305176	0	-0.0305176	0	0	0.0305176	0
52.8	2.38037	2.2583	2.31934	2.31934	2.2583	2.38037	2.44141	2.62451	2.68555	3.05176	2.86865	0	0.0305176	-0.0610352	0	-0.0610352	-30.5176	0	-0.0305176	-0.0305176	0	0
52.9	2.2583	2.31934	2.31934	2.38037	2.31934	2.50244	2.50244	2.74658	2.74658	3.11279	2.86865	0	0	-0.0305176	0.0305176	-0.0305176	-30.5176	0	0	-0.0305176	0	0.0305176
53	2.2583	2.44141	2.44141	2.44141	2.44141	2.56348	2.56348	2.80762	2.74658	3.05176	2.80762	-0.0305176	-0.0305176	-0.0305176	0	0	-30.5176	-0.0305176	0	0	0	0
53.1	2.31934	2.56348	2.50244	2.50244	2.50244	2.62451	2.56348	2.80762	2.74658	2.99072	2.80762	-0.0305176	0	0	-0.0305176	0.0305176	30.5176	0	0.0305176	0	0	-0.0305176
53.2	2.44141	2.62451	2.56348	2.50244	2.50244	2.62451	2.56348	2.74658	2.68555	2.92969	2.80762	0.0305176	0	0.0305176	0	0	0	0	0	0	-0.0305176	0
53.3	2.50244	2.62451	2.56348	2.50244	2.50244	2.62451	2.56348	2.68555	2.68555	2.99072	2.80762	0	-0.0305176	0	0	0	30.5176	-0.0305176	0.0305176	0	0	-0.0305176
53.4	2.50244	2.56348	2.50244	2.44141	2.50244	2.62451	2.56348	2.68555	2.68555	2.92969	2.86865	-0.0305176	0	0	0	0.0305176	0	-0.0305176	0.0305176	0	-0.0305176	-0.0305176
53.5	2.44141	2.50244	2.44141	2.38037	2.50244	2.56348	2.50244	2.68555	2.68555	2.92969	2.86865	0	0.0305176	0	0	0	0	-0.0305176	0	-0.0305176	0	0
53.6	2.44141	2.44141	2.44141	2.38037	2.50244	2.56348	2.50244	2.74658	2.68555	2.92969	2.92969	0	0.0305176	-0.0305176	0	-0.0305176	0	0	0.0305176	-0.0305176	0	-0.0305176
53.7	2.44141	2.38037	2.44141	2.38037	2.44141	2.62451	2.44141	2.74658	2.68555	2.92969	2.92969	-0.0305176	0	0	0	0	-30.5176	0	-0.0305176	-0.0305176	0	0
53.8	2.44141	2.38037	2.44141	2.38037	2.44141	2.62451	2.44141	2.74658	2.74658	2.99072	2.99072	0	0	0	-0.0305176	-0.0305176	0	-0.0305176	-0.0305176	-0.0610352	0	0.0610352
53.9	2.44141	2.44141	2.50244	2.44141	2.44141	2.56348	2.44141	2.74658	2.80762	2.99072	2.99072	-0.0305176	-0.0305176	0	0	0	0	0	-0.0305176	0.0305176	0	-0.0305176
54	2.38037	2.50244	2.56348	2.44141	2.44141	2.56348	2.44141	2.74658	2.74658	2.99072	2.92969	-0.0305176	0	0.0305176	-0.0305176	0	-30.5176	0	-0.0305176	0	0.0305176	-0.0305176
54.1	2.38037	2.50244	2.56348	2.44141	2.44141	2.56348	2.44141	2.74658	2.68555	2.99072	2.86865	0.0305176	0	0	0	0	0	-0.0305176	0	0	0	0
54.2	2.38037	2.44141	2.62451	2.44141	2.44141	2.56348	2.44141	2.68555	2.68555	2.99072	2.86865	0	0	0	-0.0305176	0	-30.5176	-0.0305176	-0.0305176	0	0	-0.0305176
54.3	2.38037	2.38037	2.56348	2.44141	2.44141	2.62451	2.50244	2.68555	2.68555	3.11279	2.86865	-0.0305176	0.0305176	0	0	-0.0305176	0	-0.0305176	-0.0305176	-0.0610352	0	-0.0305176
54.4	2.31934	2.38037	2.50244	2.44141	2.50244	2.62451	2.56348	2.68555	2.68555	3.17383	2.80762	0	0	0	0.0305176	0	0	-0.0305176	0	0	-0.0305176	-0.0305176
54.5	2.31934	2.38037	2.50244	2.44141	2.56348	2.68555	2.56348	2.68555	2.68555	3.11279	2.80762	0	0	-0.0305176	0	-0.0305176	-30.5176	0.0305176	-0.0305176	0	0	0.0305176
54.6	2.31934	2.38037	2.50244	2.44141	2.56348	2.68555	2.62451	2.68555	2.68555	3.05176	2.74658	0	0	-0.0305176	0	0	0	0.0305176	-0.0305176	0	0	0
54.7	2.38037	2.44141	2.56348	2.44141	2.56348	2.62451	2.56348	2.74658	2.68555	2.99072	2.74658	-0.0305176	-0.0610352	-0.0305176	0	0	-30.5176	-0.0305176	-0.0305176	0	0.0305176	0.0305176
54.8	2.44141	2.44141	2.56348	2.44141	2.50244	2.68555	2.56348	2.80762	2.68555	2.92969	2.80762	0	-0.0305176	0.0305176	0	-0.0305176	0	-0.0305176	0	-0.0305176	-0.0305176	-0.0305176
54.9	2.44141	2.44141	2.56348	2.38037	2.38037	2.68555	2.56348	2.80762	2.68555	2.92969	2.80762	0	-0.0305176	0	0.0305176	0	0	-0.0305176	0	-0.0305176	0	-0.0305176
55	2.44141	2.44141	2.50244	2.44141	2.38037	2.68555	2.50244	2.80762	2.68555	2.99072	2.80762	0	0	0.0305176	0	0	0	-0.0305176	-0.0305176	-0.0305176	0.0305176	-0.0305176
55.1	2.44141	2.38037	2.50244	2.44141	2.31934	2.68555	2.50244	2.80762	2.68555	2.99072	2.80762	0	0	0	0.0305176	0	30.5176	-0.0305176	0.0305176	-0.0305176	-0.0305176	-0.0305176
55.2	2.44141	2.38037	2.50244	2.44141	2.38037	2.68555	2.44141	2.74658	2.62451	3.05176	2.80762	0.0305176	0	0	0	0	-30.5176	0	0	-0.0305176	0.0305176	-0.0305176
55.3	2.38037	2.31934	2.44141	2.44141	2.44141	2.62451	2.44141	2.68555	2.62451	2.99072	2.80762	0	-0.0305176	0	0	0.0305176	0	0.0305176	-0.0305176	-0.0305176	0	-0.0305176
55.4	2.31934	2.31934	2.44141	2.50244	2.44141	2.62451	2.44141	2.62451	2.62451	2.99072	2.80762	-0.0305176	-0.0305176	0	0	-0.0305176	-30.5176	0	-0.0305176	-0.0305176	0	-0.0305176
55.5	2.31934	2.31934	2.44141	2.50244	2.50244	2.62451	2.44141	2.68555	2.68555	2.99072	2.80762	-0.0305176	-0.0305176	0.0305176	0.0305176	0.0305176	0	0	0	0	0	-0.0305176
55.6	2.38037	2.38037	2.44141	2.50244	2.50244	2.62451	2.50244	2.68555	2.68555	2.92969	2.80762	0	0	0.0305176	-0.0305176	0.0305176	0	0	0.0305176	0	-0.0305176	0
55.7	2.38037	2.44141	2.50244	2.50244	2.50244	2.62451	2.50244	2.74658	2.68555	2.92969	2.80762	0	0	0.0305176	0	0	0	0	0	-0.0305176	0	0
55.8	2.38037	2.44141	2.50244	2.44141	2.50244	2.62451	2.50244	2.74658	2.68555	2.99072	2.80762	0	0	0.0305176	0	0.0305176	-30.5176	-0.0305176	-0.0305176	0	0	0
55.9	2.31934	2.50244	2.50244	2.38037	2.50244	2.56348	2.50244	2.74658	2.74658	2.99072	2.80762	0.0305176	0	0	0	0	30.5176	-0.0305176	0	0	0.0305176	-0.0305176
56	2.31934	2.50244	2.50244	2.38037	2.50244	2.56348	2.50244	2.74658	2.74658	3.05176	2.80762	0	0	-0.0305176	-0.0305176	0	0	-0.0305176	-0.0305176	0.0305176	-0.0305176	0
56.1	2.38037	2.44141	2.50244	2.44141	2.44141	2.56348	2.56348	2.80762	2.74658	3.05176	2.74658	0	0	0	0.0305176	0	0	0.0305176	0	0	0.0305176	-0.0305176
56.2	2.38037	2.44141	2.56348	2.50244	2.44141	2.62451	2.50244	2.80762	2.74658	3.05176	2.80762	0.0305176	-0.0305176	-0.0305176	0.0305176	0.0305176	0	0	-0.0305176	0	0	-0.0305176
56.3	2.44141	2.44141	2.56348	2.50244	2.44141	2.62451	2.50244	2.74658	2.74658	3.05176	2.80762	0	-0.0305176	0	-0.0305176	0	0	0	0	-0.0305176	0.0305176	0
56.4	2.44141	2.44141	2.56348	2.44141	2.50244	2.62451	2.50244	2.68555	2.74658	3.11279	2.86865	0	-0.0610352	0.0305176	-0.0305176	0	0	0	0	0	0	0
56.5	2.50244	2.44141	2.56348	2.44141	2.50244	2.62451	2.50244	2.68555	2.74658	3.11279	2.86865	0.0305176	-0.0305176	0.0305176	0.0610352	0.0305176	30.5176	-0.0305176	0	-0.0305176	0.0305176	0
56.6	2.50244	2.44141	2.56348	2.44141	2.50244	2.62451	2.50244	2.62451	2.68555	3.11279	2.86865	0	-0.0305176	0	0	0	0	-0.0610352	-0.0305176	-0.0305176	0	-0.0305176
56.7	2.50244	2.44141	2.56348	2.50244	2.50244	2.68555	2.50244	2.68555	2.68555	3.11279	2.86865	0.0610352	-0.0305176	0	0.0610352	0	0	-0.0305176	0	0	0.0305176	0
56.8	2.50244	2.44141	2.50244	2.50244	2.50244	2.68555	2.56348	2.68555	2.68555	3.11279	2.86865	0	-0.0305176	-0.0305176	0	0	0	0	0	-0.0305176	-0.0305176	-0.0305176
56.9	2.44141	2.44141	2.44141	2.50244	2.50244	2.68555	2.56348	2.74658	2.68555	3.11279	2.86865	0	-0.0305176	-0.0305176	0.0305176	0	0	0	-0.0305176	0	0	-0.0610352
57	2.44141	2.44141	2.44141	2.50244	2.50244	2.68555	2.62451	2.86865	2.68555	3.11279	2.86865	-0.0305176	-0.0305176	0.0305176	0	0	0	-0.0305176	-0.0305176	-0.0305176	0	-0.0305176
57.1	2.44141	2.44141	2.44141	2.50244	2.50244	2.68555	2.62451	2.92969	2.62451	2.99072	2.80762	0	0	0	0.0305176	0	0	0.0305176	0.0305176	0	0	-0.0305176
57.2	2.44141	2.44141	2.50244	2.50244	2.50244	2.68555	2.56348	2.86865	2.62451	2.92969	2.80762	0	-0.0305176	0.0305176	-0.0305176	0	-30.5176	-0.0305176	0	0	0.0305176	0.0305176
57.3	2.44141	2.50244	2.50244	2.44141	2.50244	2.62451	2.50244	2.86865	2.62451	2.92969	2.80762	0	0	0	0	0.0305176	0	-0.0305176	0	0	0.0305176	0
57.4	2.44141	2.56348	2.50244	2.38037	2.50244	2.56348	2.44141	2.80762	2.74658	2.99072	2.80762	0	-0.0305176	0.0305176	0.0610352	0	0	-0.0305176	-0.0305176	-0.0305176	0	-0.0305176
57.5	2.44141	2.50244	2.50244	2.38037	2.50244	2.56348	2.50244	2.74658	2.80762	2.99072	2.80762	0	0	0.0305176	0	0	30.5176	-0.0610352	0	0	-0.0305176	-0.0305176
57.6	2.38037	2.50244	2.50244	2.44141	2.56348	2.56348	2.50244	2.74658	2.80762	2.99072	2.80762	0.0305176	0	0	0	0	-30.5176	-0.0305176	-0.0305176	-0.0305176	-0.0305176	0
57.7	2.38037	2.50244	2.50244	2.56348	2.56348	2.56348	2.50244	2.68555	2.80762	2.99072	2.86865	0.0305176	0	0	0	0	0	-0.0305176	0	0	0.0305176	-0.0305176
57.8	2.38037	2.50244	2.56348	2.56348	2.56348	2.62451	2.50244	2.68555	2.74658	2.99072	2.86865	0	-0.0305176	0	0	0.0305176	-30.5176	-0.0305176	-0.0610352	0	0	-0.0305176
57.9	2.44141	2.50244	2.56348	2.62451	2.56348	2.62451	2.50244	2.74658	2.74658	2.99072	2.92969	0	-0.0610352	0.0305176	0	0	0	0	-0.0305176	0	0.0305176	-0.0305176
58	-4.88281	-4.08936	-2.99072	-1.64795	0.0610352	2.62451	5.43213	7.50732	8.97217	10.437	11.2305	-100.128	-80.1086	-60.0586	-40.0085	-20.0195	0	19.989	40.0391	60.0281	80.0781	100.098
58.1	-83.0078	-69.7632	-54.8706	-38.208	-20.3247	2.68555	27.832	46.936	64.8804	81.1768	95.9473	-100.098	-80.1392	-60.0586	-39.978	-20.0195	0	19.9585	40.0391	60.0281	80.1086	100.098
58.2	-217.59	-179.443	-138.977	-95.581	-51.5747	2.74658	61.7065	108.765	155.09	198.853	241.211	-100.098	-80.1086	-60.0586	-40.0085	-19.989	30.5176	19.9585	40.0391	60.0586	80.1086	100.067
58.3	-312.256	-254.822	-195.374	-133.057	-71.4111	2.80762	82.9468	148.804	215.088	279.114	342.712	-100.098	-80.0781	-60.0586	-40.0085	-19.989	30.5176	19.989	40.0391	60.0281	80.1086	100.098
58.4	-323.242	-261.902	-199.402	-134.705	-71.7163	2.74658	82.8857	150.146	218.628	285.767	353.455	-100.128	-80.1086	-60.0586	-40.0391	-20.0195	30.5176	19.9585	40.0085	60.0281	80.0781	100.098
58.5	-271.728	-218.994	-165.833	-111.267	-58.4717	2.68555	68.2373	124.451	182.007	238.953	296.875	-100.098	-80.1086	-60.0891	-40.0391	-19.989	30.5176	20.0195	40.0391	60.0586	80.1392	100.098
58.6	-199.402	-160.095	-120.605	-80.3223	-41.5039	2.68555	49.6826	90.7593	133.057	175.171	218.079	-100.128	-80.1086	-60.0281	-40.0391	-20.0195	0	19.989	39.978	60.0586	80.0781	100.098
58.7	-135.681	-108.582	-81.3599	-53.772	-27.0386	2.68555	33.9355	62.0117	90.7593	119.629	148.926	-100.128	-80.1086	-60.0586	-40.0391	-19.989	0	19.989	40.0085	60.0586	80.0781	100.098
58.8	-91.1865	-72.7539	-54.1382	-35.4614	-17.1509	2.68555	23.1934	42.2363	61.5845	81.1157	100.708	-100.128	-80.1086	-60.0586	-40.0696	-20.0195	0	19.9585	40.0085	60.0281	80.0781	100.067
58.9	-64.3311	-51.1475	-37.8418	-24.4751	-11.2915	2.68555	16.8457	30.4565	44.2505	58.0444	71.7773	-100.128	-80.1086	-60.0586	-40.0696	-19.989	0	20.0195	40.0391	60.0281	80.0781	100.128
59	-49.4995	-39.2456	-28.8086	-18.4937	-8.05664	2.68555	13.3667	24.0479	34.729	45.3491	55.8472	-100.159	-80.1392	-60.0281	-40.0391	-20.05	-30.5176	19.9585	40.0085	60.0281	80.0781	100.128
59.1	-41.4429	-32.7759	-23.9258	-15.1978	-6.34766	2.68555	11.5356	20.5688	29.541	38.5132	47.1802	-100.128	-80.0781	-60.0281	-40.0391	-19.989	30.5176	19.9585	40.0085	60.0281	80.0781	100.098
59.2	-36.8042	-28.9917	-21.1182	-13.3057	-5.37109	2.68555	10.498	18.6157	26.5503	34.5459	42.2363	-100.067	-80.0781	-60.0586	-40.0085	-19.989	0	19.9585	40.0085	60.0586	80.0781	100.067
59.3	-33.8745	-26.5503	-19.3481	-12.146	-4.76074	2.62451	9.82666	17.2729	24.6582	32.0435	39.1235	-100.067	-80.0476	-60.0891	-40.0391	-20.0195	61.0352	19.989	40.0085	60.0891	80.0476	100.067
59.4	-31.8603	-24.9023	-18.0664	-11.2915	-4.3335	2.56348	9.39941	16.3574	23.2544	30.2734	36.8652	-100.128	-80.0781	-60.0891	-40.0696	-19.989	0	19.989	40.0391	60.0586	80.0781	100.128
59.5	-30.3345	-23.5596	-17.0898	-10.6201	-4.02832	2.56348	9.0332	15.686	22.2168	28.9917	35.2783	-100.128	-80.1392	-60.0891	-40.0391	-19.989	30.5176	19.989	40.0391	60.0586	80.1086	100.128
59.6	-29.1138	-22.583	-16.3574	-10.0708	-3.78418	2.56348	8.78906	15.1978	21.5454	28.0151	34.1187	-100.128	-80.0781	-60.0586	-40.0391	-20.0195	0	19.9585	40.0085	60.0586	80.0781	100.098
59.7	-28.1982	-21.8506	-15.7471	-9.64355	-3.54004	2.62451	8.60596	14.8926	20.9961	27.2827	33.1421	-100.098	-80.1086	-60.0281	-40.0391	-20.0195	0	19.989	40.0085	60.0586	80.0781	100.128
59.8	-27.4658	-21.3013	-15.2588	-9.27734	-3.2959	2.68555	8.48389	14.6484	20.5078	26.6724	32.4097	-100.128	-80.0781	-60.0891	-40.0391	-20.0195	0	19.989	40.0085	60.0281	80.0781	100.067
59.9	-26.7944	-20.813	-14.8315	-8.97217	-3.11279	2.68555	8.30078	14.3433	20.0806	26.123	31.7383	-100.128	-80.1392	-60.0586	-40.0391	-19.989	30.5176	19.9585	40.0391	60.0586	80.0781	100.128
60	-26.1841	-20.3247	-14.4653	-8.72803	-2.99072	2.68555	8.11768	14.0381	19.7144	25.6958	31.189	-100.128	-80.0781	-60.0586	-40.0391	-20.0195	0	19.989	40.0085	60.0586	80.1392	100.098
60.1	-25.6348	-19.8975	-14.1602	-8.54492	-2.92969	2.62451	7.9956	13.855	19.4702	25.2686	30.7617	-100.067	-80.1086	-60.0586	-40.0391	-19.989	-30.5176	19.989	39.978	60.0891	80.0476	100.128
60.2	-25.2686	-19.5923	-13.977	-8.48389	-2.86865	2.62451	7.93457	13.6719	19.2261	24.9634	30.3955	-100.128	-80.0781	-60.0891	-40.0696	-20.05	0	19.989	40.0085	60.0586	80.0781	100.128
60.3	-24.9634	-19.2871	-13.7329	-8.30078	-2.74658	2.68555	7.87353	13.4888	19.043	24.6582	30.0293	-100.128	-80.1086	-60.0891	-40.0696	-20.05	0	20.0195	40.0085	60.0891	80.0781	100.098
60.4	-24.5972	-18.9819	-13.4888	-8.17871	-2.68555	2.68555	7.87353	13.3667	18.7988	24.353	29.7241	-100.128	-80.1392	-60.0586	-40.0391	-19.989	30.5176	19.9585	40.0391	60.0586	80.0781	100.098
60.5	-24.292	-18.7378	-13.2446	-7.9956	-2.62451	2.68555	7.8125	13.1836	18.6157	24.1089	29.4189	-100.098	-80.1086	-60.0586	-40.0391	-19.989	30.5176	20.0195	40.0391	60.0586	80.0476	100.128
60.6	-23.9258	-18.4937	-13.0005	-7.87353	-2.56348	2.68555	7.75146	13.1226	18.4937	23.9258	29.2358	-100.159	-80.1392	-60.0891	-40.0391	-19.989	0	19.9585	40.0391	60.0281	80.0476	100.098
60.7	-23.6816	-18.3105	-12.8784	-7.75146	-2.50244	2.74658	7.75146	13.1226	18.3716	23.7427	28.9307	-100.128	-80.0781	-60.0586	-40.0696	-20.0195	0	19.9585	40.0085	60.0586	80.0476	100.098
60.8	-23.4985	-18.1274	-12.6953	-7.56836	-2.38037	2.80762	7.69043	13.1226	18.1885	23.4985	28.5645	-100.098	-80.0781	-60.0586	-40.0085	-20.0195	0	19.989	40.0391	60.0586	80.0781	100.128
60.9	-23.2544	-17.8833	-12.4512	-7.38525	-2.38037	2.74658	7.56836	12.9395	17.9443	23.1934	28.1982	-100.159	-80.1086	-60.0891	-40.0391	-20.0195	0	20.0195	40.0391	60.0586	80.0476	100.098
61	-23.0103	-17.5781	-12.3291	-7.32422	-2.38037	2.68555	7.44629	12.7563	17.7002	22.9492	27.8931	-100.098	-80.0781	-60.0891	-40.0696	-20.0195	0	19.989	39.978	60.0586	80.0476	100.128
61.1	-22.7661	-17.4561	-12.3291	-7.38525	-2.44141	2.56348	7.32422	12.6343	17.5171	22.7661	27.71	-100.128	-80.0781	-60.0281	-40.0696	-20.0195	-30.5176	20.0195	39.978	60.0586	80.0476	100.098
61.2	-22.7051	-17.395	-12.2681	-7.44629	-2.44141	2.50244	7.26318	12.5732	17.4561	22.644	27.5269	-100.128	-80.0781	-60.0586	-40.0696	-19.989	-30.5176	20.0195	40.0391	60.0586	80.0781	100.098
61.3	-22.644	-17.334	-12.207	-7.38525	-2.44141	2.50244	7.26318	12.5122	17.395	22.522	27.4048	-100.128	-80.1086	-60.0586	-40.1001	-19.989	0	19.9585	40.0391	60.0586	80.0781	100.098
61.4	-22.583	-17.2729	-12.146	-7.32422	-2.38037	2.56348	7.32422	12.3901	17.334	22.4609	27.2217	-100.128	-80.0781	-60.0586	-40.0391	-20.0195	0	19.9585	40.0391	60.0281	80.0476	100.128
61.5	-22.4609	-17.1509	-12.0239	-7.20215	-2.2583	2.56348	7.32422	12.3291	17.2119	22.3999	27.0386	-100.159	-80.1086	-60.0891	-40.0391	-20.0195	-30.5176	19.928	40.0391	60.0586	80.0476	100.128
61.6	-22.2168	-17.0288	-11.9019	-7.08008	-2.19727	2.62451	7.32422	12.2681	17.1509	22.2778	26.8555	-100.128	-80.0781	-60.1196	-40.0391	-20.05	0	19.989	40.0391	60.0586	80.0476	100.098
61.7	-22.0337	-16.9067	-11.7798	-7.01904	-2.13623	2.62451	7.26318	12.2681	17.0898	22.1558	26.7334	-100.128	-80.0476	-60.0891	-40.0391	-20.0195	0	20.0195	40.0085	60.0891	80.0781	100.098
61.8	-21.8506	-16.7847	-11.6577	-6.95801	-2.0752	2.62451	7.26318	12.207	17.0288	21.9727	26.6113	-100.159	-80.0781	-60.0586	-40.0391	-19.989	-30.5176	20.0195	40.0391	60.0586	80.0781	100.128
61.9	-21.7285	-16.6626	-11.5967	-6.95801	-2.0752	2.56348	7.20215	12.207	16.9678	21.8506	26.4893	-100.098	-80.0781	-60.0891	-40.0391	-19.989	30.5176	19.989	40.0391	60.0281	80.0476	100.098
62	-21.6064	-16.5405	-11.5356	-6.95801	-2.13623	2.56348	7.20215	12.085	16.8457	21.6675	26.3672	-100.098	-80.0781	-60.0586	-40.0696	-19.989	0	20.0195	40.0391	60.0281	80.0781	100.128
62.1	-21.4844	-16.4185	-11.4746	-6.89697	-2.13623	2.56348	7.20215	12.0239	16.7236	21.5454	26.1841	-100.128	-80.1086	-60.0891	-40.0391	-20.0195	-30.5176	19.989	40.0391	60.0586	80.0476	100.128
62.2	-21.3013	-16.2964	-11.3525	-6.89697	-2.13623	2.56348	7.14111	11.9629	16.6626	21.4844	26.001	-100.098	-80.0781	-60.0281	-40.0696	-20.0195	30.5176	19.989	40.0391	60.0281	80.0781	100.098
62.3	-21.2402	-16.2354	-11.2915	-6.7749	-2.13623	2.56348	7.14111	11.9019	16.5405	21.3623	25.8179	-100.128	-80.0781	-60.0586	-40.0085	-20.0195	0	19.9585	40.0391	60.0281	80.0781	100.098
62.4	-21.1182	-16.1743	-11.2305	-6.71387	-2.0752	2.56348	7.08008	11.8408	16.4795	21.3013	25.6958	-100.128	-80.0781	-60.0586	-40.0391	-20.05	0	19.989	40.0391	60.0586	80.0781	100.098
62.5	-21.0571	-16.1133	-11.2305	-6.65283	-2.0752	2.56348	7.08008	11.7798	16.4185	21.2402	25.6348	-100.159	-80.0781	-60.0891	-39.978	-20.0195	0	19.989	40.0391	60.0281	80.0781	100.098
62.6	-20.9961	-15.9912	-11.1694	-6.65283	-2.01416	2.62451	7.01904	11.7798	16.3574	21.1182	25.5737	-100.128	-80.1392	-60.0891	-40.0391	-20.0195	30.5176	19.989	40.0085	60.0281	80.0476	100.098
62.7	-20.9351	-15.8691	-11.1084	-6.5918	-1.95312	2.62451	7.01904	11.7187	16.2964	21.0571	25.5127	-100.128	-80.0781	-60.0891	-40.0696	-20.0195	30.5176	19.989	40.0391	60.0891	80.0476	100.098
62.8	-20.813	-15.8081	-11.0474	-6.5918	-1.95312	2.62451	6.95801	11.6577	16.2964	20.9351	25.5127	-100.128	-80.0781	-60.1196	-40.0391	-19.989	0	20.0195	40.0391	60.0891	80.0781	100.098
62.9	-20.752	-15.8081	-11.0474	-6.5918	-1.95312	2.62451	6.95801	11.6577	16.2964	20.874	25.5127	-100.128	-80.0476	-60.0281	-40.0696	-19.989	0	19.9585	40.0391	60.0586	80.0476	100.098
63	-20.752	-15.7471	-11.0474	-6.53076	-1.95312	2.62451	6.95801	11.6577	16.2354	20.752	25.4517	-100.128	-80.1086	-60.0891	-40.0391	-20.0195	0	20.0195	40.0391	60.0586	80.0476	100.098
63.1	-20.6909	-15.686	-10.9863	-6.46973	-1.95312	2.62451	6.95801	11.5967	16.1743	20.6909	25.3296	-100.128	-80.0781	-60.0586	-40.0391	-20.0195	30.5176	19.989	40.0696	60.0586	80.0476	100.098
63.2	-20.6299	-15.625	-10.9253	-6.46973	-1.89209	2.62451	7.01904	11.5356	16.1133	20.6299	25.2075	-100.128	-80.0781	-60.0891	-40.0391	-20.0195	0	20.0195	40.0696	60.0586	80.0476	100.098
63.3	-20.5688	-15.5029	-10.8643	-6.40869	-1.83105	2.62451	6.95801	11.4746	16.1133	20.5688	25.1465	-100.128	-80.0781	-60.0891	-40.0696	-20.05	0	19.989	40.0391	60.0891	80.0171	100.098
63.4	-20.4468	-15.4419	-10.8032	-6.40869	-1.89209	2.62451	6.95801	11.4746	16.0522	20.5078	25.0244	-100.128	-80.0476	-60.0586	-40.1001	-20.0195	0	20.0195	40.0391	60.0586	80.0476	100.098
63.5	-20.4468	-15.3198	-10.7422	-6.46973	-1.89209	2.56348	6.95801	11.4746	16.0522	20.4468	24.9634	-100.128	-80.0476	-60.0891	-40.0391	-20.0195	-30.5176	19.989	40.0391	60.0891	80.0476	100.067
63.6	-20.3857	-15.2588	-10.7422	-6.46973	-1.83105	2.56348	6.95801	11.4746	15.9912	20.4468	24.9023	-100.098	-80.1086	-60.0586	-40.0391	-20.05	0	20.0195	40.0391	60.0891	80.0476	100.128
63.7	-20.3247	-15.2588	-10.6812	-6.40869	-1.83105	2.56348	7.01904	11.4746	15.9302	20.3857	24.7803	-100.128	-80.0781	-60.0586	-40.1001	-19.989	0	20.0195	40.0696	60.0586	80.0476	100.098
63.8	-20.2637	-15.2588	-10.6812	-6.40869	-1.77002	2.50244	7.01904	11.4746	15.8691	20.3857	24.7192	-100.159	-80.0781	-60.0891	-40.0696	-20.0195	0	19.989	40.0391	60.0586	80.0781	100.098
63.9	-20.2026	-15.1978	-10.6812	-6.28662	-1.77002	2.56348	6.95801	11.4746	15.7471	20.3857	24.7192	-100.159	-80.0781	-60.0891	-40.0391	-20.0195	30.5176	20.0195	40.0391	60.0586	80.0781	100.098
64	-20.1416	-15.1978	-10.6201	-6.22559	-1.77002	2.56348	6.89697	11.4746	15.686	20.3247	24.6582	-100.128	-80.0781	-60.0586	-40.0391	-20.05	30.5176	19.989	40.0391	60.0586	80.0476	100.067
64.1	-20.0806	-15.1367	-10.6201	-6.22559	-1.77002	2.62451	6.89697	11.4136	15.625	20.3247	24.5972	-100.128	-80.0781	-60.0891	-40.0391	-20.05	0	20.0195	40.0391	60.0891	80.0171	100.128
64.2	-20.0195	-15.1367	-10.6201	-6.22559	-1.77002	2.62451	6.7749	11.3525	15.625	20.3247	24.4751	-100.159	-80.0476	-60.0586	-40.0391	-20.05	30.5176	20.0195	40.0391	60.0891	80.0171	100.098
64.3	-19.9585	-15.1367	-10.5591	-6.28662	-1.77002	2.62451	6.71387	11.2915	15.625	20.3247	24.4141	-100.128	-80.0781	-60.0586	-40.0391	-20.05	0	20.0195	40.0391	60.1196	80.0171	100.159
64.4	-19.8364	-15.0757	-10.498	-6.22559	-1.83105	2.62451	6.71387	11.2305	15.625	20.2026	24.353	-100.189	-80.0781	-60.0586	-40.0696	-20.0195	-30.5176	19.989	40.0085	60.0586	80.0476	100.098
64.5	-19.7754	-15.0757	-10.498	-6.22559	-1.83105	2.62451	6.65283	11.2305	15.564	20.1416	24.292	-100.128	-80.1086	-60.0586	-40.0696	-20.0195	0	19.989	40.0391	60.0891	80.0171	100.098
64.6	-19.7754	-15.0146	-10.498	-6.22559	-1.83105	2.62451	6.71387	11.1694	15.5029	20.0195	24.292	-100.159	-80.0781	-60.0586	-40.0391	-20.0195	0	20.0195	40.0391	60.0891	80.0476	100.098
64.7	-19.7144	-15.0146	-10.437	-6.16455	-1.83105	2.62451	6.71387	11.1694	15.4419	20.0195	24.1699	-100.159	-80.0781	-60.0586	-40.0391	-20.0195	0	19.989	40.0696	60.0586	80.0476	100.128
64.8	-19.7754	-15.0146	-10.437	-6.10352	-1.77002	2.62451	6.71387	11.1694	15.3198	20.0195	24.1089	-100.128	-80.0781	-60.0891	-40.0696	-20.0195	-30.5176	19.989	40.0391	60.0586	80.0171	100.098
64.9	-19.7144	-14.9536	-10.376	-6.10352	-1.77002	2.56348	6.71387	11.1694	15.2588	20.0806	23.9868	-100.128	-80.0476	-60.0891	-40.0391	-20.0806	0	20.0195	40.0696	60.0891	80.0171	100.098
65	-19.7144	-14.8926	-10.437	-6.10352	-1.77002	2.50244	6.7749	11.1694	15.1978	20.0195	23.9258	-100.128	-80.1086	-60.0586	-40.0696	-20.0195	0	19.989	40.0696	60.0891	80.0171	100.098
65.1	-19.5923	-14.8315	-10.437	-6.10352	-1.77002	2.44141	6.7749	11.1694	15.1978	20.0195	23.9258	-100.159	-80.0476	-60.0586	-40.0696	-20.0806	30.5176	20.0195	40.0696	60.0586	80.0476	100.128
65.2	-19.5312	-14.8315	-10.376	-6.16455	-1.77002	2.44141	6.71387	11.1694	15.1367	19.9585	23.8647	-100.159	-80.0781	-60.0891	-40.0696	-20.0195	0	20.0195	40.0391	60.0891	80.0476	100.098
65.3	-19.5312	-14.8315	-10.376	-6.16455	-1.77002	2.44141	6.5918	11.1084	15.0757	19.8975	23.8647	-100.159	-80.0781	-60.0586	-40.1001	-20.0195	0	20.0195	40.0696	60.0891	80.0476	100.128
65.4	-19.4702	-14.7705	-10.376	-6.16455	-1.77002	2.50244	6.53076	11.0474	15.0757	19.8364	23.8647	-100.128	-80.0781	-60.0891	-40.0391	-20.0195	0	20.05	40.0391	60.0586	80.0171	100.128
65.5	-19.4702	-14.7705	-10.3149	-6.16455	-1.77002	2.56348	6.5918	11.0474	15.1367	19.7754	23.9258	-100.128	-80.0476	-60.0891	-40.1001	-20.05	0	19.989	40.0696	60.0586	80.0476	100.128
65.6	-19.5312	-14.7705	-10.2539	-6.10352	-1.70898	2.62451	6.71387	11.0474	15.1978	19.7754	23.8647	-100.128	-80.1086	-60.0586	-40.0391	-20.0195	30.5176	19.989	40.0696	60.0281	80.0171	100.098
65.7	-19.4702	-14.7705	-10.1929	-5.98144	-1.64795	2.62451	6.7749	11.0474	15.1978	19.7144	23.8037	-100.128	-80.0781	-60.0586	-40.0391	-20.05	30.5176	19.989	40.0085	60.0891	80.0476	100.128
65.8	-19.4092	-14.7095	-10.1318	-5.85937	-1.64795	2.62451	6.7749	10.9863	15.1367	19.6533	23.6816	-100.128	-80.0781	-60.0891	-40.0696	-20.0806	61.0352	19.989	40.0391	60.1196	80.0476	100.128
65.9	-19.3481	-14.6484	-10.1318	-5.85937	-1.70898	2.56348	6.71387	10.9253	15.1367	19.5923	23.6206	-100.128	-80.0476	-60.1196	-40.0391	-20.05	0	19.989	40.0391	60.0891	80.0476	100.098
66	-19.2261	-14.5874	-10.1929	-5.85937	-1.77002	2.56348	6.65283	10.8643	15.1367	19.5312	23.5596	-100.159	-80.0476	-60.0891	-40.0696	-20.05	0	20.0195	40.0391	60.0891	80.0476	100.098
66.1	-19.2261	-14.5264	-10.1929	-5.92041	-1.77002	2.56348	6.5918	10.8643	15.1367	19.4702	23.5596	-100.128	-80.1086	-60.1196	-40.0696	-20.0195	0	20.05	40.0085	60.0281	80.0476	100.128
66.2	-19.165	-14.5264	-10.1929	-5.98144	-1.77002	2.50244	6.5918	10.8643	15.0757	19.4702	23.5596	-100.159	-80.0781	-60.0891	-40.1001	-20.0195	0	19.989	40.0391	60.0891	80.0476	100.098
66.3	-19.104	-14.5264	-10.1318	-5.98144	-1.77002	2.50244	6.5918	10.8643	15.0146	19.4092	23.5596	-100.159	-80.0781	-60.0891	-40.0085	-19.989	0	20.0195	40.0696	60.0891	80.0476	100.098
66.4	-19.104	-14.5264	-10.1318	-5.98144	-1.77002	2.50244	6.5918	10.8643	15.0146	19.4092	23.4985	-100.159	-80.1086	-60.0891	-40.0391	-20.0195	30.5176	19.989	40.0696	60.0891	80.0781	100.128
66.5	-19.043	-14.5264	-10.0708	-5.92041	-1.70898	2.50244	6.5918	10.9253	15.0146	19.3481	23.4375	-100.159	-80.0476	-60.0586	-40.0391	-20.05	30.5176	20.0195	40.0696	60.0891	80.0171	100.098
66.6	-18.9819	-14.4653	-10.1318	-5.85937	-1.70898	2.50244	6.53076	10.9253	15.0146	19.3481	23.4375	-100.159	-80.0171	-60.0891	-40.0696	-20.0195	0	19.989	40.0391	60.0891	80.0476	100.098
66.7	-18.9209	-14.4653	-10.0708	-5.79834	-1.64795	2.50244	6.53076	10.9863	15.0146	19.3481	23.3765	-100.098	-80.0476	-60.0891	-40.0696	-20.0195	30.5176	20.0195	40.0696	60.0586	80.0171	100.098
66.8	-18.8599	-14.4043	-10.0708	-5.79834	-1.64795	2.50244	6.46973	10.9863	14.9536	19.2871	23.3154	-100.128	-80.0781	-60.0891	-40.1001	-20.05	0	20.0195	40.0391	60.0891	80.0171	100.098
66.9	-18.7988	-14.4043	-10.0708	-5.79834	-1.64795	2.50244	6.46973	10.9253	14.8926	19.2871	23.3154	-100.189	-80.0476	-60.0891	-40.0696	-20.0195	0	20.0195	40.0391	60.0891	80.0476	100.098
67	-18.7988	-14.3433	-10.0708	-5.79834	-1.64795	2.50244	6.46973	10.8643	14.8315	19.2261	23.2544	-100.189	-80.0476	-60.0586	-40.0391	-20.0195	0	20.0195	40.0391	60.0891	80.0476	100.128
67.1	-18.7988	-14.2822	-10.0708	-5.79834	-1.64795	2.50244	6.53076	10.8032	14.7705	19.2261	23.1934	-100.159	-80.0476	-60.0891	-40.0391	-20.05	0	20.0806	40.0696	60.0891	80.0476	100.128
67.2	-18.7988	-14.2822	-10.0098	-5.79834	-1.64795	2.50244	6.5918	10.7422	14.7705	19.2261	23.1323	-100.128	-80.0476	-60.0891	-40.0391	-19.989	30.5176	19.989	40.0696	60.0891	80.0476	100.128
67.3	-18.7988	-14.3433	-9.94873	-5.79834	-1.64795	2.50244	6.5918	10.6812	14.7095	19.165	23.1323	-100.098	-80.0476	-60.0891	-40.0391	-20.0195	30.5176	19.989	40.0391	60.0891	80.0781	100.128
67.4	-18.7378	-14.3433	-9.88769	-5.79834	-1.64795	2.50244	6.65283	10.6812	14.7095	19.165	23.0713	-100.159	-80.0781	-60.0891	-40.0391	-20.0195	0	19.989	40.0391	60.0891	80.0171	100.098
67.5	-18.7378	-14.3433	-9.88769	-5.7373	-1.64795	2.56348	6.65283	10.6812	14.7095	19.165	23.0713	-100.159	-80.0781	-60.0586	-40.0391	-20.0195	30.5176	20.0195	40.0391	60.0891	80.0476	100.098
67.6	-18.7378	-14.3433	-9.88769	-5.7373	-1.58691	2.56348	6.5918	10.7422	14.7705	19.165	23.0713	-100.159	-80.0781	-60.0891	-40.0696	-19.989	30.5176	20.0195	40.0391	60.0586	80.0476	100.098
67.7	-18.7378	-14.3433	-9.88769	-5.7373	-1.58691	2.56348	6.5918	10.8032	14.7705	19.104	23.0103	-100.128	-80.0476	-60.0891	-40.0696	-20.0195	30.5176	19.989	40.0391	60.0891	80.0781	100.067
67.8	-18.7378	-14.2822	-9.82666	-5.79834	-1.52588	2.56348	6.5918	10.8643	14.7705	19.104	23.0103	-100.159	-80.1086	-60.0891	-40.0391	-20.0195	30.5176	19.989	40.0391	60.0586	80.0781	100.098
67.9	-18.7378	-14.2822	-9.82666	-5.7373	-1.52588	2.62451	6.53076	10.8032	14.7705	19.043	22.9492	-100.128	-80.1086	-60.0586	-40.0696	-19.989	30.5176	19.9585	40.0696	60.0586	80.0781	100.098
68	-18.6157	-14.2212	-9.76562	-5.7373	-1.52588	2.56348	6.53076	10.6812	14.7095	18.9209	22.8882	-100.159	-80.0781	-60.0586	-40.0085	-19.989	-30.5176	19.989	40.0696	60.0891	80.0781	100.098
68.1	-18.5547	-14.1602	-9.76562	-5.7373	-1.58691	2.50244	6.46973	10.6201	14.7095	18.9209	22.8882	-100.159	-80.1086	-60.0586	-40.0391	-20.05	30.5176	20.0195	40.0696	60.0281	80.0476	100.098
68.2	-18.4937	-14.1602	-9.76562	-5.79834	-1.64795	2.50244	6.40869	10.6812	14.7095	18.9209	22.8882	-100.159	-80.0781	-60.0891	-40.0696	-20.0195	30.5176	19.989	40.0391	60.0586	80.0781	100.098
68.3	-18.5547	-14.1602	-9.82666	-5.79834	-1.64795	2.50244	6.46973	10.7422	14.7705	18.9819	22.8882	-100.159	-80.0476	-60.0586	-40.0391	-20.05	0	19.989	40.0391	60.0891	80.0171	100.128
68.4	-18.6157	-14.0991	-9.76562	-5.7373	-1.58691	2.62451	6.46973	10.8032	14.6484	18.9819	22.8271	-100.159	-80.0781	-60.0891	-40.0391	-20.0195	30.5176	19.989	40.0391	60.0586	80.0476	100.098
68.5	-18.6157	-14.0381	-9.70459	-5.67627	-1.52588	2.62451	6.53076	10.7422	14.5874	18.9819	22.7661	-100.128	-80.0781	-60.0586	-40.0391	-20.0195	30.5176	19.989	40.0696	60.1196	80.0781	100.128
68.6	-18.6157	-13.977	-9.70459	-5.61523	-1.52588	2.56348	6.46973	10.6812	14.5874	18.9209	22.7661	-100.128	-80.0781	-60.0586	-40.0696	-20.05	0	19.989	40.0085	60.0891	80.0476	100.098
68.7	-18.5547	-13.916	-9.70459	-5.61523	-1.52588	2.56348	6.46973	10.6201	14.5874	18.9209	22.7051	-100.128	-80.1086	-60.0891	-40.0391	-20.0195	0	19.9585	40.0391	60.0586	80.0476	100.098
68.8	-18.6157	-13.977	-9.76562	-5.67627	-1.52588	2.56348	6.46973	10.5591	14.5874	18.9209	22.644	-100.128	-80.0781	-60.0586	-40.0391	-19.989	-30.5176	19.989	40.0696	60.0586	80.0476	100.128
68.9	-18.6157	-13.977	-9.82666	-5.67627	-1.52588	2.56348	6.46973	10.5591	14.5874	18.9819	22.583	-100.128	-80.0476	-60.0891	-40.0391	-20.0195	30.5176	20.0195	40.0391	60.0586	80.0476	100.128
69	-18.6157	-14.0381	-9.82666	-5.67627	-1.52588	2.56348	6.46973	10.5591	14.5874	18.9209	22.522	-100.128	-80.0781	-60.0586	-40.0391	-20.05	0	20.0195	40.0696	60.0586	80.0476	100.098
69.1	-18.5547	-13.977	-9.76562	-5.67627	-1.52588	2.56348	6.46973	10.5591	14.5264	18.7988	22.3389	-100.098	-80.0781	-60.0891	-40.0085	-20.0195	0	19.989	40.0085	60.0586	80.0781	100.128
69.2	-18.4937	-13.977	-9.76562	-5.67627	-1.52588	2.50244	6.40869	10.437	14.4043	18.6768	22.2168	-100.128	-80.0476	-60.0891	-40.0391	-20.0195	30.5176	20.0195	40.0085	60.0586	80.0476	100.098
69.3	-18.4326	-13.977	-9.70459	-5.67627	-1.64795	2.38037	6.28662	10.437	14.3433	18.5547	22.2778	-100.128	-80.1086	-60.0891	-40.0391	-20.0195	0	20.0195	40.0391	60.0586	80.0171	100.098
69.4	-18.4326	-13.977	-9.76562	-5.7373	-1.70898	2.44141	6.34766	10.5591	14.4043	18.6157	22.3999	-100.159	-80.1392	-60.0586	-40.0391	-20.0195	0	19.989	40.0391	60.0586	80.0476	100.098
69.5	-18.4937	-14.0991	-9.82666	-5.67627	-1.70898	2.56348	6.46973	10.6201	14.4653	18.6768	22.4609	-100.128	-80.1086	-60.0586	-40.0085	-20.0195	0	19.989	40.0085	60.0281	80.0781	100.098
69.6	-18.5547	-14.0381	-9.70459	-5.49316	-1.52588	2.74658	6.53076	10.6812	14.4653	18.6768	22.4609	-100.128	-80.1086	-60.1196	-40.0391	-20.0195	0	19.9585	40.0391	60.0586	80.0781	100.128
69.7	-18.4937	-13.916	-9.52148	-5.49316	-1.40381	2.74658	6.5918	10.6812	14.4653	18.6768	22.3999	-100.128	-80.0781	-60.0891	-40.0391	-20.0195	0	19.989	40.0391	60.0281	80.0781	100.098
69.8	-18.3105	-13.7329	-9.39941	-5.49316	-1.34277	2.74658	6.5918	10.6201	14.4043	18.6157	22.3389	-100.128	-80.0781	-60.0891	-40.0085	-20.0195	0	19.989	39.978	60.0281	80.0781	100.098
69.9	-18.2495	-13.7329	-9.33838	-5.49316	-1.34277	2.68555	6.5918	10.6201	14.4043	18.6768	22.3389	-100.128	-80.0781	-60.0891	-40.0391	-20.05	0	19.989	40.0391	60.0586	80.0476	100.067
70	-18.2495	-13.6719	-9.33838	-5.5542	-1.40381	2.62451	6.5918	10.5591	14.3433	18.6768	22.2778	-100.159	-80.0781	-60.0891	-40.0696	-20.0195	0	19.989	40.0391	60.0891	80.0476	100.098
70.1	-18.2495	-13.7329	-9.46045	-5.5542	-1.40381	2.62451	6.5918	10.5591	14.3433	18.6157	22.2168	-100.128	-80.0781	-60.0891	-40.0391	-20.0195	0	20.0195	40.0391	60.0586	80.0171	100.067
70.2	-18.2495	-13.7939	-9.52148	-5.5542	-1.46484	2.56348	6.53076	10.5591	14.3433	18.5547	22.1558	-100.128	-80.1086	-60.0586	-40.0696	-19.989	0	20.0195	40.0391	60.0586	80.0476	100.098
70.3	-18.1885	-13.855	-9.52148	-5.5542	-1.46484	2.56348	6.53076	10.5591	14.2822	18.5547	22.1558	-100.128	-80.0781	-60.0586	-40.0391	-20.0195	0	19.9585	40.0696	60.0586	80.0476	100.128
70.4	-18.1274	-13.916	-9.52148	-5.49316	-1.52588	2.56348	6.53076	10.5591	14.2822	18.5547	22.1558	-100.128	-80.1086	-60.0891	-40.0391	-20.0195	0	19.9585	40.0391	60.0586	80.0476	100.128
70.5	-18.1274	-13.855	-9.46045	-5.49316	-1.52588	2.56348	6.53076	10.5591	14.2822	18.5547	22.1558	-100.128	-80.1392	-60.0586	-40.0696	-20.0195	30.5176	19.9585	40.0391	60.0281	80.0476	100.128
70.6	-18.0664	-13.855	-9.39941	-5.43213	-1.52588	2.56348	6.53076	10.5591	14.2822	18.5547	22.2168	-100.128	-80.0781	-60.0891	-40.0391	-20.0195	30.5176	19.989	40.0391	60.0281	80.0476	100.098
70.7	-18.0054	-13.7329	-9.33838	-5.43213	-1.46484	2.56348	6.53076	10.498	14.3433	18.5547	22.1558	-100.128	-80.0781	-60.0891	-40.0085	-20.0195	0	20.0195	40.0391	60.0586	80.0476	100.128
70.8	-17.9443	-13.6719	-9.27734	-5.43213	-1.40381	2.56348	6.46973	10.437	14.3433	18.5547	22.0947	-100.128	-80.0781	-60.0891	-40.0391	-19.989	0	19.989	40.0085	60.0586	80.0781	100.128
70.9	-17.9443	-13.6108	-9.27734	-5.43213	-1.40381	2.56348	6.46973	10.376	14.3433	18.5547	22.0947	-100.128	-80.0781	-60.1196	-40.0696	-19.989	0	19.989	40.0391	60.0891	80.1086	100.128
71	-17.9443	-13.6108	-9.27734	-5.43213	-1.40381	2.56348	6.46973	10.437	14.4043	18.5547	22.0337	-100.128	-80.1086	-60.0586	-40.1001	-19.989	0	19.989	40.0085	60.0891	80.0476	100.098
71.1	-18.0054	-13.6108	-9.27734	-5.43213	-1.34277	2.56348	6.46973	10.437	14.4043	18.4937	22.0337	-100.159	-80.0781	-60.0891	-40.0391	-19.989	0	20.0195	40.0085	60.0891	80.0476	100.128
71.2	-18.0054	-13.6108	-9.21631	-5.37109	-1.34277	2.62451	6.53076	10.437	14.4043	18.4326	22.0337	-100.159	-80.0781	-60.0891	-40.1001	-20.0195	0	20.0195	40.0391	60.0281	80.0781	100.159
71.3	-18.0054	-13.6108	-9.21631	-5.37109	-1.34277	2.62451	6.46973	10.437	14.3433	18.4326	21.9727	-100.128	-80.0781	-60.0586	-40.0391	-19.989	30.5176	19.989	40.0391	60.0281	80.0476	100.128
71.4	-17.9443	-13.6108	-9.15527	-5.37109	-1.28174	2.62451	6.46973	10.376	14.3433	18.3716	21.9727	-100.128	-80.0781	-60.0586	-40.0391	-19.989	0	19.989	40.0085	60.0586	80.0781	100.098
71.5	-17.8833	-13.6108	-9.21631	-5.37109	-1.28174	2.62451	6.40869	10.376	14.2822	18.3716	21.9116	-100.128	-80.1086	-60.0586	-40.0391	-19.989	0	19.989	40.0391	60.0281	80.0476	100.098
71.6	-17.8833	-13.5498	-9.27734	-5.37109	-1.28174	2.62451	6.34766	10.376	14.2212	18.3716	21.9116	-100.128	-80.0781	-60.0891	-40.0696	-20.0195	0	20.0195	39.978	60.0586	80.0781	100.128
71.7	-17.8223	-13.5498	-9.33838	-5.37109	-1.34277	2.62451	6.40869	10.376	14.2212	18.3716	21.8506	-100.159	-80.1086	-60.0586	-40.0391	-20.05	0	19.989	40.0085	60.0586	80.0476	100.098
71.8	-17.8223	-13.4888	-9.33838	-5.37109	-1.34277	2.62451	6.40869	10.376	14.2212	18.3105	21.7895	-100.159	-80.1086	-60.0891	-40.0391	-20.0195	-30.5176	19.9585	40.0085	60.0586	80.1086	100.098
71.9	-17.8833	-13.4277	-9.27734	-5.37109	-1.34277	2.62451	6.40869	10.437	14.2212	18.3105	21.7285	-100.159	-80.1392	-60.0586	-40.0391	-20.0195	0	19.9585	40.0391	60.0586	80.0781	100.067
72	-17.8833	-13.4888	-9.27734	-5.43213	-1.34277	2.62451	6.40869	10.376	14.2212	18.2495	21.7285	-100.128	-80.1086	-60.0891	-40.0696	-19.9585	-30.5176	19.9585	40.0391	60.0586	80.1086	100.128
72.1	-17.8223	-13.4888	-9.21631	-5.43213	-1.34277	2.62451	6.40869	10.376	14.2212	18.1885	21.7285	-100.128	-80.1392	-60.0586	-40.0696	-20.0195	0	19.9585	40.0696	60.0586	80.0781	100.128
72.2	-17.8223	-13.5498	-9.21631	-5.43213	-1.28174	2.62451	6.34766	10.3149	14.2212	18.1274	21.6675	-100.098	-80.0781	-60.0891	-40.0696	-19.989	-30.5176	19.9585	40.0391	60.0281	80.0781	100.098
72.3	-17.8223	-13.5498	-9.21631	-5.37109	-1.28174	2.56348	6.34766	10.3149	14.2212	18.1274	21.6675	-100.159	-80.1086	-60.0586	-40.0696	-20.0195	-30.5176	19.989	40.0085	60.0281	80.0476	100.098
72.4	-17.8223	-13.5498	-9.21631	-5.37109	-1.28174	2.62451	6.34766	10.3149	14.1602	18.1274	21.6675	-100.128	-80.0476	-60.1196	-40.0696	-20.0195	30.5176	19.989	40.0391	60.0891	80.0781	100.098
72.5	-17.8223	-13.4888	-9.21631	-5.31006	-1.34277	2.62451	6.40869	10.376	14.0991	18.1885	21.6675	-100.098	-80.0781	-60.0586	-40.0696	-20.0195	0	19.989	40.0391	60.0281	80.0476	100.098
72.6	-17.7612	-13.4888	-9.21631	-5.31006	-1.34277	2.62451	6.40869	10.437	14.0991	18.1885	21.7285	-100.159	-80.0781	-60.0586	-40.0696	-20.05	0	19.989	40.0085	60.0281	80.0781	100.098
72.7	-17.7002	-13.4277	-9.15527	-5.31006	-1.40381	2.68555	6.46973	10.437	14.0991	18.1885	21.7285	-100.128	-80.0781	-60.0586	-40.0696	-19.989	-30.5176	19.9585	40.0391	60.0586	80.0781	100.128
72.8	-17.7002	-13.4277	-9.15527	-5.31006	-1.40381	2.68555	6.46973	10.437	14.0991	18.2495	21.7285	-100.159	-80.0781	-60.0586	-40.0391	-20.0195	-30.5176	19.989	40.0085	60.0586	80.0476	100.067
72.9	-17.6392	-13.4277	-9.09424	-5.24902	-1.40381	2.68555	6.46973	10.376	14.0991	18.2495	21.7285	-100.128	-80.0781	-60.0891	-40.0391	-20.0195	-30.5176	19.989	40.0085	60.0586	80.0476	100.128
73	-17.6392	-13.3057	-9.09424	-5.24902	-1.34277	2.74658	6.46973	10.376	14.0991	18.2495	21.6675	-100.128	-80.1086	-60.0891	-40.0696	-20.0195	-30.5176	19.9585	39.978	60.0281	80.0781	100.128
73.1	-17.6392	-13.2446	-9.09424	-5.18799	-1.34277	2.74658	6.53076	10.3149	14.0991	18.2495	21.6064	-100.128	-80.1392	-60.1196	-40.0696	-19.989	0	19.989	40.0085	60.0586	80.0781	100.098
73.2	-17.5781	-13.2446	-9.09424	-5.24902	-1.34277	2.74658	6.53076	10.3149	14.0381	18.2495	21.6064	-100.128	-80.1392	-60.0891	-40.0696	-20.0195	0	19.989	40.0085	60.0281	80.0781	100.128
73.3	-17.5171	-13.3057	-9.0332	-5.18799	-1.34277	2.62451	6.53076	10.3149	14.0381	18.1885	21.6064	-100.098	-80.0476	-60.0891	-40.0696	-20.0195	0	19.989	39.978	60.0586	80.0781	100.098
73.4	-17.5171	-13.3667	-9.0332	-5.24902	-1.34277	2.56348	6.46973	10.3149	13.977	18.1885	21.5454	-100.128	-80.0781	-60.0586	-40.1001	-20.05	-30.5176	19.989	40.0391	60.0586	80.0476	100.128
73.5	-17.5781	-13.4277	-9.0332	-5.24902	-1.34277	2.50244	6.40869	10.3149	13.977	18.2495	21.5454	-100.128	-80.1086	-60.0891	-40.0696	-20.0195	-30.5176	19.989	40.0085	60.0281	80.0781	100.128
73.6	-17.5781	-13.4277	-9.09424	-5.24902	-1.28174	2.56348	6.40869	10.3149	14.0381	18.2495	21.5454	-100.128	-80.1392	-60.0586	-40.0391	-20.0195	-30.5176	19.9585	40.0391	60.0281	80.0476	100.128
73.7	-17.5171	-13.4277	-9.09424	-5.18799	-1.28174	2.62451	6.40869	10.3149	14.0381	18.1885	21.4844	-100.159	-80.1392	-60.0891	-40.0391	-19.989	30.5176	20.0195	39.978	60.0281	80.1086	100.098
73.8	-17.4561	-13.3667	-9.0332	-5.18799	-1.2207	2.62451	6.40869	10.2539	14.0381	18.1274	21.4233	-100.098	-80.0781	-60.0891	-40.0696	-19.989	0	19.989	40.0391	60.0281	80.0476	100.098
73.9	-17.4561	-13.3057	-9.0332	-5.18799	-1.2207	2.62451	6.34766	10.1929	13.977	18.0664	21.3623	-100.128	-80.1392	-60.0891	-40.0391	-19.989	0	19.928	40.0085	60.0281	80.0781	100.067
74	-17.395	-13.2446	-9.0332	-5.18799	-1.2207	2.62451	6.28662	10.1929	13.977	18.0664	21.3013	-100.098	-80.1086	-60.0891	-40.0391	-19.989	0	19.989	40.0085	60.0586	80.0781	100.067
74.1	-17.395	-13.2446	-9.0332	-5.24902	-1.2207	2.62451	6.34766	10.1318	14.0381	18.1274	21.3013	-100.128	-80.0781	-60.0586	-40.0391	-20.0195	0	19.989	40.0085	60.0586	80.0476	100.098
74.2	-17.395	-13.2446	-9.0332	-5.24902	-1.28174	2.68555	6.34766	10.1929	14.0381	18.0664	21.3013	-100.128	-80.1086	-60.0891	-40.0696	-19.989	-61.0352	19.989	40.0085	60.0586	80.0781	100.128
74.3	-17.395	-13.2446	-9.0332	-5.18799	-1.28174	2.62451	6.34766	10.1929	14.0381	18.0054	21.2402	-100.128	-80.1086	-60.0891	-40.0696	-19.989	-61.0352	19.989	40.0391	60.0281	80.0781	100.128
74.4	-17.395	-13.1836	-9.0332	-5.18799	-1.28174	2.68555	6.34766	10.1929	14.0381	18.0054	21.2402	-100.128	-80.1392	-60.0281	-40.0696	-19.989	-30.5176	19.989	40.0391	60.0586	80.0476	100.128
74.5	-17.395	-13.1226	-9.0332	-5.12695	-1.28174	2.68555	6.28662	10.2539	14.0381	18.0054	21.3013	-100.128	-80.1086	-60.0891	-40.0391	-19.989	-30.5176	19.9585	40.0391	60.0281	80.0781	100.159
74.6	-17.395	-13.1226	-8.97217	-5.06592	-1.28174	2.68555	6.28662	10.1929	14.0381	18.0054	21.3013	-100.128	-80.1392	-60.0586	-40.0696	-19.9585	-30.5176	19.928	40.0085	60.0281	80.0781	100.128
74.7	-17.395	-13.1226	-8.97217	-5.06592	-1.2207	2.68555	6.28662	10.1318	14.0381	17.9443	21.3623	-100.098	-80.0781	-60.0891	-40.0696	-19.989	0	19.9585	40.0391	60.0586	80.0476	100.098
74.8	-17.395	-13.1226	-8.97217	-5.06592	-1.2207	2.68555	6.28662	10.1318	14.0381	17.9443	21.3623	-100.128	-80.1086	-60.0586	-40.0696	-20.0195	0	19.989	40.0085	60.0586	80.0476	100.128
74.9	-17.334	-13.1226	-8.97217	-5.12695	-1.2207	2.68555	6.28662	10.0708	14.0381	17.8833	21.3013	-100.128	-80.1086	-60.0586	-40.0391	-20.0195	-30.5176	19.9585	39.978	60.0586	80.0476	100.098
75	-17.334	-13.0615	-8.91113	-5.12695	-1.15967	2.62451	6.22559	10.0708	13.977	17.8833	21.2402	-100.098	-80.1086	-60.1196	-40.0696	-20.05	-61.0352	19.989	40.0085	60.0586	80.0476	100.098
75.1	-17.334	-13.0615	-8.91113	-5.12695	-1.15967	2.62451	6.22559	10.0708	13.916	17.8833	21.1792	-100.098	-80.1392	-60.0586	-40.0696	-19.989	-30.5176	19.9585	40.0391	60.0586	80.0781	100.098
75.2	-17.2729	-13.0005	-8.91113	-5.12695	-1.2207	2.62451	6.16455	10.1318	13.855	17.8223	21.2402	-100.128	-80.1392	-60.0891	-40.0696	-19.989	0	19.9585	40.0085	60.0891	80.1086	100.128
75.3	-17.2729	-13.0005	-8.8501	-5.12695	-1.28174	2.62451	6.22559	10.1318	13.855	17.8833	21.3013	-100.128	-80.1392	-60.0891	-40.0391	-19.989	30.5176	19.989	40.0085	60.0586	80.1086	100.098
75.4	-17.2729	-13.0005	-8.8501	-5.12695	-1.28174	2.62451	6.28662	10.1318	13.7939	17.8833	21.3013	-100.098	-80.1392	-60.0891	-40.0391	-19.989	-30.5176	19.989	40.0085	60.0586	80.1086	100.098
75.5	-17.2729	-13.0005	-8.8501	-5.18799	-1.28174	2.62451	6.28662	10.1318	13.7939	17.8833	21.3013	-100.128	-80.1086	-60.1196	-40.0696	-19.989	-30.5176	19.9585	40.0085	60.0281	80.0781	100.098
75.6	-17.2119	-13.0005	-8.91113	-5.18799	-1.28174	2.56348	6.34766	10.1318	13.855	17.8223	21.3013	-100.128	-80.0781	-60.0891	-40.0391	-20.0195	-30.5176	19.989	40.0391	60.0281	80.0476	100.128
75.7	-17.2119	-13.0615	-8.91113	-5.12695	-1.2207	2.56348	6.34766	10.1318	13.855	17.8223	21.3013	-100.128	-80.1392	-60.1196	-40.0696	-20.0195	0	19.989	39.978	60.0586	80.0171	100.098
75.8	-17.1509	-13.0615	-8.91113	-5.12695	-1.15967	2.62451	6.34766	10.0708	13.855	17.8223	21.2402	-100.159	-80.0781	-60.0891	-40.0696	-19.989	-30.5176	19.9585	39.978	60.0281	80.0476	100.098
75.9	-17.1509	-13.0615	-8.91113	-5.06592	-1.15967	2.56348	6.34766	10.0098	13.7939	17.7612	21.1792	-100.159	-80.1392	-60.0891	-40.0696	-20.0806	0	19.989	40.0391	60.0586	80.1086	100.128
76	-17.1509	-13.0615	-8.8501	-5.06592	-1.15967	2.56348	6.28662	10.0098	13.7939	17.7612	21.0571	-100.128	-80.1086	-60.1196	-40.0391	-20.05	0	20.0195	40.0391	60.0586	80.0781	100.128
76.1	-17.1509	-13.0005	-8.78906	-5.06592	-1.2207	2.56348	6.22559	10.0098	13.7939	17.7612	20.9961	-100.128	-80.0781	-60.0586	-40.0391	-20.0195	-30.5176	19.989	40.0391	60.0281	80.0781	100.128
76.2	-17.0898	-13.0005	-8.78906	-5.06592	-1.2207	2.56348	6.16455	10.0098	13.7939	17.7612	20.9961	-100.098	-80.0781	-60.0891	-40.0696	-19.989	-30.5176	19.9585	40.0391	60.0281	80.0781	100.098
76.3	-17.0288	-13.0005	-8.78906	-5.06592	-1.2207	2.56348	6.22559	10.0098	13.855	17.7612	20.9961	-100.128	-80.0781	-60.1196	-40.0696	-19.989	-30.5176	19.989	40.0391	60.0586	80.0781	100.128
76.4	-17.0288	-13.0005	-8.78906	-5.06592	-1.15967	2.62451	6.34766	10.0708	13.855	17.7612	20.9961	-100.128	-80.1086	-60.0891	-40.0391	-19.989	0	20.0195	39.978	60.0586	80.0476	100.128
76.5	-17.0288	-13.0005	-8.72803	-5.00488	-1.0376	2.68555	6.34766	10.0098	13.855	17.7002	20.9351	-100.128	-80.1086	-60.0586	-40.0696	-20.0195	30.5176	20.0195	40.0085	60.0281	80.0476	100.098
76.6	-17.0898	-12.9395	-8.72803	-4.94385	-1.0376	2.68555	6.34766	9.94873	13.855	17.5781	20.874	-100.159	-80.0781	-60.0586	-40.0391	-19.989	0	20.0195	40.0085	60.0891	80.0476	100.128
76.7	-17.0288	-12.8174	-8.72803	-5.00488	-1.15967	2.68555	6.34766	9.94873	13.7939	17.5171	20.874	-100.128	-80.0781	-60.0586	-40.0391	-20.0195	-61.0352	20.0195	40.0085	60.0586	80.0781	100.128
76.8	-17.0288	-12.8174	-8.78906	-5.00488	-1.2207	2.68555	6.28662	9.94873	13.7939	17.5171	20.9351	-100.128	-80.1086	-60.0891	-40.0391	-20.0195	0	19.989	40.0085	60.0586	80.0781	100.128
76.9	-17.0288	-12.8784	-8.8501	-5.06592	-1.28174	2.68555	6.28662	9.94873	13.7939	17.5171	20.9351	-100.128	-80.0781	-60.0891	-40.0696	-19.989	-30.5176	19.9585	40.0391	60.0281	80.0476	100.098
77	-17.0898	-12.8784	-8.8501	-5.06592	-1.2207	2.68555	6.28662	9.94873	13.7939	17.5781	20.874	-100.098	-80.0781	-60.0586	-40.0391	-19.989	0	19.989	40.0085	60.0586	80.0781	100.128
77.1	-17.0288	-12.8174	-8.78906	-5.00488	-1.2207	2.68555	6.22559	10.0098	13.7329	17.5781	20.874	-100.128	-80.1086	-60.1196	-40.0696	-19.989	0	19.989	40.0391	60.0281	80.0476	100.128
77.2	-16.9678	-12.8174	-8.72803	-5.00488	-1.28174	2.62451	6.16455	10.0098	13.7329	17.5781	20.874	-100.098	-80.0781	-60.1196	-40.0391	-20.05	30.5176	19.989	40.0085	60.0281	80.0781	100.128
77.3	-16.9067	-12.7563	-8.72803	-5.00488	-1.28174	2.62451	6.10352	10.1318	13.855	17.7002	20.9961	-100.098	-80.0781	-60.0891	-40.0696	-19.989	30.5176	20.0195	40.0085	60.0281	80.0476	100.098
77.4	-16.9067	-12.7563	-8.72803	-5.00488	-1.2207	2.74658	6.22559	10.1929	13.855	17.7002	20.9961	-100.128	-80.0781	-60.0891	-40.0696	-20.0195	0	20.0195	40.0391	60.0891	80.0781	100.067
77.5	-16.9067	-12.7563	-8.72803	-4.94385	-1.0376	2.80762	6.22559	10.1318	13.7939	17.6392	20.9351	-100.128	-80.1086	-60.1196	-40.0391	-20.0806	30.5176	20.0195	40.0085	60.0586	80.0476	100.128
77.6	-16.9067	-12.6343	-8.60596	-4.88281	-1.0376	2.74658	6.16455	10.0098	13.7329	17.5781	20.813	-100.128	-80.0781	-60.1196	-40.0696	-20.0195	0	19.989	40.0391	60.0586	80.0781	100.128
77.7	-16.7847	-12.5732	-8.60596	-4.94385	-1.09863	2.62451	6.10352	9.94873	13.6719	17.5171	20.6909	-100.128	-80.0781	-60.0586	-40.0391	-20.0195	0	19.989	40.0391	60.0586	80.0476	100.128
77.8	-16.7236	-12.6953	-8.72803	-5.00488	-1.2207	2.56348	6.10352	9.88769	13.6108	17.4561	20.6909	-100.128	-80.1392	-60.0891	-40.0085	-19.989	0	19.989	40.0696	60.0586	80.0781	100.098
77.9	-16.7847	-12.7563	-8.78906	-5.06592	-1.15967	2.56348	6.22559	9.88769	13.6108	17.4561	20.6909	-100.098	-80.0781	-60.0586	-40.0391	-20.0195	-30.5176	19.989	40.0085	60.0586	80.0476	100.128
78	-16.8457	-12.8174	-8.78906	-5.06592	-1.15967	2.56348	6.22559	9.88769	13.6108	17.4561	20.6909	-100.128	-80.0781	-60.0586	-40.0391	-19.989	30.5176	19.989	39.978	60.0586	80.0476	100.128
78.1	-16.9067	-12.8174	-8.78906	-5.06592	-1.09863	2.62451	6.22559	9.88769	13.6108	17.395	20.6909	-100.098	-80.0781	-60.0891	-40.0391	-19.989	30.5176	19.9585	39.978	60.0281	80.0781	100.098
78.2	-16.8457	-12.7563	-8.72803	-5.06592	-1.09863	2.62451	6.16455	9.88769	13.6108	17.395	20.6909	-100.098	-80.0781	-60.0891	-40.1001	-20.0195	30.5176	20.0195	40.0391	60.0891	80.0476	100.067
78.3	-16.8457	-12.7563	-8.72803	-5.06592	-1.15967	2.62451	6.16455	9.88769	13.6108	17.334	20.6909	-100.159	-80.0781	-60.0586	-40.0696	-20.0195	0	19.989	40.0391	60.0891	80.0476	100.098
78.4	-16.8457	-12.6953	-8.66699	-5.06592	-1.2207	2.56348	6.10352	9.88769	13.6108	17.334	20.6299	-100.128	-80.1086	-60.0891	-40.0696	-20.0195	30.5176	19.989	40.0696	60.0891	80.0476	100.098
78.5	-16.7847	-12.6343	-8.66699	-5.00488	-1.2207	2.56348	6.10352	9.88769	13.6108	17.2729	20.6299	-100.159	-80.0781	-60.0891	-40.0391	-20.0195	0	19.989	40.1001	60.0586	80.0476	100.128
78.6	-16.7847	-12.6343	-8.60596	-4.94385	-1.15967	2.56348	6.10352	9.88769	13.6108	17.2729	20.5688	-100.128	-80.1086	-60.0586	-40.0085	-19.989	0	19.9585	40.0391	60.0586	80.0476	100.128
78.7	-16.7236	-12.5732	-8.60596	-4.88281	-1.15967	2.56348	6.10352	9.82666	13.6108	17.2729	20.5688	-100.098	-80.0781	-60.0891	-40.0085	-20.0195	-30.5176	19.989	40.0085	60.0586	80.0781	100.128
78.8	-16.7236	-12.5732	-8.60596	-4.88281	-1.15967	2.56348	6.10352	9.82666	13.5498	17.2729	20.5078	-100.128	-80.0781	-60.0891	-40.0391	-19.989	0	19.989	40.0085	60.0891	80.0476	100.128
78.9	-16.6626	-12.5122	-8.66699	-4.88281	-1.2207	2.56348	6.16455	9.76562	13.5498	17.2729	20.5078	-100.128	-80.0781	-60.0891	-40.0391	-19.989	30.5176	20.0195	40.0391	60.0586	80.0476	100.098
79	-16.6626	-12.5122	-8.66699	-4.82178	-1.2207	2.56348	6.16455	9.82666	13.4888	17.2729	20.4468	-100.067	-80.0781	-60.0891	-40.0391	-20.05	-30.5176	19.989	40.0391	60.0586	80.0476	100.067
79.1	-16.6626	-12.5122	-8.66699	-4.88281	-1.2207	2.56348	6.22559	9.88769	13.4888	17.2729	20.5078	-100.098	-80.0781	-60.0281	-40.0696	-20.0195	30.5176	20.05	40.0391	60.0586	80.0476	100.067
79.2	-16.6626	-12.5732	-8.60596	-4.88281	-1.2207	2.56348	6.22559	9.94873	13.4888	17.2119	20.5078	-100.128	-80.1086	-60.0891	-40.0696	-20.05	30.5176	19.989	40.0391	60.0281	80.0781	100.128
79.3	-16.7236	-12.6343	-8.54492	-4.88281	-1.15967	2.56348	6.22559	9.94873	13.4888	17.2119	20.5078	-100.159	-80.1392	-60.0586	-40.0391	-20.05	0	19.989	40.0391	60.0586	80.0781	100.098
79.4	-16.6626	-12.5732	-8.54492	-4.94385	-1.15967	2.62451	6.16455	9.82666	13.4888	17.1509	20.5078	-100.128	-80.1086	-60.0891	-40.0391	-20.0195	0	19.989	40.0696	60.0586	80.0781	100.128
79.5	-16.6626	-12.6343	-8.48389	-5.00488	-1.15967	2.56348	6.10352	9.82666	13.4888	17.1509	20.5078	-100.128	-80.0781	-60.0891	-40.0391	-20.0195	-30.5176	20.0195	40.0696	60.0586	80.0781	100.128
79.6	-16.6626	-12.6343	-8.48389	-5.00488	-1.15967	2.56348	6.10352	9.76562	13.4888	17.2119	20.5688	-100.128	-80.0781	-60.0891	-40.0391	-20.0195	30.5176	19.989	40.0391	60.0586	80.0781	100.098
79.7	-16.6016	-12.6343	-8.54492	-4.94385	-1.15967	2.62451	6.10352	9.76562	13.4888	17.2119	20.5688	-100.098	-80.0476	-60.0891	-40.0391	-20.0195	0	20.0195	40.0085	60.0586	80.0781	100.098
79.8	-16.6016	-12.6343	-8.54492	-4.88281	-1.2207	2.62451	6.10352	9.76562	13.4888	17.2119	20.5078	-100.128	-80.0781	-60.0586	-40.0696	-20.0195	0	19.989	40.0391	60.0586	80.0781	100.128
79.9	-16.6016	-12.5732	-8.54492	-4.88281	-1.2207	2.62451	6.04248	9.70459	13.4888	17.1509	20.5078	-100.128	-80.0476	-60.0281	-40.0391	-20.0195	30.5176	19.989	40.0391	60.0586	80.0781	100.098
80	-16.6016	-12.5732	-8.54492	-4.82178	-1.2207	2.62451	6.04248	9.70459	13.4888	17.0898	20.4468	-100.128	-80.0781	-60.0586	-40.0391	-20.0195	0	19.989	40.0391	60.0586	80.0781	100.128
80.1	-16.6016	-12.5732	-8.54492	-4.82178	-1.15967	2.62451	5.98144	9.70459	13.4888	17.0898	20.3857	-100.098	-80.0781	-60.0891	-40.0391	-20.0195	0	19.989	40.0391	60.0586	80.0476	100.128
80.2	-16.6016	-12.5732	-8.54492	-4.82178	-1.15967	2.62451	5.98144	9.76562	13.4888	17.0898	20.3857	-100.128	-80.0781	-60.0586	-40.0391	-20.0195	0	19.9585	40.0391	60.0891	80.0171	100.128
80.3	-16.6016	-12.5732	-8.60596	-4.88281	-1.09863	2.62451	6.04248	9.76562	13.4888	17.0898	20.3857	-100.098	-80.0781	-60.0891	-40.0085	-20.0195	0	19.9585	40.0085	60.0281	80.0781	100.098
80.4	-16.6626	-12.4512	-8.60596	-4.88281	-1.09863	2.62451	6.10352	9.76562	13.4277	17.0898	20.4468	-100.159	-80.0781	-60.0891	-40.0391	-20.0195	-30.5176	20.0195	40.0085	60.0891	80.0781	100.128
80.5	-16.6016	-12.3901	-8.60596	-4.88281	-1.0376	2.62451	6.16455	9.76562	13.4277	17.0898	20.5078	-100.067	-80.0781	-60.0586	-40.0391	-19.989	0	20.0195	40.0391	60.0891	80.1086	100.067
80.6	-16.5405	-12.3901	-8.54492	-4.82178	-1.0376	2.62451	6.16455	9.76562	13.4277	17.0898	20.5078	-100.128	-80.0781	-60.0586	-40.0391	-19.989	0	20.0195	40.0085	60.0891	80.0781	100.098
80.7	-16.4795	-12.3291	-8.48389	-4.88281	-1.0376	2.62451	6.10352	9.70459	13.4277	17.1509	20.4468	-100.128	-80.1086	-60.0586	-40.0085	-20.0195	30.5176	19.989	40.0391	60.0281	80.0781	100.067
80.8	-16.4185	-12.3901	-8.48389	-4.88281	-1.0376	2.62451	6.10352	9.70459	13.3667	17.0898	20.3857	-100.128	-80.1086	-60.0281	-40.0391	-20.0195	-30.5176	20.0195	40.0391	60.0586	80.0781	100.098
80.9	-16.4185	-12.3901	-8.48389	-4.82178	-1.0376	2.62451	6.04248	9.70459	13.3667	17.0898	20.3247	-100.128	-80.0781	-60.0891	-40.0391	-20.0195	30.5176	19.989	40.0696	60.0281	80.0781	100.128
81	-16.4185	-12.3901	-8.48389	-4.88281	-1.0376	2.62451	6.04248	9.70459	13.3667	17.0288	20.3247	-100.189	-80.0781	-60.0281	-40.0085	-20.0195	0	19.989	40.0391	60.0891	80.0476	100.128
81.1	-16.3574	-12.4512	-8.42285	-4.88281	-1.09863	2.62451	6.04248	9.70459	13.3057	16.9678	20.2637	-100.098	-80.1086	-60.0891	-40.0085	-20.0195	30.5176	19.9585	40.0391	60.0891	80.0476	100.098
81.2	-16.3574	-12.4512	-8.42285	-4.88281	-1.09863	2.56348	6.04248	9.70459	13.3057	16.9678	20.2026	-100.159	-80.0781	-60.0586	-40.0391	-20.0195	0	19.989	40.0391	60.0891	80.0476	100.098
81.3	-16.4185	-12.5122	-8.42285	-4.88281	-1.09863	2.56348	6.04248	9.70459	13.3057	16.9678	20.1416	-100.159	-80.0476	-60.0586	-40.0391	-19.989	0	19.989	40.0391	60.0891	80.0476	100.098
81.4	-16.4795	-12.5122	-8.42285	-4.82178	-1.09863	2.56348	6.04248	9.70459	13.3057	16.9678	20.0806	-100.098	-80.1086	-60.0586	-40.0391	-19.989	0	19.989	40.0085	60.0891	80.0476	100.067
81.5	-16.4795	-12.5122	-8.42285	-4.82178	-1.09863	2.56348	5.98144	9.64355	13.3057	16.9678	20.0806	-100.098	-80.0476	-60.0891	-40.0696	-20.05	30.5176	20.0195	40.0391	60.0586	80.0476	100.098
81.6	-16.5405	-12.5122	-8.42285	-4.82178	-1.0376	2.56348	6.04248	9.64355	13.2446	16.9678	20.0806	-100.128	-80.0781	-60.0281	-40.0391	-19.989	30.5176	19.989	40.0391	60.0891	80.0781	100.067
81.7	-16.5405	-12.4512	-8.42285	-4.76074	-1.09863	2.56348	6.04248	9.64355	13.2446	16.9678	20.1416	-100.128	-80.0781	-60.0586	-40.0085	-20.0195	30.5176	19.989	40.0391	60.0891	80.0781	100.098
81.8	-16.4795	-12.4512	-8.42285	-4.69971	-1.09863	2.56348	6.04248	9.64355	13.2446	16.9678	20.1416	-100.128	-80.1086	-60.0586	-40.0391	-19.989	0	19.989	40.0391	60.0891	80.0781	100.098
81.9	-16.4185	-12.3901	-8.42285	-4.63867	-1.09863	2.56348	6.04248	9.64355	13.2446	16.9678	20.0806	-100.128	-80.0781	-60.0586	-40.0391	-19.989	0	19.989	40.0696	60.0586	80.0781	100.098
82	-16.3574	-12.3291	-8.36182	-4.63867	-1.15967	2.50244	6.04248	9.64355	13.2446	16.9678	20.0806	-100.159	-80.1086	-60.0586	-40.0391	-19.9585	30.5176	19.989	40.0391	60.0891	80.0171	100.128
82.1	-16.2964	-12.3291	-8.36182	-4.69971	-1.15967	2.44141	6.04248	9.70459	13.2446	16.9678	20.0806	-100.098	-80.1086	-60.0586	-40.0391	-20.0195	0	19.989	40.0391	60.1196	80.0476	100.098
82.2	-16.3574	-12.3291	-8.36182	-4.76074	-1.09863	2.38037	6.10352	9.70459	13.2446	17.0288	20.0806	-100.128	-80.0476	-60.0586	-40.0696	-19.989	30.5176	19.989	40.0085	60.0586	80.0476	100.098
82.3	-16.3574	-12.3901	-8.36182	-4.76074	-1.09863	2.44141	6.10352	9.70459	13.1836	17.0288	20.0806	-100.128	-80.1086	-60.0586	-40.0391	-20.0195	61.0352	20.0195	40.0696	60.0586	80.0171	100.128
82.4	-16.4185	-12.3901	-8.36182	-4.76074	-1.0376	2.44141	6.10352	9.64355	13.1836	16.9678	20.0806	-100.159	-80.0476	-60.0586	-40.0696	-19.989	61.0352	20.0195	40.0696	60.0586	80.0476	100.128
82.5	-16.3574	-12.2681	-8.30078	-4.76074	-1.0376	2.50244	6.10352	9.52148	13.1226	16.9678	20.1416	-100.128	-80.0781	-60.0586	-40.0391	-20.0195	61.0352	19.989	40.0391	60.0891	80.0476	100.098
82.6	-16.3574	-12.207	-8.30078	-4.76074	-1.0376	2.44141	6.10352	9.52148	13.0615	16.9067	20.1416	-100.128	-80.0476	-60.0586	-40.0391	-20.0195	0	19.989	40.0391	60.0891	80.0781	100.098
82.7	-16.2964	-12.207	-8.30078	-4.76074	-1.0376	2.44141	6.04248	9.58252	13.1226	16.9067	20.0806	-100.128	-80.0781	-60.0586	-40.0085	-20.0195	0	20.0195	40.0696	60.0586	80.0476	100.098
82.8	-16.2964	-12.207	-8.30078	-4.76074	-1.09863	2.44141	5.98144	9.64355	13.1836	16.9067	20.0195	-100.128	-80.0781	-60.0891	-40.0085	-19.989	0	20.0195	40.0696	60.0586	80.0781	100.098
82.9	-16.2964	-12.207	-8.36182	-4.76074	-1.15967	2.44141	5.98144	9.64355	13.1836	16.8457	19.9585	-100.098	-80.0781	-60.0891	-40.0085	-20.0195	30.5176	20.0195	40.0696	60.0891	80.0476	100.037
83	-16.2964	-12.207	-8.36182	-4.82178	-1.15967	2.44141	5.92041	9.64355	13.2446	16.8457	19.9585	-100.128	-80.0781	-60.0586	-40.0391	-20.0195	30.5176	19.989	40.0391	60.0586	80.0476	100.098
83.1	-16.2964	-12.207	-8.36182	-4.82178	-1.15967	2.50244	5.92041	9.64355	13.2446	16.7847	19.9585	-100.128	-80.0781	-60.0281	-40.0696	-19.989	30.5176	20.0195	40.0085	60.0586	80.0781	100.098
83.2	-16.2354	-12.146	-8.36182	-4.76074	-1.15967	2.50244	5.85937	9.70459	13.1836	16.7847	19.8975	-100.128	-80.0781	-60.0586	-40.0391	-20.0195	30.5176	20.0195	40.0696	60.0586	80.0476	100.098
83.3	-16.1743	-12.146	-8.36182	-4.76074	-1.15967	2.50244	5.85937	9.70459	13.1836	16.7847	19.8975	-100.128	-80.0476	-60.0586	-40.0391	-20.0195	30.5176	20.0195	40.0391	60.0281	80.0781	100.098
83.4	-16.1133	-12.146	-8.36182	-4.76074	-1.15967	2.50244	5.85937	9.70459	13.1226	16.7236	19.8975	-100.128	-80.0476	-60.0586	-40.0391	-20.0195	61.0352	19.989	40.0696	60.0586	80.0476	100.098
83.5	-16.1133	-12.207	-8.36182	-4.76074	-1.15967	2.50244	5.92041	9.64355	13.0615	16.7236	19.8975	-100.128	-80.0781	-60.0891	-40.0085	-19.989	0	19.9585	40.0391	60.0586	80.0781	100.067
83.6	-16.1133	-12.207	-8.30078	-4.76074	-1.15967	2.50244	5.92041	9.64355	13.0615	16.7236	19.8975	-100.128	-80.0781	-60.0586	-40.0085	-19.989	30.5176	20.0195	40.0391	60.0586	80.0476	100.098
83.7	-16.0522	-12.2681	-8.23975	-4.82178	-1.15967	2.50244	5.98144	9.64355	13.0615	16.7847	19.8975	-100.128	-80.1086	-60.0586	-40.0085	-19.989	0	19.989	40.0391	60.0891	80.0781	100.098
83.8	-15.9912	-12.2681	-8.23975	-4.82178	-1.2207	2.50244	5.98144	9.64355	13.0615	16.7847	19.8975	-100.128	-80.0781	-60.0586	-40.0696	-19.989	30.5176	20.0195	40.0085	60.0891	80.0476	100.067
83.9	-15.9912	-12.207	-8.23975	-4.82178	-1.15967	2.50244	5.98144	9.64355	13.0615	16.7236	19.9585	-100.098	-80.0781	-60.0586	-40.0391	-20.0195	0	20.0195	40.0085	60.0586	80.0476	100.098
84	-15.9912	-12.207	-8.23975	-4.76074	-1.09863	2.50244	5.98144	9.58252	13.0615	16.7236	19.8975	-100.098	-80.0781	-60.0586	-40.0085	-20.0195	30.5176	20.0195	40.0696	60.0586	80.0781	100.098
84.1	-15.9912	-12.146	-8.23975	-4.76074	-1.0376	2.56348	5.92041	9.52148	13.0615	16.7236	19.8975	-100.067	-80.0781	-60.0586	-40.0391	-20.0195	30.5176	19.989	40.0391	60.0586	80.0476	100.128
84.2	-16.0522	-12.146	-8.23975	-4.76074	-0.976562	2.56348	5.98144	9.58252	13.1226	16.6626	19.8975	-100.098	-80.1086	-60.0586	-40.0391	-20.05	30.5176	19.989	40.0391	60.0586	80.1086	100.098
84.3	-15.9912	-12.085	-8.23975	-4.76074	-0.976562	2.56348	5.98144	9.64355	13.1226	16.7236	19.8364	-100.128	-80.1086	-60.0891	-40.0391	-20.0195	61.0352	19.989	40.0696	60.0586	80.0476	100.098
84.4	-15.9912	-12.0239	-8.17871	-4.76074	-1.0376	2.56348	5.98144	9.64355	13.1226	16.7236	19.8364	-100.098	-80.0781	-60.0586	-40.0391	-19.9585	0	19.989	40.0085	60.0891	80.0476	100.098
84.5	-15.9912	-11.9629	-8.17871	-4.69971	-1.0376	2.56348	5.98144	9.64355	13.1226	16.6626	19.7754	-100.128	-80.0781	-60.0586	-40.0391	-19.989	0	20.0195	40.0391	60.0891	80.0781	100.098
84.6	-15.9912	-11.9629	-8.17871	-4.63867	-1.0376	2.56348	5.98144	9.64355	13.1226	16.6016	19.7144	-100.128	-80.0781	-60.0586	-40.0391	-20.0195	30.5176	19.989	40.0085	60.0891	80.0781	100.098
84.7	-15.9302	-11.9629	-8.17871	-4.57764	-1.0376	2.56348	5.92041	9.52148	13.0615	16.5405	19.7144	-100.128	-80.0781	-60.1196	-40.0391	-19.989	0	19.9585	40.0391	60.0586	80.0476	100.067
84.8	-15.9302	-11.9629	-8.17871	-4.57764	-1.0376	2.56348	5.85937	9.46045	13.0615	16.5405	19.7754	-100.159	-80.0781	-60.0586	-40.0696	-19.989	30.5176	19.989	40.0391	60.0891	80.0476	100.098
84.9	-15.9302	-12.0239	-8.23975	-4.63867	-1.09863	2.56348	5.92041	9.52148	13.1226	16.5405	19.7754	-100.159	-80.0781	-60.0586	-40.0391	-19.989	30.5176	19.989	40.0391	60.0891	80.0781	100.098
85	-15.9302	-12.085	-8.23975	-4.63867	-1.09863	2.56348	5.92041	9.58252	13.1836	16.6016	19.7754	-100.098	-80.0781	-60.0891	-40.0085	-20.0195	0	19.989	40.0391	60.0586	80.0781	100.098
85.1	-15.9302	-12.085	-8.17871	-4.63867	-1.09863	2.56348	5.92041	9.64355	13.1226	16.6016	19.7144	-100.098	-80.0781	-60.0891	-40.0391	-19.989	0	19.989	40.0391	60.0281	80.0781	100.098
85.2	-15.9302	-12.0239	-8.05664	-4.63867	-1.09863	2.56348	5.85937	9.58252	13.0615	16.5405	19.7144	-100.098	-80.0781	-60.0891	-40.0391	-19.989	-30.5176	19.989	40.0391	60.0586	80.0476	100.128
85.3	-15.8081	-11.9629	-7.9956	-4.63867	-1.09863	2.56348	5.85937	9.52148	13.0005	16.5405	19.6533	-100.128	-80.0781	-60.0586	-40.0391	-19.989	0	20.0195	40.0085	60.0586	80.0476	100.098
85.4	-15.7471	-11.9629	-7.9956	-4.63867	-1.15967	2.50244	5.79834	9.52148	13.0005	16.5405	19.7144	-100.098	-80.0781	-60.0891	-40.0696	-20.0195	0	19.989	40.0085	60.0586	80.0476	100.067
85.5	-15.7471	-11.9019	-8.05664	-4.63867	-1.09863	2.50244	5.85937	9.52148	13.0005	16.4795	19.7144	-100.128	-80.0781	-60.0891	-40.0696	-20.0195	0	20.0195	40.0391	60.1196	80.0171	100.098
85.6	-15.8081	-11.9019	-8.05664	-4.69971	-1.0376	2.44141	5.85937	9.52148	13.0005	16.4795	19.7144	-100.159	-80.0781	-60.0586	-40.0391	-19.989	0	19.989	40.0391	60.0891	80.0476	100.098
85.7	-15.8081	-11.9019	-8.05664	-4.69971	-1.0376	2.50244	5.85937	9.52148	12.9395	16.4795	19.7144	-100.128	-80.0781	-60.0281	-40.0391	-19.989	61.0352	20.0195	40.0391	60.0586	80.0476	100.098
85.8	-15.7471	-11.9019	-7.9956	-4.69971	-0.976562	2.50244	5.85937	9.46045	12.8174	16.3574	19.6533	-100.128	-80.0781	-60.0281	-40.0391	-19.989	0	19.989	40.0696	60.0891	80.0476	100.128
85.9	-15.7471	-11.9019	-7.9956	-4.69971	-1.0376	2.50244	5.7373	9.33838	12.6953	16.2964	19.6533	-100.098	-80.0781	-60.0891	-40.0391	-20.0195	30.5176	20.0195	40.0391	59.9976	80.0476	100.128
86	-15.686	-11.9019	-7.9956	-4.76074	-1.15967	2.44141	5.79834	9.33838	12.7563	16.3574	19.7754	-100.128	-80.1086	-60.0586	-40.0391	-20.0195	0	20.0195	40.0391	60.0281	80.0781	100.098
86.1	-15.686	-11.9629	-8.17871	-4.76074	-1.15967	2.50244	5.92041	9.46045	12.8784	16.4795	19.8364	-100.128	-80.0781	-60.0586	-40.0085	-20.0195	0	20.0195	40.0085	60.0281	80.0476	100.098
86.2	-15.8691	-12.085	-8.23975	-4.69971	-1.0376	2.68555	6.04248	9.52148	12.8784	16.6016	19.8364	-100.067	-80.0781	-60.0891	-40.0391	-19.9585	-30.5176	19.989	40.0391	60.0586	80.0781	100.128
86.3	-15.8691	-12.0239	-8.17871	-4.57764	-0.915527	2.74658	6.04248	9.58252	12.9395	16.6016	19.7754	-100.128	-80.0781	-60.0891	-40.0696	-20.05	30.5176	20.0195	39.978	60.0281	80.0476	100.098
86.4	-15.7471	-11.9019	-8.11768	-4.5166	-0.854492	2.74658	5.98144	9.52148	12.9395	16.5405	19.6533	-100.128	-80.0781	-60.0891	-40.0391	-20.0195	0	20.0195	40.0391	60.0586	80.0781	100.098
86.5	-15.564	-11.8408	-7.9956	-4.5166	-0.854492	2.68555	5.92041	9.52148	12.9395	16.5405	19.5923	-100.159	-80.1392	-60.0891	-40.0696	-20.0195	30.5176	19.9585	40.0391	60.0586	80.0781	100.098
86.6	-15.5029	-11.7798	-7.93457	-4.45557	-0.854492	2.62451	5.92041	9.46045	12.9395	16.5405	19.5923	-100.128	-80.1086	-60.0586	-40.0696	-20.05	0	19.989	40.0085	60.0586	80.0781	100.128
86.7	-15.5029	-11.8408	-7.93457	-4.5166	-0.854492	2.62451	5.92041	9.46045	12.9395	16.4795	19.5923	-100.128	-80.0781	-60.0891	-40.0391	-20.0195	30.5176	19.989	40.0085	60.0586	80.0476	100.128
86.8	-15.5029	-11.9019	-7.93457	-4.5166	-0.915527	2.62451	5.92041	9.46045	13.0005	16.4795	19.5923	-100.128	-80.1392	-60.0586	-40.0391	-19.989	0	19.989	40.0391	60.0586	80.0781	100.128
86.9	-15.5029	-11.9019	-7.93457	-4.57764	-0.915527	2.62451	5.92041	9.46045	13.0005	16.5405	19.5923	-100.128	-80.0781	-60.0891	-40.0391	-20.0195	30.5176	19.989	39.978	60.0281	80.0476	100.128
87	-15.564	-11.8408	-7.93457	-4.5166	-0.976562	2.62451	5.85937	9.46045	13.0615	16.5405	19.6533	-100.128	-80.0476	-60.0891	-40.0696	-19.989	0	20.0195	40.0696	60.0586	80.0476	100.098
87.1	-15.564	-11.8408	-7.93457	-4.5166	-1.0376	2.62451	5.85937	9.46045	13.1226	16.5405	19.6533	-100.128	-80.0781	-60.1196	-40.1001	-20.0195	30.5176	19.989	40.0391	60.0891	80.0476	100.098
87.2	-15.564	-11.7798	-7.93457	-4.45557	-1.0376	2.62451	5.85937	9.46045	13.0615	16.5405	19.6533	-100.128	-80.1392	-60.0586	-40.0391	-19.989	30.5176	19.989	40.0391	60.0586	80.0171	100.098
87.3	-15.625	-11.7798	-7.87353	-4.45557	-1.0376	2.62451	5.85937	9.46045	13.0615	16.4795	19.5923	-100.159	-80.1392	-60.0891	-40.0391	-20.0195	0	19.9585	40.0391	60.0891	80.1086	100.098
87.4	-15.625	-11.7187	-7.8125	-4.39453	-1.0376	2.62451	5.85937	9.46045	13.0005	16.4795	19.5312	-100.128	-80.0781	-60.0281	-40.0696	-20.0195	30.5176	19.989	40.0391	60.0586	80.0476	100.128
87.5	-15.625	-11.7187	-7.87353	-4.39453	-1.0376	2.56348	5.85937	9.46045	12.9395	16.4185	19.5312	-100.128	-80.1086	-60.0891	-40.0085	-20.0195	30.5176	19.989	40.0391	60.0891	80.0781	100.128
87.6	-15.564	-11.7187	-7.87353	-4.39453	-0.976562	2.50244	5.85937	9.46045	12.9395	16.4185	19.5312	-100.128	-80.0781	-60.0586	-40.0696	-19.989	-30.5176	19.989	40.0696	60.0281	80.0781	100.128
87.7	-15.564	-11.7187	-7.87353	-4.39453	-0.976562	2.50244	5.92041	9.52148	12.9395	16.4185	19.5312	-100.098	-80.0781	-60.0891	-40.0391	-20.0195	-30.5176	20.0195	40.0085	60.0586	80.0476	100.098
87.8	-15.564	-11.7798	-7.93457	-4.39453	-0.915527	2.50244	5.98144	9.52148	12.8784	16.4185	19.5312	-100.128	-80.1086	-60.0891	-40.0696	-19.989	-30.5176	19.989	40.0391	60.0891	80.0476	100.098
87.9	-15.564	-11.7187	-7.93457	-4.39453	-0.854492	2.50244	5.98144	9.52148	12.8174	16.4185	19.4702	-100.128	-80.0781	-60.0891	-40.1001	-19.989	0	20.0195	40.0085	60.0586	80.0476	100.098
88	-15.5029	-11.6577	-7.93457	-4.39453	-0.854492	2.56348	5.98144	9.46045	12.8174	16.4185	19.4702	-100.128	-80.0781	-60.0586	-40.0696	-20.0195	30.5176	19.989	40.0391	60.0891	80.0476	100.098
88.1	-15.4419	-11.6577	-7.93457	-4.39453	-0.915527	2.62451	5.98144	9.39941	12.8174	16.4185	19.4092	-100.098	-80.0781	-60.0891	-40.0696	-20.0195	0	20.0195	40.0391	60.0891	80.0171	100.098
88.2	-15.3809	-11.6577	-7.93457	-4.39453	-0.976562	2.62451	5.98144	9.39941	12.8174	16.4185	19.4092	-100.159	-80.1086	-60.0891	-40.0696	-20.05	30.5176	19.989	40.0391	60.0586	80.0781	100.159
88.3	-15.3809	-11.7187	-7.93457	-4.39453	-1.0376	2.68555	5.92041	9.39941	12.8174	16.4185	19.4092	-100.128	-80.1392	-60.0891	-40.0391	-20.0195	-30.5176	19.989	40.0391	60.0586	80.0476	100.098
88.4	-15.3809	-11.7187	-7.93457	-4.39453	-1.0376	2.68555	5.92041	9.46045	12.8174	16.4185	19.4092	-100.159	-80.1086	-60.0891	-40.0696	-20.0195	-30.5176	19.989	40.0696	60.0586	80.0781	100.159
88.5	-15.3198	-11.7187	-7.93457	-4.3335	-1.0376	2.68555	5.85937	9.46045	12.8174	16.3574	19.2871	-100.128	-80.1392	-60.0891	-40.0391	-20.0195	0	19.989	40.0391	60.0586	80.0476	100.098
88.6	-15.3198	-11.6577	-7.87353	-4.39453	-0.976562	2.68555	5.85937	9.46045	12.8174	16.2964	19.2261	-100.128	-80.1086	-60.0891	-40.0391	-20.0195	30.5176	19.989	40.0085	60.0281	80.0781	100.128
88.7	-15.3198	-11.5967	-7.8125	-4.39453	-0.976562	2.62451	5.92041	9.46045	12.8174	16.2964	19.2261	-100.159	-80.1086	-60.1196	-40.0696	-19.989	0	19.989	40.0085	60.0586	80.0476	100.098
88.8	-15.3198	-11.5967	-7.8125	-4.39453	-0.915527	2.62451	5.92041	9.39941	12.8174	16.2964	19.165	-100.128	-80.0781	-60.1196	-40.1001	-20.05	0	20.0195	40.0391	60.0891	80.0781	100.098
88.9	-15.2588	-11.5967	-7.75146	-4.45557	-0.915527	2.62451	5.92041	9.39941	12.8174	16.3574	19.2261	-100.128	-80.0781	-60.0891	-40.0696	-20.0195	0	20.0195	40.0085	60.0586	80.0476	100.098
89	-15.3198	-11.5967	-7.75146	-4.45557	-0.915527	2.62451	5.92041	9.33838	12.8174	16.2964	19.2261	-100.128	-80.0781	-60.0891	-40.0696	-20.05	0	19.989	40.0391	60.0586	80.0781	100.098
89.1	-15.3198	-11.6577	-7.8125	-4.45557	-0.915527	2.62451	5.92041	9.33838	12.8174	16.2964	19.2261	-100.159	-80.0781	-60.0586	-40.0391	-20.05	-30.5176	19.989	40.0391	60.0281	80.0781	100.128
89.2	-15.3198	-11.6577	-7.8125	-4.45557	-0.915527	2.62451	5.85937	9.27734	12.8784	16.2964	19.2261	-100.128	-80.1086	-60.0891	-40.0696	-20.0195	0	19.9585	40.0696	60.0281	80.0781	100.128
89.3	-15.2588	-11.6577	-7.8125	-4.45557	-0.915527	2.56348	5.85937	9.27734	12.8784	16.2964	19.2871	-100.098	-80.1086	-60.0586	-40.0085	-20.0195	-30.5176	19.9585	40.0085	60.0281	80.0476	100.128
89.4	-15.2588	-11.5967	-7.8125	-4.45557	-0.915527	2.62451	5.92041	9.33838	12.8784	16.2964	19.2871	-100.159	-80.0781	-60.0891	-40.0696	-20.0195	0	20.0195	40.0391	60.0586	80.1086	100.098
89.5	-15.2588	-11.5356	-7.75146	-4.39453	-0.854492	2.62451	5.92041	9.33838	12.8784	16.2964	19.3481	-100.098	-80.1086	-60.0891	-40.0696	-19.989	30.5176	20.0195	40.0085	60.0586	80.0476	100.128
89.6	-15.1978	-11.5356	-7.69043	-4.39453	-0.793457	2.56348	5.98144	9.39941	12.8784	16.2354	19.3481	-100.189	-80.0781	-60.0891	-40.1001	-20.05	30.5176	20.0195	40.0391	60.0891	80.0476	100.128
89.7	-15.1978	-11.4746	-7.69043	-4.3335	-0.793457	2.56348	6.04248	9.39941	12.8784	16.2354	19.4092	-100.098	-80.0476	-60.0586	-40.0696	-20.0806	0	20.0195	40.0085	60.0891	80.0476	100.128
89.8	-15.1367	-11.4746	-7.69043	-4.3335	-0.793457	2.56348	6.04248	9.39941	12.8174	16.2354	19.3481	-100.128	-80.1392	-60.0586	-40.0696	-20.05	30.5176	19.989	40.0696	60.0586	80.0781	100.128
89.9	-15.1367	-11.5356	-7.75146	-4.3335	-0.915527	2.56348	5.98144	9.33838	12.7563	16.2354	19.3481	-100.159	-80.0781	-60.0891	-40.0696	-20.05	0	19.989	40.0391	60.0586	80.0476	100.128
90	-15.0757	-11.5356	-7.75146	-4.3335	-0.976562	2.62451	5.98144	9.27734	12.7563	16.1743	19.2871	-100.128	-80.1086	-60.1196	-40.0696	-20.05	0	19.9585	40.0391	60.0586	80.0781	100.128
90.1	-15.0757	-11.5356	-7.8125	-4.3335	-1.0376	2.62451	5.92041	9.27734	12.7563	16.1743	19.2871	-100.128	-80.1086	-60.1196	-40.0696	-19.989	0	19.989	40.0391	60.0281	80.0476	100.128
90.2	-15.0757	-11.5356	-7.75146	-4.3335	-1.0376	2.62451	5.92041	9.33838	12.7563	16.1743	19.2871	-100.128	-80.1086	-60.0891	-40.0391	-20.05	-30.5176	19.989	40.0391	60.0281	80.0476	100.159
90.3	-15.1367	-11.5356	-7.75146	-4.39453	-0.976562	2.56348	5.92041	9.33838	12.7563	16.1743	19.2871	-100.128	-80.1086	-60.0891	-40.0696	-20.0195	-30.5176	20.0195	40.0391	60.0281	80.0781	100.128
90.4	-15.1367	-11.5356	-7.75146	-4.39453	-0.915527	2.62451	5.85937	9.33838	12.7563	16.1743	19.2871	-100.159	-80.0781	-60.0891	-40.0696	-19.989	0	19.989	40.0391	60.0586	80.0476	100.159
90.5	-15.1367	-11.4746	-7.69043	-4.3335	-0.854492	2.62451	5.85937	9.33838	12.7563	16.1743	19.2261	-100.128	-80.1086	-60.1196	-40.0696	-20.0806	0	20.0195	40.0391	60.0586	80.0476	100.128
90.6	-15.1367	-11.4136	-7.75146	-4.3335	-0.854492	2.62451	5.79834	9.27734	12.7563	16.1743	19.2261	-100.128	-80.0476	-60.0586	-40.0696	-20.05	0	20.0195	40.0391	60.0586	80.0781	100.098
90.7	-15.0757	-11.3525	-7.75146	-4.3335	-0.854492	2.62451	5.7373	9.27734	12.7563	16.1743	19.165	-100.128	-80.1086	-60.0891	-40.0391	-20.0195	0	19.9585	40.0391	60.0586	80.0781	100.128
90.8	-15.0757	-11.4136	-7.75146	-4.39453	-0.854492	2.62451	5.7373	9.27734	12.8174	16.1743	19.165	-100.159	-80.1086	-60.0891	-40.0696	-20.0195	-30.5176	19.989	40.0391	60.0281	80.0476	100.128
90.9	-15.0757	-11.4136	-7.75146	-4.39453	-0.854492	2.62451	5.7373	9.33838	12.8174	16.1743	19.2261	-100.159	-80.0781	-60.1196	-40.1001	-20.0806	30.5176	19.989	40.0391	60.0281	80.0476	100.128
91	-15.0757	-11.4136	-7.69043	-4.3335	-0.854492	2.62451	5.7373	9.39941	12.7563	16.1743	19.2261	-100.159	-80.1392	-60.0891	-40.0391	-20.0195	-61.0352	19.989	40.0085	60.0281	80.0476	100.098
91.1	-15.0146	-11.4136	-7.69043	-4.3335	-0.854492	2.62451	5.7373	9.39941	12.7563	16.2354	19.2871	-100.128	-80.0781	-60.1196	-40.0696	-20.0195	-61.0352	20.0195	40.0391	60.0586	80.0171	100.128
91.2	-15.0146	-11.4136	-7.69043	-4.3335	-0.793457	2.56348	5.79834	9.33838	12.6953	16.2354	19.2871	-100.128	-80.1086	-60.0891	-40.1001	-19.989	-30.5176	20.0195	40.0391	60.0586	80.0476	100.128
91.3	-14.9536	-11.4136	-7.62939	-4.27246	-0.793457	2.56348	5.85937	9.33838	12.6953	16.2354	19.2871	-100.159	-80.0781	-60.0891	-40.0696	-19.989	0	20.0195	40.0085	60.0891	80.0476	100.128
91.4	-14.8926	-11.4136	-7.62939	-4.27246	-0.793457	2.62451	5.85937	9.27734	12.6953	16.2354	19.3481	-100.159	-80.0476	-60.0586	-40.0696	-20.0195	0	19.989	40.0391	60.0586	80.0171	100.128
91.5	-14.8926	-11.4136	-7.62939	-4.21143	-0.793457	2.62451	5.79834	9.27734	12.6343	16.2354	19.3481	-100.159	-80.1086	-60.0891	-40.0696	-20.0195	0	20.0195	40.0085	60.0586	80.0476	100.159
91.6	-14.8926	-11.3525	-7.62939	-4.15039	-0.793457	2.62451	5.79834	9.27734	12.6343	16.1743	19.3481	-100.189	-80.1086	-60.0891	-40.0696	-20.0195	0	20.0195	40.0085	60.0891	80.0476	100.128
91.7	-14.8926	-11.2915	-7.62939	-4.15039	-0.793457	2.62451	5.79834	9.27734	12.6343	16.1743	19.2871	-100.128	-80.0781	-60.1196	-40.0696	-20.05	0	19.989	40.0391	60.0586	80.0476	100.128
91.8	-14.8926	-11.2915	-7.56836	-4.21143	-0.793457	2.62451	5.85937	9.27734	12.6343	16.1133	19.2871	-100.098	-80.1086	-60.0891	-40.0696	-19.989	-30.5176	20.0195	40.0391	60.0891	80.0476	100.128
91.9	-14.8315	-11.2915	-7.56836	-4.27246	-0.793457	2.62451	5.85937	9.27734	12.6343	16.1133	19.2261	-100.128	-80.1086	-60.0891	-40.0696	-20.0195	30.5176	20.0195	40.0085	60.0586	80.0476	100.128
92	-14.8315	-11.3525	-7.50732	-4.27246	-0.793457	2.62451	5.85937	9.27734	12.6953	16.0522	19.165	-100.128	-80.0781	-60.0891	-40.0696	-20.0195	0	19.989	40.0391	60.0891	80.0476	100.128
92.1	-14.8926	-11.3525	-7.56836	-4.27246	-0.793457	2.62451	5.79834	9.21631	12.6953	16.0522	19.104	-100.128	-80.1086	-60.0891	-40.0696	-19.989	30.5176	19.989	40.0085	60.0586	80.0476	100.098
92.2	-14.8926	-11.3525	-7.50732	-4.21143	-0.793457	2.62451	5.79834	9.21631	12.6953	16.0522	19.104	-100.189	-80.0781	-60.0586	-40.0696	-20.05	0	20.0195	40.0391	60.0281	80.0781	100.128
92.3	-14.8926	-11.2915	-7.50732	-4.21143	-0.793457	2.62451	5.79834	9.27734	12.6343	16.0522	19.104	-100.159	-80.0781	-60.1196	-40.0696	-20.05	0	19.989	40.0391	60.0586	80.0781	100.128
92.4	-14.8926	-11.2915	-7.44629	-4.21143	-0.854492	2.56348	5.79834	9.21631	12.6343	16.0522	19.043	-100.128	-80.1086	-60.1196	-40.0391	-20.0195	0	19.989	40.0391	60.0281	80.0476	100.159
92.5	-14.8926	-11.2915	-7.44629	-4.21143	-0.854492	2.56348	5.85937	9.21631	12.5732	15.9912	18.9819	-100.098	-80.1086	-60.0891	-40.0391	-20.0195	-30.5176	19.989	40.0696	60.0586	80.0476	100.128
92.6	-14.8926	-11.2305	-7.44629	-4.27246	-0.915527	2.50244	5.85937	9.21631	12.5732	15.9912	18.9819	-100.159	-80.1392	-60.1196	-40.1001	-20.0195	0	20.0195	40.0085	60.0281	80.0781	100.128
92.7	-14.8926	-11.2305	-7.50732	-4.27246	-0.854492	2.56348	5.85937	9.15527	12.5732	15.9302	18.9819	-100.159	-80.1086	-60.0891	-40.0696	-20.0195	0	19.989	40.0391	60.0281	80.0476	100.098
92.8	-14.8926	-11.2305	-7.50732	-4.27246	-0.854492	2.56348	5.85937	9.15527	12.5732	15.8691	18.9819	-100.128	-80.1086	-60.0891	-40.0696	-20.0195	-30.5176	20.0195	40.0085	60.0586	80.0781	100.067
92.9	-14.8315	-11.2305	-7.50732	-4.27246	-0.793457	2.56348	5.79834	9.15527	12.5732	15.9302	19.104	-100.128	-80.1086	-60.1196	-40.0696	-20.05	-30.5176	20.0195	40.0085	60.0891	80.0171	100.128
93	-14.8315	-11.2305	-7.50732	-4.27246	-0.793457	2.56348	5.79834	9.21631	12.6343	15.9912	19.165	-100.128	-80.0781	-60.0891	-40.0696	-20.0195	0	20.0195	40.0696	60.0891	80.0476	100.128
93.1	-14.7705	-11.2305	-7.50732	-4.21143	-0.732422	2.62451	5.85937	9.21631	12.6343	15.9912	19.165	-100.098	-80.0476	-60.0586	-40.0696	-20.0195	0	20.0195	40.0696	60.0891	80.0781	100.128
93.2	-14.7705	-11.1694	-7.50732	-4.15039	-0.732422	2.62451	5.85937	9.21631	12.6343	15.9302	19.104	-100.159	-80.0781	-60.0891	-40.0696	-20.0195	0	19.989	40.0391	60.0586	80.0781	100.128
93.3	-14.7095	-11.0474	-7.44629	-4.08936	-0.793457	2.56348	5.79834	9.15527	12.6343	15.9302	19.043	-100.128	-80.0781	-60.0891	-40.0391	-19.989	-30.5176	19.989	40.0391	60.0891	80.0476	100.159
93.4	-14.6484	-11.0474	-7.44629	-4.15039	-0.793457	2.56348	5.79834	9.15527	12.6343	15.9302	19.043	-100.128	-80.1086	-60.1196	-40.0391	-19.989	30.5176	20.0195	40.0391	60.0586	80.0171	100.098
93.5	-14.6484	-11.0474	-7.50732	-4.21143	-0.854492	2.56348	5.79834	9.15527	12.6343	15.9302	19.043	-100.159	-80.0781	-60.0891	-40.0696	-20.0195	30.5176	20.0195	39.978	60.0586	80.0781	100.128
93.6	-14.7095	-11.1084	-7.56836	-4.21143	-0.854492	2.62451	5.79834	9.15527	12.6343	15.9302	19.043	-100.128	-80.0476	-60.0891	-40.0696	-20.0195	30.5176	19.989	40.0085	60.0891	80.0476	100.098
93.7	-14.7705	-11.1694	-7.56836	-4.21143	-0.854492	2.62451	5.7373	9.21631	12.6343	15.9302	18.9819	-100.128	-80.0781	-60.0891	-40.0696	-20.0195	61.0352	20.0195	40.0391	60.0891	80.0476	100.128
93.8	-14.7705	-11.1694	-7.50732	-4.21143	-0.793457	2.56348	5.79834	9.21631	12.6343	15.9302	18.9819	-100.159	-80.0476	-60.0891	-40.0696	-20.0195	30.5176	19.989	40.0696	60.0586	80.0476	100.128
93.9	-14.7095	-11.1084	-7.50732	-4.21143	-0.793457	2.56348	5.79834	9.21631	12.5732	15.9912	19.043	-100.159	-80.0781	-60.0586	-40.0696	-20.05	30.5176	19.989	40.0391	60.0586	80.1086	100.128
94	-14.7095	-11.1084	-7.50732	-4.15039	-0.793457	2.56348	5.85937	9.33838	12.6343	16.1133	19.104	-100.128	-80.1086	-60.0891	-40.0696	-20.05	0	19.989	40.0391	60.0586	80.0781	100.128
94.1	-14.7095	-11.1084	-7.50732	-4.15039	-0.732422	2.68555	5.92041	9.33838	12.6343	16.0522	19.043	-100.159	-80.0476	-60.1196	-40.0391	-19.989	0	19.989	40.0696	60.0586	80.0781	100.098
94.2	-14.7095	-11.1084	-7.44629	-4.02832	-0.671387	2.74658	5.85937	9.21631	12.5732	15.9302	18.9209	-100.159	-80.0781	-60.1196	-40.0391	-20.0195	0	20.0195	40.0696	60.0281	80.0781	100.098
94.3	-14.6484	-10.9863	-7.32422	-3.96728	-0.671387	2.62451	5.79834	9.09424	12.5122	15.8081	18.9209	-100.128	-80.0781	-60.0891	-40.0696	-19.989	30.5176	19.989	39.978	60.0891	80.1392	100.067
94.4	-14.5874	-10.9863	-7.32422	-4.02832	-0.732422	2.56348	5.7373	8.97217	12.4512	15.8081	18.9209	-100.159	-80.1086	-60.1196	-40.0391	-19.989	30.5176	19.989	40.0696	60.0891	80.0476	100.098
94.5	-14.5874	-11.1084	-7.44629	-4.15039	-0.793457	2.50244	5.67627	8.97217	12.4512	15.9302	18.9819	-100.159	-80.0476	-60.0891	-40.0391	-20.0195	0	19.9585	40.0085	60.0891	80.0781	100.098
94.6	-14.7095	-11.1694	-7.44629	-4.27246	-0.854492	2.50244	5.67627	8.97217	12.4512	15.9302	18.9819	-100.128	-80.0781	-60.0586	-40.0696	-20.0195	0	19.989	40.0391	60.0586	80.0781	100.128
94.7	-14.7705	-11.1694	-7.44629	-4.27246	-0.793457	2.56348	5.7373	8.97217	12.3901	15.9302	18.9819	-100.128	-80.0476	-60.0586	-40.0391	-20.0195	0	19.989	40.0696	60.0891	80.0476	100.098
94.8	-14.7705	-11.1694	-7.44629	-4.21143	-0.732422	2.56348	5.7373	9.0332	12.4512	15.9302	18.9819	-100.128	-80.0781	-60.0281	-40.0085	-19.989	-30.5176	19.989	40.0391	60.0281	80.0781	100.128
94.9	-14.7095	-11.1084	-7.44629	-4.21143	-0.732422	2.56348	5.7373	9.0332	12.4512	15.8691	18.9209	-100.098	-80.0781	-60.0281	-40.0391	-20.05	0	19.989	40.0085	60.0586	80.0781	100.128
95	-14.6484	-11.0474	-7.44629	-4.15039	-0.671387	2.56348	5.7373	9.0332	12.4512	15.8081	18.9209	-100.098	-80.0781	-60.0891	-40.0391	-19.989	-61.0352	19.989	40.0085	60.0586	80.0781	100.128
95.1	-14.5264	-11.0474	-7.44629	-4.15039	-0.732422	2.56348	5.7373	9.0332	12.4512	15.8081	18.9209	-100.128	-80.0781	-60.0891	-40.0696	-19.989	30.5176	19.989	40.0085	60.0281	80.0781	100.098
95.2	-14.4653	-11.0474	-7.44629	-4.15039	-0.732422	2.56348	5.7373	9.0332	12.4512	15.8081	18.9209	-100.098	-80.1086	-60.0891	-40.1001	-20.0195	30.5176	20.0195	39.978	60.0891	80.0781	100.128
95.3	-14.4653	-11.0474	-7.38525	-4.08936	-0.793457	2.56348	5.7373	9.0332	12.4512	15.7471	18.9209	-100.128	-80.0476	-60.1196	-40.0696	-19.989	30.5176	19.989	39.978	60.0586	80.0476	100.098
95.4	-14.5264	-11.0474	-7.32422	-4.08936	-0.793457	2.56348	5.67627	9.0332	12.3901	15.686	18.8599	-100.159	-80.1086	-60.0586	-40.0391	-19.989	30.5176	19.989	40.0391	60.0891	80.0476	100.098
95.5	-14.5264	-11.1084	-7.32422	-4.15039	-0.793457	2.62451	5.67627	9.0332	12.3901	15.625	18.7988	-100.128	-80.0781	-60.0891	-40.0391	-20.05	0	19.989	40.0391	60.0891	80.0781	100.128
95.6	-14.5264	-11.1084	-7.32422	-4.15039	-0.793457	2.62451	5.67627	8.97217	12.3901	15.564	18.7378	-100.128	-80.0476	-60.0891	-40.0085	-20.0195	-30.5176	19.989	40.0391	60.0586	80.0781	100.128
95.7	-14.5264	-11.0474	-7.38525	-4.15039	-0.732422	2.68555	5.67627	8.97217	12.3901	15.625	18.7378	-100.128	-80.0781	-60.0891	-40.0391	-19.989	-30.5176	19.9585	40.0391	60.0586	80.0781	100.098
95.8	-14.5874	-11.0474	-7.44629	-4.15039	-0.732422	2.68555	5.7373	8.97217	12.3901	15.686	18.7378	-100.128	-80.0781	-60.0891	-39.978	-19.989	0	19.989	40.0391	60.0281	80.1086	100.128
95.9	-14.5264	-10.9863	-7.44629	-4.15039	-0.732422	2.68555	5.79834	8.97217	12.3901	15.686	18.6768	-100.098	-80.0781	-60.0586	-40.0391	-19.989	0	19.989	40.0085	60.0281	80.0781	100.098
96	-14.4653	-10.9863	-7.44629	-4.15039	-0.671387	2.68555	5.79834	8.97217	12.3901	15.686	18.7378	-100.098	-80.0781	-60.0891	-40.0391	-19.989	0	19.9585	40.0391	60.0586	80.0476	100.098
96.1	-14.4043	-10.9253	-7.38525	-4.15039	-0.732422	2.62451	5.79834	8.97217	12.3901	15.686	18.7378	-100.128	-80.1086	-60.0281	-40.0696	-20.0195	0	19.989	40.0391	60.0891	80.0476	100.067
96.2	-14.3433	-10.8643	-7.44629	-4.15039	-0.793457	2.56348	5.7373	8.97217	12.3901	15.625	18.7988	-100.128	-80.0781	-60.0891	-40.0391	-20.0195	0	19.9585	40.0696	60.0586	80.0171	100.098
96.3	-14.4043	-10.9253	-7.44629	-4.15039	-0.793457	2.56348	5.7373	8.97217	12.3901	15.625	18.7988	-100.128	-80.0781	-60.0891	-40.0391	-20.0195	30.5176	19.989	40.0696	60.0586	80.0781	100.067
96.4	-14.4043	-10.9253	-7.44629	-4.15039	-0.793457	2.56348	5.67627	8.97217	12.3901	15.625	18.7378	-100.189	-80.1086	-60.0586	-40.0391	-19.989	30.5176	19.9585	40.0391	60.0586	80.0781	100.098
96.5	-14.4653	-10.9863	-7.38525	-4.08936	-0.732422	2.50244	5.67627	9.0332	12.3291	15.625	18.7378	-100.159	-80.0781	-60.0586	-40.0391	-19.989	-30.5176	19.989	40.0391	60.0586	80.1086	100.098
96.6	-14.4653	-10.9863	-7.32422	-4.08936	-0.732422	2.50244	5.7373	9.0332	12.2681	15.625	18.6768	-100.128	-80.1392	-60.0586	-40.0085	-19.989	-30.5176	19.989	40.0391	60.0586	80.0476	100.098
96.7	-14.4653	-10.9253	-7.32422	-4.08936	-0.732422	2.50244	5.7373	9.09424	12.2681	15.686	18.6768	-100.098	-80.0781	-60.0891	-40.0391	-20.0195	0	19.989	40.0696	59.9976	80.0781	100.098
96.8	-14.4653	-10.9253	-7.32422	-4.15039	-0.732422	2.50244	5.7373	9.09424	12.2681	15.686	18.7378	-100.098	-80.0781	-60.0586	-40.0391	-19.989	-30.5176	19.989	39.978	60.0586	80.0476	100.128
96.9	-14.4043	-10.9253	-7.32422	-4.15039	-0.732422	2.50244	5.67627	9.0332	12.2681	15.686	18.7988	-100.098	-80.0476	-60.0586	-40.0696	-19.989	0	19.989	40.0085	60.0891	80.0781	100.067
97	-14.4043	-10.8643	-7.32422	-4.08936	-0.671387	2.56348	5.7373	9.0332	12.3291	15.625	18.7988	-100.128	-80.1086	-60.0281	-40.0085	-20.0195	0	19.989	40.0085	60.0891	80.0476	100.098
97.1	-14.4043	-10.8643	-7.32422	-4.08936	-0.671387	2.56348	5.7373	9.0332	12.3291	15.625	18.8599	-100.128	-80.1086	-60.0281	-40.0696	-19.989	30.5176	19.989	39.978	60.0586	80.0781	100.067
97.2	-14.4043	-10.8643	-7.32422	-4.02832	-0.671387	2.62451	5.79834	9.0332	12.3291	15.625	18.8599	-100.128	-80.0781	-60.0586	-40.0391	-19.9585	0	19.989	40.0391	60.0586	80.0781	100.098
97.3	-14.4043	-10.8643	-7.32422	-4.02832	-0.671387	2.56348	5.79834	9.0332	12.3291	15.564	18.8599	-100.128	-80.0781	-60.0891	-39.978	-19.989	-30.5176	19.989	40.0391	60.0586	80.0781	100.098
97.4	-14.4653	-10.8643	-7.26318	-4.02832	-0.732422	2.56348	5.85937	8.97217	12.3901	15.564	18.7988	-100.098	-80.1392	-60.0281	-40.0085	-19.989	-30.5176	19.989	40.0391	60.0281	80.0781	100.128
97.5	-14.4043	-10.8643	-7.26318	-4.02832	-0.793457	2.56348	5.79834	8.97217	12.3291	15.564	18.6768	-100.067	-80.0781	-60.0586	-40.0391	-19.989	0	19.989	40.0085	60.0281	80.0781	100.128
97.6	-14.4043	-10.8643	-7.26318	-4.02832	-0.732422	2.56348	5.7373	8.97217	12.2681	15.564	18.6157	-100.098	-80.1086	-60.0281	-40.0391	-19.9585	0	20.0195	40.0085	60.0281	80.0476	100.128
97.7	-14.4043	-10.8643	-7.26318	-4.02832	-0.793457	2.56348	5.67627	8.97217	12.2681	15.564	18.6157	-100.098	-80.0781	-60.0586	-40.0391	-19.989	30.5176	20.0195	39.978	60.0586	80.0781	100.098
97.8	-14.3433	-10.8643	-7.20215	-4.02832	-0.793457	2.56348	5.61523	8.97217	12.2681	15.625	18.6157	-100.098	-80.0781	-60.0586	-40.0391	-20.0195	30.5176	19.989	40.0085	60.0891	80.0781	100.067
97.9	-14.3433	-10.8643	-7.20215	-4.02832	-0.793457	2.50244	5.61523	8.97217	12.3291	15.564	18.6157	-100.128	-80.0781	-60.0586	-40.0391	-20.0195	0	19.989	40.0391	60.0586	80.0781	100.037
98	-14.3433	-10.9253	-7.20215	-4.02832	-0.793457	2.50244	5.67627	8.97217	12.3291	15.564	18.6157	-100.128	-80.1086	-60.0586	-40.0085	-20.0195	0	19.9585	40.0085	60.0586	80.0781	100.067
98.1	-14.3433	-10.9253	-7.20215	-4.02832	-0.793457	2.50244	5.7373	9.0332	12.3291	15.5029	18.5547	-100.159	-80.1086	-60.0586	-40.0391	-20.0195	0	19.989	40.0391	60.0281	80.0476	100.098
98.2	-14.2822	-10.9253	-7.26318	-4.02832	-0.793457	2.50244	5.79834	9.0332	12.3291	15.5029	18.4937	-100.098	-80.1086	-60.0281	-40.0085	-19.989	-61.0352	19.9585	40.0085	60.0586	80.0781	100.067
98.3	-14.2212	-10.8643	-7.26318	-4.02832	-0.732422	2.50244	5.85937	9.0332	12.3291	15.5029	18.4937	-100.128	-80.1086	-60.0586	-40.0085	-19.9585	0	19.989	40.0391	60.0586	80.0781	100.067
98.4	-14.2822	-10.8643	-7.26318	-4.02832	-0.732422	2.50244	5.85937	8.97217	12.3901	15.5029	18.4326	-100.128	-80.1086	-60.0586	-40.0391	-19.989	-30.5176	19.989	40.0391	60.0586	80.0781	100.098
98.5	-14.2822	-10.8643	-7.26318	-4.02832	-0.732422	2.44141	5.79834	8.97217	12.3901	15.5029	18.3716	-100.098	-80.0781	-60.0281	-40.0391	-19.989	0	19.989	39.978	60.0281	80.0781	100.067
98.6	-14.2822	-10.8643	-7.26318	-4.02832	-0.732422	2.44141	5.7373	8.91113	12.3291	15.4419	18.3716	-100.128	-80.0781	-60.0586	-40.0696	-19.989	0	19.989	40.0085	60.0586	80.0476	100.098
98.7	-14.2822	-10.8643	-7.26318	-4.02832	-0.793457	2.44141	5.67627	8.91113	12.3291	15.5029	18.3716	-100.098	-80.0781	-60.0586	-40.0391	-20.0195	30.5176	20.0195	40.0391	60.0891	80.0781	100.067
98.8	-14.2822	-10.8643	-7.26318	-4.02832	-0.854492	2.44141	5.61523	8.97217	12.3901	15.5029	18.4326	-100.128	-80.0781	-60.0281	-40.0391	-20.0195	30.5176	19.989	40.0391	60.0281	80.0781	100.067
98.9	-14.2822	-10.8643	-7.32422	-4.02832	-0.793457	2.50244	5.67627	9.0332	12.3901	15.5029	18.4326	-100.098	-80.0781	-60.0586	-40.0391	-19.989	0	19.989	40.0391	60.0586	80.0781	100.067
99	-14.2822	-10.8032	-7.32422	-4.02832	-0.793457	2.50244	5.7373	9.0332	12.3901	15.5029	18.4326	-100.128	-80.0781	-60.0891	-40.0391	-20.0195	30.5176	19.9585	40.0391	60.0891	80.0781	100.098
99.1	-14.2822	-10.7422	-7.26318	-4.02832	-0.732422	2.50244	5.7373	9.0332	12.3291	15.564	18.4326	-100.128	-80.1392	-60.0586	-40.0085	-20.0195	-30.5176	19.9585	40.0391	60.0586	80.0781	100.098
99.2	-14.2212	-10.6812	-7.20215	-4.02832	-0.793457	2.50244	5.7373	8.97217	12.2681	15.5029	18.4326	-100.098	-80.0781	-60.1196	-40.0391	-20.0195	30.5176	19.989	40.0085	60.0586	80.0781	100.037
99.3	-14.1602	-10.6812	-7.20215	-4.02832	-0.793457	2.50244	5.7373	8.97217	12.2681	15.5029	18.4326	-100.098	-80.0781	-60.0281	-40.0391	-19.9585	0	19.9585	40.0085	60.0586	80.1086	100.067
99.4	-14.1602	-10.7422	-7.20215	-4.02832	-0.793457	2.50244	5.7373	8.91113	12.2681	15.4419	18.4326	-100.098	-80.0781	-60.0586	-40.0391	-19.989	0	19.9585	40.0085	60.0586	80.0781	100.098
99.5	-14.1602	-10.7422	-7.20215	-3.96728	-0.793457	2.44141	5.67627	8.91113	12.2681	15.3809	18.3716	-100.128	-80.0781	-60.1196	-40.0391	-20.0195	30.5176	20.0195	40.0085	60.0891	80.0781	100.067
99.6	-14.1602	-10.6812	-7.20215	-3.90625	-0.793457	2.50244	5.61523	8.8501	12.2681	15.3198	18.3716	-100.098	-80.0781	-60.0586	-40.0085	-19.989	30.5176	19.989	40.0696	60.0281	80.0781	100.067
99.7	-14.1602	-10.6201	-7.20215	-3.90625	-0.793457	2.50244	5.5542	8.8501	12.2681	15.3198	18.3716	-100.098	-80.1086	-60.0586	-40.0391	-20.0195	30.5176	19.989	40.0696	60.0586	80.0781	100.098
99.8	-14.1602	-10.6201	-7.26318	-3.90625	-0.793457	2.56348	5.5542	8.78906	12.2681	15.3198	18.3716	-100.159	-80.1086	-60.0891	-40.0085	-19.989	0	19.989	40.0391	60.0281	80.0781	100.067
99.9	-14.2212	-10.6201	-7.20215	-3.96728	-0.793457	2.56348	5.49316	8.8501	12.2681	15.3198	18.3105	-100.128	-80.1392	-60.0891	-40.0085	-20.0195	0	19.989	40.0085	60.0586	80.0781	100.098
100	-14.2212	-10.6812	-7.20215	-4.02832	-0.732422	2.56348	5.5542	8.8501	12.207	15.3809	18.3105	-100.128	-80.1086	-60.0281	-40.0085	-20.0195	30.5176	19.9585	40.0391	60.0281	80.0781	100.067
100.1	-14.1602	-10.7422	-7.14111	-4.08936	-0.732422	2.50244	5.49316	8.8501	12.146	15.3809	18.3105	-100.128	-80.0476	-60.0586	-40.0391	-19.989	-30.5176	20.0195	40.0085	60.0586	80.0781	100.098
100.2	-14.0991	-10.7422	-7.14111	-4.08936	-0.732422	2.56348	5.5542	8.8501	12.146	15.3809	18.3716	-100.098	-80.0781	-60.0586	-40.0391	-20.0195	0	19.989	40.0085	60.0586	80.0781	100.067
100.3	-14.0991	-10.7422	-7.20215	-4.08936	-0.732422	2.56348	5.5542	8.8501	12.146	15.3809	18.3716	-100.128	-80.0781	-60.0586	-40.0391	-19.989	30.5176	19.989	40.0391	60.0586	80.0476	100.098
100.4	-14.0991	-10.7422	-7.20215	-4.02832	-0.793457	2.56348	5.61523	8.8501	12.146	15.3809	18.3716	-100.128	-80.0781	-60.0281	-40.0391	-19.989	0	19.989	40.0391	60.0586	80.0781	100.098
100.5	-14.0991	-10.7422	-7.20215	-4.02832	-0.793457	2.56348	5.61523	8.91113	12.207	15.3809	18.3105	-100.159	-80.0781	-60.0586	-40.0391	-20.0195	0	19.989	40.0085	60.0586	80.1086	100.098
100.6	-14.0991	-10.7422	-7.20215	-3.96728	-0.732422	2.56348	5.61523	8.91113	12.146	15.4419	18.2495	-100.098	-80.0781	-60.0586	-40.0391	-20.0195	-30.5176	19.9585	40.0391	60.0586	80.0781	100.098
100.7	-14.0991	-10.6812	-7.14111	-3.90625	-0.732422	2.62451	5.61523	8.91113	12.146	15.4419	18.3105	-100.098	-80.0781	-60.0891	-40.0085	-19.9585	-30.5176	19.9585	40.0391	60.0891	80.0781	100.098
100.8	-14.0991	-10.6812	-7.14111	-3.90625	-0.732422	2.62451	5.61523	8.8501	12.146	15.4419	18.3105	-100.098	-80.1086	-60.0891	-40.0391	-19.989	0	19.9585	40.0391	60.0281	80.0476	100.098
100.9	-14.0991	-10.6812	-7.14111	-3.84521	-0.732422	2.62451	5.61523	8.78906	12.207	15.4419	18.3716	-100.128	-80.0781	-60.0586	-40.0391	-20.0195	0	19.9585	39.978	60.0586	80.0781	100.128
101	-14.0991	-10.6812	-7.14111	-3.90625	-0.732422	2.56348	5.67627	8.8501	12.2681	15.4419	18.4326	-100.128	-80.0781	-60.0281	-40.0391	-19.989	30.5176	19.989	39.978	60.0586	80.1086	100.128
101.1	-14.0381	-10.7422	-7.08008	-3.90625	-0.671387	2.56348	5.67627	8.8501	12.207	15.4419	18.4326	-100.098	-80.0781	-60.0586	-40.0696	-20.0195	0	20.0195	39.978	60.0891	80.0781	100.098
101.2	-13.977	-10.7422	-7.08008	-3.96728	-0.671387	2.56348	5.67627	8.91113	12.146	15.3809	18.3716	-100.128	-80.0781	-60.0586	-40.0391	-19.989	30.5176	19.989	40.0391	60.0586	80.0781	100.067
101.3	-13.977	-10.6812	-7.08008	-3.96728	-0.671387	2.62451	5.67627	8.8501	12.0239	15.3198	18.3105	-100.128	-80.1086	-60.0586	-40.0391	-19.989	0	19.989	40.0085	60.0586	80.1086	100.098
101.4	-13.916	-10.6201	-7.08008	-3.96728	-0.732422	2.56348	5.61523	8.72803	11.9629	15.2588	18.2495	-100.159	-80.0781	-60.0891	-40.0391	-20.0195	0	19.989	40.0391	60.0281	80.0781	100.098
101.5	-13.916	-10.6201	-7.14111	-3.96728	-0.793457	2.50244	5.61523	8.72803	11.9629	15.3198	18.2495	-100.128	-80.1086	-60.0281	-40.0391	-20.0195	30.5176	19.9585	40.0391	60.0281	80.0781	100.098
101.6	-13.916	-10.6201	-7.20215	-3.96728	-0.793457	2.50244	5.61523	8.78906	11.9629	15.3809	18.3105	-100.128	-80.1086	-60.0891	-40.0391	-19.989	30.5176	19.989	40.0391	60.0281	80.0781	100.098
101.7	-13.916	-10.6201	-7.14111	-3.96728	-0.732422	2.56348	5.61523	8.8501	12.0239	15.3809	18.3105	-100.128	-80.0781	-60.0586	-40.0391	-20.0195	-61.0352	19.989	40.0085	60.0586	80.0476	100.128
101.8	-13.916	-10.5591	-7.14111	-3.90625	-0.732422	2.56348	5.5542	8.8501	12.085	15.3809	18.3105	-100.128	-80.0781	-60.0891	-40.0696	-20.05	0	19.989	40.0085	60.0891	80.0476	100.128
101.9	-13.916	-10.498	-7.08008	-3.84521	-0.732422	2.56348	5.5542	8.8501	12.085	15.3809	18.2495	-100.128	-80.0781	-60.0586	-40.0391	-20.05	0	19.989	39.978	60.0586	80.0476	100.098
102	-13.855	-10.437	-7.08008	-3.84521	-0.732422	2.56348	5.5542	8.8501	12.0239	15.3809	18.2495	-100.128	-80.1086	-60.0891	-40.0696	-19.989	0	19.989	40.0391	60.0586	80.0476	100.098
102.1	-13.855	-10.498	-7.14111	-3.90625	-0.732422	2.56348	5.61523	8.8501	12.0239	15.3809	18.2495	-100.128	-80.1086	-60.0586	-40.0391	-20.0195	-30.5176	19.989	40.0391	60.0586	80.0476	100.098
102.2	-13.855	-10.498	-7.14111	-3.96728	-0.671387	2.56348	5.67627	8.8501	12.0239	15.3809	18.2495	-100.159	-80.1086	-60.0586	-40.0391	-19.989	-30.5176	19.989	40.0391	60.0586	80.1086	100.067
102.3	-13.855	-10.498	-7.14111	-3.90625	-0.671387	2.56348	5.67627	8.8501	12.0239	15.3198	18.3105	-100.098	-80.0781	-60.0586	-40.0696	-19.989	0	19.9585	40.0696	60.0586	80.1086	100.128
102.4	-13.855	-10.437	-7.08008	-3.84521	-0.610352	2.56348	5.67627	8.8501	12.085	15.1978	18.2495	-100.159	-80.1392	-60.0891	-40.0391	-19.989	-30.5176	19.9585	40.0391	60.0586	80.0781	100.128
102.5	-13.7939	-10.437	-7.01904	-3.78418	-0.610352	2.50244	5.61523	8.72803	11.9629	15.0757	18.1274	-100.128	-80.1086	-60.0586	-40.0391	-20.0195	-30.5176	19.989	40.0085	60.0586	80.0476	100.098
102.6	-13.7939	-10.437	-6.95801	-3.84521	-0.732422	2.38037	5.49316	8.66699	11.9019	15.0757	18.1885	-100.098	-80.0476	-60.0891	-40.0696	-20.0195	30.5176	20.0195	40.0085	60.0891	80.0476	100.098
102.7	-13.7939	-10.437	-7.01904	-3.96728	-0.793457	2.2583	5.49316	8.72803	11.9629	15.1367	18.3105	-100.128	-80.0781	-60.0891	-40.0696	-20.0195	30.5176	20.0195	40.0391	60.0891	80.0476	100.128
102.8	-13.7939	-10.5591	-7.14111	-3.96728	-0.732422	2.38037	5.61523	8.8501	12.0239	15.2588	18.3716	-100.128	-80.0781	-60.0586	-40.0696	-20.0195	0	20.0195	40.0085	60.0891	80.0781	100.128
102.9	-13.916	-10.6201	-7.14111	-3.90625	-0.671387	2.44141	5.67627	8.91113	12.085	15.3198	18.4326	-100.098	-80.0781	-60.0586	-40.0391	-19.989	30.5176	19.989	40.0085	60.0891	80.0476	100.098
103	-13.916	-10.5591	-7.01904	-3.84521	-0.610352	2.56348	5.7373	8.8501	12.085	15.3198	18.3716	-100.128	-80.0781	-60.0891	-40.0085	-20.0195	-30.5176	19.9585	40.0391	60.0586	80.0476	100.128
103.1	-13.7939	-10.498	-6.95801	-3.84521	-0.610352	2.62451	5.67627	8.8501	12.085	15.3809	18.2495	-100.128	-80.0781	-60.0891	-40.0391	-19.989	0	19.9585	40.0391	60.0586	80.0781	100.128
103.2	-13.6719	-10.437	-6.89697	-3.78418	-0.671387	2.62451	5.67627	8.78906	12.085	15.3809	18.1885	-100.128	-80.0781	-60.0891	-40.0391	-19.989	0	20.0195	40.0085	60.0281	80.0476	100.128
103.3	-13.6108	-10.437	-6.89697	-3.78418	-0.671387	2.62451	5.67627	8.78906	12.085	15.3198	18.1885	-100.098	-80.1086	-60.0891	-40.0391	-19.989	0	20.0195	40.0085	60.0281	80.0781	100.128
103.4	-13.6108	-10.437	-6.95801	-3.78418	-0.671387	2.62451	5.67627	8.78906	12.085	15.3198	18.1885	-100.098	-80.0781	-60.0586	-40.0696	-20.0195	0	19.989	40.0085	60.0586	80.1086	100.128
103.5	-13.6719	-10.437	-6.95801	-3.78418	-0.671387	2.56348	5.61523	8.78906	12.085	15.3198	18.1885	-100.128	-80.0781	-60.0586	-40.0391	-20.0195	0	20.0195	40.0085	60.0891	80.0476	100.098
103.6	-13.7329	-10.437	-6.95801	-3.84521	-0.671387	2.56348	5.61523	8.78906	12.085	15.3198	18.1885	-100.159	-80.0781	-60.0891	-40.0696	-19.989	0	19.989	40.0391	60.0586	80.0476	100.098
103.7	-13.7329	-10.437	-6.95801	-3.78418	-0.610352	2.56348	5.5542	8.8501	12.085	15.3198	18.2495	-100.128	-80.0476	-60.0891	-40.0696	-20.0195	30.5176	20.0195	40.0085	60.0891	80.0476	100.128
103.8	-13.7939	-10.376	-6.95801	-3.78418	-0.610352	2.56348	5.5542	8.8501	12.085	15.2588	18.3105	-100.159	-80.0781	-60.0891	-40.0391	-20.0195	0	19.989	40.0391	60.0281	80.1086	100.098
103.9	-13.7329	-10.376	-6.89697	-3.72314	-0.610352	2.56348	5.5542	8.8501	12.085	15.2588	18.3105	-100.128	-80.1086	-60.1196	-40.0391	-19.989	-30.5176	19.989	40.0391	60.0281	80.0781	100.098
104	-13.7329	-10.376	-6.89697	-3.72314	-0.610352	2.56348	5.5542	8.8501	12.085	15.1978	18.3105	-100.128	-80.0781	-60.0891	-40.0391	-20.0195	-30.5176	20.0195	40.0085	60.0586	80.0781	100.159
104.1	-13.6719	-10.376	-6.89697	-3.72314	-0.610352	2.62451	5.61523	8.78906	12.085	15.1978	18.2495	-100.159	-80.1086	-60.0891	-40.0391	-19.989	0	19.989	40.0391	60.0586	80.0781	100.128
104.2	-13.6719	-10.376	-6.95801	-3.72314	-0.610352	2.62451	5.61523	8.78906	12.085	15.1978	18.2495	-100.128	-80.0781	-60.0891	-40.0696	-20.0195	-30.5176	19.989	40.0391	60.0586	80.0781	100.159
104.3	-13.6108	-10.376	-6.95801	-3.72314	-0.610352	2.62451	5.61523	8.8501	12.146	15.1978	18.2495	-100.128	-80.0781	-60.0586	-40.0696	-20.0195	30.5176	20.0195	40.0085	60.0586	80.0476	100.098
104.4	-13.6108	-10.437	-6.89697	-3.78418	-0.610352	2.62451	5.67627	8.91113	12.146	15.1978	18.1885	-100.128	-80.0781	-60.0586	-40.0391	-20.0195	-30.5176	20.0195	40.0085	60.0586	80.0476	100.128
104.5	-13.6108	-10.376	-6.89697	-3.78418	-0.549316	2.56348	5.67627	8.91113	12.146	15.1978	18.1885	-100.128	-80.0781	-60.0586	-40.0391	-20.0195	0	19.989	40.0391	60.0586	80.0476	100.098
104.6	-13.6108	-10.376	-6.83594	-3.78418	-0.549316	2.56348	5.67627	8.91113	12.146	15.1367	18.1274	-100.128	-80.0781	-60.0586	-40.0696	-20.0195	30.5176	20.05	40.0696	60.0891	80.0781	100.128
104.7	-13.6108	-10.376	-6.83594	-3.84521	-0.488281	2.50244	5.61523	8.8501	12.085	15.1978	18.1274	-100.159	-80.0781	-60.0891	-40.0696	-19.9585	0	20.0195	40.0391	60.0891	80.0171	100.128
104.8	-13.6108	-10.376	-6.83594	-3.84521	-0.549316	2.50244	5.61523	8.8501	12.085	15.1978	18.0664	-100.128	-80.0781	-60.0891	-40.0085	-19.989	0	20.0195	40.0696	60.0586	80.0781	100.128
104.9	-13.6108	-10.376	-6.83594	-3.84521	-0.549316	2.50244	5.61523	8.78906	12.085	15.1978	18.0664	-100.128	-80.0781	-60.0891	-40.0696	-19.989	61.0352	19.989	40.0391	60.0891	80.0476	100.159
105	-13.6108	-10.376	-6.83594	-3.78418	-0.610352	2.56348	5.67627	8.78906	12.085	15.1978	18.1274	-100.128	-80.0781	-60.0586	-40.0391	-20.0195	30.5176	20.0195	40.0391	60.0891	80.0476	100.128
105.1	-13.6108	-10.3149	-6.83594	-3.72314	-0.671387	2.56348	5.67627	8.72803	12.085	15.1367	18.1885	-100.159	-80.0781	-60.0891	-40.0391	-20.05	30.5176	20.05	40.0391	60.0586	80.0476	100.128
105.2	-13.6108	-10.3149	-6.83594	-3.72314	-0.671387	2.62451	5.67627	8.78906	12.085	15.1978	18.1885	-100.098	-80.0781	-60.0891	-40.0391	-20.05	30.5176	20.0195	40.0391	60.0891	80.0476	100.098
105.3	-13.6108	-10.3149	-6.7749	-3.78418	-0.671387	2.62451	5.61523	8.78906	11.9629	15.1978	18.1885	-100.128	-80.0781	-60.0586	-40.0391	-20.05	30.5176	20.0195	40.0391	60.0586	80.0476	100.128
105.4	-13.5498	-10.3149	-6.83594	-3.78418	-0.671387	2.62451	5.61523	8.78906	11.9629	15.1978	18.1885	-100.128	-80.0781	-60.0586	-40.0391	-20.05	0	19.989	40.0391	60.0586	80.0476	100.098
105.5	-13.5498	-10.3149	-6.83594	-3.72314	-0.671387	2.56348	5.61523	8.78906	11.9019	15.1978	18.2495	-100.159	-80.1086	-60.0891	-40.0391	-20.0195	30.5176	19.989	40.0391	60.0586	80.0476	100.098
105.6	-13.5498	-10.3149	-6.83594	-3.66211	-0.671387	2.50244	5.5542	8.78906	11.9019	15.1978	18.2495	-100.159	-80.0781	-60.1196	-40.0696	-20.0806	0	19.989	40.0391	60.0586	80.0476	100.128
105.7	-13.4888	-10.2539	-6.89697	-3.60107	-0.610352	2.50244	5.5542	8.78906	11.9019	15.1367	18.1885	-100.159	-80.0781	-60.0891	-40.0696	-20.05	30.5176	20.0195	40.0391	60.0586	80.0781	100.098
105.8	-13.4888	-10.2539	-6.89697	-3.60107	-0.610352	2.50244	5.61523	8.8501	11.9629	15.1367	18.1885	-100.159	-80.1086	-60.0891	-40.0696	-20.0195	30.5176	19.989	40.0085	60.0586	80.0781	100.128
105.9	-13.4277	-10.2539	-6.89697	-3.60107	-0.610352	2.50244	5.61523	8.91113	12.0239	15.1367	18.1885	-100.098	-80.0781	-60.0891	-40.0696	-20.0195	0	20.0195	40.0696	60.0586	80.0476	100.067
106	-13.4277	-10.1929	-6.89697	-3.60107	-0.549316	2.50244	5.61523	8.91113	12.0239	15.1978	18.1274	-100.128	-80.0781	-60.0891	-40.0696	-19.989	0	19.989	40.0391	60.0891	80.0476	100.128
106.1	-13.4277	-10.1929	-6.89697	-3.60107	-0.488281	2.56348	5.67627	8.91113	12.0239	15.1367	18.1274	-100.128	-80.1086	-60.0891	-40.0696	-20.05	30.5176	20.0195	40.0391	60.0891	80.0171	100.098
106.2	-13.4277	-10.1318	-6.83594	-3.60107	-0.488281	2.62451	5.67627	8.8501	12.0239	15.1367	18.0664	-100.128	-80.0781	-60.0891	-40.0696	-20.0195	0	19.989	40.0085	60.1196	80.0476	100.128
106.3	-13.4277	-10.1318	-6.83594	-3.66211	-0.549316	2.68555	5.67627	8.8501	11.9629	15.1367	18.0664	-100.159	-80.0781	-60.0891	-40.0391	-20.0195	0	20.0195	40.0391	60.0891	80.0171	100.098
106.4	-13.3667	-10.1318	-6.7749	-3.60107	-0.549316	2.68555	5.67627	8.78906	11.9019	15.1978	18.0664	-100.128	-80.0781	-60.0586	-40.0391	-19.989	0	19.989	40.0391	60.1196	80.0476	100.128
106.5	-13.3057	-10.1318	-6.7749	-3.60107	-0.610352	2.68555	5.67627	8.78906	11.9019	15.1978	18.0664	-100.159	-80.1086	-60.0891	-40.0391	-20.0195	0	19.989	40.0391	60.0586	80.0476	100.098
106.6	-13.3057	-10.1318	-6.7749	-3.60107	-0.610352	2.68555	5.7373	8.8501	11.9019	15.1978	18.0664	-100.128	-80.0476	-60.0891	-40.0391	-20.0195	30.5176	20.0195	40.0085	60.0586	80.0476	100.098
106.7	-13.3057	-10.0708	-6.7749	-3.60107	-0.549316	2.62451	5.7373	8.8501	11.9019	15.1978	18.0664	-100.159	-80.0781	-60.0891	-40.0696	-20.0195	30.5176	20.0195	40.0391	60.1196	80.0476	100.128
106.8	-13.3057	-10.0708	-6.7749	-3.60107	-0.549316	2.62451	5.7373	8.8501	11.9629	15.1978	18.0664	-100.128	-80.0781	-60.0891	-40.0696	-20.0806	30.5176	20.0195	40.0391	60.0586	80.0781	100.159
106.9	-13.3057	-10.0708	-6.7749	-3.60107	-0.610352	2.56348	5.67627	8.8501	12.0239	15.2588	18.0664	-100.159	-80.0781	-60.0891	-40.0391	-20.05	30.5176	20.0195	40.0696	60.1196	80.0476	100.159
107	-13.3057	-10.0708	-6.71387	-3.60107	-0.610352	2.56348	5.61523	8.8501	12.085	15.2588	18.0054	-100.128	-80.0781	-60.1196	-40.0391	-20.05	0	20.05	40.0696	60.0891	80.0781	100.098
107.1	-13.3667	-10.0708	-6.65283	-3.60107	-0.549316	2.56348	5.61523	8.78906	12.0239	15.2588	18.0054	-100.128	-80.0781	-60.0891	-40.0391	-20.0195	30.5176	20.0195	40.0696	60.0891	80.0171	100.128
107.2	-13.3057	-10.0708	-6.5918	-3.60107	-0.549316	2.56348	5.5542	8.78906	12.0239	15.2588	17.9443	-100.159	-80.0781	-60.1196	-40.0391	-20.0195	0	20.0195	40.0391	60.0891	80.0781	100.128
107.3	-13.3057	-10.0098	-6.5918	-3.54004	-0.549316	2.56348	5.5542	8.78906	11.9629	15.2588	17.9443	-100.128	-80.0781	-60.0891	-40.0696	-20.05	0	19.989	40.0696	60.0586	80.0781	100.128
107.4	-13.2446	-10.0098	-6.5918	-3.60107	-0.549316	2.50244	5.5542	8.78906	11.9629	15.2588	18.0054	-100.128	-80.0781	-60.0891	-40.0696	-20.05	0	20.0195	40.0391	60.0281	80.0476	100.159
107.5	-13.3057	-10.0708	-6.65283	-3.60107	-0.549316	2.56348	5.5542	8.78906	11.9629	15.2588	18.0664	-100.159	-80.0781	-60.0891	-40.0696	-20.0195	0	20.0195	40.0391	60.0586	80.0476	100.098
107.6	-13.3667	-10.0708	-6.65283	-3.60107	-0.549316	2.62451	5.5542	8.78906	11.9629	15.1978	18.1274	-100.128	-80.0781	-60.0891	-40.0696	-20.05	0	20.0195	40.0391	60.0586	80.0476	100.128
107.7	-13.3667	-10.0708	-6.65283	-3.60107	-0.549316	2.62451	5.5542	8.78906	11.9629	15.1367	18.1274	-100.159	-80.0476	-60.0891	-40.0391	-20.0195	30.5176	20.0195	40.0391	60.0891	80.0476	100.098
107.8	-13.3667	-10.0098	-6.65283	-3.60107	-0.488281	2.68555	5.5542	8.78906	11.9629	15.1367	18.1274	-100.159	-80.1086	-60.0891	-40.0696	-20.0195	0	20.0195	40.0391	60.0891	80.0171	100.128
107.9	-13.3057	-10.0098	-6.65283	-3.54004	-0.549316	2.68555	5.61523	8.78906	11.9629	15.1367	18.1274	-100.159	-80.1086	-60.0891	-40.0391	-20.05	30.5176	19.989	40.0391	60.0891	80.0476	100.098
108	-13.3057	-9.94873	-6.65283	-3.54004	-0.549316	2.68555	5.61523	8.72803	11.9629	15.0757	18.1274	-100.189	-80.0781	-60.0891	-40.0391	-20.0195	30.5176	20.0195	40.0696	60.0586	80.0476	100.128
108.1	-13.3667	-9.88769	-6.65283	-3.479	-0.549316	2.62451	5.61523	8.78906	11.9629	15.0757	18.1274	-100.128	-80.0781	-60.0891	-40.0391	-20.0195	0	19.989	40.0696	60.0891	80.0476	100.159
108.2	-13.3057	-9.94873	-6.65283	-3.54004	-0.549316	2.62451	5.67627	8.78906	11.9629	15.0757	18.0664	-100.159	-80.0476	-60.0586	-40.0696	-20.05	30.5176	19.989	40.0696	60.0891	80.0476	100.128
108.3	-13.3057	-10.0098	-6.65283	-3.60107	-0.549316	2.56348	5.67627	8.78906	11.9629	15.1367	18.0054	-100.159	-80.0781	-60.0891	-40.0696	-20.05	30.5176	20.0195	40.0391	60.0891	80.0171	100.128
108.4	-13.2446	-10.0098	-6.65283	-3.66211	-0.488281	2.56348	5.67627	8.78906	11.9629	15.1367	18.0054	-100.128	-80.0781	-60.0891	-40.0391	-20.05	30.5176	20.0195	40.0085	60.0891	80.0476	100.128
108.5	-13.2446	-10.0098	-6.65283	-3.72314	-0.488281	2.62451	5.67627	8.78906	12.0239	15.1367	18.0054	-100.159	-80.0476	-60.0586	-40.0391	-20.05	30.5176	20.05	40.0696	60.0891	80.0476	100.159
108.6	-13.2446	-9.94873	-6.71387	-3.72314	-0.427246	2.62451	5.61523	8.78906	12.0239	15.1367	18.0054	-100.128	-80.0476	-60.0891	-40.0391	-20.05	0	20.0195	40.0696	60.0586	80.0476	100.128
108.7	-13.1836	-9.82666	-6.71387	-3.72314	-0.427246	2.62451	5.61523	8.8501	12.085	15.1367	18.0054	-100.128	-80.0476	-60.0891	-40.0391	-19.989	0	19.989	40.0391	60.0891	80.0476	100.128
108.8	-13.1836	-9.76562	-6.65283	-3.66211	-0.427246	2.62451	5.61523	8.8501	12.085	15.0757	18.0054	-100.159	-80.0781	-60.0891	-40.0391	-19.989	0	19.989	40.0696	60.0891	80.0476	100.098
108.9	-13.1226	-9.82666	-6.5918	-3.66211	-0.488281	2.62451	5.61523	8.91113	12.0239	15.0146	18.0054	-100.159	-80.1086	-60.0891	-40.0085	-20.0195	0	20.0195	40.0391	60.0281	80.0476	100.098
109	-13.1226	-9.82666	-6.53076	-3.60107	-0.488281	2.62451	5.5542	8.8501	12.0239	15.0146	18.0054	-100.159	-80.0781	-60.0891	-40.1001	-20.05	30.5176	19.989	40.0391	60.0586	80.0781	100.128
109.1	-13.1226	-9.88769	-6.53076	-3.60107	-0.488281	2.62451	5.5542	8.8501	11.9629	15.0757	17.9443	-100.159	-80.0781	-60.0586	-40.0391	-20.0195	30.5176	19.989	40.0391	60.0891	80.0781	100.128
109.2	-13.1226	-9.94873	-6.5918	-3.60107	-0.488281	2.62451	5.5542	8.78906	11.9629	15.0757	17.8833	-100.128	-80.0781	-60.0586	-40.0696	-20.0806	30.5176	20.0195	40.0085	60.0891	80.0476	100.128
109.3	-13.1836	-10.0098	-6.65283	-3.60107	-0.427246	2.62451	5.5542	8.78906	11.9019	15.0757	17.8223	-100.128	-80.0781	-60.0891	-40.0391	-20.0195	30.5176	19.989	40.0391	60.0586	80.0476	100.098
109.4	-13.2446	-10.0098	-6.65283	-3.60107	-0.488281	2.62451	5.61523	8.72803	11.9019	15.0146	17.8223	-100.128	-80.0476	-60.0891	-40.0391	-20.0195	-30.5176	20.0195	40.0696	60.0891	80.0476	100.128
109.5	-13.2446	-10.0098	-6.65283	-3.60107	-0.488281	2.62451	5.61523	8.72803	11.9019	15.0146	17.8833	-100.159	-80.0781	-60.0891	-40.0391	-20.0195	-30.5176	19.989	40.0391	60.0586	80.0781	100.098
109.6	-13.1836	-10.0098	-6.65283	-3.60107	-0.549316	2.56348	5.67627	8.72803	11.9019	15.0146	17.9443	-100.159	-80.0781	-60.0891	-40.0391	-20.0195	30.5176	20.0195	40.0391	60.0586	80.0781	100.067
109.7	-13.1836	-9.94873	-6.5918	-3.66211	-0.488281	2.56348	5.7373	8.78906	11.9629	15.0757	18.0054	-100.128	-80.0781	-60.0891	-40.0391	-20.0195	0	19.9585	40.0085	60.0891	80.0781	100.098
109.8	-13.1226	-9.88769	-6.5918	-3.60107	-0.427246	2.62451	5.79834	8.8501	11.9629	15.0757	17.9443	-100.189	-80.0781	-60.0586	-40.0696	-20.0195	0	20.0195	40.0391	60.0586	80.0476	100.098
109.9	-13.0615	-9.82666	-6.46973	-3.54004	-0.366211	2.62451	5.67627	8.8501	11.9019	14.9536	17.8833	-100.159	-80.0781	-60.0891	-40.0696	-20.0195	61.0352	20.0195	40.0696	60.0586	80.0476	100.128
110	-13.0005	-9.76562	-6.40869	-3.479	-0.427246	2.62451	5.5542	8.78906	11.9019	14.8926	17.8833	-100.128	-80.0781	-60.0586	-40.0696	-20.0195	0	19.989	40.0391	60.0281	80.0476	100.159
110.1	-12.9395	-9.76562	-6.46973	-3.479	-0.488281	2.56348	5.49316	8.72803	11.8408	14.8926	17.8833	-100.128	-80.0781	-60.0586	-40.0696	-20.0195	0	20.0195	40.0391	60.0891	80.0781	100.098
110.2	-12.9395	-9.82666	-6.46973	-3.54004	-0.549316	2.56348	5.43213	8.72803	11.9019	14.9536	17.9443	-100.128	-80.0781	-60.0586	-40.0696	-20.0195	0	19.989	40.0391	60.0891	80.0476	100.128
110.3	-13.0005	-9.88769	-6.53076	-3.54004	-0.488281	2.56348	5.49316	8.72803	11.9019	15.0146	17.9443	-100.098	-80.0781	-60.0891	-40.0391	-20.0195	0	20.0195	40.0391	60.0586	80.0476	100.128
110.4	-13.0005	-9.88769	-6.53076	-3.54004	-0.427246	2.56348	5.5542	8.72803	11.9019	15.0146	17.9443	-100.128	-80.0476	-60.0891	-40.0391	-19.9585	0	19.989	40.0391	60.0891	80.0476	100.098
110.5	-13.0005	-9.88769	-6.53076	-3.54004	-0.427246	2.56348	5.61523	8.72803	11.9629	15.0146	17.9443	-100.159	-80.0781	-60.0586	-40.0391	-20.0195	0	19.989	40.0696	60.0586	80.0781	100.098
110.6	-13.0005	-9.88769	-6.46973	-3.479	-0.427246	2.50244	5.67627	8.78906	12.0239	15.0757	18.0664	-100.159	-80.1086	-60.0586	-40.0391	-20.0806	0	19.989	40.0391	60.0586	80.0781	100.128
110.7	-13.0005	-9.82666	-6.53076	-3.479	-0.366211	2.56348	5.79834	8.91113	12.085	15.0757	18.0664	-100.128	-80.0476	-60.0586	-40.0391	-20.0195	0	19.989	40.0391	60.0586	80.0476	100.128
110.8	-13.0005	-9.82666	-6.46973	-3.41797	-0.305176	2.62451	5.85937	8.91113	12.0239	14.9536	18.0054	-100.128	-80.0476	-60.0281	-40.0696	-20.05	0	19.989	40.0391	60.0891	80.1086	100.128
110.9	-13.0005	-9.76562	-6.40869	-3.2959	-0.305176	2.62451	5.7373	8.72803	11.9019	14.8315	17.9443	-100.159	-80.0781	-60.0586	-40.0391	-20.05	0	20.0195	40.0391	60.0891	80.0476	100.128
111	-12.8784	-9.64355	-6.40869	-3.2959	-0.366211	2.62451	5.61523	8.66699	11.8408	14.7705	17.8833	-100.098	-80.0476	-60.0586	-40.0391	-20.05	0	19.989	40.0391	60.0586	80.0781	100.128
111.1	-12.8174	-9.64355	-6.53076	-3.41797	-0.488281	2.56348	5.49316	8.54492	11.7798	14.7705	17.8833	-100.159	-80.0781	-60.0891	-40.0391	-20.0195	-30.5176	20.0195	40.0696	60.0586	80.0476	100.128
111.2	-12.8174	-9.76562	-6.65283	-3.479	-0.549316	2.56348	5.49316	8.54492	11.7798	14.7705	17.8833	-100.128	-80.1086	-60.0586	-40.0391	-19.989	0	19.989	40.0391	60.0586	80.0781	100.098
111.3	-12.9395	-9.82666	-6.71387	-3.54004	-0.549316	2.56348	5.49316	8.54492	11.8408	14.8315	17.8833	-100.128	-80.0476	-60.0586	-40.0391	-20.0195	0	19.989	40.0391	60.0281	80.0781	100.128
111.4	-13.0005	-9.88769	-6.71387	-3.54004	-0.549316	2.56348	5.49316	8.60596	11.8408	14.8926	17.8223	-100.128	-80.0781	-60.0891	-40.0391	-20.0195	-30.5176	20.0195	40.0391	60.0281	80.0476	100.128
111.5	-13.0005	-9.88769	-6.65283	-3.54004	-0.488281	2.56348	5.49316	8.60596	11.8408	14.9536	17.8223	-100.159	-80.0781	-60.1196	-40.0696	-20.05	0	19.989	40.0085	60.0281	80.0781	100.098
111.6	-13.0005	-9.82666	-6.65283	-3.479	-0.427246	2.56348	5.5542	8.66699	11.8408	14.9536	17.8223	-100.128	-80.1086	-60.0586	-40.0391	-20.05	0	19.989	40.0391	60.0586	80.0476	100.098
111.7	-12.9395	-9.76562	-6.5918	-3.479	-0.427246	2.56348	5.5542	8.66699	11.7798	14.8926	17.8223	-100.128	-80.0781	-60.0586	-40.0696	-19.989	0	19.989	40.0696	60.0586	80.0476	100.098
111.8	-12.9395	-9.76562	-6.53076	-3.479	-0.427246	2.56348	5.61523	8.60596	11.7798	14.8926	17.8223	-100.128	-80.1086	-60.0281	-40.0391	-19.989	0	19.989	40.0696	60.0891	80.0476	100.098
111.9	-12.9395	-9.70459	-6.5918	-3.479	-0.427246	2.56348	5.61523	8.60596	11.8408	14.8926	17.8223	-100.067	-80.0781	-60.0586	-40.0391	-19.989	0	19.989	40.0391	60.0586	80.0781	100.128
112	-12.9395	-9.70459	-6.5918	-3.54004	-0.427246	2.56348	5.5542	8.60596	11.9019	14.8926	17.8223	-100.098	-80.0781	-60.0891	-40.0696	-20.0195	0	19.989	40.0391	60.0586	80.0781	100.098
112.1	-12.9395	-9.70459	-6.5918	-3.54004	-0.427246	2.56348	5.5542	8.60596	11.9019	14.8926	17.8223	-100.159	-80.1086	-60.0891	-40.0696	-20.0195	0	20.0195	40.0085	60.0891	80.0781	100.067
112.2	-12.9395	-9.70459	-6.65283	-3.54004	-0.427246	2.50244	5.5542	8.60596	11.8408	14.8926	17.8223	-100.159	-80.0781	-60.1196	-40.0391	-20.0195	30.5176	19.989	40.0391	60.0281	80.0781	100.128
112.3	-12.8784	-9.70459	-6.65283	-3.54004	-0.488281	2.50244	5.61523	8.60596	11.8408	14.8315	17.8223	-100.159	-80.0781	-60.1196	-40.0391	-20.05	30.5176	20.0195	40.0391	60.0586	80.0476	100.098
112.4	-12.8174	-9.70459	-6.65283	-3.60107	-0.488281	2.44141	5.67627	8.60596	11.8408	14.8926	17.8223	-100.128	-80.0781	-60.0586	-40.0696	-20.0195	61.0352	19.9585	40.0391	60.0586	80.0781	100.098
112.5	-12.8174	-9.76562	-6.65283	-3.54004	-0.427246	2.50244	5.67627	8.60596	11.8408	14.8926	17.8223	-100.128	-80.0781	-60.0586	-40.0391	-20.05	0	19.989	40.0085	60.0281	80.0476	100.128
112.6	-12.8784	-9.76562	-6.65283	-3.54004	-0.427246	2.56348	5.67627	8.60596	11.8408	14.8926	17.8223	-100.128	-80.0781	-60.0586	-40.0696	-19.989	0	20.0195	40.0391	60.0586	80.0476	100.128
112.7	-12.9395	-9.76562	-6.5918	-3.479	-0.427246	2.56348	5.61523	8.60596	11.8408	14.8315	17.7612	-100.098	-80.0781	-60.0586	-40.0391	-20.0195	0	19.989	40.0085	60.0586	80.0781	100.128
112.8	-12.9395	-9.76562	-6.53076	-3.479	-0.427246	2.62451	5.61523	8.60596	11.7798	14.8315	17.7612	-100.098	-80.0781	-60.0891	-40.0696	-20.0195	0	19.989	40.0391	60.0891	80.0781	100.098
112.9	-12.9395	-9.76562	-6.53076	-3.479	-0.427246	2.62451	5.61523	8.60596	11.7798	14.8315	17.7612	-100.128	-80.0781	-60.0586	-40.0391	-20.0195	0	19.9585	40.0391	60.0891	80.1086	100.098
113	-12.9395	-9.70459	-6.53076	-3.479	-0.427246	2.68555	5.61523	8.60596	11.7798	14.8315	17.8223	-100.128	-80.1086	-60.0891	-40.0391	-19.989	30.5176	19.989	40.0391	60.0586	80.0781	100.128
113.1	-12.9395	-9.70459	-6.46973	-3.479	-0.366211	2.68555	5.61523	8.60596	11.7798	14.8315	17.8833	-100.159	-80.1086	-60.0891	-40.0696	-20.0195	0	19.9585	40.0085	60.0586	80.0781	100.098
113.2	-12.8784	-9.64355	-6.46973	-3.479	-0.366211	2.62451	5.61523	8.60596	11.7798	14.8315	17.8833	-100.159	-80.0781	-60.0586	-40.0391	-20.05	0	19.989	40.0391	60.0281	80.0781	100.128
113.3	-12.8174	-9.58252	-6.46973	-3.479	-0.366211	2.62451	5.61523	8.60596	11.7798	14.7705	17.8833	-100.128	-80.0781	-60.0586	-40.0696	-20.0195	0	20.0195	40.0085	60.0586	80.1086	100.098
113.4	-12.7563	-9.58252	-6.40869	-3.41797	-0.427246	2.62451	5.5542	8.60596	11.7798	14.8315	17.9443	-100.098	-80.0476	-60.0586	-40.0391	-20.0195	0	19.989	40.0391	60.0586	80.0476	100.159
113.5	-12.6953	-9.58252	-6.46973	-3.41797	-0.427246	2.62451	5.5542	8.60596	11.7798	14.8315	17.9443	-100.128	-80.1392	-60.0586	-40.0391	-20.0195	0	19.989	40.0391	60.0586	80.0476	100.098
113.6	-12.6953	-9.58252	-6.46973	-3.41797	-0.488281	2.68555	5.5542	8.60596	11.7187	14.8926	17.9443	-100.098	-80.1086	-60.0891	-40.0391	-19.989	0	19.989	40.0085	60.0281	80.0476	100.067
113.7	-12.7563	-9.52148	-6.40869	-3.41797	-0.488281	2.68555	5.5542	8.60596	11.7187	14.9536	17.9443	-100.128	-80.1086	-60.0891	-40.0391	-19.989	0	19.989	39.978	60.0281	80.0781	100.098
113.8	-12.7563	-9.52148	-6.40869	-3.41797	-0.488281	2.62451	5.5542	8.54492	11.7187	14.9536	17.8833	-100.128	-80.1392	-60.0586	-40.0696	-19.989	0	19.989	40.0085	59.9976	80.0781	100.098
113.9	-12.8174	-9.58252	-6.34766	-3.41797	-0.488281	2.62451	5.5542	8.54492	11.7187	14.9536	17.8223	-100.098	-80.1086	-60.0891	-40.0696	-19.989	-30.5176	19.989	40.0085	60.0586	80.0781	100.128
114	-12.7563	-9.58252	-6.40869	-3.41797	-0.488281	2.56348	5.61523	8.60596	11.7187	14.9536	17.8223	-100.098	-80.0781	-60.0586	-40.0696	-20.0195	30.5176	20.0195	40.0085	60.0281	80.0476	100.128
114.1	-12.7563	-9.58252	-6.40869	-3.35693	-0.427246	2.50244	5.61523	8.60596	11.7798	14.8926	17.7612	-100.128	-80.0781	-60.0891	-40.0696	-20.0195	-30.5176	19.989	40.0085	60.0891	80.0781	100.128
114.2	-12.7563	-9.58252	-6.40869	-3.35693	-0.488281	2.44141	5.61523	8.60596	11.7798	14.7705	17.7612	-100.128	-80.0781	-60.0586	-40.0391	-19.989	0	19.989	40.0391	60.0586	80.0781	100.098
114.3	-12.7563	-9.64355	-6.40869	-3.41797	-0.488281	2.44141	5.61523	8.54492	11.7798	14.7705	17.7002	-100.128	-80.1086	-60.0891	-40.0391	-19.989	-30.5176	19.989	40.0391	60.0586	80.0781	100.128
114.4	-12.7563	-9.64355	-6.46973	-3.41797	-0.549316	2.44141	5.5542	8.54492	11.7187	14.7705	17.7002	-100.098	-80.0781	-60.0281	-40.0696	-19.989	-30.5176	20.0195	39.978	60.0891	80.0476	100.098
114.5	-12.8174	-9.70459	-6.46973	-3.41797	-0.610352	2.50244	5.5542	8.54492	11.7187	14.7705	17.7612	-100.098	-80.1392	-60.0891	-40.0696	-19.989	-30.5176	20.0195	40.0391	60.0281	80.0476	100.159
114.6	-12.7563	-9.70459	-6.53076	-3.41797	-0.549316	2.50244	5.5542	8.54492	11.6577	14.7705	17.7612	-100.128	-80.1086	-60.0891	-40.0696	-20.0195	-30.5176	19.989	40.0391	60.0281	80.0476	100.098
114.7	-12.7563	-9.70459	-6.53076	-3.41797	-0.488281	2.56348	5.5542	8.54492	11.6577	14.8315	17.7002	-100.159	-80.1086	-60.0586	-40.0696	-19.989	0	19.989	40.0391	60.0281	80.0781	100.098
114.8	-12.6953	-9.70459	-6.46973	-3.41797	-0.427246	2.56348	5.49316	8.54492	11.6577	14.8315	17.7002	-100.128	-80.0781	-60.0586	-40.0696	-20.0195	-30.5176	19.989	40.0085	60.0281	80.0781	100.098
114.9	-12.6343	-9.64355	-6.46973	-3.41797	-0.427246	2.56348	5.49316	8.54492	11.5967	14.8315	17.6392	-100.128	-80.1086	-60.0586	-40.0391	-19.989	-30.5176	19.989	40.0085	60.0586	80.1086	100.098
115	-12.6343	-9.64355	-6.46973	-3.41797	-0.427246	2.56348	5.43213	8.54492	11.5967	14.8315	17.5781	-100.098	-80.0781	-60.0891	-40.0696	-20.0195	-30.5176	19.9585	40.0085	60.0586	80.0781	100.098
115.1	-12.6343	-9.70459	-6.46973	-3.41797	-0.427246	2.50244	5.43213	8.54492	11.5967	14.8315	17.5781	-100.098	-80.1392	-60.0586	-40.0391	-19.989	-30.5176	19.989	40.0391	60.0586	80.0781	100.098
115.2	-12.6343	-9.64355	-6.53076	-3.41797	-0.427246	2.50244	5.43213	8.48389	11.6577	14.7705	17.5171	-100.128	-80.1392	-60.0891	-40.0696	-20.0195	-30.5176	19.989	40.0391	60.0586	80.0781	100.098
115.3	-12.6953	-9.64355	-6.5918	-3.41797	-0.427246	2.44141	5.43213	8.42285	11.6577	14.7705	17.5171	-100.098	-80.0781	-60.0586	-40.0696	-19.9585	0	19.989	40.0391	60.0281	80.0476	100.098
115.4	-12.6953	-9.58252	-6.5918	-3.479	-0.427246	2.44141	5.37109	8.42285	11.6577	14.7705	17.5171	-100.128	-80.1392	-60.0891	-40.0696	-19.989	0	19.9585	40.0085	59.9976	80.0781	100.128
115.5	-12.7563	-9.58252	-6.5918	-3.479	-0.427246	2.44141	5.43213	8.42285	11.7187	14.8315	17.5781	-100.128	-80.0781	-60.0586	-40.0696	-20.0195	0	19.9585	39.978	60.0586	80.0781	100.128
115.6	-12.8174	-9.58252	-6.53076	-3.54004	-0.427246	2.44141	5.49316	8.48389	11.7187	14.8315	17.6392	-100.159	-80.1086	-60.0891	-40.0696	-20.0195	30.5176	19.989	39.978	60.0281	80.0781	100.098
115.7	-12.8174	-9.58252	-6.46973	-3.479	-0.427246	2.50244	5.5542	8.54492	11.7798	14.7705	17.5781	-100.128	-80.1392	-60.0586	-40.0696	-19.989	0	19.989	40.0085	60.0586	80.0781	100.128
115.8	-12.8174	-9.52148	-6.40869	-3.41797	-0.366211	2.50244	5.5542	8.54492	11.7798	14.7705	17.5781	-100.098	-80.1392	-60.0281	-40.0696	-20.0195	0	19.9585	40.0391	60.0281	80.0781	100.098
115.9	-12.6953	-9.46045	-6.40869	-3.41797	-0.366211	2.50244	5.49316	8.54492	11.7798	14.7095	17.5171	-100.098	-80.1086	-60.0586	-40.0391	-19.989	0	19.989	40.0085	60.0586	80.0171	100.098
116	-12.6953	-9.46045	-6.34766	-3.41797	-0.366211	2.50244	5.49316	8.48389	11.7187	14.7095	17.5171	-100.098	-80.1086	-60.0891	-40.0696	-19.989	-30.5176	19.989	40.0391	60.0586	80.0476	100.098
116.1	-12.6953	-9.46045	-6.40869	-3.35693	-0.427246	2.44141	5.5542	8.48389	11.7798	14.7705	17.5171	-100.098	-80.0781	-60.0586	-40.0085	-19.9585	0	19.989	40.0391	60.0281	80.0781	100.098
116.2	-12.6953	-9.52148	-6.34766	-3.35693	-0.427246	2.50244	5.5542	8.48389	11.7798	14.7705	17.5781	-100.098	-80.1086	-60.0586	-40.0391	-20.0195	0	19.9585	40.0085	60.0891	80.1086	100.098
116.3	-12.6953	-9.52148	-6.40869	-3.35693	-0.427246	2.44141	5.5542	8.54492	11.7798	14.7705	17.6392	-100.128	-80.0781	-60.0891	-40.0391	-20.0195	-30.5176	19.9585	40.0085	60.0281	80.1086	100.128
116.4	-12.6953	-9.52148	-6.46973	-3.35693	-0.427246	2.44141	5.5542	8.54492	11.7798	14.7705	17.6392	-100.128	-80.1086	-60.0586	-40.0391	-20.05	0	19.989	40.0085	60.0586	80.0781	100.128
116.5	-12.6953	-9.58252	-6.46973	-3.35693	-0.427246	2.44141	5.5542	8.60596	11.7187	14.7705	17.6392	-100.128	-80.0781	-60.0586	-40.0391	-20.0195	0	19.989	40.0391	60.0586	80.0781	100.098
116.6	-12.6343	-9.58252	-6.53076	-3.35693	-0.427246	2.50244	5.5542	8.60596	11.7187	14.7705	17.6392	-100.098	-80.0781	-60.0281	-40.0696	-20.0195	-30.5176	19.989	40.0391	60.0586	80.0781	100.128
116.7	-12.6343	-9.58252	-6.53076	-3.2959	-0.427246	2.50244	5.5542	8.54492	11.7187	14.7705	17.6392	-100.128	-80.1086	-60.0586	-40.0391	-20.0195	30.5176	19.989	40.0391	60.0586	80.1086	100.128
116.8	-12.5732	-9.52148	-6.46973	-3.35693	-0.427246	2.50244	5.5542	8.48389	11.7187	14.7705	17.7002	-100.128	-80.1086	-60.0891	-40.0696	-20.0195	-30.5176	19.989	40.0391	60.0891	80.0781	100.098
116.9	-12.5732	-9.58252	-6.46973	-3.35693	-0.427246	2.56348	5.5542	8.48389	11.6577	14.7705	17.7002	-100.128	-80.1086	-60.0891	-40.0391	-20.0195	-30.5176	19.989	40.0391	60.0281	80.0781	100.098
117	-12.5732	-9.58252	-6.34766	-3.35693	-0.427246	2.56348	5.5542	8.48389	11.5967	14.7705	17.6392	-100.128	-80.1086	-60.0891	-40.0391	-19.9585	0	19.989	40.0391	60.0281	80.0476	100.098
117.1	-12.5732	-9.52148	-6.28662	-3.35693	-0.427246	2.62451	5.5542	8.48389	11.5967	14.7705	17.6392	-100.128	-80.0781	-60.0891	-40.0391	-20.0195	-30.5176	19.989	40.0085	60.0586	80.0476	100.128
117.2	-12.5732	-9.46045	-6.28662	-3.35693	-0.366211	2.62451	5.5542	8.42285	11.5967	14.8315	17.6392	-100.098	-80.1392	-60.0586	-40.0696	-19.989	0	19.9585	40.0085	60.0281	80.0781	100.128
117.3	-12.5732	-9.39941	-6.22559	-3.35693	-0.427246	2.56348	5.5542	8.42285	11.5967	14.8315	17.6392	-100.098	-80.1392	-60.0586	-40.0696	-19.989	0	19.989	40.0085	60.0281	80.0781	100.128
117.4	-12.5122	-9.39941	-6.22559	-3.35693	-0.427246	2.56348	5.5542	8.48389	11.5967	14.8315	17.6392	-100.098	-80.1392	-60.0891	-40.0696	-20.05	0	20.0195	40.0391	60.0586	80.1086	100.098
117.5	-12.5122	-9.39941	-6.22559	-3.35693	-0.427246	2.50244	5.49316	8.48389	11.5967	14.8926	17.6392	-100.128	-80.1086	-60.0586	-40.0696	-20.0195	-30.5176	20.05	40.0085	60.0586	80.0781	100.098
117.6	-12.4512	-9.39941	-6.16455	-3.2959	-0.427246	2.50244	5.43213	8.54492	11.5356	14.8926	17.7002	-100.098	-80.0781	-60.0891	-40.0696	-19.989	-30.5176	19.989	40.0391	60.0586	80.0171	100.098
117.7	-12.4512	-9.39941	-6.22559	-3.2959	-0.366211	2.50244	5.43213	8.54492	11.5356	14.8926	17.7002	-100.098	-80.1392	-60.0281	-40.0696	-19.989	-30.5176	19.989	40.0391	60.0281	80.0781	100.098
117.8	-12.4512	-9.39941	-6.16455	-3.23486	-0.366211	2.56348	5.49316	8.60596	11.5967	14.8315	17.6392	-100.098	-80.1392	-60.0586	-40.0391	-20.0195	-30.5176	19.9585	40.0085	60.0281	80.0476	100.098
117.9	-12.4512	-9.39941	-6.16455	-3.23486	-0.366211	2.56348	5.49316	8.54492	11.6577	14.7705	17.5781	-100.128	-80.1086	-60.0586	-40.0391	-19.989	-30.5176	19.9585	40.0085	60.0586	80.1086	100.128
118	-12.4512	-9.39941	-6.16455	-3.23486	-0.366211	2.56348	5.43213	8.48389	11.6577	14.7095	17.5171	-100.098	-80.0781	-60.1196	-40.0696	-19.989	30.5176	19.989	40.0085	60.0586	80.1086	100.098
118.1	-12.3901	-9.39941	-6.16455	-3.23486	-0.427246	2.56348	5.43213	8.42285	11.6577	14.7095	17.5781	-100.128	-80.0781	-60.0891	-40.0696	-20.05	0	20.0195	40.0085	60.0586	80.0781	100.159
118.2	-12.3901	-9.46045	-6.28662	-3.2959	-0.488281	2.50244	5.43213	8.42285	11.6577	14.7095	17.7002	-100.128	-80.0781	-60.0586	-40.0391	-20.0195	30.5176	20.0195	40.0391	60.0281	80.0476	100.128
118.3	-12.3901	-9.46045	-6.34766	-3.2959	-0.488281	2.50244	5.49316	8.42285	11.7187	14.7705	17.7612	-100.128	-80.0781	-60.0891	-40.0696	-20.0195	-30.5176	19.989	40.0391	60.0586	80.0781	100.098
118.4	-12.4512	-9.46045	-6.34766	-3.2959	-0.427246	2.50244	5.5542	8.42285	11.7187	14.7705	17.7612	-100.098	-80.1086	-60.0586	-40.0391	-19.989	-30.5176	19.989	40.0391	60.0586	80.0781	100.128
118.5	-12.3901	-9.39941	-6.28662	-3.23486	-0.366211	2.44141	5.5542	8.42285	11.7187	14.7705	17.7002	-100.098	-80.1086	-60.0891	-40.0391	-19.989	0	19.989	40.0391	60.0586	80.0171	100.128
118.6	-12.3901	-9.33838	-6.28662	-3.23486	-0.366211	2.44141	5.5542	8.42285	11.6577	14.7705	17.6392	-100.128	-80.1086	-60.0891	-40.0696	-19.989	0	19.989	40.0085	60.0281	80.0781	100.067
118.7	-12.3291	-9.33838	-6.28662	-3.23486	-0.366211	2.38037	5.49316	8.42285	11.6577	14.7705	17.6392	-100.128	-80.1392	-60.0891	-40.0696	-20.0195	-30.5176	19.9585	40.0391	60.0891	80.0781	100.098
118.8	-12.3291	-9.33838	-6.28662	-3.2959	-0.427246	2.44141	5.5542	8.42285	11.5967	14.7705	17.5781	-100.128	-80.0781	-60.1196	-40.0696	-19.989	0	19.989	40.0391	60.0586	80.0781	100.128
118.9	-12.3291	-9.39941	-6.34766	-3.2959	-0.488281	2.50244	5.5542	8.42285	11.5967	14.7705	17.5781	-100.128	-80.1086	-60.0891	-40.0696	-20.0195	0	20.0195	40.0391	60.0586	80.0781	100.128
119	-12.3291	-9.39941	-6.28662	-3.35693	-0.488281	2.50244	5.49316	8.36182	11.5967	14.7705	17.5171	-100.098	-80.1392	-60.0891	-40.0696	-20.0195	-61.0352	20.0195	40.0391	60.0891	80.0781	100.128
119.1	-12.3901	-9.33838	-6.28662	-3.35693	-0.488281	2.50244	5.49316	8.30078	11.5356	14.6484	17.4561	-100.128	-80.1086	-60.0891	-40.0696	-20.0195	0	19.989	40.0391	60.0586	80.0781	100.159
119.2	-12.3291	-9.33838	-6.22559	-3.35693	-0.488281	2.44141	5.43213	8.17871	11.4746	14.5264	17.395	-100.128	-80.1086	-60.0586	-40.0391	-19.989	-30.5176	19.989	40.0391	60.0891	80.0781	100.098
119.3	-12.3291	-9.21631	-6.22559	-3.41797	-0.549316	2.31934	5.31006	8.23975	11.5356	14.5264	17.4561	-100.098	-80.1392	-60.0586	-40.0696	-20.0195	30.5176	19.989	40.0391	60.0586	80.0781	100.098
119.4	-12.2681	-9.21631	-6.28662	-3.54004	-0.488281	2.31934	5.37109	8.36182	11.6577	14.6484	17.5781	-100.098	-80.0781	-60.0891	-40.0696	-20.0195	0	19.989	40.0391	60.0586	80.0476	100.098
119.5	-12.3291	-9.33838	-6.28662	-3.479	-0.366211	2.44141	5.49316	8.48389	11.7187	14.7095	17.6392	-100.128	-80.1086	-60.0891	-40.0696	-19.989	-30.5176	19.989	40.0391	60.0891	80.0781	100.098
119.6	-12.4512	-9.33838	-6.22559	-3.35693	-0.244141	2.62451	5.5542	8.60596	11.7187	14.7095	17.7002	-100.159	-80.0781	-60.0891	-40.0696	-20.0806	30.5176	20.0195	39.978	60.0891	80.0781	100.128
119.7	-12.3901	-9.21631	-6.10352	-3.17383	-0.244141	2.68555	5.5542	8.60596	11.6577	14.6484	17.6392	-100.128	-80.0781	-60.1196	-40.0391	-20.05	30.5176	19.989	40.0391	60.0891	80.0476	100.128
119.8	-12.2681	-9.09424	-6.10352	-3.11279	-0.183105	2.68555	5.5542	8.60596	11.5967	14.5874	17.6392	-100.098	-80.0781	-60.0586	-40.0391	-20.0195	0	19.989	40.0391	60.0586	80.0781	100.159
119.9	-12.207	-9.0332	-6.10352	-3.17383	-0.244141	2.62451	5.5542	8.54492	11.5967	14.5874	17.5781	-100.098	-80.0476	-60.0586	-40.0696	-20.0195	30.5176	19.989	40.0391	60.0586	80.1086	100.128
120	-12.146	-9.09424	-6.10352	-3.17383	-0.305176	2.56348	5.49316	8.48389	11.5967	14.5874	17.5781	-100.098	-80.0781	-60.0891	-40.0391	-20.0195	0	19.989	40.0085	60.0586	80.0781	100.128
120.1	-12.146	-9.09424	-6.10352	-3.17383	-0.366211	2.56348	5.49316	8.48389	11.5967	14.5874	17.5781	-100.098	-80.0781	-60.0586	-40.0085	-19.989	0	19.989	40.0391	60.0891	80.0781	100.067
120.2	-12.085	-9.15527	-6.16455	-3.17383	-0.366211	2.50244	5.49316	8.48389	11.5967	14.5874	17.6392	-100.128	-80.1086	-60.0586	-40.0696	-20.0195	-30.5176	20.0195	40.0696	60.0586	80.0781	100.067
120.3	-12.085	-9.15527	-6.16455	-3.17383	-0.427246	2.50244	5.49316	8.48389	11.5356	14.5874	17.7002	-100.128	-80.1086	-60.0891	-40.0391	-20.0195	0	19.989	40.0391	60.0586	80.0476	100.098
120.4	-12.146	-9.15527	-6.16455	-3.17383	-0.366211	2.56348	5.5542	8.42285	11.5356	14.6484	17.7002	-100.128	-80.0781	-60.0891	-40.0391	-20.0195	30.5176	19.989	40.0391	60.0891	80.0781	100.128
120.5	-12.146	-9.15527	-6.16455	-3.11279	-0.366211	2.62451	5.5542	8.48389	11.4746	14.6484	17.6392	-100.128	-80.0781	-60.0891	-40.0391	-20.0806	0	19.989	40.0391	60.0586	80.0781	100.128
120.6	-12.146	-9.09424	-6.16455	-3.05176	-0.305176	2.68555	5.5542	8.48389	11.4746	14.6484	17.5781	-100.128	-80.0476	-60.0891	-40.0391	-20.0195	0	20.0195	40.0391	60.0891	80.0476	100.128
120.7	-12.085	-9.09424	-6.16455	-3.05176	-0.305176	2.74658	5.5542	8.48389	11.5356	14.5874	17.5781	-100.128	-80.0476	-60.0586	-40.0391	-19.989	30.5176	19.989	40.0391	60.0586	80.0781	100.128
120.8	-12.085	-9.09424	-6.10352	-3.05176	-0.305176	2.74658	5.5542	8.48389	11.5356	14.5874	17.5781	-100.098	-80.0781	-60.0586	-40.1001	-19.989	0	20.0195	40.0391	60.0586	80.0476	100.067
120.9	-12.085	-9.15527	-6.10352	-3.11279	-0.305176	2.68555	5.49316	8.54492	11.5967	14.5874	17.5781	-100.159	-80.0476	-60.0586	-40.0391	-19.989	0	19.989	39.978	60.0281	80.0476	100.098
121	-12.146	-9.21631	-6.10352	-3.17383	-0.305176	2.62451	5.49316	8.54492	11.5967	14.6484	17.7002	-100.128	-80.0781	-60.0586	-40.0391	-19.989	-30.5176	19.989	40.0391	60.0281	80.0476	100.098
121.1	-12.207	-9.21631	-6.04248	-3.17383	-0.305176	2.56348	5.49316	8.54492	11.5967	14.7705	17.7002	-100.128	-80.1086	-60.0891	-40.0696	-19.989	0	19.989	40.0696	60.0586	80.0476	100.098
121.2	-12.146	-9.21631	-6.04248	-3.17383	-0.244141	2.56348	5.49316	8.54492	11.5967	14.7705	17.7002	-100.159	-80.0781	-60.0891	-40.0696	-20.0195	-30.5176	20.0195	40.0391	60.0586	80.0781	100.128
121.3	-12.085	-9.15527	-6.04248	-3.11279	-0.305176	2.50244	5.43213	8.48389	11.5967	14.7095	17.7612	-100.128	-80.0781	-60.0586	-40.0696	-20.0195	0	19.989	40.0391	60.0891	80.0476	100.098
121.4	-12.0239	-9.09424	-6.10352	-3.17383	-0.305176	2.50244	5.43213	8.48389	11.5356	14.7095	17.7612	-100.128	-80.0476	-60.0891	-40.0696	-20.05	30.5176	19.989	40.0391	60.0891	80.0476	100.098
121.5	-12.0239	-9.09424	-6.10352	-3.17383	-0.305176	2.44141	5.43213	8.48389	11.4746	14.6484	17.7612	-100.159	-80.0781	-60.0586	-40.0391	-20.0195	30.5176	20.0195	40.0696	60.0586	80.0781	100.098
121.6	-12.0239	-9.09424	-6.16455	-3.23486	-0.305176	2.44141	5.49316	8.48389	11.4746	14.6484	17.7612	-100.098	-80.0476	-60.0586	-40.0391	-20.0195	0	19.989	40.0085	60.0891	80.0476	100.128
121.7	-12.0239	-9.15527	-6.16455	-3.17383	-0.305176	2.50244	5.49316	8.48389	11.5356	14.6484	17.8223	-100.128	-80.1086	-60.0586	-40.0391	-20.0195	0	20.0195	40.0696	60.0586	80.0476	100.098
121.8	-12.085	-9.15527	-6.16455	-3.11279	-0.305176	2.50244	5.5542	8.48389	11.5356	14.5874	17.7612	-100.128	-80.0781	-60.0891	-40.0391	-19.989	-30.5176	19.989	40.0696	60.0891	80.0476	100.098
121.9	-12.146	-9.09424	-6.10352	-3.05176	-0.244141	2.56348	5.5542	8.48389	11.5356	14.5874	17.7612	-100.128	-80.1086	-60.0891	-40.0696	-20.0195	0	20.0195	40.0391	60.0586	80.0476	100.098
122	-12.085	-9.0332	-6.10352	-3.05176	-0.244141	2.56348	5.5542	8.48389	11.5967	14.5874	17.7002	-100.128	-80.0781	-60.0891	-40.0696	-20.0806	30.5176	19.989	40.0391	60.0586	80.0476	100.128
122.1	-12.085	-9.0332	-6.10352	-2.99072	-0.244141	2.56348	5.5542	8.48389	11.5967	14.5874	17.7002	-100.159	-80.0781	-60.0586	-40.0085	-20.0195	30.5176	19.9585	40.0391	60.0586	80.0781	100.098
122.2	-12.0239	-9.0332	-6.10352	-2.99072	-0.305176	2.56348	5.5542	8.48389	11.5967	14.5264	17.7002	-100.128	-80.0781	-60.0891	-40.0696	-20.05	30.5176	19.989	40.0085	60.0586	80.0781	100.128
122.3	-12.0239	-9.0332	-6.10352	-2.92969	-0.366211	2.56348	5.49316	8.48389	11.5967	14.5264	17.7612	-100.128	-80.0781	-60.0586	-40.0085	-20.0195	0	20.0195	40.0391	60.0891	80.0476	100.098
122.4	-12.0239	-8.97217	-6.10352	-2.92969	-0.427246	2.56348	5.49316	8.48389	11.5356	14.5264	17.7612	-100.098	-80.0781	-60.0281	-40.0085	-20.0195	30.5176	19.989	40.0696	60.0891	80.0476	100.098
122.5	-12.0239	-8.97217	-6.10352	-2.92969	-0.488281	2.50244	5.49316	8.48389	11.5356	14.5874	17.7612	-100.098	-80.0781	-60.0586	-40.0085	-19.989	30.5176	19.9585	40.0696	60.0891	80.0476	100.098
122.6	-11.9629	-8.97217	-6.10352	-2.99072	-0.427246	2.50244	5.5542	8.48389	11.5967	14.6484	17.7002	-100.128	-80.1086	-60.0586	-40.0391	-20.0195	0	20.0195	40.0696	60.0586	80.0476	100.067
122.7	-11.9629	-8.97217	-6.10352	-2.99072	-0.366211	2.56348	5.5542	8.48389	11.6577	14.6484	17.6392	-100.098	-80.0781	-60.0586	-40.0085	-20.0195	0	19.989	40.0391	60.0586	80.0781	100.098
122.8	-11.9019	-8.97217	-6.04248	-2.99072	-0.305176	2.56348	5.5542	8.48389	11.6577	14.7095	17.6392	-100.159	-80.0476	-60.0891	-40.0391	-20.0195	30.5176	19.989	40.0391	60.0891	80.0781	100.128
122.9	-11.9019	-8.91113	-6.04248	-2.99072	-0.244141	2.56348	5.5542	8.48389	11.7187	14.7095	17.5781	-100.159	-80.0476	-60.0586	-40.0696	-20.05	61.0352	19.989	40.0391	60.0586	80.0781	100.128
123	-11.9019	-8.91113	-5.98144	-2.99072	-0.244141	2.56348	5.49316	8.48389	11.6577	14.7095	17.5781	-100.159	-80.0476	-60.0891	-40.0696	-20.0195	30.5176	20.0195	40.0391	60.0891	80.1086	100.098
123.1	-11.9019	-8.91113	-5.98144	-2.99072	-0.305176	2.50244	5.5542	8.42285	11.6577	14.7095	17.5781	-100.128	-80.0476	-60.0586	-40.0391	-20.05	30.5176	20.0195	40.0391	60.0891	80.0476	100.098
123.2	-11.9019	-8.97217	-5.98144	-2.99072	-0.305176	2.50244	5.5542	8.42285	11.5967	14.7095	17.5781	-100.098	-80.0476	-60.0281	-40.0391	-20.0195	30.5176	20.0195	40.0696	60.0891	80.0476	100.128
123.3	-11.9019	-9.0332	-6.04248	-2.99072	-0.366211	2.56348	5.49316	8.42285	11.5967	14.7095	17.6392	-100.098	-80.0781	-60.0281	-40.0391	-20.0195	-30.5176	19.989	40.0391	60.0891	80.0171	100.067
123.4	-11.9019	-9.0332	-6.04248	-3.05176	-0.366211	2.56348	5.49316	8.36182	11.5967	14.7095	17.6392	-100.128	-80.0476	-60.0586	-40.0391	-20.0195	30.5176	19.9585	40.0391	60.0281	80.0476	100.098
123.5	-11.9019	-9.0332	-6.04248	-3.11279	-0.366211	2.62451	5.49316	8.36182	11.5967	14.7095	17.7002	-100.098	-80.0781	-60.0586	-40.0696	-20.05	0	19.989	40.0391	60.0586	80.0476	100.098
123.6	-11.9019	-8.97217	-6.04248	-3.17383	-0.366211	2.62451	5.49316	8.42285	11.5967	14.7095	17.7002	-100.128	-80.1086	-60.0586	-40.0391	-19.989	0	19.989	40.0085	60.0281	80.0171	100.098
123.7	-11.9019	-8.97217	-6.04248	-3.11279	-0.366211	2.62451	5.49316	8.42285	11.5967	14.7095	17.7002	-100.128	-80.0781	-60.0891	-40.0391	-20.05	30.5176	20.0195	40.0391	60.0586	80.0476	100.098
123.8	-11.9019	-8.97217	-6.04248	-3.11279	-0.366211	2.62451	5.49316	8.42285	11.5967	14.7095	17.7002	-100.128	-80.0781	-60.0586	-40.0391	-20.05	30.5176	20.0195	40.0391	60.0586	80.0781	100.128
123.9	-11.8408	-8.97217	-5.98144	-3.05176	-0.305176	2.56348	5.43213	8.42285	11.5967	14.7095	17.7002	-100.159	-80.0476	-60.0891	-40.0391	-19.989	30.5176	19.989	40.0391	60.0891	80.0476	100.128
124	-11.8408	-8.91113	-5.98144	-3.05176	-0.366211	2.56348	5.43213	8.42285	11.5967	14.7705	17.7002	-100.128	-80.0476	-60.0586	-40.0085	-20.0195	0	20.0195	40.0391	60.0891	80.0781	100.098
124.1	-11.7798	-8.91113	-5.98144	-3.11279	-0.366211	2.62451	5.43213	8.48389	11.5967	14.7095	17.7002	-100.128	-80.0781	-60.0586	-39.978	-19.989	30.5176	20.0195	40.0696	60.0891	80.0476	100.098
124.2	-11.7798	-8.91113	-5.98144	-3.11279	-0.366211	2.68555	5.43213	8.48389	11.5967	14.7095	17.7002	-100.159	-80.0781	-60.0586	-40.0085	-20.0195	0	19.989	40.0391	60.0891	80.0476	100.098
124.3	-11.8408	-8.91113	-5.98144	-3.05176	-0.366211	2.68555	5.43213	8.54492	11.5967	14.6484	17.7612	-100.128	-80.0476	-60.0891	-40.0391	-20.0195	0	19.989	40.0696	60.0891	80.0476	100.098
124.4	-11.8408	-8.8501	-5.92041	-2.99072	-0.305176	2.68555	5.49316	8.48389	11.5967	14.5874	17.7612	-100.128	-80.0781	-60.0586	-40.0391	-20.0195	30.5176	19.9585	40.0696	60.0891	80.0476	100.067
124.5	-11.8408	-8.78906	-5.92041	-2.99072	-0.244141	2.62451	5.49316	8.48389	11.6577	14.5874	17.8223	-100.128	-80.0781	-60.0586	-40.0391	-20.0195	30.5176	19.989	40.0391	60.0891	80.0781	100.098
124.6	-11.8408	-8.72803	-5.92041	-2.99072	-0.244141	2.62451	5.49316	8.48389	11.6577	14.5874	17.8223	-100.159	-80.0781	-60.0891	-40.0085	-20.0195	30.5176	19.989	40.0391	60.0586	80.0476	100.098
124.7	-11.8408	-8.72803	-5.98144	-2.99072	-0.244141	2.56348	5.49316	8.48389	11.5967	14.6484	17.8223	-100.189	-80.0476	-60.0586	-40.0391	-20.0195	30.5176	19.989	40.0696	60.0891	80.0781	100.098
124.8	-11.8408	-8.72803	-5.92041	-2.99072	-0.244141	2.56348	5.43213	8.48389	11.5967	14.6484	17.8223	-100.128	-80.0781	-60.0586	-40.0696	-20.0806	61.0352	19.9585	40.0696	60.1196	80.0781	100.098
124.9	-11.8408	-8.78906	-5.92041	-2.99072	-0.244141	2.56348	5.43213	8.48389	11.5967	14.6484	17.8223	-100.189	-80.0781	-60.0586	-40.0391	-19.989	0	19.989	40.0696	60.0281	80.0781	100.067
125	-11.8408	-8.8501	-5.85937	-3.05176	-0.305176	2.56348	5.43213	8.42285	11.5967	14.5874	17.8223	-100.128	-80.0476	-60.0281	-40.0391	-20.0195	0	19.9585	40.0391	60.0891	80.0476	100.098
125.1	-11.8408	-8.91113	-5.85937	-3.05176	-0.244141	2.56348	5.49316	8.42285	11.5967	14.5264	17.8223	-100.128	-80.0781	-60.0586	-40.0391	-20.0195	0	19.989	40.0391	60.0586	80.0476	100.098
125.2	-11.8408	-8.91113	-5.85937	-3.05176	-0.244141	2.62451	5.49316	8.42285	11.6577	14.5874	17.8223	-100.159	-80.0781	-60.0586	-40.0391	-20.05	30.5176	19.9585	40.0391	60.0586	80.0476	100.098
125.3	-11.8408	-8.91113	-5.92041	-3.05176	-0.244141	2.62451	5.49316	8.48389	11.6577	14.5874	17.8223	-100.159	-80.0781	-60.0586	-40.0391	-20.05	30.5176	19.989	40.0085	60.0586	80.0171	100.128
125.4	-11.7798	-8.91113	-5.92041	-2.99072	-0.244141	2.62451	5.5542	8.48389	11.7187	14.6484	17.7612	-100.128	-80.0781	-60.0586	-40.0391	-20.0806	30.5176	20.0195	40.0085	60.0891	80.0476	100.098
125.5	-11.7187	-8.91113	-5.92041	-2.92969	-0.244141	2.62451	5.5542	8.48389	11.7187	14.6484	17.7002	-100.128	-80.0171	-60.0586	-40.0391	-20.0195	0	20.0195	40.0391	60.0586	80.0476	100.098
125.6	-11.6577	-8.91113	-5.92041	-2.92969	-0.244141	2.62451	5.5542	8.48389	11.6577	14.6484	17.5781	-100.159	-80.0781	-60.0281	-40.0085	-20.0195	30.5176	19.989	40.0696	60.0891	80.0476	100.098
125.7	-11.5967	-8.8501	-5.92041	-2.92969	-0.305176	2.62451	5.5542	8.48389	11.6577	14.6484	17.5171	-100.128	-80.0476	-60.0586	-40.0391	-20.0195	0	19.9585	40.0696	60.0586	80.0781	100.098
125.8	-11.5967	-8.8501	-5.92041	-2.86865	-0.305176	2.62451	5.49316	8.48389	11.5967	14.5874	17.5171	-100.159	-80.0781	-60.0586	-40.0085	-20.0195	0	19.989	40.0696	60.0891	80.0781	100.098
125.9	-11.5967	-8.78906	-5.92041	-2.92969	-0.305176	2.62451	5.37109	8.48389	11.5967	14.5874	17.5171	-100.098	-80.0781	-60.0586	-40.0391	-20.0195	30.5176	19.9585	40.0391	60.0281	80.0781	100.098
126	-11.5967	-8.72803	-5.92041	-2.86865	-0.244141	2.56348	5.37109	8.42285	11.5356	14.5264	17.5171	-100.098	-80.0781	-60.0891	-40.0391	-20.0195	30.5176	19.9585	40.0391	60.0586	80.0476	100.098
126.1	-11.5967	-8.72803	-5.92041	-2.92969	-0.244141	2.56348	5.37109	8.36182	11.4746	14.5264	17.5781	-100.128	-80.0781	-60.0891	-40.0391	-20.0195	0	19.989	40.0391	60.0586	80.0781	100.128
126.2	-11.5967	-8.72803	-5.92041	-2.99072	-0.244141	2.50244	5.37109	8.36182	11.4746	14.5874	17.6392	-100.159	-80.0476	-60.0891	-40.0391	-20.05	30.5176	19.989	40.0391	60.0891	80.0476	100.128
126.3	-11.6577	-8.78906	-5.98144	-3.05176	-0.244141	2.50244	5.43213	8.42285	11.5356	14.7095	17.7612	-100.128	-80.0781	-60.0891	-40.0391	-20.0195	30.5176	19.989	40.0391	60.0586	80.1086	100.128
126.4	-11.6577	-8.72803	-5.98144	-3.05176	-0.244141	2.56348	5.49316	8.48389	11.5967	14.7095	17.7612	-100.128	-80.0781	-60.0586	-40.0085	-19.989	0	19.9585	40.0085	60.0281	80.0781	100.098
126.5	-11.6577	-8.72803	-5.92041	-2.99072	-0.244141	2.62451	5.49316	8.48389	11.5967	14.6484	17.7612	-100.159	-80.0476	-60.0586	-40.0391	-20.0195	30.5176	19.989	40.0696	60.0586	80.0476	100.098
126.6	-11.6577	-8.66699	-5.85937	-2.86865	-0.244141	2.56348	5.49316	8.36182	11.5967	14.5874	17.7612	-100.128	-80.0476	-60.0586	-40.0391	-19.989	0	19.989	40.0696	60.0891	80.0781	100.098
126.7	-11.5967	-8.66699	-5.79834	-2.80762	-0.305176	2.56348	5.49316	8.36182	11.5356	14.5874	17.7002	-100.128	-80.1086	-60.0281	-40.0391	-20.0195	0	19.989	40.0391	60.0586	80.0476	100.067
126.8	-11.6577	-8.72803	-5.85937	-2.80762	-0.366211	2.56348	5.49316	8.36182	11.5356	14.5874	17.7002	-100.128	-80.0781	-60.0586	-40.0391	-20.0195	0	19.9585	40.0391	60.0891	80.0781	100.128
126.9	-11.6577	-8.78906	-5.92041	-2.80762	-0.366211	2.62451	5.5542	8.42285	11.5356	14.5874	17.7002	-100.128	-80.0781	-60.0586	-40.0391	-19.989	0	19.989	40.0391	60.0586	80.0476	100.098
127	-11.7187	-8.78906	-5.92041	-2.80762	-0.305176	2.62451	5.5542	8.42285	11.5356	14.5264	17.7002	-100.098	-80.0476	-60.0586	-40.0696	-20.0195	0	19.9585	40.0085	60.0586	80.0476	100.128
127.1	-11.7187	-8.78906	-5.92041	-2.80762	-0.183105	2.62451	5.5542	8.42285	11.4746	14.5874	17.6392	-100.098	-80.0781	-60.0891	-40.0696	-20.0195	30.5176	20.0195	40.0391	60.0586	80.0476	100.098
127.2	-11.7187	-8.72803	-5.92041	-2.86865	-0.12207	2.56348	5.5542	8.36182	11.4746	14.5874	17.7002	-100.128	-80.0781	-60.0586	-40.0391	-19.989	0	19.9585	40.0391	60.0586	80.0171	100.128
127.3	-11.6577	-8.66699	-5.92041	-2.86865	-0.12207	2.56348	5.61523	8.42285	11.5967	14.7095	17.8223	-100.128	-80.0781	-60.0281	-40.0391	-19.989	30.5176	20.0195	40.0085	60.0586	80.0476	100.098
127.4	-11.6577	-8.66699	-5.92041	-2.86865	-0.0610352	2.62451	5.67627	8.48389	11.6577	14.7705	17.8223	-100.128	-80.0781	-60.0586	-40.0391	-19.989	0	19.989	40.0391	60.0891	80.0476	100.098
127.5	-11.6577	-8.66699	-5.85937	-2.74658	0	2.68555	5.67627	8.48389	11.5967	14.6484	17.7612	-100.128	-80.1086	-60.0891	-40.0085	-20.0195	0	20.0195	40.0391	60.0586	80.0476	100.098
127.6	-11.6577	-8.60596	-5.79834	-2.68555	0	2.62451	5.5542	8.42285	11.4746	14.5874	17.7002	-100.128	-80.1086	-60.0586	-40.0085	-19.989	0	20.0195	39.978	60.0586	80.0781	100.098
127.7	-11.5967	-8.60596	-5.79834	-2.74658	-0.12207	2.56348	5.43213	8.36182	11.4136	14.5874	17.6392	-100.128	-80.0781	-60.0586	-40.0391	-20.0195	0	19.989	40.0085	60.0891	80.0781	100.098
127.8	-11.5967	-8.66699	-5.79834	-2.80762	-0.244141	2.50244	5.37109	8.36182	11.4136	14.6484	17.7002	-100.128	-80.1086	-60.0891	-40.0391	-19.989	-30.5176	20.0195	40.0696	60.0891	80.0476	100.128
127.9	-11.5967	-8.72803	-5.85937	-2.92969	-0.305176	2.44141	5.37109	8.36182	11.4136	14.7095	17.7002	-100.128	-80.0476	-60.0586	-40.0696	-20.0195	30.5176	20.0195	40.0391	60.0891	80.0781	100.128
128	-11.6577	-8.72803	-5.85937	-2.92969	-0.305176	2.50244	5.43213	8.36182	11.4746	14.6484	17.7002	-100.098	-80.0781	-60.0586	-40.0391	-20.0195	0	19.989	40.0391	60.0586	80.0781	100.128
128.1	-11.6577	-8.72803	-5.85937	-2.99072	-0.244141	2.50244	5.49316	8.36182	11.4746	14.5874	17.7002	-100.128	-80.1086	-60.0586	-40.0696	-20.0195	0	19.989	40.0391	60.0891	80.0781	100.098
128.2	-11.5967	-8.72803	-5.85937	-2.92969	-0.244141	2.56348	5.49316	8.36182	11.4746	14.5264	17.6392	-100.128	-80.1086	-60.0891	-40.0696	-19.989	0	19.9585	40.0391	60.0281	80.1086	100.098
128.3	-11.5967	-8.72803	-5.85937	-2.86865	-0.244141	2.62451	5.49316	8.36182	11.5356	14.5264	17.7002	-100.098	-80.1392	-60.0586	-40.0391	-20.05	0	19.989	40.0391	60.0586	80.0781	100.098
128.4	-11.5356	-8.66699	-5.85937	-2.86865	-0.244141	2.62451	5.49316	8.36182	11.5356	14.5264	17.7002	-100.128	-80.1392	-60.0586	-40.0391	-20.0195	-30.5176	19.989	40.0085	60.0281	80.0476	100.067
128.5	-11.5356	-8.66699	-5.79834	-2.86865	-0.183105	2.62451	5.49316	8.36182	11.5356	14.5264	17.7002	-100.128	-80.0781	-60.0891	-40.0696	-20.0195	-30.5176	19.989	40.0391	60.0281	80.0781	100.098
128.6	-11.4746	-8.66699	-5.79834	-2.92969	-0.183105	2.62451	5.49316	8.36182	11.5356	14.5264	17.7002	-100.128	-80.0781	-60.0586	-40.0696	-20.0195	0	19.989	40.0391	60.0891	80.0476	100.098
128.7	-11.4136	-8.66699	-5.79834	-2.92969	-0.183105	2.62451	5.43213	8.36182	11.4746	14.5264	17.7002	-100.128	-80.0781	-60.0586	-40.0696	-20.0195	0	20.0195	40.0391	60.0891	80.0171	100.128
128.8	-11.4746	-8.66699	-5.79834	-2.92969	-0.183105	2.62451	5.37109	8.36182	11.4746	14.5264	17.6392	-100.128	-80.0476	-60.0586	-40.0391	-20.0195	-30.5176	20.0195	40.0085	60.0281	80.0476	100.159
128.9	-11.5356	-8.60596	-5.79834	-2.92969	-0.244141	2.56348	5.37109	8.36182	11.4746	14.5264	17.6392	-100.128	-80.0476	-60.0281	-40.0696	-20.0195	0	20.0195	40.0696	60.0891	80.0476	100.128
129	-11.5967	-8.60596	-5.79834	-2.86865	-0.244141	2.56348	5.43213	8.30078	11.4746	14.5874	17.6392	-100.098	-80.0781	-60.0891	-40.0696	-20.0195	0	20.0195	40.0391	60.0586	80.0781	100.098
129.1	-11.5967	-8.60596	-5.85937	-2.86865	-0.244141	2.50244	5.5542	8.36182	11.5356	14.5874	17.6392	-100.098	-80.1086	-60.0586	-40.0085	-19.989	0	20.0195	40.0391	60.0586	80.0476	100.067
129.2	-11.5967	-8.66699	-5.85937	-2.92969	-0.244141	2.50244	5.61523	8.42285	11.5356	14.5874	17.5781	-100.128	-80.1086	-60.0891	-40.0696	-20.0195	0	19.989	40.0391	60.0586	80.0171	100.098
129.3	-11.5356	-8.66699	-5.85937	-2.92969	-0.244141	2.50244	5.5542	8.42285	11.5356	14.5264	17.5781	-100.128	-80.0781	-60.0891	-40.1001	-20.0195	0	19.9585	40.0391	60.0586	80.0781	100.067
129.4	-11.4746	-8.66699	-5.79834	-2.99072	-0.244141	2.50244	5.49316	8.42285	11.5967	14.4653	17.5781	-100.128	-80.0171	-60.0891	-40.0696	-20.05	0	19.989	40.0391	60.0891	80.0476	100.128
129.5	-11.4746	-8.66699	-5.79834	-2.99072	-0.244141	2.50244	5.43213	8.36182	11.5967	14.4653	17.6392	-100.128	-80.1086	-60.0891	-40.0696	-20.0195	0	20.0195	40.0085	60.0891	80.0476	100.128
129.6	-11.5356	-8.66699	-5.79834	-3.05176	-0.244141	2.50244	5.37109	8.36182	11.5967	14.4653	17.7002	-100.128	-80.0781	-60.0586	-40.0391	-19.989	0	19.989	40.0391	60.0891	80.0781	100.159
129.7	-11.5967	-8.66699	-5.79834	-3.05176	-0.305176	2.56348	5.37109	8.36182	11.5356	14.5874	17.7002	-100.128	-80.1086	-60.0891	-40.0696	-19.9585	30.5176	20.0195	40.0696	60.0891	80.0781	100.098
129.8	-11.6577	-8.66699	-5.79834	-3.05176	-0.305176	2.62451	5.37109	8.36182	11.5356	14.5874	17.6392	-100.128	-80.0781	-60.0586	-40.0391	-20.0195	0	19.989	40.0391	60.0586	80.0781	100.098
129.9	-11.6577	-8.66699	-5.79834	-2.99072	-0.305176	2.68555	5.37109	8.36182	11.4746	14.5874	17.6392	-100.128	-80.0781	-60.0586	-40.0391	-20.0195	-30.5176	20.0195	40.0696	60.0586	80.0476	100.128
130	-11.5356	-8.66699	-5.79834	-2.92969	-0.244141	2.68555	5.43213	8.30078	11.4746	14.5874	17.6392	-100.128	-80.0781	-60.0891	-40.0696	-19.989	-30.5176	20.0195	40.0391	60.0281	80.0476	100.098
130.1	-11.5356	-8.66699	-5.79834	-2.92969	-0.244141	2.68555	5.43213	8.30078	11.5356	14.5874	17.7002	-100.128	-80.0781	-60.0891	-40.0696	-20.0806	0	19.989	40.0391	60.0586	80.0171	100.159
130.2	-11.4746	-8.60596	-5.79834	-2.86865	-0.183105	2.68555	5.49316	8.30078	11.5356	14.5874	17.7612	-100.128	-80.1086	-60.0891	-40.1001	-20.0195	30.5176	19.989	40.0391	60.0281	80.0781	100.128
130.3	-11.4136	-8.60596	-5.7373	-2.86865	-0.183105	2.62451	5.49316	8.30078	11.5356	14.5264	17.7612	-100.128	-80.0781	-60.0891	-40.0391	-20.0195	0	19.9585	40.0085	60.0586	80.0476	100.128
130.4	-11.4136	-8.60596	-5.7373	-2.86865	-0.183105	2.56348	5.43213	8.36182	11.5967	14.5264	17.7002	-100.128	-80.0781	-60.0891	-40.1001	-19.989	0	20.0195	40.0085	60.0281	80.0781	100.128
130.5	-11.4136	-8.60596	-5.7373	-2.80762	-0.12207	2.56348	5.43213	8.36182	11.5967	14.4653	17.6392	-100.098	-80.1086	-60.0586	-40.0696	-19.989	0	19.989	40.0391	60.0586	80.0781	100.128
130.6	-11.3525	-8.60596	-5.7373	-2.80762	-0.12207	2.56348	5.37109	8.36182	11.5967	14.4653	17.7002	-100.128	-80.0781	-60.1196	-40.0696	-20.0195	-30.5176	19.989	40.0391	60.0891	80.0476	100.098
130.7	-11.4136	-8.54492	-5.67627	-2.86865	-0.12207	2.56348	5.37109	8.36182	11.5967	14.4653	17.7002	-100.128	-80.0781	-60.0586	-40.0696	-20.0195	-61.0352	19.989	40.0391	60.0586	80.0476	100.128
130.8	-11.4136	-8.54492	-5.67627	-2.86865	-0.0610352	2.56348	5.37109	8.36182	11.5356	14.4653	17.7002	-100.128	-80.0781	-60.1196	-40.0696	-20.0195	0	19.989	40.0391	60.0586	80.0781	100.128
130.9	-11.4746	-8.54492	-5.67627	-2.86865	-0.0610352	2.56348	5.37109	8.30078	11.4136	14.4653	17.7612	-100.098	-80.1086	-60.1196	-40.0696	-20.0195	-30.5176	19.989	40.0085	60.0586	80.0476	100.128
131	-11.4746	-8.60596	-5.67627	-2.86865	-0.0610352	2.50244	5.37109	8.30078	11.3525	14.5264	17.7612	-100.128	-80.0781	-60.0891	-40.1001	-20.0195	0	19.989	40.0085	60.0586	80.0781	100.098
131.1	-11.4746	-8.60596	-5.67627	-2.86865	-0.12207	2.50244	5.37109	8.30078	11.3525	14.5264	17.7612	-100.128	-80.0781	-60.0891	-40.0696	-20.0195	0	20.0195	40.0085	60.0891	80.0476	100.128
131.2	-11.4136	-8.60596	-5.67627	-2.86865	-0.183105	2.50244	5.37109	8.30078	11.3525	14.5264	17.7002	-100.128	-80.1086	-60.0891	-40.0696	-20.0195	-30.5176	20.0195	40.0391	60.0891	80.0476	100.128
131.3	-11.4136	-8.60596	-5.7373	-2.92969	-0.183105	2.56348	5.37109	8.36182	11.3525	14.4653	17.7002	-100.098	-80.0781	-60.0891	-40.0696	-20.0195	0	19.989	40.0391	60.0891	80.0781	100.098
131.4	-11.4746	-8.60596	-5.7373	-2.92969	-0.244141	2.56348	5.37109	8.36182	11.4136	14.4653	17.6392	-100.098	-80.0781	-60.0891	-40.0696	-20.0195	0	20.0195	40.0391	60.0586	80.0476	100.098
131.5	-11.4746	-8.60596	-5.67627	-2.86865	-0.244141	2.56348	5.37109	8.42285	11.4136	14.5264	17.5781	-100.098	-80.0781	-60.0891	-40.0391	-20.0195	-30.5176	19.989	40.0391	60.0586	80.0781	100.128
131.6	-11.4746	-8.54492	-5.67627	-2.86865	-0.244141	2.56348	5.37109	8.36182	11.4746	14.5264	17.6392	-100.159	-80.1086	-60.0891	-40.0085	-20.0195	-30.5176	19.989	40.0085	60.0891	80.0781	100.098
131.7	-11.4746	-8.54492	-5.61523	-2.86865	-0.244141	2.50244	5.43213	8.36182	11.4746	14.5874	17.6392	-100.128	-80.1086	-60.0891	-40.0696	-20.0806	-30.5176	20.0195	40.0391	60.0586	80.0476	100.128
131.8	-11.4136	-8.54492	-5.61523	-2.86865	-0.244141	2.50244	5.43213	8.30078	11.4746	14.5874	17.6392	-100.128	-80.1392	-60.0891	-40.0696	-20.0806	0	19.989	40.0085	60.0891	80.0476	100.128
131.9	-11.4136	-8.54492	-5.67627	-2.86865	-0.244141	2.50244	5.43213	8.23975	11.4136	14.5264	17.6392	-100.128	-80.1086	-60.1196	-40.0696	-20.05	0	20.0195	40.0085	60.0891	80.0781	100.128
132	-11.3525	-8.54492	-5.7373	-2.80762	-0.305176	2.44141	5.43213	8.17871	11.3525	14.4653	17.6392	-100.128	-80.1086	-60.1196	-40.0696	-20.0195	-30.5176	20.0195	40.0696	60.0891	80.0781	100.128
132.1	-11.4136	-8.48389	-5.79834	-2.80762	-0.305176	2.50244	5.43213	8.17871	11.4136	14.4653	17.6392	-100.159	-80.1392	-60.1196	-40.0391	-20.05	30.5176	20.0195	40.0391	60.0586	80.0781	100.128
132.2	-11.4136	-8.54492	-5.79834	-2.80762	-0.305176	2.56348	5.43213	8.17871	11.4136	14.5264	17.6392	-100.098	-80.0781	-60.0891	-40.0391	-20.0195	0	20.0195	40.0085	60.0586	80.0781	100.098
132.3	-11.4136	-8.54492	-5.79834	-2.80762	-0.305176	2.56348	5.43213	8.23975	11.4746	14.4653	17.6392	-100.128	-80.1392	-60.0891	-40.0696	-19.989	30.5176	19.9585	40.0085	60.0586	80.0781	100.128
132.4	-11.4136	-8.48389	-5.7373	-2.80762	-0.244141	2.56348	5.37109	8.23975	11.4136	14.4653	17.6392	-100.098	-80.1086	-60.0891	-40.0696	-20.0195	-30.5176	19.989	40.0085	60.0891	80.0781	100.128
132.5	-11.2915	-8.48389	-5.7373	-2.80762	-0.244141	2.50244	5.37109	8.17871	11.4136	14.4653	17.6392	-100.128	-80.1392	-60.1196	-40.0696	-20.0195	-30.5176	20.0195	40.0085	60.0891	80.0476	100.098
132.6	-11.2305	-8.48389	-5.7373	-2.86865	-0.244141	2.44141	5.37109	8.17871	11.4746	14.4653	17.7002	-100.159	-80.1392	-60.0891	-40.0696	-20.05	-30.5176	20.0195	40.0085	60.0586	80.0476	100.128
132.7	-11.2305	-8.48389	-5.79834	-2.86865	-0.244141	2.38037	5.37109	8.17871	11.4746	14.4043	17.7002	-100.128	-80.1086	-60.0891	-40.1001	-20.05	0	20.0195	40.0085	60.0281	80.0476	100.128
132.8	-11.2305	-8.48389	-5.79834	-2.86865	-0.183105	2.38037	5.37109	8.17871	11.4746	14.4043	17.7002	-100.128	-80.0781	-60.1196	-40.0696	-20.0195	-30.5176	20.0195	40.0391	60.0586	80.0781	100.128
132.9	-11.2305	-8.48389	-5.79834	-2.80762	-0.183105	2.44141	5.37109	8.17871	11.4746	14.4043	17.7612	-100.098	-80.0781	-60.0891	-40.0391	-20.0195	0	20.0195	40.0391	60.0586	80.0781	100.128
133	-11.2915	-8.48389	-5.7373	-2.74658	-0.244141	2.50244	5.37109	8.17871	11.4746	14.4653	17.7612	-100.098	-80.0781	-60.0891	-40.0696	-20.0195	0	20.0195	40.0391	60.0586	80.0781	100.128
133.1	-11.2915	-8.42285	-5.67627	-2.74658	-0.244141	2.50244	5.37109	8.17871	11.4746	14.4653	17.8223	-100.098	-80.0781	-60.1196	-40.0391	-20.0195	0	20.0195	40.0391	60.0586	80.0781	100.128
133.2	-11.3525	-8.42285	-5.67627	-2.74658	-0.244141	2.50244	5.31006	8.23975	11.4746	14.4043	17.8223	-100.098	-80.1086	-60.1196	-40.0391	-19.989	-30.5176	20.05	40.0391	60.0586	80.0781	100.098
133.3	-11.2915	-8.42285	-5.61523	-2.80762	-0.244141	2.44141	5.31006	8.23975	11.4746	14.4043	17.7612	-100.098	-80.0781	-60.0891	-40.0696	-19.989	-30.5176	19.989	40.0391	60.0586	80.0476	100.128
133.4	-11.3525	-8.42285	-5.61523	-2.86865	-0.244141	2.44141	5.31006	8.23975	11.4136	14.4043	17.7612	-100.128	-80.1392	-60.0891	-40.1001	-19.989	-30.5176	19.989	40.0391	60.0281	80.0476	100.128
133.5	-11.3525	-8.42285	-5.67627	-2.86865	-0.183105	2.50244	5.24902	8.23975	11.4136	14.4653	17.7612	-100.098	-80.1086	-60.0891	-40.0696	-20.0195	0	20.0195	40.0085	60.0586	80.0476	100.128
133.6	-11.3525	-8.42285	-5.67627	-2.86865	-0.183105	2.56348	5.24902	8.23975	11.4746	14.4653	17.7612	-100.128	-80.1392	-60.1196	-40.0391	-20.05	0	20.0195	40.0085	60.0586	80.0476	100.128
133.7	-11.3525	-8.42285	-5.7373	-2.86865	-0.12207	2.56348	5.18799	8.23975	11.4746	14.4043	17.7002	-100.128	-80.1086	-60.0891	-40.0696	-20.05	0	19.989	40.0391	60.0586	80.0476	100.159
133.8	-11.3525	-8.42285	-5.67627	-2.86865	-0.12207	2.50244	5.24902	8.23975	11.5356	14.4043	17.7002	-100.128	-80.0781	-60.1196	-40.0391	-19.989	30.5176	19.989	40.0085	60.0586	80.0476	100.098
133.9	-11.2915	-8.42285	-5.67627	-2.86865	-0.12207	2.50244	5.24902	8.30078	11.5356	14.4043	17.7612	-100.128	-80.1086	-60.0891	-40.0696	-20.0195	-30.5176	19.989	40.0391	60.0891	80.0781	100.098
134	-11.2915	-8.48389	-5.67627	-2.80762	-0.12207	2.50244	5.31006	8.23975	11.5356	14.4043	17.7612	-100.098	-80.0781	-60.0586	-40.0696	-19.989	-30.5176	19.989	40.0085	60.0586	80.0781	100.128
134.1	-11.2915	-8.48389	-5.67627	-2.74658	-0.12207	2.50244	5.37109	8.23975	11.5356	14.4653	17.7612	-100.098	-80.1086	-60.0891	-40.0696	-20.0195	-30.5176	20.0195	40.0391	60.0586	80.0781	100.098
134.2	-11.2305	-8.48389	-5.67627	-2.74658	-0.12207	2.50244	5.43213	8.23975	11.4746	14.5264	17.7612	-100.128	-80.0781	-60.1196	-40.0696	-20.0195	-30.5176	20.0195	40.0391	60.0586	80.0781	100.128
134.3	-11.2305	-8.48389	-5.67627	-2.74658	-0.12207	2.50244	5.43213	8.23975	11.4746	14.5874	17.7612	-100.128	-80.1086	-60.0891	-40.1001	-20.0195	0	19.989	40.0085	60.0586	80.0171	100.128
134.4	-11.2305	-8.48389	-5.67627	-2.74658	-0.12207	2.50244	5.43213	8.30078	11.5356	14.5874	17.7612	-100.159	-80.1392	-60.0891	-40.0696	-20.0195	0	19.989	40.0085	60.0586	80.0476	100.128
134.5	-11.2305	-8.48389	-5.67627	-2.74658	-0.12207	2.56348	5.37109	8.23975	11.5356	14.5264	17.7612	-100.128	-80.1086	-60.0586	-40.0391	-20.05	0	20.0195	40.0391	60.0891	80.0781	100.159
134.6	-11.1694	-8.42285	-5.67627	-2.74658	-0.0610352	2.56348	5.37109	8.23975	11.4746	14.4653	17.7002	-100.128	-80.1086	-60.0891	-40.0696	-20.0195	-30.5176	20.0195	40.0696	60.0586	80.0476	100.128
134.7	-11.1694	-8.36182	-5.67627	-2.74658	-0.0610352	2.56348	5.37109	8.17871	11.4746	14.4653	17.7002	-100.128	-80.0781	-60.0891	-40.0391	-20.0195	0	19.989	40.0391	60.0891	80.0781	100.128
134.8	-11.1084	-8.30078	-5.7373	-2.80762	-0.12207	2.50244	5.37109	8.11768	11.4746	14.4653	17.7612	-100.098	-80.0781	-60.0891	-40.0696	-20.0195	0	19.989	40.0391	60.0586	80.0476	100.128
134.9	-11.1084	-8.36182	-5.79834	-2.92969	-0.183105	2.50244	5.37109	8.17871	11.4746	14.4653	17.8223	-100.128	-80.1086	-60.0891	-40.0391	-20.0195	-30.5176	19.989	40.0391	60.0891	80.0476	100.128
135	-11.1694	-8.42285	-5.79834	-2.92969	-0.183105	2.56348	5.43213	8.23975	11.4746	14.4653	17.8223	-100.128	-80.1086	-60.0586	-40.0696	-20.0195	0	19.989	40.0391	60.0586	80.0781	100.128
135.1	-11.2305	-8.42285	-5.7373	-2.80762	-0.183105	2.56348	5.37109	8.23975	11.4746	14.4653	17.8223	-100.128	-80.1392	-60.0891	-40.0696	-20.0195	0	19.989	40.0391	60.0586	80.0476	100.098
135.2	-11.2305	-8.36182	-5.67627	-2.74658	-0.183105	2.56348	5.37109	8.17871	11.4746	14.4043	17.8223	-100.128	-80.1086	-60.1196	-40.0696	-20.0195	30.5176	19.989	40.0696	60.0586	80.0171	100.159
135.3	-11.1694	-8.36182	-5.61523	-2.68555	-0.183105	2.56348	5.31006	8.11768	11.4746	14.4043	17.8223	-100.128	-80.1086	-60.0891	-40.0391	-20.0195	30.5176	20.0195	40.0391	60.0586	80.0781	100.128
135.4	-11.1694	-8.36182	-5.5542	-2.74658	-0.244141	2.56348	5.31006	8.11768	11.4746	14.4043	17.8223	-100.128	-80.0781	-60.0586	-40.0085	-20.0195	0	19.9585	40.0391	60.0891	80.0781	100.128
135.5	-11.1694	-8.36182	-5.5542	-2.74658	-0.244141	2.56348	5.31006	8.11768	11.4746	14.4043	17.8833	-100.128	-80.0781	-60.0891	-40.0696	-20.0195	0	19.989	40.0391	60.0586	80.0781	100.098
135.6	-11.1694	-8.36182	-5.5542	-2.80762	-0.183105	2.56348	5.31006	8.11768	11.4746	14.4043	17.8833	-100.128	-80.1086	-60.0891	-40.0391	-20.0195	-30.5176	19.989	40.0696	60.0586	80.0476	100.098
135.7	-11.1084	-8.36182	-5.5542	-2.80762	-0.12207	2.56348	5.37109	8.17871	11.4746	14.4043	17.8223	-100.128	-80.1086	-60.0586	-40.0391	-19.989	0	19.989	39.978	60.0891	80.1086	100.128
135.8	-11.1084	-8.30078	-5.5542	-2.86865	-0.0610352	2.56348	5.31006	8.11768	11.2915	14.2822	17.7002	-100.128	-80.0781	-60.0891	-40.0391	-20.0195	-30.5176	19.989	40.0391	60.0586	80.0476	100.098
135.9	-11.1084	-8.30078	-5.5542	-2.86865	-0.12207	2.50244	5.24902	8.05664	11.2305	14.2822	17.7612	-100.128	-80.0781	-60.1196	-40.0696	-20.0195	-30.5176	20.0195	40.0391	60.0281	80.0476	100.128
136	-11.0474	-8.30078	-5.5542	-2.99072	-0.244141	2.38037	5.18799	8.11768	11.2915	14.3433	17.8833	-100.159	-80.1086	-60.1196	-40.1001	-20.0195	0	19.989	40.0391	60.0891	80.0476	100.128
136.1	-11.0474	-8.36182	-5.67627	-2.99072	-0.305176	2.44141	5.31006	8.17871	11.4136	14.4653	17.9443	-100.159	-80.0476	-60.0586	-40.0696	-20.0195	0	20.0195	40.0391	60.0586	80.0781	100.128
136.2	-11.1694	-8.42285	-5.67627	-2.92969	-0.244141	2.50244	5.43213	8.23975	11.5356	14.5874	18.0054	-100.128	-80.1086	-60.0891	-40.1001	-20.0195	0	19.989	40.0696	60.0586	80.0476	100.067
136.3	-11.1694	-8.30078	-5.61523	-2.74658	-0.12207	2.62451	5.5542	8.23975	11.5356	14.5874	17.9443	-100.159	-80.1086	-60.0891	-40.0696	-20.0195	30.5176	19.989	40.0391	60.0586	80.0781	100.098
136.4	-11.1084	-8.23975	-5.49316	-2.62451	-0.0610352	2.62451	5.5542	8.23975	11.5356	14.5874	17.9443	-100.159	-80.0781	-60.0891	-40.0391	-20.0195	30.5176	19.9585	40.0391	60.0891	80.0781	100.098
136.5	-10.9863	-8.17871	-5.43213	-2.56348	-0.0610352	2.62451	5.49316	8.23975	11.5356	14.5264	17.9443	-100.098	-80.1086	-60.0891	-40.0391	-20.0195	0	19.989	40.0085	60.0586	80.0476	100.098
136.6	-10.9253	-8.17871	-5.49316	-2.56348	-0.12207	2.62451	5.43213	8.23975	11.5356	14.5264	17.8833	-100.128	-80.1392	-60.0891	-40.0391	-20.0195	-30.5176	19.989	40.0391	60.0586	80.0781	100.098
136.7	-10.9253	-8.17871	-5.5542	-2.62451	-0.12207	2.62451	5.43213	8.17871	11.5356	14.4653	17.8833	-100.128	-80.1086	-60.0586	-40.0696	-20.0806	-30.5176	19.989	40.0085	60.0586	80.0171	100.128
136.8	-10.9253	-8.11768	-5.5542	-2.68555	-0.12207	2.56348	5.43213	8.23975	11.5967	14.4653	17.8223	-100.098	-80.0781	-60.0891	-40.0696	-19.989	0	19.989	40.0391	60.0281	80.0171	100.128
136.9	-10.9253	-8.17871	-5.61523	-2.74658	-0.12207	2.50244	5.49316	8.23975	11.5967	14.4043	17.8223	-100.128	-80.1086	-60.0586	-40.0696	-20.0195	0	20.0195	40.0391	60.0586	80.0781	100.128
137	-10.9253	-8.17871	-5.61523	-2.74658	-0.183105	2.50244	5.43213	8.23975	11.5967	14.4043	17.8833	-100.098	-80.0781	-60.0891	-40.0696	-20.05	0	19.989	40.0391	60.0586	80.0476	100.098
137.1	-10.9863	-8.17871	-5.5542	-2.74658	-0.183105	2.50244	5.43213	8.23975	11.5967	14.4043	17.8833	-100.128	-80.0781	-60.1196	-40.0696	-19.989	-30.5176	19.989	40.0391	60.0586	80.0781	100.098
137.2	-11.0474	-8.17871	-5.5542	-2.68555	-0.183105	2.56348	5.37109	8.30078	11.5967	14.4653	17.9443	-100.128	-80.0476	-60.0891	-40.0391	-20.0195	0	19.9585	40.0085	60.0281	80.0781	100.128
137.3	-11.0474	-8.17871	-5.49316	-2.68555	-0.183105	2.56348	5.37109	8.30078	11.5967	14.5264	17.8833	-100.098	-80.0781	-60.0586	-40.0085	-20.0195	-30.5176	19.989	40.0391	60.0281	80.1086	100.098
137.4	-11.0474	-8.17871	-5.43213	-2.68555	-0.183105	2.62451	5.43213	8.30078	11.5967	14.5874	17.8833	-100.128	-80.1086	-60.0891	-40.0696	-19.989	0	19.989	40.0391	60.0891	80.0781	100.098
137.5	-10.9863	-8.23975	-5.31006	-2.68555	-0.183105	2.62451	5.43213	8.30078	11.5356	14.5874	17.8833	-100.159	-80.1086	-60.0891	-40.0391	-20.0195	0	19.989	40.0391	60.0586	80.0476	100.128
137.6	-10.9863	-8.17871	-5.31006	-2.62451	-0.12207	2.56348	5.43213	8.36182	11.5356	14.5874	17.9443	-100.098	-80.0781	-60.0891	-40.0391	-20.0195	0	19.989	40.0085	60.0586	80.0781	100.098
137.7	-10.9863	-8.17871	-5.37109	-2.68555	-0.0610352	2.62451	5.43213	8.36182	11.5356	14.5874	18.0054	-100.128	-80.0781	-60.0586	-40.0696	-20.0195	30.5176	20.0195	40.0391	60.0586	80.0476	100.128
137.8	-10.9863	-8.17871	-5.43213	-2.68555	-0.0610352	2.62451	5.49316	8.36182	11.4746	14.5264	18.0054	-100.098	-80.0781	-60.0586	-40.0391	-20.0195	0	19.989	40.0391	60.0586	80.0476	100.098
137.9	-10.9863	-8.17871	-5.43213	-2.68555	0	2.62451	5.49316	8.36182	11.4746	14.5264	17.9443	-100.098	-80.1086	-60.0891	-40.0391	-20.0195	0	19.989	40.0391	60.0586	80.1086	100.098
138	-10.9863	-8.11768	-5.43213	-2.68555	-0.0610352	2.62451	5.43213	8.30078	11.4746	14.4653	17.8833	-100.128	-80.1086	-60.0891	-40.0696	-19.989	0	19.9585	40.0391	60.0586	80.0781	100.098
138.1	-10.9863	-8.11768	-5.37109	-2.62451	-0.0610352	2.62451	5.43213	8.23975	11.4746	14.4653	17.8833	-100.098	-80.1086	-60.0586	-40.0391	-20.0195	0	19.989	40.0085	60.0891	80.0781	100.098
138.2	-10.9863	-8.11768	-5.37109	-2.68555	-0.12207	2.56348	5.37109	8.23975	11.4746	14.4653	17.8833	-100.128	-80.1086	-60.0586	-40.0696	-20.0195	-30.5176	19.989	40.0085	60.0586	80.0476	100.098
138.3	-11.0474	-8.11768	-5.43213	-2.68555	-0.183105	2.56348	5.43213	8.17871	11.5356	14.4043	17.9443	-100.098	-80.0781	-60.0891	-40.0391	-20.0195	0	20.0195	40.0391	60.0586	80.0781	100.067
138.4	-10.9863	-8.11768	-5.43213	-2.68555	-0.183105	2.56348	5.49316	8.17871	11.5356	14.4043	17.8833	-100.128	-80.0781	-60.0586	-40.0391	-20.0195	0	19.989	40.0085	60.0586	80.0781	100.098
138.5	-10.9863	-8.11768	-5.43213	-2.74658	-0.183105	2.56348	5.49316	8.17871	11.4746	14.4653	17.8833	-100.098	-80.0781	-60.0586	-40.0391	-19.989	0	19.989	40.0696	60.0586	80.0476	100.128
138.6	-10.9863	-8.05664	-5.37109	-2.68555	-0.183105	2.56348	5.43213	8.11768	11.4136	14.4653	17.8833	-100.128	-80.0781	-60.0586	-40.0696	-19.989	0	19.989	40.0085	60.0586	80.0781	100.098
138.7	-10.9863	-8.11768	-5.37109	-2.68555	-0.244141	2.62451	5.43213	8.17871	11.4136	14.4653	17.9443	-100.128	-80.1086	-60.0281	-40.0391	-19.989	0	19.9585	40.0391	60.0586	80.1086	100.098
138.8	-10.9863	-8.11768	-5.43213	-2.68555	-0.244141	2.62451	5.43213	8.11768	11.4136	14.4653	17.9443	-100.128	-80.0781	-60.0891	-40.0391	-19.989	0	19.9585	39.978	60.0586	80.1086	100.098
138.9	-10.9253	-8.11768	-5.43213	-2.62451	-0.183105	2.62451	5.43213	8.11768	11.4746	14.4653	17.9443	-100.098	-80.1086	-60.0281	-40.0391	-19.989	-30.5176	19.9585	40.0391	60.0586	80.1086	100.067
139	-10.9253	-8.17871	-5.43213	-2.62451	-0.183105	2.68555	5.43213	8.11768	11.4746	14.4653	17.9443	-100.128	-80.0781	-60.0891	-40.0391	-19.989	-30.5176	19.989	40.0085	60.0586	80.0781	100.067
139.1	-10.9253	-8.17871	-5.43213	-2.68555	-0.12207	2.62451	5.43213	8.17871	11.4746	14.4653	17.9443	-100.128	-80.0781	-60.0586	-40.0391	-20.0195	-30.5176	19.989	40.0391	59.9976	80.0781	100.067
139.2	-10.9253	-8.17871	-5.43213	-2.68555	-0.12207	2.68555	5.37109	8.17871	11.4746	14.5264	18.0054	-100.159	-80.1086	-60.0891	-40.0391	-20.0195	-30.5176	20.0195	39.978	60.0586	80.0781	100.098
139.3	-10.8643	-8.17871	-5.49316	-2.68555	-0.12207	2.68555	5.43213	8.17871	11.5356	14.5264	18.0054	-100.128	-80.0781	-60.0586	-40.0391	-20.0195	-30.5176	19.989	40.0085	60.0586	80.0781	100.098
139.4	-10.8643	-8.17871	-5.43213	-2.62451	-0.0610352	2.68555	5.49316	8.23975	11.5967	14.5264	18.0664	-100.128	-80.1086	-60.0586	-40.0391	-19.989	0	19.9585	40.0391	60.0586	80.0476	100.067
139.5	-10.8032	-8.17871	-5.37109	-2.62451	0	2.68555	5.43213	8.23975	11.5967	14.5264	18.0664	-100.128	-80.0781	-60.0281	-40.0085	-20.0195	-30.5176	19.9585	40.0391	60.0281	80.0476	100.098
139.6	-10.8032	-8.11768	-5.37109	-2.62451	0	2.68555	5.43213	8.23975	11.5967	14.5264	18.0664	-100.128	-80.0781	-60.0281	-40.0391	-19.989	0	19.989	40.0391	60.0586	80.0781	100.067
139.7	-10.7422	-8.05664	-5.31006	-2.62451	0	2.62451	5.43213	8.23975	11.5967	14.5264	18.0664	-100.098	-80.0781	-60.0281	-40.0085	-20.0195	-30.5176	19.9585	40.0391	60.0586	80.0781	100.098
139.8	-10.6812	-8.05664	-5.31006	-2.62451	0	2.62451	5.43213	8.23975	11.5967	14.5874	18.0054	-100.128	-80.1086	-60.0586	-40.0391	-19.989	0	19.989	39.978	60.0586	80.0781	100.098
139.9	-10.6812	-8.05664	-5.37109	-2.68555	0	2.62451	5.43213	8.23975	11.5356	14.5874	18.0054	-100.128	-80.1392	-60.0891	-40.0391	-20.0195	0	19.9585	40.0085	60.0586	80.0476	100.067
140	-10.7422	-8.05664	-5.37109	-2.68555	0	2.62451	5.43213	8.23975	11.5356	14.5874	17.9443	-100.128	-80.0781	-60.0586	-40.0696	-20.05	30.5176	19.989	40.0391	60.0586	80.0781	100.067
140.1	-10.7422	-8.05664	-5.43213	-2.68555	0	2.56348	5.43213	8.23975	11.4746	14.5874	17.9443	-100.128	-80.1086	-60.0586	-40.0696	-19.989	30.5176	20.0195	40.0085	60.0586	80.0476	100.098
140.2	-10.8032	-8.05664	-5.43213	-2.62451	0	2.56348	5.49316	8.23975	11.5356	14.5874	18.0054	-100.128	-80.0781	-60.0281	-40.0391	-20.0195	0	19.989	40.0391	60.0586	80.0476	100.098
140.3	-10.8032	-8.11768	-5.43213	-2.62451	0	2.62451	5.49316	8.23975	11.5967	14.6484	18.0054	-100.098	-80.0781	-60.0891	-40.0391	-19.989	30.5176	19.989	40.0391	60.0281	80.0476	100.098
140.4	-10.8032	-8.11768	-5.43213	-2.56348	0	2.62451	5.5542	8.30078	11.5967	14.6484	18.0054	-100.098	-80.0781	-60.0281	-40.0085	-19.989	0	19.989	40.0391	60.0586	80.0476	100.128
140.5	-10.8032	-8.11768	-5.37109	-2.56348	0	2.62451	5.49316	8.30078	11.5356	14.5874	17.9443	-100.128	-80.0781	-60.0586	-39.978	-19.989	0	19.989	40.0391	60.0281	80.0781	100.128
140.6	-10.7422	-8.05664	-5.37109	-2.56348	-0.0610352	2.62451	5.49316	8.23975	11.5356	14.5874	17.9443	-100.098	-80.1086	-60.0281	-40.0391	-19.989	-30.5176	19.9585	39.978	60.0586	80.0781	100.098
140.7	-10.6812	-8.05664	-5.37109	-2.56348	-0.12207	2.56348	5.49316	8.23975	11.5356	14.5264	17.9443	-100.128	-80.1086	-60.0281	-40.0085	-19.989	0	19.989	40.0085	60.0891	80.0781	100.098
140.8	-10.6812	-8.11768	-5.43213	-2.56348	-0.183105	2.62451	5.43213	8.23975	11.5967	14.4653	18.0054	-100.128	-80.0781	-60.0586	-40.0391	-19.989	-30.5176	19.989	40.0085	60.0586	80.0781	100.098
140.9	-10.6812	-8.11768	-5.43213	-2.56348	-0.183105	2.62451	5.43213	8.23975	11.5967	14.4653	18.0054	-100.128	-80.0781	-60.0891	-40.0696	-19.989	0	19.9585	40.0085	60.0281	80.0781	100.098
141	-10.6812	-8.05664	-5.37109	-2.56348	-0.12207	2.62451	5.43213	8.23975	11.5967	14.4043	18.0054	-100.159	-80.0781	-60.0586	-40.0085	-20.0195	0	19.989	40.0085	60.0281	80.0781	100.098
141.1	-10.6812	-7.9956	-5.37109	-2.50244	-0.12207	2.62451	5.43213	8.23975	11.5356	14.4043	18.0054	-100.098	-80.0781	-60.0281	-40.0696	-20.0195	0	19.989	40.0391	60.0586	80.0476	100.128
141.2	-10.6812	-7.93457	-5.37109	-2.50244	-0.0610352	2.62451	5.43213	8.23975	11.5356	14.4043	18.0054	-100.128	-80.1086	-60.0891	-40.0391	-20.0195	0	19.9585	40.0391	60.0281	80.0781	100.098
141.3	-10.6201	-7.93457	-5.37109	-2.56348	-0.0610352	2.62451	5.43213	8.23975	11.5356	14.4653	18.0054	-100.098	-80.0476	-60.0586	-40.0391	-19.9585	0	19.9585	40.0391	60.0281	80.0781	100.128
141.4	-10.6201	-7.93457	-5.31006	-2.62451	0	2.68555	5.43213	8.17871	11.5356	14.5264	18.0054	-100.098	-80.0476	-60.0586	-40.0085	-19.989	0	19.928	40.0391	60.0281	80.1086	100.098
141.5	-10.6201	-7.93457	-5.31006	-2.62451	0	2.68555	5.37109	8.17871	11.4746	14.5264	17.9443	-100.098	-80.0781	-60.0586	-40.0696	-19.989	0	19.9585	40.0085	60.0281	80.1086	100.098
141.6	-10.6201	-7.9956	-5.24902	-2.62451	0	2.68555	5.37109	8.17871	11.4746	14.5874	18.0054	-100.128	-80.0781	-60.0891	-40.0391	-19.989	0	19.989	40.0085	60.0281	80.0781	100.098
141.7	-10.6812	-7.9956	-5.18799	-2.62451	0	2.68555	5.37109	8.17871	11.4136	14.5874	18.0664	-100.128	-80.0781	-60.0586	-40.0696	-20.05	0	19.989	40.0391	60.0586	80.0781	100.128
141.8	-10.6812	-7.9956	-5.18799	-2.56348	0	2.68555	5.37109	8.23975	11.4136	14.5874	18.0664	-100.128	-80.0781	-60.0891	-40.0391	-19.9585	30.5176	19.9585	40.0391	60.0281	80.0781	100.098
141.9	-10.6812	-7.9956	-5.18799	-2.50244	0	2.68555	5.37109	8.23975	11.4136	14.5264	18.0664	-100.128	-80.0781	-60.0891	-40.0391	-20.0195	30.5176	19.9585	40.0391	60.0281	80.0476	100.098
142	-10.7422	-7.9956	-5.18799	-2.50244	0	2.62451	5.37109	8.23975	11.4136	14.5264	18.0664	-100.128	-80.1086	-60.0586	-40.0391	-20.0195	30.5176	19.9585	39.978	60.0586	80.0781	100.098
142.1	-10.6812	-7.93457	-5.18799	-2.50244	0	2.62451	5.37109	8.23975	11.4746	14.5264	18.0664	-100.098	-80.0476	-60.0586	-40.0085	-19.989	30.5176	19.989	40.0391	60.0586	80.0781	100.098
142.2	-10.6812	-7.93457	-5.18799	-2.50244	0	2.68555	5.37109	8.17871	11.4746	14.5264	18.1274	-100.098	-80.0781	-60.0586	-40.0696	-20.0195	-61.0352	19.9585	40.0391	60.0586	80.1086	100.098
142.3	-10.6812	-7.87353	-5.24902	-2.50244	0	2.74658	5.37109	8.17871	11.5356	14.5264	18.1274	-100.128	-80.0781	-60.0586	-40.0391	-19.9585	-30.5176	19.989	40.0085	60.0281	80.0781	100.098
142.4	-10.6812	-7.87353	-5.24902	-2.50244	0	2.74658	5.37109	8.11768	11.5356	14.5264	18.1885	-100.128	-80.0781	-60.0281	-40.0085	-19.989	-30.5176	20.0195	40.0085	60.0586	80.0781	100.098
142.5	-10.6812	-7.87353	-5.24902	-2.50244	0.0610352	2.74658	5.43213	8.11768	11.5356	14.5264	18.1274	-100.098	-80.0781	-60.0281	-40.0391	-19.989	0	20.0195	40.0085	60.0281	80.0476	100.067
142.6	-10.6812	-7.87353	-5.24902	-2.50244	0.0610352	2.68555	5.43213	8.17871	11.5356	14.5264	18.0664	-100.128	-80.0781	-60.0586	-40.0391	-19.989	30.5176	20.0195	40.0085	60.0281	80.0476	100.098
142.7	-10.6201	-7.87353	-5.24902	-2.56348	0	2.68555	5.37109	8.17871	11.4746	14.5264	18.0054	-100.128	-80.0781	-60.0891	-40.0391	-20.0195	0	19.989	40.0391	60.0586	80.0781	100.098
142.8	-10.5591	-7.87353	-5.24902	-2.56348	0	2.68555	5.37109	8.17871	11.4746	14.5264	18.0054	-100.098	-80.0781	-60.0891	-40.0391	-20.05	0	19.9585	40.0085	60.0891	80.0781	100.128
142.9	-10.5591	-7.8125	-5.18799	-2.56348	0	2.62451	5.37109	8.23975	11.5356	14.5874	18.0664	-100.159	-80.0781	-59.9976	-39.978	-19.989	-30.5176	19.9585	40.0391	60.0586	80.0781	100.128
143	-10.5591	-7.87353	-5.18799	-2.56348	0	2.62451	5.43213	8.30078	11.5967	14.5874	18.1274	-100.128	-80.0781	-60.0586	-40.0391	-19.989	-30.5176	19.9585	40.0696	60.0281	80.0781	100.098
143.1	-10.6201	-7.93457	-5.12695	-2.56348	0	2.68555	5.5542	8.30078	11.6577	14.5874	18.0664	-100.098	-80.0781	-60.0586	-40.0696	-19.989	0	19.9585	40.0391	60.0281	80.0781	100.098
143.2	-10.6201	-7.93457	-5.12695	-2.44141	0	2.68555	5.5542	8.30078	11.5967	14.5264	18.0054	-100.128	-80.0781	-60.0891	-40.0391	-19.989	0	19.989	40.0085	60.0281	80.0781	100.098
143.3	-10.5591	-7.87353	-5.12695	-2.38037	0	2.62451	5.49316	8.17871	11.5356	14.4653	17.9443	-100.098	-80.1086	-60.0586	-40.0391	-19.989	-61.0352	19.9585	40.0391	60.0281	80.0781	100.098
143.4	-10.498	-7.8125	-5.18799	-2.38037	0	2.56348	5.43213	8.11768	11.4746	14.4653	17.9443	-100.128	-80.0781	-60.0586	-40.0085	-19.989	30.5176	19.989	40.0391	60.0281	80.0781	100.128
143.5	-10.498	-7.8125	-5.24902	-2.44141	0	2.50244	5.49316	8.11768	11.4746	14.5264	18.0054	-100.128	-80.0781	-60.0586	-40.0085	-20.0195	0	19.989	40.0085	60.0281	80.0781	100.098
143.6	-10.498	-7.87353	-5.31006	-2.50244	0	2.50244	5.49316	8.17871	11.5356	14.5264	18.0664	-100.128	-80.0781	-60.0586	-40.0391	-20.0195	61.0352	19.9585	40.0391	60.0586	80.1086	100.098
143.7	-10.498	-7.87353	-5.24902	-2.50244	0	2.56348	5.49316	8.23975	11.5356	14.5264	18.0664	-100.159	-80.0781	-60.0586	-40.0391	-20.0195	0	19.9585	40.0391	60.0586	80.0781	100.098
143.8	-10.498	-7.87353	-5.24902	-2.50244	0	2.56348	5.49316	8.30078	11.4746	14.5264	18.0664	-100.098	-80.0781	-60.0281	-40.0391	-19.989	0	19.989	40.0085	60.0586	80.0781	100.098
143.9	-10.498	-7.87353	-5.18799	-2.56348	0	2.62451	5.43213	8.30078	11.5356	14.5264	18.1885	-100.098	-80.1086	-60.0891	-40.0391	-20.0195	-30.5176	19.989	40.0085	60.0586	80.0476	100.098
144	-10.498	-7.93457	-5.18799	-2.56348	0	2.62451	5.49316	8.36182	11.6577	14.6484	18.2495	-100.098	-80.1086	-60.0891	-40.0696	-20.0195	-30.5176	19.989	40.0391	60.0586	80.0781	100.067
144.1	-10.498	-7.93457	-5.18799	-2.56348	0.0610352	2.74658	5.61523	8.36182	11.5967	14.5874	18.1885	-100.128	-80.0781	-60.0281	-40.0696	-20.0195	0	19.9585	40.0085	60.0586	80.0476	100.159
144.2	-10.498	-7.87353	-5.06592	-2.50244	0.12207	2.68555	5.5542	8.23975	11.5356	14.5264	18.1274	-100.128	-80.1086	-60.0586	-40.0391	-20.0195	-30.5176	19.989	40.0391	60.0586	80.0476	100.128
144.3	-10.498	-7.75146	-5.00488	-2.50244	0.0610352	2.62451	5.49316	8.17871	11.4136	14.4653	18.0664	-100.128	-80.0781	-60.0891	-40.0696	-20.0195	-30.5176	19.9585	40.0696	60.0586	80.0476	100.128
144.4	-10.437	-7.69043	-5.06592	-2.56348	0	2.56348	5.43213	8.11768	11.4136	14.4653	18.0664	-100.128	-80.0781	-60.0891	-40.0696	-20.0195	0	19.989	40.0391	60.0586	80.0476	100.128
144.5	-10.498	-7.8125	-5.18799	-2.62451	-0.12207	2.56348	5.37109	8.11768	11.4136	14.5264	18.1274	-100.098	-80.1086	-60.0586	-40.0085	-20.0195	30.5176	19.989	40.0391	60.0891	80.0781	100.098
144.6	-10.6201	-7.87353	-5.24902	-2.68555	-0.12207	2.56348	5.31006	8.11768	11.4136	14.5264	18.1274	-100.128	-80.1086	-60.0891	-40.0391	-20.0195	30.5176	19.9585	40.0391	60.0586	80.0781	100.128
144.7	-10.6201	-7.93457	-5.24902	-2.68555	-0.12207	2.56348	5.31006	8.17871	11.4746	14.5264	18.0664	-100.128	-80.0781	-60.0586	-40.0391	-20.0195	0	19.989	40.0391	60.0586	80.0781	100.128
144.8	-10.6201	-7.93457	-5.18799	-2.62451	-0.0610352	2.62451	5.31006	8.17871	11.5356	14.5264	18.0664	-100.128	-80.0781	-60.0586	-40.0085	-19.989	0	19.9585	40.0696	60.0586	80.0476	100.098
144.9	-10.5591	-7.87353	-5.18799	-2.56348	0	2.56348	5.31006	8.11768	11.5356	14.5264	18.0054	-100.128	-80.0781	-60.0891	-40.0391	-19.989	-30.5176	19.989	40.0391	60.0586	80.0476	100.098
145	-10.498	-7.87353	-5.18799	-2.50244	0	2.56348	5.37109	8.17871	11.5967	14.5874	18.0664	-100.128	-80.1086	-60.0891	-40.0696	-20.0195	0	19.989	40.0085	60.0891	80.0171	100.128
145.1	-10.437	-7.93457	-5.18799	-2.50244	0	2.56348	5.43213	8.17871	11.5967	14.6484	18.0664	-100.128	-80.1392	-60.0891	-40.0391	-20.05	-30.5176	19.989	40.0391	60.0281	80.0476	100.098
145.2	-10.376	-7.93457	-5.18799	-2.44141	0	2.56348	5.49316	8.17871	11.5967	14.6484	18.1274	-100.128	-80.1086	-60.0586	-40.0696	-20.0195	30.5176	19.9585	40.0391	60.0586	80.0781	100.128
145.3	-10.376	-7.87353	-5.18799	-2.44141	0	2.56348	5.49316	8.17871	11.5967	14.5874	18.1274	-100.128	-80.1086	-60.0891	-40.0391	-20.05	30.5176	19.989	40.0085	60.0281	80.0476	100.128
145.4	-10.376	-7.87353	-5.18799	-2.44141	0	2.56348	5.49316	8.11768	11.5967	14.5874	18.0664	-100.098	-80.1086	-60.0891	-40.0391	-19.989	-30.5176	19.989	40.0391	60.0586	80.0476	100.067
145.5	-10.376	-7.8125	-5.24902	-2.44141	0	2.56348	5.49316	8.11768	11.5356	14.5264	18.0664	-100.098	-80.0781	-60.0586	-40.0696	-19.989	30.5176	19.989	40.0391	60.0891	80.0476	100.128
145.6	-10.376	-7.8125	-5.24902	-2.50244	-0.0610352	2.56348	5.49316	8.11768	11.5356	14.4653	18.1274	-100.128	-80.1086	-60.0891	-40.0696	-20.0195	0	19.989	40.0391	60.0586	80.0781	100.098
145.7	-10.437	-7.75146	-5.24902	-2.56348	-0.0610352	2.56348	5.43213	8.11768	11.5356	14.4653	18.1274	-100.128	-80.0781	-60.0586	-40.0391	-19.989	30.5176	20.0195	40.0391	60.0586	80.0476	100.098
145.8	-10.498	-7.75146	-5.24902	-2.56348	-0.0610352	2.56348	5.43213	8.17871	11.5967	14.5264	18.1885	-100.128	-80.1392	-60.0891	-40.0696	-20.0195	0	19.989	40.0391	60.0891	80.0171	100.098
145.9	-10.498	-7.75146	-5.24902	-2.56348	-0.0610352	2.62451	5.37109	8.17871	11.5967	14.5264	18.1274	-100.098	-80.1086	-60.0586	-40.0696	-20.0195	0	20.0195	40.0391	60.0281	80.0476	100.128
146	-10.5591	-7.75146	-5.24902	-2.56348	-0.0610352	2.62451	5.37109	8.11768	11.5356	14.5264	18.1274	-100.098	-80.1086	-60.0891	-40.0391	-19.989	30.5176	19.989	40.0391	60.0891	80.0781	100.159
146.1	-10.498	-7.8125	-5.24902	-2.56348	0	2.62451	5.37109	8.11768	11.5356	14.5264	18.0664	-100.098	-80.1086	-60.0586	-40.0391	-20.0195	0	19.989	40.0391	60.0891	80.0781	100.098
146.2	-10.437	-7.8125	-5.18799	-2.56348	0	2.62451	5.31006	8.05664	11.4746	14.5874	18.0664	-100.128	-80.0781	-60.0586	-40.0085	-20.0195	0	19.9585	40.0391	60.0891	80.0781	100.098
146.3	-10.437	-7.8125	-5.18799	-2.50244	0	2.62451	5.31006	8.05664	11.4746	14.5874	18.1274	-100.098	-80.1086	-60.0586	-40.0696	-20.05	30.5176	19.989	40.0391	60.0891	80.0781	100.128
146.4	-10.498	-7.8125	-5.18799	-2.50244	0	2.62451	5.31006	8.11768	11.4746	14.5874	18.0664	-100.098	-80.1086	-60.0586	-40.0391	-20.0195	-30.5176	19.989	40.0391	60.0586	80.0476	100.128
146.5	-10.5591	-7.8125	-5.18799	-2.50244	0	2.62451	5.31006	8.11768	11.4746	14.5874	18.1274	-100.128	-80.1086	-60.0891	-40.0696	-20.0195	-30.5176	20.0195	40.0391	60.0891	80.0781	100.098
146.6	-10.5591	-7.8125	-5.18799	-2.50244	0	2.62451	5.31006	8.11768	11.4136	14.5264	18.1274	-100.128	-80.0781	-60.0891	-40.1001	-20.0195	-30.5176	20.0195	40.0391	60.0586	80.0476	100.098
146.7	-10.5591	-7.8125	-5.18799	-2.50244	0	2.62451	5.31006	8.11768	11.4746	14.5264	18.1274	-100.159	-80.1086	-60.0891	-40.0391	-20.0806	30.5176	19.989	40.0696	60.0891	80.0476	100.128
146.8	-10.498	-7.87353	-5.18799	-2.50244	0	2.68555	5.31006	8.17871	11.4746	14.5874	18.1274	-100.189	-80.1086	-60.0891	-40.0696	-20.0806	0	20.0195	40.0391	60.0281	80.0476	100.159
146.9	-10.498	-7.93457	-5.18799	-2.50244	0	2.68555	5.31006	8.11768	11.5356	14.5874	18.1885	-100.159	-80.0781	-60.0891	-40.0391	-19.989	61.0352	19.989	40.0696	60.0586	80.0476	100.128
147	-10.437	-7.93457	-5.18799	-2.44141	0	2.68555	5.37109	8.11768	11.5356	14.5874	18.1885	-100.128	-80.0476	-60.0891	-40.0696	-20.05	0	20.0195	40.0391	60.0586	80.0781	100.098
147.1	-10.376	-7.93457	-5.12695	-2.44141	0	2.62451	5.37109	8.05664	11.5356	14.5874	18.2495	-100.159	-80.0476	-60.0586	-40.0696	-20.05	0	19.9585	40.0391	60.0586	80.0781	100.098
147.2	-10.376	-7.93457	-5.12695	-2.38037	0	2.62451	5.37109	8.05664	11.5356	14.5874	18.2495	-100.128	-80.1086	-60.0891	-40.0391	-20.05	30.5176	20.0195	40.0085	60.0891	80.0781	100.128
147.3	-10.376	-7.87353	-5.06592	-2.38037	0	2.68555	5.37109	8.05664	11.5356	14.5874	18.3105	-100.159	-80.1086	-60.0891	-40.0696	-20.0195	0	20.0195	40.0696	60.0586	80.0171	100.128
147.4	-10.437	-7.8125	-5.12695	-2.44141	0	2.68555	5.37109	8.05664	11.5356	14.5874	18.3716	-100.159	-80.1086	-60.0891	-40.1001	-20.0195	0	20.0195	40.0391	60.0586	80.0781	100.128
147.5	-10.498	-7.69043	-5.12695	-2.44141	0	2.68555	5.43213	8.05664	11.5967	14.5874	18.3105	-100.159	-80.0781	-60.0586	-40.0391	-20.0195	30.5176	20.0195	40.0391	60.0891	80.0171	100.128
147.6	-10.498	-7.69043	-5.12695	-2.50244	0	2.68555	5.43213	7.9956	11.5356	14.5874	18.2495	-100.189	-80.0781	-60.0891	-40.0696	-20.05	30.5176	20.0195	40.0391	60.0586	80.0781	100.128
147.7	-10.498	-7.69043	-5.12695	-2.56348	0	2.68555	5.37109	7.9956	11.5356	14.5874	18.1885	-100.128	-80.0781	-60.0586	-40.0391	-19.989	30.5176	19.989	40.0696	60.0586	80.0171	100.128
147.8	-10.437	-7.75146	-5.12695	-2.56348	-0.0610352	2.62451	5.31006	7.9956	11.5356	14.5874	18.1274	-100.159	-80.0781	-60.0891	-40.0696	-20.0195	0	20.0195	40.0391	60.0891	80.0781	100.128
147.9	-10.437	-7.8125	-5.12695	-2.56348	-0.0610352	2.62451	5.31006	7.9956	11.5967	14.5264	18.0664	-100.128	-80.0781	-60.0586	-40.0391	-20.0195	30.5176	20.0195	40.0696	60.1196	80.0476	100.128
148	-10.437	-7.8125	-5.12695	-2.56348	-0.0610352	2.56348	5.31006	7.9956	11.5967	14.5874	18.0664	-100.128	-80.0781	-60.0891	-40.0696	-20.0195	-30.5176	20.0195	40.0391	60.0586	80.0476	100.098
148.1	-10.376	-7.8125	-5.12695	-2.56348	0	2.50244	5.37109	8.05664	11.5967	14.5874	18.0664	-100.159	-80.0781	-60.0891	-40.0696	-20.0195	0	20.0195	40.0391	60.0891	80.0781	100.128
148.2	-10.376	-7.87353	-5.12695	-2.56348	0	2.50244	5.37109	8.05664	11.5967	14.6484	18.0664	-100.128	-80.1086	-60.0891	-40.0696	-20.0195	30.5176	19.989	40.0391	60.0891	80.0476	100.159
148.3	-10.437	-7.87353	-5.12695	-2.56348	0	2.50244	5.37109	8.11768	11.5967	14.6484	18.0664	-100.128	-80.0781	-60.0891	-40.0391	-20.05	0	19.989	40.0391	60.0891	80.0476	100.159
148.4	-10.437	-7.8125	-5.06592	-2.56348	0	2.50244	5.37109	8.11768	11.5967	14.6484	18.0664	-100.128	-80.0781	-60.0586	-40.0696	-20.0195	30.5176	19.989	40.0391	60.0586	80.0476	100.128
148.5	-10.376	-7.8125	-5.06592	-2.56348	0	2.56348	5.37109	8.05664	11.5356	14.5874	18.0664	-100.159	-80.0781	-60.0891	-40.0391	-20.0195	0	20.0195	40.0696	60.0891	80.0171	100.128
148.6	-10.376	-7.75146	-5.06592	-2.62451	0	2.56348	5.37109	8.05664	11.4746	14.5264	18.0664	-100.098	-80.1086	-60.0891	-40.0696	-20.05	0	20.0195	40.0391	60.0891	80.0781	100.159
148.7	-10.376	-7.75146	-5.12695	-2.62451	-0.0610352	2.56348	5.31006	8.05664	11.4746	14.4653	18.1274	-100.128	-80.0781	-60.0891	-40.0391	-20.0195	0	19.989	40.0391	60.0891	80.0781	100.098
148.8	-10.3149	-7.75146	-5.18799	-2.62451	-0.0610352	2.62451	5.24902	8.05664	11.4136	14.4653	18.1885	-100.159	-80.0781	-60.0891	-40.0696	-20.05	0	19.989	40.0391	60.0586	80.0476	100.098
148.9	-10.3149	-7.8125	-5.24902	-2.62451	-0.12207	2.62451	5.24902	8.11768	11.4136	14.4653	18.2495	-100.128	-80.1086	-60.0891	-40.0696	-19.989	30.5176	19.989	40.0696	60.0586	80.0476	100.098
149	-10.3149	-7.8125	-5.24902	-2.56348	-0.0610352	2.62451	5.24902	8.11768	11.4136	14.5264	18.2495	-100.159	-80.1086	-60.0891	-40.0696	-20.0195	30.5176	19.989	40.0391	60.0891	80.0476	100.098
149.1	-10.376	-7.75146	-5.18799	-2.44141	0	2.62451	5.31006	8.05664	11.4136	14.4653	18.1885	-100.128	-80.1086	-60.1196	-40.0696	-20.0195	0	20.0195	40.0696	60.0891	80.0781	100.159
149.2	-10.376	-7.75146	-5.18799	-2.44141	0	2.56348	5.31006	8.05664	11.4746	14.4653	18.1885	-100.128	-80.1086	-60.1196	-40.0696	-20.0806	0	20.0195	40.0696	60.0891	80.0171	100.098
149.3	-10.3149	-7.69043	-5.18799	-2.44141	0	2.56348	5.31006	8.11768	11.4746	14.4653	18.1885	-100.128	-80.0476	-60.0891	-40.0696	-20.0806	30.5176	20.0195	40.0696	60.0891	80.0781	100.128
149.4	-10.3149	-7.69043	-5.18799	-2.44141	0	2.56348	5.37109	8.05664	11.4746	14.4653	18.1885	-100.159	-80.1086	-60.0891	-40.0696	-20.0195	30.5176	19.989	40.0391	60.0891	80.0476	100.098
149.5	-10.3149	-7.69043	-5.12695	-2.44141	0	2.56348	5.37109	8.05664	11.4746	14.5264	18.1885	-100.128	-80.0781	-60.0586	-40.0391	-20.0195	30.5176	19.989	40.0391	60.0891	80.0781	100.128
149.6	-10.2539	-7.62939	-5.12695	-2.44141	0	2.56348	5.43213	7.9956	11.5356	14.5264	18.1885	-100.128	-80.0781	-60.0891	-40.0391	-20.0195	0	19.989	40.0391	60.0891	80.0476	100.159
149.7	-10.2539	-7.62939	-5.06592	-2.44141	0	2.56348	5.43213	7.9956	11.4746	14.5264	18.1274	-100.128	-80.0781	-60.0586	-40.0696	-19.989	30.5176	20.05	40.0391	60.0586	80.0476	100.098
149.8	-10.2539	-7.62939	-5.06592	-2.44141	0	2.56348	5.43213	8.05664	11.4746	14.5874	18.1274	-100.128	-80.1392	-60.0586	-40.0391	-20.0195	61.0352	20.05	40.0391	60.0281	80.0476	100.128
149.9	-10.2539	-7.62939	-5.06592	-2.44141	0	2.56348	5.43213	8.05664	11.4136	14.5874	18.1274	-100.159	-80.1086	-60.1196	-40.0391	-20.0195	61.0352	20.05	40.0391	60.0586	80.0171	100.128
150	-10.2539	-7.69043	-5.12695	-2.50244	0	2.56348	5.43213	8.11768	11.4136	14.5874	18.1274	-100.159	-80.1086	-60.0891	-40.0391	-20.05	30.5176	20.0195	40.0391	60.0586	80.0171	100.098
150.1	-10.1929	-7.62939	-5.12695	-2.56348	0	2.50244	5.37109	8.11768	11.3525	14.5874	18.1274	-100.128	-80.0476	-60.0891	-40.0696	-20.0806	0	20.0195	40.0696	60.0586	80.0171	100.128
150.2	-10.1929	-7.69043	-5.12695	-2.56348	0	2.50244	5.37109	8.11768	11.3525	14.5874	18.1274	-100.098	-80.1086	-60.0891	-40.0696	-20.0195	0	20.0195	40.0391	60.0891	80.0171	100.098
150.3	-10.1929	-7.69043	-5.12695	-2.56348	0	2.56348	5.43213	8.11768	11.4136	14.5264	18.0664	-100.159	-80.0476	-60.1196	-40.0391	-20.0195	0	19.989	40.0391	60.1196	80.0476	100.098
150.4	-10.1929	-7.69043	-5.12695	-2.50244	0	2.56348	5.43213	8.17871	11.4136	14.5264	18.0664	-100.128	-80.1086	-60.0586	-40.0696	-20.0195	0	20.0195	40.0696	60.0891	80.0781	100.128
150.5	-10.2539	-7.69043	-5.06592	-2.50244	0	2.62451	5.37109	8.17871	11.4136	14.5264	18.1274	-100.128	-80.0781	-60.1196	-40.0696	-20.0195	0	20.0195	40.0391	60.0891	80.0476	100.128
150.6	-10.1929	-7.69043	-5.06592	-2.50244	0	2.62451	5.37109	8.11768	11.4136	14.5874	18.1274	-100.159	-80.0476	-60.1196	-40.0696	-20.05	30.5176	19.989	40.0696	60.0586	80.0171	100.098
150.7	-10.1929	-7.62939	-5.06592	-2.50244	0	2.68555	5.37109	8.11768	11.4136	14.5874	18.1274	-100.189	-80.0781	-60.1196	-40.1001	-20.0195	30.5176	19.989	40.0391	60.0891	80.0476	100.128
150.8	-10.1929	-7.62939	-5.06592	-2.50244	0	2.68555	5.37109	8.11768	11.4136	14.7095	18.1885	-100.159	-80.0781	-60.0891	-40.0391	-20.0195	30.5176	19.989	40.0391	60.0586	80.0171	100.128
150.9	-10.1929	-7.62939	-5.12695	-2.50244	0	2.68555	5.37109	8.05664	11.4746	14.7095	18.1885	-100.128	-80.1392	-60.0586	-40.0085	-20.0195	61.0352	20.0195	40.0391	60.0586	80.0476	100.128
151	-10.1929	-7.62939	-5.12695	-2.50244	0	2.62451	5.37109	8.05664	11.5356	14.7095	18.1885	-100.159	-80.1086	-60.0891	-40.0391	-20.0195	30.5176	20.0195	40.0696	60.0891	80.0781	100.128
151.1	-10.1929	-7.69043	-5.12695	-2.44141	0	2.62451	5.37109	8.05664	11.5967	14.7095	18.2495	-100.159	-80.0781	-60.0891	-40.0696	-20.05	30.5176	19.989	40.0696	60.1196	80.0781	100.098
151.2	-10.1929	-7.69043	-5.06592	-2.44141	0	2.56348	5.37109	7.9956	11.5967	14.6484	18.2495	-100.189	-80.0781	-60.0586	-40.0391	-20.0195	0	19.9585	40.0391	60.0891	80.0476	100.098
151.3	-10.1929	-7.62939	-5.06592	-2.44141	0	2.56348	5.31006	7.9956	11.4746	14.5874	18.1885	-100.128	-80.0781	-60.0586	-40.0696	-20.0195	0	19.989	40.0085	60.0586	80.0476	100.128
151.4	-10.1318	-7.62939	-5.06592	-2.44141	0	2.56348	5.24902	7.93457	11.4136	14.5264	18.1885	-100.128	-80.1086	-60.0586	-40.0391	-20.0195	0	19.989	40.0085	60.0586	80.0171	100.128
151.5	-10.0708	-7.62939	-5.12695	-2.50244	-0.0610352	2.50244	5.24902	7.93457	11.4136	14.5264	18.1885	-100.159	-80.1086	-60.0891	-40.0696	-20.0195	30.5176	20.0195	40.0391	60.0891	80.0476	100.098
151.6	-10.1318	-7.69043	-5.18799	-2.50244	-0.0610352	2.56348	5.31006	7.93457	11.4136	14.5874	18.2495	-100.159	-80.1086	-60.1196	-40.0391	-20.0195	30.5176	20.0195	40.0696	60.0891	80.0476	100.159
151.7	-10.1929	-7.69043	-5.18799	-2.50244	0	2.62451	5.37109	7.9956	11.4746	14.5874	18.2495	-100.128	-80.0781	-60.1196	-40.0391	-20.0806	0	19.989	40.0085	60.0586	80.0476	100.098
151.8	-10.1929	-7.62939	-5.06592	-2.44141	0	2.62451	5.43213	7.9956	11.4746	14.5874	18.2495	-100.128	-80.0781	-60.0891	-40.0391	-20.0195	0	20.0195	40.0391	60.0586	80.0476	100.128
151.9	-10.1318	-7.50732	-5.00488	-2.38037	0	2.62451	5.37109	7.9956	11.4746	14.5874	18.2495	-100.128	-80.0781	-60.0891	-40.0391	-19.989	0	19.989	40.0391	60.0891	80.0781	100.128
152	-10.1318	-7.44629	-5.00488	-2.38037	0	2.56348	5.37109	7.9956	11.4746	14.6484	18.2495	-100.159	-80.0781	-60.0891	-40.0696	-19.989	-30.5176	19.9585	40.0391	60.0891	80.0781	100.128
152.1	-10.0708	-7.44629	-5.00488	-2.38037	0	2.50244	5.37109	8.05664	11.4746	14.6484	18.2495	-100.159	-80.0781	-60.0891	-40.0696	-20.0195	0	19.989	40.0085	60.0891	80.0781	100.128
152.2	-10.1318	-7.44629	-5.06592	-2.44141	0	2.50244	5.43213	7.9956	11.4746	14.7095	18.2495	-100.128	-80.1392	-60.0586	-40.0391	-20.0195	30.5176	20.0195	40.0391	60.0586	80.0781	100.128
152.3	-10.1318	-7.44629	-5.06592	-2.38037	0	2.50244	5.37109	7.9956	11.4136	14.7095	18.2495	-100.128	-80.0781	-60.0891	-40.0696	-20.0195	0	20.0195	40.0391	60.0891	80.0781	100.128
152.4	-10.1318	-7.44629	-5.06592	-2.38037	0	2.56348	5.31006	7.9956	11.3525	14.7095	18.1274	-100.128	-80.0781	-60.1501	-40.0696	-20.0806	0	19.989	40.0391	60.0586	80.0476	100.098
152.5	-10.0708	-7.50732	-5.00488	-2.38037	0	2.56348	5.18799	7.87353	11.2915	14.5874	18.0664	-100.128	-80.0781	-60.0891	-40.0391	-20.05	0	19.989	40.0391	60.0586	80.0781	100.067
152.6	-10.0708	-7.50732	-5.06592	-2.38037	-0.12207	2.44141	5.06592	7.8125	11.3525	14.6484	18.0664	-100.098	-80.1086	-60.0891	-40.0085	-20.0195	0	19.989	40.0696	60.0586	80.0781	100.128
152.7	-10.0708	-7.56836	-5.12695	-2.50244	-0.183105	2.38037	5.18799	7.87353	11.4136	14.7705	18.1885	-100.128	-80.0781	-60.0586	-40.0391	-20.0195	0	19.989	40.0696	60.0891	80.0476	100.098
152.8	-10.1318	-7.69043	-5.24902	-2.56348	-0.183105	2.50244	5.31006	7.9956	11.5356	14.8315	18.2495	-100.159	-80.0781	-60.0586	-40.0391	-20.0195	0	19.989	40.0391	60.0586	80.0781	100.098
152.9	-10.1929	-7.75146	-5.18799	-2.50244	-0.0610352	2.62451	5.37109	8.11768	11.5967	14.8315	18.3105	-100.098	-80.0781	-60.1196	-40.0391	-19.989	0	19.989	40.0696	60.0891	80.0781	100.098
153	-10.1318	-7.62939	-5.06592	-2.38037	0	2.68555	5.37109	8.11768	11.5356	14.7705	18.2495	-100.098	-80.0781	-60.0586	-40.0696	-20.0195	0	20.0195	40.0391	60.0586	80.0781	100.098
153.1	-10.0098	-7.50732	-5.00488	-2.31934	0	2.68555	5.37109	8.11768	11.5356	14.7705	18.2495	-100.128	-80.1086	-60.0586	-40.0696	-19.989	0	19.989	40.0696	60.0281	80.0476	100.098
153.2	-9.94873	-7.44629	-4.94385	-2.31934	0	2.68555	5.43213	8.11768	11.4746	14.7705	18.1885	-100.159	-80.1392	-60.0891	-40.0696	-19.989	0	19.989	40.0391	60.0586	80.0476	100.128
153.3	-9.94873	-7.44629	-4.94385	-2.31934	0	2.74658	5.49316	8.05664	11.4746	14.7095	18.2495	-100.159	-80.1392	-60.0891	-40.0391	-20.0195	0	19.989	40.0391	60.0891	80.0476	100.098
153.4	-9.94873	-7.44629	-4.94385	-2.31934	0	2.74658	5.49316	8.05664	11.4746	14.7095	18.2495	-100.159	-80.1086	-60.0586	-40.0391	-20.0195	30.5176	19.989	39.978	60.0891	80.0476	100.098
153.5	-10.0098	-7.50732	-5.00488	-2.31934	0	2.68555	5.49316	8.05664	11.4746	14.7095	18.2495	-100.159	-80.0781	-60.0281	-40.0391	-20.0195	30.5176	20.0195	40.0391	60.0891	80.0781	100.098
153.6	-10.0098	-7.50732	-4.94385	-2.31934	0	2.68555	5.5542	7.9956	11.4746	14.6484	18.3105	-100.128	-80.0781	-60.0281	-40.0696	-20.05	0	20.0195	40.0391	60.0891	80.0781	100.067
153.7	-10.0098	-7.50732	-4.94385	-2.2583	0	2.68555	5.49316	8.05664	11.4746	14.7095	18.3105	-100.128	-80.0781	-60.0281	-40.0391	-20.0195	-30.5176	20.0195	40.0391	60.0586	80.0781	100.128
153.8	-10.0708	-7.50732	-4.88281	-2.2583	0	2.68555	5.49316	8.05664	11.5356	14.7705	18.3716	-100.128	-80.0476	-60.0891	-40.0696	-19.989	0	19.989	40.0391	60.0281	80.0476	100.098
153.9	-10.0708	-7.50732	-4.88281	-2.2583	0.0610352	2.68555	5.49316	8.11768	11.5356	14.8315	18.3716	-100.098	-80.0781	-60.0586	-40.0696	-19.989	0	19.989	40.0391	60.0891	80.0781	100.128
154	-10.0708	-7.44629	-4.88281	-2.2583	0.0610352	2.62451	5.43213	8.11768	11.4746	14.8315	18.3716	-100.128	-80.0781	-60.0891	-40.0696	-20.0195	0	19.989	40.0391	60.0586	80.0781	100.128
154.1	-10.0708	-7.44629	-4.82178	-2.31934	0	2.62451	5.37109	8.11768	11.4746	14.8315	18.3716	-100.128	-80.1086	-60.1196	-40.0391	-20.0195	0	19.989	40.0085	60.0586	80.0781	100.128
154.2	-10.0708	-7.38525	-4.82178	-2.31934	0	2.56348	5.37109	8.05664	11.4746	14.8315	18.3716	-100.128	-80.0781	-60.0891	-40.0391	-20.0195	0	19.9585	40.0085	60.0586	80.0476	100.159
154.3	-10.0708	-7.44629	-4.82178	-2.38037	0	2.50244	5.37109	8.05664	11.4746	14.8315	18.3716	-100.098	-80.0781	-60.0891	-40.0085	-20.0195	30.5176	19.989	40.0696	60.0586	80.0476	100.098
154.4	-10.0708	-7.44629	-4.82178	-2.38037	0.0610352	2.56348	5.43213	8.05664	11.5356	14.8315	18.3716	-100.128	-80.0781	-60.0891	-40.0391	-20.0195	0	20.0195	40.0391	60.0891	80.0781	100.128
154.5	-10.0098	-7.50732	-4.88281	-2.31934	0.12207	2.56348	5.43213	7.9956	11.4746	14.7705	18.3716	-100.098	-80.1086	-60.0586	-40.0696	-20.0195	0	19.989	40.0391	60.0586	80.0781	100.098
154.6	-10.0098	-7.44629	-4.82178	-2.31934	0.12207	2.62451	5.43213	7.9956	11.4746	14.7705	18.3716	-100.128	-80.0476	-60.0891	-40.1001	-20.0195	0	19.989	40.0391	60.0891	80.0476	100.098
154.7	-10.0098	-7.38525	-4.82178	-2.31934	0.12207	2.62451	5.37109	7.9956	11.5356	14.7705	18.3716	-100.128	-80.0781	-60.0586	-40.0696	-20.05	0	19.989	40.0391	60.0281	80.0781	100.098
154.8	-9.94873	-7.38525	-4.82178	-2.31934	0.12207	2.62451	5.31006	7.9956	11.5356	14.8315	18.3716	-100.159	-80.0781	-60.0891	-40.0696	-19.989	0	19.989	40.0391	60.0281	80.1086	100.098
154.9	-9.94873	-7.44629	-4.88281	-2.38037	0.0610352	2.62451	5.31006	7.9956	11.5356	14.8315	18.3716	-100.159	-80.0781	-60.0586	-40.0391	-20.0195	0	19.989	40.0085	60.0586	80.0476	100.098
155	-9.94873	-7.44629	-4.88281	-2.38037	0	2.56348	5.24902	7.9956	11.5967	14.7705	18.3716	-100.128	-80.1392	-60.0586	-40.0391	-20.0195	0	19.989	40.0391	60.0586	80.0476	100.098
155.1	-10.0098	-7.44629	-4.88281	-2.31934	0	2.56348	5.24902	8.05664	11.5967	14.7705	18.3716	-100.128	-80.1086	-60.0891	-40.0391	-20.0195	0	19.9585	40.0085	60.0586	80.0781	100.098
155.2	-10.0708	-7.44629	-4.88281	-2.31934	0	2.56348	5.24902	8.05664	11.5967	14.7705	18.4326	-100.098	-80.1086	-60.0281	-40.0696	-20.0195	-61.0352	19.9585	40.0391	60.0586	80.0781	100.128
155.3	-10.0098	-7.44629	-4.88281	-2.31934	0	2.56348	5.31006	8.05664	11.5967	14.7095	18.4326	-100.098	-80.0781	-60.0281	-40.0391	-19.9585	-30.5176	19.989	39.978	60.0586	80.0781	100.098
155.4	-9.94873	-7.44629	-4.88281	-2.31934	0.0610352	2.56348	5.31006	8.11768	11.5967	14.7095	18.4326	-100.128	-80.0781	-60.0891	-40.1001	-20.0195	-30.5176	19.989	40.0391	60.0586	80.1086	100.098
155.5	-9.88769	-7.38525	-4.88281	-2.31934	0.0610352	2.56348	5.31006	8.11768	11.5356	14.6484	18.4326	-100.128	-80.0781	-60.0586	-40.0391	-20.0195	0	19.989	40.0085	60.0586	80.0781	100.098
155.6	-9.88769	-7.38525	-4.94385	-2.38037	0.0610352	2.56348	5.31006	8.11768	11.5356	14.6484	18.4326	-100.128	-80.1086	-60.0586	-40.0696	-20.05	0	19.989	40.0391	60.0281	80.0781	100.098
155.7	-9.88769	-7.32422	-5.00488	-2.38037	0.0610352	2.56348	5.24902	8.11768	11.5356	14.6484	18.4326	-100.128	-80.1392	-60.0586	-40.0391	-20.0195	0	19.9585	40.0391	60.0586	80.0781	100.128
155.8	-9.94873	-7.38525	-5.00488	-2.38037	0	2.56348	5.24902	8.05664	11.5356	14.7705	18.3716	-100.098	-80.1086	-60.0586	-40.0696	-20.0195	-30.5176	19.9585	40.0085	60.0586	80.0476	100.067
155.9	-9.94873	-7.38525	-5.00488	-2.38037	0	2.56348	5.31006	8.05664	11.5356	14.8315	18.3716	-100.098	-80.1392	-60.0586	-40.0085	-20.0195	-30.5176	19.9585	40.0391	60.0586	80.1086	100.098
156	-10.0098	-7.38525	-4.94385	-2.38037	0	2.62451	5.37109	8.05664	11.5356	14.8315	18.3716	-100.098	-80.1086	-60.0891	-40.0696	-20.0195	0	19.928	40.0391	60.0891	80.0781	100.128
156.1	-10.0098	-7.44629	-4.94385	-2.31934	0	2.68555	5.37109	8.05664	11.5356	14.8315	18.3716	-100.098	-80.0781	-60.0586	-40.0391	-19.9585	0	19.9585	40.0391	60.0281	80.0781	100.098
156.2	-9.94873	-7.38525	-4.88281	-2.31934	0.0610352	2.68555	5.43213	8.05664	11.5356	14.8315	18.3716	-100.098	-80.0781	-60.1196	-40.0391	-20.0195	-30.5176	19.9585	40.0085	60.0586	80.1086	100.128
156.3	-9.88769	-7.38525	-4.82178	-2.31934	0.12207	2.68555	5.43213	8.05664	11.5356	14.7705	18.3716	-100.128	-80.0781	-60.0891	-40.0391	-19.989	-30.5176	19.9585	40.0085	60.0586	80.1086	100.098
156.4	-9.82666	-7.44629	-4.82178	-2.38037	0.12207	2.68555	5.43213	8.05664	11.5356	14.8315	18.4326	-100.128	-80.1392	-60.0891	-40.0391	-20.0195	30.5176	19.9585	40.0391	60.0586	80.0781	100.128
156.5	-9.82666	-7.44629	-4.82178	-2.38037	0.12207	2.62451	5.43213	8.05664	11.5356	14.8315	18.4937	-100.128	-80.1086	-60.0586	-40.0696	-20.0195	0	19.989	40.0085	60.0281	80.0781	100.098
156.6	-9.82666	-7.44629	-4.82178	-2.31934	0.12207	2.62451	5.49316	7.9956	11.4746	14.8315	18.4937	-100.067	-80.1392	-60.0586	-40.0391	-20.0195	0	19.9585	40.0391	60.0586	80.0781	100.098
156.7	-9.82666	-7.44629	-4.76074	-2.31934	0.12207	2.62451	5.49316	7.9956	11.4746	14.8926	18.4937	-100.128	-80.1086	-60.0891	-40.0085	-19.989	-30.5176	19.989	39.978	60.0281	80.0781	100.128
156.8	-9.82666	-7.38525	-4.76074	-2.38037	0.0610352	2.62451	5.49316	7.9956	11.4746	14.8926	18.4937	-100.128	-80.1392	-60.0586	-40.0696	-19.989	-30.5176	19.9585	40.0391	60.0586	80.0781	100.098
156.9	-9.88769	-7.38525	-4.76074	-2.38037	0.0610352	2.62451	5.49316	8.05664	11.4746	14.9536	18.5547	-100.128	-80.1086	-60.0586	-40.0391	-19.989	-30.5176	19.989	39.978	60.0586	80.1086	100.098
157	-9.88769	-7.38525	-4.76074	-2.31934	0.0610352	2.68555	5.49316	8.11768	11.5356	14.9536	18.5547	-100.128	-80.1086	-60.0586	-40.0696	-20.0195	-30.5176	19.989	40.0085	60.0281	80.1086	100.098
157.1	-9.88769	-7.32422	-4.76074	-2.2583	0.12207	2.68555	5.49316	8.05664	11.5356	14.9536	18.4937	-100.128	-80.0781	-60.0891	-40.0696	-19.989	-30.5176	19.989	39.978	60.0281	80.0781	100.098
157.2	-9.82666	-7.32422	-4.76074	-2.2583	0.12207	2.62451	5.49316	8.05664	11.5356	14.8926	18.4937	-100.128	-80.0781	-60.0891	-40.0696	-20.0195	-30.5176	20.0195	39.978	60.0586	80.0781	100.098
157.3	-9.76562	-7.32422	-4.76074	-2.19727	0.12207	2.56348	5.43213	7.9956	11.5356	14.8926	18.4937	-100.098	-80.1392	-60.0891	-40.0085	-20.0195	0	19.9585	40.0085	60.0281	80.0476	100.128
157.4	-9.76562	-7.38525	-4.76074	-2.19727	0.12207	2.50244	5.37109	7.9956	11.5356	14.9536	18.4937	-100.128	-80.1392	-60.0281	-40.0391	-20.0195	-61.0352	19.9585	40.0085	60.0281	80.0781	100.098
157.5	-9.76562	-7.38525	-4.76074	-2.2583	0.12207	2.50244	5.37109	8.05664	11.5356	15.0146	18.4937	-100.128	-80.1086	-60.0586	-40.0391	-19.989	-30.5176	19.9585	40.0085	60.0586	80.0781	100.128
157.6	-9.76562	-7.38525	-4.69971	-2.2583	0.0610352	2.56348	5.37109	8.05664	11.5356	15.0146	18.4937	-100.098	-80.0781	-60.0586	-40.0391	-19.9585	-30.5176	19.9585	40.0391	60.0586	80.0781	100.098
157.7	-9.76562	-7.32422	-4.69971	-2.2583	0.0610352	2.62451	5.37109	8.05664	11.4746	14.9536	18.4937	-100.098	-80.1392	-60.0586	-40.0696	-20.0195	0	19.989	40.0085	60.0586	80.0781	100.098
157.8	-9.76562	-7.26318	-4.69971	-2.2583	0.0610352	2.68555	5.43213	8.05664	11.5356	14.9536	18.4937	-100.098	-80.1086	-60.0891	-40.0696	-20.0195	-30.5176	20.0195	40.0085	60.0586	80.0781	100.098
157.9	-9.76562	-7.26318	-4.76074	-2.2583	0.0610352	2.68555	5.49316	8.05664	11.5356	14.8926	18.4937	-100.098	-80.0781	-60.0891	-40.0391	-20.0195	0	19.989	40.0391	60.0586	80.0781	100.098
158	-9.76562	-7.26318	-4.76074	-2.2583	0.0610352	2.74658	5.49316	8.05664	11.4746	14.8926	18.4937	-100.128	-80.0781	-60.0586	-40.0391	-20.0195	0	19.989	39.978	60.0281	80.1086	100.098
158.1	-9.76562	-7.32422	-4.76074	-2.19727	0.12207	2.74658	5.49316	8.05664	11.4746	14.9536	18.4937	-100.098	-80.1086	-60.0891	-40.0391	-20.0195	30.5176	19.9585	40.0085	60.0281	80.0781	100.098
158.2	-9.76562	-7.32422	-4.76074	-2.19727	0.12207	2.74658	5.43213	8.05664	11.4746	14.9536	18.4937	-100.128	-80.1086	-60.0891	-40.0696	-20.05	0	19.989	39.978	60.0586	80.0781	100.098
158.3	-9.76562	-7.32422	-4.82178	-2.13623	0.12207	2.74658	5.43213	8.05664	11.5356	14.9536	18.5547	-100.098	-80.0781	-60.0586	-40.0391	-19.989	0	19.9585	40.0085	60.0281	80.0781	100.128
158.4	-9.76562	-7.32422	-4.82178	-2.13623	0.12207	2.68555	5.37109	8.05664	11.5356	14.9536	18.5547	-100.098	-80.0781	-60.0586	-40.0391	-19.989	-30.5176	19.989	40.0085	60.0586	80.0781	100.098
158.5	-9.70459	-7.32422	-4.82178	-2.19727	0.0610352	2.68555	5.37109	8.05664	11.5356	14.9536	18.6157	-100.098	-80.0476	-60.0586	-40.0696	-20.0195	-30.5176	20.0195	40.0391	60.0586	80.0781	100.128
158.6	-9.70459	-7.32422	-4.76074	-2.19727	0.0610352	2.68555	5.37109	8.05664	11.5967	14.8926	18.6157	-100.067	-80.0781	-60.0586	-40.0696	-19.989	0	19.9585	40.0391	60.0281	80.0781	100.067
158.7	-9.64355	-7.26318	-4.76074	-2.19727	0.12207	2.62451	5.37109	7.9956	11.5356	14.8926	18.5547	-100.098	-80.1086	-60.0586	-40.0391	-19.989	0	19.989	40.0391	60.0281	80.0781	100.098
158.8	-9.64355	-7.26318	-4.82178	-2.19727	0.12207	2.62451	5.37109	7.9956	11.5356	14.8926	18.5547	-100.128	-80.0781	-60.0586	-40.0391	-20.05	0	19.989	40.0085	60.0586	80.0476	100.098
158.9	-9.58252	-7.20215	-4.82178	-2.19727	0.12207	2.56348	5.37109	7.93457	11.4746	14.8926	18.4937	-100.159	-80.0781	-60.0891	-40.0696	-20.0195	0	19.989	39.978	60.0586	80.1086	100.098
159	-9.52148	-7.20215	-4.76074	-2.19727	0.12207	2.62451	5.43213	7.9956	11.4746	14.8926	18.4937	-100.128	-80.0781	-60.0891	-40.0391	-20.0195	0	19.989	40.0085	60.0586	80.0781	100.098
159.1	-9.58252	-7.14111	-4.82178	-2.19727	0.12207	2.62451	5.43213	7.9956	11.4746	14.8926	18.4937	-100.098	-80.1086	-60.0586	-40.0696	-20.0195	0	19.9585	40.0085	60.0586	80.0781	100.098
159.2	-9.58252	-7.14111	-4.82178	-2.19727	0.12207	2.62451	5.37109	8.05664	11.4746	14.8926	18.4937	-100.098	-80.1392	-60.0586	-40.0391	-19.989	-30.5176	19.9585	40.0391	60.0586	80.0781	100.098
159.3	-9.64355	-7.14111	-4.82178	-2.19727	0.0610352	2.62451	5.37109	7.9956	11.5356	14.8926	18.4937	-100.098	-80.1086	-60.0586	-40.0085	-20.0195	0	19.9585	40.0391	60.0586	80.0781	100.128
159.4	-9.64355	-7.14111	-4.82178	-2.19727	0.0610352	2.56348	5.31006	7.9956	11.5356	14.9536	18.4326	-100.128	-80.0781	-60.0586	-40.0696	-19.9585	-30.5176	19.989	40.0085	60.0891	80.0781	100.128
159.5	-9.64355	-7.20215	-4.82178	-2.2583	0	2.56348	5.24902	7.9956	11.5356	15.0146	18.4326	-100.128	-80.1086	-60.0891	-40.0696	-20.0195	-30.5176	19.989	39.978	60.0281	80.0781	100.128
159.6	-9.70459	-7.20215	-4.82178	-2.2583	0	2.56348	5.31006	7.9956	11.5967	15.0146	18.4937	-100.098	-80.0476	-60.0891	-40.0696	-20.0195	30.5176	19.989	39.978	60.0281	80.0781	100.067
159.7	-9.76562	-7.20215	-4.82178	-2.2583	0	2.62451	5.37109	8.05664	11.5967	15.0757	18.4937	-100.098	-80.1392	-60.0891	-40.0391	-20.0195	0	19.989	40.0085	60.0281	80.0781	100.067
159.8	-9.70459	-7.20215	-4.76074	-2.2583	0.0610352	2.74658	5.49316	8.11768	11.5967	15.0757	18.4937	-100.128	-80.0781	-60.0891	-40.0391	-20.05	0	19.9585	40.0391	60.0586	80.0781	100.128
159.9	-9.70459	-7.14111	-4.69971	-2.19727	0.12207	2.74658	5.5542	8.05664	11.5356	15.0146	18.4326	-100.098	-80.1392	-60.0586	-40.0391	-20.0195	0	20.0195	40.0391	60.0586	80.0476	100.098
160	-9.64355	-7.14111	-4.63867	-2.2583	0.12207	2.68555	5.49316	8.05664	11.5356	15.0146	18.4326	-100.128	-80.0781	-60.0891	-40.0391	-20.0195	-30.5176	19.989	40.0391	60.0891	80.0781	100.098
160.1	-9.58252	-7.14111	-4.69971	-2.2583	0.0610352	2.62451	5.43213	8.05664	11.5356	15.0146	18.4326	-100.098	-80.1086	-60.0891	-40.0696	-20.0195	0	20.0195	40.0085	60.0586	80.0781	100.128
160.2	-9.64355	-7.20215	-4.76074	-2.31934	0.0610352	2.56348	5.43213	8.11768	11.5967	14.9536	18.4937	-100.098	-80.0781	-60.0586	-40.0696	-20.0195	0	19.9585	40.0391	60.0586	80.1086	100.128
160.3	-9.70459	-7.20215	-4.76074	-2.31934	0.0610352	2.56348	5.37109	8.11768	11.6577	15.0146	18.4937	-100.098	-80.1086	-60.0891	-40.0696	-20.0195	-30.5176	19.9585	40.0085	60.0586	80.0781	100.128
160.4	-9.76562	-7.20215	-4.76074	-2.31934	0.0610352	2.56348	5.43213	8.05664	11.5967	15.0146	18.4937	-100.159	-80.0781	-60.0891	-40.0696	-20.0195	-30.5176	19.989	40.0391	60.0281	80.0476	100.098
160.5	-9.70459	-7.20215	-4.76074	-2.31934	0.0610352	2.62451	5.37109	7.9956	11.5967	15.0146	18.5547	-100.128	-80.0781	-60.0586	-40.0391	-20.0195	30.5176	20.0195	40.0391	60.0586	80.0781	100.098
160.6	-9.64355	-7.20215	-4.76074	-2.31934	0.0610352	2.62451	5.37109	8.05664	11.6577	15.1367	18.6157	-100.128	-80.1086	-60.0586	-40.0696	-20.0195	0	19.989	40.0391	60.0586	80.0781	100.098
160.7	-9.58252	-7.20215	-4.82178	-2.31934	0.12207	2.68555	5.49316	8.17871	11.6577	15.1367	18.6157	-100.128	-80.1086	-60.0586	-40.0391	-20.0195	0	20.05	40.0391	60.0891	80.0781	100.128
160.8	-9.58252	-7.20215	-4.76074	-2.2583	0.244141	2.74658	5.49316	8.11768	11.5967	15.0146	18.5547	-100.128	-80.1392	-60.0891	-40.0391	-20.0195	30.5176	20.0195	40.0391	60.0586	80.0171	100.128
160.9	-9.58252	-7.08008	-4.63867	-2.19727	0.244141	2.68555	5.49316	8.05664	11.5356	14.8926	18.4937	-100.067	-80.0781	-60.0586	-40.0696	-20.0195	0	19.989	40.0391	60.0891	80.0781	100.128
161	-9.46045	-7.01904	-4.63867	-2.2583	0.183105	2.56348	5.37109	7.93457	11.4746	14.7705	18.4326	-100.098	-80.0781	-60.0586	-40.0696	-19.989	-30.5176	19.989	40.0391	60.0586	80.0476	100.098
161.1	-9.39941	-7.08008	-4.69971	-2.31934	0.0610352	2.50244	5.31006	7.87353	11.4746	14.7705	18.4937	-100.128	-80.0781	-60.0891	-40.1001	-19.989	-30.5176	19.989	40.0085	60.0891	80.0171	100.098
161.2	-9.52148	-7.20215	-4.82178	-2.38037	0	2.50244	5.31006	7.93457	11.4746	14.8315	18.4937	-100.128	-80.0781	-60.0891	-40.0696	-20.0195	30.5176	19.989	40.0391	60.0586	80.0781	100.098
161.3	-9.64355	-7.20215	-4.88281	-2.31934	0	2.50244	5.31006	7.93457	11.5356	14.8926	18.4937	-100.128	-80.0476	-60.0891	-40.0696	-19.989	0	19.989	40.0085	60.0586	80.0781	100.067
161.4	-9.64355	-7.20215	-4.82178	-2.31934	0.0610352	2.50244	5.37109	7.93457	11.5356	15.0146	18.4937	-100.128	-80.1392	-60.0891	-40.0391	-20.0195	30.5176	20.0195	40.0391	60.0586	80.0476	100.128
161.5	-9.64355	-7.26318	-4.76074	-2.2583	0.12207	2.56348	5.37109	7.87353	11.5356	15.0146	18.5547	-100.128	-80.0781	-60.0891	-40.0391	-20.0195	0	19.989	40.0085	60.0586	80.0476	100.098
161.6	-9.64355	-7.20215	-4.69971	-2.2583	0.12207	2.56348	5.37109	7.87353	11.5967	15.0757	18.5547	-100.128	-80.0781	-60.0586	-40.0085	-20.0195	0	19.9585	40.0696	60.1196	80.0781	100.128
161.7	-9.64355	-7.20215	-4.69971	-2.2583	0.183105	2.56348	5.37109	7.87353	11.6577	15.0757	18.6157	-100.159	-80.0781	-60.0586	-40.0391	-20.0195	0	20.0195	40.0391	60.0891	80.0171	100.128
161.8	-9.64355	-7.20215	-4.69971	-2.2583	0.183105	2.62451	5.37109	7.87353	11.5967	15.0146	18.6157	-100.128	-80.0781	-60.0586	-40.0696	-20.0806	0	19.989	40.0391	60.0891	80.0781	100.128
161.9	-9.70459	-7.20215	-4.69971	-2.2583	0.183105	2.62451	5.37109	7.93457	11.5967	15.0146	18.6768	-100.098	-80.0781	-60.0281	-40.0391	-20.0195	0	19.9585	40.0391	60.0586	80.0476	100.128
162	-9.64355	-7.20215	-4.63867	-2.2583	0.183105	2.68555	5.31006	7.93457	11.5356	15.0146	18.6157	-100.128	-80.0781	-60.0586	-40.0391	-19.989	0	19.989	40.0391	60.0586	80.0476	100.128
162.1	-9.64355	-7.20215	-4.63867	-2.2583	0.12207	2.68555	5.37109	7.93457	11.5356	15.0146	18.6157	-100.098	-80.0781	-60.0891	-40.1001	-20.0195	0	19.989	40.0696	60.0586	80.0781	100.098
162.2	-9.64355	-7.20215	-4.69971	-2.2583	0.0610352	2.62451	5.37109	7.93457	11.5356	15.0146	18.6157	-100.128	-80.1086	-60.0891	-40.0696	-20.0195	30.5176	19.989	40.0391	60.0586	80.0476	100.098
162.3	-9.70459	-7.20215	-4.76074	-2.2583	0.0610352	2.56348	5.37109	7.9956	11.5356	15.0757	18.6157	-100.159	-80.0781	-60.0891	-40.0696	-20.0195	30.5176	19.989	40.0391	60.0281	80.0781	100.098
162.4	-9.76562	-7.20215	-4.76074	-2.2583	0.0610352	2.56348	5.43213	7.9956	11.5967	15.0757	18.6768	-100.128	-80.0781	-60.0586	-40.0391	-19.989	0	20.0195	40.0696	60.0891	80.0476	100.128
162.5	-9.76562	-7.26318	-4.76074	-2.31934	0.0610352	2.50244	5.43213	7.9956	11.5967	15.1367	18.6768	-100.128	-80.1086	-60.0586	-40.0391	-19.989	0	20.0195	40.0391	60.0586	80.0171	100.098
162.6	-9.70459	-7.32422	-4.69971	-2.2583	0.12207	2.56348	5.43213	7.9956	11.5356	15.0757	18.6768	-100.128	-80.1086	-60.0586	-40.0696	-19.989	0	19.989	40.0391	60.0891	80.0476	100.098
162.7	-9.70459	-7.32422	-4.69971	-2.2583	0.0610352	2.56348	5.31006	7.9956	11.5356	15.0757	18.6157	-100.128	-80.0781	-60.1196	-40.0696	-20.0195	0	19.989	40.0391	60.0586	80.0476	100.159
162.8	-9.64355	-7.26318	-4.69971	-2.2583	0.0610352	2.56348	5.31006	7.9956	11.5356	15.0146	18.6157	-100.128	-80.1086	-60.0586	-40.0696	-20.0195	0	20.0195	40.0085	60.0586	80.0781	100.159
162.9	-9.64355	-7.26318	-4.69971	-2.2583	0.0610352	2.56348	5.31006	8.05664	11.5356	15.0146	18.5547	-100.159	-80.0781	-60.0891	-40.0391	-19.989	0	20.0195	40.0391	60.0586	80.0476	100.098
163	-9.64355	-7.26318	-4.76074	-2.2583	0.0610352	2.56348	5.31006	8.05664	11.5356	15.0146	18.5547	-100.128	-80.0781	-60.1196	-40.0391	-19.989	30.5176	19.989	40.0085	60.0586	80.0476	100.067
163.1	-9.64355	-7.20215	-4.82178	-2.2583	0	2.56348	5.37109	8.05664	11.5356	15.0146	18.5547	-100.128	-80.0781	-60.0891	-40.0085	-20.0195	30.5176	19.989	40.0696	60.0891	80.0476	100.098
163.2	-9.70459	-7.20215	-4.82178	-2.19727	0	2.56348	5.43213	8.05664	11.5356	15.0146	18.5547	-100.128	-80.1392	-60.0891	-40.0085	-19.9585	0	19.989	40.0391	60.0586	80.0476	100.098
163.3	-9.64355	-7.14111	-4.76074	-2.19727	0	2.56348	5.37109	7.9956	11.4746	15.0146	18.6157	-100.128	-80.1086	-60.0586	-40.0085	-20.0195	0	19.989	40.0391	60.0891	80.0476	100.128
163.4	-9.64355	-7.14111	-4.76074	-2.19727	0	2.62451	5.37109	7.93457	11.4746	15.0146	18.6157	-100.159	-80.0476	-60.0891	-40.0391	-19.9585	0	20.0195	40.0391	60.0586	80.0476	100.098
163.5	-9.58252	-7.14111	-4.76074	-2.19727	0	2.62451	5.37109	7.93457	11.4136	15.0146	18.6768	-100.159	-80.0476	-60.0891	-40.0696	-20.0195	0	19.989	40.0085	60.0891	80.0781	100.128
163.6	-9.58252	-7.14111	-4.69971	-2.19727	0.0610352	2.62451	5.37109	7.93457	11.4746	15.0146	18.6768	-100.159	-80.0781	-60.0891	-40.0696	-19.989	30.5176	19.989	40.0391	60.0281	80.0476	100.098
163.7	-9.58252	-7.14111	-4.63867	-2.19727	0.0610352	2.62451	5.37109	7.93457	11.4746	15.0757	18.6768	-100.128	-80.1086	-60.1196	-40.0391	-20.0195	0	19.989	40.0391	60.0281	80.0781	100.098
163.8	-9.58252	-7.14111	-4.63867	-2.19727	0.0610352	2.56348	5.43213	7.93457	11.5356	15.0757	18.7378	-100.128	-80.0781	-60.0891	-40.0696	-20.0195	30.5176	19.9585	40.0391	60.0586	80.0476	100.098
163.9	-9.58252	-7.14111	-4.63867	-2.13623	0.12207	2.56348	5.43213	7.9956	11.5356	15.0757	18.7378	-100.159	-80.0476	-60.0586	-40.0391	-20.0195	30.5176	19.989	40.0391	60.0891	80.0781	100.128
164	-9.52148	-7.14111	-4.63867	-2.13623	0.12207	2.56348	5.43213	8.05664	11.5356	15.0757	18.7378	-100.159	-80.0781	-60.0281	-40.0391	-20.0195	0	19.928	40.0391	60.0586	80.0476	100.128
164.1	-9.46045	-7.14111	-4.63867	-2.13623	0.12207	2.56348	5.43213	8.05664	11.5356	15.0757	18.7988	-100.159	-80.1086	-60.0891	-40.0391	-20.0195	0	20.0195	40.0391	60.0891	80.0476	100.128
164.2	-9.39941	-7.14111	-4.63867	-2.13623	0.12207	2.56348	5.43213	8.05664	11.5356	15.0757	18.7378	-100.128	-80.0476	-60.0586	-40.0391	-20.0195	30.5176	19.9585	40.0391	60.0586	80.0476	100.098
164.3	-9.39941	-7.14111	-4.69971	-2.13623	0.0610352	2.56348	5.37109	7.9956	11.5356	15.0757	18.6768	-100.128	-80.0781	-60.0586	-40.0696	-19.989	30.5176	19.989	40.0391	60.0281	80.0476	100.098
164.4	-9.46045	-7.20215	-4.69971	-2.19727	0.0610352	2.50244	5.31006	7.93457	11.5356	15.0757	18.6768	-100.128	-80.0781	-60.0586	-40.0696	-19.9585	61.0352	19.989	40.0391	60.0586	80.0476	100.128
164.5	-9.52148	-7.20215	-4.69971	-2.19727	0.0610352	2.50244	5.31006	7.93457	11.4746	15.0757	18.6157	-100.189	-80.0781	-60.0891	-40.0391	-19.989	30.5176	20.0195	40.0696	60.0586	80.0476	100.098
164.6	-9.58252	-7.26318	-4.69971	-2.13623	0.0610352	2.56348	5.24902	7.93457	11.4746	15.1367	18.6157	-100.159	-80.0476	-60.0586	-40.0391	-20.0195	30.5176	19.989	40.0391	60.0586	80.0171	100.098
164.7	-9.64355	-7.20215	-4.63867	-2.13623	0.0610352	2.56348	5.31006	7.93457	11.4136	15.1367	18.6157	-100.159	-80.0781	-60.0586	-40.0391	-20.0195	61.0352	20.05	40.0391	60.0891	80.0476	100.098
164.8	-9.64355	-7.08008	-4.69971	-2.13623	0.0610352	2.62451	5.31006	7.93457	11.4746	15.1367	18.6768	-100.098	-80.1086	-60.0281	-39.978	-19.989	30.5176	19.989	40.0696	60.0586	80.0476	100.098
164.9	-9.64355	-7.01904	-4.76074	-2.19727	0.0610352	2.62451	5.31006	7.9956	11.4746	15.1367	18.6768	-100.159	-80.0781	-60.0586	-39.978	-19.989	0	19.989	40.0696	60.0891	80.0171	100.128
165	-9.58252	-7.01904	-4.76074	-2.19727	0.0610352	2.62451	5.31006	7.9956	11.4746	15.1367	18.6768	-100.159	-80.0476	-60.0586	-40.0391	-20.0195	0	20.0195	40.0391	60.0891	80.0781	100.159
165.1	-9.58252	-7.01904	-4.82178	-2.19727	0.0610352	2.62451	5.31006	7.9956	11.5356	15.1367	18.6768	-100.128	-80.0476	-60.0586	-40.0696	-19.989	0	19.989	40.0391	60.0891	80.0781	100.128
165.2	-9.52148	-7.08008	-4.82178	-2.19727	0.0610352	2.56348	5.31006	7.9956	11.5356	15.0757	18.6768	-100.159	-80.0781	-60.0586	-40.0391	-20.0195	30.5176	19.989	40.0696	60.0586	80.0476	100.128
165.3	-9.52148	-7.08008	-4.82178	-2.19727	0.0610352	2.50244	5.31006	7.87353	11.5356	15.0146	18.6157	-100.128	-80.0476	-60.0586	-40.0085	-20.05	30.5176	20.0195	40.0391	60.0586	80.0476	100.128
165.4	-9.52148	-7.08008	-4.82178	-2.19727	0	2.44141	5.37109	7.8125	11.5967	15.0146	18.6768	-100.159	-80.0781	-60.0586	-40.0696	-20.0195	30.5176	19.989	40.0391	60.0281	80.0781	100.128
165.5	-9.52148	-7.08008	-4.76074	-2.2583	0	2.50244	5.37109	7.8125	11.6577	15.0146	18.7378	-100.159	-80.0476	-60.0586	-40.0085	-20.0195	30.5176	19.989	40.0391	60.0891	80.0476	100.128
165.6	-9.46045	-7.14111	-4.76074	-2.2583	0.0610352	2.50244	5.43213	7.87353	11.6577	15.0757	18.7988	-100.128	-80.0781	-60.0586	-40.0391	-19.989	30.5176	19.989	40.0391	60.0891	80.0476	100.098
165.7	-9.46045	-7.20215	-4.69971	-2.2583	0.0610352	2.56348	5.43213	7.93457	11.5967	15.0757	18.7988	-100.128	-80.0781	-60.0281	-40.0696	-19.989	0	20.0195	40.0696	60.0586	80.0476	100.128
165.8	-9.39941	-7.20215	-4.63867	-2.19727	0.0610352	2.56348	5.37109	7.87353	11.5967	15.0757	18.7988	-100.159	-80.0476	-60.0586	-40.0391	-20.0195	0	19.9585	40.0391	60.0891	80.0476	100.098
165.9	-9.39941	-7.14111	-4.63867	-2.19727	0.0610352	2.56348	5.31006	7.87353	11.5356	15.0757	18.7988	-100.128	-80.0781	-60.0281	-40.0391	-19.989	30.5176	19.989	40.0391	60.0586	80.0781	100.128
166	-9.39941	-7.14111	-4.63867	-2.19727	0	2.50244	5.31006	7.87353	11.5356	15.1367	18.7378	-100.098	-80.1086	-60.0586	-40.0696	-20.0195	61.0352	20.0195	40.0085	60.0586	80.0781	100.128
166.1	-9.46045	-7.14111	-4.69971	-2.19727	0.0610352	2.50244	5.31006	7.87353	11.5356	15.1367	18.6768	-100.159	-80.0476	-60.0586	-40.0696	-20.0195	61.0352	20.0195	40.0391	60.0891	80.0781	100.128
166.2	-9.46045	-7.14111	-4.69971	-2.2583	0.0610352	2.56348	5.31006	7.87353	11.5356	15.1367	18.7378	-100.189	-80.0781	-60.0891	-40.0391	-20.05	61.0352	19.9585	40.0696	60.0586	80.0476	100.128
166.3	-9.52148	-7.08008	-4.69971	-2.2583	0.0610352	2.56348	5.31006	7.8125	11.5356	15.1367	18.7378	-100.159	-80.0476	-60.0586	-40.0391	-20.0195	30.5176	19.989	40.0391	60.0891	80.0476	100.098
166.4	-9.58252	-7.08008	-4.76074	-2.31934	0.12207	2.56348	5.24902	7.87353	11.5356	15.0757	18.7378	-100.159	-80.0781	-60.0586	-40.0696	-20.0195	30.5176	19.989	40.0391	60.0586	80.0781	100.128
166.5	-9.58252	-7.08008	-4.69971	-2.31934	0.12207	2.56348	5.24902	7.87353	11.5356	15.0757	18.7378	-100.128	-80.0476	-60.0586	-40.0391	-19.989	30.5176	19.989	40.0391	60.0586	80.0476	100.159
166.6	-9.58252	-7.08008	-4.63867	-2.31934	0.12207	2.56348	5.24902	7.93457	11.5356	15.0757	18.6768	-100.159	-80.1086	-60.0891	-40.0391	-20.0195	0	20.0195	40.0085	60.0891	80.0171	100.128
166.7	-9.58252	-7.08008	-4.57764	-2.31934	0.12207	2.62451	5.24902	7.93457	11.5967	15.0757	18.6157	-100.128	-80.1086	-60.0891	-40.0391	-19.989	30.5176	20.05	40.0391	60.0586	80.0781	100.128
166.8	-9.52148	-7.08008	-4.57764	-2.2583	0.12207	2.62451	5.24902	7.87353	11.5967	15.0757	18.6768	-100.159	-80.0781	-60.0891	-40.0391	-19.989	0	19.989	40.0085	60.0891	80.0476	100.098
166.9	-9.46045	-7.08008	-4.63867	-2.2583	0.12207	2.68555	5.31006	7.87353	11.5967	15.0757	18.6768	-100.159	-80.0781	-60.0891	-40.0696	-19.989	30.5176	20.0195	40.0391	60.0586	80.0476	100.098
167	-9.46045	-7.08008	-4.69971	-2.2583	0.12207	2.68555	5.31006	7.87353	11.5356	15.1367	18.7378	-100.128	-80.0476	-60.0891	-40.0391	-20.0195	0	19.989	40.0696	60.0891	80.0476	100.098
167.1	-9.39941	-7.08008	-4.69971	-2.19727	0.12207	2.62451	5.31006	7.87353	11.5356	15.1367	18.6768	-100.159	-80.0781	-60.0586	-40.0085	-20.0195	0	19.9585	40.0391	60.0891	80.0476	100.128
167.2	-9.39941	-7.01904	-4.69971	-2.19727	0.183105	2.62451	5.31006	7.93457	11.5967	15.1367	18.6768	-100.159	-80.0781	-60.0586	-40.0085	-20.0195	30.5176	19.989	40.0391	60.0891	80.0781	100.128
167.3	-9.39941	-7.01904	-4.69971	-2.19727	0.12207	2.62451	5.31006	7.93457	11.5967	15.1367	18.6768	-100.128	-80.0781	-60.0891	-40.0085	-20.0195	0	20.0195	40.0391	60.0891	80.0476	100.159
167.4	-9.39941	-6.95801	-4.63867	-2.19727	0.12207	2.62451	5.31006	7.87353	11.5967	15.1367	18.7378	-100.159	-80.0781	-60.0586	-40.0391	-19.989	30.5176	19.989	40.0696	60.0586	80.0476	100.128
167.5	-9.39941	-6.95801	-4.63867	-2.19727	0.12207	2.62451	5.31006	7.8125	11.5967	15.0757	18.7988	-100.128	-80.0781	-60.0586	-40.0391	-20.0195	0	19.989	40.0391	60.0586	80.0171	100.098
167.6	-9.39941	-6.95801	-4.63867	-2.19727	0.12207	2.62451	5.31006	7.87353	11.5967	15.0757	18.7988	-100.128	-80.1086	-60.0891	-40.0391	-20.0195	61.0352	20.0195	40.0391	60.0281	80.0781	100.098
167.7	-9.39941	-6.89697	-4.63867	-2.19727	0.12207	2.62451	5.37109	7.87353	11.5356	15.1367	18.7988	-100.159	-80.0781	-60.0586	-40.0085	-20.0195	30.5176	20.0195	40.0391	60.0586	80.0781	100.098
167.8	-9.39941	-6.89697	-4.57764	-2.13623	0.0610352	2.62451	5.37109	7.9956	11.4746	15.1367	18.7988	-100.159	-80.1086	-60.0586	-40.0391	-20.0195	30.5176	19.989	40.0085	60.0281	80.0781	100.098
167.9	-9.33838	-6.89697	-4.57764	-2.0752	0.0610352	2.62451	5.43213	7.9956	11.4136	15.1367	18.7378	-100.159	-80.0781	-60.1196	-40.0085	-19.989	30.5176	19.989	40.0085	60.0891	80.0781	100.037
168	-9.33838	-6.89697	-4.63867	-2.13623	0.0610352	2.62451	5.37109	7.93457	11.3525	15.0757	18.6768	-100.128	-80.0781	-60.0586	-40.0085	-20.05	30.5176	19.9585	40.0696	60.0891	80.0476	100.098
168.1	-9.27734	-6.95801	-4.63867	-2.13623	0.0610352	2.50244	5.31006	7.93457	11.3525	15.0757	18.6768	-100.128	-80.1086	-60.0891	-40.0391	-19.989	0	19.989	40.0391	60.0891	80.0171	100.128
168.2	-9.27734	-7.08008	-4.69971	-2.19727	0	2.44141	5.24902	7.87353	11.4136	15.1978	18.7378	-100.128	-80.1086	-60.0281	-40.0696	-19.9585	0	19.989	40.0391	60.0586	80.0476	100.098
168.3	-9.27734	-7.14111	-4.69971	-2.19727	0	2.50244	5.24902	7.87353	11.5356	15.2588	18.7988	-100.128	-80.0781	-60.0891	-40.0696	-19.989	-30.5176	20.0195	40.0696	60.0586	80.0476	100.128
168.4	-9.39941	-7.14111	-4.69971	-2.13623	0.0610352	2.56348	5.31006	7.87353	11.5967	15.1978	18.8599	-100.128	-80.0781	-60.0586	-40.0391	-20.05	30.5176	20.0195	39.978	60.0586	80.0781	100.128
168.5	-9.39941	-7.01904	-4.57764	-2.13623	0.12207	2.56348	5.31006	7.8125	11.5967	15.0757	18.7988	-100.128	-80.0476	-60.0586	-40.0391	-19.989	0	19.989	40.0391	60.0586	80.0781	100.098
168.6	-9.33838	-7.01904	-4.5166	-2.13623	0.12207	2.56348	5.31006	7.8125	11.5967	15.0757	18.7988	-100.159	-80.0781	-60.0586	-40.0391	-20.05	0	19.989	40.0085	60.0586	80.0476	100.098
168.7	-9.33838	-7.01904	-4.45557	-2.19727	0.0610352	2.56348	5.31006	7.8125	11.5356	15.0757	18.7988	-100.128	-80.0781	-60.0891	-40.0391	-19.989	0	19.989	40.0085	60.0586	80.0781	100.098
168.8	-9.27734	-7.01904	-4.45557	-2.2583	0.0610352	2.56348	5.37109	7.87353	11.5356	15.0757	18.7988	-100.128	-80.0476	-60.0891	-40.0085	-20.0195	30.5176	19.989	40.0391	60.0891	80.0476	100.128
168.9	-9.33838	-7.08008	-4.5166	-2.2583	0.0610352	2.56348	5.37109	7.87353	11.5356	15.0757	18.7378	-100.159	-80.0476	-60.0891	-40.0391	-20.0195	30.5176	20.0195	40.0085	60.0891	80.0781	100.159
169	-9.33838	-7.08008	-4.57764	-2.19727	0.0610352	2.56348	5.37109	7.87353	11.5356	15.0757	18.6768	-100.128	-80.0781	-60.0586	-40.0391	-19.989	30.5176	20.0195	40.0391	60.1196	80.0781	100.128
169.1	-9.33838	-7.08008	-4.57764	-2.19727	0.12207	2.56348	5.37109	7.93457	11.5356	15.0146	18.6157	-100.128	-80.0781	-60.0891	-40.0391	-20.0195	0	19.989	40.0696	60.0586	80.0476	100.159
169.2	-9.33838	-7.01904	-4.63867	-2.19727	0.12207	2.50244	5.24902	7.8125	11.4746	14.9536	18.6157	-100.128	-80.0781	-60.0891	-40.0391	-20.0195	0	19.989	40.0696	60.0586	80.0171	100.128
169.3	-9.33838	-7.01904	-4.63867	-2.2583	0	2.38037	5.24902	7.75146	11.4746	15.0757	18.7378	-100.098	-80.0781	-60.0891	-40.0696	-19.989	-30.5176	19.989	40.0696	60.0586	80.0476	100.067
169.4	-9.33838	-7.01904	-4.69971	-2.31934	0	2.38037	5.31006	7.87353	11.5967	15.1978	18.8599	-100.128	-80.0781	-60.0586	-40.0391	-20.0195	0	19.9585	40.0696	60.0281	80.0781	100.098
169.5	-9.46045	-7.08008	-4.69971	-2.31934	0	2.50244	5.37109	7.93457	11.7187	15.3198	18.9209	-100.159	-80.0781	-60.0891	-40.0696	-20.0195	30.5176	19.989	40.0391	60.0586	80.0781	100.067
169.6	-9.52148	-7.08008	-4.57764	-2.2583	0.0610352	2.62451	5.43213	8.05664	11.7798	15.3198	18.9209	-100.098	-80.1086	-60.0586	-40.0391	-19.989	0	20.0195	40.0391	60.0586	80.1086	100.098
169.7	-9.46045	-6.95801	-4.45557	-2.13623	0.12207	2.68555	5.43213	8.05664	11.7187	15.3198	18.9209	-100.128	-80.0781	-60.0586	-40.0391	-19.989	30.5176	20.0195	40.0696	60.0586	80.0476	100.128
169.8	-9.33838	-6.83594	-4.39453	-2.0752	0.12207	2.68555	5.37109	8.11768	11.6577	15.3198	18.9209	-100.159	-80.1086	-60.0586	-40.0085	-19.989	30.5176	20.0195	40.0391	60.0891	80.0781	100.098
169.9	-9.21631	-6.83594	-4.39453	-2.0752	0.12207	2.68555	5.37109	8.05664	11.6577	15.2588	18.8599	-100.128	-80.1086	-60.0281	-40.0391	-19.989	0	19.989	40.0085	60.0586	80.0476	100.128
170	-9.15527	-6.83594	-4.45557	-2.13623	0.12207	2.68555	5.37109	8.05664	11.6577	15.2588	18.8599	-100.128	-80.1086	-60.0586	-40.0696	-19.989	30.5176	19.989	40.0391	60.0281	80.0476	100.128
170.1	-9.09424	-6.89697	-4.5166	-2.19727	0.0610352	2.62451	5.31006	7.9956	11.5967	15.2588	18.8599	-100.128	-80.0781	-60.1196	-40.0696	-20.0195	30.5176	19.989	40.0391	60.0586	80.1086	100.098
170.2	-9.09424	-6.95801	-4.5166	-2.2583	0.0610352	2.62451	5.31006	7.93457	11.5356	15.2588	18.7988	-100.128	-80.0781	-60.0891	-40.0391	-20.0195	0	19.989	39.978	60.0281	80.0781	100.098
170.3	-9.15527	-6.95801	-4.5166	-2.2583	0.0610352	2.62451	5.31006	7.93457	11.5356	15.2588	18.7988	-100.159	-80.0476	-60.0891	-40.0391	-20.0195	0	19.9585	40.0391	60.0281	80.0476	100.128
170.4	-9.15527	-6.95801	-4.5166	-2.19727	0.0610352	2.62451	5.31006	7.9956	11.5356	15.2588	18.7988	-100.128	-80.0781	-60.0586	-40.0391	-20.0195	0	19.9585	40.0391	60.0586	80.0781	100.128
170.5	-9.21631	-6.95801	-4.57764	-2.13623	0.0610352	2.56348	5.37109	7.9956	11.5356	15.2588	18.8599	-100.128	-80.0781	-60.0586	-40.0391	-20.0195	0	19.989	40.0391	60.0891	80.0781	100.128
170.6	-9.21631	-6.95801	-4.57764	-2.13623	0.12207	2.56348	5.37109	7.9956	11.5967	15.2588	18.8599	-100.098	-80.0781	-60.0586	-40.0391	-19.989	0	19.989	40.0696	60.0891	80.0476	100.128
170.7	-9.15527	-6.89697	-4.57764	-2.0752	0.183105	2.56348	5.43213	7.9956	11.6577	15.1978	18.8599	-100.128	-80.0781	-60.0281	-40.0391	-19.989	-30.5176	20.0195	40.0391	60.0586	80.0781	100.159
170.8	-9.15527	-6.83594	-4.57764	-2.0752	0.183105	2.56348	5.43213	7.9956	11.6577	15.1978	18.8599	-100.098	-80.1086	-60.0586	-40.0391	-19.989	-30.5176	19.989	40.0391	60.0281	80.0476	100.128
170.9	-9.15527	-6.83594	-4.57764	-2.0752	0.12207	2.56348	5.37109	7.93457	11.7187	15.2588	18.8599	-100.159	-80.0781	-60.0891	-40.1001	-19.989	-61.0352	19.989	40.0391	60.0586	80.0781	100.128
171	-9.15527	-6.83594	-4.57764	-2.0752	0.12207	2.56348	5.37109	7.93457	11.7187	15.2588	18.8599	-100.128	-80.0476	-60.1196	-40.0085	-20.0195	0	19.989	40.0391	60.0281	80.0781	100.128
171.1	-9.21631	-6.83594	-4.57764	-2.0752	0.12207	2.62451	5.37109	7.93457	11.6577	15.2588	18.8599	-100.098	-80.1086	-60.0891	-40.0391	-20.0195	0	19.9585	40.0391	60.0281	80.0781	100.098
171.2	-9.21631	-6.83594	-4.5166	-2.0752	0.183105	2.62451	5.37109	7.93457	11.6577	15.2588	18.8599	-100.159	-80.0781	-60.0891	-40.0391	-20.0195	30.5176	19.989	40.0085	60.0891	80.0476	100.098
171.3	-9.21631	-6.7749	-4.45557	-2.01416	0.244141	2.56348	5.37109	7.93457	11.6577	15.2588	18.7988	-100.128	-80.0781	-60.0586	-40.0391	-20.0195	0	20.0195	40.0391	60.0586	80.0781	100.098
171.4	-9.21631	-6.7749	-4.45557	-2.01416	0.244141	2.56348	5.37109	7.93457	11.5967	15.2588	18.7988	-100.159	-80.0781	-60.0586	-40.0696	-20.05	30.5176	19.989	40.0391	60.0891	80.0781	100.128
171.5	-9.21631	-6.7749	-4.45557	-2.01416	0.244141	2.56348	5.37109	7.93457	11.5967	15.3198	18.7988	-100.098	-80.1086	-60.0586	-40.1001	-19.989	-61.0352	20.0195	40.0391	60.0586	80.0476	100.128
171.6	-9.21631	-6.83594	-4.5166	-2.0752	0.183105	2.56348	5.43213	7.93457	11.5967	15.3809	18.7988	-100.098	-80.0781	-60.0586	-40.0696	-20.0195	-30.5176	19.989	40.0391	60.0891	80.0781	100.128
171.7	-9.15527	-6.83594	-4.5166	-2.0752	0.244141	2.56348	5.37109	7.93457	11.5967	15.4419	18.7988	-100.128	-80.1392	-60.0891	-40.0696	-20.0195	0	20.0195	40.0391	60.0281	80.0781	100.098
171.8	-9.15527	-6.83594	-4.45557	-2.0752	0.183105	2.56348	5.37109	7.9956	11.5356	15.4419	18.7988	-100.128	-80.1086	-60.0891	-40.0696	-20.0195	0	19.989	40.0391	60.0586	80.0781	100.128
171.9	-9.09424	-6.83594	-4.45557	-2.01416	0.183105	2.62451	5.37109	7.9956	11.5967	15.3809	18.7988	-100.159	-80.1086	-60.0586	-40.0696	-20.0195	30.5176	20.0195	40.0085	60.0891	80.0781	100.098
172	-9.09424	-6.83594	-4.39453	-2.0752	0.12207	2.56348	5.37109	7.9956	11.5967	15.3809	18.8599	-100.159	-80.1086	-60.0586	-40.0391	-20.0195	0	19.989	40.0391	60.0586	80.0781	100.098
172.1	-9.09424	-6.83594	-4.39453	-2.0752	0.12207	2.56348	5.37109	7.93457	11.5967	15.3809	18.8599	-100.128	-80.1086	-60.0586	-40.0391	-20.0195	0	19.989	40.0391	60.0586	80.0781	100.128
172.2	-9.09424	-6.83594	-4.39453	-2.13623	0.12207	2.56348	5.37109	7.93457	11.5967	15.3809	18.7988	-100.128	-80.1392	-60.0891	-40.0391	-20.0195	-30.5176	19.989	40.0085	60.0586	80.0781	100.128
172.3	-9.09424	-6.83594	-4.45557	-2.13623	0.12207	2.56348	5.37109	7.93457	11.5967	15.3809	18.7988	-100.098	-80.1086	-60.0891	-40.0696	-20.0195	-30.5176	20.0195	40.0391	60.0586	80.0476	100.098
172.4	-9.09424	-6.83594	-4.45557	-2.13623	0.12207	2.56348	5.37109	7.93457	11.5967	15.3198	18.8599	-100.128	-80.0781	-60.0891	-40.0696	-20.0195	-30.5176	20.0195	40.0391	60.0586	80.0476	100.128
172.5	-9.15527	-6.83594	-4.5166	-2.13623	0.12207	2.56348	5.31006	7.93457	11.5967	15.3198	18.9209	-100.128	-80.0781	-60.1196	-40.1001	-20.0195	0	20.0195	40.0391	60.0586	80.0476	100.128
172.6	-9.21631	-6.83594	-4.5166	-2.13623	0.12207	2.62451	5.31006	7.9956	11.5967	15.3809	18.9819	-100.128	-80.1086	-60.0891	-40.0391	-20.0195	-61.0352	19.989	40.0391	60.0281	80.0781	100.128
172.7	-9.21631	-6.83594	-4.5166	-2.13623	0.183105	2.68555	5.31006	7.9956	11.6577	15.3809	19.043	-100.128	-80.1086	-60.0891	-40.0696	-20.0806	0	19.989	40.0391	60.0281	80.0781	100.098
172.8	-9.15527	-6.89697	-4.45557	-2.0752	0.244141	2.74658	5.31006	8.05664	11.6577	15.3809	19.043	-100.098	-80.0781	-60.0586	-40.0391	-20.0806	0	20.0195	40.0085	60.0586	80.0781	100.098
172.9	-9.15527	-6.83594	-4.39453	-2.0752	0.244141	2.74658	5.31006	8.05664	11.6577	15.3809	19.043	-100.128	-80.1086	-60.0586	-40.0696	-20.05	0	19.989	40.0085	60.0586	80.0476	100.128
173	-9.09424	-6.83594	-4.39453	-2.0752	0.244141	2.74658	5.37109	7.9956	11.6577	15.3809	19.043	-100.128	-80.1086	-60.1196	-40.0696	-19.989	0	19.9585	40.0391	60.0891	80.0476	100.128
173.1	-9.09424	-6.7749	-4.39453	-2.0752	0.244141	2.74658	5.37109	7.9956	11.6577	15.3809	19.043	-100.098	-80.1086	-60.0891	-40.0391	-20.05	-30.5176	20.0195	40.0696	60.0586	80.0781	100.098
173.2	-9.09424	-6.7749	-4.39453	-2.0752	0.244141	2.68555	5.37109	7.9956	11.5967	15.3809	19.043	-100.128	-80.1392	-60.0891	-40.0696	-20.0195	-30.5176	19.989	40.0085	60.0281	80.0476	100.128
173.3	-9.09424	-6.71387	-4.39453	-2.0752	0.244141	2.62451	5.31006	7.9956	11.5967	15.3809	19.043	-100.098	-80.0781	-60.0891	-40.1306	-20.0195	-30.5176	20.0195	40.0391	60.0281	80.0476	100.128
173.4	-9.0332	-6.71387	-4.3335	-2.0752	0.183105	2.56348	5.24902	7.9956	11.5967	15.3809	19.043	-100.128	-80.0781	-60.1196	-40.0696	-20.05	0	19.9585	40.0085	60.0281	80.0476	100.098
173.5	-9.0332	-6.71387	-4.3335	-2.0752	0.183105	2.56348	5.24902	7.9956	11.5967	15.3809	19.043	-100.128	-80.1086	-60.0891	-40.0391	-20.0195	0	20.0195	40.0085	60.0586	80.0781	100.128
173.6	-9.0332	-6.71387	-4.39453	-2.0752	0.183105	2.56348	5.24902	7.9956	11.6577	15.3198	19.104	-100.098	-80.1086	-60.0891	-40.0696	-20.0195	0	19.9585	40.0391	60.0891	80.0781	100.098
173.7	-9.09424	-6.7749	-4.39453	-2.01416	0.183105	2.56348	5.31006	7.9956	11.6577	15.3198	19.104	-100.128	-80.1392	-60.0586	-40.0696	-20.0195	0	19.989	40.0391	60.0586	80.0781	100.098
173.8	-9.09424	-6.7749	-4.39453	-2.01416	0.244141	2.62451	5.31006	7.9956	11.6577	15.3198	19.043	-100.128	-80.1086	-60.0586	-40.1001	-20.05	0	19.9585	40.0391	60.0586	80.0781	100.128
173.9	-9.09424	-6.71387	-4.39453	-2.01416	0.183105	2.62451	5.31006	7.93457	11.5967	15.3198	19.043	-100.128	-80.1392	-60.0891	-40.0696	-20.05	-30.5176	19.989	40.0391	60.0586	80.0476	100.128
174	-9.0332	-6.71387	-4.3335	-2.01416	0.12207	2.62451	5.31006	7.93457	11.5967	15.3198	19.043	-100.128	-80.0781	-60.0586	-40.0696	-20.0195	-30.5176	20.0195	40.0085	60.0891	80.0476	100.098
174.1	-9.0332	-6.7749	-4.39453	-2.0752	0.12207	2.62451	5.37109	7.87353	11.5967	15.3198	19.043	-100.098	-80.0781	-60.0891	-40.0696	-20.0195	-30.5176	19.989	40.0085	60.0586	80.0476	100.128
174.2	-9.09424	-6.7749	-4.3335	-2.13623	0.183105	2.62451	5.43213	7.87353	11.6577	15.3198	19.043	-100.159	-80.0781	-60.1196	-40.0696	-20.0195	30.5176	20.0195	40.0391	60.0281	80.0781	100.098
174.3	-9.09424	-6.7749	-4.3335	-2.13623	0.244141	2.62451	5.43213	7.87353	11.6577	15.3198	19.043	-100.098	-80.1086	-60.1196	-40.0696	-20.05	0	19.989	40.0085	60.0586	80.0781	100.098
174.4	-9.09424	-6.71387	-4.3335	-2.13623	0.305176	2.62451	5.43213	7.87353	11.6577	15.3809	19.043	-100.098	-80.1086	-60.0891	-40.0391	-20.0195	0	19.989	40.0391	60.0891	80.0781	100.037
174.5	-9.0332	-6.71387	-4.3335	-2.0752	0.305176	2.62451	5.37109	7.87353	11.6577	15.3809	19.043	-100.128	-80.1392	-60.0891	-40.0391	-20.05	0	19.989	40.0391	60.0891	80.0476	100.098
174.6	-9.0332	-6.71387	-4.3335	-2.0752	0.244141	2.68555	5.37109	7.87353	11.6577	15.4419	19.043	-100.128	-80.1086	-60.0891	-40.0391	-20.05	0	19.989	40.0085	60.0586	80.0781	100.128
174.7	-8.97217	-6.65283	-4.39453	-2.0752	0.244141	2.74658	5.37109	7.93457	11.7187	15.4419	18.9819	-100.098	-80.1086	-60.0586	-40.0696	-20.0195	-30.5176	19.989	40.0696	60.0891	80.0476	100.098
174.8	-8.97217	-6.65283	-4.39453	-2.01416	0.244141	2.74658	5.37109	7.93457	11.7187	15.4419	18.9819	-100.128	-80.1086	-60.0586	-40.0696	-20.0195	-30.5176	19.989	40.0391	60.0891	80.0476	100.098
174.9	-8.91113	-6.65283	-4.39453	-2.0752	0.244141	2.74658	5.37109	7.9956	11.7187	15.3809	18.9209	-100.098	-80.0781	-60.0891	-40.0696	-20.0195	0	19.989	40.0391	60.0586	80.0476	100.128
175	-8.91113	-6.65283	-4.39453	-2.01416	0.244141	2.74658	5.37109	7.9956	11.7187	15.3809	18.9209	-100.098	-80.1086	-60.0891	-40.0696	-20.0195	-30.5176	20.0195	40.0391	60.0891	80.0781	100.128
175.1	-8.8501	-6.65283	-4.39453	-2.01416	0.244141	2.68555	5.37109	8.05664	11.7187	15.3809	18.9209	-100.128	-80.1392	-60.0891	-40.0696	-20.0195	0	19.989	40.0085	60.0586	80.0781	100.098
175.2	-8.91113	-6.5918	-4.39453	-2.01416	0.183105	2.68555	5.31006	8.05664	11.7798	15.3809	18.9209	-100.159	-80.1086	-60.0891	-40.0391	-20.05	0	19.989	40.0391	60.0891	80.0781	100.098
175.3	-8.91113	-6.5918	-4.39453	-2.01416	0.183105	2.62451	5.31006	8.05664	11.7187	15.3809	18.9209	-100.128	-80.1086	-60.0891	-40.0696	-20.0195	0	19.989	40.0391	60.0586	80.0476	100.098
175.4	-8.97217	-6.5918	-4.39453	-2.01416	0.183105	2.62451	5.37109	8.05664	11.7187	15.4419	18.9209	-100.128	-80.1086	-60.0586	-40.0696	-20.0195	0	19.989	40.0391	60.0586	80.0781	100.128
175.5	-8.97217	-6.5918	-4.3335	-2.01416	0.183105	2.68555	5.43213	7.9956	11.6577	15.4419	18.9209	-100.098	-80.1392	-60.0586	-40.0696	-20.0195	0	19.989	40.0391	60.0586	80.0476	100.128
175.6	-8.97217	-6.65283	-4.3335	-2.01416	0.183105	2.68555	5.43213	7.9956	11.6577	15.3809	18.9819	-100.128	-80.1392	-60.0281	-40.0696	-20.0195	30.5176	20.0195	40.0391	60.0891	80.0476	100.128
175.7	-8.97217	-6.71387	-4.3335	-2.01416	0.244141	2.62451	5.43213	7.9956	11.6577	15.3809	19.043	-100.128	-80.1086	-60.0891	-40.0391	-20.05	30.5176	19.989	40.0391	60.0586	80.0476	100.098
175.8	-8.97217	-6.71387	-4.27246	-2.01416	0.244141	2.62451	5.43213	7.93457	11.6577	15.3809	19.043	-100.128	-80.1392	-60.1196	-40.1001	-20.0195	0	19.989	40.0391	60.0281	80.0476	100.098
175.9	-8.91113	-6.7749	-4.27246	-2.01416	0.244141	2.62451	5.37109	7.87353	11.6577	15.4419	19.104	-100.128	-80.0781	-60.1196	-40.0696	-20.0195	30.5176	19.989	40.0085	60.0281	80.1086	100.098
176	-8.91113	-6.7749	-4.27246	-2.01416	0.183105	2.62451	5.31006	7.87353	11.6577	15.3809	19.043	-100.128	-80.1086	-60.0891	-40.0391	-20.0195	0	19.989	40.0391	60.0891	80.0781	100.128
176.1	-8.91113	-6.7749	-4.3335	-2.01416	0.183105	2.56348	5.24902	7.87353	11.6577	15.3809	19.104	-100.128	-80.1086	-60.0586	-40.0391	-20.05	0	20.05	40.0391	60.0891	80.0781	100.098
176.2	-8.91113	-6.7749	-4.3335	-2.0752	0.183105	2.56348	5.24902	7.93457	11.5967	15.3198	19.104	-100.128	-80.1392	-60.0586	-40.0391	-20.05	0	20.0195	40.0391	60.0586	80.0171	100.128
176.3	-8.97217	-6.7749	-4.3335	-2.0752	0.183105	2.56348	5.24902	7.9956	11.6577	15.3198	19.104	-100.128	-80.1086	-60.1196	-40.1001	-19.989	0	20.0195	40.0085	60.1196	80.0476	100.128
176.4	-9.0332	-6.83594	-4.3335	-2.0752	0.183105	2.62451	5.31006	8.05664	11.7187	15.3198	19.043	-100.098	-80.1086	-60.0891	-40.1001	-20.0195	-30.5176	19.989	40.0696	60.1196	80.0476	100.128
176.5	-9.0332	-6.7749	-4.3335	-2.01416	0.244141	2.62451	5.37109	8.05664	11.7187	15.3198	18.9819	-100.098	-80.0781	-60.0891	-40.0696	-19.989	0	20.0195	40.0391	60.0586	80.0476	100.098
176.6	-9.0332	-6.71387	-4.27246	-1.95312	0.305176	2.68555	5.37109	7.9956	11.7187	15.3198	18.9209	-100.098	-80.1086	-60.1196	-40.0391	-19.989	0	20.0195	40.0391	60.0281	80.0781	100.098
176.7	-8.97217	-6.65283	-4.27246	-1.95312	0.305176	2.62451	5.31006	7.93457	11.7187	15.3198	18.9209	-100.128	-80.0781	-60.0891	-40.0391	-20.0195	30.5176	20.0195	40.0391	60.0586	80.0781	100.159
176.8	-8.91113	-6.65283	-4.3335	-1.95312	0.244141	2.56348	5.37109	7.87353	11.7187	15.3809	18.9209	-100.098	-80.0781	-60.1196	-40.0696	-20.0195	30.5176	19.989	39.978	60.0586	80.0781	100.128
176.9	-8.91113	-6.71387	-4.39453	-2.01416	0.305176	2.50244	5.37109	7.87353	11.7187	15.4419	18.9209	-100.128	-80.0781	-60.1196	-40.0696	-20.0195	0	19.989	40.0391	60.0891	80.0781	100.098
177	-8.97217	-6.7749	-4.45557	-2.01416	0.305176	2.50244	5.43213	7.87353	11.7798	15.4419	18.8599	-100.128	-80.1086	-60.0891	-40.0391	-20.05	0	19.989	40.0391	60.0891	80.0781	100.128
177.1	-8.97217	-6.71387	-4.39453	-2.01416	0.305176	2.56348	5.49316	7.87353	11.7187	15.4419	18.8599	-100.098	-80.0781	-60.0891	-40.0391	-20.0195	-30.5176	20.0195	40.0391	60.0586	80.0781	100.128
177.2	-8.97217	-6.71387	-4.39453	-2.01416	0.305176	2.62451	5.43213	7.8125	11.7187	15.5029	18.9819	-100.128	-80.1086	-60.0891	-40.1001	-20.0195	-61.0352	20.0195	40.0391	60.0891	80.0781	100.128
177.3	-8.97217	-6.65283	-4.3335	-2.01416	0.244141	2.62451	5.43213	7.93457	11.7798	15.625	19.043	-100.128	-80.1086	-60.0586	-40.0696	-20.0195	0	20.0195	40.0085	60.0586	80.0476	100.098
177.4	-8.91113	-6.65283	-4.3335	-2.01416	0.244141	2.68555	5.43213	7.9956	11.8408	15.625	19.043	-100.128	-80.0476	-60.0891	-40.0696	-20.0195	0	20.0195	40.0391	60.0586	80.0476	100.098
177.5	-8.91113	-6.65283	-4.21143	-1.95312	0.305176	2.74658	5.37109	7.9956	11.7798	15.5029	18.9819	-100.128	-80.1086	-60.0891	-40.0391	-20.0195	30.5176	19.989	40.0085	60.0891	80.0781	100.098
177.6	-8.8501	-6.53076	-4.15039	-1.89209	0.305176	2.68555	5.24902	7.93457	11.7187	15.3809	18.9819	-100.159	-80.0781	-60.0586	-40.0391	-20.05	30.5176	19.989	40.0085	60.0586	80.0781	100.098
177.7	-8.72803	-6.46973	-4.15039	-1.95312	0.183105	2.56348	5.18799	7.87353	11.7187	15.3809	18.9819	-100.128	-80.0476	-60.0586	-40.0085	-20.0195	0	20.0195	40.0696	60.0891	80.0781	100.098
177.8	-8.66699	-6.53076	-4.27246	-2.01416	0.12207	2.50244	5.18799	7.87353	11.7187	15.3809	19.043	-100.128	-80.1086	-60.0586	-40.0085	-20.0195	61.0352	20.0195	40.0391	60.0586	80.0781	100.098
177.9	-8.78906	-6.65283	-4.3335	-2.0752	0.12207	2.44141	5.18799	7.87353	11.7187	15.3809	19.043	-100.128	-80.1392	-60.0586	-40.0391	-20.0195	-30.5176	19.989	40.0696	60.0891	80.0476	100.159
178	-0.671387	0.549316	1.83105	2.68555	3.11279	2.50244	2.68555	3.60107	6.10352	8.66699	11.6577	0.0305176	-0.0305176	0.0305176	0	0	-30.5176	-0.0305176	0	0	-0.0305176	0
178.1	83.313	71.2891	57.373	42.4805	25.6348	2.56348	-17.5781	-33.0811	-45.5933	-57.312	-66.8335	0.0305176	-0.0305176	0.0305176	0	0.0305176	-30.5176	0	0	0	-0.0305176	0.0305176
178.2	227.783	189.087	147.095	104.675	59.7534	2.56348	-48.7061	-90.8203	-129.7	-167.664	-202.087	0	-0.0305176	-0.0305176	0	0.0305176	-30.5176	-0.0305176	-0.0305176	0.0305176	0	0.0305176
178.3	328.796	269.47	206.848	144.897	81.1157	2.62451	-68.4204	-128.418	-186.157	-243.408	-297.18	0	0.0610352	-0.0305176	0.0305176	0.0305176	0	0	0.0305176	-0.0305176	0	-0.0305176
178.4	339.6	276.306	210.449	146.179	81.0547	2.62451	-68.6645	-130.005	-190.125	-250.366	-307.983	-0.0305176	0.0305176	-0.0305176	0	-0.0305176	0	-0.0305176	-0.0305176	0.0305176	0	-0.0305176
178.5	283.508	229.614	174.133	120.239	66.3452	2.68555	-55.481	-106.323	-156.555	-207.092	-256.042	-0.0610352	0	0	0	0	30.5176	0	-0.0305176	0	0.0305176	0
178.6	205.322	165.955	125.488	86.4258	47.6074	2.68555	-38.5742	-75.1953	-111.267	-147.705	-183.166	-0.0305176	0	0	0.0305176	-0.0305176	30.5176	-0.0305176	0.0305176	0.0305176	0.0305176	0
178.7	136.719	110.474	83.4961	57.4951	31.7993	2.68555	-24.1699	-48.4009	-72.0215	-95.7031	-118.958	0.0305176	-0.0305176	0.0305176	0	-0.0305176	0	0	0	0.0305176	-0.0305176	0.0305176
178.8	88.9282	72.0215	54.5654	37.6587	21.0571	2.62451	-14.2822	-30.0293	-44.7998	-59.5703	-74.0356	0	0	0.0305176	0	0	-30.5176	0	0	-0.0305176	-0.0610352	0.0305176
178.9	60.1807	48.9502	37.2314	25.8179	14.6484	2.56348	-8.48389	-18.9819	-28.5034	-37.7808	-46.9971	0.0305176	-0.0610352	0.0305176	-0.0305176	0	0	0	0.0305176	0	0	0
179	44.3726	36.2549	27.6489	19.3481	11.1694	2.50244	-5.31006	-12.8784	-19.4702	-25.7568	-31.9824	0.0305176	0	0.0305176	-0.0305176	0	-30.5176	0	0	0	0	0
179.1	35.8887	29.2969	22.4609	15.8691	9.33838	2.50244	-3.54004	-9.52148	-14.5264	-19.165	-23.8647	0.0305176	0.0305176	0	0	0.0305176	-30.5176	0	0	0	0	0
179.2	31.0059	25.3296	19.4702	13.855	8.30078	2.44141	-2.56348	-7.56836	-11.6577	-15.3809	-19.2261	-0.0305176	0	-0.0305176	-0.0305176	0	30.5176	-0.0305176	-0.0610352	-0.0305176	0	0
179.3	27.8931	22.8271	17.5781	12.5732	7.62939	2.44141	-1.95312	-6.34766	-9.82666	-13.0005	-16.2354	0	0.0305176	0	0	0	30.5176	0.0305176	-0.0305176	-0.0305176	0.0305176	-0.0305176
179.4	25.6958	21.0571	16.2354	11.6577	7.14111	2.44141	-1.58691	-5.5542	-8.54492	-11.2915	-14.1602	0	-0.0305176	0	0.0305176	0	0	-0.0305176	0	0	0	0.0305176
179.5	24.0479	19.7754	15.2588	10.9863	6.7749	2.44141	-1.2207	-4.94385	-7.62939	-10.0098	-12.6343	-0.0305176	0	0.0305176	0	-0.0305176	0	-0.0305176	0	0	-0.0305176	0
179.6	22.8271	18.7378	14.5264	10.437	6.46973	2.50244	-0.976562	-4.45557	-6.89697	-9.0332	-11.4746	0.0305176	0	0	0	-0.0305176	-30.5176	0	0.0305176	0	-0.0305176	0
179.7	21.8506	17.9443	13.977	10.0098	6.22559	2.56348	-0.793457	-4.08936	-6.34766	-8.30078	-10.498	0	0	0	0	0	0	0	-0.0305176	0	0	0
179.8	21.0571	17.334	13.4888	9.70459	6.10352	2.56348	-0.610352	-3.78418	-5.85937	-7.69043	-9.70459	0	0.0305176	0.0305176	-0.0305176	0	-30.5176	0	0	0	0	0
179.9	20.4468	16.7847	13.1226	9.39941	5.98144	2.62451	-0.488281	-3.54004	-5.43213	-7.20215	-9.0332	0	0	-0.0305176	0	0	-30.5176	-0.0305176	-0.0305176	-0.0305176	-0.0305176	0
180	19.9585	16.3574	12.8174	9.15527	5.85937	2.56348	-0.305176	-3.2959	-5.12695	-6.7749	-8.48389	0	0	0	0	0	0	0	0	-0.0305176	0.0305176	-0.0305176
180.1	19.4702	15.9302	12.5122	9.0332	5.7373	2.50244	-0.183105	-3.05176	-4.76074	-6.40869	-7.93457	0	-0.0305176	-0.0305176	0.0305176	0	0	-0.0305176	0	0	0	0
180.2	19.043	15.564	12.2681	8.8501	5.67627	2.50244	-0.0610352	-2.86865	-4.5166	-6.10352	-7.50732	-0.0305176	0	0	0	0	30.5176	0	0	-0.0305176	0.0305176	-0.0305176
180.3	18.6768	15.1978	12.0239	8.72803	5.61523	2.50244	0	-2.68555	-4.27246	-5.7373	-7.08008	0	-0.0305176	0	0.0305176	0	0	-0.0305176	0.0305176	0.0305176	-0.0305176	0
180.4	18.3105	14.8926	11.7798	8.60596	5.49316	2.56348	0.0610352	-2.50244	-4.02832	-5.43213	-6.7749	0	0	0	0	0	-30.5176	-0.0305176	0	0.0305176	0	0.0305176
180.5	18.0054	14.6484	11.5967	8.54492	5.49316	2.62451	0.12207	-2.38037	-3.90625	-5.12695	-6.53076	0	0	0	0	0	0	-0.0305176	0	-0.0305176	0	0
180.6	17.7002	14.4653	11.4136	8.42285	5.43213	2.62451	0.244141	-2.31934	-3.78418	-4.88281	-6.28662	0	0.0305176	0.0305176	0	0.0305176	0	0	0	-0.0305176	0.0305176	0
180.7	17.4561	14.2212	11.2305	8.30078	5.37109	2.62451	0.305176	-2.2583	-3.66211	-4.69971	-6.04248	0.0305176	0	0.0305176	0	0	0	-0.0305176	0	-0.0305176	0	0
180.8	17.1509	14.0381	11.0474	8.23975	5.37109	2.62451	0.366211	-2.19727	-3.54004	-4.5166	-5.85937	0	0	0	0	0	0	0	0	-0.0305176	0	0
180.9	16.9067	13.855	10.8643	8.17871	5.31006	2.56348	0.366211	-2.0752	-3.35693	-4.3335	-5.67627	-0.0305176	0	0	0.0305176	0	0	-0.0915527	-0.0610352	-0.0305176	-0.0305176	-0.0305176
181	16.7236	13.6719	10.7422	8.05664	5.24902	2.56348	0.305176	-1.95312	-3.23486	-4.21143	-5.43213	0	0	0	0.0305176	0.0305176	0	-0.0610352	0	-0.0305176	0.0305176	-0.0305176
181.1	16.5405	13.4888	10.6201	7.93457	5.18799	2.50244	0.305176	-1.89209	-3.11279	-4.02832	-5.24902	0	0	0	0.0305176	0	-30.5176	-0.0610352	0	0	0	-0.0305176
181.2	16.3574	13.3057	10.498	7.87353	5.12695	2.50244	0.366211	-1.77002	-2.99072	-3.90625	-5.06592	-0.0610352	0	0.0305176	0.0305176	0.0305176	-30.5176	0	0	-0.0305176	0	0
181.3	16.0522	13.1226	10.376	7.75146	5.12695	2.50244	0.427246	-1.70898	-2.86865	-3.78418	-4.88281	0	0	0.0305176	0	0	-30.5176	0	0	0	-0.0305176	0
181.4	15.8081	13.0005	10.2539	7.69043	5.06592	2.50244	0.427246	-1.64795	-2.74658	-3.66211	-4.69971	0	0.0610352	0	-0.0305176	0.0305176	-30.5176	0	0	0	-0.0305176	-0.0305176
181.5	15.625	12.8784	10.1929	7.56836	5.06592	2.56348	0.427246	-1.58691	-2.68555	-3.479	-4.5166	-0.0305176	0	0	-0.0305176	0.0305176	0	-0.0305176	-0.0305176	-0.0305176	-0.0305176	0
181.6	15.4419	12.7563	10.1318	7.50732	5.06592	2.56348	0.427246	-1.52588	-2.56348	-3.35693	-4.3335	-0.0305176	-0.0305176	0.0305176	0	0.0305176	30.5176	-0.0305176	0	0	0	-0.0305176
181.7	15.3198	12.6343	10.0708	7.44629	5.00488	2.62451	0.427246	-1.46484	-2.38037	-3.2959	-4.15039	-0.0305176	0	0	0.0305176	0.0305176	0	-0.0305176	0	0	0.0305176	0
181.8	15.1978	12.5732	10.0098	7.38525	4.94385	2.62451	0.427246	-1.40381	-2.2583	-3.17383	-4.02832	0	0	0	0	0	-30.5176	0	0	0	0	-0.0305176
181.9	15.1367	12.4512	9.94873	7.32422	4.94385	2.56348	0.488281	-1.40381	-2.13623	-3.05176	-3.90625	0	0	0	0	0.0305176	0	-0.0305176	0	0	0	0.0305176
182	15.0757	12.3291	9.88769	7.26318	4.88281	2.50244	0.488281	-1.40381	-2.0752	-2.92969	-3.78418	0	0	0	0	0.0305176	-30.5176	-0.0610352	0	0	0	-0.0305176
182.1	15.0146	12.207	9.76562	7.20215	4.82178	2.50244	0.549316	-1.34277	-2.0752	-2.80762	-3.66211	-0.0305176	0	0.0305176	0	0.0305176	-30.5176	-0.0305176	0	-0.0305176	-0.0305176	0
182.2	14.8926	12.085	9.64355	7.14111	4.76074	2.50244	0.610352	-1.28174	-2.01416	-2.68555	-3.54004	0	0.0305176	0	0	0.0305176	0	0.0305176	0	-0.0610352	0	0
182.3	14.7095	12.0239	9.58252	7.20215	4.76074	2.56348	0.610352	-1.2207	-2.01416	-2.62451	-3.41797	0.0305176	0.0305176	0.0305176	0	0.0305176	0	-0.0305176	0	-0.0305176	0.0305176	-0.0305176
182.4	14.5874	11.9629	9.52148	7.20215	4.82178	2.56348	0.610352	-1.15967	-2.01416	-2.50244	-3.35693	-0.0305176	0.0305176	0	0	0.0305176	0	0	-0.0610352	-0.0305176	0	0
182.5	14.4653	11.9019	9.52148	7.20215	4.82178	2.50244	0.610352	-1.09863	-1.95312	-2.44141	-3.2959	-0.0305176	0	-0.0305176	0	0	0	-0.0305176	-0.0305176	-0.0305176	-0.0610352	-0.0305176
182.6	14.4653	11.8408	9.52148	7.14111	4.82178	2.50244	0.610352	-1.09863	-1.89209	-2.38037	-3.17383	-0.0305176	0.0305176	0	0.0305176	0.0305176	0	-0.0610352	0	-0.0305176	0.0305176	-0.0305176
182.7	14.4043	11.7187	9.46045	7.08008	4.69971	2.50244	0.671387	-1.0376	-1.77002	-2.2583	-3.05176	0.0305176	0.0305176	0.0305176	0.0305176	0	0	0	0	-0.0305176	0.0305176	0
182.8	14.2822	11.6577	9.33838	7.08008	4.69971	2.56348	0.732422	-0.976562	-1.64795	-2.2583	-2.92969	0	-0.0305176	0.0305176	0.0305176	0	30.5176	-0.0305176	0.0305176	-0.0305176	0	0
182.9	14.2212	11.5967	9.21631	7.01904	4.69971	2.50244	0.732422	-0.915527	-1.58691	-2.19727	-2.86865	0	0	0.0305176	-0.0305176	0	0	0	0	-0.0610352	-0.0305176	0.0305176
183	14.0991	11.5356	9.15527	6.95801	4.63867	2.56348	0.793457	-0.915527	-1.58691	-2.13623	-2.80762	0	0	0.0305176	-0.0305176	0	0	0	0.0305176	0	0	-0.0305176
183.1	14.0381	11.5356	9.09424	6.89697	4.63867	2.56348	0.793457	-0.854492	-1.58691	-2.0752	-2.74658	0	0.0305176	-0.0305176	0	0.0305176	0	-0.0305176	-0.0305176	-0.0305176	0	0
183.2	14.0381	11.5356	9.09424	6.83594	4.63867	2.56348	0.793457	-0.854492	-1.58691	-2.01416	-2.68555	-0.0305176	-0.0305176	0	-0.0305176	0.0305176	-30.5176	-0.0610352	0	-0.0305176	0	0.0305176
183.3	13.977	11.5356	9.0332	6.83594	4.57764	2.56348	0.854492	-0.793457	-1.52588	-1.95312	-2.62451	-0.0610352	0.0305176	0	0.0305176	0	0	-0.0305176	-0.0305176	-0.0305176	0.0305176	-0.0305176
183.4	13.977	11.4746	8.97217	6.83594	4.57764	2.62451	0.854492	-0.793457	-1.46484	-1.89209	-2.56348	-0.0305176	-0.0305176	0.0305176	0	0	0	-0.0305176	0	0	0	-0.0305176
183.5	13.855	11.3525	8.91113	6.7749	4.63867	2.62451	0.854492	-0.793457	-1.46484	-1.83105	-2.50244	0	0	0	0.0305176	0	-30.5176	-0.0305176	0	0	-0.0305176	-0.0305176
183.6	13.7939	11.2915	8.8501	6.71387	4.63867	2.62451	0.854492	-0.793457	-1.40381	-1.83105	-2.44141	0	0	0	0.0305176	0	-30.5176	0	0	-0.0305176	0	-0.0610352
183.7	13.7329	11.1694	8.78906	6.71387	4.57764	2.62451	0.793457	-0.793457	-1.34277	-1.77002	-2.38037	0.0305176	0.0305176	0	0.0305176	0.0305176	-30.5176	0	0	-0.0305176	-0.0305176	-0.0305176
183.8	13.6719	11.1084	8.78906	6.71387	4.57764	2.56348	0.793457	-0.793457	-1.28174	-1.70898	-2.31934	-0.0305176	0	0.0305176	0	0.0305176	-61.0352	-0.0305176	-0.0305176	-0.0305176	0	-0.0305176
183.9	13.5498	11.0474	8.78906	6.71387	4.57764	2.56348	0.793457	-0.793457	-1.2207	-1.70898	-2.2583	0	0.0305176	0.0305176	0.0305176	0.0610352	-30.5176	-0.0305176	-0.0305176	-0.0305176	0.0305176	0
184	13.4888	11.0474	8.78906	6.71387	4.57764	2.56348	0.854492	-0.732422	-1.2207	-1.64795	-2.19727	0	0.0305176	-0.0305176	0	0	0	0	-0.0610352	-0.0305176	0	0
184.1	13.3667	11.0474	8.78906	6.71387	4.5166	2.56348	0.854492	-0.732422	-1.15967	-1.58691	-2.13623	0	0	0	0.0305176	-0.0305176	0	0	-0.0305176	-0.0305176	0.0305176	-0.0305176
184.2	13.3057	10.9863	8.72803	6.65283	4.5166	2.56348	0.915527	-0.671387	-1.15967	-1.52588	-2.0752	0	0	0	0.0305176	-0.0305176	-30.5176	-0.0305176	0	0	0	-0.0305176
184.3	13.2446	10.9863	8.66699	6.65283	4.5166	2.56348	0.976562	-0.671387	-1.09863	-1.46484	-2.01416	0.0305176	0.0305176	0.0305176	0	0	0	-0.0305176	0	0	0.0305176	-0.0305176
184.4	13.1836	10.9253	8.60596	6.65283	4.5166	2.56348	0.976562	-0.610352	-1.0376	-1.40381	-1.95312	0.0305176	0	0	0	0	-61.0352	-0.0610352	0	0	0	0
184.5	13.1226	10.8643	8.60596	6.5918	4.45557	2.56348	1.0376	-0.610352	-1.09863	-1.40381	-1.95312	0	0	0.0305176	0.0305176	0	-30.5176	-0.0305176	-0.0305176	0	0	0
184.6	13.1226	10.8643	8.66699	6.5918	4.5166	2.56348	1.0376	-0.671387	-1.09863	-1.40381	-2.01416	0.0305176	0.0305176	0.0305176	0.0305176	0.0305176	0	0	0	-0.0305176	0	0
184.7	13.1226	10.8643	8.66699	6.53076	4.5166	2.56348	0.976562	-0.671387	-1.09863	-1.40381	-1.95312	0	0	0.0305176	0	-0.0305176	0	0	0	-0.0305176	0.0610352	0
184.8	13.0615	10.8032	8.60596	6.53076	4.45557	2.50244	0.976562	-0.671387	-1.0376	-1.34277	-1.89209	0	0.0305176	-0.0305176	-0.0305176	0.0305176	0	-0.0305176	-0.0305176	-0.0305176	0	-0.0305176
184.9	13.0005	10.7422	8.54492	6.46973	4.45557	2.56348	1.0376	-0.610352	-0.915527	-1.2207	-1.77002	0	0.0305176	0	0.0305176	0.0305176	-30.5176	-0.0305176	-0.0305176	-0.0305176	0.0305176	-0.0305176
185	12.9395	10.6812	8.48389	6.46973	4.45557	2.56348	1.09863	-0.549316	-0.854492	-1.15967	-1.64795	-0.0610352	0	0.0305176	0	0.0305176	30.5176	-0.0305176	0	-0.0305176	0.0305176	-0.0305176
185.1	12.8784	10.6812	8.48389	6.46973	4.45557	2.62451	1.09863	-0.549316	-0.915527	-1.09863	-1.58691	-0.0305176	-0.0305176	0	0	0	-30.5176	-0.0305176	-0.0305176	0	0	0
185.2	12.8174	10.7422	8.54492	6.53076	4.45557	2.68555	1.09863	-0.488281	-0.915527	-1.0376	-1.52588	0.0305176	-0.0305176	0	0.0305176	0.0305176	0	-0.0305176	-0.0305176	0	0	0
185.3	12.8174	10.7422	8.54492	6.46973	4.45557	2.62451	1.0376	-0.488281	-0.854492	-1.0376	-1.46484	-0.0305176	0	0	0	0.0305176	-30.5176	0	0	-0.0305176	-0.0305176	-0.0305176
185.4	12.7563	10.6812	8.48389	6.46973	4.45557	2.62451	1.0376	-0.427246	-0.854492	-0.976562	-1.46484	0.0305176	0.0305176	0	0.0305176	0.0305176	0	0	0	-0.0610352	0	-0.0305176
185.5	12.6953	10.6201	8.42285	6.40869	4.5166	2.56348	1.09863	-0.366211	-0.793457	-0.915527	-1.46484	0	-0.0305176	0	0	0	-30.5176	-0.0305176	-0.0305176	-0.0305176	0	0
185.6	12.6953	10.498	8.42285	6.40869	4.45557	2.56348	1.09863	-0.366211	-0.732422	-0.915527	-1.46484	-0.0305176	0	0.0305176	-0.0305176	0.0305176	0	-0.0305176	-0.0305176	0	-0.0305176	0
185.7	12.6953	10.498	8.36182	6.40869	4.45557	2.56348	1.09863	-0.366211	-0.793457	-0.915527	-1.52588	0	0.0305176	0	0.0305176	0	30.5176	0	-0.0610352	0	-0.0305176	-0.0305176
185.8	12.6343	10.498	8.36182	6.40869	4.39453	2.56348	1.09863	-0.427246	-0.854492	-1.0376	-1.52588	-0.0305176	-0.0305176	0	0.0305176	-0.0305176	30.5176	0.0305176	0	0	0	0.0305176
185.9	12.6343	10.498	8.30078	6.40869	4.3335	2.50244	0.976562	-0.549316	-0.915527	-0.976562	-1.46484	-0.0305176	-0.0305176	0	0.0305176	0	30.5176	0	0	0.0305176	0	0.0305176
186	12.5732	10.437	8.23975	6.28662	4.21143	2.44141	0.915527	-0.488281	-0.793457	-0.854492	-1.34277	0	0	0	0.0305176	0	30.5176	-0.0305176	-0.0305176	0.0305176	0.0305176	0.0305176
186.1	12.5122	10.2539	8.11768	6.16455	4.21143	2.50244	1.0376	-0.427246	-0.671387	-0.671387	-1.2207	0.0305176	-0.0305176	0	0	-0.0610352	-30.5176	0.0305176	0	0	-0.0305176	0.0305176
186.2	12.3901	10.1318	8.05664	6.22559	4.27246	2.62451	1.15967	-0.305176	-0.549316	-0.610352	-1.15967	0.0305176	0	0.0305176	0	0	0	0	0	-0.0305176	-0.0610352	0
186.3	12.3901	10.1929	8.11768	6.28662	4.39453	2.68555	1.2207	-0.244141	-0.549316	-0.671387	-1.09863	0.0305176	0	0	-0.0305176	0	-30.5176	0	-0.0305176	-0.0305176	0	0.0305176
186.4	12.5122	10.2539	8.23975	6.34766	4.39453	2.68555	1.2207	-0.244141	-0.549316	-0.732422	-1.0376	0	-0.0305176	0	0	-0.0305176	0	0	0	-0.0305176	0	-0.0305176
186.5	12.6343	10.3149	8.23975	6.34766	4.45557	2.62451	1.2207	-0.244141	-0.549316	-0.793457	-1.0376	0	0	-0.0305176	0	0	30.5176	0	0	-0.0305176	0	0.0305176
186.6	12.6343	10.3149	8.23975	6.34766	4.45557	2.62451	1.15967	-0.244141	-0.549316	-0.732422	-1.0376	-0.0305176	0	-0.0305176	0.0305176	0	0	0	-0.0305176	0	0	-0.0305176
186.7	12.5732	10.2539	8.17871	6.34766	4.45557	2.56348	1.15967	-0.183105	-0.488281	-0.732422	-1.0376	0	0	0	0.0610352	0	61.0352	0	0.0305176	0	0.0305176	0
186.8	12.5122	10.2539	8.17871	6.34766	4.45557	2.56348	1.15967	-0.183105	-0.427246	-0.671387	-0.976562	-0.0305176	-0.0305176	-0.0305176	0	0.0305176	0	0.0305176	0	0.0305176	0	0.0305176
186.9	12.3901	10.2539	8.11768	6.34766	4.5166	2.50244	1.15967	-0.183105	-0.366211	-0.610352	-0.976562	0	0	0	0	0	-30.5176	0.0305176	0	0	0	0
187	12.2681	10.2539	8.11768	6.34766	4.5166	2.50244	1.15967	-0.183105	-0.366211	-0.549316	-0.915527	0	-0.0305176	0.0305176	0	0.0305176	-30.5176	0	0	0	-0.0305176	0
187.1	12.207	10.2539	8.11768	6.34766	4.5166	2.56348	1.09863	-0.183105	-0.366211	-0.549316	-0.915527	0.0305176	0	0.0305176	-0.0305176	0	-61.0352	0	0	0	0	0
187.2	12.146	10.1929	8.11768	6.34766	4.45557	2.56348	1.09863	-0.183105	-0.366211	-0.549316	-0.854492	-0.0305176	0	0	-0.0305176	0	0	0.0305176	0	0	0.0305176	0
187.3	12.085	10.1318	8.11768	6.34766	4.45557	2.62451	1.09863	-0.12207	-0.366211	-0.549316	-0.854492	0.0305176	0	0	-0.0305176	-0.0305176	0	0	0	0.0305176	0.0305176	0
187.4	12.085	10.1318	8.11768	6.28662	4.39453	2.62451	1.09863	-0.12207	-0.366211	-0.549316	-0.854492	0	0	0	-0.0305176	-0.0305176	-30.5176	-0.0305176	0	0.0305176	0	-0.0305176
187.5	12.085	10.0708	8.11768	6.28662	4.39453	2.56348	1.15967	-0.12207	-0.366211	-0.549316	-0.793457	0	0	-0.0305176	0.0305176	-0.0305176	0	0	0	0.0305176	-0.0305176	0
187.6	12.085	10.0098	8.05664	6.22559	4.39453	2.56348	1.15967	-0.12207	-0.366211	-0.488281	-0.732422	0.0305176	-0.0305176	-0.0305176	0	0	0	0	0	0.0305176	-0.0305176	0
187.7	12.085	9.94873	8.05664	6.16455	4.39453	2.56348	1.2207	-0.12207	-0.244141	-0.427246	-0.732422	0	0	0	0.0305176	-0.0305176	0	0	0	0	0	0.0305176
187.8	12.085	9.94873	7.9956	6.22559	4.39453	2.56348	1.28174	-0.12207	-0.244141	-0.427246	-0.671387	0	0	-0.0305176	-0.0305176	0	0	0	0	0.0305176	0	0
187.9	12.0239	9.94873	8.05664	6.22559	4.39453	2.56348	1.2207	-0.12207	-0.244141	-0.366211	-0.732422	0	0	-0.0305176	-0.0305176	0.0305176	-30.5176	0	-0.0305176	-0.0305176	-0.0610352	0.0305176
188	12.0239	10.0098	8.05664	6.22559	4.39453	2.56348	1.2207	-0.183105	-0.244141	-0.366211	-0.732422	-0.0305176	0.0305176	0	-0.0305176	0	-30.5176	0	0	0	-0.0305176	0.0305176
188.1	12.0239	10.0098	7.9956	6.22559	4.39453	2.56348	1.2207	-0.183105	-0.244141	-0.366211	-0.732422	-0.0610352	0.0305176	-0.0305176	-0.0305176	0	0	0	0.0305176	0	0	0
188.2	11.9629	10.0098	7.9956	6.16455	4.39453	2.56348	1.2207	-0.12207	-0.244141	-0.366211	-0.671387	0	0	-0.0305176	-0.0305176	-0.0305176	0	0	0.0305176	0	-0.0305176	0
188.3	11.9629	9.94873	7.93457	6.16455	4.39453	2.56348	1.2207	-0.0610352	-0.244141	-0.305176	-0.610352	0	0	0	-0.0305176	0	30.5176	0.0305176	0.0305176	0.0305176	0.0305176	0
188.4	11.9019	9.88769	7.93457	6.10352	4.39453	2.62451	1.28174	-0.0610352	-0.244141	-0.305176	-0.549316	0	0	-0.0305176	0	-0.0610352	30.5176	0	0	0.0305176	-0.0305176	-0.0305176
188.5	11.8408	9.82666	7.9956	6.10352	4.3335	2.62451	1.28174	-0.0610352	-0.183105	-0.305176	-0.549316	0	0	0	0	-0.0305176	0	0	0	0.0305176	-0.0305176	0
188.6	11.8408	9.82666	7.9956	6.16455	4.3335	2.62451	1.28174	-0.0610352	-0.244141	-0.244141	-0.488281	-0.0305176	0.0305176	0.0305176	0	0.0305176	-30.5176	0	0.0305176	-0.0305176	0	0.0305176
188.7	11.7798	9.76562	7.9956	6.16455	4.3335	2.56348	1.28174	-0.0610352	-0.244141	-0.244141	-0.488281	0	-0.0305176	-0.0610352	0	0.0305176	0	-0.0305176	0.0305176	0	-0.0305176	0
188.8	11.7187	9.76562	7.93457	6.16455	4.27246	2.56348	1.28174	-0.0610352	-0.244141	-0.244141	-0.549316	0	-0.0305176	0	0	0	0	0	0	0	-0.0305176	0.0305176
188.9	11.7187	9.76562	7.93457	6.16455	4.27246	2.56348	1.28174	0	-0.183105	-0.244141	-0.549316	0	0	-0.0305176	-0.0305176	0	0	0	0	0.0305176	-0.0305176	0
189	11.7187	9.70459	7.87353	6.16455	4.21143	2.56348	1.28174	0	-0.183105	-0.183105	-0.488281	-0.0305176	0	0	0	-0.0610352	0	0.0305176	0	0.0305176	-0.0305176	0
189.1	11.7187	9.70459	7.93457	6.16455	4.27246	2.56348	1.28174	0.0610352	-0.183105	-0.183105	-0.488281	0	-0.0305176	0	0	-0.0305176	30.5176	0	0.0305176	0	-0.0305176	0
189.2	11.7187	9.70459	7.87353	6.16455	4.27246	2.56348	1.28174	0.0610352	-0.12207	-0.12207	-0.427246	-0.0305176	0.0305176	0	0	-0.0305176	0	0	0	0.0305176	0	0
189.3	11.6577	9.64355	7.87353	6.10352	4.27246	2.62451	1.28174	0.12207	-0.0610352	-0.12207	-0.366211	0	0	0	-0.0305176	-0.0305176	0	0.0305176	0	0	-0.0305176	0.0305176
189.4	11.5967	9.70459	7.87353	6.10352	4.27246	2.62451	1.28174	0.12207	-0.0610352	-0.12207	-0.366211	0	0	0	-0.0305176	-0.0305176	-30.5176	0.0305176	0.0305176	0	-0.0610352	0.0305176
189.5	11.5356	9.70459	7.87353	6.10352	4.3335	2.68555	1.28174	0.12207	0	-0.0610352	-0.366211	0.0305176	-0.0305176	0	-0.0305176	-0.0305176	-30.5176	0	0	0	-0.0305176	0
189.6	11.5356	9.70459	7.87353	6.04248	4.3335	2.68555	1.2207	0.12207	0	0	-0.366211	-0.0305176	0	0	-0.0305176	-0.0610352	0	0.0305176	0	0	-0.0305176	0.0305176
189.7	11.5356	9.70459	7.8125	6.04248	4.3335	2.68555	1.2207	0.12207	0	0	-0.366211	0	0	-0.0305176	-0.0305176	-0.0305176	0	-0.0305176	0	0	0	0.0305176
189.8	11.4746	9.64355	7.8125	6.04248	4.3335	2.68555	1.28174	0.12207	0	0	-0.305176	-0.0305176	0	-0.0305176	0	-0.0305176	30.5176	0.0305176	0	0.0610352	0	0.0305176
189.9	11.4746	9.64355	7.8125	6.04248	4.27246	2.68555	1.34277	0.12207	0	0	-0.305176	-0.0305176	0	-0.0305176	-0.0305176	-0.0305176	30.5176	0.0305176	0.0305176	0	0	0.0610352
190	11.4136	9.58252	7.75146	5.98144	4.27246	2.68555	1.40381	0.0610352	-0.0610352	0	-0.244141	0	0	0	0.0305176	-0.0610352	30.5176	-0.0305176	0	0	0	0
190.1	11.3525	9.58252	7.69043	5.98144	4.21143	2.68555	1.40381	0.0610352	-0.0610352	0.0610352	-0.183105	0	0	-0.0305176	0	-0.0305176	30.5176	0	0.0305176	0	-0.0305176	0.0305176
190.2	11.3525	9.58252	7.69043	5.98144	4.15039	2.62451	1.40381	0.12207	-0.0610352	0.12207	-0.12207	0	-0.0305176	-0.0305176	-0.0305176	0	30.5176	0.0305176	0.0305176	0.0305176	-0.0305176	0
190.3	11.3525	9.58252	7.62939	5.98144	4.15039	2.62451	1.40381	0.12207	0	0.12207	-0.12207	-0.0305176	0.0305176	0	-0.0305176	-0.0305176	0	0.0305176	0	0	0	0
190.4	11.4136	9.58252	7.62939	5.98144	4.15039	2.68555	1.40381	0.12207	0	0.0610352	-0.12207	0	0	-0.0305176	-0.0305176	0.0305176	30.5176	0	0	0	-0.0305176	0
190.5	11.4136	9.58252	7.62939	5.98144	4.21143	2.62451	1.40381	0.12207	0	0.0610352	-0.12207	-0.0305176	0	0	0	-0.0305176	30.5176	0	0	0.0305176	-0.0305176	0
190.6	11.4746	9.64355	7.62939	5.98144	4.21143	2.62451	1.34277	0.0610352	0	0.0610352	-0.12207	0	-0.0305176	0	-0.0305176	-0.0305176	0	0	0.0305176	0.0305176	-0.0305176	0
190.7	11.4746	9.58252	7.56836	5.98144	4.21143	2.62451	1.28174	0.0610352	0	0.0610352	-0.12207	-0.0305176	0	-0.0305176	-0.0610352	-0.0305176	30.5176	0.0305176	0.0305176	0	-0.0305176	0.0305176
190.8	11.4136	9.52148	7.50732	5.98144	4.21143	2.62451	1.28174	0.12207	0.0610352	0.0610352	-0.0610352	-0.0305176	0	0	-0.0305176	-0.0305176	0	0.0305176	0	0.0305176	0	-0.0305176
190.9	11.3525	9.46045	7.50732	5.98144	4.27246	2.62451	1.34277	0.12207	0.12207	0.0610352	-0.0610352	0.0305176	-0.0305176	0	-0.0305176	-0.0305176	-30.5176	0	0.0305176	0.0305176	-0.0305176	0
191	11.3525	9.39941	7.50732	5.92041	4.27246	2.68555	1.34277	0.183105	0.12207	0.12207	-0.0610352	-0.0305176	0	0	0	-0.0305176	-30.5176	0	0	0	-0.0610352	0
191.1	11.3525	9.46045	7.56836	5.92041	4.3335	2.68555	1.34277	0.183105	0.183105	0.12207	0	0	0	-0.0305176	-0.0305176	-0.0305176	-61.0352	0.0305176	0	0	-0.0305176	0
191.2	11.3525	9.46045	7.56836	5.85937	4.3335	2.62451	1.40381	0.244141	0.12207	0.12207	0	0	0	-0.0305176	-0.0305176	0	0	0	-0.0305176	0.0305176	-0.0610352	0
191.3	11.3525	9.39941	7.56836	5.85937	4.39453	2.62451	1.40381	0.305176	0.12207	0.12207	0	-0.0305176	0.0305176	-0.0305176	-0.0305176	0	0	0	0	0.0305176	-0.0305176	0
191.4	11.2915	9.39941	7.62939	5.85937	4.3335	2.62451	1.46484	0.305176	0.12207	0.183105	0	0	0.0305176	-0.0305176	-0.0305176	0	0	0.0305176	-0.0305176	0.0305176	0.0305176	0.0305176
191.5	11.1694	9.33838	7.62939	5.85937	4.3335	2.62451	1.46484	0.305176	0.183105	0.12207	0	0	0	-0.0305176	0	0	0	0	0	0.0305176	0	0
191.6	11.1694	9.33838	7.56836	5.85937	4.27246	2.62451	1.46484	0.305176	0.244141	0.183105	0	0	-0.0305176	-0.0305176	0	-0.0305176	30.5176	0.0305176	0.0305176	0.0305176	0	0
191.7	11.1694	9.33838	7.56836	5.92041	4.27246	2.62451	1.46484	0.244141	0.244141	0.244141	0	0	-0.0305176	0	0	0	-30.5176	0	0	0.0305176	0	0.0305176
191.8	11.1694	9.33838	7.50732	5.92041	4.21143	2.68555	1.40381	0.183105	0.244141	0.305176	0	0	-0.0305176	0.0305176	0	-0.0305176	0	0	0	-0.0305176	-0.0305176	0
191.9	11.1694	9.27734	7.50732	5.92041	4.21143	2.68555	1.40381	0.183105	0.244141	0.366211	0	0	-0.0305176	-0.0305176	-0.0610352	0	0	0.0610352	-0.0305176	-0.0305176	0	0.0305176
192	11.1084	9.27734	7.50732	5.92041	4.21143	2.62451	1.40381	0.183105	0.244141	0.366211	0.0610352	0.0305176	0.0305176	0	-0.0305176	0	0	0.0305176	0	0	-0.0305176	0.0305176
192.1	11.0474	9.27734	7.44629	5.92041	4.27246	2.62451	1.34277	0.183105	0.244141	0.366211	0.12207	-0.0305176	0	0	-0.0610352	-0.0305176	30.5176	0	0	0	0	0
192.2	11.0474	9.27734	7.44629	5.92041	4.27246	2.56348	1.28174	0.183105	0.244141	0.366211	0.12207	0	0	-0.0305176	-0.0305176	-0.0305176	0	0.0305176	0.0305176	0.0305176	0	0
192.3	10.9863	9.21631	7.44629	5.85937	4.27246	2.62451	1.28174	0.183105	0.244141	0.427246	0.12207	0	0	0	0	-0.0610352	30.5176	0.0305176	0.0305176	0.0305176	0.0305176	0.0305176
192.4	10.9863	9.15527	7.44629	5.85937	4.21143	2.62451	1.34277	0.183105	0.244141	0.427246	0.12207	-0.0305176	-0.0305176	-0.0305176	-0.0305176	-0.0305176	30.5176	0.0305176	0	0.0305176	0.0305176	0.0305176
192.5	10.9253	9.15527	7.44629	5.85937	4.21143	2.62451	1.34277	0.244141	0.244141	0.366211	0.12207	-0.0305176	0	-0.0305176	-0.0305176	-0.0305176	0	0.0305176	0.0305176	0.0305176	-0.0305176	-0.0305176
192.6	10.9253	9.21631	7.50732	5.85937	4.15039	2.62451	1.40381	0.244141	0.183105	0.366211	0.0610352	0	-0.0305176	-0.0305176	0	0	-30.5176	0.0305176	0.0610352	-0.0305176	-0.0305176	0
192.7	10.9863	9.21631	7.50732	5.85937	4.15039	2.62451	1.40381	0.244141	0.12207	0.366211	0.12207	0	-0.0305176	0.0305176	-0.0305176	0	-30.5176	0.0305176	0.0305176	0	-0.0305176	0
192.8	10.9863	9.15527	7.50732	5.79834	4.15039	2.56348	1.40381	0.305176	0.12207	0.305176	0.12207	0	-0.0305176	-0.0305176	0	0	0	0.0305176	-0.0305176	0.0305176	-0.0305176	0.0305176
192.9	10.9863	9.15527	7.50732	5.79834	4.15039	2.56348	1.40381	0.305176	0.183105	0.366211	0.244141	-0.0305176	0	-0.0305176	0.0305176	-0.0610352	30.5176	0	0	0	0	0.0305176
193	10.9253	9.15527	7.50732	5.79834	4.15039	2.62451	1.46484	0.305176	0.305176	0.427246	0.366211	-0.0305176	0	-0.0305176	0	-0.0305176	0	0	0	0	0.0305176	0.0305176
193.1	10.8643	9.15527	7.44629	5.79834	4.15039	2.68555	1.58691	0.366211	0.366211	0.427246	0.366211	0	0	-0.0305176	-0.0305176	0	30.5176	0.0305176	0.0305176	0.0305176	-0.0305176	0.0305176
193.2	10.8032	9.21631	7.50732	5.85937	4.15039	2.68555	1.58691	0.366211	0.366211	0.427246	0.305176	-0.0305176	-0.0305176	-0.0305176	-0.0305176	-0.0305176	30.5176	0.0305176	0	0.0305176	0	0.0305176
193.3	10.8643	9.27734	7.50732	5.85937	4.21143	2.68555	1.46484	0.366211	0.366211	0.427246	0.244141	0	-0.0610352	-0.0305176	0	0	30.5176	0	0	0.0305176	-0.0305176	0
193.4	10.9253	9.27734	7.44629	5.85937	4.15039	2.62451	1.40381	0.366211	0.427246	0.427246	0.244141	0	-0.0305176	0	0	0	0	0.0305176	0.0305176	0.0305176	-0.0610352	0
193.5	10.9253	9.21631	7.38525	5.79834	4.02832	2.62451	1.40381	0.366211	0.488281	0.488281	0.305176	0.0305176	-0.0305176	0	-0.0305176	0	-30.5176	0.0305176	0.0305176	-0.0305176	-0.0305176	0
193.6	10.8643	9.09424	7.32422	5.7373	4.02832	2.56348	1.46484	0.427246	0.549316	0.488281	0.366211	0	0	0	0	-0.0305176	0	0	0.0305176	0	0	0.0305176
193.7	10.8032	9.09424	7.32422	5.7373	4.08936	2.56348	1.52588	0.427246	0.488281	0.488281	0.366211	-0.0305176	0.0305176	0	-0.0305176	0	30.5176	0	-0.0305176	-0.0305176	0.0305176	0.0305176
193.8	10.8032	9.09424	7.38525	5.7373	4.08936	2.56348	1.52588	0.427246	0.427246	0.549316	0.366211	-0.0305176	0.0305176	0	0	0	30.5176	0	0	-0.0305176	-0.0305176	0
193.9	10.8032	9.09424	7.38525	5.7373	4.08936	2.56348	1.46484	0.427246	0.427246	0.610352	0.488281	-0.0305176	0	0	0	-0.0305176	30.5176	0	0.0305176	0	0	0.0305176
194	10.8032	9.0332	7.32422	5.7373	4.08936	2.56348	1.52588	0.610352	0.488281	0.732422	0.488281	-0.0305176	0	-0.0305176	0	-0.0305176	30.5176	0	0.0305176	0	0	0.0305176
194.1	10.7422	9.0332	7.32422	5.7373	4.15039	2.68555	1.58691	0.610352	0.488281	0.671387	0.427246	0	0.0305176	0	0	-0.0305176	0	0.0305176	0.0305176	0	0.0305176	-0.0305176
194.2	10.7422	9.0332	7.32422	5.85937	4.27246	2.62451	1.52588	0.549316	0.366211	0.549316	0.305176	-0.0305176	0	0	-0.0305176	-0.0305176	0	0	0	0.0305176	-0.0305176	-0.0305176
194.3	10.8032	9.09424	7.38525	5.85937	4.21143	2.56348	1.40381	0.427246	0.305176	0.488281	0.244141	0	0	-0.0305176	-0.0305176	0	-30.5176	0	0	0	0	-0.0305176
194.4	10.8643	9.09424	7.32422	5.7373	4.15039	2.50244	1.40381	0.366211	0.244141	0.427246	0.305176	0	0	0	-0.0305176	0	-30.5176	-0.0305176	-0.0305176	-0.0305176	0	0
194.5	10.8032	9.0332	7.20215	5.67627	4.08936	2.50244	1.40381	0.366211	0.244141	0.427246	0.366211	0	0	0	-0.0305176	0	-30.5176	-0.0305176	0	-0.0305176	-0.0305176	-0.0305176
194.6	10.6812	8.8501	7.14111	5.61523	4.02832	2.56348	1.46484	0.427246	0.305176	0.488281	0.488281	-0.0305176	0	0	0	0.0305176	-30.5176	-0.0305176	-0.0305176	0	0	0
194.7	10.5591	8.78906	7.14111	5.5542	4.02832	2.62451	1.46484	0.427246	0.366211	0.549316	0.549316	-0.0305176	0	0	0.0305176	-0.0305176	0	0.0305176	0	0	-0.0305176	0
194.8	10.5591	8.72803	7.20215	5.5542	4.08936	2.62451	1.46484	0.427246	0.427246	0.610352	0.610352	-0.0305176	0	0	0	-0.0305176	30.5176	0.0305176	0	-0.0305176	0	0
194.9	10.5591	8.72803	7.20215	5.5542	4.08936	2.62451	1.46484	0.427246	0.427246	0.671387	0.610352	0	-0.0305176	0	0.0305176	-0.0305176	0	0.0305176	-0.0305176	0.0305176	0.0305176	0
195	10.6201	8.78906	7.20215	5.61523	4.08936	2.56348	1.46484	0.427246	0.427246	0.671387	0.610352	0	-0.0610352	0	0	0	-30.5176	0	-0.0305176	0.0305176	0	-0.0305176
195.1	10.5591	8.78906	7.20215	5.61523	4.08936	2.50244	1.46484	0.427246	0.488281	0.671387	0.549316	0	-0.0305176	-0.0305176	0	0	0	0	0	0	-0.0305176	0
195.2	10.5591	8.78906	7.20215	5.67627	4.08936	2.44141	1.46484	0.427246	0.488281	0.671387	0.549316	0	-0.0305176	0	-0.0610352	0	0	-0.0305176	-0.0305176	0	-0.0305176	0
195.3	10.498	8.8501	7.20215	5.7373	4.08936	2.44141	1.46484	0.366211	0.488281	0.671387	0.549316	0	0.0305176	-0.0610352	-0.0305176	0	0	0	0	-0.0305176	0	0.0305176
195.4	10.498	8.78906	7.26318	5.7373	4.08936	2.44141	1.46484	0.366211	0.488281	0.671387	0.488281	0	0.0305176	0.0305176	0	0	30.5176	-0.0305176	-0.0305176	-0.0305176	0	0
195.5	10.498	8.78906	7.20215	5.7373	4.08936	2.44141	1.46484	0.366211	0.488281	0.610352	0.488281	-0.0305176	0.0305176	0.0305176	0	-0.0305176	0	-0.0305176	-0.0305176	0.0305176	0.0610352	0.0305176
195.6	10.498	8.78906	7.14111	5.67627	4.08936	2.50244	1.52588	0.366211	0.488281	0.610352	0.549316	-0.0305176	0	0	0	-0.0305176	0	0	0	0	0	0
195.7	10.498	8.72803	7.14111	5.61523	4.02832	2.50244	1.52588	0.427246	0.549316	0.671387	0.549316	-0.0305176	0	0.0305176	0	-0.0305176	0	0	0.0305176	0.0305176	0.0305176	-0.0305176
195.8	10.498	8.72803	7.08008	5.5542	4.02832	2.56348	1.52588	0.488281	0.549316	0.732422	0.549316	0.0610352	0	0	-0.0305176	0	0	0	-0.0305176	0	0.0305176	-0.0305176
195.9	10.498	8.72803	7.08008	5.5542	4.02832	2.62451	1.52588	0.549316	0.549316	0.793457	0.549316	0.0305176	-0.0305176	0.0305176	0.0305176	0.0305176	-30.5176	0.0305176	0	0	0	-0.0305176
196	10.5591	8.78906	7.08008	5.5542	4.02832	2.62451	1.52588	0.488281	0.549316	0.732422	0.610352	0.0305176	0	0.0305176	0	0.0305176	-30.5176	0	-0.0305176	0	0	-0.0305176
196.1	10.5591	8.78906	7.08008	5.5542	4.02832	2.62451	1.52588	0.427246	0.549316	0.732422	0.671387	-0.0305176	0.0305176	-0.0305176	-0.0305176	0	30.5176	0	0	-0.0305176	-0.0305176	0.0305176
196.2	10.5591	8.78906	7.08008	5.5542	4.02832	2.62451	1.52588	0.427246	0.549316	0.732422	0.671387	0	0	0	-0.0305176	-0.0305176	30.5176	-0.0305176	-0.0305176	0	0	0
196.3	10.5591	8.72803	7.08008	5.5542	4.02832	2.62451	1.52588	0.488281	0.610352	0.732422	0.732422	0	0	-0.0305176	0	0	0	0	-0.0305176	0	0	0
196.4	10.498	8.66699	7.08008	5.5542	4.02832	2.62451	1.52588	0.549316	0.610352	0.732422	0.793457	-0.0305176	0.0305176	0	0.0305176	0	0	0.0305176	-0.0305176	0.0305176	0.0305176	0
196.5	10.437	8.66699	7.14111	5.5542	4.02832	2.62451	1.52588	0.549316	0.610352	0.732422	0.793457	0.0305176	0	0	0	0	-30.5176	0.0305176	0.0305176	0.0305176	0	0
196.6	10.376	8.66699	7.14111	5.5542	4.02832	2.68555	1.58691	0.549316	0.671387	0.732422	0.793457	0	0.0305176	0.0305176	0.0305176	-0.0305176	-30.5176	0	0	0.0305176	0	0
196.7	10.376	8.66699	7.14111	5.5542	4.02832	2.68555	1.58691	0.549316	0.671387	0.732422	0.732422	0.0305176	-0.0305176	0	-0.0305176	-0.0305176	-30.5176	0	0	0	0	-0.0305176
196.8	10.376	8.66699	7.14111	5.5542	4.02832	2.62451	1.58691	0.549316	0.671387	0.793457	0.732422	0.0610352	0	-0.0305176	-0.0305176	0	-30.5176	0.0305176	-0.0305176	0	-0.0305176	-0.0305176
196.9	10.376	8.60596	7.14111	5.49316	4.02832	2.62451	1.58691	0.549316	0.671387	0.854492	0.732422	0	-0.0305176	0	-0.0305176	0	-30.5176	0	0	0	0	-0.0305176
197	10.376	8.54492	7.08008	5.49316	4.02832	2.56348	1.58691	0.610352	0.671387	0.854492	0.793457	0	0	-0.0305176	0	0.0305176	-30.5176	0.0305176	0	-0.0305176	0	-0.0305176
197.1	10.3149	8.54492	7.08008	5.43213	4.02832	2.56348	1.58691	0.610352	0.671387	0.915527	0.793457	0	0	0	0.0305176	0	-30.5176	0	-0.0305176	-0.0305176	0.0305176	0
197.2	10.3149	8.54492	7.01904	5.43213	4.08936	2.56348	1.52588	0.610352	0.671387	0.915527	0.854492	0	0	0	0	0	0	0	-0.0305176	-0.0305176	0	-0.0305176
197.3	10.3149	8.54492	7.01904	5.43213	4.08936	2.56348	1.58691	0.610352	0.732422	0.915527	0.854492	0	-0.0305176	0.0305176	0.0305176	0	0	0	-0.0305176	0	0	-0.0305176
197.4	10.3149	8.54492	6.95801	5.43213	4.08936	2.62451	1.58691	0.671387	0.671387	0.915527	0.854492	0.0305176	0	0	0	0	-30.5176	0.0305176	0	0	0	0
197.5	10.3149	8.54492	6.95801	5.43213	4.08936	2.62451	1.58691	0.671387	0.671387	0.915527	0.854492	0.0305176	-0.0305176	0	0	0	-30.5176	0	0	-0.0610352	0	-0.0305176
197.6	10.3149	8.54492	7.01904	5.43213	4.02832	2.62451	1.58691	0.610352	0.671387	0.854492	0.854492	0	-0.0610352	0	0	0.0305176	-30.5176	0	-0.0305176	0	0	0
197.7	10.2539	8.48389	7.01904	5.43213	3.96728	2.56348	1.52588	0.610352	0.671387	0.793457	0.793457	0	0	0.0305176	0	0	-30.5176	0	-0.0305176	-0.0305176	0	0.0305176
197.8	10.2539	8.48389	6.95801	5.37109	3.96728	2.56348	1.52588	0.610352	0.671387	0.854492	0.793457	-0.0305176	0.0610352	-0.0305176	-0.0305176	0.0305176	0	-0.0305176	-0.0305176	0	0	-0.0305176
197.9	10.1929	8.42285	6.89697	5.31006	3.96728	2.50244	1.52588	0.610352	0.671387	0.854492	0.854492	0	-0.0305176	0	0	0.0305176	-30.5176	-0.0305176	-0.0305176	-0.0305176	0	-0.0305176
198	10.1929	8.42285	6.83594	5.37109	3.96728	2.50244	1.52588	0.610352	0.671387	0.915527	0.854492	0	0	0	0	-0.0305176	-30.5176	0	-0.0305176	-0.0305176	0.0305176	-0.0305176
198.1	10.1318	8.42285	6.83594	5.37109	3.96728	2.56348	1.52588	0.671387	0.732422	0.915527	0.915527	0	-0.0305176	0.0305176	0	0	-30.5176	0.0305176	0	-0.0305176	0.0305176	0
198.2	10.0708	8.42285	6.83594	5.37109	3.96728	2.56348	1.58691	0.671387	0.732422	0.976562	0.915527	0	-0.0305176	0	0	0.0305176	-30.5176	0.0305176	-0.0305176	0.0305176	0.0305176	-0.0305176
198.3	10.0708	8.42285	6.83594	5.37109	3.96728	2.56348	1.52588	0.671387	0.793457	0.976562	0.976562	0.0305176	-0.0305176	0	-0.0305176	0	-30.5176	0	-0.0305176	-0.0305176	0.0305176	-0.0305176
198.4	10.0708	8.42285	6.89697	5.37109	3.96728	2.56348	1.52588	0.671387	0.793457	0.976562	0.976562	0.0305176	-0.0305176	0	-0.0305176	0	-30.5176	0	-0.0610352	-0.0305176	0.0305176	-0.0305176
198.5	10.0708	8.42285	6.89697	5.43213	3.90625	2.50244	1.52588	0.671387	0.793457	1.0376	0.976562	0	-0.0305176	0.0305176	-0.0305176	0.0305176	-30.5176	0	-0.0305176	-0.0305176	0	-0.0305176
198.6	10.0708	8.42285	6.89697	5.43213	3.84521	2.44141	1.46484	0.671387	0.793457	0.976562	0.976562	0	-0.0305176	-0.0305176	0	0	-30.5176	0	-0.0305176	0	0	0
198.7	10.0708	8.42285	6.89697	5.43213	3.84521	2.38037	1.46484	0.671387	0.732422	0.976562	1.0376	0	0	0	0	0	-30.5176	-0.0305176	0	0	0.0305176	0
198.8	10.0708	8.42285	6.83594	5.37109	3.84521	2.44141	1.52588	0.671387	0.732422	0.976562	1.09863	0	0	0	0.0305176	0	0	-0.0305176	-0.0305176	0	0.0305176	0
198.9	10.0708	8.36182	6.7749	5.37109	3.84521	2.50244	1.58691	0.671387	0.732422	0.976562	1.09863	0	0.0305176	0	0.0305176	0	0	0	0	0	0.0305176	0
199	10.0098	8.30078	6.7749	5.37109	3.90625	2.56348	1.58691	0.671387	0.732422	0.976562	1.0376	0	0	0	0.0305176	0	-30.5176	-0.0305176	-0.0305176	-0.0305176	0.0305176	-0.0610352
199.1	10.0098	8.36182	6.7749	5.43213	3.90625	2.56348	1.58691	0.671387	0.732422	0.976562	0.915527	0.0305176	-0.0305176	0	0	0	-30.5176	0	-0.0305176	0	0	-0.0305176
199.2	10.0098	8.36182	6.7749	5.37109	3.90625	2.56348	1.58691	0.671387	0.732422	0.976562	0.915527	0	-0.0305176	0	0	0	0	0	0	0	0.0305176	-0.0305176
199.3	10.0098	8.30078	6.7749	5.31006	3.90625	2.56348	1.52588	0.671387	0.732422	1.0376	0.976562	0.0305176	-0.0610352	0	-0.0305176	0	0	-0.0305176	-0.0610352	0	0	0
199.4	10.0098	8.30078	6.71387	5.31006	3.90625	2.50244	1.52588	0.732422	0.732422	1.09863	0.976562	0.0305176	0	0.0305176	0	0	-30.5176	-0.0610352	-0.0305176	-0.0305176	0.0305176	0
199.5	9.88769	8.23975	6.71387	5.24902	3.90625	2.56348	1.52588	0.732422	0.732422	1.15967	1.0376	0.0305176	-0.0305176	0	0	0.0305176	0	-0.0610352	-0.0305176	0	0.0305176	-0.0305176
199.6	9.88769	8.23975	6.71387	5.24902	3.90625	2.56348	1.46484	0.732422	0.732422	1.15967	1.0376	0	0.0305176	0	0.0305176	0	0	-0.0305176	-0.0610352	0.0305176	0.0305176	-0.0305176
199.7	9.88769	8.23975	6.71387	5.24902	3.84521	2.56348	1.46484	0.732422	0.793457	1.15967	0.976562	0	0	0.0305176	0.0305176	0.0305176	0	-0.0305176	-0.0305176	0	0.0305176	-0.0305176
199.8	9.88769	8.30078	6.7749	5.18799	3.84521	2.50244	1.46484	0.732422	0.793457	1.09863	0.976562	0	0.0305176	0.0305176	0	0	-30.5176	-0.0305176	-0.0305176	0	0	0
[truncated: 8,004 more rows]

## Sheet: nontransfected-exp2
CsNa
﻿Time (ms)	Im_scaled (pA)	Im_scaled (pA)	Im_scaled (pA)	Im_scaled (pA)	Im_scaled (pA)	Im_scaled (pA)	Im_scaled (pA)	Im_scaled (pA)	Im_scaled (pA)	Im_scaled (pA)	Im_scaled (pA)	10_Vm (mV)	10_Vm (mV)	10_Vm (mV)	10_Vm (mV)	10_Vm (mV)	10_Vm (µV)	10_Vm (mV)	10_Vm (mV)	10_Vm (mV)	10_Vm (mV)	10_Vm (mV)
0.1	0.488281	1.28174	0.671387	0.976562	0.549316	0.610352	0.366211	0.671387	0.549316	0.671387	1.0376	0	-0.0305176	0	0.0610352	0.0305176	30.5176	-0.0305176	0	0.0305176	0	0
0.2	0.488281	1.2207	0.671387	0.976562	0.549316	0.610352	0.366211	0.732422	0.488281	0.671387	1.09863	0.0305176	-0.0305176	0	0	-0.0305176	-30.5176	-0.0305176	0	0.0305176	0	0
0.3	0.488281	1.28174	0.671387	0.915527	0.549316	0.610352	0.427246	0.732422	0.488281	0.732422	1.09863	-0.0305176	0	-0.0305176	0.0305176	0	0	0	0	0.0305176	-0.0305176	0.0305176
0.4	0.427246	1.28174	0.732422	0.915527	0.549316	0.671387	0.488281	0.671387	0.488281	0.793457	1.09863	0	-0.0305176	-0.0305176	0	0	0	0	0.0305176	0	-0.0305176	0.0305176
0.5	0.427246	1.28174	0.793457	0.915527	0.488281	0.671387	0.549316	0.549316	0.488281	0.732422	1.09863	-0.0305176	-0.0305176	-0.0305176	-0.0305176	0	0	-0.0305176	0.0305176	0.0305176	-0.0305176	0.0305176
0.6	0.488281	1.28174	0.854492	0.915527	0.488281	0.732422	0.549316	0.488281	0.488281	0.732422	1.09863	0	0	0	-0.0305176	0.0305176	0	-0.0305176	0	0.0305176	-0.0305176	-0.0305176
0.7	0.488281	1.28174	0.854492	0.915527	0.488281	0.732422	0.549316	0.488281	0.488281	0.732422	1.09863	0	-0.0305176	-0.0305176	0	0	0	0	0	0	0	0.0305176
0.8	0.549316	1.34277	0.915527	0.915527	0.488281	0.732422	0.488281	0.488281	0.549316	0.732422	1.0376	0	0	-0.0305176	0.0305176	0	0	-0.0305176	-0.0305176	0.0305176	0.0305176	0
0.9	0.549316	1.34277	0.915527	0.976562	0.488281	0.671387	0.427246	0.488281	0.549316	0.793457	1.0376	0	0	-0.0305176	0	0	-30.5176	-0.0305176	0	0	-0.0305176	0
1	0.488281	1.28174	0.915527	0.976562	0.488281	0.671387	0.427246	0.549316	0.610352	0.793457	1.0376	0	0	0	0	-0.0610352	0	-0.0305176	0	-0.0305176	-0.0610352	0.0305176
1.1	0.427246	1.2207	0.915527	0.915527	0.488281	0.671387	0.427246	0.549316	0.610352	0.732422	1.09863	0	0	0	0.0305176	-0.0305176	0	0	0	0	-0.0610352	0
1.2	0.427246	1.2207	0.793457	0.854492	0.488281	0.732422	0.488281	0.610352	0.610352	0.732422	1.0376	0	0.0305176	-0.0305176	0.0305176	0.0305176	0	0	0.0305176	0.0305176	-0.0305176	-0.0305176
1.3	0.488281	1.2207	0.732422	0.793457	0.488281	0.793457	0.488281	0.610352	0.671387	0.793457	1.0376	0	-0.0305176	-0.0305176	0	0	-30.5176	0	0.0305176	0	0	0.0305176
1.4	0.549316	1.28174	0.732422	0.793457	0.427246	0.732422	0.488281	0.610352	0.671387	0.793457	1.09863	0	-0.0305176	0	0.0305176	-0.0305176	-30.5176	0.0305176	0	0.0305176	-0.0305176	-0.0305176
1.5	0.549316	1.40381	0.732422	0.793457	0.427246	0.732422	0.427246	0.549316	0.671387	0.854492	1.09863	0	-0.0305176	-0.0305176	-0.0305176	0	-30.5176	0	0.0305176	0.0305176	0	-0.0305176
1.6	0.549316	1.40381	0.793457	0.854492	0.488281	0.671387	0.366211	0.488281	0.610352	0.854492	1.09863	-0.0305176	0	0	0	0	-30.5176	0	0.0305176	0.0305176	0	0
1.7	0.488281	1.40381	0.793457	0.854492	0.549316	0.671387	0.366211	0.549316	0.549316	0.793457	1.0376	0.0305176	0	-0.0305176	0.0305176	0	30.5176	0.0305176	0	0	0.0305176	0
1.8	0.488281	1.34277	0.793457	0.915527	0.488281	0.671387	0.427246	0.671387	0.610352	0.732422	1.0376	-0.0305176	0.0305176	0	0.0305176	0	0	-0.0305176	0	0	0	0.0305176
1.9	0.488281	1.34277	0.854492	0.976562	0.427246	0.610352	0.427246	0.732422	0.671387	0.732422	1.09863	-0.0305176	-0.0305176	0	0	-0.0305176	0	-0.0305176	0	0	-0.0305176	-0.0305176
2	0.488281	1.34277	0.854492	0.915527	0.366211	0.610352	0.366211	0.732422	0.671387	0.793457	1.09863	0	0	0	0	-0.0305176	-30.5176	0	0.0305176	0	-0.0305176	0
2.1	0.488281	1.34277	0.915527	0.915527	0.366211	0.610352	0.366211	0.671387	0.610352	0.793457	1.09863	0	-0.0305176	-0.0305176	0	0	-30.5176	0.0305176	0	0.0305176	-0.0305176	0.0610352
2.2	0.488281	1.34277	0.915527	0.854492	0.427246	0.610352	0.427246	0.610352	0.549316	0.793457	1.0376	-0.0305176	0	0	0	0	-30.5176	0	0	0.0305176	0	0
2.3	0.427246	1.28174	0.976562	0.854492	0.427246	0.610352	0.427246	0.610352	0.549316	0.854492	1.0376	0	-0.0305176	0	0	-0.0305176	-30.5176	0	0	0	0	-0.0305176
2.4	0.366211	1.2207	0.854492	0.793457	0.427246	0.610352	0.427246	0.610352	0.610352	0.915527	1.0376	0	-0.0305176	0	0.0305176	0	-61.0352	-0.0610352	-0.0305176	0.0305176	0	0
2.5	0.488281	1.28174	0.854492	0.671387	0.366211	0.671387	0.366211	0.610352	0.671387	0.976562	1.09863	0	0	-0.0305176	0	0	0	-0.0305176	0	0.0305176	-0.0305176	-0.0305176
2.6	0.610352	1.34277	0.976562	0.610352	0.244141	0.610352	0.366211	0.610352	0.671387	0.976562	1.15967	0	0.0305176	-0.0305176	0	0	0	-0.0305176	-0.0305176	0	0	0
2.7	0.671387	1.40381	1.0376	0.732422	0.244141	0.488281	0.244141	0.549316	0.671387	0.976562	1.09863	0	0.0305176	-0.0305176	0	-0.0305176	0	-0.0305176	0.0305176	-0.0305176	-0.0305176	-0.0305176
2.8	0.671387	1.40381	1.09863	0.915527	0.366211	0.488281	0.244141	0.427246	0.549316	0.854492	1.0376	0	0.0305176	0.0305176	0	0	0	0	0	0	0	0
2.9	0.671387	1.40381	1.09863	0.976562	0.488281	0.549316	0.366211	0.427246	0.488281	0.671387	0.915527	-0.0610352	0.0305176	0	-0.0305176	-0.0305176	0	-0.0610352	0.0305176	0	0.0305176	0
3	0.671387	1.34277	1.0376	0.976562	0.549316	0.671387	0.488281	0.488281	0.610352	0.671387	0.854492	-0.0305176	0	0	0	0	-30.5176	0	0.0305176	-0.0305176	0	-0.0305176
3.1	0.671387	1.34277	0.976562	0.976562	0.549316	0.671387	0.549316	0.610352	0.732422	0.793457	0.976562	0	-0.0305176	0	0.0305176	0.0305176	-30.5176	0.0305176	0	0	0	-0.0305176
3.2	0.671387	1.34277	0.976562	0.915527	0.610352	0.671387	0.549316	0.610352	0.793457	0.915527	1.15967	0	-0.0305176	0.0305176	0	0	0	0	0	-0.0305176	0	0
3.3	0.610352	1.34277	0.976562	0.976562	0.549316	0.610352	0.549316	0.671387	0.854492	1.0376	1.2207	0	-0.0305176	0	0	-0.0305176	30.5176	-0.0305176	0	0	0	0
3.4	0.549316	1.34277	0.976562	0.976562	0.549316	0.549316	0.488281	0.671387	0.793457	1.0376	1.2207	0	0.0305176	0	0	0	30.5176	-0.0305176	-0.0305176	-0.0305176	-0.0305176	-0.0610352
3.5	0.549316	1.40381	0.976562	1.0376	0.488281	0.549316	0.488281	0.671387	0.732422	1.0376	1.15967	-0.0305176	0.0305176	-0.0305176	0	0	0	0	-0.0305176	0	-0.0305176	0
3.6	0.610352	1.40381	1.0376	1.0376	0.427246	0.549316	0.488281	0.671387	0.671387	0.915527	1.15967	0	0	-0.0305176	0	0	0	-0.0305176	0	0.0305176	-0.0305176	0
3.7	0.671387	1.40381	1.0376	1.0376	0.427246	0.549316	0.549316	0.610352	0.671387	0.915527	1.15967	0.0305176	0	0	0.0305176	0	0	0	0	0	0	0
3.8	0.671387	1.34277	1.0376	1.0376	0.488281	0.488281	0.549316	0.671387	0.671387	0.915527	1.15967	-0.0305176	0	0	0	0	-30.5176	0.0305176	0.0305176	0	0.0305176	0
3.9	0.671387	1.34277	1.0376	1.0376	0.488281	0.549316	0.549316	0.671387	0.671387	0.915527	1.2207	0	-0.0610352	0	0	-0.0305176	-30.5176	-0.0305176	0.0305176	0	0.0305176	0.0305176
4	0.671387	1.28174	0.976562	0.976562	0.488281	0.549316	0.549316	0.671387	0.732422	0.915527	1.28174	0	-0.0305176	-0.0305176	-0.0305176	0	-30.5176	0.0305176	0.0305176	0	0.0305176	0
4.1	0.671387	1.34277	1.0376	0.976562	0.427246	0.610352	0.549316	0.671387	0.793457	0.915527	1.28174	0	0	0.0305176	-0.0305176	-0.0305176	0	0	0	-0.0610352	0.0305176	0
4.2	0.732422	1.40381	1.09863	0.976562	0.427246	0.610352	0.549316	0.610352	0.793457	0.976562	1.28174	0	0.0305176	0	-0.0305176	0	-30.5176	0	-0.0305176	-0.0305176	0	0
4.3	0.732422	1.34277	1.15967	0.976562	0.427246	0.671387	0.488281	0.610352	0.793457	0.976562	1.2207	0.0305176	0	0	0	0	0	0	-0.0305176	0	0	0
4.4	0.732422	1.34277	1.15967	1.0376	0.549316	0.732422	0.488281	0.610352	0.732422	0.915527	1.2207	-0.0305176	0.0305176	0	0	0.0305176	30.5176	0	-0.0305176	-0.0305176	-0.0610352	0
4.5	0.671387	1.28174	1.15967	1.0376	0.610352	0.793457	0.427246	0.671387	0.732422	0.854492	1.15967	0	0	0	0	-0.0305176	0	0.0305176	0	0	-0.0305176	0
4.6	0.671387	1.28174	1.09863	1.0376	0.671387	0.732422	0.488281	0.671387	0.732422	0.793457	1.15967	-0.0610352	-0.0305176	0	-0.0305176	0	0	0	0.0305176	0	0	0
4.7	0.610352	1.34277	1.0376	0.976562	0.671387	0.671387	0.488281	0.610352	0.793457	0.732422	1.15967	-0.0305176	0	-0.0305176	-0.0305176	0	-30.5176	0	0	-0.0305176	0	0
4.8	0.549316	1.34277	0.976562	0.915527	0.671387	0.610352	0.488281	0.549316	0.793457	0.793457	1.15967	-0.0305176	-0.0305176	0	-0.0305176	0.0305176	0	0.0305176	0.0305176	-0.0305176	-0.0305176	-0.0305176
4.9	0.488281	1.40381	0.976562	0.915527	0.610352	0.610352	0.488281	0.488281	0.793457	0.793457	1.15967	-0.0305176	0	-0.0305176	0	0	0	0	0	-0.0305176	0	-0.0305176
5	0.488281	1.40381	0.915527	0.854492	0.610352	0.610352	0.427246	0.549316	0.732422	0.793457	1.15967	-0.0305176	0	0	0	0	0	0	0	-0.0305176	-0.0305176	-0.0305176
5.1	0.488281	1.40381	0.915527	0.854492	0.610352	0.610352	0.488281	0.610352	0.732422	0.793457	1.09863	0.0305176	0	-0.0305176	0	0	0	0	0	-0.0305176	0	0
5.2	0.549316	1.40381	0.976562	0.854492	0.549316	0.610352	0.549316	0.671387	0.671387	0.854492	1.15967	-0.0305176	0	0.0305176	0	0	-30.5176	0	0	-0.0305176	-0.0305176	0.0305176
5.3	0.549316	1.40381	1.0376	0.854492	0.549316	0.671387	0.549316	0.732422	0.671387	0.854492	1.15967	-0.0305176	0	0	-0.0305176	0.0305176	0	0.0305176	0	-0.0305176	0	0
5.4	0.488281	1.40381	1.0376	0.854492	0.488281	0.671387	0.549316	0.793457	0.732422	0.854492	1.15967	-0.0305176	0.0305176	0	-0.0305176	0.0305176	-61.0352	0.0305176	0	0	0	0
5.5	0.488281	1.46484	1.0376	0.915527	0.488281	0.732422	0.549316	0.793457	0.732422	0.915527	1.15967	-0.0305176	-0.0305176	0	0	0	0	0.0305176	0	0	0	0.0305176
5.6	0.488281	1.46484	0.976562	0.915527	0.488281	0.732422	0.549316	0.793457	0.793457	0.854492	1.15967	-0.0305176	-0.0305176	0.0305176	-0.0305176	0.0305176	-30.5176	0	0	0	-0.0305176	-0.0305176
5.7	0.488281	1.52588	1.0376	0.915527	0.488281	0.671387	0.488281	0.793457	0.732422	0.915527	1.15967	-0.0610352	-0.0305176	0	0	0.0305176	-30.5176	0.0305176	-0.0305176	0	0	0
5.8	0.488281	1.46484	1.0376	0.976562	0.488281	0.671387	0.427246	0.793457	0.671387	0.915527	1.15967	-0.0305176	-0.0305176	0.0305176	-0.0305176	0	0	0	0	-0.0305176	0	0
5.9	0.488281	1.46484	1.09863	1.0376	0.549316	0.671387	0.366211	0.732422	0.671387	0.915527	1.15967	0	0.0305176	0.0305176	-0.0305176	0	0	0.0305176	-0.0305176	-0.0305176	-0.0305176	0.0305176
6	0.488281	1.46484	1.09863	1.09863	0.610352	0.671387	0.366211	0.671387	0.671387	0.915527	1.09863	-0.0305176	0	0.0305176	-0.0305176	0	0	0	-0.0305176	-0.0305176	-0.0305176	-0.0305176
6.1	0.549316	1.46484	1.0376	1.09863	0.610352	0.732422	0.488281	0.671387	0.671387	0.915527	1.09863	-0.0305176	-0.0305176	0	-0.0305176	0	30.5176	0.0305176	-0.0305176	-0.0305176	-0.0305176	0.0305176
6.2	0.549316	1.46484	1.0376	1.0376	0.610352	0.671387	0.488281	0.671387	0.732422	0.976562	1.09863	-0.0305176	-0.0305176	0.0305176	-0.0305176	0	0	0	-0.0305176	0	-0.0305176	0.0305176
6.3	0.549316	1.46484	1.0376	0.976562	0.610352	0.671387	0.549316	0.732422	0.732422	0.976562	1.09863	-0.0305176	-0.0305176	0.0305176	-0.0305176	0.0305176	0	0.0305176	0	0	0	-0.0305176
6.4	0.549316	1.46484	1.0376	0.915527	0.610352	0.610352	0.488281	0.732422	0.671387	0.976562	1.09863	0	-0.0305176	0	-0.0305176	0.0305176	30.5176	0	0	0	0	0
6.5	0.549316	1.46484	1.0376	0.915527	0.610352	0.610352	0.488281	0.732422	0.610352	0.915527	1.15967	0	-0.0610352	0	-0.0305176	0	-30.5176	0.0305176	-0.0305176	0	0	0
6.6	0.610352	1.40381	1.0376	0.915527	0.549316	0.610352	0.427246	0.732422	0.610352	0.915527	1.15967	-0.0610352	0	0.0305176	-0.0610352	0	30.5176	-0.0305176	0	-0.0610352	0	0
6.7	0.671387	1.46484	1.0376	0.976562	0.549316	0.671387	0.427246	0.671387	0.671387	0.976562	1.15967	-0.0305176	0.0305176	0	-0.0305176	-0.0305176	0	0	-0.0610352	-0.0610352	-0.0305176	-0.0305176
6.8	0.671387	1.52588	1.15967	1.0376	0.549316	0.671387	0.488281	0.671387	0.671387	0.976562	1.15967	0	0.0305176	0	0	-0.0305176	0	0	-0.0305176	-0.0610352	-0.0305176	0
6.9	0.671387	1.52588	1.15967	1.09863	0.549316	0.732422	0.549316	0.671387	0.732422	0.915527	1.15967	-0.0305176	0	0	0	0	30.5176	0	0	-0.0305176	0	0
7	0.610352	1.52588	1.15967	1.09863	0.610352	0.732422	0.610352	0.671387	0.732422	0.915527	1.09863	-0.0305176	0	0.0305176	-0.0305176	0.0305176	0	0	0	0	0	-0.0305176
7.1	0.610352	1.46484	1.09863	1.0376	0.610352	0.732422	0.671387	0.732422	0.732422	0.915527	1.09863	-0.0305176	0	0	-0.0610352	0	0	0	-0.0305176	-0.0305176	-0.0305176	0.0305176
7.2	0.610352	1.40381	1.09863	0.976562	0.549316	0.671387	0.732422	0.793457	0.732422	0.976562	1.09863	-0.0305176	0.0305176	0	-0.0305176	-0.0305176	0	-0.0305176	0	-0.0305176	0	-0.0305176
7.3	0.610352	1.46484	1.0376	0.915527	0.549316	0.610352	0.732422	0.732422	0.732422	1.0376	1.15967	0.0305176	-0.0610352	0	-0.0610352	-0.0305176	-30.5176	0	0	-0.0305176	0	0
7.4	0.610352	1.46484	0.976562	0.915527	0.488281	0.610352	0.732422	0.732422	0.671387	0.976562	1.15967	-0.0305176	0	0	0	0	0	0	-0.0305176	-0.0305176	0	-0.0305176
7.5	0.549316	1.46484	0.976562	0.915527	0.488281	0.671387	0.671387	0.671387	0.671387	0.915527	1.15967	-0.0305176	0.0305176	0	-0.0305176	0	30.5176	0.0305176	0	-0.0305176	0	0
7.6	0.549316	1.46484	0.915527	0.976562	0.427246	0.671387	0.610352	0.671387	0.671387	0.793457	1.09863	-0.0305176	0	0.0305176	0	0	30.5176	-0.0305176	-0.0305176	-0.0305176	-0.0305176	-0.0305176
7.7	0.549316	1.46484	0.976562	0.976562	0.427246	0.671387	0.610352	0.671387	0.732422	0.732422	1.0376	0	0.0305176	0	0	0.0305176	0	0.0305176	-0.0305176	-0.0305176	-0.0305176	-0.0305176
7.8	0.488281	1.46484	1.0376	0.976562	0.427246	0.732422	0.610352	0.671387	0.732422	0.793457	1.0376	-0.0305176	0	0	0	-0.0305176	0	0	-0.0305176	0	-0.0305176	0
7.9	0.488281	1.46484	1.09863	1.0376	0.427246	0.732422	0.671387	0.732422	0.732422	0.854492	1.0376	0	-0.0305176	0	-0.0305176	0	-30.5176	0	-0.0305176	0	-0.0305176	0
8	0.488281	1.46484	1.15967	1.0376	0.427246	0.732422	0.732422	0.732422	0.671387	0.854492	1.09863	0	-0.0305176	0	-0.0610352	0	0	0.0305176	-0.0305176	0	0.0305176	0
8.1	0.549316	1.40381	1.15967	1.09863	0.488281	0.793457	0.732422	0.732422	0.671387	0.915527	1.15967	-0.0305176	-0.0305176	0	-0.0610352	-0.0305176	0	0.0305176	0	-0.0305176	0.0305176	0
8.2	0.549316	1.40381	1.15967	1.09863	0.488281	0.793457	0.732422	0.671387	0.732422	0.976562	1.2207	-0.0305176	-0.0305176	0.0305176	-0.0305176	-0.0305176	0	0	0	-0.0610352	0	-0.0305176
8.3	0.610352	1.40381	1.09863	1.0376	0.488281	0.793457	0.671387	0.610352	0.732422	0.976562	1.28174	-0.0305176	0	0.0610352	-0.0305176	0	61.0352	-0.0305176	-0.0305176	-0.0610352	0	-0.0305176
8.4	0.610352	1.40381	1.09863	1.0376	0.488281	0.732422	0.671387	0.610352	0.793457	1.0376	1.2207	0	0.0305176	0	-0.0610352	-0.0305176	61.0352	0	-0.0305176	-0.0305176	-0.0305176	0
8.5	0.549316	1.40381	1.0376	1.0376	0.549316	0.732422	0.671387	0.671387	0.793457	1.0376	1.2207	-0.0305176	0	0	0	0	30.5176	0	-0.0610352	-0.0305176	-0.0305176	0
8.6	0.549316	1.34277	0.976562	0.976562	0.549316	0.671387	0.671387	0.732422	0.793457	1.0376	1.2207	-0.0305176	0	0.0305176	0.0305176	0	30.5176	0.0305176	-0.0305176	-0.0305176	-0.0305176	0
8.7	0.488281	1.34277	0.976562	0.976562	0.549316	0.671387	0.671387	0.732422	0.793457	0.976562	1.2207	-0.0610352	0	0.0305176	-0.0305176	-0.0305176	0	0	0	-0.0305176	0	0
8.8	0.427246	1.40381	0.976562	0.915527	0.549316	0.671387	0.610352	0.793457	0.732422	0.915527	1.15967	-0.0305176	0	0.0305176	0	0.0305176	0	0.0305176	0	-0.0305176	0.0305176	0
8.9	0.427246	1.46484	1.0376	0.915527	0.549316	0.671387	0.610352	0.793457	0.732422	0.854492	1.09863	0	0	0	-0.0610352	-0.0305176	30.5176	0.0305176	0	0	0	0
9	0.427246	1.46484	1.09863	0.915527	0.549316	0.671387	0.549316	0.793457	0.671387	0.793457	1.09863	0	0	0	-0.0610352	0	0	0	-0.0305176	-0.0305176	0	0
9.1	0.427246	1.40381	1.09863	0.915527	0.488281	0.671387	0.549316	0.793457	0.671387	0.793457	1.15967	-0.0305176	0	0.0305176	0	0	30.5176	0	-0.0305176	-0.0305176	0	-0.0305176
9.2	0.488281	1.40381	1.09863	0.976562	0.488281	0.671387	0.549316	0.793457	0.732422	0.854492	1.2207	-0.0305176	0	0.0305176	0	-0.0305176	30.5176	0.0305176	0	-0.0305176	0	0
9.3	0.549316	1.34277	1.09863	0.976562	0.427246	0.671387	0.549316	0.732422	0.732422	0.854492	1.34277	-0.0610352	0.0305176	0.0305176	0	-0.0305176	0	0	-0.0305176	0	0.0305176	-0.0305176
9.4	0.610352	1.28174	1.09863	0.976562	0.427246	0.671387	0.549316	0.732422	0.793457	0.915527	1.34277	-0.0305176	0	0	0	0	0	0	0	0	0	0
9.5	0.671387	1.34277	1.09863	0.915527	0.427246	0.610352	0.549316	0.671387	0.793457	0.915527	1.34277	-0.0305176	0	0	0	-0.0305176	0	0	0	-0.0610352	0	-0.0305176
9.6	0.671387	1.40381	1.15967	0.976562	0.488281	0.610352	0.549316	0.671387	0.793457	0.915527	1.28174	0	-0.0305176	-0.0305176	-0.0305176	0.0305176	0	0	-0.0305176	-0.0305176	0	0
9.7	0.610352	1.46484	1.15967	1.0376	0.549316	0.671387	0.610352	0.671387	0.793457	0.854492	1.2207	-0.0305176	0	0	-0.0305176	0.0305176	0	0	-0.0305176	-0.0305176	0.0305176	0.0305176
9.8	0.549316	1.46484	1.09863	1.0376	0.610352	0.732422	0.671387	0.671387	0.793457	0.732422	1.2207	-0.0305176	0	0	0	0	0	0.0305176	0	0	0.0305176	0
9.9	0.549316	1.40381	1.0376	0.915527	0.610352	0.793457	0.671387	0.793457	0.854492	0.732422	1.15967	0	-0.0305176	0.0305176	0	0.0305176	0	0	0	-0.0305176	0	-0.0305176
10	0.610352	1.46484	0.976562	0.854492	0.549316	0.732422	0.671387	0.854492	0.915527	0.732422	1.2207	0	-0.0305176	0	-0.0305176	-0.0305176	0	0	-0.0305176	0	0	0
10.1	0.549316	1.46484	1.0376	0.793457	0.549316	0.732422	0.549316	0.793457	0.976562	0.793457	1.2207	-0.0305176	0	0.0305176	0	0.0305176	0	0.0305176	0	0.0305176	0.0305176	-0.0305176
10.2	0.488281	1.46484	1.09863	0.854492	0.549316	0.793457	0.488281	0.732422	0.915527	0.732422	1.2207	-0.0305176	0	0.0305176	0	0	30.5176	0	-0.0610352	0	0	0
10.3	0.488281	1.40381	1.09863	0.854492	0.549316	0.793457	0.488281	0.671387	0.854492	0.732422	1.15967	-0.0305176	-0.0305176	-0.0305176	0	0	0	0.0305176	-0.0305176	0	0	0
10.4	0.549316	1.40381	1.09863	0.793457	0.549316	0.732422	0.549316	0.671387	0.793457	0.732422	1.09863	-0.0305176	-0.0305176	0	-0.0305176	0	0	0.0305176	-0.0305176	0	-0.0305176	0.0305176
10.5	0.671387	1.46484	1.15967	0.732422	0.610352	0.671387	0.549316	0.671387	0.793457	0.732422	1.09863	-0.0305176	-0.0305176	0	-0.0305176	0	0	0	-0.0305176	0	0	-0.0305176
10.6	0.610352	1.52588	1.2207	0.793457	0.549316	0.610352	0.549316	0.732422	0.732422	0.793457	1.09863	0	-0.0305176	0	0	-0.0305176	0	0	0	0	0	-0.0610352
10.7	0.488281	1.40381	1.2207	0.915527	0.671387	0.671387	0.549316	0.732422	0.793457	0.793457	1.09863	0.0305176	-0.0305176	0	0	-0.0305176	0	-0.0305176	-0.0305176	-0.0305176	0	0
10.8	0.427246	1.28174	1.15967	0.915527	0.671387	0.854492	0.610352	0.793457	0.854492	0.793457	1.09863	0	0	0	-0.0305176	-0.0305176	0	-0.0305176	-0.0305176	-0.0305176	-0.0305176	0
10.9	0.427246	1.15967	1.0376	0.854492	0.549316	0.915527	0.671387	0.915527	0.976562	0.854492	1.0376	0	0	0	0	-0.0305176	0	-0.0305176	-0.0305176	0	-0.0305176	0
11	0.427246	1.15967	1.0376	0.854492	0.427246	0.854492	0.671387	0.915527	1.0376	0.976562	1.09863	-0.0305176	0.0305176	0	0.0305176	-0.0305176	-30.5176	0.0305176	-0.0305176	0	-0.0305176	0
11.1	0.488281	1.15967	0.976562	0.915527	0.305176	0.732422	0.610352	0.793457	0.915527	0.976562	1.2207	0	-0.0305176	-0.0305176	0.0305176	0	-30.5176	0.0305176	0	-0.0305176	0	0
11.2	0.488281	1.2207	0.976562	0.976562	0.305176	0.610352	0.549316	0.732422	0.793457	0.915527	1.28174	-0.0305176	0.0305176	0	-0.0305176	0	0	0.0610352	0	0.0305176	0	0.0305176
11.3	0.549316	1.34277	0.976562	0.976562	0.305176	0.610352	0.488281	0.610352	0.732422	0.793457	1.2207	0	0	0	-0.0305176	0	0	0	0	0	-0.0305176	0
11.4	0.549316	1.34277	0.976562	0.976562	0.366211	0.610352	0.427246	0.610352	0.732422	0.732422	1.15967	0	-0.0305176	0	0	-0.0305176	30.5176	0	0	-0.0305176	0	-0.0305176
11.5	0.549316	1.40381	1.0376	0.915527	0.427246	0.671387	0.488281	0.610352	0.732422	0.732422	1.09863	0	0.0305176	0	-0.0305176	-0.0305176	-30.5176	-0.0305176	0	0	0	0
11.6	0.488281	1.40381	1.0376	0.915527	0.427246	0.671387	0.488281	0.671387	0.671387	0.793457	1.09863	0	0	0.0305176	0	0	0	0	-0.0305176	0.0305176	0	-0.0305176
11.7	0.427246	1.34277	1.09863	0.854492	0.427246	0.732422	0.549316	0.732422	0.671387	0.854492	1.09863	0.0305176	0	0.0305176	0	0	30.5176	-0.0305176	0	0	0	-0.0305176
11.8	0.366211	1.40381	1.15967	0.854492	0.427246	0.732422	0.610352	0.732422	0.610352	0.854492	1.09863	-0.0305176	0	0	-0.0610352	-0.0305176	0	0	-0.0610352	0	0.0305176	0.0305176
11.9	0.366211	1.40381	1.15967	0.793457	0.427246	0.793457	0.671387	0.732422	0.610352	0.854492	1.09863	-0.0305176	-0.0305176	0	0	0	0	0	-0.0305176	0.0305176	0	0.0305176
12	0.366211	1.40381	1.15967	0.793457	0.427246	0.793457	0.671387	0.732422	0.610352	0.854492	1.0376	-0.0305176	-0.0305176	-0.0305176	-0.0305176	0	-30.5176	0.0305176	0	0.0305176	0	0.0305176
12.1	0.366211	1.40381	1.09863	0.732422	0.366211	0.732422	0.610352	0.732422	0.671387	0.854492	1.0376	0	0	0	-0.0305176	0	-30.5176	0	-0.0305176	-0.0305176	0.0305176	0.0610352
12.2	0.427246	1.34277	1.09863	0.732422	0.366211	0.732422	0.610352	0.732422	0.671387	0.854492	1.0376	0.0305176	-0.0305176	0.0305176	-0.0305176	0	0	0	0	0	0	0.0305176
12.3	0.427246	1.34277	1.0376	0.732422	0.305176	0.610352	0.671387	0.671387	0.732422	0.854492	1.0376	0	0.0305176	-0.0305176	0	0	0	-0.0305176	0	0	0	0
12.4	0.427246	1.28174	1.0376	0.793457	0.305176	0.610352	0.610352	0.671387	0.671387	0.854492	1.0376	0.0305176	0.0305176	0	0	0	0	0	-0.0305176	-0.0305176	0	-0.0305176
12.5	0.427246	1.15967	1.0376	0.854492	0.366211	0.610352	0.610352	0.732422	0.671387	0.854492	1.0376	0.0305176	0	0	0	-0.0305176	0	0.0305176	-0.0305176	0	0	-0.0305176
12.6	0.427246	1.0376	0.976562	0.915527	0.305176	0.610352	0.610352	0.793457	0.671387	0.854492	1.0376	0.0305176	0.0305176	0	0	-0.0305176	0	0	0	-0.0305176	-0.0305176	-0.0305176
12.7	0.488281	1.0376	1.0376	0.915527	0.244141	0.610352	0.549316	0.793457	0.671387	0.854492	1.0376	0	0.0305176	-0.0305176	0	-0.0305176	0	0.0305176	-0.0305176	0	0	0.0305176
12.8	0.549316	1.09863	1.0376	0.915527	0.244141	0.549316	0.549316	0.793457	0.671387	0.854492	1.09863	0	0	-0.0305176	-0.0305176	0	0	0.0305176	0	-0.0305176	0.0305176	0
12.9	0.549316	1.15967	1.09863	0.915527	0.244141	0.549316	0.549316	0.732422	0.671387	0.854492	1.09863	-0.0305176	0	0	0	0.0305176	-30.5176	0	0	0	0	-0.0305176
13	0.549316	1.15967	1.09863	0.854492	0.244141	0.549316	0.549316	0.732422	0.671387	0.793457	1.09863	0	0	-0.0305176	0	0	0	0	-0.0305176	0	0.0305176	0
13.1	0.610352	1.15967	1.0376	0.793457	0.244141	0.610352	0.549316	0.671387	0.610352	0.793457	1.0376	-0.0305176	0	0	0.0305176	-0.0305176	-30.5176	0	0.0305176	-0.0305176	-0.0305176	-0.0305176
13.2	0.610352	1.15967	1.0376	0.793457	0.183105	0.610352	0.549316	0.671387	0.610352	0.732422	1.0376	0.0305176	0	0	0.0305176	-0.0305176	-30.5176	0	0	0.0305176	0.0305176	0
13.3	0.671387	1.2207	1.0376	0.793457	0.183105	0.610352	0.549316	0.671387	0.610352	0.732422	1.0376	0	0.0305176	0	0	-0.0305176	-30.5176	0	0	0	0.0305176	-0.0305176
13.4	0.671387	1.28174	1.09863	0.793457	0.183105	0.610352	0.610352	0.732422	0.610352	0.732422	1.0376	0	0	0.0305176	0.0305176	0	0	0	0.0305176	0	0.0305176	-0.0305176
13.5	0.671387	1.28174	1.09863	0.854492	0.305176	0.610352	0.610352	0.732422	0.671387	0.854492	1.0376	0	0	0	0.0305176	0	0	-0.0305176	-0.0305176	0	0.0305176	0
13.6	0.610352	1.34277	1.15967	0.915527	0.427246	0.610352	0.610352	0.732422	0.732422	0.915527	1.09863	0	0	0.0305176	0	0.0305176	-30.5176	0	0	0	0	-0.0305176
13.7	0.610352	1.34277	1.15967	0.915527	0.427246	0.671387	0.549316	0.732422	0.732422	0.915527	1.09863	0.0305176	0	-0.0305176	-0.0305176	0.0305176	-61.0352	0	0	0.0305176	0.0305176	-0.0305176
13.8	0.610352	1.34277	1.15967	0.915527	0.427246	0.671387	0.549316	0.732422	0.793457	0.915527	1.09863	0.0305176	-0.0305176	-0.0305176	0	0	-30.5176	0	0.0305176	0	-0.0305176	0
13.9	0.610352	1.34277	1.15967	0.915527	0.366211	0.671387	0.549316	0.671387	0.793457	0.854492	1.09863	0.0305176	0	-0.0305176	0	0	0	-0.0305176	0.0305176	0.0305176	-0.0305176	-0.0305176
14	0.610352	1.28174	1.15967	0.915527	0.366211	0.671387	0.549316	0.671387	0.793457	0.854492	1.0376	0	-0.0305176	-0.0305176	0.0305176	-0.0305176	-30.5176	-0.0305176	0.0305176	0	-0.0305176	-0.0305176
14.1	0.610352	1.2207	1.15967	0.915527	0.366211	0.610352	0.549316	0.610352	0.732422	0.854492	1.0376	0.0305176	-0.0305176	0.0305176	0.0305176	-0.0305176	-30.5176	-0.0305176	-0.0305176	0	0	0
14.2	0.610352	1.15967	1.09863	0.915527	0.366211	0.610352	0.488281	0.671387	0.732422	0.854492	1.0376	0	0.0305176	-0.0305176	0	-0.0305176	-30.5176	0	-0.0305176	0	-0.0305176	0
14.3	0.671387	1.15967	1.09863	0.915527	0.366211	0.549316	0.488281	0.671387	0.732422	0.854492	1.0376	0.0305176	0	0	0.0305176	0	0	0	0	0	-0.0305176	0
14.4	0.610352	1.15967	1.09863	0.915527	0.366211	0.549316	0.488281	0.671387	0.793457	0.793457	1.0376	0	0	-0.0305176	0.0305176	0	0	0	0.0305176	0	-0.0305176	0.0305176
14.5	0.549316	1.2207	1.09863	0.915527	0.427246	0.549316	0.488281	0.610352	0.793457	0.793457	1.0376	0	0	-0.0610352	0.0305176	0	-30.5176	0	0.0305176	0	0	-0.0305176
14.6	0.549316	1.2207	1.15967	0.915527	0.488281	0.549316	0.488281	0.610352	0.732422	0.732422	1.0376	0.0305176	-0.0305176	-0.0305176	-0.0305176	-0.0305176	0	-0.0305176	0.0305176	0	0.0305176	0
14.7	0.549316	1.28174	1.15967	0.915527	0.549316	0.610352	0.549316	0.671387	0.732422	0.732422	1.0376	0.0305176	0	-0.0305176	0.0305176	-0.0305176	0	0	0	-0.0305176	0.0305176	0
14.8	0.610352	1.34277	1.15967	0.915527	0.549316	0.671387	0.549316	0.671387	0.732422	0.732422	1.0376	0.0305176	0.0305176	0	0	-0.0305176	-30.5176	-0.0305176	0.0305176	0	0.0305176	0
14.9	0.610352	1.34277	1.09863	0.854492	0.610352	0.610352	0.549316	0.671387	0.732422	0.732422	1.09863	0	0	-0.0305176	0.0305176	-0.0305176	0	-0.0305176	0	0	0.0305176	0
15	0.610352	1.34277	1.09863	0.793457	0.610352	0.549316	0.549316	0.671387	0.732422	0.732422	1.09863	0.0305176	0	0.0305176	0.0305176	-0.0305176	0	0.0305176	0.0305176	0.0305176	0	0
15.1	0.610352	1.28174	1.09863	0.793457	0.549316	0.488281	0.549316	0.671387	0.732422	0.732422	1.09863	0	0	-0.0610352	0.0610352	0	0	0.0305176	0	0	0	-0.0610352
15.2	0.610352	1.28174	1.0376	0.793457	0.488281	0.488281	0.549316	0.671387	0.732422	0.671387	1.0376	0.0305176	0.0305176	-0.0305176	0	0	-30.5176	-0.0305176	0.0305176	0.0305176	0	-0.0305176
15.3	0.671387	1.34277	1.09863	0.793457	0.427246	0.488281	0.488281	0.671387	0.671387	0.671387	1.0376	0.0305176	-0.0305176	-0.0305176	0.0305176	0.0305176	0	-0.0305176	0	0	0.0305176	0
15.4	0.671387	1.40381	1.09863	0.854492	0.366211	0.488281	0.488281	0.671387	0.610352	0.732422	1.0376	0	0	-0.0305176	-0.0305176	-0.0305176	-30.5176	-0.0305176	0.0305176	0.0305176	0	0
15.5	0.671387	1.40381	1.09863	0.915527	0.366211	0.549316	0.427246	0.610352	0.610352	0.732422	1.0376	0.0305176	0	0	0.0305176	-0.0305176	-30.5176	-0.0305176	0	0	-0.0305176	0
15.6	0.671387	1.28174	1.09863	0.915527	0.427246	0.610352	0.427246	0.610352	0.549316	0.732422	1.0376	0	0	-0.0305176	0.0305176	0	-30.5176	-0.0305176	0.0305176	0	0.0305176	0
15.7	0.671387	1.2207	0.976562	0.915527	0.427246	0.610352	0.488281	0.610352	0.610352	0.732422	1.0376	0	0.0305176	-0.0305176	0.0305176	0	-30.5176	-0.0305176	0.0305176	0	0	-0.0305176
15.8	0.671387	1.2207	0.976562	0.854492	0.488281	0.610352	0.427246	0.671387	0.671387	0.732422	0.976562	0	-0.0305176	0	0	0	-30.5176	-0.0610352	-0.0610352	0	0	0
15.9	0.610352	1.2207	1.0376	0.854492	0.488281	0.549316	0.427246	0.671387	0.732422	0.793457	0.976562	0	-0.0305176	0	-0.0305176	0	-30.5176	-0.0305176	0	0.0305176	0	0
16	0.610352	1.28174	1.0376	0.793457	0.549316	0.488281	0.366211	0.610352	0.732422	0.793457	0.976562	0	0	-0.0305176	0	0	0	0	0	0.0610352	0	0
16.1	0.549316	1.2207	0.976562	0.732422	0.610352	0.488281	0.305176	0.549316	0.732422	0.732422	0.976562	0.0305176	0	-0.0305176	0	0	0	-0.0305176	0.0305176	0.0305176	0.0305176	0
16.2	0.549316	1.2207	0.976562	0.793457	0.549316	0.488281	0.366211	0.549316	0.732422	0.671387	1.0376	0.0305176	0	-0.0305176	0	0.0305176	0	-0.0305176	0.0610352	0	0	0
16.3	0.549316	1.15967	0.915527	0.732422	0.549316	0.488281	0.305176	0.549316	0.732422	0.671387	1.0376	0.0305176	0	-0.0305176	-0.0305176	0	-30.5176	-0.0305176	0.0305176	0	0	0
16.4	0.549316	1.15967	0.976562	0.732422	0.488281	0.488281	0.366211	0.549316	0.671387	0.732422	0.976562	0.0305176	-0.0305176	-0.0305176	0.0305176	0	-30.5176	-0.0610352	0.0305176	0	0.0305176	0
16.5	0.549316	1.15967	0.976562	0.732422	0.488281	0.488281	0.366211	0.549316	0.671387	0.671387	0.976562	0.0305176	-0.0305176	0	0	-0.0305176	0	0	0.0305176	0	0.0305176	0
16.6	0.549316	1.15967	1.0376	0.732422	0.488281	0.549316	0.366211	0.549316	0.610352	0.671387	0.976562	0	0.0305176	-0.0305176	0.0305176	-0.0305176	0	-0.0305176	0	-0.0305176	0	-0.0305176
16.7	0.549316	1.2207	1.0376	0.732422	0.488281	0.549316	0.366211	0.610352	0.549316	0.610352	0.976562	0	0.0305176	-0.0305176	0	-0.0305176	0	0	0	0	0	0
16.8	0.610352	1.28174	1.0376	0.732422	0.488281	0.549316	0.366211	0.610352	0.549316	0.610352	1.0376	0.0305176	0.0305176	0	0	0	0	-0.0305176	0.0305176	0	0	0
16.9	0.671387	1.34277	1.09863	0.732422	0.549316	0.549316	0.366211	0.610352	0.549316	0.610352	1.0376	0	0	-0.0305176	0.0305176	0.0305176	-61.0352	-0.0305176	0.0305176	0.0305176	0.0305176	0
17	0.610352	1.34277	1.09863	0.793457	0.549316	0.549316	0.427246	0.610352	0.549316	0.610352	1.09863	0	-0.0305176	-0.0305176	0	0	0	-0.0305176	0	0.0305176	0.0305176	-0.0305176
17.1	0.610352	1.28174	1.09863	0.793457	0.488281	0.610352	0.488281	0.610352	0.610352	0.610352	1.09863	0	0	-0.0305176	0	0	-30.5176	0	0	0	0.0305176	-0.0305176
17.2	0.549316	1.34277	1.09863	0.793457	0.427246	0.610352	0.549316	0.671387	0.549316	0.610352	1.09863	0.0305176	0	0	0.0305176	-0.0305176	-30.5176	-0.0305176	0	0	0	-0.0305176
17.3	0.549316	1.34277	1.0376	0.793457	0.427246	0.610352	0.549316	0.732422	0.549316	0.610352	1.09863	0	0.0305176	0	0	0	0	-0.0305176	0.0305176	-0.0305176	0	-0.0305176
17.4	0.549316	1.40381	1.0376	0.793457	0.427246	0.610352	0.549316	0.793457	0.549316	0.610352	1.09863	0	0.0305176	0	0.0305176	0	-30.5176	-0.0610352	0	0	0.0305176	-0.0610352
17.5	0.549316	1.40381	1.0376	0.793457	0.427246	0.610352	0.549316	0.793457	0.549316	0.610352	1.09863	0	0	0	0	0	-30.5176	-0.0305176	-0.0305176	0.0305176	-0.0305176	-0.0305176
17.6	0.549316	1.40381	1.0376	0.793457	0.488281	0.610352	0.549316	0.793457	0.549316	0.610352	1.09863	0	0	-0.0305176	0	-0.0305176	-30.5176	0	-0.0305176	0	0	0
17.7	0.549316	1.34277	1.0376	0.793457	0.549316	0.610352	0.488281	0.732422	0.549316	0.671387	1.0376	0	0.0305176	-0.0305176	0	0	0	-0.0305176	0	0.0305176	0.0305176	0
17.8	0.488281	1.2207	1.0376	0.854492	0.549316	0.671387	0.488281	0.793457	0.549316	0.671387	1.0376	0.0305176	-0.0305176	-0.0610352	0	-0.0305176	0	0	0	0.0305176	0	0
17.9	0.427246	1.15967	1.0376	0.854492	0.549316	0.732422	0.488281	0.793457	0.610352	0.732422	1.0376	0	0	-0.0305176	0	-0.0305176	-30.5176	-0.0305176	0.0305176	0	-0.0305176	0
18	0.427246	1.2207	0.976562	0.793457	0.549316	0.732422	0.549316	0.793457	0.610352	0.732422	1.0376	0	-0.0305176	-0.0305176	0.0305176	-0.0305176	-30.5176	0	0	0	0	0
18.1	0.488281	1.28174	0.976562	0.793457	0.488281	0.671387	0.488281	0.793457	0.671387	0.732422	1.09863	0.0305176	0	-0.0305176	0.0305176	-0.0305176	0	-0.0305176	-0.0305176	0	0	-0.0305176
18.2	0.488281	1.34277	1.0376	0.732422	0.488281	0.610352	0.427246	0.671387	0.671387	0.671387	1.15967	0	0	-0.0610352	0	0	0	0	0	0	0	-0.0305176
18.3	0.488281	1.28174	1.0376	0.732422	0.549316	0.671387	0.427246	0.549316	0.671387	0.610352	1.15967	-0.0305176	0	0	0.0305176	-0.0305176	0	0	0	0	0.0305176	-0.0305176
18.4	0.427246	1.2207	1.0376	0.732422	0.549316	0.732422	0.488281	0.549316	0.671387	0.549316	1.09863	-0.0305176	0	0	0.0305176	0	-61.0352	0.0305176	0	0	-0.0305176	0
18.5	0.427246	1.15967	1.0376	0.732422	0.549316	0.793457	0.549316	0.549316	0.671387	0.549316	1.0376	0	0	0	0	0	0	0	0	0.0305176	-0.0305176	-0.0305176
18.6	0.427246	1.15967	1.0376	0.671387	0.549316	0.793457	0.610352	0.549316	0.732422	0.610352	1.0376	-0.0305176	0.0305176	-0.0610352	-0.0305176	0.0305176	0	-0.0305176	0.0305176	0.0305176	0	-0.0305176
18.7	0.488281	1.15967	0.976562	0.671387	0.549316	0.793457	0.610352	0.549316	0.732422	0.610352	0.976562	0	0	-0.0305176	0	0	-30.5176	-0.0305176	0.0305176	0	0	0
18.8	0.488281	1.2207	0.976562	0.732422	0.549316	0.732422	0.549316	0.610352	0.732422	0.610352	0.976562	0	-0.0305176	-0.0305176	0	0	-61.0352	-0.0610352	0	-0.0305176	0.0305176	0
18.9	0.488281	1.15967	1.0376	0.732422	0.549316	0.671387	0.549316	0.610352	0.732422	0.549316	0.976562	0	0	0	0	0	-30.5176	0	0	-0.0305176	0	-0.0305176
19	0.366211	1.09863	0.976562	0.732422	0.610352	0.671387	0.549316	0.671387	0.671387	0.549316	1.0376	0	-0.0305176	0	0	0	0	0	0	0	0	-0.0305176
19.1	0.366211	0.976562	0.793457	0.671387	0.610352	0.671387	0.549316	0.732422	0.671387	0.610352	1.0376	-0.0305176	0.0305176	0.0305176	-0.0305176	-0.0305176	-30.5176	-0.0305176	0	-0.0305176	-0.0305176	0
19.2	0.488281	1.09863	0.732422	0.549316	0.549316	0.732422	0.549316	0.732422	0.671387	0.671387	1.0376	-0.0305176	-0.0305176	0.0305176	-0.0305176	-0.0305176	30.5176	-0.0305176	0	0.0305176	0	0
19.3	0.610352	1.2207	0.854492	0.549316	0.488281	0.610352	0.427246	0.732422	0.671387	0.671387	1.0376	-0.0305176	0.0305176	0	-0.0305176	0.0305176	0	0.0305176	0	0.0305176	0	0.0305176
19.4	0.671387	1.28174	1.0376	0.671387	0.488281	0.610352	0.305176	0.610352	0.671387	0.671387	1.09863	0	0	0	-0.0305176	0	0	-0.0305176	-0.0305176	0.0305176	-0.0305176	0
19.5	0.732422	1.28174	1.09863	0.854492	0.549316	0.671387	0.305176	0.610352	0.549316	0.549316	1.0376	0.0305176	0	0	0	0.0305176	-30.5176	-0.0305176	0	0	0.0305176	0
19.6	0.671387	1.28174	1.15967	0.915527	0.610352	0.793457	0.427246	0.671387	0.549316	0.488281	0.915527	0.0305176	0	0	0	0	-30.5176	-0.0305176	0	-0.0305176	-0.0305176	0
19.7	0.610352	1.2207	1.15967	0.915527	0.610352	0.854492	0.549316	0.732422	0.610352	0.610352	0.976562	0.0305176	-0.0305176	0	0	-0.0305176	-30.5176	0	0	0	0	0
19.8	0.549316	1.15967	1.15967	0.854492	0.610352	0.854492	0.610352	0.793457	0.671387	0.732422	1.09863	-0.0305176	0	0	0	-0.0305176	30.5176	0	0	0	0	-0.0305176
19.9	0.549316	1.15967	1.15967	0.793457	0.549316	0.793457	0.671387	0.793457	0.732422	0.854492	1.2207	0	0	0	-0.0305176	-0.0305176	0	-0.0610352	0	-0.0305176	0	-0.0305176
20	0.549316	1.2207	1.09863	0.793457	0.488281	0.793457	0.671387	0.793457	0.732422	0.854492	1.28174	0.0305176	0	0	-0.0305176	0	61.0352	-0.0305176	0	0	-0.0305176	0
20.1	0.549316	1.2207	1.0376	0.732422	0.488281	0.732422	0.610352	0.793457	0.732422	0.854492	1.28174	-0.0305176	0	-0.0305176	0	0.0305176	30.5176	0	0	-0.0305176	0	0.0305176
20.2	0.549316	1.2207	0.976562	0.793457	0.549316	0.732422	0.549316	0.793457	0.732422	0.854492	1.2207	0	0	0	-0.0610352	0	0	0	-0.0305176	0	0	0
20.3	0.549316	1.28174	0.976562	0.793457	0.610352	0.732422	0.488281	0.854492	0.671387	0.793457	1.15967	0.0305176	0	-0.0305176	-0.0305176	0.0305176	0	0	0	0.0305176	0	0
20.4	0.549316	1.28174	0.915527	0.854492	0.610352	0.732422	0.488281	0.915527	0.671387	0.793457	1.15967	0	0	-0.0305176	0.0305176	-0.0305176	0	0	0	0	-0.0305176	0
20.5	0.549316	1.28174	0.976562	0.854492	0.671387	0.732422	0.488281	0.915527	0.671387	0.732422	1.09863	-0.0305176	-0.0305176	-0.0305176	0.0305176	-0.0610352	-30.5176	0	0	-0.0305176	-0.0305176	-0.0305176
20.6	0.549316	1.2207	0.976562	0.915527	0.671387	0.793457	0.488281	0.854492	0.671387	0.732422	1.09863	-0.0305176	-0.0305176	0	0	-0.0305176	0	-0.0305176	0.0305176	0	0	0
20.7	0.549316	1.2207	1.0376	0.854492	0.671387	0.793457	0.549316	0.854492	0.671387	0.793457	1.09863	-0.0305176	0.0305176	0	0	-0.0305176	-30.5176	-0.0305176	0	0	0	0
20.8	0.610352	1.28174	1.0376	0.793457	0.610352	0.854492	0.549316	0.854492	0.671387	0.793457	1.09863	0	0	-0.0305176	-0.0305176	0	0	-0.0305176	0	0	0	-0.0305176
20.9	0.610352	1.34277	1.09863	0.793457	0.610352	0.854492	0.488281	0.854492	0.610352	0.793457	1.09863	-0.0305176	-0.0305176	0	-0.0305176	0	-30.5176	0	-0.0305176	-0.0305176	-0.0305176	-0.0305176
21	0.549316	1.34277	1.15967	0.793457	0.610352	0.793457	0.488281	0.793457	0.610352	0.793457	1.09863	-0.0305176	-0.0305176	0	0	0	0	0	-0.0305176	0	0	-0.0305176
21.1	0.488281	1.34277	1.15967	0.793457	0.610352	0.732422	0.549316	0.732422	0.610352	0.732422	1.09863	-0.0610352	0	0	-0.0305176	0.0305176	-30.5176	-0.0305176	-0.0305176	0.0305176	0.0305176	0
21.2	0.488281	1.2207	1.15967	0.854492	0.671387	0.732422	0.549316	0.732422	0.610352	0.732422	1.15967	0	-0.0305176	0	0	0	30.5176	0	0	0.0305176	0.0305176	0.0305176
21.3	0.427246	1.15967	1.09863	0.854492	0.671387	0.732422	0.549316	0.793457	0.610352	0.793457	1.2207	0	0.0305176	0	0	0	0	0.0305176	0	0	0	0
21.4	0.488281	1.15967	0.976562	0.854492	0.549316	0.793457	0.488281	0.854492	0.610352	0.793457	1.28174	0	-0.0305176	0.0305176	0	0	0	0	0	-0.0305176	0.0305176	0
21.5	0.488281	1.15967	0.915527	0.915527	0.488281	0.732422	0.488281	0.854492	0.610352	0.854492	1.28174	0	0	0	0.0305176	0	0	0.0305176	0	-0.0305176	0	0
21.6	0.488281	1.2207	0.915527	0.976562	0.488281	0.732422	0.427246	0.793457	0.549316	0.793457	1.2207	0	-0.0305176	0	0	0	0	0	-0.0305176	0	-0.0305176	0.0305176
21.7	0.549316	1.2207	0.915527	0.976562	0.488281	0.732422	0.427246	0.732422	0.549316	0.732422	1.15967	0	0	0	-0.0305176	0.0305176	0	0	-0.0610352	0	0	0.0305176
21.8	0.549316	1.2207	0.915527	0.976562	0.549316	0.671387	0.488281	0.793457	0.549316	0.732422	1.0376	0	0.0305176	0.0305176	-0.0305176	0	0	0	-0.0305176	0	-0.0305176	0
21.9	0.610352	1.28174	0.915527	0.976562	0.610352	0.671387	0.549316	0.793457	0.549316	0.671387	1.0376	0	-0.0305176	0	-0.0305176	0	61.0352	0.0305176	-0.0305176	0.0305176	0.0305176	0
22	0.549316	1.28174	0.976562	0.915527	0.610352	0.610352	0.610352	0.793457	0.610352	0.610352	1.15967	0	-0.0305176	0	-0.0305176	0.0305176	30.5176	-0.0305176	0	0	-0.0305176	0
22.1	0.549316	1.28174	0.976562	0.915527	0.610352	0.610352	0.610352	0.793457	0.610352	0.610352	1.15967	0	-0.0305176	0	0	-0.0305176	30.5176	0	0	-0.0305176	-0.0610352	-0.0305176
22.2	0.488281	1.2207	0.976562	0.915527	0.610352	0.549316	0.671387	0.793457	0.610352	0.610352	1.2207	0	-0.0305176	0.0305176	-0.0305176	0	0	0	0	-0.0305176	-0.0305176	0
22.3	0.488281	1.28174	0.976562	0.915527	0.610352	0.549316	0.610352	0.793457	0.610352	0.610352	1.2207	-0.0305176	-0.0305176	0	0.0305176	-0.0305176	30.5176	-0.0305176	0.0305176	-0.0305176	-0.0305176	0
22.4	0.549316	1.28174	1.0376	0.915527	0.610352	0.610352	0.549316	0.793457	0.610352	0.610352	1.2207	0	-0.0610352	0.0305176	-0.0305176	0	0	-0.0305176	-0.0305176	-0.0305176	-0.0305176	0
22.5	0.610352	1.34277	1.0376	0.915527	0.549316	0.610352	0.549316	0.793457	0.610352	0.610352	1.15967	-0.0305176	-0.0305176	0.0305176	-0.0305176	0	30.5176	0	-0.0305176	0	0	0
22.6	0.610352	1.40381	1.0376	0.915527	0.488281	0.671387	0.488281	0.793457	0.671387	0.610352	1.09863	-0.0305176	0	0.0305176	-0.0305176	0	30.5176	0	-0.0305176	-0.0305176	-0.0305176	0.0305176
22.7	0.610352	1.40381	1.09863	0.976562	0.427246	0.732422	0.488281	0.793457	0.671387	0.610352	1.0376	-0.0305176	0	0.0305176	-0.0305176	0.0305176	0	0.0305176	-0.0305176	0	-0.0305176	0
22.8	0.610352	1.40381	1.09863	0.976562	0.427246	0.732422	0.488281	0.793457	0.732422	0.610352	1.0376	-0.0305176	-0.0305176	0	-0.0610352	0.0305176	0	0.0305176	0	-0.0305176	0	0.0305176
22.9	0.610352	1.28174	1.09863	0.976562	0.488281	0.671387	0.488281	0.854492	0.793457	0.671387	1.09863	0	-0.0305176	0	0	0	30.5176	0.0305176	-0.0305176	-0.0305176	0	-0.0305176
23	0.610352	1.2207	1.0376	0.915527	0.488281	0.671387	0.549316	0.915527	0.854492	0.671387	1.09863	-0.0305176	-0.0305176	0	-0.0305176	0	0	0.0305176	0	-0.0305176	-0.0305176	0
23.1	0.610352	1.2207	0.976562	0.915527	0.549316	0.732422	0.549316	0.915527	0.793457	0.732422	1.09863	0	-0.0305176	0.0305176	0	0	0	-0.0305176	-0.0305176	0	-0.0305176	-0.0305176
23.2	0.610352	1.15967	0.976562	0.915527	0.610352	0.732422	0.549316	0.915527	0.793457	0.732422	1.15967	-0.0305176	-0.0305176	0.0305176	-0.0610352	0	30.5176	0	-0.0610352	-0.0305176	-0.0305176	0.0305176
23.3	0.610352	1.15967	0.976562	0.854492	0.610352	0.793457	0.549316	0.915527	0.671387	0.732422	1.15967	-0.0305176	-0.0305176	0	0	0	30.5176	-0.0305176	-0.0305176	0	-0.0305176	0
23.4	0.610352	1.2207	0.976562	0.854492	0.610352	0.732422	0.549316	0.915527	0.610352	0.732422	1.15967	-0.0305176	-0.0305176	0.0305176	-0.0305176	0.0305176	30.5176	0	-0.0305176	-0.0305176	-0.0305176	0
23.5	0.671387	1.28174	1.0376	0.915527	0.610352	0.732422	0.549316	0.854492	0.549316	0.671387	1.2207	-0.0305176	-0.0305176	0.0305176	-0.0305176	0	0	0.0305176	-0.0610352	0	-0.0305176	-0.0305176
23.6	0.610352	1.34277	1.09863	0.915527	0.610352	0.671387	0.549316	0.854492	0.610352	0.671387	1.15967	0	0	0	-0.0305176	0	0	0.0305176	-0.0305176	0	-0.0610352	0.0305176
23.7	0.610352	1.28174	1.09863	0.915527	0.671387	0.671387	0.610352	0.854492	0.610352	0.610352	1.15967	0	-0.0305176	0	0	0	30.5176	0.0305176	-0.0305176	-0.0305176	-0.0305176	0.0305176
23.8	0.671387	1.28174	1.0376	0.854492	0.671387	0.671387	0.610352	0.854492	0.671387	0.671387	1.15967	-0.0305176	-0.0305176	-0.0305176	-0.0305176	0	30.5176	-0.0305176	0	0	-0.0305176	0
23.9	0.732422	1.28174	1.0376	0.854492	0.610352	0.671387	0.610352	0.854492	0.732422	0.732422	1.15967	0	-0.0305176	0	-0.0305176	0	0	0.0610352	0	-0.0305176	0	0
24	0.793457	1.28174	1.0376	0.915527	0.610352	0.671387	0.549316	0.854492	0.732422	0.732422	1.2207	0	0.0305176	0.0305176	0	0	30.5176	0	0	-0.0305176	-0.0305176	-0.0305176
24.1	0.793457	1.34277	1.0376	0.915527	0.671387	0.671387	0.488281	0.793457	0.671387	0.732422	1.2207	0	-0.0305176	0	0	-0.0305176	61.0352	0	0	0	-0.0305176	-0.0305176
24.2	0.793457	1.34277	1.0376	0.976562	0.671387	0.671387	0.549316	0.793457	0.610352	0.671387	1.2207	-0.0305176	0	0.0305176	-0.0305176	0	0	0.0305176	-0.0305176	-0.0305176	-0.0610352	0.0305176
24.3	0.793457	1.34277	1.09863	1.0376	0.610352	0.671387	0.549316	0.793457	0.610352	0.671387	1.15967	-0.0610352	0	0.0305176	-0.0305176	0	0	0	-0.0610352	-0.0305176	-0.0305176	0
24.4	0.793457	1.28174	1.09863	1.0376	0.610352	0.732422	0.610352	0.854492	0.610352	0.610352	1.15967	-0.0305176	0	0	0	0	0	0.0305176	-0.0610352	0	0	0
24.5	0.732422	1.28174	1.15967	1.0376	0.549316	0.732422	0.610352	0.854492	0.610352	0.610352	1.2207	-0.0305176	0	0	0	0	-30.5176	0.0305176	-0.0305176	-0.0305176	0	-0.0305176
24.6	0.671387	1.28174	1.15967	1.0376	0.549316	0.671387	0.610352	0.854492	0.610352	0.671387	1.28174	-0.0305176	-0.0305176	0	0.0305176	0	30.5176	0.0305176	0	-0.0305176	0	-0.0305176
24.7	0.610352	1.2207	1.15967	1.0376	0.549316	0.671387	0.610352	0.854492	0.671387	0.671387	1.34277	0	0	0	0	0	30.5176	-0.0305176	0	0	0	0
24.8	0.610352	1.28174	1.15967	0.976562	0.610352	0.671387	0.549316	0.854492	0.610352	0.671387	1.28174	-0.0305176	-0.0305176	0.0305176	0	-0.0305176	0	0	0	0	-0.0305176	-0.0305176
24.9	0.610352	1.28174	1.15967	0.976562	0.610352	0.671387	0.549316	0.854492	0.671387	0.732422	1.2207	-0.0305176	-0.0305176	0	0	0	30.5176	0	-0.0305176	0.0305176	0	-0.0305176
25	0.671387	1.28174	1.15967	0.976562	0.671387	0.732422	0.488281	0.915527	0.671387	0.732422	1.15967	-0.0610352	0	0	-0.0305176	0.0305176	0	0	-0.0305176	0.0305176	0	0
25.1	0.671387	1.28174	1.15967	0.915527	0.671387	0.732422	0.549316	0.915527	0.671387	0.732422	1.15967	0	-0.0305176	0.0305176	-0.0305176	0.0305176	-30.5176	0	0	-0.0305176	0	0
25.2	0.671387	1.15967	1.15967	0.915527	0.732422	0.732422	0.610352	0.915527	0.732422	0.671387	1.09863	-0.0305176	-0.0305176	0	-0.0305176	0.0305176	-30.5176	0	-0.0610352	-0.0305176	0	0.0305176
25.3	0.671387	1.09863	1.15967	0.915527	0.671387	0.793457	0.732422	0.915527	0.732422	0.671387	1.09863	-0.0305176	-0.0610352	0.0305176	0.0305176	0.0305176	-30.5176	0	-0.0610352	0.0305176	0	0.0305176
25.4	0.671387	1.0376	1.15967	0.915527	0.610352	0.793457	0.793457	0.915527	0.732422	0.610352	1.15967	-0.0305176	-0.0305176	-0.0305176	0.0305176	0	0	-0.0305176	-0.0305176	0	0	0
25.5	0.732422	1.0376	1.15967	0.915527	0.610352	0.793457	0.793457	0.915527	0.732422	0.610352	1.15967	-0.0305176	-0.0305176	-0.0305176	0	-0.0305176	30.5176	0	0	-0.0305176	-0.0305176	0.0305176
25.6	0.732422	1.09863	1.15967	0.915527	0.610352	0.793457	0.793457	0.915527	0.732422	0.610352	1.15967	-0.0305176	0	0.0305176	-0.0305176	0	30.5176	0	-0.0305176	-0.0305176	0	0
[truncated: 9,746 more rows]

## Sheet: nontransfected-exp3
CsNa
[truncated: 10,003 more rows]

## Sheet: nontransfected-exp4
CsNa
[truncated: 10,003 more rows]

## Sheet: nontransfected-exp5
CsNa
[truncated: 10,003 more rows]

## Sheet: nontransfected-exp6
CsNa
[truncated: 10,003 more rows]
