# Supplementary material for: Differential ion dehydration energetics explains selectivity in the non-canonical lysosomal K+ channel TMEM175
Source: eLife. 2022 May 24;11:e75122. doi: 10.7554/eLife.75122 (PMC9129878; doi:10.7554/eLife.75122)
Supplement: Figure 5—source data 1. [file elife-75122-fig5-data1.zip › raw-data-Figure5_1/raw-data-Figure5-S3-nontransfected-AP-6.xlsx]

## Sheet: nontransfected-exp1
CsNa
﻿Time (ms)	Im_scaled (pA)	Im_scaled (pA)	Im_scaled (pA)	Im_scaled (pA)	Im_scaled (pA)	Im_scaled (pA)	Im_scaled (pA)	Im_scaled (pA)	Im_scaled (pA)	Im_scaled (pA)	Im_scaled (pA)	10_Vm (mV)	10_Vm (mV)	10_Vm (mV)	10_Vm (mV)	10_Vm (mV)	10_Vm (µV)	10_Vm (mV)	10_Vm (mV)	10_Vm (mV)	10_Vm (mV)	10_Vm (mV)
0.1	1.15967	1.52588	1.40381	1.58691	1.52588	1.58691	1.46484	1.34277	1.40381	1.40381	1.40381	0.0915527	0.0610352	-0.0305176	-0.0305176	0	-30.5176	0.0305176	-0.0305176	-0.0305176	-0.0305176	-0.0305176
0.2	1.15967	1.52588	1.46484	1.58691	1.52588	1.52588	1.46484	1.28174	1.40381	1.34277	1.46484	0	0.0305176	0	-0.0305176	0.0305176	-30.5176	-0.0305176	0	0	-0.0305176	0
0.3	1.15967	1.46484	1.58691	1.70898	1.58691	1.52588	1.46484	1.28174	1.34277	1.28174	1.46484	-0.0305176	0	0	0.0610352	-0.0305176	30.5176	0.0305176	-0.0305176	0	0.0305176	0.0305176
0.4	1.2207	1.40381	1.64795	1.70898	1.52588	1.52588	1.46484	1.34277	1.34277	1.28174	1.46484	0.0305176	-0.0305176	0	0	0	-30.5176	0.0305176	0	0	-0.0305176	0
0.5	1.28174	1.34277	1.64795	1.70898	1.52588	1.64795	1.46484	1.34277	1.34277	1.28174	1.40381	-0.0305176	-0.0305176	-0.0305176	0.0305176	0	-30.5176	0.0305176	-0.0305176	0	0	0.0610352
0.6	1.28174	1.28174	1.64795	1.64795	1.46484	1.70898	1.46484	1.40381	1.40381	1.28174	1.40381	0	-0.0305176	0.0305176	-0.0305176	-0.0305176	0	0	-0.0610352	0	0.0915527	0.0305176
0.7	1.2207	1.40381	1.58691	1.58691	1.52588	1.77002	1.46484	1.40381	1.46484	1.28174	1.34277	-0.0305176	0	0.0610352	0	0.0305176	30.5176	0	0	0.0305176	0.0305176	0.0305176
0.8	1.09863	1.46484	1.58691	1.52588	1.64795	1.70898	1.46484	1.46484	1.46484	1.28174	1.34277	0	0	-0.0305176	0	-0.0305176	0	0	-0.0610352	-0.0305176	0.0915527	-0.0610352
0.9	1.09863	1.52588	1.64795	1.46484	1.64795	1.70898	1.40381	1.52588	1.46484	1.34277	1.34277	-0.0610352	-0.0305176	-0.0305176	-0.0305176	0.0305176	-30.5176	0	0	-0.0305176	0	-0.0305176
1	1.09863	1.58691	1.64795	1.52588	1.58691	1.58691	1.40381	1.58691	1.46484	1.40381	1.34277	0	-0.0305176	-0.0305176	0.0915527	-0.0305176	-61.0352	0.0305176	0.0305176	0.0305176	0.0305176	0
1.1	1.15967	1.58691	1.58691	1.52588	1.52588	1.52588	1.46484	1.64795	1.46484	1.52588	1.34277	0	-0.0305176	0	0.0610352	-0.0305176	-61.0352	0.0305176	0	0.0305176	0	0.0915527
1.2	1.2207	1.52588	1.52588	1.52588	1.52588	1.52588	1.52588	1.70898	1.46484	1.52588	1.34277	0.0610352	0	0	0.12207	-0.0305176	-61.0352	0.0610352	0.0305176	0.0305176	0	0.0305176
1.3	1.2207	1.46484	1.52588	1.52588	1.52588	1.58691	1.52588	1.58691	1.46484	1.58691	1.46484	0.0305176	-0.0305176	-0.0305176	0	0	0	-0.0305176	-0.0305176	0.0305176	0	0.0305176
1.4	1.28174	1.40381	1.46484	1.46484	1.58691	1.64795	1.52588	1.52588	1.40381	1.52588	1.52588	-0.0610352	0.0305176	0	0.0915527	-0.0610352	61.0352	0.0610352	-0.0305176	0	0.0305176	0
1.5	1.28174	1.46484	1.40381	1.46484	1.58691	1.58691	1.46484	1.46484	1.34277	1.46484	1.58691	0	-0.0610352	0	0	0.0305176	30.5176	0.0610352	-0.0305176	0.0305176	0	0
1.6	1.28174	1.52588	1.46484	1.40381	1.46484	1.52588	1.40381	1.46484	1.34277	1.40381	1.52588	-0.0915527	-0.0305176	0	0.0915527	-0.0305176	61.0352	0.0305176	-0.0305176	0	0.0610352	-0.0610352
1.7	1.15967	1.58691	1.52588	1.34277	1.40381	1.46484	1.46484	1.46484	1.28174	1.34277	1.52588	0	0	-0.0610352	0	0.0305176	0	0	-0.0305176	0	-0.0305176	0
1.8	1.0376	1.58691	1.64795	1.46484	1.40381	1.52588	1.40381	1.46484	1.28174	1.34277	1.40381	0	0.0305176	0	0.0305176	-0.0305176	30.5176	0.0305176	-0.0305176	0.0610352	0	0
1.9	0.976562	1.58691	1.64795	1.52588	1.40381	1.58691	1.40381	1.46484	1.34277	1.40381	1.28174	0	0	0.0305176	0	-0.0610352	-30.5176	0.0305176	0	0.0305176	0.0610352	-0.0305176
2	0.915527	1.52588	1.58691	1.58691	1.46484	1.58691	1.34277	1.40381	1.34277	1.40381	1.09863	-0.0305176	-0.0305176	-0.0305176	0.0305176	-0.0305176	30.5176	0.0610352	0	0	-0.0305176	0.0305176
2.1	0.976562	1.40381	1.52588	1.52588	1.52588	1.58691	1.34277	1.34277	1.34277	1.34277	1.09863	0	-0.0305176	0	0.0305176	-0.0305176	30.5176	0.0305176	-0.0305176	0	0.0305176	0
2.2	1.0376	1.34277	1.46484	1.52588	1.58691	1.46484	1.34277	1.28174	1.34277	1.28174	1.15967	-0.0610352	-0.0305176	-0.0305176	0	-0.0610352	30.5176	0.0305176	-0.0610352	0	0	0.0305176
2.3	1.15967	1.28174	1.46484	1.46484	1.58691	1.46484	1.34277	1.34277	1.34277	1.28174	1.15967	0.0610352	-0.0915527	0	0	0	0	0.0305176	-0.0305176	0	0.0610352	-0.0305176
2.4	1.15967	1.28174	1.46484	1.40381	1.58691	1.46484	1.34277	1.46484	1.34277	1.28174	1.28174	-0.0305176	-0.0305176	0	0.0305176	-0.0305176	0	0.0915527	-0.0610352	-0.0305176	0.0305176	0
2.5	1.15967	1.34277	1.46484	1.40381	1.58691	1.52588	1.40381	1.52588	1.34277	1.34277	1.40381	0.0305176	0.0610352	0.0305176	0	0	61.0352	0	-0.0305176	-0.0305176	0	0.0610352
2.6	1.2207	1.46484	1.40381	1.34277	1.46484	1.46484	1.46484	1.52588	1.34277	1.28174	1.46484	-0.0305176	0	-0.0305176	0.0305176	0	61.0352	-0.0305176	0.0610352	0	-0.0305176	0
2.7	1.2207	1.58691	1.40381	1.34277	1.34277	1.34277	1.52588	1.46484	1.34277	1.28174	1.46484	-0.0305176	0	-0.0305176	0	-0.0305176	61.0352	0.0305176	-0.0305176	0	0	0
2.8	1.2207	1.64795	1.34277	1.40381	1.28174	1.28174	1.58691	1.34277	1.40381	1.34277	1.46484	0	0	-0.0610352	0	0	-30.5176	0	0	0	-0.0305176	0
2.9	1.15967	1.58691	1.34277	1.40381	1.34277	1.28174	1.52588	1.34277	1.46484	1.40381	1.40381	0	0	-0.0305176	0.0915527	-0.0610352	30.5176	0.0305176	-0.0610352	0.0305176	-0.0305176	0.0305176
3	1.09863	1.52588	1.40381	1.46484	1.52588	1.34277	1.46484	1.34277	1.40381	1.34277	1.34277	0	-0.0305176	-0.0305176	0	0.0305176	0	0.0610352	-0.0305176	0	0.0915527	0.0305176
3.1	1.09863	1.40381	1.52588	1.40381	1.64795	1.40381	1.34277	1.34277	1.46484	1.40381	1.34277	-0.0305176	0	0	0.0610352	-0.0305176	91.5527	0	-0.0610352	0.0305176	0	-0.0305176
3.2	1.15967	1.34277	1.64795	1.46484	1.64795	1.46484	1.28174	1.34277	1.46484	1.46484	1.34277	0	-0.0305176	0.0610352	0.0305176	-0.0610352	0	0	-0.0610352	-0.0305176	0.0305176	0
3.3	1.15967	1.34277	1.70898	1.46484	1.58691	1.52588	1.28174	1.40381	1.52588	1.46484	1.28174	-0.0610352	0	-0.0305176	-0.0305176	0	30.5176	0.0610352	-0.0610352	0	0	-0.0305176
3.4	1.15967	1.34277	1.64795	1.52588	1.52588	1.52588	1.34277	1.52588	1.52588	1.40381	1.2207	-0.0305176	0	0	0.0305176	-0.0305176	-30.5176	0.0610352	0.0305176	-0.0305176	0	-0.0305176
3.5	1.15967	1.40381	1.46484	1.58691	1.52588	1.52588	1.40381	1.52588	1.52588	1.34277	1.2207	0	0	-0.0305176	0.0305176	-0.0305176	-30.5176	0.0610352	0	-0.0305176	-0.0610352	-0.0305176
3.6	1.2207	1.46484	1.34277	1.52588	1.52588	1.52588	1.46484	1.52588	1.46484	1.28174	1.34277	0	0.0305176	-0.0305176	0.0610352	-0.0305176	61.0352	0.0305176	-0.0305176	0.0305176	-0.0305176	0.0305176
3.7	1.2207	1.52588	1.28174	1.46484	1.52588	1.52588	1.52588	1.52588	1.40381	1.2207	1.40381	-0.0610352	0.0305176	0	0.0610352	-0.0305176	0	0.0610352	-0.0610352	0	-0.0305176	0
3.8	1.2207	1.52588	1.34277	1.34277	1.58691	1.52588	1.52588	1.46484	1.34277	1.28174	1.46484	-0.0305176	0.0305176	0.0305176	0.0610352	-0.0610352	30.5176	0.0305176	-0.0305176	0.0305176	0	-0.0305176
3.9	1.15967	1.52588	1.40381	1.34277	1.58691	1.52588	1.52588	1.46484	1.28174	1.28174	1.40381	-0.0305176	0	-0.0305176	0.0610352	-0.0305176	0	0.0610352	-0.0305176	0.0305176	0	0
4	1.09863	1.52588	1.46484	1.40381	1.58691	1.46484	1.58691	1.46484	1.28174	1.28174	1.40381	0.0305176	0	-0.0305176	0.0915527	0	0	0	-0.0305176	0	0.0305176	0.0305176
4.1	1.09863	1.46484	1.52588	1.40381	1.58691	1.40381	1.58691	1.52588	1.40381	1.34277	1.40381	-0.0305176	0	0	0	-0.0305176	0	0	0.0305176	-0.0305176	0.0610352	-0.0305176
4.2	1.09863	1.40381	1.52588	1.40381	1.58691	1.34277	1.58691	1.52588	1.46484	1.40381	1.40381	0.0305176	0.0610352	0.0305176	-0.0610352	0	0	0	-0.0305176	-0.0305176	-0.0305176	-0.0305176
4.3	1.15967	1.40381	1.58691	1.34277	1.58691	1.34277	1.52588	1.46484	1.46484	1.46484	1.40381	-0.0610352	0	0	0	-0.0610352	0	0.0305176	-0.0915527	0	0	0
4.4	1.28174	1.40381	1.52588	1.34277	1.52588	1.40381	1.46484	1.46484	1.40381	1.46484	1.34277	-0.0610352	0	0	0	0	-30.5176	0	0	0.0610352	0.0305176	0
4.5	1.34277	1.46484	1.52588	1.28174	1.46484	1.46484	1.46484	1.46484	1.40381	1.46484	1.28174	0.0305176	0	-0.0305176	0.0610352	0	-91.5527	0.0610352	-0.0305176	0.0610352	0	0
4.6	1.34277	1.52588	1.52588	1.34277	1.46484	1.58691	1.46484	1.46484	1.40381	1.46484	1.28174	0.0305176	-0.0305176	-0.0305176	0	-0.0610352	30.5176	0	-0.0610352	0.0305176	0	0
4.7	1.28174	1.52588	1.58691	1.40381	1.52588	1.64795	1.40381	1.40381	1.34277	1.40381	1.34277	0	0.0610352	-0.0305176	0	0.0305176	61.0352	0	-0.0610352	0.0305176	0	0.0305176
4.8	1.2207	1.46484	1.64795	1.46484	1.58691	1.70898	1.40381	1.40381	1.28174	1.40381	1.34277	-0.0305176	0	0	0	0.0305176	30.5176	0.0305176	-0.0305176	-0.0915527	-0.0305176	0.0305176
4.9	1.2207	1.40381	1.64795	1.52588	1.58691	1.58691	1.34277	1.40381	1.2207	1.34277	1.34277	-0.0305176	-0.0305176	0.0305176	0.0915527	0.0305176	61.0352	0	-0.0305176	-0.0305176	0.0305176	0.0305176
5	1.28174	1.34277	1.58691	1.52588	1.58691	1.52588	1.34277	1.46484	1.28174	1.28174	1.34277	-0.0305176	-0.0305176	0	0	0.0305176	0	0.0610352	0.0610352	-0.0305176	0.0305176	-0.0305176
5.1	1.28174	1.40381	1.52588	1.58691	1.52588	1.46484	1.34277	1.52588	1.28174	1.15967	1.28174	-0.0305176	0	-0.0610352	-0.0305176	-0.0305176	0	0.0305176	0	0.0305176	0	-0.0305176
5.2	1.15967	1.40381	1.46484	1.58691	1.52588	1.46484	1.34277	1.58691	1.34277	1.15967	1.15967	-0.0610352	0.0305176	-0.0610352	0.0305176	0	0	0.0305176	-0.0610352	0.0305176	0.0305176	-0.0305176
5.3	1.09863	1.34277	1.46484	1.58691	1.46484	1.34277	1.40381	1.58691	1.40381	1.2207	1.09863	0	0.0305176	-0.0915527	0.0305176	-0.0305176	0	0	0	0	-0.0305176	0.0305176
5.4	0.976562	1.34277	1.52588	1.52588	1.46484	1.34277	1.40381	1.52588	1.46484	1.34277	1.09863	0.0305176	-0.0305176	-0.0305176	0.0915527	0	-30.5176	0.0305176	0	0	0	0
5.5	0.976562	1.34277	1.52588	1.52588	1.40381	1.34277	1.46484	1.40381	1.46484	1.46484	1.15967	0.0305176	0	-0.0610352	0.0610352	0	0	0.0305176	0	0.0305176	-0.0305176	0
5.6	1.0376	1.46484	1.52588	1.46484	1.40381	1.46484	1.46484	1.34277	1.46484	1.40381	1.28174	-0.0305176	0	0	0.0610352	0.0305176	61.0352	0.0305176	-0.0610352	0	0.0305176	0.0305176
5.7	1.15967	1.52588	1.52588	1.52588	1.40381	1.46484	1.34277	1.34277	1.52588	1.40381	1.40381	-0.0305176	0	0	-0.0305176	-0.0305176	30.5176	-0.0305176	0	-0.0305176	0.0610352	0.0305176
5.8	1.2207	1.58691	1.52588	1.52588	1.40381	1.46484	1.34277	1.34277	1.52588	1.34277	1.40381	0	0.0305176	-0.0305176	-0.0915527	0.0305176	61.0352	-0.0305176	0	0	0.0610352	0
5.9	1.28174	1.58691	1.46484	1.58691	1.40381	1.46484	1.34277	1.34277	1.58691	1.34277	1.46484	-0.0610352	0.0305176	-0.0610352	0	0	30.5176	0	0.0610352	-0.0305176	0	-0.0305176
6	1.2207	1.52588	1.40381	1.58691	1.46484	1.46484	1.34277	1.28174	1.58691	1.34277	1.40381	0	0.0305176	-0.0305176	0.0305176	-0.0305176	-30.5176	0	0	0	-0.0305176	0
6.1	1.15967	1.52588	1.34277	1.58691	1.52588	1.40381	1.40381	1.34277	1.40381	1.34277	1.34277	-0.0305176	-0.0305176	-0.0305176	0.0305176	-0.0305176	0	0	0.0915527	0	-0.0305176	0
6.2	1.0376	1.52588	1.28174	1.58691	1.52588	1.46484	1.46484	1.34277	1.28174	1.28174	1.2207	0	-0.0305176	0	0.0305176	0.0305176	30.5176	0.0305176	0	-0.0305176	-0.0305176	0.0305176
6.3	1.0376	1.40381	1.34277	1.52588	1.58691	1.46484	1.52588	1.34277	1.15967	1.15967	1.28174	0	-0.0305176	-0.0610352	0.0305176	0.0305176	61.0352	0	0.0305176	0	0	0.0915527
6.4	0.976562	1.34277	1.52588	1.52588	1.58691	1.52588	1.52588	1.34277	1.0376	1.15967	1.40381	0.0305176	-0.0305176	-0.0305176	0.0610352	0.0305176	0	0.0305176	-0.0305176	-0.0305176	0.0915527	0
6.5	0.976562	1.34277	1.64795	1.52588	1.58691	1.58691	1.40381	1.34277	1.09863	1.28174	1.52588	-0.0305176	0	-0.0610352	0.0610352	0	30.5176	0	0	0	0.0305176	0
6.6	1.0376	1.40381	1.64795	1.52588	1.58691	1.52588	1.34277	1.46484	1.15967	1.40381	1.46484	-0.0305176	0	-0.0305176	0.0305176	0	30.5176	-0.0305176	0	0.0305176	0.0305176	0
6.7	0.976562	1.46484	1.58691	1.52588	1.46484	1.52588	1.40381	1.52588	1.28174	1.40381	1.40381	0.0305176	0	-0.0610352	-0.0305176	-0.0305176	0	0.0305176	-0.0305176	-0.0305176	0	0
6.8	1.09863	1.40381	1.52588	1.40381	1.40381	1.52588	1.46484	1.58691	1.34277	1.40381	1.34277	0.0305176	0	0	0	-0.0610352	-91.5527	-0.0305176	0.0305176	-0.0305176	0	-0.0305176
6.9	1.15967	1.34277	1.34277	1.28174	1.52588	1.52588	1.52588	1.58691	1.28174	1.46484	1.34277	0.0915527	0.0610352	0.0305176	0	-0.0305176	-30.5176	-0.0305176	0.0305176	-0.0305176	0	0.0305176
7	1.15967	1.28174	1.28174	1.28174	1.64795	1.52588	1.46484	1.52588	1.28174	1.40381	1.34277	0	0.0305176	0	0.0305176	-0.0305176	0	0	0.0305176	-0.0305176	-0.0305176	0
7.1	1.15967	1.40381	1.40381	1.34277	1.70898	1.52588	1.46484	1.46484	1.34277	1.40381	1.28174	0	0	0	0.0305176	-0.0610352	-30.5176	0.0305176	0.0305176	0	0	-0.0305176
7.2	1.15967	1.52588	1.52588	1.40381	1.64795	1.52588	1.46484	1.34277	1.40381	1.34277	1.2207	0	0	0.0305176	-0.0305176	0	0	0.0305176	0	0.0305176	0	-0.0305176
7.3	1.15967	1.58691	1.58691	1.52588	1.52588	1.52588	1.52588	1.34277	1.52588	1.28174	1.2207	0	0	-0.0305176	0.0305176	0.0305176	-30.5176	0.0305176	-0.0305176	0	0.0305176	0.0305176
7.4	1.2207	1.64795	1.64795	1.52588	1.46484	1.46484	1.52588	1.28174	1.58691	1.28174	1.28174	0	0.0305176	0	0.0305176	-0.0305176	-30.5176	-0.0610352	-0.0305176	0	0.0610352	0.0305176
7.5	1.15967	1.58691	1.64795	1.46484	1.40381	1.52588	1.52588	1.28174	1.52588	1.34277	1.34277	0	0.12207	0.0305176	0	0.0305176	61.0352	-0.0305176	0	0	0	0
7.6	1.09863	1.52588	1.64795	1.40381	1.40381	1.52588	1.52588	1.34277	1.46484	1.40381	1.40381	-0.0610352	0.0610352	0	0.0305176	-0.0305176	-30.5176	-0.0915527	0.0305176	-0.0305176	0.0305176	0
7.7	1.0376	1.52588	1.58691	1.40381	1.46484	1.46484	1.52588	1.40381	1.34277	1.52588	1.52588	0.0305176	0.0305176	0	0	0	0	-0.0305176	0.0305176	0.0915527	0	-0.0305176
7.8	1.09863	1.52588	1.52588	1.46484	1.52588	1.40381	1.58691	1.52588	1.2207	1.58691	1.58691	0.0610352	-0.0305176	0	0.0305176	0	0	0.0915527	0.0610352	0.0305176	-0.0305176	0
7.9	1.2207	1.58691	1.52588	1.52588	1.58691	1.34277	1.64795	1.70898	1.15967	1.58691	1.52588	-0.0305176	0	-0.0305176	0.0305176	-0.0305176	-61.0352	0.0610352	0	0	0.0610352	0
8	1.2207	1.58691	1.64795	1.58691	1.64795	1.34277	1.64795	1.77002	1.15967	1.52588	1.46484	0.0915527	-0.0305176	0	0	-0.0610352	-30.5176	0.0305176	0.0305176	0.0305176	0	0.0610352
8.1	1.09863	1.58691	1.70898	1.58691	1.64795	1.34277	1.52588	1.70898	1.2207	1.52588	1.40381	0.0305176	0	0.0305176	0	-0.0305176	0	0.0305176	-0.0305176	0.0305176	-0.0305176	0.0610352
8.2	1.0376	1.52588	1.64795	1.52588	1.77002	1.40381	1.52588	1.58691	1.34277	1.52588	1.40381	-0.0305176	0	0	0	-0.0610352	-30.5176	-0.0305176	-0.0610352	-0.0305176	0	-0.0305176
8.3	1.09863	1.46484	1.58691	1.40381	1.77002	1.46484	1.52588	1.46484	1.46484	1.52588	1.46484	0	0	0.0610352	-0.0305176	0.0305176	0	0	0.0305176	0	0.0305176	0
8.4	1.15967	1.40381	1.58691	1.34277	1.70898	1.58691	1.52588	1.40381	1.52588	1.52588	1.40381	-0.0305176	0.0305176	0	-0.0305176	0.0610352	0	-0.0305176	0	0.0610352	0	-0.0305176
8.5	1.2207	1.34277	1.58691	1.28174	1.58691	1.64795	1.52588	1.40381	1.52588	1.40381	1.34277	-0.0305176	0	0	-0.0305176	-0.0305176	0	0	0.0305176	0.0305176	0	0.0610352
8.6	1.2207	1.40381	1.64795	1.34277	1.46484	1.64795	1.46484	1.46484	1.46484	1.34277	1.34277	0.0305176	0.0305176	0.0610352	-0.0305176	0	0	0.0305176	-0.0305176	0.0305176	0	0
8.7	1.15967	1.40381	1.64795	1.40381	1.46484	1.64795	1.46484	1.46484	1.40381	1.28174	1.28174	-0.0305176	0.0305176	0	0.0305176	-0.0305176	-30.5176	0	0.0305176	0.0305176	-0.0305176	0.0610352
8.8	1.09863	1.40381	1.58691	1.40381	1.40381	1.64795	1.46484	1.40381	1.34277	1.34277	1.28174	-0.0305176	-0.0305176	0.0610352	-0.0305176	0	-30.5176	0.0305176	0	0.0305176	0.0305176	0.0305176
8.9	1.09863	1.46484	1.58691	1.46484	1.34277	1.64795	1.52588	1.40381	1.40381	1.40381	1.34277	0.0305176	-0.0305176	-0.0305176	0	0	0	-0.0305176	0.0305176	0	0.0305176	0
9	1.15967	1.46484	1.58691	1.52588	1.34277	1.70898	1.58691	1.40381	1.40381	1.40381	1.34277	0	0	0.0305176	-0.0610352	0.0305176	30.5176	0.0305176	-0.0305176	0	0.0305176	0.0305176
9.1	1.2207	1.52588	1.64795	1.52588	1.34277	1.70898	1.58691	1.46484	1.46484	1.46484	1.28174	0	0.0610352	0.0305176	0.0305176	0	0	-0.0610352	-0.0305176	-0.0305176	0.0610352	0
9.2	1.28174	1.46484	1.58691	1.52588	1.46484	1.64795	1.58691	1.46484	1.52588	1.40381	1.28174	-0.0305176	0	0.0610352	0	0	0	0	0	0.0305176	0.0305176	0.0305176
9.3	1.28174	1.46484	1.46484	1.52588	1.52588	1.58691	1.52588	1.46484	1.52588	1.40381	1.28174	0	0.0610352	-0.0610352	0	0	0	-0.0915527	0.0305176	0	0.0305176	0.0305176
9.4	1.2207	1.52588	1.34277	1.52588	1.52588	1.58691	1.46484	1.46484	1.52588	1.40381	1.28174	-0.0305176	0.0305176	0.0305176	0.0305176	0	-61.0352	-0.0305176	0.0610352	0.0305176	0	0.0305176
9.5	1.2207	1.58691	1.34277	1.46484	1.52588	1.52588	1.34277	1.46484	1.52588	1.34277	1.40381	0	0	0	-0.0305176	0.0305176	-30.5176	-0.0305176	0.0915527	0	0.0305176	0
9.6	1.15967	1.58691	1.46484	1.40381	1.46484	1.46484	1.28174	1.40381	1.52588	1.28174	1.46484	-0.0610352	0	0.0305176	-0.0305176	-0.0305176	61.0352	0	0.0610352	0.0305176	-0.0305176	0
9.7	1.15967	1.46484	1.64795	1.40381	1.46484	1.46484	1.28174	1.40381	1.52588	1.34277	1.52588	0	0	0.0305176	-0.0305176	0.0305176	-30.5176	-0.0610352	0.0610352	0	0	0.0305176
9.8	1.2207	1.34277	1.70898	1.40381	1.46484	1.52588	1.34277	1.46484	1.52588	1.40381	1.52588	0.0305176	-0.0305176	-0.0915527	0.0305176	-0.0305176	-30.5176	-0.0305176	0.0305176	0	0.0305176	0.0305176
9.9	1.2207	1.34277	1.70898	1.46484	1.52588	1.52588	1.34277	1.46484	1.58691	1.52588	1.58691	0	0.0305176	0.0305176	-0.0915527	0	-30.5176	-0.0915527	-0.0610352	-0.0610352	0.0305176	-0.0305176
10	1.2207	1.28174	1.64795	1.52588	1.52588	1.58691	1.28174	1.46484	1.58691	1.58691	1.58691	-0.0305176	0.0915527	0	0.0305176	-0.0305176	0	-0.0610352	0	0	0.0305176	0
10.1	1.2207	1.34277	1.58691	1.58691	1.58691	1.58691	1.34277	1.46484	1.58691	1.58691	1.58691	-0.0305176	0.0305176	0.0305176	-0.0915527	0.0305176	-30.5176	-0.0305176	0.0305176	0.0305176	0.0305176	0
10.2	1.15967	1.46484	1.46484	1.64795	1.58691	1.58691	1.40381	1.46484	1.52588	1.52588	1.52588	0	0.0610352	0	0	-0.0305176	-61.0352	-0.0305176	0.0305176	0	0.0305176	-0.0305176
10.3	1.15967	1.46484	1.46484	1.58691	1.58691	1.46484	1.52588	1.40381	1.46484	1.52588	1.52588	0	0.0610352	0	-0.0305176	0	-61.0352	-0.0305176	0.0305176	0.0305176	-0.0305176	-0.0305176
10.4	1.15967	1.52588	1.52588	1.58691	1.52588	1.40381	1.58691	1.34277	1.28174	1.52588	1.40381	0	0.0305176	0	0.0305176	0.0610352	-61.0352	0	0.0305176	0.0305176	0	-0.0305176
10.5	1.15967	1.40381	1.58691	1.46484	1.52588	1.40381	1.58691	1.40381	1.2207	1.52588	1.34277	0	0	-0.0305176	-0.0305176	-0.0305176	-30.5176	0	0.0305176	0.0305176	-0.0610352	0.0305176
10.6	1.15967	1.40381	1.58691	1.40381	1.58691	1.46484	1.52588	1.46484	1.28174	1.52588	1.40381	0.0305176	0.0305176	0.0305176	0	-0.0305176	0	-0.0305176	0	0	0.0305176	0
10.7	1.15967	1.40381	1.52588	1.40381	1.58691	1.52588	1.46484	1.46484	1.34277	1.40381	1.40381	0.0305176	0	0.0915527	-0.0305176	0	-91.5527	-0.0610352	0	0	0.0610352	0
10.8	1.2207	1.52588	1.52588	1.46484	1.64795	1.52588	1.40381	1.46484	1.40381	1.34277	1.40381	-0.0305176	0.0610352	0.0610352	-0.0305176	0	30.5176	-0.0305176	-0.0610352	-0.0305176	0.0305176	0
10.9	1.2207	1.58691	1.58691	1.46484	1.58691	1.46484	1.40381	1.46484	1.40381	1.28174	1.40381	0	0	0.0610352	-0.0610352	-0.0305176	-30.5176	-0.0305176	0.0305176	0.0305176	-0.0305176	0
11	1.2207	1.58691	1.64795	1.46484	1.58691	1.46484	1.46484	1.40381	1.46484	1.28174	1.40381	-0.0305176	0	0.0610352	0	0	-30.5176	0.0305176	0	0.0305176	0	0
11.1	1.2207	1.58691	1.64795	1.40381	1.58691	1.46484	1.52588	1.46484	1.46484	1.40381	1.40381	0	0.0610352	0	0	-0.0610352	-61.0352	0	0.0305176	0.0305176	0.0305176	-0.0305176
11.2	1.15967	1.58691	1.58691	1.40381	1.64795	1.46484	1.64795	1.52588	1.52588	1.40381	1.40381	0.0305176	0.0305176	0	0.0305176	-0.0305176	-122.07	0	0.0915527	0.0915527	0	-0.0305176
11.3	1.09863	1.52588	1.52588	1.46484	1.70898	1.46484	1.64795	1.58691	1.52588	1.40381	1.34277	0	0.0305176	0	-0.0305176	0.0305176	-61.0352	0	0.0305176	0.0305176	-0.0305176	0.0305176
11.4	1.09863	1.52588	1.46484	1.52588	1.70898	1.46484	1.64795	1.58691	1.46484	1.40381	1.34277	0	0	0.0610352	-0.0305176	0	30.5176	-0.0610352	-0.0305176	0	-0.0610352	0
11.5	1.2207	1.46484	1.46484	1.52588	1.77002	1.46484	1.58691	1.58691	1.40381	1.40381	1.34277	0.0305176	0.0305176	0.0305176	-0.0305176	0	0	-0.0610352	0.0305176	0	0.0305176	0.0305176
11.6	1.28174	1.34277	1.52588	1.46484	1.77002	1.58691	1.46484	1.58691	1.40381	1.40381	1.40381	0	0	0.152588	0.0305176	0.0305176	30.5176	-0.0305176	-0.0305176	0	0.0915527	0.0305176
11.7	1.34277	1.28174	1.52588	1.46484	1.77002	1.64795	1.46484	1.52588	1.46484	1.40381	1.40381	-0.0305176	0.0305176	0.0610352	-0.0610352	0.0305176	-30.5176	0	0	-0.0610352	0.0305176	0.0610352
11.8	1.28174	1.28174	1.52588	1.46484	1.77002	1.58691	1.40381	1.58691	1.46484	1.40381	1.40381	-0.0305176	0.0610352	-0.0610352	0.0305176	0.0305176	-30.5176	0	0.0305176	0	0.0305176	0
11.9	1.2207	1.34277	1.52588	1.52588	1.70898	1.52588	1.46484	1.58691	1.40381	1.40381	1.46484	0.0610352	0	0	0	0.0305176	-30.5176	0	0.0610352	0.0610352	0	-0.0610352
12	1.15967	1.40381	1.58691	1.52588	1.58691	1.40381	1.40381	1.52588	1.34277	1.34277	1.52588	0.0305176	0	0	-0.0305176	-0.0305176	-30.5176	0.0305176	0.0610352	0.0305176	-0.0305176	0
12.1	1.15967	1.46484	1.58691	1.58691	1.52588	1.46484	1.46484	1.46484	1.34277	1.34277	1.52588	-0.0305176	0.0305176	0.0305176	0	-0.0305176	-30.5176	0.0305176	0.0305176	0.0305176	0	-0.0305176
12.2	1.2207	1.46484	1.58691	1.58691	1.46484	1.58691	1.46484	1.40381	1.40381	1.28174	1.52588	0	0	0.0305176	-0.0610352	0.0305176	-30.5176	0	0.0305176	0.0305176	0	0.0305176
12.3	1.28174	1.34277	1.64795	1.58691	1.46484	1.64795	1.46484	1.46484	1.46484	1.28174	1.52588	-0.0915527	-0.0610352	0.0305176	-0.0305176	0.0305176	0	-0.0610352	0.0305176	0.0610352	0.0305176	0.0305176
12.4	1.2207	1.34277	1.64795	1.58691	1.52588	1.70898	1.46484	1.46484	1.52588	1.28174	1.58691	-0.0610352	0	0.0305176	-0.0305176	0.0305176	0	-0.0305176	0	0	0.0610352	0.0305176
12.5	1.2207	1.34277	1.70898	1.46484	1.58691	1.70898	1.46484	1.52588	1.46484	1.40381	1.58691	0	0.0305176	0.0915527	0	0.0305176	-30.5176	-0.0305176	0.0305176	0.0305176	0	0.0305176
12.6	1.2207	1.46484	1.64795	1.40381	1.52588	1.64795	1.40381	1.52588	1.40381	1.46484	1.52588	-0.0305176	0.0305176	0.0305176	-0.0305176	0	-30.5176	0	0	0	0.0305176	0.0305176
12.7	1.28174	1.58691	1.64795	1.40381	1.46484	1.64795	1.34277	1.58691	1.40381	1.46484	1.40381	0	0.0305176	0	0	-0.0610352	-30.5176	0.0305176	0.0305176	0.0305176	0	0
12.8	1.34277	1.64795	1.70898	1.46484	1.46484	1.58691	1.40381	1.64795	1.46484	1.46484	1.34277	0	0.0305176	0.0305176	0.0305176	-0.0305176	0	0	0	0.0915527	0.0305176	0.0610352
12.9	1.34277	1.64795	1.70898	1.52588	1.46484	1.52588	1.58691	1.70898	1.52588	1.52588	1.28174	0	0	0.0305176	0.0305176	-0.0305176	-30.5176	0	0.0610352	0.0610352	0	0
13	1.34277	1.64795	1.70898	1.52588	1.52588	1.52588	1.70898	1.70898	1.52588	1.58691	1.2207	0	0	0	0.0305176	0.0305176	-30.5176	-0.0305176	0	0.0610352	-0.0305176	0.0305176
13.1	1.28174	1.58691	1.64795	1.52588	1.58691	1.58691	1.64795	1.58691	1.52588	1.58691	1.2207	0	0.0305176	0.0305176	-0.0610352	0	61.0352	-0.0305176	0.0610352	0	0	0.0610352
13.2	1.34277	1.58691	1.64795	1.52588	1.58691	1.58691	1.52588	1.46484	1.52588	1.52588	1.28174	-0.0305176	0.0305176	0.0610352	-0.0610352	0.0305176	0	-0.0305176	0	0	0	0
13.3	1.34277	1.58691	1.64795	1.46484	1.64795	1.64795	1.34277	1.34277	1.52588	1.40381	1.28174	0	0.0305176	0.0305176	-0.0305176	0.0305176	30.5176	0	-0.0305176	0	0.0610352	-0.0305176
13.4	1.34277	1.58691	1.58691	1.46484	1.64795	1.64795	1.2207	1.28174	1.46484	1.28174	1.34277	0.0305176	0.0610352	0	0	-0.0305176	0	0	-0.0305176	0.0305176	0	0.0610352
13.5	1.28174	1.52588	1.64795	1.40381	1.58691	1.64795	1.2207	1.34277	1.40381	1.2207	1.34277	0.0305176	0.0305176	0.0610352	0	0	30.5176	0	-0.0610352	0	0	0
13.6	1.28174	1.46484	1.64795	1.40381	1.58691	1.64795	1.28174	1.40381	1.28174	1.2207	1.28174	0.0610352	0.0610352	0.0305176	0.0305176	-0.12207	0	0.0305176	0.0610352	0.0305176	0.0305176	-0.0305176
13.7	1.2207	1.40381	1.70898	1.40381	1.46484	1.58691	1.34277	1.46484	1.28174	1.34277	1.28174	0	0	0.0305176	0.0305176	0.0305176	-30.5176	0	0.0305176	0.0610352	0	0.0305176
13.8	1.2207	1.40381	1.64795	1.52588	1.40381	1.46484	1.46484	1.52588	1.28174	1.46484	1.34277	0.0305176	-0.0305176	0.0305176	-0.0610352	0.0610352	-30.5176	0	0	0.0305176	-0.0305176	-0.0305176
13.9	1.15967	1.46484	1.58691	1.52588	1.40381	1.40381	1.46484	1.58691	1.40381	1.52588	1.46484	-0.0610352	0	0.0610352	-0.0305176	0	0	-0.0305176	0	0.0305176	-0.0305176	-0.0305176
14	1.15967	1.52588	1.52588	1.46484	1.46484	1.40381	1.46484	1.64795	1.46484	1.52588	1.52588	-0.0305176	0	0.0305176	0	-0.0305176	30.5176	-0.0305176	-0.0305176	0	0	0.0305176
14.1	1.15967	1.52588	1.52588	1.40381	1.58691	1.52588	1.46484	1.64795	1.46484	1.52588	1.58691	-0.0305176	0.0610352	0.0305176	0.0610352	0	-61.0352	0	-0.0610352	0.0305176	0.0305176	-0.0305176
14.2	1.15967	1.52588	1.52588	1.34277	1.64795	1.58691	1.46484	1.58691	1.46484	1.52588	1.52588	-0.0305176	0.0305176	0.0305176	0.0305176	0	-30.5176	0.0610352	-0.0305176	-0.0305176	-0.0610352	0
14.3	1.28174	1.46484	1.52588	1.34277	1.70898	1.58691	1.52588	1.52588	1.40381	1.46484	1.52588	0.0610352	0.0305176	0.0305176	0.0610352	0.0305176	-91.5527	-0.0610352	-0.0610352	0	0.0305176	-0.0305176
14.4	1.34277	1.40381	1.46484	1.40381	1.70898	1.52588	1.46484	1.46484	1.40381	1.46484	1.52588	0	0.0305176	0.0305176	0	0	30.5176	0	0	-0.0305176	0.0915527	-0.0305176
14.5	1.34277	1.34277	1.46484	1.40381	1.58691	1.52588	1.46484	1.40381	1.52588	1.46484	1.46484	0.0305176	-0.0305176	0.0610352	0.0305176	0.0305176	0	0	0.0610352	0	0	-0.0915527
14.6	1.28174	1.34277	1.40381	1.46484	1.46484	1.64795	1.34277	1.46484	1.64795	1.40381	1.40381	0	-0.0305176	0.0610352	-0.0305176	0	-30.5176	-0.0305176	0	0.0305176	0	-0.0305176
14.7	1.34277	1.28174	1.40381	1.46484	1.40381	1.70898	1.34277	1.52588	1.64795	1.34277	1.28174	-0.0305176	-0.0305176	0	-0.0305176	-0.0305176	30.5176	0	-0.0610352	-0.0610352	0	-0.0305176
14.8	1.34277	1.28174	1.40381	1.52588	1.46484	1.83105	1.40381	1.52588	1.58691	1.34277	1.28174	0	0	-0.0305176	0	-0.0305176	30.5176	-0.0305176	-0.0305176	0.0305176	0	-0.0305176
14.9	1.40381	1.28174	1.46484	1.58691	1.64795	1.77002	1.34277	1.52588	1.52588	1.40381	1.28174	0	-0.0305176	0.0610352	0	0	-30.5176	0	-0.0305176	0	-0.0305176	-0.0610352
15	1.40381	1.34277	1.58691	1.64795	1.70898	1.58691	1.34277	1.46484	1.46484	1.52588	1.28174	0	0	0.0305176	-0.0305176	0	0	-0.0305176	-0.0305176	-0.0305176	0	0.0610352
15.1	1.28174	1.40381	1.70898	1.70898	1.64795	1.46484	1.34277	1.34277	1.34277	1.52588	1.34277	-0.0305176	0.0915527	0.0305176	-0.0305176	0	30.5176	-0.0305176	0	-0.0305176	0	0
15.2	1.2207	1.58691	1.77002	1.64795	1.46484	1.34277	1.40381	1.28174	1.34277	1.46484	1.34277	-0.0305176	0.0305176	0	-0.0610352	0.0610352	0	0.0305176	-0.0305176	-0.0305176	0	-0.0610352
15.3	1.15967	1.64795	1.64795	1.58691	1.34277	1.40381	1.40381	1.34277	1.34277	1.40381	1.28174	0.0305176	0	0	-0.0305176	0.0305176	-30.5176	0.0305176	0	0	0.0305176	-0.0305176
15.4	1.0376	1.64795	1.58691	1.58691	1.28174	1.40381	1.40381	1.46484	1.34277	1.40381	1.2207	-0.0305176	0	-0.0305176	0.0305176	0.0305176	0	0.0305176	0.0610352	0	0.0305176	0
15.5	0.976562	1.52588	1.58691	1.52588	1.28174	1.34277	1.40381	1.58691	1.34277	1.46484	1.2207	-0.0305176	-0.0305176	-0.0305176	0.0305176	-0.0610352	0	0.0610352	0	0.0610352	0	0
15.6	0.976562	1.46484	1.58691	1.52588	1.34277	1.34277	1.40381	1.58691	1.40381	1.46484	1.28174	0	-0.0305176	0	0.0305176	0.0305176	-61.0352	0	0.0305176	0.0305176	-0.0305176	0.0610352
15.7	1.0376	1.40381	1.64795	1.46484	1.46484	1.28174	1.46484	1.58691	1.40381	1.46484	1.40381	0.0915527	0.0305176	0	-0.0305176	0.0915527	-30.5176	0	0	-0.0610352	0	0.0305176
15.8	1.09863	1.40381	1.64795	1.46484	1.52588	1.34277	1.52588	1.52588	1.34277	1.40381	1.52588	-0.0305176	0	0.0305176	-0.0610352	0.0610352	0	-0.0610352	0.0305176	-0.0305176	0	0.0610352
15.9	1.15967	1.46484	1.58691	1.46484	1.52588	1.40381	1.58691	1.52588	1.40381	1.40381	1.52588	-0.0305176	0	0.0610352	-0.0305176	0.0610352	0	-0.0305176	0	-0.0305176	0.0610352	0
16	1.2207	1.52588	1.52588	1.46484	1.58691	1.40381	1.64795	1.52588	1.34277	1.46484	1.46484	-0.0915527	0	-0.0305176	0	0	61.0352	0	0	0.0305176	0	-0.0610352
16.1	1.2207	1.52588	1.46484	1.40381	1.64795	1.46484	1.64795	1.52588	1.34277	1.46484	1.40381	-0.0305176	0.0305176	0.0305176	0	0	-61.0352	0	0	0.0305176	0	0.0305176
16.2	1.28174	1.52588	1.40381	1.40381	1.64795	1.52588	1.64795	1.52588	1.40381	1.52588	1.34277	0.0305176	0	-0.0305176	0.0305176	-0.0305176	-61.0352	0.0305176	0.0305176	0	0	0
16.3	1.34277	1.52588	1.40381	1.46484	1.64795	1.58691	1.58691	1.46484	1.46484	1.52588	1.34277	0.0305176	0	-0.0305176	0.0915527	-0.0305176	30.5176	0	0.0305176	0	-0.0610352	0
16.4	1.2207	1.52588	1.46484	1.52588	1.58691	1.58691	1.46484	1.40381	1.52588	1.46484	1.34277	0	0.0305176	0	0	0.0305176	30.5176	-0.0305176	0	0.0305176	-0.0610352	0.0305176
16.5	1.15967	1.52588	1.52588	1.58691	1.52588	1.58691	1.40381	1.34277	1.46484	1.52588	1.34277	0	0	0.0610352	0	0.0610352	0	-0.0305176	0.0305176	0	-0.0305176	0
16.6	1.09863	1.46484	1.52588	1.58691	1.52588	1.58691	1.40381	1.34277	1.40381	1.46484	1.34277	-0.0305176	0	0	-0.0305176	0.0305176	-30.5176	-0.0305176	0	0	0	0
16.7	1.09863	1.46484	1.52588	1.58691	1.58691	1.52588	1.40381	1.40381	1.34277	1.46484	1.40381	-0.0610352	0.0305176	0	0	0.0305176	0	0.0305176	-0.0305176	-0.0305176	0	0
16.8	1.15967	1.46484	1.58691	1.58691	1.58691	1.52588	1.46484	1.46484	1.28174	1.46484	1.40381	0.0610352	0	0	0	-0.0305176	-30.5176	0	0	-0.0305176	0.0305176	0
16.9	1.2207	1.52588	1.64795	1.58691	1.64795	1.52588	1.52588	1.46484	1.34277	1.40381	1.40381	-0.0610352	0.0305176	0	0.0305176	-0.0305176	0	0.0305176	0.0305176	-0.0610352	-0.0305176	-0.0610352
17	1.28174	1.58691	1.70898	1.52588	1.58691	1.52588	1.52588	1.52588	1.46484	1.46484	1.34277	0.0610352	0	-0.0305176	0	-0.0305176	-30.5176	-0.0305176	0.0305176	-0.0305176	-0.0305176	-0.0305176
17.1	1.34277	1.52588	1.70898	1.46484	1.58691	1.58691	1.52588	1.58691	1.52588	1.46484	1.28174	0	0	0.0610352	0.0305176	-0.0305176	-30.5176	0	0.0305176	0.0305176	0	-0.0305176
17.2	1.28174	1.46484	1.70898	1.46484	1.58691	1.52588	1.52588	1.64795	1.52588	1.40381	1.28174	0	-0.0610352	0.0305176	0.0305176	0	0	0	-0.0305176	0	-0.0305176	-0.0610352
17.3	1.2207	1.40381	1.64795	1.52588	1.46484	1.52588	1.40381	1.58691	1.46484	1.34277	1.40381	0	0	0	0	0	30.5176	0.0610352	-0.0305176	0	-0.0305176	0.0305176
17.4	1.2207	1.46484	1.52588	1.52588	1.28174	1.52588	1.40381	1.40381	1.40381	1.28174	1.46484	-0.0305176	0	0	0	0.0305176	-30.5176	0.0305176	0.0305176	-0.0305176	-0.0610352	-0.0305176
17.5	1.2207	1.52588	1.46484	1.52588	1.2207	1.58691	1.46484	1.28174	1.40381	1.15967	1.46484	0	0.0305176	0	0	0	30.5176	0	0	-0.0305176	-0.0610352	-0.0305176
17.6	1.2207	1.52588	1.40381	1.52588	1.2207	1.58691	1.46484	1.15967	1.34277	1.15967	1.52588	0	0.0305176	0	0	0.0305176	-61.0352	0	-0.0305176	-0.0915527	0.0305176	-0.0610352
17.7	1.28174	1.52588	1.40381	1.52588	1.34277	1.58691	1.52588	1.2207	1.40381	1.28174	1.46484	0.0305176	0.0305176	-0.0305176	-0.0610352	0	30.5176	0	0.0305176	-0.0305176	0	-0.0915527
17.8	1.2207	1.46484	1.46484	1.46484	1.52588	1.58691	1.58691	1.34277	1.46484	1.40381	1.46484	0	0	0	0	0	-30.5176	-0.0305176	-0.0305176	0	0	-0.0915527
17.9	1.09863	1.34277	1.52588	1.46484	1.70898	1.64795	1.58691	1.46484	1.46484	1.46484	1.40381	0.0610352	-0.0915527	-0.0610352	-0.0610352	-0.0305176	30.5176	0	0	-0.0305176	-0.0305176	-0.12207
18	1.0376	1.28174	1.58691	1.52588	1.83105	1.58691	1.52588	1.52588	1.52588	1.46484	1.28174	0.0610352	-0.0305176	-0.0305176	0	-0.0305176	-61.0352	0	0	0.0305176	-0.0915527	-0.0610352
18.1	1.09863	1.28174	1.64795	1.52588	1.83105	1.52588	1.52588	1.52588	1.52588	1.40381	1.15967	0.0305176	-0.0610352	0	0	0.0305176	61.0352	-0.0610352	0	-0.0305176	-0.0610352	-0.0305176
18.2	1.15967	1.40381	1.58691	1.52588	1.83105	1.46484	1.46484	1.52588	1.46484	1.34277	1.09863	0.0305176	-0.0305176	0.0305176	0	0.0915527	61.0352	-0.0305176	-0.0305176	-0.0305176	-0.0305176	-0.0305176
18.3	1.15967	1.52588	1.58691	1.46484	1.70898	1.46484	1.40381	1.52588	1.40381	1.2207	1.15967	0	-0.0305176	0	-0.0305176	0.0305176	30.5176	-0.0305176	0.0305176	0	0	-0.0305176
18.4	1.09863	1.52588	1.58691	1.52588	1.64795	1.46484	1.40381	1.52588	1.34277	1.15967	1.2207	-0.0305176	-0.0305176	-0.0305176	-0.0305176	0.0610352	0	0	-0.0305176	-0.0610352	-0.0305176	0
18.5	1.09863	1.52588	1.58691	1.58691	1.58691	1.46484	1.40381	1.46484	1.34277	1.2207	1.34277	-0.0305176	-0.0305176	0	-0.0610352	0	30.5176	0	0	-0.0305176	0	-0.0305176
18.6	1.15967	1.52588	1.58691	1.58691	1.58691	1.52588	1.52588	1.40381	1.40381	1.34277	1.40381	0	0.0305176	-0.0305176	0	0	0	0.0305176	0	-0.0305176	0.0305176	-0.0305176
18.7	1.2207	1.46484	1.46484	1.46484	1.58691	1.52588	1.58691	1.40381	1.34277	1.34277	1.46484	0	-0.0305176	-0.0305176	0	0	30.5176	0	0.0305176	0	-0.0610352	0
18.8	1.28174	1.40381	1.40381	1.34277	1.52588	1.46484	1.46484	1.40381	1.34277	1.34277	1.46484	-0.0305176	-0.0610352	-0.0305176	0	0.0305176	-30.5176	0	0	0	-0.0610352	0
18.9	1.28174	1.40381	1.46484	1.34277	1.46484	1.34277	1.34277	1.40381	1.28174	1.34277	1.40381	0.0305176	-0.0305176	-0.0305176	0	0.0305176	91.5527	0	0	0.0305176	-0.0305176	-0.0305176
19	1.28174	1.40381	1.46484	1.34277	1.34277	1.28174	1.2207	1.40381	1.2207	1.34277	1.34277	-0.0610352	-0.0305176	0	0	0.0915527	61.0352	-0.0305176	0.0610352	0	0	0.0305176
19.1	1.28174	1.40381	1.46484	1.34277	1.34277	1.2207	1.2207	1.40381	1.2207	1.34277	1.28174	-0.0610352	-0.0610352	-0.0610352	0	0.0305176	0	0	-0.0305176	-0.0610352	0	-0.0305176
19.2	1.15967	1.46484	1.34277	1.40381	1.34277	1.28174	1.34277	1.40381	1.28174	1.40381	1.28174	0	0	0	0	0.0305176	30.5176	-0.0305176	0.0305176	0	0.0305176	-0.0305176
19.3	1.15967	1.46484	1.28174	1.40381	1.34277	1.34277	1.34277	1.34277	1.34277	1.46484	1.34277	0	-0.0610352	-0.0305176	0	-0.0305176	-30.5176	0.0305176	0	0	0.0305176	0
19.4	1.15967	1.52588	1.28174	1.40381	1.40381	1.40381	1.40381	1.34277	1.40381	1.46484	1.34277	0.0610352	-0.0305176	0	0	0.0305176	61.0352	0	0.0305176	-0.0305176	-0.0305176	0
19.5	1.15967	1.58691	1.28174	1.46484	1.40381	1.40381	1.40381	1.40381	1.52588	1.46484	1.28174	0.0305176	0.0305176	-0.0305176	0.0305176	0	0	0.0305176	0	0	-0.0305176	-0.0305176
19.6	1.15967	1.58691	1.34277	1.52588	1.46484	1.34277	1.52588	1.46484	1.52588	1.40381	1.28174	0.0305176	-0.0610352	-0.0305176	0	0	30.5176	0.0305176	0.0305176	-0.0305176	-0.0610352	0
19.7	1.15967	1.52588	1.46484	1.58691	1.46484	1.34277	1.58691	1.52588	1.46484	1.34277	1.34277	0.0305176	-0.0915527	-0.0610352	0.0915527	0.0915527	30.5176	-0.0305176	0	0	-0.0305176	-0.0610352
19.8	1.09863	1.40381	1.52588	1.58691	1.52588	1.34277	1.58691	1.46484	1.46484	1.28174	1.40381	0	-0.0610352	-0.0305176	0	0.0610352	91.5527	0.0305176	0	-0.0915527	-0.0305176	0.0610352
19.9	1.09863	1.28174	1.52588	1.58691	1.52588	1.40381	1.58691	1.46484	1.46484	1.2207	1.40381	0.0305176	-0.0305176	-0.0305176	0	0.0305176	61.0352	-0.0305176	0.0610352	0	0.0305176	0
20	1.15967	1.28174	1.52588	1.52588	1.52588	1.46484	1.46484	1.46484	1.52588	1.2207	1.40381	0	0.0305176	0	0.0305176	0	30.5176	0.0305176	-0.0305176	-0.0305176	0	0
20.1	1.15967	1.34277	1.58691	1.46484	1.58691	1.52588	1.46484	1.46484	1.52588	1.28174	1.34277	0.0305176	0	-0.0610352	0	0	30.5176	0.0305176	0	-0.0610352	-0.0305176	-0.0610352
20.2	1.15967	1.46484	1.58691	1.40381	1.52588	1.58691	1.40381	1.46484	1.52588	1.34277	1.28174	0.0305176	0.0305176	-0.0305176	0.0305176	0	61.0352	0	0.0305176	0	0	-0.0610352
20.3	1.09863	1.46484	1.58691	1.34277	1.52588	1.58691	1.34277	1.46484	1.52588	1.34277	1.28174	0.0305176	-0.0305176	-0.0610352	0.0610352	0	30.5176	0.0305176	0.0305176	-0.0610352	-0.0305176	-0.0610352
20.4	1.09863	1.46484	1.52588	1.28174	1.52588	1.58691	1.34277	1.40381	1.40381	1.28174	1.34277	0.0305176	-0.0610352	-0.0610352	0	0.0305176	30.5176	0.0610352	0.0305176	0	-0.0610352	-0.0610352
20.5	1.09863	1.46484	1.40381	1.34277	1.52588	1.52588	1.28174	1.40381	1.34277	1.34277	1.34277	0.0305176	0	-0.0610352	0.0305176	0.0305176	61.0352	0	0	-0.0610352	-0.0610352	-0.0610352
20.6	1.15967	1.46484	1.34277	1.40381	1.58691	1.46484	1.34277	1.40381	1.28174	1.46484	1.2207	0.0305176	-0.0305176	0	0.0610352	0.0305176	61.0352	0.0305176	0	0	-0.0305176	-0.0305176
20.7	1.2207	1.40381	1.28174	1.46484	1.64795	1.34277	1.40381	1.40381	1.28174	1.52588	1.15967	0.0305176	-0.0305176	0	-0.0305176	0.0305176	30.5176	0.0305176	0	-0.0610352	-0.0305176	0
20.8	1.2207	1.40381	1.34277	1.52588	1.52588	1.40381	1.46484	1.40381	1.28174	1.58691	1.15967	-0.0305176	0	0	-0.0305176	0.0610352	61.0352	0	0	-0.0305176	0.0305176	-0.0610352
20.9	1.15967	1.40381	1.40381	1.52588	1.40381	1.52588	1.46484	1.40381	1.34277	1.52588	1.2207	0.0610352	0.0610352	-0.0305176	-0.0305176	0.0305176	30.5176	0.0305176	-0.0305176	-0.0610352	0.0305176	0
21	1.09863	1.40381	1.52588	1.46484	1.28174	1.58691	1.40381	1.40381	1.46484	1.40381	1.34277	0.0305176	0	-0.0305176	-0.0305176	0	30.5176	0.0305176	-0.0305176	-0.0305176	-0.0610352	0
21.1	1.15967	1.40381	1.64795	1.40381	1.28174	1.52588	1.28174	1.46484	1.52588	1.34277	1.46484	0.0610352	-0.0610352	-0.0610352	-0.0610352	0	0	-0.0305176	0	-0.0305176	-0.0305176	-0.0305176
21.2	1.2207	1.34277	1.64795	1.40381	1.40381	1.52588	1.2207	1.52588	1.52588	1.34277	1.46484	0	-0.0305176	0	-0.0305176	0	30.5176	0	0	-0.0305176	-0.0610352	-0.0305176
21.3	1.28174	1.28174	1.52588	1.40381	1.52588	1.52588	1.28174	1.52588	1.46484	1.34277	1.34277	0	-0.0610352	-0.0305176	-0.0610352	0	0	0.0305176	-0.0305176	-0.0305176	0.0305176	0
21.4	1.2207	1.2207	1.46484	1.52588	1.52588	1.58691	1.34277	1.52588	1.40381	1.40381	1.34277	0.0305176	-0.0305176	0	0	0	0	0	0.0610352	0	0	-0.0305176
21.5	1.09863	1.28174	1.40381	1.58691	1.52588	1.64795	1.40381	1.52588	1.40381	1.40381	1.28174	0.0305176	-0.0610352	-0.0305176	-0.0305176	0.0305176	0	0	0.0305176	0.0610352	-0.0305176	-0.0305176
21.6	0.976562	1.34277	1.46484	1.58691	1.58691	1.58691	1.40381	1.52588	1.34277	1.34277	1.28174	0.0610352	0.0305176	-0.0305176	-0.0610352	0.0305176	0	-0.0305176	-0.0305176	-0.0610352	-0.0305176	0
21.7	0.976562	1.46484	1.52588	1.52588	1.58691	1.52588	1.40381	1.46484	1.34277	1.40381	1.28174	0.0305176	0	-0.0610352	-0.0305176	0.0305176	30.5176	-0.0610352	0	-0.0305176	0	0
21.8	1.0376	1.46484	1.58691	1.52588	1.52588	1.46484	1.40381	1.46484	1.34277	1.46484	1.34277	-0.0305176	-0.0610352	0	-0.0305176	0	30.5176	-0.0305176	0.0305176	-0.0305176	0.0305176	0.0305176
21.9	1.09863	1.46484	1.58691	1.52588	1.46484	1.46484	1.46484	1.46484	1.40381	1.52588	1.34277	0	0	-0.0305176	0	0	-30.5176	0.0305176	0.0305176	-0.0610352	-0.0305176	0
22	1.09863	1.40381	1.58691	1.52588	1.40381	1.58691	1.52588	1.40381	1.46484	1.46484	1.28174	-0.0610352	-0.0610352	-0.0305176	0.0305176	0	-61.0352	0	0.0305176	0.0305176	0	-0.0610352
22.1	1.09863	1.40381	1.52588	1.52588	1.40381	1.58691	1.52588	1.46484	1.52588	1.40381	1.15967	0.0305176	-0.0915527	0	0.0305176	0.0610352	0	0.0305176	0.0305176	0.0610352	-0.0305176	0
22.2	1.15967	1.40381	1.40381	1.52588	1.46484	1.52588	1.46484	1.46484	1.52588	1.34277	1.09863	0.0305176	-0.0610352	0	0	0.0610352	30.5176	0	0.0305176	0	-0.0305176	0
22.3	1.15967	1.40381	1.34277	1.46484	1.46484	1.46484	1.40381	1.40381	1.46484	1.28174	1.0376	0.0305176	0.0610352	-0.0305176	-0.0305176	0.0915527	0	-0.0305176	0.0305176	0	-0.0305176	0
22.4	1.2207	1.40381	1.28174	1.52588	1.46484	1.40381	1.34277	1.34277	1.34277	1.28174	1.09863	-0.0305176	0	0.0610352	0	0	-30.5176	-0.0305176	0	-0.0305176	0	0.0305176
22.5	1.2207	1.40381	1.28174	1.52588	1.46484	1.40381	1.34277	1.28174	1.28174	1.34277	1.2207	-0.0305176	-0.0305176	0.0610352	0	-0.0305176	61.0352	-0.0305176	0	0	0	0
22.6	1.15967	1.40381	1.28174	1.58691	1.52588	1.46484	1.40381	1.28174	1.2207	1.34277	1.34277	0	-0.0305176	0.0915527	0.0610352	0.0305176	30.5176	-0.0305176	0.0305176	-0.0305176	0.0610352	0
22.7	1.09863	1.40381	1.40381	1.64795	1.58691	1.52588	1.52588	1.28174	1.2207	1.40381	1.46484	0.0305176	0	-0.0610352	-0.0305176	-0.0305176	0	0	0.0610352	-0.0305176	0.0305176	0
22.8	1.0376	1.40381	1.46484	1.58691	1.64795	1.52588	1.52588	1.34277	1.2207	1.52588	1.46484	0.0305176	0	0	0	0	-30.5176	0	0.0305176	0.0610352	0.0305176	-0.0610352
22.9	1.09863	1.34277	1.52588	1.52588	1.58691	1.46484	1.58691	1.40381	1.28174	1.52588	1.40381	0.0610352	-0.0305176	0	0.0305176	-0.0610352	0	0.0305176	0.0305176	0.0610352	-0.0305176	-0.0305176
23	1.09863	1.34277	1.52588	1.34277	1.58691	1.46484	1.58691	1.40381	1.28174	1.52588	1.40381	0.0305176	-0.0610352	0	0.0305176	0	0	0.0610352	0.0305176	0	0	0.0610352
23.1	1.15967	1.28174	1.58691	1.28174	1.58691	1.40381	1.58691	1.40381	1.34277	1.52588	1.46484	0.0915527	0	0.0305176	-0.0610352	0.0305176	30.5176	0	0.0305176	0.0610352	0	0.0305176
23.2	1.28174	1.34277	1.58691	1.28174	1.58691	1.40381	1.40381	1.40381	1.46484	1.52588	1.52588	0.0305176	0.0610352	0.0305176	0	0.0305176	61.0352	0	-0.0305176	0	-0.0305176	-0.0305176
23.3	1.34277	1.34277	1.58691	1.40381	1.64795	1.34277	1.28174	1.52588	1.52588	1.52588	1.46484	0.0305176	0.0305176	-0.0305176	0.0305176	0.0610352	30.5176	-0.0305176	-0.0305176	-0.0305176	0	0.0305176
23.4	1.34277	1.40381	1.64795	1.46484	1.52588	1.34277	1.40381	1.64795	1.52588	1.40381	1.40381	0	0	0	-0.0610352	0.0305176	91.5527	0	0.0305176	-0.0305176	0.0305176	0.0305176
23.5	1.34277	1.40381	1.58691	1.46484	1.46484	1.46484	1.58691	1.64795	1.52588	1.34277	1.40381	0	0	0.0305176	-0.0305176	-0.0305176	0	0.0305176	-0.0305176	0.0305176	-0.0305176	-0.0305176
23.6	1.28174	1.34277	1.46484	1.52588	1.46484	1.52588	1.64795	1.52588	1.40381	1.28174	1.28174	0.0305176	0.0610352	0	0.0305176	-0.0305176	61.0352	0.0610352	0	0.0305176	0	0.0305176
23.7	1.15967	1.34277	1.40381	1.58691	1.52588	1.58691	1.58691	1.40381	1.40381	1.2207	1.28174	0.0610352	0	0	0.0305176	-0.0305176	0	0.0305176	0.0305176	0.0305176	0	-0.0610352
23.8	1.0376	1.40381	1.46484	1.64795	1.52588	1.58691	1.40381	1.40381	1.40381	1.15967	1.28174	0.0915527	0.0610352	0	-0.0305176	0	0	0.0610352	0.0305176	0.0610352	-0.0610352	-0.0305176
23.9	1.09863	1.58691	1.52588	1.64795	1.52588	1.70898	1.2207	1.46484	1.40381	1.2207	1.28174	0.0305176	0	0.0610352	0.0305176	-0.0305176	30.5176	0.0610352	0	0.0305176	0	0.0305176
24	1.09863	1.64795	1.58691	1.64795	1.52588	1.70898	1.09863	1.52588	1.40381	1.28174	1.28174	0.0305176	0.0305176	0.0305176	0.0305176	0.0610352	91.5527	-0.0610352	-0.0305176	-0.0305176	0	-0.0305176
24.1	1.09863	1.58691	1.52588	1.64795	1.52588	1.64795	1.15967	1.52588	1.40381	1.40381	1.28174	0.0305176	0	0.0305176	-0.0610352	0	30.5176	0	-0.0305176	0	-0.0305176	0
24.2	1.09863	1.52588	1.46484	1.58691	1.52588	1.58691	1.34277	1.58691	1.40381	1.52588	1.34277	0.0305176	0.0610352	0	0	0.0305176	30.5176	0.0305176	-0.0610352	-0.0610352	-0.0305176	0
24.3	1.15967	1.46484	1.46484	1.58691	1.58691	1.58691	1.52588	1.58691	1.34277	1.52588	1.46484	-0.0305176	0	0.0305176	0	-0.0305176	-61.0352	0.0305176	-0.0305176	0	-0.0305176	0
24.4	1.2207	1.40381	1.46484	1.52588	1.58691	1.64795	1.52588	1.58691	1.34277	1.52588	1.52588	0.0305176	0.0305176	-0.0305176	-0.0305176	-0.0305176	0	0.0305176	-0.0305176	0.0305176	0.0610352	0.0305176
24.5	1.2207	1.46484	1.52588	1.46484	1.64795	1.58691	1.52588	1.52588	1.34277	1.52588	1.52588	0.0610352	0	0	0	0	0	0	0	0	0.0305176	0
24.6	1.15967	1.46484	1.58691	1.46484	1.58691	1.52588	1.40381	1.40381	1.34277	1.40381	1.46484	0.0305176	-0.0305176	0	-0.0305176	0	0	-0.0305176	-0.0305176	0.0610352	0.0305176	-0.0915527
24.7	1.09863	1.46484	1.70898	1.46484	1.52588	1.46484	1.34277	1.2207	1.40381	1.34277	1.34277	0	-0.0305176	0	0	0	-30.5176	-0.0305176	0	-0.0305176	0	0
24.8	0.976562	1.40381	1.83105	1.40381	1.40381	1.40381	1.34277	1.15967	1.40381	1.34277	1.34277	-0.0305176	0	0	-0.0610352	0	0	0	0	0.0305176	0.0305176	0.0610352
24.9	0.976562	1.40381	1.83105	1.46484	1.40381	1.34277	1.34277	1.2207	1.40381	1.34277	1.40381	0	-0.0305176	-0.0305176	-0.0305176	-0.0305176	-30.5176	-0.0305176	-0.0305176	0.0305176	0	0.0305176
25	1.0376	1.46484	1.70898	1.46484	1.46484	1.28174	1.40381	1.34277	1.34277	1.34277	1.46484	0	0.0305176	0	-0.0305176	-0.0305176	0	-0.0305176	-0.0305176	-0.0610352	0.0305176	0.0305176
25.1	1.15967	1.46484	1.58691	1.52588	1.46484	1.28174	1.40381	1.52588	1.40381	1.34277	1.40381	-0.0305176	0	-0.0305176	0	0	0	-0.0305176	0	0	0.0305176	0.0305176
25.2	1.28174	1.46484	1.46484	1.46484	1.52588	1.34277	1.46484	1.64795	1.40381	1.28174	1.34277	-0.0305176	0	-0.0305176	-0.0305176	-0.0915527	-30.5176	-0.0305176	-0.0305176	-0.0610352	0.0610352	0.0305176
25.3	1.34277	1.46484	1.40381	1.52588	1.52588	1.40381	1.52588	1.70898	1.46484	1.28174	1.28174	0	0	0.0305176	0.0305176	0	-30.5176	-0.0305176	0	0.0305176	0.0305176	0
25.4	1.34277	1.46484	1.46484	1.52588	1.52588	1.46484	1.46484	1.64795	1.46484	1.34277	1.34277	0	-0.0610352	0	0	-0.0305176	-61.0352	0.0305176	0	0.0305176	0.0610352	-0.0305176
25.5	1.28174	1.46484	1.46484	1.64795	1.52588	1.52588	1.40381	1.52588	1.46484	1.34277	1.40381	0	0	-0.0305176	0	0	-61.0352	0.0610352	0.0610352	0.0305176	0	-0.0610352
25.6	1.2207	1.46484	1.46484	1.70898	1.58691	1.58691	1.34277	1.40381	1.40381	1.40381	1.40381	-0.0305176	0	0.0305176	0	0	0	0	0.0305176	0.0305176	0.0305176	0.0610352
25.7	1.15967	1.46484	1.46484	1.77002	1.52588	1.52588	1.34277	1.34277	1.34277	1.40381	1.34277	0.0305176	0.0610352	0	0	0.0305176	0	-0.0610352	0	-0.0305176	0.0305176	0.0610352
25.8	1.15967	1.46484	1.40381	1.70898	1.52588	1.40381	1.34277	1.34277	1.34277	1.46484	1.34277	-0.0305176	0.0305176	0	0	0	0	0	0	0	0.0610352	0.0305176
25.9	1.15967	1.52588	1.46484	1.58691	1.46484	1.40381	1.40381	1.40381	1.28174	1.46484	1.28174	-0.0915527	-0.0305176	0.0305176	0	0	-30.5176	-0.0610352	0	0	0.0305176	0.0305176
26	1.15967	1.52588	1.58691	1.52588	1.40381	1.34277	1.40381	1.40381	1.34277	1.40381	1.28174	-0.0305176	0.0610352	0.0610352	0.0305176	0	-30.5176	0	0.0305176	0.0305176	0.0610352	0.0305176
26.1	1.15967	1.52588	1.64795	1.52588	1.40381	1.34277	1.40381	1.40381	1.40381	1.28174	1.28174	-0.0305176	-0.0305176	-0.0305176	0	-0.0305176	-61.0352	0.0305176	-0.0305176	0	0.0610352	0
26.2	1.09863	1.46484	1.64795	1.46484	1.52588	1.40381	1.40381	1.46484	1.40381	1.2207	1.34277	0	0.0305176	-0.0610352	0.0610352	-0.0305176	0	0	-0.0305176	0.0915527	0.0305176	0
26.3	1.09863	1.46484	1.52588	1.46484	1.58691	1.46484	1.40381	1.52588	1.40381	1.2207	1.34277	0	0	0	0.0305176	0.0305176	-30.5176	0.0610352	0.0305176	0.0305176	0	0.0305176
26.4	1.2207	1.46484	1.46484	1.34277	1.64795	1.64795	1.46484	1.58691	1.40381	1.34277	1.40381	0.0305176	0.0305176	0	0.0305176	0	-61.0352	0.0305176	0	0	0	0
26.5	1.28174	1.46484	1.46484	1.2207	1.64795	1.70898	1.46484	1.58691	1.46484	1.52588	1.46484	-0.0610352	0	0	-0.0305176	-0.0610352	-30.5176	0	0	0.0305176	0	0
26.6	1.34277	1.46484	1.52588	1.2207	1.58691	1.70898	1.46484	1.52588	1.52588	1.58691	1.52588	0	0.0610352	0.0305176	0	0	0	0.0305176	0	0	0.0305176	0.12207
26.7	1.28174	1.52588	1.52588	1.28174	1.52588	1.64795	1.46484	1.52588	1.52588	1.52588	1.58691	-0.0305176	0.0610352	0	-0.0305176	-0.0305176	-30.5176	0.0610352	0	0	0	0.0610352
26.8	1.28174	1.52588	1.52588	1.40381	1.46484	1.64795	1.46484	1.52588	1.46484	1.52588	1.52588	0.0305176	0.0305176	0	0.0305176	-0.0610352	30.5176	0.0610352	0	0	0.0305176	0.0610352
26.9	1.2207	1.52588	1.52588	1.52588	1.52588	1.64795	1.46484	1.46484	1.40381	1.58691	1.46484	-0.0305176	0	-0.0305176	0.0610352	-0.0610352	-30.5176	0.0610352	0.0305176	0.0305176	0	0.0305176
27	1.2207	1.40381	1.52588	1.58691	1.58691	1.58691	1.52588	1.40381	1.34277	1.58691	1.34277	0	0.0305176	0	0.0915527	0.0305176	0	0.0305176	0	0.0610352	0.0305176	0.0305176
27.1	1.2207	1.34277	1.52588	1.64795	1.64795	1.52588	1.52588	1.46484	1.28174	1.58691	1.34277	0	-0.0305176	0	0.0305176	-0.0610352	-30.5176	0	0	0.0610352	0	0
27.2	1.28174	1.40381	1.64795	1.58691	1.64795	1.46484	1.58691	1.52588	1.34277	1.58691	1.34277	0.0305176	0.0915527	0	0	0	0	0.0305176	-0.0305176	0.0305176	0.0305176	0
27.3	1.28174	1.52588	1.70898	1.52588	1.64795	1.40381	1.58691	1.64795	1.46484	1.58691	1.34277	-0.0610352	-0.0305176	-0.0305176	-0.0305176	0	-30.5176	0.0305176	-0.0305176	0.0305176	0.0305176	0.0610352
27.4	1.2207	1.52588	1.70898	1.40381	1.58691	1.46484	1.52588	1.70898	1.52588	1.58691	1.34277	-0.0305176	0.0915527	-0.0305176	-0.0305176	0.0305176	30.5176	0.0305176	-0.0610352	-0.0305176	0	0.0305176
27.5	1.15967	1.46484	1.64795	1.40381	1.58691	1.46484	1.46484	1.70898	1.52588	1.52588	1.40381	0	0.0305176	0	0.0305176	0	0	0	-0.0610352	0.0915527	-0.0305176	0.0610352
27.6	1.15967	1.40381	1.64795	1.40381	1.58691	1.46484	1.40381	1.64795	1.52588	1.46484	1.46484	0	0.0305176	0.0305176	0	-0.0610352	-30.5176	0.0305176	-0.0305176	-0.0305176	0.0305176	0.0305176
27.7	1.09863	1.34277	1.58691	1.52588	1.58691	1.52588	1.40381	1.52588	1.40381	1.34277	1.58691	-0.0610352	0.0305176	0	0.0305176	-0.0610352	30.5176	0	0.0610352	0	0.0305176	0
27.8	1.09863	1.28174	1.52588	1.58691	1.58691	1.58691	1.46484	1.40381	1.34277	1.34277	1.58691	-0.0305176	0.0610352	0.0305176	-0.0305176	-0.0610352	-30.5176	0.0305176	-0.0305176	0	0.0305176	0.0305176
27.9	1.09863	1.28174	1.52588	1.64795	1.64795	1.64795	1.46484	1.46484	1.28174	1.40381	1.58691	0	0	0	0.0305176	0	-30.5176	-0.0305176	0.0610352	0.0305176	-0.0305176	0
28	1.15967	1.34277	1.52588	1.64795	1.58691	1.64795	1.46484	1.52588	1.28174	1.46484	1.58691	0	0.0305176	0	0	-0.0305176	-30.5176	-0.0305176	-0.0305176	0.0610352	0.0305176	-0.0305176
28.1	1.28174	1.46484	1.52588	1.58691	1.52588	1.64795	1.46484	1.58691	1.40381	1.52588	1.46484	-0.0305176	0.0305176	-0.0305176	0	0.0610352	-91.5527	0.0305176	-0.0610352	0	0.0305176	0.0305176
28.2	1.34277	1.52588	1.46484	1.52588	1.46484	1.52588	1.46484	1.58691	1.52588	1.58691	1.34277	-0.0610352	0.0610352	0.0305176	-0.0305176	0.0305176	0	0.0305176	-0.0610352	0.0305176	0.0305176	0.0305176
28.3	1.34277	1.64795	1.46484	1.52588	1.46484	1.40381	1.46484	1.52588	1.58691	1.64795	1.28174	0	0.0305176	0.0915527	0	-0.0610352	-30.5176	-0.0305176	-0.0610352	-0.0305176	-0.0305176	0.0610352
28.4	1.34277	1.70898	1.52588	1.52588	1.52588	1.34277	1.46484	1.46484	1.46484	1.52588	1.34277	-0.0915527	0.0610352	0.0305176	0	-0.0305176	-61.0352	-0.0305176	-0.0305176	0.0305176	0.0305176	0.0305176
28.5	1.34277	1.64795	1.58691	1.58691	1.52588	1.34277	1.40381	1.40381	1.34277	1.34277	1.40381	-0.0610352	0	0	0.0305176	-0.0610352	0	0	-0.0305176	0.0305176	-0.0305176	0.0305176
28.6	1.34277	1.64795	1.46484	1.58691	1.52588	1.46484	1.40381	1.46484	1.28174	1.28174	1.46484	-0.0610352	0	0	-0.0305176	-0.0305176	-30.5176	0.0305176	-0.0610352	-0.0305176	0.0610352	0
28.7	1.28174	1.64795	1.40381	1.52588	1.52588	1.58691	1.52588	1.46484	1.28174	1.34277	1.46484	-0.0305176	0.0305176	0	0.0305176	-0.0610352	-61.0352	-0.0305176	0	0	0.0305176	-0.0610352
28.8	1.28174	1.58691	1.40381	1.46484	1.58691	1.58691	1.58691	1.46484	1.34277	1.46484	1.46484	-0.0305176	0.0305176	0	0	-0.0305176	-61.0352	0	-0.0305176	0.0305176	0.0610352	0
28.9	1.28174	1.46484	1.46484	1.40381	1.64795	1.58691	1.58691	1.46484	1.40381	1.52588	1.46484	-0.0305176	0.0305176	0	0	-0.0305176	-30.5176	0	-0.0305176	0.0305176	0	0.0610352
29	1.34277	1.40381	1.52588	1.34277	1.64795	1.58691	1.52588	1.40381	1.40381	1.46484	1.40381	-0.0305176	0.0610352	0	-0.0305176	-0.0305176	-30.5176	-0.0305176	-0.0305176	0.0305176	0	0.0610352
29.1	1.34277	1.34277	1.64795	1.34277	1.58691	1.52588	1.52588	1.46484	1.46484	1.46484	1.34277	0	0.0305176	0.0305176	0	0	30.5176	-0.0305176	-0.0610352	0.0610352	-0.0305176	-0.0305176
29.2	1.34277	1.34277	1.70898	1.34277	1.52588	1.40381	1.52588	1.52588	1.52588	1.40381	1.34277	-0.0610352	0.0305176	0.0610352	-0.0305176	-0.0305176	0	0.0305176	-0.0610352	0	0.0305176	0.0305176
29.3	1.28174	1.40381	1.70898	1.40381	1.46484	1.40381	1.52588	1.64795	1.52588	1.46484	1.34277	-0.0305176	-0.0305176	0	0	-0.0305176	0	0	-0.0305176	0.0610352	-0.0305176	0.0305176
29.4	1.2207	1.40381	1.77002	1.46484	1.46484	1.40381	1.46484	1.70898	1.40381	1.46484	1.40381	0.0305176	0	-0.0305176	0.0305176	0	-30.5176	0	-0.0610352	0.0610352	0.0305176	0
29.5	1.2207	1.46484	1.70898	1.64795	1.52588	1.46484	1.40381	1.70898	1.28174	1.52588	1.46484	0	0.0305176	-0.0305176	0	-0.0305176	-61.0352	0.0305176	0.0305176	0	0.0305176	0.0305176
29.6	1.15967	1.52588	1.64795	1.77002	1.64795	1.52588	1.34277	1.70898	1.2207	1.58691	1.52588	-0.0305176	0.0305176	-0.0305176	-0.0305176	0	0	0.0305176	-0.0305176	0.0305176	0.0305176	0.0305176
29.7	1.15967	1.52588	1.58691	1.83105	1.70898	1.58691	1.28174	1.64795	1.2207	1.58691	1.46484	-0.0610352	-0.0305176	0	0	0	-61.0352	0.0305176	-0.0305176	0.0610352	0.0610352	0.0305176
29.8	1.28174	1.52588	1.58691	1.70898	1.77002	1.52588	1.34277	1.64795	1.28174	1.58691	1.46484	0	0	0.0305176	0.0305176	-0.0305176	-30.5176	0.0610352	-0.0305176	0	-0.0305176	-0.0305176
29.9	1.34277	1.58691	1.64795	1.58691	1.77002	1.52588	1.40381	1.58691	1.34277	1.52588	1.46484	-0.0305176	0.0305176	-0.0305176	0.0915527	-0.0305176	0	-0.0305176	-0.0305176	0.0305176	0.0305176	0.0610352
30	1.40381	1.58691	1.64795	1.52588	1.70898	1.52588	1.52588	1.46484	1.40381	1.52588	1.46484	-0.12207	0.0305176	0.0305176	0	0	30.5176	0	-0.0610352	0.0610352	0	0.0610352
30.1	1.40381	1.58691	1.64795	1.52588	1.58691	1.52588	1.58691	1.46484	1.46484	1.52588	1.52588	-0.0305176	-0.0305176	0	-0.0305176	0	-61.0352	0	-0.0610352	-0.0610352	0.0915527	0.0305176
30.2	1.40381	1.58691	1.52588	1.58691	1.46484	1.52588	1.58691	1.40381	1.46484	1.46484	1.52588	0	0	-0.0305176	0	-0.0305176	30.5176	0.0305176	0	-0.0610352	0.0305176	0.0610352
30.3	1.34277	1.52588	1.46484	1.58691	1.46484	1.46484	1.52588	1.40381	1.46484	1.46484	1.52588	-0.0305176	0	0	-0.0305176	-0.0305176	-61.0352	0	-0.0305176	0.0610352	0.0305176	0
30.4	1.2207	1.40381	1.40381	1.64795	1.52588	1.46484	1.52588	1.46484	1.46484	1.52588	1.40381	-0.0610352	0	0	0.0610352	-0.0305176	-30.5176	0	0	0.0915527	0	0
30.5	1.15967	1.34277	1.40381	1.64795	1.58691	1.46484	1.52588	1.46484	1.46484	1.52588	1.40381	-0.0305176	0	-0.0610352	0.0915527	0	-30.5176	0	0	0	0	0
30.6	1.09863	1.34277	1.52588	1.64795	1.64795	1.58691	1.58691	1.46484	1.46484	1.52588	1.40381	0	0.0305176	0	0.0610352	0	0	0	0.0305176	-0.0305176	0	0.0305176
30.7	1.09863	1.34277	1.58691	1.70898	1.58691	1.64795	1.58691	1.40381	1.52588	1.46484	1.46484	0.0305176	0	0	0	0	61.0352	0.0305176	0.0305176	-0.0305176	0	0.0610352
30.8	1.09863	1.34277	1.64795	1.64795	1.52588	1.58691	1.52588	1.34277	1.58691	1.34277	1.46484	-0.0305176	0.0305176	0	-0.0305176	0	61.0352	0	-0.0610352	0	0.0305176	0
30.9	1.15967	1.40381	1.64795	1.64795	1.40381	1.52588	1.52588	1.28174	1.58691	1.28174	1.40381	-0.0915527	0	-0.0305176	0	-0.0305176	30.5176	0	0	0	0	0.0610352
31	1.15967	1.46484	1.58691	1.52588	1.40381	1.40381	1.46484	1.34277	1.52588	1.34277	1.46484	-0.0610352	0	0	0.0915527	0	-30.5176	0.0305176	0	0.0305176	0.0305176	0.0305176
31.1	1.2207	1.52588	1.52588	1.46484	1.40381	1.40381	1.46484	1.40381	1.46484	1.46484	1.52588	0.0305176	0.0305176	-0.0610352	0.0305176	-0.0610352	-30.5176	0.0305176	-0.0305176	0.0305176	0	0
31.2	1.2207	1.58691	1.46484	1.40381	1.46484	1.46484	1.40381	1.46484	1.52588	1.46484	1.46484	0.0305176	0.0305176	-0.0915527	0.0610352	-0.0305176	0	-0.0305176	-0.0305176	0	0	0.0610352
31.3	1.2207	1.58691	1.46484	1.34277	1.52588	1.52588	1.40381	1.58691	1.52588	1.46484	1.40381	0	0.0610352	-0.0305176	0.0305176	-0.0305176	-30.5176	0	0	0	0	0
31.4	1.15967	1.58691	1.52588	1.34277	1.58691	1.58691	1.46484	1.58691	1.46484	1.40381	1.40381	0	0	0.0610352	0.0610352	0.0305176	0	0.0610352	0.0610352	-0.0305176	0	-0.0305176
31.5	1.2207	1.52588	1.58691	1.46484	1.64795	1.70898	1.46484	1.52588	1.40381	1.46484	1.46484	0	0	-0.0305176	0	0	0	-0.0610352	0	-0.0610352	0.0305176	-0.0610352
31.6	1.2207	1.46484	1.64795	1.58691	1.70898	1.70898	1.46484	1.40381	1.40381	1.52588	1.40381	0	0.0305176	-0.0305176	0.0305176	0	30.5176	-0.0305176	-0.0305176	-0.0305176	0	0.0610352
31.7	1.28174	1.40381	1.64795	1.77002	1.58691	1.64795	1.40381	1.34277	1.34277	1.52588	1.28174	-0.0305176	0.0305176	0	0	0	-30.5176	-0.0305176	-0.0305176	-0.0305176	-0.0305176	0.0610352
31.8	1.2207	1.46484	1.64795	1.70898	1.46484	1.64795	1.46484	1.34277	1.34277	1.46484	1.2207	0	-0.0305176	-0.0610352	0.0305176	-0.0305176	-61.0352	-0.0305176	-0.0610352	0	0	0.0610352
31.9	1.2207	1.58691	1.64795	1.58691	1.40381	1.58691	1.52588	1.34277	1.28174	1.34277	1.15967	0	0	0	0.0305176	-0.0610352	0	0.0610352	0.0305176	-0.0305176	0.0305176	0.0305176
32	1.2207	1.58691	1.58691	1.52588	1.46484	1.58691	1.52588	1.40381	1.28174	1.2207	1.15967	0.0305176	0	0	0.0305176	0	-30.5176	0	0	-0.0610352	0	-0.0305176
32.1	1.2207	1.52588	1.58691	1.58691	1.46484	1.58691	1.58691	1.46484	1.34277	1.2207	1.2207	0.0305176	0	0	0.0305176	0.0305176	-61.0352	0	0.0305176	0	0.0305176	-0.0610352
32.2	1.2207	1.34277	1.58691	1.58691	1.52588	1.64795	1.52588	1.52588	1.40381	1.28174	1.28174	0	-0.0305176	0.0305176	-0.0305176	0	-30.5176	-0.0305176	0.0915527	-0.0610352	0.0305176	-0.0610352
32.3	1.2207	1.28174	1.58691	1.58691	1.58691	1.64795	1.46484	1.52588	1.46484	1.40381	1.28174	0	0	0.0305176	-0.0305176	0.0305176	-30.5176	-0.0305176	0	0	0	0
32.4	1.2207	1.2207	1.58691	1.52588	1.58691	1.64795	1.34277	1.52588	1.46484	1.40381	1.28174	0	0	0.0305176	0	0	-30.5176	0	0.0305176	0	-0.0610352	0.0610352
32.5	1.2207	1.2207	1.64795	1.46484	1.58691	1.58691	1.2207	1.40381	1.40381	1.52588	1.34277	-0.0305176	0.0305176	-0.0305176	-0.0305176	-0.0305176	0	-0.0305176	0	-0.0305176	-0.0305176	0.0305176
32.6	1.2207	1.28174	1.58691	1.40381	1.58691	1.52588	1.2207	1.40381	1.46484	1.58691	1.40381	0	0.0305176	0.0305176	0.0305176	-0.0305176	0	0	0.0305176	-0.0305176	0.0305176	0
32.7	1.2207	1.40381	1.46484	1.40381	1.52588	1.52588	1.2207	1.46484	1.52588	1.58691	1.46484	-0.0305176	0	0.0305176	0.0305176	-0.0305176	0	0.0305176	0	-0.0305176	0.0305176	0
32.8	1.28174	1.52588	1.34277	1.40381	1.46484	1.58691	1.28174	1.52588	1.58691	1.52588	1.46484	0.0305176	-0.0305176	0	0	-0.0305176	0	0	0.0305176	0	0.0610352	0
32.9	1.34277	1.52588	1.28174	1.40381	1.46484	1.58691	1.34277	1.46484	1.58691	1.40381	1.40381	0	-0.0305176	0.0610352	0	0	-30.5176	0	0.0305176	0.0610352	0	-0.0610352
33	1.40381	1.46484	1.34277	1.46484	1.40381	1.46484	1.34277	1.34277	1.58691	1.40381	1.40381	0	-0.0610352	0	0.0305176	0	-91.5527	0	-0.0305176	0.0610352	0	-0.0305176
33.1	1.40381	1.34277	1.46484	1.52588	1.34277	1.34277	1.40381	1.28174	1.52588	1.40381	1.46484	0.0305176	0	0.0305176	0	0	-30.5176	0	0	0.0305176	-0.0305176	0.0915527
33.2	1.34277	1.28174	1.52588	1.52588	1.34277	1.28174	1.40381	1.28174	1.52588	1.40381	1.46484	0.0610352	0.0305176	0.0610352	0	-0.0305176	61.0352	-0.0610352	0	0.0305176	0	0
33.3	1.28174	1.34277	1.52588	1.52588	1.40381	1.34277	1.40381	1.28174	1.46484	1.40381	1.40381	-0.0305176	0.0305176	0	0	0	30.5176	-0.0610352	0	-0.0305176	-0.0305176	0
33.4	1.09863	1.40381	1.58691	1.52588	1.46484	1.34277	1.34277	1.34277	1.46484	1.40381	1.34277	-0.0305176	-0.0305176	0	0.0305176	-0.0305176	30.5176	-0.0305176	0.0305176	0	0	-0.0305176
33.5	1.0376	1.46484	1.58691	1.52588	1.52588	1.40381	1.28174	1.40381	1.34277	1.40381	1.34277	0.0305176	0	0	0	0	0	-0.0305176	-0.0305176	-0.0305176	0.0915527	0.0305176
33.6	1.09863	1.52588	1.64795	1.52588	1.52588	1.40381	1.34277	1.40381	1.2207	1.46484	1.40381	0	0	-0.0305176	0.0305176	0.0305176	0	0.0305176	0.0610352	0	0	0
33.7	1.28174	1.46484	1.64795	1.46484	1.52588	1.46484	1.46484	1.40381	1.15967	1.46484	1.52588	0.0915527	0	-0.0305176	0.0305176	0	-91.5527	0.0915527	0.0305176	0.0305176	0	0.0305176
33.8	1.34277	1.34277	1.52588	1.40381	1.52588	1.52588	1.58691	1.40381	1.15967	1.46484	1.58691	0.0305176	-0.0305176	-0.0305176	-0.0610352	0.0915527	0	0	0.0915527	0	-0.0305176	-0.0305176
33.9	1.28174	1.28174	1.52588	1.40381	1.52588	1.52588	1.64795	1.46484	1.2207	1.52588	1.58691	0.0610352	0.0305176	0	0	0.0610352	61.0352	0	0.0610352	0.0305176	0	0
34	1.2207	1.2207	1.46484	1.52588	1.46484	1.52588	1.58691	1.52588	1.34277	1.58691	1.46484	0.0305176	0	0.0305176	-0.0305176	0.0305176	61.0352	-0.0305176	0	-0.0305176	-0.0915527	0.0305176
34.1	1.09863	1.2207	1.52588	1.58691	1.40381	1.46484	1.46484	1.52588	1.46484	1.58691	1.40381	0	-0.0610352	-0.0305176	-0.0610352	0.0305176	61.0352	0	0.0305176	-0.0305176	0	0
34.2	0.976562	1.28174	1.52588	1.58691	1.40381	1.46484	1.40381	1.46484	1.46484	1.46484	1.40381	0	0.0305176	-0.0305176	-0.0305176	0.0305176	61.0352	-0.0610352	-0.0305176	-0.0305176	0.0305176	0.0305176
34.3	0.976562	1.40381	1.46484	1.46484	1.46484	1.52588	1.46484	1.40381	1.40381	1.34277	1.34277	0	0	0.0305176	0	0	30.5176	0	0	0.0305176	0	0.0610352
34.4	1.0376	1.46484	1.34277	1.46484	1.46484	1.64795	1.58691	1.34277	1.40381	1.28174	1.34277	0.0305176	0	0	0.0305176	0.0305176	0	-0.0305176	0	0	0	0.0305176
34.5	1.15967	1.52588	1.34277	1.52588	1.52588	1.70898	1.64795	1.34277	1.40381	1.28174	1.40381	0	-0.0305176	-0.0305176	0.0305176	0	0	0	0.0305176	0	0	0.0305176
34.6	1.15967	1.58691	1.40381	1.58691	1.58691	1.77002	1.64795	1.40381	1.40381	1.28174	1.40381	0.0305176	0	-0.0305176	-0.0610352	0	30.5176	-0.0915527	0.0610352	0	0	-0.0610352
34.7	1.2207	1.64795	1.58691	1.64795	1.58691	1.70898	1.64795	1.46484	1.40381	1.28174	1.40381	0.0305176	0.0305176	-0.0305176	-0.0610352	0.0610352	0	-0.0305176	0.0610352	-0.0305176	-0.0915527	-0.0305176
34.8	1.28174	1.58691	1.70898	1.58691	1.58691	1.58691	1.58691	1.46484	1.40381	1.28174	1.40381	0.0305176	0	0	0	0.0610352	0	-0.0305176	0	-0.0305176	-0.0305176	-0.0305176
34.9	1.34277	1.52588	1.77002	1.58691	1.58691	1.52588	1.46484	1.52588	1.34277	1.34277	1.28174	0	0	0	-0.0610352	0	30.5176	-0.0305176	0.0610352	0	0	0.0305176
35	1.34277	1.40381	1.70898	1.58691	1.64795	1.46484	1.46484	1.52588	1.2207	1.40381	1.15967	-0.0305176	0.0610352	0	0.0305176	0.0305176	0	0	0	-0.0610352	-0.0305176	-0.0305176
35.1	1.28174	1.34277	1.64795	1.52588	1.64795	1.40381	1.40381	1.46484	1.15967	1.46484	0.976562	0	0	0	0	0	30.5176	-0.0305176	0.0305176	-0.0305176	0.0305176	0.0610352
35.2	1.15967	1.34277	1.58691	1.52588	1.52588	1.34277	1.40381	1.40381	1.09863	1.46484	1.0376	-0.0610352	-0.0305176	0.0305176	-0.0305176	0	30.5176	-0.0305176	0.0305176	-0.0305176	-0.0305176	0
35.3	1.09863	1.46484	1.46484	1.52588	1.40381	1.34277	1.34277	1.28174	1.15967	1.40381	1.2207	0.0305176	-0.0305176	0	-0.0305176	0.0305176	30.5176	-0.0305176	0	0	0	-0.0305176
35.4	1.09863	1.52588	1.40381	1.52588	1.34277	1.40381	1.28174	1.2207	1.28174	1.34277	1.34277	0	0	0	-0.0305176	0.0305176	0	-0.0610352	0.0610352	-0.0305176	-0.0610352	-0.0305176
35.5	1.09863	1.58691	1.28174	1.46484	1.34277	1.46484	1.28174	1.28174	1.40381	1.28174	1.40381	-0.0305176	-0.0610352	0.0305176	-0.0305176	0	0	-0.0305176	0.0610352	0	0	-0.0305176
35.6	1.15967	1.52588	1.28174	1.40381	1.40381	1.46484	1.34277	1.40381	1.46484	1.2207	1.34277	0.0915527	0.0305176	0.0305176	0.0305176	0.0305176	30.5176	0	0.0610352	0	-0.0305176	-0.0305176
35.7	1.15967	1.40381	1.40381	1.40381	1.52588	1.40381	1.46484	1.52588	1.40381	1.2207	1.2207	-0.0305176	0.0610352	0.0305176	0.0305176	0.0915527	0	-0.0305176	0	-0.12207	-0.0305176	0
35.8	1.09863	1.34277	1.46484	1.40381	1.58691	1.34277	1.52588	1.58691	1.34277	1.2207	1.2207	0.0610352	0.0305176	0.0610352	-0.0305176	0	0	-0.0305176	0.0305176	-0.0610352	-0.0305176	-0.0305176
35.9	1.09863	1.34277	1.52588	1.46484	1.64795	1.34277	1.52588	1.58691	1.34277	1.28174	1.28174	0	0	0.0610352	-0.0915527	0.0915527	0	-0.0610352	0.0305176	-0.0915527	0	-0.0305176
36	1.09863	1.34277	1.58691	1.46484	1.64795	1.34277	1.46484	1.52588	1.34277	1.34277	1.34277	-0.0305176	0	-0.0305176	-0.0305176	0	61.0352	-0.0305176	0.12207	-0.0305176	0	-0.0305176
36.1	1.15967	1.40381	1.58691	1.40381	1.58691	1.40381	1.40381	1.52588	1.40381	1.34277	1.40381	0.0305176	-0.0305176	0.0305176	0	0	0	-0.0305176	0.0305176	-0.0305176	-0.0610352	-0.0305176
36.2	1.2207	1.40381	1.58691	1.46484	1.52588	1.46484	1.34277	1.52588	1.46484	1.34277	1.34277	0.0305176	-0.0610352	-0.0610352	-0.0305176	0.0305176	-30.5176	-0.0305176	0.0305176	0	-0.0610352	-0.0305176
36.3	1.28174	1.34277	1.52588	1.40381	1.46484	1.40381	1.34277	1.52588	1.46484	1.34277	1.34277	0.0305176	-0.0305176	0	0	0.0305176	-30.5176	-0.0305176	0.0305176	0.0305176	0.0305176	0
36.4	1.28174	1.28174	1.52588	1.40381	1.46484	1.40381	1.40381	1.46484	1.46484	1.40381	1.34277	0.0305176	0.0305176	0.0305176	-0.0610352	0.0305176	61.0352	0	0	0	0	0
36.5	1.2207	1.2207	1.46484	1.28174	1.40381	1.52588	1.40381	1.34277	1.46484	1.46484	1.40381	0.0610352	0	0.0610352	0	0.0610352	61.0352	-0.0915527	0	0.0915527	0	0
36.6	1.15967	1.2207	1.52588	1.34277	1.34277	1.58691	1.40381	1.28174	1.52588	1.52588	1.40381	0.0305176	0	0	0.0305176	0.0305176	30.5176	-0.0305176	0.0305176	-0.0305176	0	0
36.7	1.09863	1.2207	1.52588	1.40381	1.34277	1.64795	1.34277	1.34277	1.46484	1.46484	1.34277	0	0.0305176	0.0305176	-0.0305176	0.0610352	61.0352	-0.12207	0.0305176	0	0	0
36.8	1.0376	1.28174	1.52588	1.46484	1.46484	1.64795	1.34277	1.46484	1.46484	1.40381	1.28174	0.0610352	-0.0305176	0	-0.0915527	0.0305176	0	-0.0305176	0.0305176	0	-0.0305176	0.0305176
36.9	0.976562	1.28174	1.52588	1.58691	1.52588	1.58691	1.28174	1.58691	1.34277	1.40381	1.15967	-0.0305176	-0.0305176	0	-0.0305176	0	0	-0.0610352	0.0305176	-0.0305176	0.0305176	0.0305176
37	0.976562	1.34277	1.46484	1.58691	1.52588	1.52588	1.28174	1.64795	1.34277	1.34277	1.15967	0.0305176	-0.0305176	0	0	0	-30.5176	0	-0.0305176	0.0305176	0.0305176	0
37.1	1.0376	1.40381	1.40381	1.58691	1.46484	1.46484	1.34277	1.52588	1.28174	1.28174	1.2207	0.0305176	-0.0610352	0.0305176	0.0305176	0.0305176	0	0	0.0610352	0	0	-0.0305176
37.2	1.09863	1.52588	1.40381	1.52588	1.46484	1.40381	1.40381	1.46484	1.28174	1.28174	1.2207	0.0610352	-0.0305176	0.0305176	0	0.0610352	0	0	0.0610352	0	0	0.0305176
37.3	1.09863	1.58691	1.40381	1.52588	1.46484	1.40381	1.46484	1.28174	1.34277	1.28174	1.28174	0.0915527	0	0	0	0.0610352	0	-0.0610352	0.0305176	0.0305176	-0.0305176	0
37.4	1.09863	1.52588	1.46484	1.52588	1.46484	1.46484	1.46484	1.2207	1.40381	1.34277	1.2207	0.0305176	0	0	-0.0305176	0	-30.5176	-0.0305176	0	0	-0.0610352	0.0305176
37.5	1.09863	1.52588	1.46484	1.52588	1.46484	1.52588	1.52588	1.2207	1.40381	1.34277	1.28174	0.0305176	0.0305176	-0.0610352	0	0.0610352	30.5176	-0.0610352	0.0305176	0	-0.0305176	0
37.6	1.09863	1.46484	1.46484	1.52588	1.40381	1.52588	1.52588	1.28174	1.46484	1.28174	1.28174	0	0	0.0305176	0	-0.0610352	91.5527	-0.0305176	0.0305176	0	0	0
37.7	1.09863	1.46484	1.46484	1.52588	1.40381	1.52588	1.46484	1.46484	1.46484	1.2207	1.28174	0.0305176	-0.0305176	0	-0.0610352	0.0305176	0	0	0.0305176	0	0.0305176	0
37.8	1.09863	1.46484	1.46484	1.58691	1.40381	1.52588	1.46484	1.58691	1.46484	1.2207	1.34277	0.0610352	-0.0305176	0	0.0305176	0	30.5176	0	0.0610352	-0.0305176	0.0305176	-0.0305176
37.9	1.0376	1.40381	1.46484	1.58691	1.46484	1.46484	1.46484	1.64795	1.40381	1.2207	1.40381	0.0610352	0	-0.0305176	0	0.0610352	0	0	0.0305176	0.0305176	0	0
38	1.0376	1.40381	1.46484	1.52588	1.52588	1.46484	1.46484	1.52588	1.34277	1.28174	1.46484	0.0610352	0.0305176	0	0	0.0305176	0	0	0.0610352	0	-0.0305176	0
38.1	1.0376	1.40381	1.46484	1.52588	1.58691	1.52588	1.40381	1.40381	1.40381	1.28174	1.40381	0.0305176	0.0305176	0	0	0	30.5176	-0.0305176	0.0610352	-0.0305176	-0.0610352	-0.0610352
38.2	1.0376	1.40381	1.40381	1.58691	1.64795	1.52588	1.34277	1.34277	1.40381	1.28174	1.40381	0	0	0.12207	-0.0305176	0.0305176	61.0352	0	0.0610352	0.0915527	-0.0610352	-0.0305176
38.3	1.09863	1.46484	1.40381	1.58691	1.64795	1.52588	1.34277	1.34277	1.46484	1.28174	1.46484	0.0305176	0.0305176	0	-0.0610352	0	0	-0.0305176	-0.0610352	-0.0610352	0	-0.0610352
38.4	1.2207	1.52588	1.40381	1.52588	1.64795	1.46484	1.34277	1.40381	1.46484	1.34277	1.40381	-0.0305176	-0.0305176	-0.0305176	0	0.0305176	0	-0.0305176	0	0	-0.0915527	0.0305176
38.5	1.34277	1.52588	1.40381	1.46484	1.46484	1.46484	1.40381	1.46484	1.46484	1.40381	1.40381	0	0	-0.0305176	0	0	-30.5176	0	-0.0305176	0	0	0
38.6	1.28174	1.52588	1.46484	1.46484	1.34277	1.46484	1.46484	1.52588	1.40381	1.34277	1.34277	0	0	-0.0305176	-0.0305176	-0.0305176	0	-0.0610352	-0.0305176	0.0305176	0.0305176	0
38.7	1.2207	1.52588	1.46484	1.52588	1.2207	1.46484	1.40381	1.52588	1.40381	1.34277	1.2207	0.0915527	-0.0305176	0	0	-0.0305176	61.0352	0	0.0305176	0	0	0
38.8	1.15967	1.46484	1.40381	1.58691	1.15967	1.40381	1.34277	1.52588	1.46484	1.40381	1.15967	0.0915527	0.0305176	0.0610352	-0.0610352	0	30.5176	0	0.0610352	-0.0305176	0	0.0305176
38.9	1.2207	1.40381	1.40381	1.52588	1.2207	1.34277	1.28174	1.46484	1.46484	1.46484	1.15967	0.0305176	0	0.0915527	-0.0305176	0.0305176	30.5176	0	0	0	-0.0610352	0
39	1.2207	1.34277	1.40381	1.46484	1.34277	1.34277	1.28174	1.46484	1.46484	1.40381	1.2207	0.0305176	0	0.0305176	-0.0305176	0.0305176	30.5176	-0.0610352	0.0610352	0	-0.0305176	-0.0305176
39.1	1.2207	1.28174	1.46484	1.40381	1.40381	1.40381	1.40381	1.58691	1.40381	1.40381	1.2207	0	-0.0305176	0.0915527	-0.0610352	0	30.5176	-0.0610352	-0.0305176	0	-0.0305176	0
39.2	1.15967	1.28174	1.58691	1.40381	1.46484	1.46484	1.40381	1.64795	1.34277	1.34277	1.28174	0.0305176	-0.0305176	0.0305176	-0.0915527	0.0305176	-30.5176	0	0.0305176	-0.0305176	0	0
39.3	1.2207	1.34277	1.58691	1.40381	1.52588	1.58691	1.40381	1.58691	1.40381	1.28174	1.40381	0	0	-0.0305176	-0.0305176	0.0305176	0	0.0305176	-0.0305176	0	0.0610352	0
39.4	1.2207	1.40381	1.58691	1.46484	1.52588	1.58691	1.40381	1.46484	1.46484	1.2207	1.46484	-0.0305176	-0.0305176	0	0	0.0305176	30.5176	-0.0305176	0.0305176	0.0305176	0	0.0305176
39.5	1.2207	1.46484	1.58691	1.58691	1.46484	1.58691	1.40381	1.46484	1.52588	1.2207	1.34277	-0.0610352	-0.0610352	0	0.0610352	0.0305176	0	0	0.0305176	0.0305176	0.0305176	0
39.6	1.28174	1.40381	1.52588	1.64795	1.46484	1.52588	1.46484	1.40381	1.52588	1.15967	1.2207	0.0610352	-0.0305176	0.0610352	-0.0305176	0	-91.5527	0	0.0610352	0	0.0305176	0
39.7	1.28174	1.34277	1.40381	1.64795	1.52588	1.52588	1.40381	1.34277	1.46484	1.28174	1.2207	0.0305176	-0.0305176	0.0610352	0	0.0305176	-30.5176	0	0	0.0305176	-0.0305176	-0.0305176
39.8	1.2207	1.2207	1.34277	1.58691	1.58691	1.52588	1.28174	1.2207	1.46484	1.40381	1.28174	-0.0305176	0	0.0305176	0	0.0305176	61.0352	-0.0915527	0	0.0305176	-0.0305176	-0.0305176
39.9	1.15967	1.2207	1.34277	1.46484	1.58691	1.52588	1.15967	1.2207	1.40381	1.40381	1.34277	-0.0305176	-0.0305176	0.0305176	-0.0610352	0	30.5176	0	-0.0305176	0	0	0
40	1.15967	1.28174	1.46484	1.40381	1.58691	1.34277	1.2207	1.28174	1.46484	1.28174	1.40381	0.0305176	0	0.0305176	-0.0305176	-0.0610352	0	0	-0.0305176	-0.0305176	0	0.0305176
40.1	1.15967	1.34277	1.58691	1.40381	1.40381	1.28174	1.34277	1.34277	1.46484	1.28174	1.46484	0	0.0305176	0.0305176	0.0305176	0	0	0.0610352	-0.0305176	0	0	0
40.2	1.15967	1.40381	1.58691	1.40381	1.34277	1.34277	1.46484	1.46484	1.46484	1.28174	1.46484	0	-0.0305176	-0.0305176	0	0.0305176	0	-0.0610352	0	0	0.0305176	0.0305176
40.3	1.09863	1.34277	1.52588	1.40381	1.34277	1.46484	1.52588	1.46484	1.46484	1.34277	1.46484	-0.0610352	0.0305176	0.0305176	-0.0305176	0.0305176	-61.0352	-0.0610352	0.0305176	-0.0305176	0.0305176	0.0305176
40.4	1.0376	1.34277	1.46484	1.46484	1.34277	1.52588	1.52588	1.52588	1.40381	1.46484	1.40381	0	-0.0305176	0	0	0.0305176	0	0.0305176	0	0.0305176	0	0
40.5	1.09863	1.40381	1.46484	1.52588	1.40381	1.58691	1.52588	1.52588	1.34277	1.46484	1.34277	0	-0.0305176	-0.0305176	0.0305176	0.0915527	30.5176	-0.0610352	0.0305176	0.0305176	-0.0305176	0.0915527
40.6	1.15967	1.46484	1.46484	1.52588	1.40381	1.46484	1.52588	1.52588	1.2207	1.52588	1.34277	0	0	-0.0305176	-0.0305176	0	-61.0352	0.0305176	-0.0305176	0.0305176	0	0
40.7	1.15967	1.46484	1.46484	1.52588	1.46484	1.40381	1.46484	1.46484	1.15967	1.52588	1.34277	0.0305176	0	0	0	-0.0305176	30.5176	-0.0305176	-0.0305176	-0.0610352	0	0.0610352
40.8	1.15967	1.46484	1.52588	1.46484	1.46484	1.34277	1.52588	1.40381	1.2207	1.52588	1.28174	0	0.0305176	0	-0.0610352	0.0305176	30.5176	0	0.0305176	-0.0610352	0.0305176	0.0305176
40.9	1.09863	1.46484	1.52588	1.46484	1.46484	1.46484	1.52588	1.40381	1.34277	1.46484	1.28174	0	-0.0305176	-0.0305176	0	0.0305176	30.5176	-0.0305176	0	-0.0305176	0.0305176	0
41	1.09863	1.52588	1.58691	1.52588	1.46484	1.58691	1.52588	1.40381	1.34277	1.46484	1.34277	-0.0305176	-0.0915527	0.0305176	-0.0305176	0.0305176	30.5176	-0.0305176	0	-0.0305176	0.0610352	0
41.1	1.09863	1.58691	1.58691	1.64795	1.46484	1.70898	1.52588	1.46484	1.34277	1.40381	1.40381	0	-0.0305176	-0.0610352	0	0	0	0	0.0305176	0	0.0305176	0.0305176
41.2	1.09863	1.58691	1.52588	1.77002	1.52588	1.77002	1.46484	1.52588	1.34277	1.40381	1.46484	0	0	-0.0915527	0.0610352	0	-61.0352	0.0305176	0	0.0305176	-0.0610352	0
41.3	1.15967	1.58691	1.52588	1.83105	1.46484	1.77002	1.46484	1.52588	1.28174	1.40381	1.46484	0.0610352	0	-0.0610352	0.0305176	-0.0305176	0	0.0305176	0.0610352	-0.0305176	0.0305176	-0.0305176
41.4	1.2207	1.58691	1.46484	1.83105	1.40381	1.70898	1.46484	1.58691	1.28174	1.34277	1.52588	0	0.0915527	-0.0305176	0.0305176	-0.0610352	30.5176	0.0305176	0.0305176	-0.0305176	0.0610352	-0.0305176
41.5	1.2207	1.52588	1.40381	1.83105	1.34277	1.58691	1.46484	1.52588	1.34277	1.34277	1.52588	-0.0610352	0.0610352	0	0	0	0	0	-0.0305176	-0.0305176	0	-0.0305176
41.6	1.15967	1.52588	1.40381	1.77002	1.34277	1.46484	1.52588	1.52588	1.40381	1.28174	1.46484	-0.0610352	0.0305176	0.0305176	-0.0305176	0	30.5176	0	-0.0305176	0	0	0
41.7	1.15967	1.52588	1.46484	1.70898	1.46484	1.40381	1.58691	1.46484	1.52588	1.28174	1.46484	-0.0610352	0.0305176	0	0.0305176	-0.0305176	0	0	0	0	-0.0305176	0
41.8	1.15967	1.52588	1.52588	1.64795	1.52588	1.34277	1.58691	1.46484	1.64795	1.2207	1.46484	-0.0610352	0	0	0	-0.0305176	0	0	0	-0.0305176	-0.0610352	0
41.9	1.2207	1.52588	1.64795	1.52588	1.52588	1.40381	1.58691	1.46484	1.70898	1.2207	1.40381	0.0305176	0.0305176	-0.0305176	0.0305176	-0.0915527	0	0.0305176	0.0305176	-0.0305176	-0.0305176	0
42	1.28174	1.52588	1.64795	1.52588	1.52588	1.52588	1.64795	1.46484	1.70898	1.34277	1.40381	0.0305176	0	0	0	0	-30.5176	0.0610352	0	0	0	0
42.1	1.28174	1.52588	1.58691	1.52588	1.52588	1.58691	1.58691	1.40381	1.58691	1.40381	1.34277	0.0305176	0.0305176	-0.0305176	0	0.0305176	0	0.0305176	0	0.0305176	-0.0305176	0
42.2	1.2207	1.46484	1.52588	1.52588	1.58691	1.52588	1.58691	1.34277	1.46484	1.46484	1.28174	-0.0305176	0	0.0305176	0	0	-30.5176	0	-0.0305176	0	0.0305176	-0.0305176
42.3	1.15967	1.46484	1.46484	1.46484	1.58691	1.52588	1.52588	1.28174	1.40381	1.52588	1.28174	-0.0305176	-0.0305176	0.0305176	0	0	30.5176	-0.0305176	0	-0.0305176	0.0610352	-0.0305176
42.4	1.09863	1.46484	1.46484	1.40381	1.52588	1.46484	1.52588	1.28174	1.34277	1.46484	1.28174	-0.0305176	0	0	-0.0305176	-0.0305176	-61.0352	0	-0.0915527	0	0	-0.0610352
42.5	1.0376	1.40381	1.46484	1.40381	1.46484	1.52588	1.46484	1.40381	1.34277	1.46484	1.34277	-0.0610352	-0.0305176	0.0305176	-0.0305176	0	61.0352	-0.0305176	-0.0305176	-0.0610352	-0.0305176	0.0305176
42.6	1.09863	1.40381	1.46484	1.46484	1.46484	1.58691	1.46484	1.46484	1.34277	1.52588	1.34277	0.0305176	0	-0.0305176	0.0305176	-0.0915527	0	0.0305176	-0.0610352	-0.0305176	-0.0610352	0
42.7	1.2207	1.40381	1.52588	1.58691	1.46484	1.58691	1.40381	1.52588	1.34277	1.58691	1.28174	0	0.0305176	0	-0.0305176	-0.0305176	61.0352	0	0	-0.0305176	0.0305176	-0.0305176
42.8	1.28174	1.40381	1.52588	1.70898	1.46484	1.58691	1.28174	1.52588	1.34277	1.58691	1.28174	0.0305176	0	0.0305176	0.0305176	0	0	0.0305176	0.0305176	0.0915527	0.0305176	0
42.9	1.34277	1.40381	1.46484	1.64795	1.46484	1.52588	1.2207	1.52588	1.40381	1.52588	1.34277	0	0	0.0305176	0.0610352	0.0305176	30.5176	0.0305176	0	-0.0305176	0.0305176	0
43	1.34277	1.46484	1.46484	1.58691	1.52588	1.52588	1.2207	1.58691	1.46484	1.40381	1.40381	-0.0305176	-0.0305176	-0.0610352	0	0	0	0.0305176	0	0	-0.0305176	0
43.1	1.40381	1.52588	1.46484	1.40381	1.58691	1.52588	1.28174	1.58691	1.58691	1.40381	1.46484	0.0305176	0	0	0	0.0305176	0	0.0305176	-0.0305176	0	-0.0305176	-0.0305176
43.2	1.34277	1.52588	1.52588	1.28174	1.58691	1.46484	1.28174	1.58691	1.58691	1.34277	1.46484	0.0610352	-0.0305176	-0.0305176	0.0305176	0	0	0.0610352	-0.0305176	0	-0.0915527	0
43.3	1.34277	1.52588	1.52588	1.2207	1.52588	1.46484	1.28174	1.46484	1.58691	1.28174	1.46484	0.0305176	0	0	-0.0305176	0	30.5176	-0.0610352	-0.0610352	-0.0610352	0.0305176	-0.0305176
43.4	1.34277	1.40381	1.58691	1.2207	1.46484	1.46484	1.40381	1.40381	1.58691	1.28174	1.40381	0	-0.0305176	0	0	0	0	0	-0.0610352	-0.0305176	0.0305176	0.0915527
43.5	1.28174	1.34277	1.58691	1.40381	1.40381	1.52588	1.52588	1.34277	1.58691	1.34277	1.34277	-0.0305176	-0.0305176	0	0	0.0305176	30.5176	0	-0.0305176	0.0305176	0.0305176	-0.0305176
43.6	1.2207	1.40381	1.58691	1.52588	1.40381	1.64795	1.70898	1.28174	1.58691	1.46484	1.40381	0	-0.0610352	-0.0305176	0.0305176	0	0	0.0305176	-0.0305176	0	0.0610352	0
43.7	1.09863	1.46484	1.58691	1.64795	1.46484	1.77002	1.70898	1.28174	1.58691	1.52588	1.46484	0	-0.0610352	0	0	0	-30.5176	0.0305176	-0.0305176	0.0305176	0	0
43.8	1.0376	1.52588	1.64795	1.70898	1.52588	1.83105	1.64795	1.46484	1.58691	1.52588	1.52588	0	-0.0305176	-0.0305176	0.0305176	0	-30.5176	0.0610352	-0.0305176	0	0	0
43.9	1.0376	1.58691	1.58691	1.70898	1.58691	1.77002	1.52588	1.64795	1.58691	1.46484	1.52588	0.0305176	-0.0305176	0.0610352	0.0305176	0.0305176	0	0	-0.0305176	-0.0305176	-0.0610352	0
44	1.15967	1.58691	1.46484	1.70898	1.64795	1.64795	1.46484	1.77002	1.58691	1.40381	1.52588	0.0305176	0	-0.0305176	0.0305176	-0.0305176	0	0.0610352	-0.0305176	0	0	0
44.1	1.34277	1.52588	1.40381	1.64795	1.77002	1.52588	1.46484	1.77002	1.58691	1.40381	1.40381	-0.0305176	0	-0.0305176	0.0305176	0.0305176	30.5176	0	-0.0305176	0.0305176	0	-0.0305176
44.2	1.40381	1.40381	1.40381	1.58691	1.89209	1.46484	1.52588	1.64795	1.52588	1.40381	1.28174	0.0305176	0	-0.0305176	-0.0305176	0.0610352	-30.5176	-0.0610352	-0.0915527	-0.0305176	0	0
44.3	1.34277	1.34277	1.46484	1.46484	1.83105	1.52588	1.52588	1.46484	1.40381	1.46484	1.2207	-0.0305176	-0.0305176	-0.0305176	0	-0.0305176	0	0.0915527	0.0305176	0	0.0305176	0.0305176
44.4	1.2207	1.34277	1.46484	1.40381	1.64795	1.52588	1.58691	1.34277	1.2207	1.46484	1.28174	0.0305176	0	-0.0610352	0	-0.0305176	0	0.0305176	-0.0305176	0	0	0.0305176
44.5	1.15967	1.40381	1.52588	1.40381	1.52588	1.58691	1.46484	1.34277	1.15967	1.52588	1.34277	0.0305176	0.0305176	-0.0915527	0.0610352	-0.0610352	30.5176	0.0915527	0	0	0	-0.0305176
44.6	1.15967	1.40381	1.58691	1.40381	1.52588	1.58691	1.40381	1.34277	1.09863	1.52588	1.34277	-0.0305176	0	-0.0610352	0.0915527	0.0305176	-30.5176	0.0610352	-0.0305176	0.0305176	-0.0305176	0
44.7	1.2207	1.46484	1.64795	1.52588	1.52588	1.58691	1.34277	1.34277	1.15967	1.52588	1.34277	0	-0.0305176	-0.0305176	0.0305176	-0.0305176	0	0.0305176	-0.0610352	-0.0305176	-0.0610352	0
44.8	1.28174	1.40381	1.70898	1.58691	1.52588	1.58691	1.34277	1.40381	1.2207	1.46484	1.34277	0.0915527	0	0.0305176	0.0305176	-0.0305176	0	0	-0.0305176	0	-0.0305176	-0.0305176
44.9	1.28174	1.40381	1.77002	1.64795	1.46484	1.58691	1.40381	1.46484	1.34277	1.40381	1.34277	0.0305176	-0.0305176	-0.0305176	0	-0.0305176	30.5176	0.0610352	-0.0305176	0.0305176	0.0305176	0
45	1.2207	1.46484	1.70898	1.70898	1.46484	1.52588	1.40381	1.52588	1.46484	1.34277	1.34277	-0.0305176	0	-0.12207	0.0305176	0	0	0.0305176	0	-0.0305176	0	-0.0305176
45.1	1.15967	1.52588	1.58691	1.70898	1.52588	1.52588	1.40381	1.58691	1.58691	1.34277	1.40381	-0.0305176	0	-0.0915527	0	-0.0305176	30.5176	0.0305176	-0.0305176	0	0	-0.0305176
45.2	1.0376	1.58691	1.58691	1.64795	1.52588	1.52588	1.34277	1.64795	1.64795	1.34277	1.52588	0	-0.0305176	-0.0610352	0	-0.0305176	0	0.0610352	-0.0610352	-0.0305176	0.0305176	0.0610352
45.3	1.0376	1.70898	1.52588	1.58691	1.58691	1.52588	1.34277	1.64795	1.58691	1.40381	1.52588	-0.0305176	0	-0.0610352	0.0305176	-0.0305176	-30.5176	0.0305176	-0.0305176	0	-0.0305176	0.0305176
45.4	1.0376	1.70898	1.46484	1.46484	1.64795	1.52588	1.46484	1.58691	1.52588	1.46484	1.46484	0	-0.0305176	-0.0610352	0.0305176	-0.0305176	-30.5176	0.0305176	-0.0305176	-0.0305176	0.0305176	-0.0305176
45.5	1.15967	1.64795	1.40381	1.40381	1.58691	1.46484	1.52588	1.58691	1.46484	1.52588	1.40381	0	-0.0305176	0	-0.0305176	-0.0305176	30.5176	0.0305176	-0.0305176	-0.0305176	-0.0305176	-0.0305176
45.6	1.2207	1.58691	1.34277	1.28174	1.52588	1.46484	1.52588	1.52588	1.46484	1.52588	1.40381	0	0	0	0	-0.0305176	0	0.0305176	0.0305176	0.0305176	-0.0305176	-0.0305176
45.7	1.2207	1.46484	1.46484	1.28174	1.46484	1.40381	1.52588	1.46484	1.52588	1.52588	1.46484	-0.0610352	0.0305176	0.0305176	-0.0305176	-0.0610352	-61.0352	0.0305176	0	0	-0.0305176	-0.0610352
45.8	1.2207	1.40381	1.64795	1.40381	1.46484	1.46484	1.46484	1.52588	1.58691	1.46484	1.40381	-0.0610352	0.0915527	0	0	-0.0305176	0	0.0610352	-0.0305176	-0.0305176	0	-0.0305176
45.9	1.2207	1.40381	1.83105	1.40381	1.46484	1.40381	1.46484	1.52588	1.58691	1.34277	1.46484	0	0	0	0.0305176	-0.0610352	0	0	-0.0610352	-0.0915527	0	-0.0610352
46	1.15967	1.40381	1.89209	1.46484	1.58691	1.40381	1.46484	1.52588	1.52588	1.28174	1.46484	-0.0610352	-0.0610352	-0.0305176	0	-0.0610352	0	-0.0305176	-0.0305176	-0.0610352	0.0305176	0
46.1	1.2207	1.40381	1.83105	1.52588	1.64795	1.46484	1.58691	1.46484	1.40381	1.28174	1.46484	0	-0.0305176	-0.0915527	0	-0.0305176	0	0.0305176	-0.0305176	-0.0305176	0	0.0610352
46.2	1.2207	1.46484	1.77002	1.58691	1.64795	1.46484	1.58691	1.40381	1.34277	1.34277	1.46484	-0.0305176	-0.0305176	-0.0305176	0.0305176	0.0305176	0	0	0	0	0.0610352	0
46.3	1.2207	1.52588	1.64795	1.64795	1.58691	1.46484	1.58691	1.34277	1.34277	1.34277	1.46484	0	-0.0305176	-0.0305176	0.0305176	0	-30.5176	0	-0.0305176	-0.0305176	0.0305176	-0.0915527
46.4	1.28174	1.58691	1.58691	1.70898	1.46484	1.46484	1.52588	1.34277	1.34277	1.34277	1.46484	0	0.0305176	-0.0305176	0.0305176	0.0610352	-30.5176	-0.0305176	-0.0305176	-0.0305176	-0.0610352	-0.0305176
46.5	1.28174	1.58691	1.58691	1.77002	1.40381	1.46484	1.52588	1.40381	1.34277	1.28174	1.46484	-0.0305176	0	0	0	0.0305176	0	0	-0.0610352	0.0305176	-0.0305176	-0.0610352
46.6	1.2207	1.58691	1.58691	1.77002	1.40381	1.46484	1.58691	1.46484	1.40381	1.28174	1.46484	-0.0305176	-0.0305176	-0.0305176	0	-0.0305176	30.5176	0	-0.0305176	0	-0.0305176	-0.0305176
46.7	1.2207	1.52588	1.52588	1.70898	1.40381	1.40381	1.52588	1.52588	1.40381	1.28174	1.46484	-0.0305176	-0.0305176	-0.0610352	0	-0.0305176	0	0.0610352	-0.0610352	-0.0305176	0	0
46.8	1.2207	1.52588	1.46484	1.58691	1.40381	1.40381	1.46484	1.58691	1.40381	1.34277	1.52588	-0.0305176	0	0.0305176	-0.0305176	-0.0305176	-30.5176	0.0305176	-0.0305176	0	0	0
46.9	1.28174	1.58691	1.40381	1.52588	1.34277	1.52588	1.34277	1.58691	1.40381	1.34277	1.52588	-0.0305176	-0.0610352	-0.0610352	0.0305176	0	0	0.0610352	0.0610352	-0.0305176	0.0305176	0
47	1.28174	1.52588	1.40381	1.46484	1.34277	1.58691	1.34277	1.52588	1.40381	1.28174	1.52588	-0.0305176	0	0	0.0610352	0.0305176	-30.5176	0	0.0610352	-0.0305176	0	0.0305176
47.1	1.28174	1.46484	1.40381	1.46484	1.40381	1.64795	1.34277	1.46484	1.40381	1.28174	1.40381	0	0	-0.0305176	0.0610352	-0.0305176	-30.5176	0	0.0305176	0	0.0305176	0
47.2	1.2207	1.46484	1.40381	1.52588	1.52588	1.64795	1.34277	1.46484	1.40381	1.28174	1.34277	0.0305176	-0.0305176	-0.0305176	0.0610352	0.0305176	0	0	-0.0305176	0	0	-0.0305176
47.3	1.15967	1.46484	1.40381	1.52588	1.58691	1.64795	1.40381	1.46484	1.40381	1.28174	1.34277	0	-0.0305176	0	-0.0305176	-0.0305176	0	-0.0305176	-0.0305176	0.0305176	-0.0610352	-0.0305176
47.4	1.09863	1.46484	1.46484	1.52588	1.58691	1.58691	1.40381	1.52588	1.34277	1.34277	1.28174	-0.0305176	0.0610352	-0.0305176	0	0	0	0	-0.0305176	-0.0610352	0	-0.0305176
47.5	1.09863	1.46484	1.46484	1.52588	1.64795	1.58691	1.46484	1.46484	1.34277	1.40381	1.2207	0.0305176	0.0305176	-0.0305176	0.0305176	-0.0610352	91.5527	0.0305176	0	-0.0610352	0	0.0305176
47.6	1.15967	1.46484	1.58691	1.52588	1.58691	1.52588	1.46484	1.46484	1.40381	1.46484	1.2207	-0.0610352	-0.0610352	-0.0305176	0.0610352	0	30.5176	0.0305176	-0.0610352	-0.0305176	0	0.0305176
47.7	1.2207	1.46484	1.77002	1.46484	1.58691	1.52588	1.46484	1.40381	1.46484	1.52588	1.40381	0.0305176	0.0305176	-0.0305176	0	0.0610352	61.0352	0	0	0.0305176	0	-0.0305176
47.8	1.2207	1.40381	1.83105	1.46484	1.64795	1.52588	1.52588	1.40381	1.58691	1.58691	1.52588	0	0	-0.0305176	0	0.0305176	0	0.0305176	0.0915527	-0.0305176	0	0.0305176
47.9	1.2207	1.34277	1.83105	1.46484	1.58691	1.52588	1.58691	1.46484	1.64795	1.52588	1.52588	0	0	-0.0305176	-0.0305176	0	0	0.0305176	0.0305176	0	-0.0305176	0.0305176
48	1.15967	1.34277	1.64795	1.46484	1.52588	1.58691	1.70898	1.58691	1.58691	1.40381	1.52588	0	0.0305176	-0.0305176	0	0	30.5176	0.0610352	0	0.0305176	-0.0305176	0
48.1	1.15967	1.34277	1.46484	1.52588	1.46484	1.58691	1.70898	1.52588	1.46484	1.34277	1.46484	0.0305176	0	0	0.0305176	0.0305176	30.5176	0.0305176	0.0305176	0.0610352	-0.0305176	-0.0305176
48.2	1.2207	1.40381	1.40381	1.52588	1.46484	1.58691	1.64795	1.40381	1.34277	1.28174	1.40381	0.0915527	0.0305176	-0.0305176	0	0	30.5176	0.0305176	0.0305176	0	-0.0305176	0
48.3	1.28174	1.52588	1.46484	1.64795	1.46484	1.52588	1.52588	1.40381	1.28174	1.28174	1.34277	-0.0305176	0.0915527	-0.0305176	0	-0.0305176	30.5176	-0.0305176	-0.0305176	-0.0610352	0	-0.0305176
48.4	1.2207	1.58691	1.58691	1.77002	1.46484	1.40381	1.40381	1.40381	1.28174	1.28174	1.28174	0.0305176	0	-0.0305176	-0.0305176	-0.0610352	61.0352	0	0	0	0.0305176	-0.0305176
48.5	1.15967	1.77002	1.58691	1.70898	1.46484	1.46484	1.40381	1.46484	1.40381	1.28174	1.2207	0	-0.0610352	-0.0610352	-0.0305176	0	-30.5176	-0.0305176	0.0610352	0	0.0305176	0
48.6	1.2207	1.83105	1.46484	1.70898	1.46484	1.46484	1.40381	1.52588	1.46484	1.28174	1.28174	0.0305176	0.0305176	-0.0305176	-0.0610352	0.0610352	-30.5176	0.0305176	0	0.0305176	-0.0305176	0
48.7	1.2207	1.77002	1.40381	1.64795	1.46484	1.40381	1.46484	1.52588	1.46484	1.34277	1.34277	-0.0305176	0	0	0.0305176	-0.0305176	-61.0352	0.0915527	0	0.0305176	-0.0305176	0.0305176
48.8	1.15967	1.70898	1.40381	1.58691	1.46484	1.40381	1.46484	1.58691	1.40381	1.40381	1.40381	0.0610352	0	0	0	0	-30.5176	0.0610352	-0.0305176	0	-0.0305176	0.0305176
48.9	1.09863	1.58691	1.46484	1.58691	1.46484	1.34277	1.46484	1.58691	1.34277	1.40381	1.40381	0.0610352	0	0	0.0305176	-0.0305176	0	0.0915527	-0.0305176	0.0305176	-0.0610352	-0.0610352
49	1.09863	1.52588	1.52588	1.46484	1.46484	1.40381	1.46484	1.70898	1.28174	1.40381	1.28174	0	-0.0305176	0.0915527	-0.0305176	-0.0305176	30.5176	0	0	0.0305176	-0.0915527	-0.0610352
49.1	1.15967	1.46484	1.64795	1.46484	1.46484	1.40381	1.40381	1.77002	1.34277	1.34277	1.28174	-0.0915527	0	0.0610352	-0.0610352	0	30.5176	0	0	-0.0305176	0	-0.0610352
49.2	1.2207	1.46484	1.64795	1.46484	1.52588	1.40381	1.34277	1.70898	1.40381	1.28174	1.28174	0	-0.0305176	0	-0.0305176	0.0305176	0	-0.0305176	-0.0305176	-0.0305176	-0.0610352	-0.0305176
49.3	1.2207	1.40381	1.64795	1.46484	1.58691	1.40381	1.34277	1.58691	1.46484	1.2207	1.28174	-0.12207	0	0	0	-0.0610352	30.5176	-0.0305176	-0.0610352	0	0	0.0305176
49.4	1.15967	1.40381	1.58691	1.40381	1.52588	1.40381	1.34277	1.46484	1.46484	1.28174	1.28174	0.0305176	0.0305176	-0.0305176	0	0	-30.5176	0.0610352	0	0.0610352	0	0.0305176
49.5	1.15967	1.40381	1.52588	1.34277	1.46484	1.46484	1.46484	1.40381	1.46484	1.40381	1.2207	0.0610352	-0.0305176	-0.0305176	0.0305176	0	0	0.0610352	-0.0610352	0.0305176	-0.0305176	0.0305176
49.6	1.15967	1.40381	1.46484	1.34277	1.46484	1.40381	1.46484	1.40381	1.46484	1.40381	1.15967	0.0305176	-0.0610352	0	0	0.0305176	61.0352	0	0	0	0.0305176	0
49.7	1.2207	1.34277	1.40381	1.34277	1.40381	1.40381	1.46484	1.40381	1.46484	1.40381	1.2207	0.0305176	-0.0305176	0.0610352	-0.0305176	0.0305176	-30.5176	0	0	0	0	0
49.8	1.2207	1.28174	1.46484	1.40381	1.40381	1.40381	1.40381	1.40381	1.46484	1.40381	1.28174	-0.0305176	-0.0305176	0.0610352	-0.0610352	0	0	-0.0610352	-0.0305176	0.0305176	0	0
49.9	1.15967	1.34277	1.52588	1.46484	1.46484	1.46484	1.40381	1.46484	1.40381	1.40381	1.34277	-0.0305176	-0.0610352	0	-0.0610352	0.0305176	0	-0.0305176	-0.0305176	-0.0305176	0.0305176	-0.0305176
50	1.15967	1.40381	1.52588	1.46484	1.52588	1.46484	1.40381	1.46484	1.34277	1.40381	1.40381	0	0	0	0	-0.0305176	-30.5176	0	-0.0305176	0	-0.0305176	0
50.1	1.15967	1.46484	1.52588	1.52588	1.52588	1.46484	1.40381	1.40381	1.34277	1.40381	1.46484	-0.0305176	0.0305176	-0.0610352	0	0	-30.5176	-0.0610352	-0.0305176	-0.0610352	0.0305176	0.0305176
50.2	1.15967	1.46484	1.52588	1.46484	1.52588	1.40381	1.46484	1.28174	1.40381	1.40381	1.52588	0	-0.0305176	-0.0305176	0	0	-30.5176	-0.0305176	-0.0305176	0	0.0305176	0
50.3	1.15967	1.40381	1.58691	1.40381	1.52588	1.40381	1.46484	1.15967	1.40381	1.40381	1.58691	0	0.0610352	-0.0305176	0	0.0305176	0	-0.0305176	-0.0305176	-0.0305176	0.12207	0.0305176
50.4	1.2207	1.40381	1.58691	1.40381	1.46484	1.40381	1.46484	1.15967	1.46484	1.52588	1.58691	-0.0305176	-0.0305176	0.0305176	0	0.0305176	-30.5176	0.0610352	0.0305176	0.0305176	0	0.0305176
50.5	1.34277	1.46484	1.58691	1.40381	1.46484	1.46484	1.34277	1.2207	1.52588	1.64795	1.46484	0	0.0305176	0.0610352	0.0305176	0.0305176	0	-0.0305176	-0.0305176	0.0915527	0	0.0610352
50.6	1.34277	1.40381	1.52588	1.46484	1.46484	1.52588	1.28174	1.34277	1.52588	1.58691	1.40381	-0.0305176	0	0.0305176	0	0	-30.5176	0	0.0305176	0.0305176	0	-0.0305176
50.7	1.28174	1.40381	1.52588	1.46484	1.58691	1.58691	1.28174	1.46484	1.52588	1.52588	1.34277	0.0305176	-0.0305176	0	0.0305176	-0.0305176	-30.5176	-0.0305176	0	0.0305176	0	0.0305176
50.8	1.15967	1.34277	1.52588	1.52588	1.70898	1.64795	1.40381	1.58691	1.52588	1.52588	1.2207	-0.0610352	0.0305176	-0.0305176	0	-0.0305176	61.0352	-0.0610352	0	-0.0305176	0.0610352	0
50.9	1.0376	1.34277	1.46484	1.52588	1.70898	1.70898	1.46484	1.52588	1.52588	1.52588	1.2207	-0.0305176	0.0305176	0.0610352	0	0.0305176	-30.5176	-0.0305176	-0.0610352	0	0.0305176	0
51	1.0376	1.34277	1.46484	1.46484	1.64795	1.77002	1.46484	1.52588	1.46484	1.52588	1.28174	-0.0610352	0.0305176	-0.0305176	0	0.0610352	30.5176	-0.0305176	0	0	0.0610352	0.0915527
51.1	1.0376	1.34277	1.52588	1.46484	1.52588	1.77002	1.52588	1.40381	1.34277	1.46484	1.40381	0	0	0.0305176	0	0	0	0.0305176	0	0.0610352	0.0305176	0.0610352
51.2	1.0376	1.34277	1.52588	1.46484	1.40381	1.64795	1.58691	1.40381	1.28174	1.40381	1.40381	-0.0305176	0.0305176	-0.0305176	0.0305176	0.0305176	-61.0352	0	0	0.0305176	0	0.0915527
51.3	1.09863	1.40381	1.52588	1.46484	1.34277	1.52588	1.58691	1.46484	1.28174	1.46484	1.34277	0	0.0305176	-0.0305176	0.0305176	0	-61.0352	0	0.0305176	0.0610352	0	0.0305176
51.4	1.09863	1.46484	1.46484	1.46484	1.46484	1.40381	1.46484	1.46484	1.28174	1.52588	1.28174	0.0610352	0.0610352	0	0.0610352	-0.0305176	30.5176	-0.0610352	0.0915527	0	0.0915527	0.0305176
51.5	1.15967	1.52588	1.40381	1.52588	1.58691	1.40381	1.34277	1.46484	1.40381	1.64795	1.2207	-0.0305176	0.0305176	0	-0.0305176	-0.0305176	0	-0.0305176	0	0.0610352	0.0305176	0.0305176
51.6	1.15967	1.46484	1.40381	1.58691	1.64795	1.40381	1.28174	1.40381	1.40381	1.64795	1.15967	0.0305176	0.0305176	0	0	-0.0305176	61.0352	-0.0305176	0	-0.0915527	-0.0305176	0
51.7	1.28174	1.46484	1.40381	1.64795	1.64795	1.40381	1.34277	1.34277	1.40381	1.64795	1.2207	-0.0305176	0.0610352	0.0305176	-0.0610352	0	-30.5176	0.0610352	0	0.0305176	0.0305176	0.0305176
51.8	1.28174	1.40381	1.46484	1.64795	1.46484	1.40381	1.40381	1.28174	1.34277	1.52588	1.28174	0	0.0305176	-0.0610352	-0.0305176	0	0	-0.0305176	0.0305176	-0.0305176	0.0610352	0
51.9	1.34277	1.40381	1.52588	1.52588	1.34277	1.34277	1.46484	1.28174	1.28174	1.34277	1.28174	-0.0305176	0.0915527	0	-0.0610352	0	-30.5176	0	-0.0305176	0.0610352	0.0305176	0.0305176
52	1.34277	1.40381	1.52588	1.46484	1.34277	1.28174	1.46484	1.34277	1.28174	1.2207	1.34277	-0.0305176	0.0305176	-0.0610352	0.0610352	0	-30.5176	0.0305176	0.0610352	0.0610352	0	0.0305176
52.1	1.34277	1.40381	1.46484	1.40381	1.40381	1.34277	1.40381	1.34277	1.2207	1.2207	1.34277	0	0.0305176	0.0305176	0.0610352	0	-30.5176	0.0305176	0.0915527	0.0305176	0.0305176	0
52.2	1.28174	1.34277	1.40381	1.34277	1.52588	1.46484	1.40381	1.28174	1.28174	1.28174	1.28174	-0.0305176	0.0305176	0.0915527	0	0	0	0	0.0915527	0.0915527	-0.0305176	0
52.3	1.15967	1.34277	1.28174	1.40381	1.58691	1.46484	1.40381	1.2207	1.28174	1.28174	1.28174	0	0	0.0610352	-0.0305176	0	-30.5176	-0.0305176	0	0.0305176	0.0610352	0.0610352
52.4	1.09863	1.40381	1.28174	1.46484	1.58691	1.46484	1.40381	1.2207	1.28174	1.34277	1.28174	0	0	0.0610352	-0.0305176	0.0305176	30.5176	-0.0305176	0.0305176	0.0610352	0	0
52.5	1.09863	1.46484	1.28174	1.46484	1.46484	1.46484	1.46484	1.28174	1.28174	1.28174	1.34277	-0.0305176	0.0610352	0.0305176	-0.0305176	-0.0610352	0	-0.0305176	0	-0.0305176	-0.0305176	0.0610352
52.6	1.15967	1.52588	1.34277	1.52588	1.34277	1.46484	1.46484	1.34277	1.2207	1.28174	1.40381	-0.0305176	0.0610352	0	-0.0305176	0.0305176	0	0	0	0.0915527	0	0
52.7	1.15967	1.52588	1.46484	1.52588	1.2207	1.46484	1.46484	1.40381	1.28174	1.28174	1.46484	-0.0610352	0.0915527	0	0	-0.0305176	30.5176	0	0	0	-0.0305176	0
52.8	1.09863	1.52588	1.52588	1.52588	1.2207	1.40381	1.52588	1.46484	1.34277	1.2207	1.46484	-0.0305176	0	0.0610352	-0.0305176	0.0305176	0	-0.0610352	0.0305176	0.0610352	0.0305176	0.0305176
52.9	1.15967	1.46484	1.52588	1.52588	1.34277	1.34277	1.58691	1.46484	1.34277	1.2207	1.40381	0	0.0610352	0.0305176	0.0305176	0.0305176	30.5176	-0.0305176	0.0610352	0.0305176	0.0305176	0
53	1.2207	1.40381	1.46484	1.52588	1.40381	1.40381	1.58691	1.46484	1.34277	1.2207	1.40381	-0.0305176	0	0.0610352	0.0305176	0	-30.5176	0	0.0305176	0.12207	0.0305176	0.0305176
53.1	1.28174	1.40381	1.40381	1.46484	1.46484	1.40381	1.52588	1.46484	1.28174	1.28174	1.34277	0.0305176	0.0305176	-0.0305176	-0.0305176	-0.0305176	-61.0352	-0.0305176	0.0305176	0.0305176	0	0.0305176
53.2	1.34277	1.34277	1.34277	1.46484	1.52588	1.40381	1.46484	1.34277	1.40381	1.34277	1.28174	0	0.0305176	0.0305176	-0.0610352	-0.0305176	-30.5176	-0.0915527	0	0	0.0305176	0.0305176
53.3	1.28174	1.34277	1.40381	1.46484	1.64795	1.40381	1.46484	1.28174	1.46484	1.40381	1.34277	0.0305176	0.0305176	0.0915527	-0.0610352	0	0	-0.0610352	0.0305176	0.0305176	0.0305176	0.0305176
53.4	1.15967	1.40381	1.46484	1.52588	1.70898	1.46484	1.46484	1.28174	1.52588	1.46484	1.28174	0	0.0305176	0	-0.0305176	-0.0610352	30.5176	0	0	-0.0305176	0.0915527	-0.0305176
53.5	1.15967	1.52588	1.46484	1.46484	1.64795	1.52588	1.46484	1.2207	1.46484	1.40381	1.34277	-0.0915527	0.0305176	0.0610352	0	-0.0305176	0	-0.0305176	-0.0305176	0.0305176	0.0610352	0.0305176
53.6	1.09863	1.58691	1.40381	1.46484	1.52588	1.58691	1.52588	1.2207	1.46484	1.34277	1.34277	0	0.0305176	0.0305176	0	0	0	0	0.0305176	0.0305176	0.0305176	0.0305176
53.7	1.15967	1.58691	1.34277	1.40381	1.34277	1.58691	1.46484	1.2207	1.40381	1.34277	1.34277	0	0.0305176	0.0305176	0.0305176	0	-30.5176	-0.0305176	0.0610352	0.0610352	0.0305176	0.0610352
53.8	1.15967	1.52588	1.40381	1.40381	1.2207	1.52588	1.46484	1.2207	1.40381	1.34277	1.34277	-0.0305176	0	0.0305176	0	0	30.5176	-0.0305176	0.0305176	0.0305176	0	0.0610352
53.9	1.15967	1.46484	1.40381	1.40381	1.15967	1.46484	1.34277	1.2207	1.34277	1.34277	1.28174	-0.0305176	0	0.0610352	-0.0610352	-0.0305176	0	0	0.0610352	0.0305176	0.0305176	0.0305176
54	1.2207	1.34277	1.40381	1.40381	1.15967	1.34277	1.34277	1.28174	1.34277	1.28174	1.2207	0	-0.0305176	0.0305176	-0.0610352	-0.0305176	0	-0.0610352	0	0.0305176	0	0.0305176
54.1	1.2207	1.40381	1.40381	1.40381	1.28174	1.28174	1.34277	1.34277	1.40381	1.34277	1.15967	-0.0305176	0.0305176	0.0610352	0.0305176	0.0305176	30.5176	0	0.0305176	0.0305176	0	-0.0305176
54.2	1.15967	1.52588	1.46484	1.34277	1.40381	1.40381	1.40381	1.40381	1.46484	1.34277	1.2207	0.0305176	0.0305176	0	-0.0305176	0	-61.0352	-0.0305176	-0.0305176	0	0.0610352	0
54.3	1.0376	1.58691	1.58691	1.40381	1.52588	1.46484	1.46484	1.34277	1.52588	1.34277	1.28174	-0.0305176	0.0610352	0	0.0305176	0	0	-0.0610352	-0.0305176	0.0305176	0.0915527	0.0305176
54.4	0.976562	1.58691	1.58691	1.46484	1.52588	1.52588	1.46484	1.34277	1.46484	1.34277	1.28174	-0.0610352	0.0305176	0.0305176	0.0305176	0.0305176	0	-0.0305176	0	0.0305176	0.0305176	0
54.5	1.0376	1.46484	1.52588	1.52588	1.52588	1.52588	1.46484	1.34277	1.46484	1.34277	1.40381	0	0.0305176	0	0.0305176	0.0305176	-30.5176	0	0	0.0610352	0.0915527	0.0305176
54.6	1.09863	1.46484	1.46484	1.52588	1.52588	1.52588	1.46484	1.34277	1.40381	1.34277	1.40381	-0.0305176	-0.0305176	0.0915527	0	0	-30.5176	0	0	0.0610352	0.0305176	0.0610352
54.7	1.15967	1.52588	1.40381	1.46484	1.58691	1.46484	1.46484	1.34277	1.34277	1.34277	1.46484	0	0.0305176	0	-0.0305176	0.0305176	-61.0352	0.0610352	0.0305176	0.0305176	-0.0610352	-0.0305176
54.8	1.09863	1.52588	1.46484	1.46484	1.52588	1.46484	1.46484	1.34277	1.40381	1.34277	1.46484	-0.0305176	0.0305176	0.0305176	0	0.0610352	-30.5176	0	-0.0305176	0.0915527	0	0.0305176
54.9	1.09863	1.52588	1.58691	1.52588	1.46484	1.46484	1.46484	1.40381	1.46484	1.28174	1.46484	0	0.0915527	0	0	-0.0305176	30.5176	-0.0305176	0.0305176	0	-0.0305176	0.0915527
55	1.09863	1.46484	1.64795	1.58691	1.40381	1.46484	1.46484	1.40381	1.52588	1.34277	1.46484	0	0.0610352	0.0305176	0	0	30.5176	0	0	0	0.0610352	0.0305176
55.1	1.2207	1.46484	1.64795	1.64795	1.40381	1.40381	1.46484	1.40381	1.58691	1.40381	1.40381	0.0305176	0.0305176	0.0305176	0.0305176	0	61.0352	-0.0305176	0	0	0	0
55.2	1.28174	1.40381	1.58691	1.64795	1.46484	1.40381	1.46484	1.40381	1.52588	1.34277	1.34277	-0.0305176	0.0305176	0.0610352	-0.0305176	-0.0305176	-30.5176	0.0305176	0.0305176	0.0610352	0	0
55.3	1.34277	1.34277	1.58691	1.52588	1.46484	1.40381	1.46484	1.34277	1.46484	1.2207	1.28174	-0.0610352	-0.0305176	-0.0305176	0.0305176	0.0610352	-61.0352	0.0305176	0.0305176	0.0305176	0	0.0305176
55.4	1.28174	1.34277	1.52588	1.46484	1.46484	1.40381	1.40381	1.34277	1.40381	1.0376	1.28174	0	0	0	-0.0305176	0.0305176	-30.5176	-0.0305176	0.0305176	0.0915527	0	0.0610352
55.5	1.28174	1.34277	1.58691	1.46484	1.46484	1.34277	1.40381	1.34277	1.34277	0.976562	1.34277	-0.0305176	0.0305176	0.0610352	0.0305176	0.0305176	0	0	0	0.0610352	-0.0305176	0.0610352
55.6	1.2207	1.40381	1.58691	1.46484	1.46484	1.28174	1.34277	1.34277	1.28174	1.0376	1.28174	-0.0610352	0.0305176	-0.0305176	0	0	-30.5176	0.0305176	0	0.0305176	0	0.0610352
55.7	1.15967	1.46484	1.52588	1.46484	1.46484	1.34277	1.40381	1.40381	1.2207	1.15967	1.28174	-0.0305176	0	0.0305176	0	0	0	-0.0305176	0.0305176	0	0.0305176	0.0305176
55.8	1.09863	1.40381	1.40381	1.40381	1.46484	1.40381	1.40381	1.46484	1.2207	1.34277	1.28174	-0.0915527	0	0.0305176	-0.0610352	-0.0305176	30.5176	-0.0305176	0.0305176	-0.0915527	0.0305176	0.0610352
55.9	1.09863	1.34277	1.28174	1.40381	1.46484	1.46484	1.40381	1.52588	1.2207	1.46484	1.2207	-0.0610352	0.0305176	0	-0.0305176	-0.0610352	30.5176	-0.0305176	-0.0305176	0	0.0610352	-0.0305176
56	1.0376	1.40381	1.28174	1.34277	1.46484	1.46484	1.40381	1.58691	1.28174	1.46484	1.28174	-0.0305176	0	-0.0305176	0.0305176	0	0	0	0	-0.0305176	-0.0305176	-0.0305176
56.1	1.09863	1.46484	1.34277	1.28174	1.58691	1.46484	1.40381	1.64795	1.34277	1.40381	1.2207	-0.0610352	0.0305176	0	0.0305176	0.0305176	-61.0352	0	-0.0305176	0	0	0
56.2	1.09863	1.52588	1.40381	1.34277	1.64795	1.52588	1.40381	1.64795	1.40381	1.28174	1.2207	0	0.0305176	-0.0610352	-0.0305176	0	-61.0352	0	0	0.0305176	0.0305176	0.0305176
56.3	1.09863	1.52588	1.46484	1.34277	1.64795	1.52588	1.34277	1.58691	1.40381	1.2207	1.2207	-0.0305176	0	0	0.0305176	-0.0305176	-30.5176	0.0610352	0.0305176	0.0305176	-0.0610352	0
56.4	1.15967	1.46484	1.52588	1.46484	1.58691	1.52588	1.34277	1.46484	1.34277	1.34277	1.34277	0	0.0305176	0.0305176	0.0305176	0	0	0	0.0610352	-0.0610352	0.0305176	0.0305176
56.5	1.2207	1.40381	1.52588	1.58691	1.46484	1.46484	1.2207	1.28174	1.40381	1.46484	1.40381	-0.0305176	0	0.0305176	0.0305176	0	-30.5176	0	0.0305176	-0.0305176	0.0610352	0.0610352
56.6	1.2207	1.28174	1.52588	1.58691	1.28174	1.46484	1.15967	1.2207	1.46484	1.52588	1.40381	-0.0305176	0	0	-0.0305176	-0.0610352	30.5176	-0.0305176	-0.0305176	-0.0610352	0	0
56.7	1.15967	1.28174	1.52588	1.58691	1.15967	1.46484	1.15967	1.2207	1.52588	1.46484	1.46484	-0.0915527	0.0305176	-0.0305176	0	-0.0305176	-30.5176	-0.0610352	-0.0305176	-0.0305176	0.0610352	-0.0305176
56.8	1.09863	1.34277	1.46484	1.40381	1.09863	1.46484	1.28174	1.2207	1.52588	1.40381	1.40381	0.0305176	0.0305176	-0.0305176	0.0610352	0	-30.5176	-0.0610352	-0.0305176	-0.0915527	0.0305176	0
56.9	1.15967	1.46484	1.28174	1.28174	1.2207	1.52588	1.46484	1.28174	1.52588	1.34277	1.34277	-0.0305176	0	-0.0305176	0	0	-61.0352	0	0	0	0.0305176	0
57	1.15967	1.46484	1.2207	1.28174	1.46484	1.52588	1.58691	1.28174	1.46484	1.40381	1.34277	-0.0305176	0	0	0.0610352	0.0305176	-61.0352	0.0305176	0	-0.0610352	0	0
57.1	1.09863	1.46484	1.2207	1.34277	1.58691	1.52588	1.58691	1.34277	1.34277	1.40381	1.40381	-0.0305176	0.0305176	0	0.0610352	0	30.5176	0	0.0610352	-0.0305176	0.0305176	0
57.2	1.0376	1.46484	1.34277	1.40381	1.58691	1.46484	1.52588	1.40381	1.28174	1.34277	1.46484	0	0	0.0610352	0	-0.0305176	0	-0.0305176	0.0915527	-0.0610352	0	-0.0305176
57.3	1.09863	1.46484	1.52588	1.46484	1.52588	1.40381	1.46484	1.46484	1.28174	1.28174	1.52588	0	-0.0305176	0.0305176	0	-0.0305176	61.0352	-0.0915527	0.0305176	-0.0305176	0	-0.0305176
57.4	1.09863	1.40381	1.58691	1.52588	1.52588	1.34277	1.46484	1.46484	1.28174	1.2207	1.52588	-0.0610352	0	-0.0305176	-0.0305176	0	-61.0352	-0.0610352	-0.0305176	-0.0305176	0	0
57.5	1.15967	1.40381	1.64795	1.58691	1.58691	1.40381	1.40381	1.46484	1.40381	1.2207	1.46484	0	0.0610352	-0.0305176	-0.0305176	0	0	0.0305176	-0.0610352	-0.0610352	-0.0305176	0
57.6	1.15967	1.46484	1.58691	1.58691	1.58691	1.52588	1.46484	1.40381	1.46484	1.28174	1.46484	0	0.0305176	-0.0305176	0	-0.0305176	61.0352	0.0305176	0	0	0	0
57.7	1.09863	1.52588	1.52588	1.58691	1.52588	1.64795	1.52588	1.46484	1.46484	1.34277	1.46484	-0.0305176	0.0610352	-0.0305176	0.0305176	0.0305176	0	0.0305176	0	-0.0305176	0.0305176	0.0610352
57.8	1.0376	1.52588	1.46484	1.52588	1.52588	1.64795	1.58691	1.46484	1.46484	1.40381	1.46484	-0.0305176	0	0.0305176	0	0	0	0.0305176	0	0.0305176	0.0610352	-0.0610352
57.9	1.0376	1.46484	1.46484	1.58691	1.58691	1.58691	1.64795	1.46484	1.46484	1.40381	1.40381	0.0610352	0	0.0305176	-0.0305176	0.0305176	30.5176	0	0.0305176	0.0305176	0	0
58	-7.14111	-6.04248	-4.82178	-3.17383	-1.2207	1.58691	4.82178	6.95801	8.60596	9.70459	10.498	-100.128	-80.0781	-59.9976	-40.0696	-19.989	-61.0352	20.05	40.0391	60.0891	80.0171	100.098
58.1	-113.708	-95.9473	-75.9277	-53.0395	-28.5034	1.58691	34.1797	60.3638	84.1675	105.286	124.023	-100.067	-80.0781	-60.0891	-40.0696	-20.0806	0	19.9585	40.0085	60.1196	80.0476	100.128
58.2	-344.91	-284.424	-220.398	-151.123	-80.3223	1.58691	88.9893	163.818	235.413	303.223	367.615	-100.098	-80.0781	-60.0586	-40.0391	-20.0195	30.5176	20.0195	40.0391	60.0891	80.0781	100.128
58.3	-572.266	-466.309	-357.3	-242.249	-127.014	1.64795	137.329	258.057	376.16	491.089	603.516	-100.128	-80.0476	-60.0281	-40.0391	-19.9585	91.5527	20.0195	40.1001	60.0281	80.0476	100.098
58.4	-683.777	-553.284	-420.837	-283.264	-146.79	1.64795	156.799	298.584	438.965	577.576	715.088	-100.098	-80.1086	-60.0586	-40.0696	-19.989	122.07	20.0195	40.0391	60.0281	80.0171	100.098
58.5	-662.659	-533.874	-403.931	-270.447	-138.794	1.58691	147.156	282.898	418.274	553.101	687.744	-100.159	-80.0476	-60.0586	-40.0696	-20.05	0	19.9585	40.0085	60.0586	80.0476	100.098
58.6	-556.519	-447.021	-336.731	-224.67	-114.258	1.58691	120.605	233.52	346.802	459.9	573.425	-100.128	-80.0476	-60.0891	-40.0085	-19.989	30.5176	20.0195	40.0391	60.0586	80.0476	100.128
58.7	-423.401	-339.355	-254.578	-169.434	-85.3271	1.58691	90.0879	175.232	261.169	346.924	433.411	-100.128	-80.0781	-60.0891	-40.0391	-19.9585	-30.5176	20.0806	40.0085	60.0891	80.0171	100.189
58.8	-302.246	-241.882	-180.786	-119.934	-59.8144	1.58691	63.5376	123.779	185.059	245.972	307.617	-100.067	-80.1086	-60.0891	-40.0391	-20.05	30.5176	20.0195	40.1001	60.0586	80.1086	100.128
58.9	-208.862	-166.87	-124.268	-82.0923	-40.4053	1.58691	43.7012	84.9609	127.258	169.128	211.548	-100.098	-80.0781	-60.0281	-40.0696	-19.989	30.5176	20.0195	40.0696	60.0586	80.0171	100.128
59	-143.677	-114.624	-84.9609	-55.7861	-27.0386	1.58691	30.0903	58.2886	87.2803	115.845	145.02	-100.067	-80.0781	-60.0586	-40.0696	-20.05	61.0352	19.989	40.0696	60.0281	80.0781	100.098
59.1	-100.586	-80.0781	-59.082	-38.5132	-18.3105	1.52588	21.2402	40.8936	61.0352	80.8716	101.318	-100.159	-80.0781	-60.0891	-40.0696	-20.0195	30.5176	19.989	40.0391	60.0281	80.0781	100.128
59.2	-72.876	-57.8003	-42.4805	-27.4048	-12.7563	1.52588	15.625	29.7241	44.2505	58.5327	73.3643	-100.067	-80.1392	-60.0891	-40.0696	-19.9585	30.5176	19.928	39.978	60.0586	80.0476	100.098
59.3	-55.0537	-43.457	-31.8603	-20.2637	-9.27734	1.46484	12.085	22.522	33.5693	44.3726	55.603	-100.189	-80.1086	-60.0586	-40.0391	-19.989	-30.5176	19.989	39.978	60.0281	80.0781	100.128
59.4	-43.6401	-34.1797	-24.9634	-15.686	-7.01904	1.46484	9.76562	17.9443	26.7334	35.3394	44.2505	-100.128	-80.0781	-60.0586	-40.0696	-19.928	0	20.0806	39.978	60.0586	80.0476	100.098
59.5	-36.1938	-28.1982	-20.4468	-12.6953	-5.49316	1.46484	8.30078	15.0146	22.2778	29.541	36.9873	-100.098	-80.1392	-60.0891	-40.0391	-19.989	30.5176	20.05	40.0696	60.0586	80.0171	100.067
59.6	-31.25	-24.231	-17.5171	-10.8032	-4.45557	1.40381	7.38525	13.1836	19.4092	25.6958	32.1655	-100.067	-80.1086	-60.0891	-40.0391	-20.05	-30.5176	19.989	40.1001	59.9976	80.0171	100.098
59.7	-28.0151	-21.6064	-15.5029	-9.52148	-3.78418	1.46484	6.7749	12.0239	17.5781	23.1934	28.9917	-100.098	-80.0781	-59.9976	-40.0391	-19.989	91.5527	19.989	40.0696	60.0281	80.0476	100.067
59.8	-25.6958	-19.7754	-14.2212	-8.66699	-3.35693	1.46484	6.40869	11.1694	16.3574	21.5454	26.8555	-100.098	-80.1086	-60.0586	-40.0696	-20.05	30.5176	19.9585	40.0696	60.0281	80.0171	100.098
59.9	-24.0479	-18.6157	-13.3057	-8.05664	-3.05176	1.46484	6.16455	10.6201	15.564	20.3857	25.3906	-100.128	-80.0781	-60.0586	-40.0696	-19.989	61.0352	19.9585	40.0391	59.9976	80.0781	100.128
60	-22.8882	-17.8223	-12.6953	-7.62939	-2.80762	1.52588	5.92041	10.1929	14.8926	19.6533	24.353	-100.128	-80.1086	-60.1501	-40.0696	-20.0195	0	20.0195	40.0391	60.0281	80.0781	100.098
60.1	-22.0337	-17.2729	-12.207	-7.38525	-2.68555	1.52588	5.7373	10.0098	14.3433	19.043	23.5596	-100.128	-80.0781	-60.0891	-40.0696	-20.0195	30.5176	19.989	40.0085	60.0281	80.0781	100.067
60.2	-21.3623	-16.8457	-11.8408	-7.20215	-2.62451	1.58691	5.49316	9.76562	13.855	18.6157	22.9492	-100.098	-80.0781	-60.0891	-40.0391	-19.989	0	20.0195	40.0085	60.0281	80.0781	100.006
60.3	-20.813	-16.3574	-11.5967	-7.08008	-2.62451	1.58691	5.37109	9.58252	13.4888	18.3105	22.522	-100.128	-80.1392	-60.0891	-39.978	-19.989	30.5176	20.0195	40.0696	60.0586	80.0476	100.067
60.4	-20.3247	-15.8691	-11.4136	-6.89697	-2.56348	1.52588	5.24902	9.39941	13.2446	18.0054	22.2778	-100.098	-80.1392	-60.0891	-40.0391	-19.989	-30.5176	19.989	40.0696	60.0281	80.0476	100.037
60.5	-19.9585	-15.4419	-11.2305	-6.71387	-2.56348	1.52588	5.24902	9.27734	13.1226	17.7002	22.0337	-100.037	-80.1392	-60.0586	-40.0696	-19.989	0	19.989	40.0696	60.0891	80.0171	100.098
60.6	-19.5923	-15.1978	-11.0474	-6.5918	-2.50244	1.58691	5.31006	9.15527	13.0615	17.4561	21.7895	-100.128	-80.1392	-60.0586	-40.0696	-20.05	61.0352	19.989	40.1306	60.0281	79.9866	100.128
60.7	-19.3481	-15.0757	-10.9253	-6.46973	-2.50244	1.64795	5.24902	9.0332	13.0005	17.2729	21.5454	-100.067	-80.1392	-60.0891	-40.0391	-19.9585	30.5176	19.989	40.0391	60.0281	80.0476	100.098
60.8	-19.165	-14.9536	-10.7422	-6.40869	-2.38037	1.64795	5.24902	8.97217	13.0005	17.2119	21.4233	-100.098	-80.0171	-60.0281	-40.0696	-20.0195	61.0352	19.928	40.0696	60.0281	80.0171	100.098
60.9	-19.043	-14.8315	-10.6201	-6.34766	-2.31934	1.58691	5.24902	8.91113	13.0005	17.1509	21.3013	-100.189	-80.0781	-60.1196	-39.9475	-19.8975	30.5176	20.0195	39.978	60.0891	80.0781	100.067
61	-18.9209	-14.7095	-10.498	-6.28662	-2.2583	1.58691	5.24902	8.91113	13.0005	17.0898	21.1182	-100.098	-80.1086	-60.0586	-40.0391	-20.0195	61.0352	20.0195	40.0085	60.0281	80.1086	100.067
61.1	-18.7988	-14.5874	-10.437	-6.22559	-2.13623	1.58691	5.18799	8.91113	12.8784	16.9067	20.874	-100.128	-80.1086	-60.0891	-40.0391	-20.0195	0	20.0195	40.0391	59.9976	80.0476	100.067
61.2	-18.6157	-14.4653	-10.3149	-6.28662	-2.13623	1.52588	5.12695	8.8501	12.6953	16.7847	20.6909	-100.067	-80.1392	-60.0586	-40.0391	-19.989	0	20.0195	40.0085	60.0586	80.0781	100.098
61.3	-18.4326	-14.2822	-10.3149	-6.28662	-2.13623	1.46484	5.12695	8.72803	12.5732	16.6016	20.5688	-100.098	-80.1086	-60.0281	-40.0391	-19.989	0	20.0195	40.0391	60.0281	80.0476	100.006
61.4	-18.1885	-14.0991	-10.1929	-6.22559	-2.0752	1.40381	5.12695	8.60596	12.5122	16.5405	20.5078	-100.067	-80.1086	-60.0891	-40.1001	-20.05	61.0352	20.0806	40.0696	60.0586	80.0476	100.098
61.5	-17.8833	-13.916	-10.0708	-6.10352	-2.0752	1.40381	5.12695	8.54492	12.4512	16.5405	20.4468	-100.098	-80.1697	-60.0586	-40.0391	-19.989	0	20.0195	40.0391	60.0586	80.0781	100.128
61.6	-17.7002	-13.7939	-9.88769	-6.04248	-2.0752	1.40381	5.12695	8.54492	12.3901	16.5405	20.3247	-100.098	-80.0781	-60.1196	-39.978	-19.989	61.0352	19.989	40.0391	60.0281	80.0476	100.067
61.7	-17.5781	-13.6719	-9.76562	-5.92041	-2.0752	1.40381	5.12695	8.54492	12.2681	16.5405	20.2026	-100.128	-79.9866	-60.1196	-40.0696	-19.989	61.0352	19.989	40.0391	60.0586	79.9866	100.098
61.8	-17.4561	-13.5498	-9.76562	-5.79834	-2.01416	1.46484	5.12695	8.54492	12.207	16.5405	20.1416	-100.098	-80.0781	-60.0891	-40.0696	-19.989	30.5176	20.0195	39.978	60.0586	80.0171	100.098
61.9	-17.395	-13.4888	-9.64355	-5.67627	-1.89209	1.52588	5.12695	8.54492	12.146	16.4185	20.0806	-100.128	-80.0781	-60.0586	-40.0391	-20.0195	61.0352	19.9585	40.0391	60.0586	80.0476	100.037
62	-17.2729	-13.3667	-9.52148	-5.61523	-1.89209	1.58691	5.06592	8.48389	12.146	16.2964	20.0195	-100.098	-80.0781	-60.0891	-40.0391	-19.989	30.5176	20.05	40.0696	60.1501	80.0476	100.067
62.1	-17.2119	-13.3667	-9.46045	-5.61523	-1.95312	1.64795	5.06592	8.42285	12.146	16.1743	19.8975	-100.067	-80.0781	-60.0281	-40.0391	-20.0195	30.5176	19.989	40.1001	60.0586	80.0476	100.067
62.2	-17.0898	-13.3667	-9.39941	-5.61523	-1.95312	1.58691	5.12695	8.42285	12.146	16.0522	19.8364	-100.006	-80.1086	-60.0891	-40.0391	-19.9585	61.0352	20.0195	40.0696	60.0281	80.0476	100.098
62.3	-16.8457	-13.3667	-9.39941	-5.61523	-1.95312	1.52588	5.12695	8.36182	12.207	15.9912	19.7754	-100.128	-80.0781	-60.1196	-40.0696	-19.989	30.5176	20.0195	40.0391	60.0586	80.0476	100.159
62.4	-16.7236	-13.3667	-9.39941	-5.61523	-1.95312	1.46484	5.06592	8.36182	12.207	15.9912	19.7144	-100.067	-80.1392	-60.0891	-40.1001	-20.0195	30.5176	20.0195	40.0696	60.0281	80.0476	100.098
62.5	-16.6016	-13.3057	-9.33838	-5.5542	-1.83105	1.46484	4.94385	8.36182	12.146	15.9912	19.6533	-100.098	-80.1086	-60.1196	-40.0085	-19.989	30.5176	20.0806	40.0085	60.0281	80.0476	100.128
62.6	-16.5405	-13.2446	-9.27734	-5.5542	-1.83105	1.46484	4.88281	8.42285	12.085	15.9302	19.5923	-100.159	-80.1392	-60.1196	-40.0391	-20.0195	91.5527	19.989	40.0391	60.0281	80.0781	100.098
62.7	-16.5405	-13.1226	-9.27734	-5.61523	-1.89209	1.52588	4.88281	8.42285	11.9019	15.8691	19.4702	-100.098	-80.0781	-60.0891	-40.0696	-19.9585	30.5176	20.05	40.0391	60.0281	80.0781	100.098
62.8	-16.5405	-13.0005	-9.27734	-5.61523	-1.95312	1.64795	4.88281	8.42285	11.7798	15.8081	19.4702	-100.098	-80.0476	-60.0891	-40.0085	-19.989	0	20.0195	40.0085	60.0586	79.9866	100.098
62.9	-16.5405	-12.9395	-9.27734	-5.61523	-2.0752	1.64795	4.88281	8.36182	11.7798	15.8081	19.4092	-100.098	-80.1086	-60.0586	-40.1001	-20.0195	30.5176	19.989	40.0085	60.0586	80.0476	100.128
63	-16.4185	-12.8174	-9.21631	-5.5542	-2.13623	1.64795	4.88281	8.36182	11.8408	15.8691	19.3481	-100.098	-80.1392	-60.0586	-40.0696	-20.05	61.0352	19.989	40.0696	60.0586	80.0781	100.098
63.1	-16.2964	-12.6953	-9.15527	-5.43213	-2.13623	1.58691	4.88281	8.30078	11.8408	15.8691	19.3481	-100.067	-80.1086	-60.0586	-40.0696	-20.05	61.0352	19.989	40.0696	60.0586	80.0476	100.067
63.2	-16.1743	-12.6953	-9.09424	-5.37109	-2.01416	1.46484	4.88281	8.23975	11.8408	15.8081	19.4092	-100.037	-80.0781	-60.0586	-40.0391	-20.05	91.5527	19.989	40.1001	60.0281	80.0171	100.067
63.3	-16.1133	-12.6343	-9.0332	-5.31006	-1.95312	1.40381	4.88281	8.17871	11.8408	15.7471	19.4702	-100.098	-80.1086	-60.0586	-40.0696	-19.989	-30.5176	20.0195	40.0696	60.0891	80.0781	100.037
63.4	-16.0522	-12.5732	-9.0332	-5.37109	-1.83105	1.46484	4.88281	8.17871	11.7798	15.686	19.5312	-100.128	-80.0781	-60.0891	-40.0391	-19.989	61.0352	19.989	40.0391	60.0281	80.0781	100.098
63.5	-15.9912	-12.5122	-9.0332	-5.43213	-1.83105	1.52588	4.88281	8.30078	11.8408	15.625	19.5923	-100.128	-80.1697	-60.0586	-40.1306	-19.989	61.0352	19.9585	39.978	60.0891	80.0476	100.067
63.6	-15.9302	-12.5122	-8.91113	-5.5542	-1.83105	1.58691	4.88281	8.36182	11.9019	15.564	19.5923	-100.098	-80.0781	-60.0891	-40.0696	-19.989	30.5176	20.0195	39.978	60.0586	80.0171	100.067
63.7	-15.8691	-12.5122	-8.91113	-5.67627	-1.83105	1.64795	4.82178	8.36182	11.8408	15.564	19.5312	-100.128	-80.0476	-60.0281	-40.0391	-19.989	30.5176	20.0195	40.1001	60.0586	80.0171	100.098
63.8	-15.8081	-12.4512	-8.91113	-5.67627	-1.77002	1.64795	4.69971	8.30078	11.8408	15.5029	19.4702	-100.067	-80.1392	-60.0891	-40.0085	-20.0195	0	19.989	40.0391	60.0891	80.0476	100.067
63.9	-15.8081	-12.4512	-8.91113	-5.61523	-1.77002	1.64795	4.63867	8.17871	11.7187	15.4419	19.3481	-100.098	-80.1086	-59.9976	-40.1001	-19.928	30.5176	19.989	40.0391	59.9976	80.0781	100.128
64	-15.8081	-12.3901	-8.8501	-5.49316	-1.83105	1.64795	4.57764	8.11768	11.6577	15.4419	19.165	-100.128	-80.1392	-60.0586	-40.1001	-19.989	30.5176	19.989	40.0391	60.0586	80.0781	100.128
64.1	-15.8691	-12.3901	-8.78906	-5.37109	-1.95312	1.64795	4.57764	8.05664	11.5967	15.4419	18.9819	-100.098	-80.0781	-60.0281	-40.0696	-20.0195	30.5176	19.9585	40.0085	60.0586	80.0781	100.098
64.2	-15.8081	-12.2681	-8.72803	-5.37109	-2.01416	1.58691	4.69971	8.05664	11.5356	15.3809	18.8599	-100.098	-80.1086	-60.0891	-40.1001	-19.9585	-30.5176	19.989	39.978	60.0586	80.0781	100.098
64.3	-15.686	-12.2681	-8.72803	-5.31006	-2.01416	1.64795	4.76074	8.11768	11.4746	15.3809	18.9209	-100.067	-80.0781	-60.0891	-40.1001	-19.989	0	19.9585	39.978	60.0586	80.0171	100.098
64.4	-15.5029	-12.2681	-8.72803	-5.24902	-2.01416	1.70898	4.76074	8.23975	11.5356	15.3809	18.9819	-100.128	-80.1086	-60.0281	-40.0696	-19.989	-30.5176	19.9585	40.0391	60.0891	80.0781	100.037
64.5	-15.3198	-12.207	-8.72803	-5.18799	-1.95312	1.70898	4.76074	8.30078	11.6577	15.3198	18.9819	-100.098	-80.0781	-60.1196	-40.0391	-19.928	0	20.0195	40.0391	60.0586	80.0781	100.128
64.6	-15.1978	-12.207	-8.66699	-5.12695	-1.95312	1.70898	4.82178	8.36182	11.7187	15.3198	18.9209	-100.098	-80.0781	-60.0281	-40.0696	-19.9585	0	20.0806	40.0696	60.0586	80.0476	100.159
64.7	-15.2588	-12.2681	-8.60596	-5.06592	-1.89209	1.64795	4.94385	8.30078	11.7187	15.2588	18.9209	-100.128	-80.1392	-59.967	-40.1306	-19.989	-30.5176	19.989	40.0391	60.0891	80.0781	100.098
64.8	-15.2588	-12.2681	-8.60596	-5.12695	-1.77002	1.58691	5.00488	8.11768	11.5967	15.3198	18.9209	-100.098	-80.1086	-60.0281	-40.0696	-20.0195	30.5176	19.9585	40.0085	60.0586	80.0476	100.159
64.9	-15.3198	-12.207	-8.60596	-5.12695	-1.58691	1.52588	4.94385	7.93457	11.5356	15.3198	18.9209	-100.067	-80.0781	-60.0586	-40.0696	-19.989	61.0352	19.989	39.978	60.0586	79.9561	100.128
65	-15.3809	-12.146	-8.66699	-5.06592	-1.46484	1.40381	4.76074	7.87353	11.4746	15.2588	18.8599	-100.159	-80.1086	-60.1196	-40.0085	-19.9585	-30.5176	19.9585	40.0696	60.0586	80.0171	100.128
65.1	-15.4419	-11.9629	-8.66699	-5.06592	-1.46484	1.34277	4.63867	7.87353	11.4746	15.1978	18.7378	-100.098	-80.0171	-60.0586	-40.0085	-19.989	0	20.0195	39.978	60.0891	80.0476	100.159
65.2	-15.3198	-11.8408	-8.60596	-5.18799	-1.58691	1.40381	4.63867	7.9956	11.4136	15.0757	18.6157	-100.128	-80.0476	-60.0891	-40.0391	-19.989	0	20.05	39.978	60.0586	80.0781	100.128
65.3	-15.3198	-11.8408	-8.60596	-5.24902	-1.70898	1.46484	4.57764	7.9956	11.4136	15.0757	18.5547	-100.128	-80.1086	-60.0281	-40.0391	-19.989	0	19.989	40.0696	60.0891	80.1086	100.037
65.4	-15.3198	-11.9629	-8.66699	-5.31006	-1.83105	1.46484	4.57764	7.9956	11.4746	15.1367	18.4937	-100.098	-80.1086	-60.0281	-40.1001	-20.0195	30.5176	19.989	40.0696	60.1196	80.0171	100.128
65.5	-15.3198	-12.0239	-8.66699	-5.24902	-1.83105	1.46484	4.63867	7.93457	11.5967	15.1367	18.5547	-100.159	-80.0781	-60.0586	-40.1001	-19.989	0	19.9585	40.0391	60.0586	80.0476	100.189
65.6	-15.2588	-12.0239	-8.66699	-5.18799	-1.83105	1.46484	4.69971	7.8125	11.5967	15.1978	18.5547	-100.159	-80.2002	-60.0586	-40.1001	-19.928	0	19.9585	40.0391	60.0891	80.0781	100.189
65.7	-15.1978	-12.0239	-8.54492	-5.24902	-1.83105	1.46484	4.76074	7.87353	11.5356	15.1978	18.5547	-100.067	-80.0476	-60.1196	-40.0696	-20.0195	30.5176	19.9585	39.978	60.1196	80.0476	100.159
65.8	-15.1978	-11.9629	-8.42285	-5.24902	-1.89209	1.52588	4.82178	7.9956	11.4136	15.1367	18.6157	-100.098	-80.0171	-60.1807	-40.0085	-19.989	30.5176	20.05	40.0696	60.0891	80.1086	100.159
65.9	-15.1367	-11.9019	-8.36182	-5.18799	-1.89209	1.52588	4.88281	8.05664	11.3525	15.0146	18.6768	-100.098	-80.0476	-60.0891	-40.0391	-19.989	61.0352	19.9585	40.0696	60.0281	80.1086	100.159
66	-15.0757	-11.9019	-8.36182	-5.06592	-1.83105	1.52588	4.76074	8.11768	11.2915	15.0146	18.7378	-100.098	-80.0781	-60.1196	-40.0085	-19.989	0	20.0195	40.0391	59.9976	80.0781	100.128
66.1	-15.0146	-11.8408	-8.42285	-5.00488	-1.77002	1.52588	4.69971	8.05664	11.3525	15.0146	18.7378	-100.189	-80.0171	-60.0891	-40.0391	-19.9585	0	19.989	40.0391	59.967	80.1392	100.128
66.2	-14.9536	-11.8408	-8.42285	-5.12695	-1.77002	1.58691	4.76074	7.93457	11.3525	15.0146	18.6768	-100.098	-80.1086	-60.0586	-40.0391	-19.989	-61.0352	19.989	40.0391	60.0586	80.0476	100.128
66.3	-15.0146	-11.9019	-8.42285	-5.24902	-1.70898	1.58691	4.76074	7.87353	11.2915	15.0146	18.6157	-100.098	-80.0781	-60.0891	-40.0696	-20.0806	-30.5176	19.989	40.0696	60.1196	80.0781	100.189
66.4	-15.0146	-11.9629	-8.36182	-5.31006	-1.64795	1.58691	4.82178	7.87353	11.2305	15.0146	18.5547	-100.128	-80.0476	-60.0281	-40.0391	-20.05	-61.0352	19.989	40.0391	60.0891	80.0781	100.067
66.5	-15.0146	-11.9629	-8.30078	-5.24902	-1.64795	1.52588	4.82178	7.93457	11.1694	14.9536	18.5547	-100.128	-80.1086	-60.0586	-40.0085	-19.989	30.5176	19.989	40.0391	60.0586	80.0781	100.159
66.6	-14.8926	-11.8408	-8.30078	-5.18799	-1.70898	1.52588	4.82178	7.93457	11.1694	14.8926	18.6768	-100.128	-80.0476	-60.0586	-39.978	-19.989	91.5527	19.9585	40.0391	60.0586	80.0476	100.159
66.7	-14.8315	-11.7187	-8.30078	-5.12695	-1.64795	1.52588	4.82178	7.93457	11.2305	14.8926	18.7378	-100.189	-80.1086	-60.0891	-39.978	-20.0195	30.5176	20.05	40.0085	60.0281	80.0781	100.098
66.8	-14.8315	-11.5967	-8.30078	-5.00488	-1.64795	1.58691	4.69971	7.87353	11.2915	14.8926	18.7988	-100.159	-80.0781	-60.0281	-40.0085	-20.0195	0	20.0195	39.978	60.0281	80.0781	100.128
66.9	-14.7705	-11.5356	-8.36182	-4.94385	-1.64795	1.52588	4.57764	7.93457	11.4136	14.8926	18.7988	-100.098	-80.0476	-60.0891	-40.0696	-20.0195	-30.5176	20.0806	40.0085	60.0586	80.1086	100.067
67	-14.8315	-11.4746	-8.42285	-4.94385	-1.70898	1.46484	4.5166	7.9956	11.4746	14.9536	18.7378	-100.128	-80.0781	-60.0891	-39.978	-19.989	-30.5176	20.0195	40.0085	60.0891	80.0781	100.098
67.1	-14.8315	-11.4136	-8.42285	-4.94385	-1.83105	1.40381	4.5166	7.93457	11.5356	15.0146	18.6768	-100.098	-80.0781	-60.0281	-40.0391	-20.05	-30.5176	20.0195	40.0696	60.0891	80.0476	100.098
67.2	-14.7705	-11.4136	-8.48389	-4.94385	-1.89209	1.40381	4.5166	7.93457	11.5356	15.0757	18.5547	-100.159	-80.0476	-60.0281	-40.0391	-20.0195	-30.5176	20.0195	40.0391	60.0281	80.0476	100.098
67.3	-14.7705	-11.4136	-8.42285	-4.94385	-1.83105	1.52588	4.5166	7.93457	11.4136	15.0757	18.4937	-100.128	-80.1086	-60.0586	-40.1001	-20.05	30.5176	19.9585	39.978	60.0891	80.0781	100.128
67.4	-14.7705	-11.4746	-8.36182	-5.00488	-1.83105	1.64795	4.57764	7.87353	11.3525	15.0146	18.4326	-100.128	-80.1697	-60.0586	-40.0391	-20.0806	0	19.989	39.978	60.1196	80.0781	100.098
67.5	-14.7095	-11.4746	-8.23975	-5.00488	-1.77002	1.70898	4.63867	7.93457	11.2915	14.9536	18.3716	-100.128	-80.0476	-60.0586	-40.0391	-19.989	0	19.9585	39.9475	60.0891	80.1086	100.159
67.6	-14.5874	-11.5356	-8.17871	-5.12695	-1.77002	1.70898	4.69971	7.93457	11.2305	14.9536	18.3716	-100.189	-80.0171	-59.9976	-40.0391	-19.989	-30.5176	20.0195	40.0085	60.0891	80.0781	100.098
67.7	-14.5264	-11.4746	-8.11768	-5.12695	-1.64795	1.58691	4.69971	7.93457	11.2305	14.9536	18.4326	-100.159	-80.0171	-60.0891	-39.978	-20.0195	0	19.989	40.0391	60.0586	80.0781	100.128
67.8	-14.4653	-11.4746	-8.11768	-5.12695	-1.58691	1.52588	4.69971	7.93457	11.2305	14.8926	18.5547	-100.128	-80.1086	-60.0891	-40.0391	-20.05	-61.0352	20.05	40.0391	60.0586	80.0781	100.067
67.9	-14.4653	-11.4136	-8.17871	-5.06592	-1.46484	1.40381	4.76074	7.93457	11.2305	14.8315	18.6157	-100.128	-80.1086	-60.0281	-40.0085	-20.0195	-30.5176	19.989	40.0391	60.0586	80.0781	100.067
68	-14.4653	-11.4136	-8.23975	-5.06592	-1.46484	1.34277	4.82178	7.87353	11.2305	14.7095	18.6157	-100.159	-80.1392	-60.0891	-40.0696	-20.0195	30.5176	20.0195	40.0085	60.1196	80.0781	100.098
68.1	-14.5264	-11.4136	-8.23975	-5.12695	-1.46484	1.28174	4.76074	7.8125	11.2305	14.5874	18.5547	-100.159	-80.0781	-60.0891	-40.0696	-20.05	-30.5176	19.989	39.978	60.0586	80.0781	100.067
68.2	-14.5264	-11.4136	-8.11768	-5.18799	-1.46484	1.2207	4.69971	7.75146	11.2305	14.5874	18.4326	-100.128	-80.0781	-60.0891	-40.0085	-20.05	0	19.989	40.0391	60.0891	80.0781	100.159
68.3	-14.6484	-11.4746	-8.05664	-5.18799	-1.52588	1.28174	4.57764	7.75146	11.1694	14.6484	18.3105	-100.159	-80.0781	-60.1501	-40.0391	-20.0195	0	19.989	40.0085	60.1196	80.1086	100.098
68.4	-14.6484	-11.4746	-7.9956	-5.06592	-1.58691	1.40381	4.5166	7.75146	11.1694	14.7095	18.3105	-100.128	-80.0781	-60.0891	-39.978	-20.0195	61.0352	20.05	40.0391	60.0891	80.0781	100.128
68.5	-14.6484	-11.4136	-7.93457	-4.94385	-1.64795	1.52588	4.45557	7.8125	11.1694	14.7095	18.2495	-100.22	-80.1392	-60.0891	-40.0085	-19.9585	-61.0352	20.0806	39.978	60.0891	80.1392	100.098
68.6	-14.6484	-11.3525	-7.93457	-4.82178	-1.70898	1.52588	4.45557	7.8125	11.1694	14.7705	18.3105	-100.128	-80.0781	-60.0586	-39.9475	-20.05	-30.5176	19.989	40.0696	60.0586	80.1086	100.128
68.7	-14.5874	-11.2915	-8.05664	-4.76074	-1.77002	1.52588	4.39453	7.8125	11.2915	14.7705	18.2495	-100.189	-80.0171	-59.9976	-40.0696	-20.0195	-30.5176	20.0195	40.0391	60.1196	80.0781	100.098
68.8	-14.5264	-11.3525	-8.17871	-4.69971	-1.83105	1.58691	4.39453	7.8125	11.2915	14.7095	18.1274	-100.098	-80.1086	-60.0586	-39.9475	-20.05	-30.5176	20.05	40.0085	60.0891	80.0781	100.159
68.9	-14.4653	-11.3525	-8.30078	-4.76074	-1.77002	1.58691	4.45557	7.87353	11.2305	14.5874	18.0664	-100.098	-80.0476	-60.1196	-40.1001	-20.0195	-61.0352	19.989	40.0085	60.1501	80.1086	100.159
69	-14.4653	-11.3525	-8.42285	-4.82178	-1.77002	1.58691	4.45557	7.87353	11.2305	14.5264	18.0054	-100.128	-80.0476	-60.1196	-39.978	-20.0195	30.5176	20.0195	39.978	60.0586	80.0781	100.189
69.1	-14.5264	-11.3525	-8.48389	-4.82178	-1.77002	1.58691	4.45557	7.87353	11.2305	14.5874	18.0664	-100.159	-80.0476	-60.1196	-40.0391	-20.0195	0	19.989	40.0085	60.1196	80.1086	100.189
69.2	-14.5874	-11.2305	-8.48389	-4.94385	-1.70898	1.58691	4.5166	7.87353	11.2915	14.7095	18.1274	-100.189	-80.0476	-60.1196	-40.0391	-20.0195	-30.5176	19.989	39.978	60.0281	80.1697	100.189
69.3	-14.5874	-11.2305	-8.42285	-5.06592	-1.70898	1.52588	4.57764	7.8125	11.2305	14.7705	18.1274	-100.159	-80.0476	-60.1196	-40.0085	-19.989	61.0352	20.0195	40.0085	60.0891	80.0781	100.128
69.4	-14.6484	-11.1694	-8.36182	-5.12695	-1.64795	1.52588	4.63867	7.75146	11.2305	14.7705	18.1274	-100.159	-80.0171	-60.0891	-40.1001	-19.989	-30.5176	19.989	39.978	60.1196	80.1392	100.098
69.5	-14.6484	-11.2305	-8.30078	-5.12695	-1.64795	1.46484	4.69971	7.75146	11.2305	14.7705	18.1274	-100.128	-79.9866	-60.0891	-40.0085	-20.0195	0	19.989	40.0085	60.0891	80.0781	100.128
69.6	-14.5874	-11.2305	-8.17871	-5.06592	-1.64795	1.40381	4.76074	7.8125	11.2305	14.7705	18.1274	-100.128	-80.0476	-60.0281	-40.0696	-20.0195	-61.0352	20.05	40.0391	60.0891	80.0476	100.128
69.7	-14.5264	-11.2305	-8.11768	-4.94385	-1.64795	1.34277	4.76074	7.87353	11.2305	14.7705	18.1274	-100.128	-80.0781	-60.1196	-39.978	-20.05	0	20.0195	40.0085	60.1196	80.0781	100.159
69.8	-14.4043	-11.1694	-8.11768	-4.82178	-1.64795	1.34277	4.69971	7.87353	11.2305	14.7095	18.1885	-100.128	-80.1392	-60.1196	-40.0696	-20.05	0	19.989	40.0085	60.0891	80.0171	100.128
69.9	-14.3433	-11.0474	-8.11768	-4.69971	-1.70898	1.34277	4.57764	7.75146	11.1694	14.7705	18.2495	-100.159	-80.0476	-60.1196	-39.978	-20.05	-30.5176	19.989	40.0085	60.0891	80.0476	100.159
70	-14.4043	-11.0474	-8.11768	-4.69971	-1.70898	1.40381	4.5166	7.62939	11.1084	14.8315	18.2495	-100.189	-80.0781	-60.1196	-40.0085	-20.0195	-30.5176	19.928	40.0391	60.0586	80.1086	100.128
70.1	-14.4653	-11.0474	-8.05664	-4.76074	-1.70898	1.40381	4.5166	7.50732	11.0474	14.9536	18.1274	-100.189	-80.0171	-60.0586	-39.978	-20.05	-30.5176	19.9585	39.978	60.0281	80.1086	100.128
70.2	-14.5264	-11.1084	-7.9956	-4.88281	-1.64795	1.46484	4.5166	7.50732	10.9863	14.9536	18.0664	-100.159	-79.9561	-60.0891	-40.0391	-20.0195	-61.0352	20.0195	39.978	60.0586	80.0781	100.098
70.3	-14.5264	-11.1694	-7.93457	-4.94385	-1.58691	1.46484	4.57764	7.56836	10.9863	14.8926	18.0664	-100.189	-80.0781	-60.1196	-40.0391	-20.0195	-30.5176	20.0195	40.0391	60.0891	80.0476	100.098
70.4	-14.4043	-11.2305	-7.93457	-4.94385	-1.58691	1.46484	4.5166	7.69043	10.9253	14.7705	18.0664	-100.128	-80.0476	-60.0281	-40.0391	-20.0806	-61.0352	19.989	40.0085	60.0586	80.0781	100.098
70.5	-14.3433	-11.2915	-7.93457	-4.94385	-1.64795	1.46484	4.45557	7.8125	10.9253	14.7095	18.1274	-100.189	-80.1697	-59.967	-40.0391	-20.05	-61.0352	19.989	40.1001	60.1196	80.0476	100.189
70.6	-14.3433	-11.2915	-7.87353	-4.88281	-1.64795	1.46484	4.39453	7.87353	10.9253	14.5874	18.1274	-100.159	-80.0476	-60.0586	-40.0085	-20.05	0	19.9585	40.0391	60.1196	80.0476	100.159
70.7	-14.3433	-11.2305	-7.87353	-4.88281	-1.58691	1.40381	4.3335	7.87353	11.0474	14.5264	18.0664	-100.128	-80.0781	-60.0586	-39.978	-20.0195	0	20.05	40.1001	60.0891	80.1086	100.128
70.8	-14.3433	-11.2305	-7.93457	-4.82178	-1.46484	1.34277	4.39453	7.8125	11.1694	14.5264	18.0054	-100.189	-80.0476	-60.0586	-39.978	-20.1111	30.5176	19.9585	40.0085	60.0891	80.0781	100.128
70.9	-14.3433	-11.1694	-7.9956	-4.76074	-1.52588	1.34277	4.39453	7.75146	11.2305	14.6484	18.0054	-100.189	-80.0781	-60.0586	-40.0391	-20.05	-30.5176	19.9585	40.0391	60.0891	80.0476	100.128
71	-14.4043	-11.1084	-7.9956	-4.76074	-1.52588	1.46484	4.45557	7.75146	11.2305	14.7095	18.0054	-100.189	-80.0781	-60.0586	-39.978	-20.0195	0	19.989	40.0085	60.0891	80.0476	100.128
71.1	-14.4043	-11.0474	-7.9956	-4.76074	-1.64795	1.52588	4.45557	7.69043	11.1694	14.8315	17.9443	-100.159	-80.0476	-60.0586	-39.917	-20.1111	-30.5176	20.0195	40.0085	60.0891	80.1697	100.128
71.2	-14.4043	-11.0474	-7.93457	-4.82178	-1.64795	1.58691	4.5166	7.62939	11.1694	14.7705	17.9443	-100.159	-80.0476	-60.0281	-40.0085	-20.0195	-61.0352	20.0195	40.0085	60.0891	80.1086	100.128
71.3	-14.4653	-11.1084	-7.87353	-4.88281	-1.70898	1.58691	4.5166	7.56836	11.1694	14.7095	18.0054	-100.128	-80.0781	-60.0891	-39.978	-20.0806	-61.0352	19.989	39.978	60.0281	80.1086	100.128
71.4	-14.3433	-11.1694	-7.8125	-5.00488	-1.64795	1.52588	4.45557	7.56836	11.1694	14.6484	18.0664	-100.098	-80.0476	-60.1196	-40.0391	-20.05	-30.5176	20.05	40.0391	60.0891	80.0781	100.159
71.5	-14.2822	-11.2915	-7.87353	-4.94385	-1.64795	1.46484	4.39453	7.56836	11.1694	14.6484	18.1274	-100.128	-80.0781	-60.0586	-40.0391	-20.0195	-30.5176	19.9585	39.978	60.0891	80.0781	100.128
71.6	-14.2212	-11.2915	-7.93457	-4.82178	-1.70898	1.46484	4.45557	7.62939	11.1694	14.7705	18.1885	-100.189	-80.0171	-60.0586	-40.0391	-20.0195	-30.5176	19.9585	40.0085	60.0891	80.0476	100.098
71.7	-14.1602	-11.2915	-7.93457	-4.76074	-1.70898	1.52588	4.5166	7.75146	11.1694	14.7705	18.1274	-100.159	-80.0476	-60.0891	-39.917	-20.05	-30.5176	19.989	39.978	60.0281	80.0476	100.128
71.8	-14.2212	-11.2305	-7.93457	-4.76074	-1.70898	1.52588	4.57764	7.87353	11.1084	14.6484	18.0664	-100.159	-80.0781	-60.1196	-39.978	-20.0195	0	19.989	40.0391	60.0586	80.1392	100.098
71.9	-14.2822	-11.1084	-7.93457	-4.82178	-1.70898	1.52588	4.57764	7.87353	11.1084	14.5874	18.0664	-100.128	-79.9866	-60.0281	-40.0085	-20.0195	-30.5176	20.0195	39.978	60.1196	80.0781	100.098
72	-14.2822	-11.0474	-7.93457	-4.82178	-1.64795	1.46484	4.5166	7.8125	11.0474	14.5264	18.0664	-100.098	-80.1086	-60.0891	-40.0391	-20.0195	0	20.05	40.0391	60.0281	80.0781	100.098
72.1	-14.2212	-11.0474	-7.93457	-4.82178	-1.64795	1.34277	4.45557	7.75146	11.0474	14.5264	18.0664	-100.22	-80.0781	-60.1196	-40.1001	-20.0195	-30.5176	20.0806	40.0391	60.0586	80.1392	100.098
72.2	-14.1602	-11.1084	-7.87353	-4.82178	-1.64795	1.28174	4.45557	7.69043	11.0474	14.5264	18.0664	-100.159	-80.1392	-60.0586	-40.0391	-20.0806	0	20.0195	40.0696	60.0891	80.0781	100.128
72.3	-14.0991	-11.1084	-7.87353	-4.88281	-1.64795	1.28174	4.45557	7.69043	11.0474	14.5264	18.0664	-100.067	-80.0781	-60.0586	-40.0391	-19.989	0	19.9585	40.0696	60.0891	80.0781	100.189
72.4	-14.0381	-11.1084	-7.87353	-4.88281	-1.64795	1.34277	4.5166	7.75146	10.9253	14.5874	18.0664	-100.098	-80.0781	-60.1196	-40.0085	-19.989	61.0352	19.989	40.0085	60.0586	80.1086	100.189
72.5	-14.0991	-11.1084	-7.87353	-4.82178	-1.58691	1.40381	4.63867	7.75146	10.8643	14.6484	18.0054	-100.128	-80.0781	-60.1501	-40.0391	-19.989	0	19.989	39.978	60.0891	80.0781	100.189
72.6	-14.1602	-11.0474	-7.93457	-4.82178	-1.52588	1.52588	4.63867	7.69043	10.8032	14.7095	17.9443	-100.159	-80.0476	-60.0586	-40.0085	-20.05	91.5527	20.0195	40.0085	60.1196	80.0781	100.128
72.7	-14.2822	-11.1084	-7.93457	-4.76074	-1.46484	1.52588	4.63867	7.69043	10.9253	14.5874	17.8223	-100.159	-80.0171	-60.0586	-40.0391	-20.0195	61.0352	20.0195	40.0391	60.0281	80.1392	100.159
72.8	-14.3433	-11.1084	-7.87353	-4.69971	-1.40381	1.52588	4.57764	7.75146	10.9863	14.4653	17.7002	-100.159	-80.0476	-60.1501	-40.0391	-19.9585	30.5176	20.0195	40.0391	60.0586	80.1392	100.067
72.9	-14.3433	-11.1084	-7.87353	-4.63867	-1.34277	1.46484	4.57764	7.8125	10.9253	14.2822	17.5781	-100.128	-80.0171	-60.0891	-40.1001	-20.05	0	20.0195	40.0696	60.0281	80.0171	100.098
73	-14.3433	-11.0474	-7.87353	-4.57764	-1.40381	1.40381	4.5166	7.75146	10.8643	14.1602	17.5781	-100.128	-80.0781	-60.0891	-40.0391	-20.05	0	19.989	40.1001	60.0586	80.0171	100.098
73.1	-14.2822	-10.9863	-7.8125	-4.57764	-1.46484	1.46484	4.45557	7.62939	10.8643	14.1602	17.7002	-100.067	-80.0476	-60.0891	-40.0391	-20.0195	0	19.989	40.0391	60.0586	80.0171	100.037
73.2	-14.2212	-10.9863	-7.8125	-4.63867	-1.52588	1.52588	4.27246	7.50732	10.9863	14.2822	17.7612	-100.098	-80.0476	-60.1196	-40.0391	-20.05	30.5176	20.0195	40.0696	60.0891	80.0781	100.159
73.3	-14.1602	-10.9253	-7.75146	-4.63867	-1.58691	1.46484	4.27246	7.56836	11.1694	14.4653	17.8833	-100.128	-80.0171	-60.0891	-39.978	-20.0195	30.5176	20.0195	40.0391	60.0891	80.0781	100.098
73.4	-14.0991	-10.9253	-7.69043	-4.69971	-1.77002	1.34277	4.39453	7.62939	11.2305	14.5264	18.0054	-100.098	-80.0476	-60.0891	-39.978	-20.0195	61.0352	19.989	40.0391	60.0281	80.0781	100.098
73.5	-14.0381	-10.8643	-7.62939	-4.76074	-1.89209	1.34277	4.45557	7.69043	11.2305	14.5264	18.1274	-100.098	-80.0476	-60.0891	-40.0391	-20.05	30.5176	20.0195	40.0085	60.0281	80.0476	100.098
73.6	-13.977	-10.8643	-7.75146	-4.69971	-1.89209	1.40381	4.5166	7.75146	11.2305	14.5874	18.1885	-100.128	-80.1086	-60.0586	-40.0391	-20.0195	0	20.05	39.978	59.9976	80.0781	100.067
73.7	-14.0991	-11.0474	-7.8125	-4.63867	-1.77002	1.52588	4.57764	7.75146	11.1694	14.6484	18.1274	-100.128	-80.0476	-60.0891	-40.0085	-20.0195	-30.5176	20.0195	40.0085	60.0586	80.0171	100.098
73.8	-14.2212	-11.1694	-7.8125	-4.57764	-1.64795	1.58691	4.63867	7.69043	11.1084	14.6484	18.0054	-100.098	-80.0781	-60.0891	-40.0391	-20.0806	30.5176	20.0806	40.0696	60.0891	80.0476	100.128
73.9	-14.2212	-11.2305	-7.75146	-4.57764	-1.52588	1.58691	4.69971	7.69043	11.0474	14.6484	18.0054	-100.006	-80.0781	-60.0586	-40.0391	-20.0195	61.0352	19.989	40.0391	60.1501	79.9866	100.098
74	-14.1602	-11.2915	-7.75146	-4.57764	-1.52588	1.46484	4.76074	7.69043	10.9863	14.5874	18.0664	-100.128	-80.1086	-60.0281	-40.0085	-19.989	30.5176	20.05	40.0391	60.0891	80.0171	100.128
74.1	-14.0991	-11.1694	-7.75146	-4.69971	-1.58691	1.40381	4.63867	7.75146	10.9863	14.4653	18.1885	-100.128	-80.0781	-60.0281	-40.0391	-20.0195	91.5527	20.0195	40.0391	60.1196	79.9866	100.098
74.2	-14.0991	-11.0474	-7.8125	-4.76074	-1.52588	1.40381	4.57764	7.69043	10.9863	14.4653	18.1885	-100.159	-80.0781	-60.0281	-39.978	-19.989	0	19.989	40.0391	60.0281	80.0781	100.159
74.3	-14.1602	-10.8643	-7.87353	-4.76074	-1.46484	1.40381	4.45557	7.56836	11.0474	14.4043	18.1885	-100.128	-80.0781	-60.0281	-40.0696	-19.989	0	19.989	39.978	60.0586	80.0781	100.098
74.4	-14.1602	-10.8032	-7.87353	-4.76074	-1.40381	1.46484	4.45557	7.50732	11.1694	14.3433	18.1274	-100.159	-80.1392	-60.0586	-40.1001	-19.989	0	20.0195	39.978	60.0586	80.0781	100.128
74.5	-14.1602	-10.8032	-7.8125	-4.76074	-1.46484	1.52588	4.45557	7.50732	11.1694	14.2822	18.0054	-100.098	-80.0476	-60.0586	-40.0696	-20.0195	0	19.989	39.9475	60.0586	80.1392	100.128
74.6	-14.0991	-10.8643	-7.75146	-4.76074	-1.58691	1.58691	4.57764	7.56836	11.1694	14.1602	18.0054	-100.006	-80.0781	-60.0586	-40.0696	-20.05	-30.5176	20.0806	40.0391	59.9976	80.0781	100.098
74.7	-13.977	-10.9253	-7.75146	-4.76074	-1.64795	1.58691	4.69971	7.62939	11.0474	14.1602	18.0054	-100.128	-80.1697	-60.0281	-40.0696	-19.9585	0	19.989	40.1306	60.0586	80.1086	100.128
74.8	-13.977	-10.8643	-7.75146	-4.69971	-1.58691	1.58691	4.69971	7.69043	10.9863	14.2212	18.0054	-100.128	-80.1392	-60.0586	-40.0696	-19.989	0	19.9585	40.0085	60.0891	80.0476	100.098
74.9	-13.977	-10.9253	-7.69043	-4.63867	-1.52588	1.46484	4.69971	7.69043	10.9253	14.3433	18.0054	-100.189	-80.1392	-60.0586	-40.1001	-19.9585	30.5176	19.9585	40.0696	60.0891	80.0476	100.159
75	-14.0381	-10.9253	-7.69043	-4.69971	-1.40381	1.46484	4.63867	7.69043	10.9863	14.4653	18.0054	-100.128	-80.1086	-60.0891	-40.0391	-19.9585	0	19.9585	40.0391	60.1196	80.0781	100.098
75.1	-14.0381	-10.9253	-7.69043	-4.69971	-1.28174	1.46484	4.63867	7.69043	11.0474	14.5874	18.0054	-100.159	-80.1086	-60.1196	-39.978	-20.0195	0	20.0195	40.0391	60.0586	80.1086	100.159
75.2	-13.977	-10.9863	-7.75146	-4.69971	-1.28174	1.58691	4.5166	7.69043	11.0474	14.6484	18.0054	-100.098	-80.0476	-60.0891	-40.0085	-19.989	-30.5176	19.989	40.0391	60.0586	80.1086	100.067
75.3	-13.916	-11.0474	-7.75146	-4.69971	-1.34277	1.64795	4.5166	7.62939	11.0474	14.6484	18.0664	-100.128	-80.0781	-60.0281	-40.0696	-20.0195	0	19.989	40.0696	59.9976	80.1086	100.128
75.4	-13.916	-11.0474	-7.75146	-4.63867	-1.46484	1.64795	4.5166	7.56836	11.0474	14.6484	18.0664	-100.128	-80.0476	-60.0281	-40.0696	-20.0806	0	20.0195	40.0085	60.0891	80.0781	100.128
75.5	-13.855	-10.9863	-7.69043	-4.57764	-1.58691	1.58691	4.5166	7.50732	10.9863	14.6484	18.0664	-100.037	-80.0781	-60.0586	-40.0696	-20.0195	0	19.989	40.0696	60.1196	80.1086	100.098
75.6	-13.7939	-10.8643	-7.69043	-4.57764	-1.64795	1.52588	4.57764	7.56836	10.9253	14.5874	18.0664	-100.128	-80.1392	-60.0891	-40.0696	-19.989	0	19.989	40.1001	60.0891	80.0171	100.159
75.7	-13.6719	-10.8032	-7.69043	-4.57764	-1.64795	1.58691	4.69971	7.56836	10.9253	14.4653	18.1274	-100.128	-80.0476	-60.1196	-40.0391	-19.9585	-30.5176	20.0195	40.0696	60.0891	80.0781	100.128
75.8	-13.6108	-10.8032	-7.69043	-4.63867	-1.58691	1.64795	4.82178	7.62939	11.0474	14.4653	18.1274	-100.159	-80.1086	-60.0891	-40.0696	-20.0195	61.0352	19.9585	40.1001	60.0891	80.0476	100.189
75.9	-13.6719	-10.8032	-7.62939	-4.57764	-1.46484	1.58691	4.88281	7.69043	11.1694	14.5264	18.0664	-100.128	-80.0171	-60.0891	-40.0085	-19.989	30.5176	19.989	40.0391	60.0586	80.1086	100.159
76	-13.7939	-10.8643	-7.62939	-4.57764	-1.40381	1.58691	4.76074	7.69043	11.2305	14.6484	18.0664	-100.159	-80.0476	-60.0891	-39.978	-20.0195	30.5176	19.989	40.0696	60.0281	80.0476	100.098
76.1	-13.916	-10.9863	-7.62939	-4.63867	-1.46484	1.58691	4.63867	7.69043	11.1694	14.5874	17.9443	-100.098	-79.9866	-60.0891	-40.1001	-19.989	30.5176	19.989	40.0391	60.0281	80.1086	100.128
76.2	-13.916	-10.9863	-7.75146	-4.63867	-1.52588	1.58691	4.45557	7.62939	11.1084	14.4653	17.8833	-100.159	-80.0781	-60.0891	-40.1001	-20.05	30.5176	19.989	40.0696	60.1196	80.0171	100.098
76.3	-13.916	-10.9863	-7.8125	-4.63867	-1.52588	1.52588	4.3335	7.62939	11.0474	14.2822	17.8833	-100.098	-80.1086	-60.0281	-40.0696	-19.989	0	19.989	40.1001	60.0586	80.0781	100.128
76.4	-13.916	-10.9863	-7.8125	-4.69971	-1.46484	1.52588	4.3335	7.56836	10.9863	14.1602	18.0664	-100.159	-80.0781	-60.0281	-40.1001	-20.0195	61.0352	20.0195	40.1306	60.0891	80.0171	100.098
76.5	-13.977	-10.9863	-7.8125	-4.63867	-1.46484	1.46484	4.3335	7.56836	10.9253	14.1602	18.1885	-100.128	-80.0781	-60.0586	-40.0391	-19.9585	91.5527	19.9585	40.1001	60.0891	80.0476	100.128
76.6	-14.0991	-10.9253	-7.75146	-4.57764	-1.46484	1.46484	4.45557	7.62939	10.8643	14.2822	18.2495	-100.098	-80.0781	-60.0891	-40.0696	-19.989	61.0352	19.989	40.1001	60.0891	80.0781	100.128
76.7	-14.0381	-10.8643	-7.69043	-4.57764	-1.52588	1.52588	4.5166	7.69043	10.8643	14.3433	18.1274	-100.098	-80.0781	-60.0586	-40.0696	-19.928	91.5527	19.9585	40.0696	60.0586	80.0171	100.159
76.8	-13.977	-10.8032	-7.69043	-4.57764	-1.46484	1.58691	4.63867	7.69043	10.8032	14.3433	18.0054	-100.098	-80.0476	-60.0891	-40.0696	-19.9585	61.0352	19.9585	40.0085	60.0891	80.1086	100.128
76.9	-13.977	-10.8032	-7.69043	-4.63867	-1.40381	1.58691	4.63867	7.62939	10.7422	14.4043	17.8833	-100.067	-80.0171	-60.0281	-40.0391	-19.9585	-30.5176	19.9585	40.0391	59.9976	80.0781	100.128
77	-13.977	-10.8032	-7.69043	-4.69971	-1.40381	1.58691	4.57764	7.62939	10.6812	14.4043	17.8223	-100.098	-80.0171	-60.0586	-40.0696	-20.0195	30.5176	19.9585	40.0085	60.0586	80.0781	100.128
77.1	-14.0991	-10.7422	-7.62939	-4.69971	-1.40381	1.52588	4.57764	7.62939	10.6812	14.3433	17.8223	-100.128	-80.0476	-60.0281	-40.1001	-19.989	0	19.989	40.1001	60.1196	80.0476	100.128
77.2	-14.0991	-10.6812	-7.56836	-4.63867	-1.34277	1.52588	4.5166	7.56836	10.6812	14.3433	17.8223	-100.098	-80.1392	-59.9976	-40.0696	-20.0195	61.0352	19.989	40.0085	60.0891	80.0781	100.037
77.3	-14.0381	-10.5591	-7.50732	-4.57764	-1.34277	1.52588	4.45557	7.44629	10.8032	14.3433	17.8223	-100.159	-80.0476	-59.9976	-40.0696	-20.0195	30.5176	20.0195	40.1001	60.0586	80.0476	100.128
77.4	-13.916	-10.498	-7.44629	-4.57764	-1.34277	1.52588	4.45557	7.38525	10.8643	14.4043	17.9443	-100.098	-80.1086	-60.0281	-40.0391	-19.989	30.5176	19.928	40.1001	60.0586	80.0476	100.128
77.5	-13.855	-10.5591	-7.44629	-4.57764	-1.40381	1.52588	4.57764	7.38525	10.8643	14.4653	17.9443	-100.128	-80.0781	-60.0281	-40.1001	-19.989	30.5176	19.9585	40.0696	60.0891	80.0781	100.159
77.6	-13.855	-10.6201	-7.50732	-4.63867	-1.46484	1.52588	4.63867	7.50732	10.8643	14.4653	17.9443	-100.128	-80.0781	-60.0586	-39.978	-20.0195	61.0352	19.928	40.0391	60.0891	80.0171	100.128
77.7	-13.855	-10.6812	-7.62939	-4.63867	-1.52588	1.52588	4.69971	7.56836	10.9253	14.3433	17.9443	-100.128	-80.1086	-60.0281	-40.0696	-19.989	30.5176	19.989	40.0391	60.0891	80.1392	100.159
77.8	-13.916	-10.7422	-7.69043	-4.63867	-1.46484	1.46484	4.69971	7.69043	10.9253	14.2212	17.9443	-100.098	-80.0781	-60.0586	-40.1306	-20.05	61.0352	19.9585	40.0391	59.9976	80.1086	100.128
77.9	-13.916	-10.8032	-7.69043	-4.57764	-1.46484	1.40381	4.63867	7.62939	10.9863	14.1602	17.9443	-100.128	-80.0476	-59.9976	-40.1001	-20.0195	30.5176	20.0195	40.0391	60.0281	80.0476	100.159
78	-13.916	-10.8032	-7.62939	-4.5166	-1.52588	1.46484	4.5166	7.56836	11.0474	14.0991	17.9443	-100.128	-80.1086	-60.0586	-40.1001	-19.928	-30.5176	19.989	40.0696	59.967	80.0781	100.128
78.1	-13.855	-10.8643	-7.56836	-4.45557	-1.58691	1.40381	4.39453	7.56836	11.0474	14.0991	17.9443	-100.067	-80.1697	-59.9976	-40.0696	-20.0195	0	19.989	40.1001	60.0586	80.0171	100.128
78.2	-13.7329	-10.9253	-7.56836	-4.45557	-1.52588	1.40381	4.3335	7.56836	10.9863	14.0991	18.0054	-100.128	-80.1086	-60.0281	-40.0696	-19.928	30.5176	19.989	40.0391	60.1196	80.0476	100.159
78.3	-13.7329	-10.8643	-7.69043	-4.5166	-1.46484	1.46484	4.3335	7.62939	10.9253	14.0381	18.0054	-100.067	-80.1086	-59.9976	-40.1001	-19.9585	61.0352	19.989	40.0696	60.0891	80.0476	100.128
78.4	-13.7939	-10.8643	-7.69043	-4.57764	-1.34277	1.46484	4.27246	7.62939	10.9253	14.1602	17.9443	-100.128	-80.0781	-60.0281	-40.1001	-19.9585	61.0352	19.9585	40.0696	60.0891	80.0781	100.128
78.5	-13.855	-10.8032	-7.69043	-4.63867	-1.34277	1.52588	4.27246	7.56836	11.0474	14.2822	17.8833	-100.006	-80.0781	-60.0586	-40.0696	-19.989	30.5176	20.0195	40.1001	60.0586	80.0781	100.159
78.6	-13.916	-10.8643	-7.56836	-4.57764	-1.28174	1.58691	4.27246	7.56836	11.0474	14.4043	17.8833	-100.098	-80.0781	-60.0586	-40.0696	-19.989	0	19.989	40.0085	60.0891	80.0476	100.128
78.7	-13.977	-10.8032	-7.50732	-4.57764	-1.34277	1.58691	4.3335	7.56836	10.9253	14.5264	17.8833	-100.098	-80.0476	-60.0281	-40.1001	-19.989	30.5176	19.989	40.0391	60.0281	80.0476	100.189
78.8	-13.916	-10.8032	-7.44629	-4.5166	-1.34277	1.52588	4.39453	7.56836	10.7422	14.4653	17.8833	-100.128	-80.1392	-59.9976	-40.0696	-19.989	0	20.0195	40.1001	60.0891	80.1697	100.098
78.9	-13.916	-10.7422	-7.50732	-4.5166	-1.40381	1.52588	4.5166	7.50732	10.6812	14.4653	17.8833	-100.037	-80.0781	-60.0281	-40.1001	-19.989	0	19.989	40.1001	60.0891	80.0781	100.128
79	-13.977	-10.6812	-7.62939	-4.45557	-1.46484	1.52588	4.5166	7.44629	10.6812	14.5264	17.8223	-100.098	-80.0781	-60.0281	-40.0696	-20.0195	0	19.989	40.1306	60.0891	80.0476	100.098
79.1	-14.0381	-10.6201	-7.69043	-4.45557	-1.46484	1.52588	4.5166	7.50732	10.7422	14.5874	17.7612	-100.037	-80.0781	-60.0891	-40.0085	-19.989	30.5176	19.989	40.1001	60.0891	80.0781	100.098
79.2	-14.0381	-10.498	-7.62939	-4.45557	-1.46484	1.52588	4.57764	7.56836	10.8643	14.5264	17.6392	-100.128	-80.0781	-60.0891	-40.0696	-19.9585	61.0352	19.9585	40.0696	60.0281	80.0781	100.159
79.3	-13.977	-10.498	-7.56836	-4.5166	-1.46484	1.64795	4.57764	7.62939	10.9863	14.4653	17.6392	-100.037	-80.0476	-60.0586	-40.1001	-19.989	30.5176	19.928	40.0696	60.0891	80.0476	100.159
79.4	-13.916	-10.5591	-7.50732	-4.57764	-1.52588	1.64795	4.57764	7.56836	11.0474	14.4043	17.6392	-100.067	-80.0476	-60.0586	-40.1001	-19.989	91.5527	19.989	40.0391	60.0891	80.0781	100.159
79.5	-13.855	-10.6812	-7.50732	-4.57764	-1.52588	1.58691	4.57764	7.50732	11.0474	14.4043	17.6392	-100.098	-80.1086	-59.9976	-40.1001	-20.0195	30.5176	19.989	40.0085	60.0891	80.1086	100.128
79.6	-13.7939	-10.6812	-7.50732	-4.63867	-1.46484	1.52588	4.57764	7.44629	10.9863	14.4653	17.7002	-100.067	-80.0781	-60.0281	-40.0696	-19.9585	-30.5176	19.989	40.0696	60.0586	80.1392	100.098
79.7	-13.7939	-10.6812	-7.56836	-4.63867	-1.40381	1.46484	4.57764	7.44629	10.9863	14.5264	17.7002	-100.159	-80.1086	-60.0586	-40.1001	-20.0195	0	19.989	40.1611	60.0586	80.0476	100.098
79.8	-13.855	-10.6812	-7.56836	-4.57764	-1.40381	1.52588	4.57764	7.56836	10.9863	14.4653	17.7002	-100.128	-80.1086	-60.0891	-40.0391	-19.989	30.5176	19.989	40.0696	60.0891	80.0171	100.128
79.9	-13.977	-10.6812	-7.50732	-4.5166	-1.46484	1.64795	4.57764	7.62939	10.9253	14.3433	17.7612	-100.159	-80.1086	-60.0891	-40.0391	-19.989	61.0352	19.9585	40.0391	60.1196	80.0171	100.128
80	-13.916	-10.7422	-7.56836	-4.45557	-1.46484	1.64795	4.63867	7.62939	10.8643	14.2822	17.7612	-100.128	-80.0171	-60.0586	-40.0391	-19.989	61.0352	19.9585	40.0391	60.1196	80.0781	100.159
80.1	-13.855	-10.7422	-7.62939	-4.39453	-1.52588	1.58691	4.63867	7.56836	10.8032	14.2212	17.8223	-100.098	-80.0781	-60.0281	-40.0085	-19.9585	91.5527	19.9585	40.0391	60.0891	80.0781	100.189
80.2	-13.7939	-10.8032	-7.75146	-4.39453	-1.52588	1.52588	4.57764	7.56836	10.6812	14.2212	17.8833	-100.098	-80.0781	-60.0281	-40.0696	-19.9585	30.5176	19.989	40.0085	60.0586	80.0781	100.159
80.3	-13.855	-10.7422	-7.75146	-4.45557	-1.58691	1.46484	4.57764	7.62939	10.5591	14.2212	17.8833	-100.098	-80.0781	-60.0281	-40.0696	-19.989	-61.0352	19.989	40.0391	60.0281	80.0781	100.128
80.4	-13.916	-10.7422	-7.75146	-4.57764	-1.58691	1.52588	4.45557	7.62939	10.5591	14.2822	17.8833	-100.128	-80.0476	-60.0281	-40.0696	-19.9585	-30.5176	19.9585	40.0696	60.0891	80.1086	100.128
80.5	-13.977	-10.7422	-7.69043	-4.69971	-1.46484	1.52588	4.3335	7.69043	10.5591	14.3433	17.8833	-100.098	-80.0781	-60.0281	-40.0696	-19.989	30.5176	19.9585	40.0391	60.0586	80.0476	100.128
80.6	-14.0381	-10.7422	-7.62939	-4.76074	-1.40381	1.58691	4.27246	7.62939	10.6812	14.4043	17.9443	-100.067	-80.0781	-60.0281	-40.1001	-19.989	-30.5176	19.989	40.0391	60.0891	79.9866	100.128
80.7	-14.0381	-10.7422	-7.62939	-4.76074	-1.28174	1.58691	4.3335	7.62939	10.8032	14.4043	17.9443	-100.128	-80.0476	-60.0891	-40.0391	-19.989	30.5176	19.989	40.0696	60.1196	80.0476	100.098
80.8	-13.916	-10.7422	-7.56836	-4.57764	-1.28174	1.58691	4.39453	7.56836	10.8643	14.3433	17.8223	-100.128	-80.0781	-60.0586	-40.0085	-20.05	91.5527	19.928	40.0391	60.0891	80.0781	100.159
80.9	-13.916	-10.6812	-7.56836	-4.5166	-1.28174	1.46484	4.39453	7.50732	10.8643	14.2822	17.7002	-100.128	-80.1086	-60.0281	-40.0085	-19.928	30.5176	19.928	40.0085	60.0586	80.1086	100.159
81	-13.855	-10.6812	-7.50732	-4.45557	-1.28174	1.46484	4.3335	7.50732	10.8032	14.3433	17.7002	-100.189	-80.0781	-60.0281	-40.0391	-19.989	30.5176	19.9585	40.0696	60.0891	80.0476	100.159
81.1	-13.855	-10.6812	-7.44629	-4.5166	-1.34277	1.46484	4.3335	7.50732	10.8643	14.4653	17.7002	-100.128	-80.0781	-60.0891	-40.0696	-20.0195	-30.5176	20.05	40.0391	59.9976	80.1086	100.159
81.2	-13.916	-10.6812	-7.38525	-4.57764	-1.40381	1.46484	4.3335	7.56836	10.9863	14.4653	17.7612	-100.128	-80.0171	-60.0586	-40.0696	-20.0806	0	19.9585	40.0085	60.0586	80.1086	100.159
81.3	-13.977	-10.7422	-7.44629	-4.63867	-1.46484	1.52588	4.45557	7.75146	10.9863	14.4043	17.7612	-100.098	-80.0476	-60.0586	-40.1001	-19.989	-30.5176	19.989	40.0391	60.0891	80.0781	100.098
81.4	-14.0381	-10.6812	-7.50732	-4.63867	-1.46484	1.52588	4.63867	7.75146	10.9253	14.4043	17.7612	-100.159	-80.0781	-60.0281	-40.0696	-19.989	-30.5176	19.989	40.0391	60.0891	80.1086	100.128
81.5	-14.0991	-10.6201	-7.56836	-4.57764	-1.40381	1.58691	4.63867	7.69043	10.8643	14.4043	17.7612	-100.128	-80.1086	-60.0891	-40.1001	-20.05	0	19.989	40.0391	60.1196	80.0476	100.067
81.6	-14.0381	-10.6201	-7.56836	-4.5166	-1.28174	1.52588	4.57764	7.56836	10.8032	14.3433	17.7612	-100.159	-80.0476	-60.0586	-40.0085	-19.8669	91.5527	19.989	40.0696	60.0281	80.0781	100.067
81.7	-14.0381	-10.6812	-7.50732	-4.39453	-1.34277	1.46484	4.45557	7.56836	10.8032	14.3433	17.6392	-100.128	-80.0781	-60.0586	-39.978	-19.9585	30.5176	19.989	40.1001	60.0586	80.0781	100.098
81.8	-13.977	-10.6201	-7.50732	-4.45557	-1.46484	1.34277	4.39453	7.56836	10.8032	14.4043	17.5781	-100.159	-80.0476	-60.0891	-40.0391	-19.989	-30.5176	19.928	40.0085	60.0586	80.0781	100.128
81.9	-13.916	-10.6201	-7.56836	-4.57764	-1.64795	1.34277	4.45557	7.50732	10.8032	14.4043	17.5781	-100.067	-80.0171	-60.0586	-40.0696	-19.989	-30.5176	19.9585	40.0391	60.0891	80.0476	100.159
82	-13.916	-10.6201	-7.69043	-4.63867	-1.70898	1.40381	4.57764	7.50732	10.7422	14.4043	17.6392	-100.098	-80.0781	-60.0281	-40.1001	-19.989	-61.0352	20.05	40.0085	60.0586	80.1086	100.159
82.1	-13.977	-10.6812	-7.75146	-4.69971	-1.58691	1.46484	4.5166	7.50732	10.6812	14.3433	17.7002	-100.128	-80.0781	-60.1501	-40.0085	-20.0806	-61.0352	20.0195	40.0391	60.0586	80.0781	100.098
82.2	-13.977	-10.6201	-7.69043	-4.76074	-1.46484	1.58691	4.45557	7.44629	10.6812	14.2822	17.6392	-100.159	-80.0781	-60.0586	-40.0085	-20.05	0	20.0195	40.1001	60.0586	80.0781	100.098
82.3	-13.916	-10.5591	-7.62939	-4.69971	-1.40381	1.64795	4.3335	7.38525	10.7422	14.1602	17.5781	-100.159	-80.0781	-60.0586	-40.0391	-20.0195	30.5176	20.0195	40.1001	60.0891	80.0781	100.037
82.4	-13.916	-10.498	-7.50732	-4.63867	-1.40381	1.58691	4.27246	7.38525	10.8032	14.0381	17.4561	-100.159	-80.1086	-60.0891	-40.0085	-19.989	-30.5176	19.989	40.1001	60.0586	80.0476	100.128
82.5	-13.916	-10.498	-7.44629	-4.57764	-1.52588	1.52588	4.3335	7.32422	10.8643	13.977	17.4561	-100.159	-80.0781	-60.0891	-40.0391	-19.9585	30.5176	19.9585	40.0696	60.0891	80.0476	100.098
82.6	-13.977	-10.5591	-7.50732	-4.5166	-1.64795	1.46484	4.45557	7.32422	10.8643	13.916	17.4561	-100.128	-80.0476	-60.0891	-40.0391	-20.0195	-30.5176	19.989	40.0696	60.0586	80.0781	100.128
82.7	-13.977	-10.6201	-7.44629	-4.5166	-1.64795	1.34277	4.5166	7.44629	10.8032	13.977	17.4561	-100.098	-80.0476	-60.1196	-40.0696	-20.0195	0	19.9585	40.0391	60.0281	80.1086	100.159
82.8	-13.916	-10.6812	-7.44629	-4.57764	-1.64795	1.28174	4.57764	7.50732	10.7422	14.0991	17.4561	-100.067	-80.0476	-60.0586	-40.0696	-20.05	0	20.05	40.0085	60.0281	80.1086	100.098
82.9	-13.855	-10.6812	-7.44629	-4.5166	-1.52588	1.28174	4.5166	7.56836	10.7422	14.1602	17.4561	-100.128	-80.0781	-60.0281	-40.0391	-20.0806	30.5176	20.05	40.0696	60.0281	80.0476	100.128
83	-13.916	-10.6201	-7.50732	-4.57764	-1.52588	1.28174	4.45557	7.56836	10.8032	14.2212	17.5171	-100.128	-80.0781	-59.9976	-40.0085	-20.0195	0	19.989	39.978	60.0891	80.0781	100.098
83.1	-13.977	-10.6201	-7.50732	-4.57764	-1.46484	1.40381	4.39453	7.50732	10.8643	14.2822	17.5171	-100.067	-80.0781	-60.0586	-40.1001	-20.0195	30.5176	19.989	40.0391	60.0586	80.0171	100.098
83.2	-13.977	-10.6812	-7.56836	-4.63867	-1.46484	1.46484	4.39453	7.50732	10.8643	14.2822	17.334	-100.128	-80.1086	-60.1196	-40.0391	-20.0195	61.0352	19.989	40.0696	60.1501	80.0476	100.098
83.3	-13.977	-10.7422	-7.62939	-4.57764	-1.46484	1.52588	4.39453	7.44629	10.7422	14.3433	17.2119	-100.037	-80.0171	-60.1196	-40.0085	-19.989	30.5176	20.05	40.0391	60.0891	80.0781	100.098
83.4	-13.977	-10.8032	-7.69043	-4.5166	-1.46484	1.58691	4.39453	7.50732	10.6812	14.3433	17.1509	-100.098	-80.0476	-60.1196	-40.0391	-20.0195	122.07	19.928	40.0391	60.0891	80.0476	100.098
83.5	-13.977	-10.8032	-7.75146	-4.5166	-1.46484	1.64795	4.3335	7.44629	10.6812	14.3433	17.2119	-100.098	-80.0171	-60.0281	-40.0085	-20.0195	30.5176	20.0195	40.0696	60.0586	80.0476	100.098
83.6	-13.977	-10.8643	-7.75146	-4.39453	-1.46484	1.64795	4.3335	7.44629	10.7422	14.3433	17.2729	-100.098	-80.1086	-60.0586	-40.0696	-20.0195	0	20.0195	40.0391	60.0586	80.0171	100.189
83.7	-13.916	-10.8643	-7.75146	-4.39453	-1.40381	1.52588	4.45557	7.50732	10.7422	14.2822	17.395	-100.128	-80.0781	-60.0281	-40.0391	-20.0195	-30.5176	20.0195	39.9475	60.0891	80.0476	100.098
83.8	-13.916	-10.8643	-7.75146	-4.45557	-1.34277	1.40381	4.5166	7.50732	10.8032	14.2822	17.5171	-100.098	-80.1392	-60.0891	-40.0696	-19.989	0	20.0195	39.978	60.0891	80.0171	100.128
83.9	-13.855	-10.8643	-7.75146	-4.5166	-1.28174	1.40381	4.5166	7.56836	10.8032	14.3433	17.6392	-100.098	-80.1392	-60.0586	-40.0391	-20.0195	-30.5176	19.989	40.1001	60.0891	80.0781	100.067
84	-13.855	-10.8643	-7.69043	-4.63867	-1.28174	1.40381	4.45557	7.50732	10.8032	14.4043	17.7002	-100.128	-80.0781	-60.0891	-40.0391	-19.928	61.0352	20.0195	40.0085	60.0586	79.9866	100.067
84.1	-13.855	-10.8643	-7.50732	-4.63867	-1.34277	1.46484	4.39453	7.56836	10.8032	14.4043	17.7002	-100.159	-80.1086	-60.0891	-40.0085	-20.0195	61.0352	19.9585	40.0696	60.0586	80.1086	100.037
84.2	-13.855	-10.8032	-7.32422	-4.63867	-1.34277	1.52588	4.3335	7.62939	10.8032	14.4043	17.7002	-100.128	-80.0781	-60.0586	-40.0391	-19.989	61.0352	19.989	40.0085	59.9976	80.0171	100.128
84.3	-13.916	-10.7422	-7.26318	-4.57764	-1.46484	1.52588	4.27246	7.56836	10.8032	14.3433	17.7002	-100.128	-80.1697	-60.0891	-40.0696	-20.05	0	20.0195	40.0696	60.0586	80.0781	100.067
84.4	-13.855	-10.6812	-7.32422	-4.5166	-1.58691	1.58691	4.27246	7.56836	10.7422	14.2822	17.7002	-100.037	-80.1086	-60.0891	-40.0391	-20.05	0	19.9585	40.0391	60.0586	80.1392	100.128
84.5	-13.855	-10.6201	-7.38525	-4.5166	-1.64795	1.58691	4.27246	7.50732	10.7422	14.2822	17.6392	-100.128	-80.1392	-60.0891	-40.0696	-20.0195	0	19.989	40.0391	60.0586	80.0476	100.159
84.6	-13.7939	-10.5591	-7.44629	-4.45557	-1.58691	1.58691	4.27246	7.50732	10.7422	14.2822	17.6392	-100.037	-80.0476	-59.9976	-40.0085	-20.0806	-30.5176	20.0195	39.9475	60.0281	80.0476	100.098
84.7	-13.7329	-10.6201	-7.38525	-4.45557	-1.46484	1.46484	4.3335	7.50732	10.7422	14.3433	17.6392	-100.128	-80.1392	-60.0891	-40.0391	-19.989	0	19.989	40.0085	60.0891	80.0476	100.098
84.8	-13.7329	-10.6201	-7.38525	-4.5166	-1.40381	1.34277	4.39453	7.50732	10.7422	14.3433	17.5781	-100.159	-80.1086	-60.0586	-39.978	-20.0195	0	20.0195	39.9475	60.0281	80.0476	100.037
84.9	-13.7939	-10.6201	-7.44629	-4.5166	-1.34277	1.40381	4.5166	7.50732	10.7422	14.2822	17.4561	-100.159	-80.0781	-60.0891	-40.0085	-20.0195	30.5176	19.989	40.0391	60.0586	80.0476	100.128
85	-13.916	-10.6201	-7.50732	-4.57764	-1.34277	1.46484	4.57764	7.44629	10.7422	14.2822	17.395	-100.159	-80.1392	-60.0891	-40.0391	-19.989	0	19.9585	40.0696	60.0891	80.0476	100.006
85.1	-13.977	-10.6201	-7.56836	-4.57764	-1.40381	1.46484	4.57764	7.44629	10.6812	14.2212	17.395	-100.128	-80.0476	-60.1196	-40.0391	-20.0195	0	19.989	40.0085	60.0281	80.0476	100.128
85.2	-14.0381	-10.6201	-7.56836	-4.63867	-1.40381	1.46484	4.45557	7.38525	10.6812	14.1602	17.395	-100.098	-80.0781	-60.0586	-40.0391	-20.0195	0	20.0195	39.978	60.0281	80.0781	100.159
85.3	-13.977	-10.6201	-7.56836	-4.63867	-1.40381	1.40381	4.39453	7.38525	10.6201	14.1602	17.4561	-100.098	-79.9866	-60.0281	-40.0696	-20.0806	30.5176	20.05	39.978	60.0586	80.0781	100.098
85.4	-13.855	-10.6812	-7.56836	-4.63867	-1.46484	1.40381	4.3335	7.44629	10.6201	14.2212	17.5781	-100.128	-80.1086	-60.0891	-40.0391	-20.0195	-30.5176	20.0195	40.0085	60.0281	80.0476	100.098
85.5	-13.855	-10.7422	-7.56836	-4.63867	-1.64795	1.40381	4.39453	7.50732	10.6201	14.2822	17.5781	-100.037	-80.0781	-60.0891	-40.0085	-20.05	0	20.0806	40.0085	59.9365	80.0781	100.067
85.6	-13.916	-10.7422	-7.62939	-4.63867	-1.70898	1.40381	4.39453	7.56836	10.5591	14.2822	17.5171	-100.159	-80.1697	-60.0586	-40.0391	-19.9585	0	20.05	40.0085	60.0281	79.9561	100.067
85.7	-13.977	-10.7422	-7.69043	-4.57764	-1.64795	1.46484	4.45557	7.56836	10.5591	14.2822	17.4561	-100.128	-80.0781	-60.1196	-40.0391	-19.9585	0	19.989	39.978	60.0891	80.0781	100.067
85.8	-14.0381	-10.7422	-7.75146	-4.5166	-1.58691	1.40381	4.5166	7.56836	10.5591	14.2212	17.334	-100.128	-80.0781	-60.1501	-40.0696	-20.0806	30.5176	19.989	40.0391	60.0586	79.9866	100.128
85.9	-14.0381	-10.7422	-7.8125	-4.45557	-1.46484	1.40381	4.5166	7.50732	10.5591	14.1602	17.2729	-100.098	-80.0781	-60.0586	-40.1001	-19.989	-61.0352	20.0806	40.0085	60.0586	80.0476	100.098
86	-14.0381	-10.7422	-7.75146	-4.45557	-1.34277	1.40381	4.45557	7.44629	10.5591	14.1602	17.334	-100.098	-80.1086	-60.0281	-40.0391	-20.0195	0	19.989	40.0391	60.0281	80.0476	100.098
86.1	-14.0381	-10.7422	-7.69043	-4.5166	-1.28174	1.46484	4.5166	7.38525	10.5591	14.2212	17.334	-100.128	-80.1086	-60.0891	-40.1001	-20.05	-61.0352	20.05	39.9475	59.9976	80.0781	100.128
86.2	-14.0381	-10.7422	-7.56836	-4.57764	-1.2207	1.52588	4.5166	7.32422	10.6201	14.2822	17.334	-100.037	-80.0781	-60.0891	-40.0085	-20.0806	-30.5176	20.05	39.978	60.0891	80.1086	100.098
86.3	-14.0381	-10.6812	-7.56836	-4.57764	-1.28174	1.58691	4.57764	7.38525	10.6201	14.3433	17.395	-100.098	-80.1392	-60.1196	-40.0391	-19.989	-61.0352	20.0806	40.0696	60.0586	80.0781	100.067
86.4	-14.0381	-10.6812	-7.44629	-4.57764	-1.34277	1.64795	4.63867	7.38525	10.6201	14.3433	17.4561	-100.159	-80.1086	-60.0891	-39.9475	-20.0195	-30.5176	19.989	40.0085	59.9976	80.0476	100.067
86.5	-14.0381	-10.7422	-7.38525	-4.5166	-1.40381	1.64795	4.63867	7.38525	10.6201	14.2822	17.5781	-100.128	-80.0781	-60.1807	-39.978	-20.0195	91.5527	19.989	40.1001	60.0891	80.0476	100.067
86.6	-14.0381	-10.8032	-7.32422	-4.45557	-1.40381	1.64795	4.5166	7.38525	10.6201	14.1602	17.6392	-100.098	-80.1086	-60.1196	-40.0391	-20.0195	0	20.0806	40.0085	60.0891	80.1086	100.006
86.7	-13.977	-10.7422	-7.32422	-4.45557	-1.34277	1.58691	4.39453	7.44629	10.6201	14.0991	17.6392	-100.098	-80.0476	-60.1501	-40.0391	-20.0195	61.0352	20.0195	40.0391	60.0891	80.0171	100.098
86.8	-13.916	-10.6812	-7.38525	-4.39453	-1.28174	1.52588	4.3335	7.38525	10.6201	14.0991	17.6392	-100.128	-80.0781	-60.0891	-40.0085	-20.0806	0	20.0195	40.0085	60.0586	80.1392	100.159
86.9	-13.855	-10.6201	-7.50732	-4.45557	-1.28174	1.40381	4.21143	7.38525	10.6201	14.1602	17.4561	-100.067	-80.0781	-60.0891	-40.0696	-20.05	30.5176	20.05	40.0391	60.0586	80.0476	100.098
87	-13.855	-10.5591	-7.62939	-4.57764	-1.34277	1.34277	4.21143	7.44629	10.6812	14.2212	17.334	-100.067	-80.1086	-60.0891	-40.0391	-20.0195	0	20.0195	40.0085	60.0586	80.0781	100.098
87.1	-13.916	-10.5591	-7.69043	-4.63867	-1.40381	1.40381	4.27246	7.44629	10.6201	14.2212	17.2119	-100.098	-80.0781	-60.0586	-40.0085	-20.05	0	20.0806	39.9475	60.0281	80.0171	100.128
87.2	-13.916	-10.6201	-7.62939	-4.63867	-1.52588	1.46484	4.3335	7.50732	10.6201	14.2212	17.1509	-100.128	-80.1697	-60.0891	-40.0085	-19.9585	0	20.05	39.9475	59.9976	79.9866	100.128
87.3	-13.916	-10.6812	-7.56836	-4.57764	-1.58691	1.46484	4.39453	7.50732	10.6812	14.2212	17.1509	-100.189	-80.1392	-60.1196	-40.0085	-19.989	30.5176	20.05	40.0085	60.0281	79.9866	100.037
87.4	-13.855	-10.6812	-7.50732	-4.57764	-1.64795	1.46484	4.45557	7.44629	10.6201	14.1602	17.1509	-100.128	-80.1697	-60.1501	-40.0391	-20.05	30.5176	20.0806	40.0391	60.0891	80.0171	100.128
87.5	-13.916	-10.6812	-7.56836	-4.57764	-1.64795	1.40381	4.39453	7.32422	10.6201	14.0991	17.2119	-100.128	-80.0781	-60.0891	-40.0391	-20.0195	30.5176	20.0195	40.0085	60.0891	80.0476	100.128
87.6	-13.916	-10.6812	-7.62939	-4.69971	-1.58691	1.40381	4.39453	7.26318	10.6201	14.0381	17.2119	-100.128	-80.0476	-60.0281	-39.978	-20.0195	0	20.0195	40.0391	60.0281	80.0781	100.098
87.7	-13.977	-10.6812	-7.69043	-4.76074	-1.52588	1.34277	4.3335	7.26318	10.6812	13.977	17.1509	-100.098	-80.0476	-60.0586	-40.0696	-20.05	0	20.0195	40.0391	60.0281	80.0476	100.098
87.8	-13.977	-10.6812	-7.69043	-4.69971	-1.52588	1.34277	4.3335	7.32422	10.6812	13.977	17.0898	-100.037	-80.0781	-60.0586	-40.0085	-20.0195	0	19.989	39.978	59.9976	80.0171	100.098
87.9	-13.977	-10.6812	-7.56836	-4.69971	-1.52588	1.34277	4.39453	7.38525	10.6201	14.0991	16.9067	-100.128	-80.1086	-60.0891	-40.0085	-20.05	0	20.0195	40.0391	60.0281	80.0476	100.098
88	-14.0381	-10.6812	-7.44629	-4.57764	-1.52588	1.34277	4.39453	7.44629	10.6201	14.2212	16.8457	-100.159	-80.0781	-60.1196	-39.978	-20.05	30.5176	19.9585	40.0085	60.0281	80.0476	100.067
88.1	-14.0991	-10.5591	-7.32422	-4.5166	-1.46484	1.34277	4.3335	7.44629	10.6201	14.2212	16.8457	-100.098	-80.1086	-60.1196	-40.0085	-19.9585	0	20.0195	40.0391	60.0891	80.0476	100.067
88.2	-14.0381	-10.5591	-7.32422	-4.39453	-1.46484	1.40381	4.21143	7.44629	10.6201	14.2212	16.8457	-100.128	-80.0476	-60.1196	-40.0391	-19.989	-61.0352	20.1111	40.0391	60.0586	79.9866	100.067
88.3	-13.977	-10.498	-7.38525	-4.39453	-1.46484	1.46484	4.15039	7.50732	10.5591	14.1602	16.8457	-100.128	-80.1086	-60.0586	-40.0391	-20.0195	30.5176	19.989	40.0085	60.0891	80.0171	100.098
88.4	-13.916	-10.498	-7.44629	-4.39453	-1.52588	1.52588	4.21143	7.50732	10.498	14.1602	16.8457	-100.128	-80.0781	-60.0891	-40.0391	-20.0195	61.0352	19.989	40.0391	59.9976	80.0476	100.067
88.5	-13.916	-10.437	-7.50732	-4.39453	-1.46484	1.58691	4.3335	7.44629	10.498	14.2212	17.0288	-100.159	-80.0781	-60.1196	-40.0391	-20.05	30.5176	20.0195	39.978	59.9976	80.0476	100.067
88.6	-13.855	-10.437	-7.62939	-4.39453	-1.40381	1.58691	4.39453	7.38525	10.5591	14.2822	17.2119	-100.128	-80.0781	-60.0586	-40.0391	-20.0195	61.0352	19.989	40.0391	60.0586	80.0476	100.098
88.7	-13.7939	-10.498	-7.62939	-4.39453	-1.46484	1.58691	4.39453	7.38525	10.6201	14.2822	17.334	-100.006	-80.1392	-60.0281	-40.0391	-20.05	0	20.05	39.9475	60.0281	79.9866	100.098
88.8	-13.7329	-10.498	-7.56836	-4.39453	-1.58691	1.46484	4.39453	7.38525	10.6201	14.2212	17.395	-100.098	-80.0781	-60.0586	-40.0696	-20.0195	30.5176	20.05	39.978	60.0281	80.0781	100.098
88.9	-13.6719	-10.5591	-7.56836	-4.45557	-1.64795	1.40381	4.39453	7.44629	10.6201	14.0991	17.334	-100.128	-80.1697	-60.0891	-40.0085	-20.05	0	19.989	40.0085	60.0586	80.1392	100.067
89	-13.6719	-10.5591	-7.56836	-4.5166	-1.70898	1.40381	4.45557	7.50732	10.5591	14.0381	17.2729	-100.159	-80.0781	-60.0891	-40.0391	-19.989	61.0352	20.0195	40.0391	60.0281	80.0476	100.067
89.1	-13.6108	-10.5591	-7.56836	-4.57764	-1.64795	1.40381	4.5166	7.50732	10.5591	14.0381	17.1509	-100.128	-80.0781	-60.0891	-40.0085	-19.989	30.5176	20.0195	40.0391	60.0281	80.0171	100.037
89.2	-13.6719	-10.5591	-7.56836	-4.69971	-1.58691	1.40381	4.57764	7.44629	10.6812	14.0991	17.1509	-100.098	-80.0781	-60.0586	-40.0391	-20.0195	30.5176	20.0195	40.0696	60.0586	80.0781	100.098
89.3	-13.7329	-10.498	-7.56836	-4.63867	-1.52588	1.34277	4.63867	7.38525	10.7422	14.1602	17.1509	-100.128	-80.0476	-60.0586	-40.1306	-20.0195	0	20.0195	40.0391	60.0891	80.0476	100.128
89.4	-13.7939	-10.5591	-7.56836	-4.57764	-1.40381	1.34277	4.57764	7.32422	10.8643	14.2212	17.1509	-100.098	-80.0781	-60.0891	-40.0696	-20.0195	0	19.989	39.978	60.0586	80.0781	100.067
89.5	-13.7939	-10.6812	-7.44629	-4.5166	-1.40381	1.34277	4.5166	7.32422	10.8643	14.2822	17.1509	-100.067	-80.0781	-60.0891	-40.0696	-19.989	0	19.989	40.0085	60.0281	80.0781	100.159
89.6	-13.855	-10.6812	-7.38525	-4.5166	-1.40381	1.34277	4.39453	7.32422	10.6812	14.2822	17.1509	-100.037	-80.1392	-60.0586	-40.0696	-20.0195	0	20.0195	40.0391	60.0586	80.0476	100.189
89.7	-13.855	-10.6812	-7.38525	-4.57764	-1.40381	1.40381	4.21143	7.26318	10.437	14.3433	17.1509	-100.098	-80.0781	-60.0891	-40.0085	-20.05	-30.5176	20.0195	39.978	60.0891	80.0476	100.128
89.8	-13.855	-10.5591	-7.50732	-4.69971	-1.40381	1.46484	4.08936	7.20215	10.376	14.4653	17.1509	-100.159	-80.1086	-60.1501	-40.0391	-20.0195	0	19.989	40.0085	60.0281	80.1086	100.098
89.9	-13.855	-10.5591	-7.56836	-4.63867	-1.40381	1.46484	4.02832	7.26318	10.5591	14.4653	17.2119	-100.098	-80.1086	-60.0586	-40.0696	-19.9585	0	19.9585	40.0391	60.0891	80.0476	100.128
90	-13.855	-10.5591	-7.62939	-4.57764	-1.52588	1.34277	4.08936	7.38525	10.8032	14.3433	17.334	-100.128	-80.1392	-60.0586	-40.0391	-20.05	-30.5176	19.9585	40.0696	60.0891	80.0171	100.128
90.1	-13.916	-10.5591	-7.62939	-4.69971	-1.58691	1.34277	4.27246	7.50732	10.9253	14.2212	17.395	-100.098	-80.0781	-60.1196	-40.1001	-20.0195	30.5176	19.989	39.978	60.0891	80.0476	100.189
90.2	-13.977	-10.6812	-7.69043	-4.82178	-1.52588	1.40381	4.45557	7.56836	10.9253	14.1602	17.334	-100.006	-80.0476	-60.0586	-40.1001	-19.989	0	20.0195	40.0391	60.0891	80.1086	100.159
90.3	-13.977	-10.8643	-7.69043	-4.82178	-1.46484	1.40381	4.5166	7.62939	10.8032	14.1602	17.2729	-100.098	-80.0781	-60.0281	-40.1001	-20.0195	0	19.989	40.0391	60.0586	80.0476	100.098
90.4	-14.0381	-10.9863	-7.62939	-4.69971	-1.34277	1.46484	4.45557	7.56836	10.6812	14.1602	17.2119	-100.098	-80.1086	-60.0586	-40.0085	-19.989	-61.0352	20.05	40.0391	60.0281	80.0781	100.128
90.5	-14.0991	-10.9253	-7.50732	-4.5166	-1.34277	1.46484	4.45557	7.44629	10.6201	14.0991	17.2729	-100.128	-80.1392	-60.0281	-40.0391	-19.989	-30.5176	19.989	40.0391	60.0281	80.0781	100.128
90.6	-14.0381	-10.7422	-7.44629	-4.39453	-1.34277	1.46484	4.45557	7.32422	10.498	14.0991	17.2729	-100.098	-80.1086	-60.0891	-40.0391	-19.928	-30.5176	19.9585	40.0085	60.0586	80.0476	100.067
90.7	-13.916	-10.6201	-7.44629	-4.3335	-1.34277	1.40381	4.5166	7.20215	10.498	14.0991	17.334	-100.098	-80.1392	-60.1807	-40.0391	-19.9585	-61.0352	19.989	40.0391	60.0586	80.0781	100.128
90.8	-13.7939	-10.5591	-7.44629	-4.3335	-1.40381	1.46484	4.5166	7.26318	10.5591	14.1602	17.2729	-100.098	-80.0781	-60.0891	-40.1001	-19.989	0	19.9585	40.0696	60.0586	80.0476	100.159
90.9	-13.6719	-10.5591	-7.44629	-4.39453	-1.40381	1.52588	4.5166	7.32422	10.6201	14.2212	17.334	-100.159	-80.0171	-59.9976	-40.0391	-19.989	30.5176	19.989	40.1306	60.0281	80.1086	100.128
91	-13.6108	-10.6201	-7.44629	-4.39453	-1.46484	1.52588	4.5166	7.44629	10.6201	14.2212	17.395	-100.098	-80.0476	-60.0281	-40.0696	-20.0195	30.5176	19.989	40.0391	60.0891	80.0476	100.128
91.1	-13.6719	-10.6201	-7.38525	-4.39453	-1.52588	1.52588	4.5166	7.50732	10.7422	14.2212	17.334	-100.128	-80.0781	-59.9976	-40.0391	-20.0195	-30.5176	19.989	40.1306	60.0281	80.1086	100.098
91.2	-13.7329	-10.5591	-7.38525	-4.39453	-1.52588	1.52588	4.5166	7.56836	10.8643	14.2822	17.334	-100.128	-80.0781	-60.0891	-40.0085	-20.0195	-30.5176	19.989	40.0391	60.0586	80.0476	100.098
91.3	-13.7939	-10.5591	-7.44629	-4.39453	-1.46484	1.46484	4.5166	7.62939	10.9253	14.2822	17.2119	-100.128	-80.1086	-60.0586	-40.0696	-20.0195	30.5176	19.9585	40.0696	60.1196	80.0781	100.098
91.4	-13.7939	-10.5591	-7.44629	-4.39453	-1.40381	1.46484	4.45557	7.56836	10.9253	14.2822	17.1509	-100.128	-80.1392	-60.1501	-40.0391	-20.0195	0	20.0195	40.0085	60.0586	80.1086	100.098
91.5	-13.7939	-10.5591	-7.44629	-4.39453	-1.34277	1.40381	4.27246	7.50732	10.9253	14.2822	17.1509	-100.128	-80.0171	-60.1196	-40.0391	-19.989	0	20.0195	40.0391	60.1196	80.0476	100.098
91.6	-13.7329	-10.498	-7.38525	-4.39453	-1.34277	1.34277	4.21143	7.44629	10.8643	14.2822	17.1509	-100.159	-80.0476	-60.0891	-40.0391	-20.0195	30.5176	19.989	40.1001	60.0586	80.1086	100.098
91.7	-13.7329	-10.498	-7.38525	-4.3335	-1.34277	1.34277	4.27246	7.38525	10.8643	14.1602	17.2729	-100.22	-80.0476	-60.0586	-40.0391	-20.0195	0	19.989	40.0391	60.0586	80.0781	100.067
91.8	-13.6719	-10.5591	-7.44629	-4.27246	-1.34277	1.34277	4.3335	7.38525	10.7422	14.0991	17.334	-100.159	-80.1086	-60.1196	-40.0391	-20.0195	-30.5176	19.989	40.0391	60.0891	80.0781	100.128
91.9	-13.6719	-10.5591	-7.56836	-4.27246	-1.34277	1.40381	4.45557	7.38525	10.6201	14.0991	17.334	-100.189	-80.0781	-60.0586	-40.0391	-20.0806	30.5176	19.989	40.0085	60.0891	80.1086	100.128
92	-13.6108	-10.6201	-7.56836	-4.3335	-1.40381	1.46484	4.45557	7.44629	10.498	14.0381	17.395	-100.098	-80.1086	-60.0586	-40.0085	-20.0195	30.5176	20.0195	40.0391	60.0586	80.1392	100.159
92.1	-13.6719	-10.6812	-7.56836	-4.39453	-1.46484	1.58691	4.45557	7.44629	10.437	14.0381	17.334	-100.098	-80.0476	-60.0891	-40.0391	-20.05	0	20.05	40.0085	60.0586	80.0781	100.128
92.2	-13.7939	-10.6812	-7.50732	-4.45557	-1.46484	1.58691	4.45557	7.44629	10.437	13.977	17.2119	-100.159	-80.0781	-59.9976	-40.0696	-20.05	-30.5176	20.0195	40.1001	60.0586	80.1086	100.067
92.3	-13.855	-10.5591	-7.50732	-4.5166	-1.40381	1.52588	4.45557	7.50732	10.498	13.916	17.1509	-100.128	-80.0781	-60.0281	-40.0391	-19.989	30.5176	20.05	40.0391	60.0891	80.0781	100.098
92.4	-13.916	-10.498	-7.50732	-4.57764	-1.34277	1.52588	4.45557	7.50732	10.6201	13.916	17.0898	-100.159	-80.0781	-60.1196	-40.0391	-19.989	-30.5176	20.0195	40.0696	60.0891	80.0781	100.159
92.5	-13.855	-10.376	-7.56836	-4.57764	-1.34277	1.52588	4.39453	7.50732	10.6812	13.977	17.0288	-100.128	-80.0781	-60.0586	-40.0696	-19.989	-30.5176	19.989	40.0696	60.0891	80.0781	100.128
92.6	-13.7329	-10.376	-7.56836	-4.57764	-1.34277	1.46484	4.39453	7.44629	10.6812	14.0991	17.0288	-100.128	-80.0781	-60.0891	-40.0696	-19.989	30.5176	20.0195	40.0696	60.0586	80.1392	100.159
92.7	-13.6719	-10.437	-7.56836	-4.45557	-1.40381	1.34277	4.45557	7.38525	10.6201	14.0991	17.0898	-100.098	-80.0476	-60.0281	-40.1001	-20.0195	122.07	20.0195	40.0391	60.0586	80.1392	100.159
92.8	-13.6719	-10.437	-7.56836	-4.39453	-1.40381	1.28174	4.45557	7.38525	10.6201	14.0991	17.2119	-100.128	-80.0171	-60.0891	-40.0391	-20.0806	30.5176	20.0195	40.1001	60.0586	80.1392	100.189
92.9	-13.7329	-10.5591	-7.44629	-4.39453	-1.46484	1.34277	4.39453	7.38525	10.5591	14.0991	17.334	-100.098	-80.0781	-60.0586	-39.978	-19.989	30.5176	19.989	40.0391	60.0281	80.0781	100.159
93	-13.7939	-10.6201	-7.32422	-4.45557	-1.40381	1.40381	4.39453	7.38525	10.5591	14.0991	17.395	-100.159	-80.0171	-60.0891	-40.0085	-19.989	-30.5176	19.989	39.978	60.0891	80.1086	100.159
93.1	-13.7939	-10.6812	-7.26318	-4.5166	-1.34277	1.52588	4.39453	7.38525	10.6201	14.2212	17.4561	-100.128	-80.1392	-60.0586	-40.1001	-19.989	-61.0352	19.928	40.0391	60.0891	80.0476	100.128
93.2	-13.7939	-10.7422	-7.26318	-4.57764	-1.2207	1.64795	4.45557	7.38525	10.6201	14.2212	17.4561	-100.159	-80.0781	-60.1196	-40.0085	-19.989	-61.0352	19.989	40.0696	60.1501	80.1086	100.159
93.3	-13.7939	-10.7422	-7.32422	-4.5166	-1.2207	1.58691	4.45557	7.44629	10.6201	14.2212	17.4561	-100.098	-80.0476	-60.0891	-40.0696	-19.989	0	19.9585	40.0085	60.1501	80.0476	100.128
93.4	-13.7329	-10.6812	-7.38525	-4.45557	-1.34277	1.52588	4.5166	7.50732	10.6812	14.1602	17.395	-100.159	-80.0171	-60.0891	-40.0391	-20.05	61.0352	19.9585	40.0696	60.0891	80.1086	100.128
93.5	-13.7329	-10.6201	-7.50732	-4.45557	-1.40381	1.46484	4.45557	7.50732	10.7422	14.1602	17.334	-100.159	-80.0171	-59.9976	-40.0696	-20.0806	30.5176	19.9585	40.0391	60.1196	80.1086	100.189
93.6	-13.6719	-10.5591	-7.44629	-4.45557	-1.40381	1.40381	4.45557	7.56836	10.7422	14.2212	17.2729	-100.22	-80.0476	-60.0586	-40.0085	-20.0806	-30.5176	19.989	40.0696	60.0891	80.1392	100.159
93.7	-13.6719	-10.5591	-7.44629	-4.45557	-1.28174	1.40381	4.5166	7.56836	10.7422	14.2212	17.2119	-100.159	-80.0476	-59.967	-40.0696	-20.05	-30.5176	19.989	40.0696	60.1196	80.1086	100.189
93.8	-13.6719	-10.5591	-7.38525	-4.5166	-1.2207	1.46484	4.63867	7.50732	10.7422	14.2212	17.2119	-100.128	-80.0781	-60.0586	-39.978	-19.928	-30.5176	19.928	40.0391	60.0891	80.0781	100.159
93.9	-13.6719	-10.5591	-7.38525	-4.57764	-1.2207	1.58691	4.63867	7.38525	10.7422	14.0991	17.2119	-100.159	-80.0781	-60.0891	-40.0085	-20.0195	0	19.989	39.978	60.0586	80.0781	100.128
94	-13.6719	-10.498	-7.38525	-4.5166	-1.28174	1.64795	4.57764	7.44629	10.7422	13.977	17.334	-100.067	-80.0476	-60.1196	-40.1001	-19.928	-30.5176	19.989	40.0391	60.1501	80.0781	100.159
94.1	-13.6719	-10.498	-7.32422	-4.45557	-1.34277	1.64795	4.57764	7.56836	10.6812	13.855	17.395	-100.159	-80.0476	-60.1196	-40.0085	-19.989	30.5176	19.989	40.0391	60.0891	80.1086	100.128
94.2	-13.6719	-10.498	-7.32422	-4.3335	-1.40381	1.64795	4.5166	7.62939	10.6201	13.7939	17.395	-100.128	-80.0171	-60.0281	-40.0391	-20.0195	0	20.0195	40.0696	60.1196	80.1086	100.128
94.3	-13.7329	-10.5591	-7.26318	-4.21143	-1.34277	1.52588	4.5166	7.56836	10.6201	13.855	17.334	-100.159	-80.0171	-60.0586	-40.0696	-19.989	-30.5176	19.9585	40.1001	60.0281	80.1086	100.128
94.4	-13.855	-10.6201	-7.26318	-4.15039	-1.28174	1.40381	4.5166	7.44629	10.6201	13.855	17.2729	-100.128	-80.0171	-60.0281	-40.0696	-20.05	-30.5176	19.989	40.0696	60.0891	80.0781	100.159
94.5	-13.855	-10.6201	-7.32422	-4.21143	-1.2207	1.34277	4.5166	7.32422	10.5591	13.916	17.2729	-100.128	-80.0781	-60.0586	-40.0085	-20.05	-30.5176	19.989	40.1001	60.0891	80.0781	100.128
94.6	-13.855	-10.5591	-7.44629	-4.3335	-1.2207	1.34277	4.45557	7.32422	10.498	14.0381	17.2729	-100.128	-80.0476	-60.0586	-40.0085	-20.05	-30.5176	19.989	40.0696	60.0586	80.1086	100.128
94.7	-13.855	-10.498	-7.50732	-4.5166	-1.2207	1.40381	4.39453	7.32422	10.437	14.0991	17.2119	-100.159	-80.0781	-60.0281	-39.9475	-19.989	0	19.989	40.0391	60.1196	80.1697	100.159
94.8	-13.7939	-10.498	-7.56836	-4.57764	-1.28174	1.46484	4.45557	7.38525	10.437	14.0381	17.0898	-100.159	-80.0476	-60.0891	-40.0085	-20.0195	-61.0352	19.9585	40.0085	60.0891	80.1086	100.159
94.9	-13.7329	-10.5591	-7.62939	-4.57764	-1.40381	1.58691	4.5166	7.50732	10.498	13.977	17.0288	-100.189	-80.0476	-59.9976	-40.0696	-19.989	0	19.928	40.0696	60.1501	80.0781	100.128
95	-13.6719	-10.6201	-7.62939	-4.5166	-1.46484	1.58691	4.5166	7.56836	10.6201	13.916	16.9678	-100.159	-79.9866	-60.0281	-40.0085	-19.989	-30.5176	19.8975	40.1001	60.0891	80.1392	100.067
95.1	-13.6108	-10.6201	-7.62939	-4.45557	-1.46484	1.52588	4.5166	7.62939	10.6812	13.916	17.0288	-100.159	-80.0476	-60.0586	-40.0696	-20.0195	0	19.9585	40.0696	60.0891	80.1086	100.098
95.2	-13.6108	-10.6201	-7.56836	-4.39453	-1.52588	1.46484	4.5166	7.62939	10.7422	13.977	17.0898	-100.189	-80.0476	-60.0586	-40.0696	-20.0195	0	19.989	40.0391	60.1196	80.0476	100.098
95.3	-13.6719	-10.6201	-7.50732	-4.27246	-1.40381	1.46484	4.5166	7.56836	10.7422	14.0991	17.0898	-100.128	-80.0171	-60.0281	-40.0391	-20.0806	-30.5176	19.9585	40.0696	60.0891	80.0781	100.159
95.4	-13.7329	-10.5591	-7.50732	-4.27246	-1.34277	1.46484	4.45557	7.50732	10.7422	14.1602	17.0288	-100.159	-80.0476	-60.0281	-40.0085	-20.0195	-30.5176	19.9585	40.1001	60.1196	80.1697	100.098
95.5	-13.7329	-10.498	-7.44629	-4.39453	-1.28174	1.40381	4.39453	7.44629	10.7422	14.1602	17.0898	-100.159	-80.0781	-60.0891	-40.0085	-20.0195	0	19.9585	40.1001	60.0891	80.1086	100.159
95.6	-13.7329	-10.498	-7.44629	-4.45557	-1.28174	1.40381	4.3335	7.32422	10.8643	14.1602	17.1509	-100.159	-80.0476	-60.0586	-39.9475	-19.989	0	19.989	40.0391	60.1196	80.0476	100.098
95.7	-13.7939	-10.5591	-7.38525	-4.45557	-1.34277	1.40381	4.39453	7.32422	10.9863	14.1602	17.2729	-100.189	-80.0476	-60.0586	-40.0696	-19.9585	0	19.9585	40.0085	60.0586	80.0476	100.128
95.8	-13.7329	-10.5591	-7.26318	-4.45557	-1.34277	1.40381	4.45557	7.32422	10.9863	14.2212	17.2729	-100.189	-80.0476	-60.0281	-40.1001	-20.0195	30.5176	20.05	40.0391	60.0586	80.1086	100.067
95.9	-13.7329	-10.6201	-7.26318	-4.39453	-1.34277	1.46484	4.57764	7.44629	10.9253	14.2822	17.2119	-100.159	-80.0476	-60.0281	-40.0696	-19.9585	30.5176	19.989	40.1001	60.1196	80.1086	100.128
96	-13.6719	-10.6201	-7.26318	-4.39453	-1.34277	1.58691	4.63867	7.50732	10.8032	14.2822	17.1509	-100.159	-80.1392	-60.0281	-40.0391	-19.989	0	19.928	40.0696	60.0586	80.1392	100.098
96.1	-13.6719	-10.6812	-7.32422	-4.39453	-1.34277	1.70898	4.63867	7.56836	10.6812	14.2212	17.1509	-100.189	-80.0476	-60.0586	-40.0696	-20.0195	-30.5176	20.0195	40.0085	60.0586	80.1086	100.159
96.2	-13.6719	-10.6812	-7.38525	-4.39453	-1.34277	1.77002	4.63867	7.56836	10.6201	14.1602	17.1509	-100.159	-80.0171	-60.0586	-40.0696	-20.0195	-61.0352	19.928	40.0085	60.1501	80.1392	100.128
96.3	-13.6719	-10.6812	-7.44629	-4.45557	-1.40381	1.77002	4.57764	7.62939	10.5591	14.2212	17.1509	-100.159	-80.0781	-60.1196	-40.0391	-20.0195	30.5176	19.989	40.0391	60.0586	80.1392	100.189
96.4	-13.6108	-10.6201	-7.50732	-4.45557	-1.46484	1.70898	4.5166	7.62939	10.5591	14.2212	17.0898	-100.189	-80.0476	-60.0281	-40.0391	-19.989	30.5176	19.989	40.0696	60.0891	80.1086	100.159
96.5	-13.6108	-10.5591	-7.56836	-4.45557	-1.58691	1.64795	4.39453	7.62939	10.5591	14.2822	17.1509	-100.098	-80.0781	-60.0891	-39.9475	-19.989	-91.5527	19.989	40.0391	60.0586	80.1086	100.159
96.6	-13.6719	-10.498	-7.56836	-4.39453	-1.64795	1.64795	4.3335	7.50732	10.5591	14.3433	17.1509	-100.128	-80.0476	-60.0891	-40.0391	-19.989	-30.5176	19.989	40.1001	60.0586	80.1086	100.067
96.7	-13.7329	-10.498	-7.44629	-4.39453	-1.64795	1.64795	4.27246	7.38525	10.5591	14.3433	17.1509	-100.098	-80.0476	-60.0586	-40.0696	-19.9585	0	20.0195	40.0696	60.0891	80.0781	100.128
96.8	-13.7939	-10.5591	-7.38525	-4.39453	-1.52588	1.58691	4.21143	7.32422	10.6201	14.2212	17.0898	-100.159	-80.0476	-60.0586	-40.0696	-20.0806	30.5176	19.9585	40.0085	60.0891	80.0781	100.128
96.9	-13.855	-10.5591	-7.38525	-4.39453	-1.46484	1.46484	4.21143	7.32422	10.6201	14.0991	17.0288	-100.128	-80.0476	-60.0586	-40.0391	-20.0195	0	19.989	40.0391	60.1196	80.1392	100.128
97	-13.855	-10.5591	-7.38525	-4.45557	-1.46484	1.40381	4.3335	7.38525	10.6812	14.0381	17.0288	-100.128	-80.0476	-60.0891	-40.0391	-20.05	-61.0352	20.0195	40.0696	60.0891	80.0781	100.128
97.1	-13.855	-10.5591	-7.38525	-4.5166	-1.46484	1.40381	4.39453	7.44629	10.6812	14.0381	17.0288	-100.128	-80.0476	-60.0281	-39.978	-20.05	-30.5176	20.0806	40.0391	60.0586	80.0781	100.159
97.2	-13.855	-10.5591	-7.44629	-4.45557	-1.46484	1.46484	4.45557	7.44629	10.7422	14.0991	17.0288	-100.159	-80.0781	-60.1196	-39.978	-19.9585	0	20.0195	40.0696	60.0586	80.0781	100.128
97.3	-13.855	-10.6201	-7.50732	-4.45557	-1.40381	1.52588	4.45557	7.50732	10.7422	14.0991	17.0288	-100.189	-80.0781	-60.0586	-40.0391	-19.989	-30.5176	19.9585	40.0391	59.9976	80.0476	100.098
97.4	-13.855	-10.6201	-7.44629	-4.3335	-1.40381	1.52588	4.3335	7.50732	10.6812	14.0991	17.0898	-100.159	-80.0476	-60.1196	-39.978	-20.0195	0	19.989	40.0085	60.0586	80.0171	100.067
97.5	-13.7939	-10.6812	-7.44629	-4.3335	-1.40381	1.52588	4.3335	7.50732	10.5591	14.0991	17.1509	-100.159	-80.0781	-60.1501	-40.0391	-20.0806	30.5176	19.989	40.0391	60.1501	80.0476	100.098
97.6	-13.6719	-10.6201	-7.50732	-4.3335	-1.34277	1.46484	4.39453	7.50732	10.498	14.1602	17.2119	-100.189	-80.0476	-60.0891	-40.1001	-20.0806	30.5176	19.989	40.0696	60.0586	80.1086	100.098
97.7	-13.5498	-10.5591	-7.50732	-4.3335	-1.34277	1.34277	4.45557	7.50732	10.498	14.2822	17.2729	-100.128	-80.1086	-60.1196	-40.0391	-20.05	30.5176	19.9585	40.0696	60.0891	80.1086	100.128
97.8	-13.6108	-10.5591	-7.50732	-4.39453	-1.28174	1.28174	4.5166	7.56836	10.6201	14.3433	17.2119	-100.067	-80.0476	-60.0891	-40.0696	-20.0195	30.5176	20.05	40.0696	60.0586	80.0476	100.189
97.9	-13.6719	-10.6201	-7.44629	-4.39453	-1.28174	1.28174	4.5166	7.56836	10.6812	14.2822	17.1509	-100.128	-79.9866	-60.0891	-39.978	-20.0806	-30.5176	19.9585	40.0696	60.0586	80.0781	100.098
98	-13.7329	-10.6812	-7.32422	-4.45557	-1.2207	1.28174	4.57764	7.56836	10.6812	14.2212	17.1509	-100.128	-80.0781	-60.0891	-40.0391	-20.05	0	19.989	40.0696	59.9976	80.0171	100.128
98.1	-13.7329	-10.7422	-7.32422	-4.45557	-1.2207	1.40381	4.57764	7.44629	10.6201	14.0991	17.0898	-100.128	-80.0476	-60.1501	-40.0391	-20.0195	-30.5176	19.9585	39.978	60.0586	80.0171	100.128
98.2	-13.7329	-10.6812	-7.38525	-4.39453	-1.15967	1.52588	4.45557	7.26318	10.5591	14.0381	17.0898	-100.159	-80.0171	-60.0891	-40.1001	-20.05	-30.5176	20.0195	40.0085	60.0586	80.0476	100.067
98.3	-13.7939	-10.6201	-7.44629	-4.27246	-1.09863	1.58691	4.3335	7.14111	10.498	13.977	17.0898	-100.159	-80.0476	-60.0891	-40.0391	-19.9585	30.5176	19.989	40.0391	60.0891	80.0476	100.098
98.4	-13.855	-10.498	-7.38525	-4.27246	-1.15967	1.52588	4.27246	7.14111	10.498	14.0381	17.1509	-100.128	-80.0476	-60.0281	-40.1001	-20.05	91.5527	20.0195	40.0085	60.1196	80.0781	100.098
98.5	-13.7939	-10.376	-7.38525	-4.39453	-1.2207	1.52588	4.21143	7.20215	10.5591	14.1602	17.2119	-100.159	-80.0476	-60.0586	-40.0391	-20.05	30.5176	20.0806	40.0696	60.0281	80.0781	100.067
98.6	-13.6719	-10.376	-7.50732	-4.5166	-1.34277	1.52588	4.21143	7.32422	10.7422	14.2212	17.2729	-100.159	-80.0781	-60.0281	-39.978	-20.05	30.5176	20.0806	40.0391	60.0281	80.0171	100.098
98.7	-13.6719	-10.498	-7.56836	-4.57764	-1.40381	1.52588	4.27246	7.38525	10.8643	14.2212	17.334	-100.128	-80.1086	-60.0586	-40.0391	-19.989	30.5176	20.0806	40.0391	60.0891	80.0781	100.128
98.8	-13.7939	-10.6201	-7.56836	-4.57764	-1.40381	1.52588	4.3335	7.38525	10.8643	14.1602	17.395	-100.098	-80.1392	-59.9976	-40.0391	-19.989	0	20.0195	40.0391	60.0586	80.0781	100.128
98.9	-13.855	-10.6201	-7.50732	-4.5166	-1.40381	1.52588	4.3335	7.38525	10.7422	14.1602	17.4561	-100.159	-80.1086	-60.0891	-40.0696	-19.9585	-30.5176	20.0195	40.0085	60.0586	80.0781	100.128
99	-13.916	-10.6812	-7.50732	-4.45557	-1.34277	1.52588	4.3335	7.32422	10.6812	14.0991	17.395	-100.159	-80.0781	-60.1501	-40.1001	-19.9585	30.5176	19.989	40.0391	60.0891	80.0781	100.128
99.1	-13.855	-10.6812	-7.44629	-4.45557	-1.28174	1.52588	4.3335	7.32422	10.6812	14.0381	17.334	-100.159	-80.0476	-60.0281	-40.0391	-20.0195	30.5176	19.989	40.0085	60.0586	80.0781	100.098
99.2	-13.7939	-10.7422	-7.32422	-4.45557	-1.28174	1.52588	4.39453	7.32422	10.6812	14.0381	17.2119	-100.159	-80.0781	-60.0281	-40.0696	-19.989	30.5176	19.989	40.0696	60.0891	80.0476	100.098
99.3	-13.7329	-10.8643	-7.26318	-4.45557	-1.34277	1.46484	4.39453	7.38525	10.6812	13.977	17.0898	-100.159	-80.0781	-60.0281	-40.0696	-20.0195	61.0352	19.989	40.0085	60.0891	80.0476	100.098
99.4	-13.6719	-10.8643	-7.26318	-4.5166	-1.46484	1.34277	4.39453	7.38525	10.6812	13.977	17.0898	-100.098	-80.1086	-60.0281	-40.0391	-20.0195	0	19.989	40.0391	60.0891	80.0781	100.128
99.5	-13.6719	-10.8643	-7.32422	-4.63867	-1.52588	1.28174	4.39453	7.38525	10.5591	14.0381	17.1509	-100.098	-80.1697	-60.0891	-40.0391	-19.928	0	19.989	40.0085	60.0891	80.1392	100.159
99.6	-13.7329	-10.7422	-7.38525	-4.63867	-1.52588	1.34277	4.39453	7.38525	10.5591	14.1602	17.2729	-100.098	-80.1086	-60.0586	-40.0391	-19.989	-30.5176	19.989	39.978	60.0586	80.0781	100.128
99.7	-13.7939	-10.6201	-7.50732	-4.63867	-1.46484	1.40381	4.27246	7.44629	10.5591	14.2212	17.395	-100.128	-80.0476	-60.0586	-40.0696	-19.9585	0	19.989	40.0391	60.0281	80.0781	100.098
99.8	-13.7939	-10.5591	-7.56836	-4.63867	-1.40381	1.52588	4.21143	7.50732	10.6201	14.1602	17.5171	-100.128	-80.1392	-60.0891	-40.0696	-19.9585	0	19.989	39.978	60.0586	80.0781	100.128
99.9	-13.6719	-10.498	-7.56836	-4.57764	-1.40381	1.52588	4.21143	7.50732	10.7422	14.0381	17.7002	-100.098	-80.1697	-59.9976	-40.0391	-19.9585	0	19.9585	40.0391	60.0891	80.0476	100.006
100	-13.6108	-10.498	-7.50732	-4.45557	-1.34277	1.52588	4.27246	7.50732	10.6812	13.916	17.8223	-100.098	-80.0781	-60.0586	-40.1306	-20.0195	0	19.989	40.0391	60.0586	80.0476	100.128
100.1	-13.5498	-10.498	-7.44629	-4.3335	-1.34277	1.46484	4.3335	7.38525	10.5591	13.855	17.8223	-100.067	-80.0781	-60.1196	-40.0696	-19.989	30.5176	19.989	40.0085	60.0891	80.0171	100.098
100.2	-13.4888	-10.498	-7.44629	-4.27246	-1.34277	1.46484	4.39453	7.26318	10.376	13.855	17.7002	-100.128	-80.0476	-60.0586	-40.0696	-19.9585	30.5176	20.0195	40.0391	60.0891	80.0476	100.159
100.3	-13.4888	-10.437	-7.44629	-4.27246	-1.46484	1.46484	4.39453	7.20215	10.3149	13.916	17.5171	-100.098	-80.0476	-60.0586	-39.978	-20.0195	30.5176	20.05	39.9475	60.0586	80.0781	100.128
100.4	-13.4277	-10.437	-7.44629	-4.39453	-1.52588	1.40381	4.3335	7.20215	10.376	13.977	17.4561	-100.159	-80.0781	-60.0586	-39.978	-20.0195	0	19.9585	40.0696	60.0586	80.1392	100.128
100.5	-13.4277	-10.5591	-7.50732	-4.5166	-1.58691	1.46484	4.27246	7.26318	10.498	14.0381	17.4561	-100.098	-80.1086	-60.1196	-40.0696	-19.989	0	20.05	40.0696	60.0281	80.0476	100.098
100.6	-13.4888	-10.7422	-7.50732	-4.57764	-1.52588	1.52588	4.27246	7.20215	10.6201	14.0991	17.5171	-100.067	-80.0781	-60.0891	-40.0085	-20.0195	30.5176	19.9585	40.0391	60.1196	80.0476	100.098
100.7	-13.5498	-10.8032	-7.44629	-4.57764	-1.40381	1.58691	4.27246	7.14111	10.6201	14.1602	17.5171	-100.128	-80.0476	-60.0891	-40.0085	-19.9585	0	19.9585	40.0696	59.9976	79.9866	100.128
100.8	-13.6108	-10.7422	-7.38525	-4.57764	-1.28174	1.64795	4.39453	7.08008	10.6201	14.1602	17.5171	-100.128	-80.0476	-60.0281	-40.1001	-20.0195	61.0352	19.9585	40.0696	60.1196	80.0476	100.128
100.9	-13.6719	-10.6812	-7.44629	-4.57764	-1.2207	1.64795	4.45557	7.14111	10.6201	14.1602	17.4561	-100.128	-80.0781	-60.0586	-40.0391	-19.989	30.5176	20.0195	40.0085	60.0586	80.0476	100.067
101	-13.7329	-10.6201	-7.44629	-4.5166	-1.2207	1.64795	4.5166	7.38525	10.5591	14.0991	17.4561	-100.098	-80.0781	-60.0281	-40.0696	-20.05	30.5176	20.0195	40.0696	60.0586	80.0476	100.159
101.1	-13.855	-10.5591	-7.44629	-4.5166	-1.28174	1.64795	4.45557	7.50732	10.5591	14.0381	17.395	-100.098	-80.0781	-60.0891	-40.0391	-19.989	30.5176	20.0806	40.0391	59.9365	80.0476	100.067
101.2	-13.916	-10.5591	-7.44629	-4.45557	-1.28174	1.58691	4.45557	7.56836	10.5591	14.0381	17.395	-100.098	-80.0781	-60.0586	-40.0391	-20.0806	30.5176	20.0195	40.0696	60.0586	80.0476	100.098
101.3	-13.916	-10.5591	-7.38525	-4.39453	-1.34277	1.58691	4.45557	7.50732	10.5591	13.977	17.334	-100.098	-80.0781	-60.0891	-40.0391	-19.9585	-61.0352	20.0195	40.0391	60.0586	79.9561	100.098
101.4	-13.855	-10.6201	-7.38525	-4.3335	-1.46484	1.52588	4.45557	7.44629	10.6201	13.977	17.2729	-100.098	-80.1086	-60.0586	-40.0696	-19.928	30.5176	19.9585	40.0391	60.0586	80.0171	100.098
101.5	-13.7939	-10.6201	-7.38525	-4.3335	-1.46484	1.46484	4.39453	7.38525	10.6201	13.977	17.1509	-100.128	-80.1086	-60.0586	-40.0391	-19.9585	0	19.9585	40.0085	60.0281	80.0781	100.128
101.6	-13.7939	-10.6201	-7.44629	-4.3335	-1.46484	1.40381	4.27246	7.38525	10.498	13.977	17.1509	-100.128	-80.0781	-60.0586	-40.1001	-19.989	91.5527	20.0195	40.0696	60.0586	80.0171	100.037
101.7	-13.7329	-10.5591	-7.50732	-4.27246	-1.40381	1.34277	4.21143	7.38525	10.437	13.916	17.1509	-100.098	-80.0781	-60.0586	-40.0696	-19.989	91.5527	20.0195	40.0391	60.0281	80.0781	100.067
101.8	-13.7329	-10.498	-7.50732	-4.21143	-1.34277	1.28174	4.27246	7.38525	10.437	13.855	17.2119	-100.159	-80.0781	-60.0281	-40.1001	-20.0195	61.0352	20.0195	40.0391	60.0281	80.0171	100.037
101.9	-13.6108	-10.498	-7.44629	-4.21143	-1.34277	1.2207	4.39453	7.32422	10.498	13.855	17.2729	-100.037	-80.1086	-59.9976	-40.1001	-19.989	61.0352	20.0195	40.0696	60.0281	80.0476	100.098
102	-13.6108	-10.437	-7.50732	-4.3335	-1.40381	1.2207	4.39453	7.26318	10.5591	13.916	17.334	-100.037	-80.1086	-60.0586	-40.1001	-19.989	61.0352	19.989	40.0085	60.0891	80.0171	100.067
102.1	-13.6108	-10.376	-7.44629	-4.45557	-1.52588	1.2207	4.39453	7.26318	10.6201	14.0381	17.395	-100.067	-80.1392	-60.1196	-40.0696	-19.9585	-30.5176	20.0195	40.0391	60.0281	80.0476	100.098
102.2	-13.6719	-10.437	-7.44629	-4.57764	-1.52588	1.34277	4.39453	7.26318	10.6201	14.0991	17.5171	-100.128	-80.0781	-60.0891	-40.0391	-20.0195	30.5176	20.0195	40.1001	60.0281	80.0476	100.067
102.3	-13.7939	-10.437	-7.44629	-4.63867	-1.52588	1.46484	4.3335	7.26318	10.6812	14.0381	17.5781	-100.098	-80.1086	-60.0586	-40.0696	-19.989	61.0352	20.0195	40.0391	60.0586	80.0476	100.037
102.4	-13.7939	-10.5591	-7.38525	-4.63867	-1.46484	1.52588	4.3335	7.26318	10.6201	13.977	17.5781	-100.128	-80.1086	-60.0281	-40.0696	-19.9585	30.5176	19.989	40.0696	60.0281	80.0476	100.098
102.5	-13.7939	-10.6201	-7.32422	-4.57764	-1.40381	1.52588	4.39453	7.26318	10.5591	13.916	17.4561	-100.128	-80.1086	-59.9976	-40.1001	-20.0195	91.5527	20.0195	40.0391	60.0891	80.0476	100.037
102.6	-13.7939	-10.6201	-7.26318	-4.5166	-1.40381	1.46484	4.5166	7.32422	10.5591	13.916	17.4561	-100.098	-80.1392	-60.0891	-40.0696	-19.989	30.5176	19.989	40.0391	60.0281	80.0476	100.067
102.7	-13.7329	-10.5591	-7.38525	-4.45557	-1.52588	1.46484	4.57764	7.38525	10.5591	13.977	17.395	-100.098	-80.1392	-60.0281	-40.1001	-19.989	61.0352	20.0195	40.0085	60.0586	80.0476	100.037
102.8	-13.7329	-10.498	-7.50732	-4.39453	-1.64795	1.52588	4.57764	7.38525	10.5591	13.977	17.334	-100.037	-80.1392	-60.0586	-40.1001	-20.0195	0	19.989	40.0391	60.0281	80.0476	100.128
102.9	-13.6719	-10.498	-7.50732	-4.45557	-1.70898	1.58691	4.5166	7.38525	10.6201	14.0381	17.1509	-100.037	-80.1697	-60.0281	-40.0391	-19.989	61.0352	20.0195	40.0085	60.0281	80.0171	100.098
103	-13.6108	-10.5591	-7.50732	-4.45557	-1.70898	1.58691	4.39453	7.38525	10.6201	14.1602	16.9678	-100.067	-80.1392	-60.0891	-40.0696	-19.928	0	19.989	40.0391	60.0586	80.0171	100.098
103.1	-13.6719	-10.6201	-7.50732	-4.5166	-1.64795	1.52588	4.3335	7.38525	10.498	14.1602	16.8457	-100.128	-80.1086	-60.0281	-40.0696	-19.989	30.5176	20.0195	40.0391	60.0281	80.0476	100.098
103.2	-13.7939	-10.6812	-7.50732	-4.5166	-1.52588	1.46484	4.27246	7.38525	10.437	14.1602	16.8457	-100.128	-80.1392	-60.0586	-40.0391	-19.9585	30.5176	19.989	40.0391	59.9976	79.9866	100.006
103.3	-13.7939	-10.6812	-7.44629	-4.5166	-1.46484	1.46484	4.27246	7.38525	10.376	14.0991	16.9067	-100.098	-80.1086	-60.0281	-40.1306	-19.9585	61.0352	19.989	40.0391	60.0586	80.0781	100.067
103.4	-13.7939	-10.6201	-7.44629	-4.5166	-1.40381	1.40381	4.3335	7.38525	10.376	13.977	17.0898	-100.067	-80.1086	-60.0586	-40.0696	-19.989	61.0352	19.989	40.0085	60.1196	80.0171	100.098
103.5	-13.7329	-10.6201	-7.38525	-4.5166	-1.34277	1.40381	4.39453	7.32422	10.498	13.916	17.1509	-100.067	-80.0171	-60.0586	-40.0391	-20.0195	91.5527	20.0195	40.0391	60.0891	80.0476	100.098
103.6	-13.7329	-10.6812	-7.38525	-4.5166	-1.34277	1.34277	4.39453	7.32422	10.5591	13.7939	17.2119	-100.098	-80.0781	-60.0586	-40.0391	-20.0195	30.5176	20.05	40.0391	60.0586	80.0476	100.067
103.7	-13.6719	-10.6812	-7.38525	-4.5166	-1.40381	1.28174	4.3335	7.32422	10.6201	13.7329	17.1509	-100.067	-80.1392	-59.9976	-40.0085	-20.05	91.5527	20.05	40.0085	60.0586	80.0171	100.128
103.8	-13.6719	-10.6201	-7.38525	-4.5166	-1.46484	1.28174	4.3335	7.32422	10.6201	13.7329	17.0898	-100.006	-80.1392	-60.0586	-40.0391	-19.989	30.5176	20.0195	40.0391	60.0586	80.0476	100.128
103.9	-13.7329	-10.5591	-7.50732	-4.57764	-1.46484	1.28174	4.27246	7.44629	10.6201	13.7939	17.0288	-100.067	-80.1392	-60.0891	-40.0085	-19.928	30.5176	19.989	40.0085	60.0281	80.0476	100.128
104	-13.7939	-10.5591	-7.56836	-4.69971	-1.52588	1.34277	4.27246	7.50732	10.6201	13.855	17.0288	-100.098	-80.0781	-60.0281	-40.0085	-19.989	30.5176	20.0195	39.978	60.0281	80.0171	100.098
104.1	-13.916	-10.6201	-7.62939	-4.76074	-1.52588	1.40381	4.27246	7.50732	10.5591	13.916	17.0898	-100.128	-80.0781	-60.0891	-40.0696	-19.989	0	19.989	40.0696	60.0281	80.0171	100.067
104.2	-13.977	-10.6812	-7.56836	-4.69971	-1.52588	1.46484	4.39453	7.44629	10.498	13.977	17.1509	-100.128	-80.1392	-60.0281	-40.0696	-19.989	61.0352	20.0806	40.0085	60.0586	80.0171	100.067
104.3	-13.977	-10.6812	-7.50732	-4.57764	-1.52588	1.52588	4.5166	7.38525	10.437	14.0381	17.1509	-100.128	-80.1086	-60.0281	-40.0696	-19.989	61.0352	20.0195	40.0085	60.0891	80.0171	100.067
104.4	-13.916	-10.6201	-7.50732	-4.45557	-1.46484	1.52588	4.45557	7.26318	10.437	14.0991	17.2119	-100.067	-80.0781	-59.9976	-40.0696	-20.0195	61.0352	19.989	40.0696	60.0586	80.0476	100.098
104.5	-13.916	-10.498	-7.44629	-4.39453	-1.46484	1.52588	4.3335	7.26318	10.437	14.2212	17.2119	-100.067	-80.1086	-60.0586	-40.0085	-19.989	0	19.989	40.0696	60.0891	80.0476	100.098
104.6	-13.855	-10.5591	-7.44629	-4.5166	-1.46484	1.46484	4.27246	7.20215	10.437	14.2212	17.2119	-100.067	-80.1086	-60.0586	-40.0696	-19.9585	-30.5176	19.989	40.0696	60.0586	80.0476	100.159
104.7	-13.7329	-10.6812	-7.50732	-4.5166	-1.46484	1.46484	4.21143	7.20215	10.437	14.1602	17.2119	-100.159	-80.1086	-60.0586	-40.0696	-19.989	0	19.989	40.0696	59.9976	80.0476	100.128
104.8	-13.6719	-10.6812	-7.44629	-4.45557	-1.46484	1.46484	4.27246	7.20215	10.498	14.0991	17.0898	-100.098	-80.1392	-60.0281	-40.0696	-19.989	91.5527	20.0195	40.0391	60.0891	80.0171	100.128
104.9	-13.6719	-10.7422	-7.44629	-4.45557	-1.40381	1.46484	4.39453	7.20215	10.6201	14.0991	17.0288	-100.098	-80.0781	-60.0586	-40.1001	-19.9585	61.0352	19.9585	40.0696	60.0586	80.0476	100.098
105	-13.6719	-10.7422	-7.44629	-4.45557	-1.34277	1.46484	4.5166	7.26318	10.8032	14.0991	16.9067	-100.067	-80.0781	-60.0891	-40.0391	-20.0195	30.5176	19.9585	39.978	60.0586	80.0781	100.098
105.1	-13.6719	-10.6812	-7.44629	-4.5166	-1.28174	1.52588	4.5166	7.32422	10.8643	14.1602	16.9067	-99.9756	-80.0781	-60.0281	-40.1001	-19.989	30.5176	19.989	40.0391	60.0891	80.0476	100.128
105.2	-13.6719	-10.6812	-7.44629	-4.5166	-1.2207	1.58691	4.5166	7.44629	10.8032	14.1602	16.9678	-100.067	-80.0476	-60.0891	-40.0391	-19.989	30.5176	20.0806	40.0391	60.0586	80.0781	100.067
105.3	-13.6719	-10.6201	-7.44629	-4.45557	-1.28174	1.58691	4.45557	7.50732	10.6201	14.2212	17.0898	-100.067	-80.1392	-60.0281	-40.0696	-19.989	0	20.0806	40.0696	60.0281	80.0171	100.067
105.4	-13.6719	-10.5591	-7.50732	-4.3335	-1.28174	1.58691	4.39453	7.44629	10.498	14.2822	17.0898	-100.128	-80.1392	-60.0586	-40.0696	-19.989	30.5176	19.989	40.1001	60.0891	80.0476	100.128
105.5	-13.7329	-10.498	-7.56836	-4.3335	-1.34277	1.58691	4.3335	7.38525	10.498	14.2822	17.0288	-100.098	-80.2002	-60.0281	-40.0391	-20.0195	0	19.9585	40.1001	60.0586	80.0476	100.098
105.6	-13.7939	-10.498	-7.56836	-4.39453	-1.46484	1.52588	4.27246	7.38525	10.498	14.1602	17.0288	-100.098	-80.1086	-60.0586	-40.0696	-19.989	-30.5176	19.9585	40.0391	60.1196	80.0781	100.128
105.7	-13.7939	-10.498	-7.50732	-4.45557	-1.58691	1.40381	4.27246	7.38525	10.5591	14.1602	16.9678	-100.098	-80.0781	-60.0586	-40.0696	-19.989	30.5176	19.9585	40.0085	60.0586	80.0781	100.128
105.8	-13.7939	-10.6201	-7.56836	-4.5166	-1.58691	1.28174	4.27246	7.44629	10.6201	14.1602	17.1509	-100.128	-80.0171	-60.0891	-40.1001	-19.9585	30.5176	19.989	40.0391	60.0586	80.1086	100.098
105.9	-13.7939	-10.6812	-7.62939	-4.5166	-1.58691	1.2207	4.3335	7.44629	10.6201	14.1602	17.2729	-100.128	-80.0476	-60.0586	-40.1001	-19.989	61.0352	19.989	40.0391	60.0586	80.1086	100.098
106	-13.855	-10.8032	-7.69043	-4.5166	-1.52588	1.2207	4.3335	7.38525	10.5591	14.0991	17.2729	-100.128	-80.1392	-59.9976	-40.0696	-20.05	30.5176	20.0195	40.0391	60.0586	80.1086	100.067
106.1	-13.916	-10.8643	-7.62939	-4.45557	-1.46484	1.28174	4.3335	7.32422	10.437	14.0991	17.2119	-100.067	-80.1697	-59.9976	-40.0085	-20.0195	-61.0352	20.0195	40.0085	60.0891	80.1086	100.128
106.2	-13.916	-10.8643	-7.56836	-4.39453	-1.40381	1.40381	4.39453	7.38525	10.437	14.0991	16.9678	-100.098	-80.1086	-60.0281	-40.0391	-19.989	0	19.989	40.1001	60.0586	80.1086	100.067
106.3	-13.916	-10.8032	-7.44629	-4.39453	-1.40381	1.46484	4.45557	7.50732	10.3149	14.0381	16.8457	-100.037	-80.0781	-60.0281	-40.0085	-20.05	0	19.989	40.0696	60.0891	80.0171	100.128
106.4	-13.855	-10.7422	-7.38525	-4.3335	-1.40381	1.58691	4.45557	7.50732	10.3149	14.0991	16.9067	-100.128	-80.0781	-60.0586	-40.0696	-19.989	-30.5176	19.9585	40.0085	60.0891	80.0781	100.25
106.5	-13.7329	-10.6201	-7.38525	-4.39453	-1.46484	1.64795	4.39453	7.38525	10.437	14.0991	17.0898	-100.128	-80.0781	-60.0891	-40.0391	-19.928	30.5176	19.9585	40.0085	60.0891	80.0781	100.159
106.6	-13.7939	-10.6201	-7.44629	-4.45557	-1.46484	1.52588	4.27246	7.32422	10.5591	14.0991	17.1509	-100.128	-80.1086	-60.0891	-40.0696	-19.989	30.5176	19.9585	40.0085	60.0586	80.0781	100.159
106.7	-13.855	-10.6812	-7.44629	-4.57764	-1.52588	1.46484	4.27246	7.32422	10.6812	14.1602	17.2119	-100.128	-80.0476	-59.9976	-40.0085	-20.0195	0	19.989	40.0391	60.0281	80.1086	100.098
106.8	-13.916	-10.6201	-7.44629	-4.69971	-1.52588	1.40381	4.3335	7.38525	10.7422	14.1602	17.2119	-100.098	-80.0781	-60.0281	-40.0391	-20.0195	-30.5176	20.05	40.0696	60.0281	80.0781	100.067
106.9	-13.916	-10.6201	-7.50732	-4.82178	-1.46484	1.34277	4.39453	7.44629	10.8032	14.2212	17.1509	-100.098	-80.0476	-60.0891	-40.0696	-19.989	0	20.0195	40.0391	60.0891	80.1697	100.098
107	-13.977	-10.6201	-7.50732	-4.76074	-1.40381	1.34277	4.5166	7.44629	10.7422	14.2212	17.1509	-100.128	-80.1086	-60.1501	-40.0391	-20.05	0	19.989	40.0391	60.0891	80.0781	100.159
107.1	-13.916	-10.6812	-7.44629	-4.63867	-1.40381	1.34277	4.57764	7.50732	10.6201	14.1602	17.0898	-100.128	-80.1392	-60.0891	-40.0391	-19.989	0	20.0195	40.0391	60.0891	80.1086	100.159
107.2	-13.7939	-10.6201	-7.38525	-4.57764	-1.40381	1.40381	4.69971	7.56836	10.498	14.0991	17.0288	-100.098	-80.0781	-60.1196	-40.0696	-20.0195	30.5176	20.0195	40.0696	60.0586	80.0476	100.159
107.3	-13.6719	-10.498	-7.32422	-4.45557	-1.34277	1.40381	4.63867	7.62939	10.437	14.0381	16.9678	-100.128	-80.1086	-60.0586	-39.978	-20.0195	30.5176	20.0195	40.0085	59.9976	80.1086	100.128
107.4	-13.6108	-10.376	-7.32422	-4.39453	-1.28174	1.52588	4.57764	7.62939	10.437	14.0381	16.9678	-100.128	-80.1086	-60.0586	-40.0085	-20.0806	0	20.05	40.0696	60.0281	80.0476	100.098
107.5	-13.6719	-10.376	-7.38525	-4.39453	-1.28174	1.58691	4.5166	7.56836	10.437	14.0381	17.0288	-100.128	-80.0781	-60.1196	-40.0391	-19.989	30.5176	19.989	40.0696	60.0586	80.0476	100.098
107.6	-13.7939	-10.437	-7.44629	-4.39453	-1.28174	1.64795	4.39453	7.44629	10.437	14.0991	17.0898	-100.098	-80.0781	-59.9976	-40.0085	-19.989	30.5176	20.0195	40.0696	60.0586	80.0781	100.098
107.7	-13.7329	-10.498	-7.44629	-4.45557	-1.34277	1.70898	4.27246	7.38525	10.498	14.0991	17.0898	-100.128	-80.0781	-60.0891	-40.0391	-20.0195	0	19.989	40.0391	60.0586	80.0781	100.098
107.8	-13.6719	-10.498	-7.44629	-4.45557	-1.34277	1.64795	4.21143	7.44629	10.5591	14.0381	17.0288	-100.098	-80.0171	-60.1196	-40.0391	-20.0195	30.5176	20.0195	40.0085	60.0586	80.0476	100.067
107.9	-13.5498	-10.5591	-7.38525	-4.45557	-1.34277	1.58691	4.27246	7.38525	10.6201	14.0381	17.0288	-100.067	-80.0476	-60.0891	-40.0085	-20.0195	30.5176	20.05	40.0391	60.0586	80.0171	100.159
108	-13.5498	-10.5591	-7.44629	-4.45557	-1.34277	1.52588	4.27246	7.32422	10.6201	14.0991	17.0288	-100.159	-80.1086	-60.0891	-40.0391	-20.0195	30.5176	19.989	40.1306	60.0586	80.0171	100.159
108.1	-13.6108	-10.6812	-7.50732	-4.39453	-1.34277	1.52588	4.27246	7.20215	10.6201	14.1602	17.0898	-100.067	-80.0476	-60.0891	-40.0085	-19.989	0	19.9585	40.0696	60.0891	80.0171	100.098
108.2	-13.7329	-10.6812	-7.50732	-4.3335	-1.34277	1.52588	4.3335	7.20215	10.6201	14.2212	17.1509	-100.159	-80.1086	-60.0586	-40.0391	-20.0195	-30.5176	20.0195	39.978	60.0891	80.0171	100.128
108.3	-13.855	-10.7422	-7.50732	-4.27246	-1.34277	1.46484	4.39453	7.32422	10.6201	14.2212	17.1509	-100.128	-80.0781	-60.0891	-40.1001	-19.989	61.0352	20.0195	40.0391	60.0586	80.0476	100.128
108.4	-13.855	-10.6812	-7.44629	-4.27246	-1.28174	1.40381	4.45557	7.44629	10.6201	14.1602	17.1509	-100.098	-80.0171	-60.0891	-40.0696	-20.05	0	20.0806	40.0085	60.0586	80.0476	100.098
108.5	-13.855	-10.6812	-7.44629	-4.3335	-1.2207	1.40381	4.57764	7.56836	10.5591	14.1602	17.1509	-100.128	-80.0476	-60.0891	-40.0391	-20.0806	91.5527	20.05	40.1001	60.0586	80.0781	100.037
108.6	-13.855	-10.6812	-7.44629	-4.3335	-1.15967	1.46484	4.57764	7.56836	10.498	14.1602	17.0898	-100.128	-80.0476	-60.0586	-40.0696	-20.0806	0	20.0195	40.0391	60.1196	80.1086	100.128
108.7	-13.7939	-10.6201	-7.50732	-4.3335	-1.2207	1.46484	4.57764	7.50732	10.498	14.2822	17.0288	-100.159	-80.1086	-59.9976	-40.0085	-19.9585	-61.0352	19.989	40.0391	60.0586	80.0476	100.098
108.8	-13.7939	-10.6201	-7.44629	-4.3335	-1.2207	1.40381	4.5166	7.44629	10.5591	14.3433	17.0288	-100.098	-80.0781	-60.0891	-40.0696	-20.0195	-30.5176	19.9585	40.0391	60.0586	80.0781	100.098
108.9	-13.7329	-10.6201	-7.44629	-4.39453	-1.28174	1.34277	4.39453	7.32422	10.6201	14.4043	17.0898	-100.128	-80.0781	-60.0891	-40.0391	-19.9585	-30.5176	19.989	39.978	60.0586	80.0476	100.22
109	-13.7939	-10.5591	-7.44629	-4.45557	-1.34277	1.34277	4.39453	7.20215	10.6201	14.3433	17.1509	-100.159	-80.0781	-60.0891	-40.0696	-20.0195	30.5176	19.9585	40.0085	60.0281	80.0171	100.128
109.1	-13.855	-10.498	-7.38525	-4.5166	-1.40381	1.40381	4.39453	7.14111	10.6201	14.2212	17.2119	-100.128	-80.0781	-60.0891	-40.0696	-20.0195	0	20.0195	39.978	60.0891	80.0781	100.128
109.2	-13.916	-10.498	-7.26318	-4.5166	-1.40381	1.46484	4.3335	7.14111	10.5591	14.1602	17.2729	-100.159	-80.0781	-60.0586	-40.0391	-20.0195	0	20.0195	40.1001	60.0891	80.0476	100.098
109.3	-13.916	-10.5591	-7.26318	-4.57764	-1.46484	1.52588	4.27246	7.20215	10.498	14.0991	17.2729	-100.067	-80.1086	-59.9976	-40.0391	-20.0806	-30.5176	19.9585	39.978	60.0586	80.0476	100.098
109.4	-13.855	-10.498	-7.32422	-4.5166	-1.52588	1.52588	4.3335	7.26318	10.437	14.0991	17.2119	-100.128	-80.1086	-60.0281	-40.0085	-20.0195	-30.5176	19.989	40.0085	60.1196	80.1392	100.067
109.5	-13.7939	-10.498	-7.38525	-4.45557	-1.52588	1.46484	4.45557	7.38525	10.498	14.0381	17.1509	-100.037	-80.0781	-60.0891	-40.0391	-20.05	-30.5176	19.9585	40.0085	60.0891	80.0781	100.128
109.6	-13.7329	-10.498	-7.50732	-4.45557	-1.46484	1.46484	4.45557	7.44629	10.5591	13.977	17.0898	-100.128	-80.1086	-60.0891	-39.978	-20.0195	30.5176	20.0195	40.0391	60.0586	80.1392	100.128
109.7	-13.7329	-10.498	-7.50732	-4.45557	-1.40381	1.46484	4.3335	7.44629	10.5591	13.977	17.0898	-100.128	-80.0781	-60.1501	-40.0391	-20.0195	-30.5176	20.0195	39.9475	60.0891	80.1392	100.128
109.8	-13.7329	-10.5591	-7.56836	-4.5166	-1.46484	1.52588	4.27246	7.32422	10.6812	14.0991	17.1509	-100.189	-80.1086	-60.1196	-39.978	-20.05	-91.5527	20.0195	40.0085	60.0586	80.1086	100.098
109.9	-13.7329	-10.6201	-7.56836	-4.5166	-1.46484	1.64795	4.21143	7.26318	10.7422	14.2212	17.2119	-100.159	-80.0781	-60.0891	-40.0085	-20.05	0	19.9585	40.0391	60.0586	80.0171	100.098
110	-13.7329	-10.6201	-7.56836	-4.5166	-1.46484	1.64795	4.27246	7.20215	10.8032	14.2212	17.2729	-100.159	-80.1086	-60.0281	-40.0085	-20.0195	0	20.0195	40.0085	60.0281	80.0781	100.098
110.1	-13.7939	-10.6812	-7.62939	-4.45557	-1.40381	1.58691	4.3335	7.20215	10.8643	14.2212	17.334	-100.098	-80.0781	-60.0891	-40.0391	-20.0195	0	20.0195	39.978	60.0891	80.1086	100.067
110.2	-13.855	-10.7422	-7.62939	-4.45557	-1.34277	1.46484	4.45557	7.20215	10.7422	14.2212	17.334	-100.128	-80.0476	-60.0891	-40.0085	-20.0195	-30.5176	20.0195	39.978	60.0586	80.1392	100.098
110.3	-13.916	-10.8032	-7.56836	-4.39453	-1.34277	1.46484	4.5166	7.26318	10.6201	14.2212	17.2729	-100.067	-80.0781	-60.0891	-40.0391	-20.0806	-30.5176	20.0195	40.0085	60.0891	80.1392	100.128
110.4	-13.916	-10.8032	-7.50732	-4.3335	-1.34277	1.46484	4.5166	7.32422	10.437	14.2212	17.1509	-100.128	-80.1392	-60.0891	-40.0085	-20.05	-30.5176	20.0195	40.0085	60.0891	80.1086	100.128
110.5	-13.855	-10.7422	-7.38525	-4.27246	-1.34277	1.52588	4.45557	7.44629	10.376	14.1602	17.0898	-100.098	-80.0781	-60.1196	-40.0085	-20.0806	0	20.05	40.0085	60.0281	80.0476	100.159
110.6	-13.916	-10.6201	-7.38525	-4.27246	-1.34277	1.52588	4.45557	7.44629	10.437	14.1602	17.0898	-100.159	-80.1392	-60.1501	-39.978	-20.1111	0	19.9585	40.0696	60.0586	80.0476	100.128
110.7	-13.977	-10.5591	-7.38525	-4.3335	-1.34277	1.46484	4.39453	7.44629	10.498	14.1602	17.0898	-100.159	-80.0781	-60.1196	-40.0085	-20.0195	30.5176	19.989	40.0085	60.0586	80.0476	100.128
110.8	-13.977	-10.5591	-7.50732	-4.3335	-1.34277	1.46484	4.3335	7.50732	10.5591	14.1602	17.1509	-100.128	-80.0476	-60.1196	-40.0085	-20.05	30.5176	20.05	39.978	60.0586	80.1392	100.128
110.9	-13.977	-10.5591	-7.56836	-4.3335	-1.28174	1.58691	4.27246	7.50732	10.6201	14.0991	17.1509	-100.189	-80.0781	-60.1501	-40.0085	-20.0195	-91.5527	20.05	40.0391	59.9976	80.1086	100.159
111	-13.977	-10.5591	-7.62939	-4.3335	-1.28174	1.64795	4.27246	7.44629	10.6201	13.916	17.1509	-100.128	-80.0476	-60.0891	-40.0391	-20.0806	30.5176	20.05	40.0391	60.1196	80.0171	100.098
111.1	-13.916	-10.5591	-7.56836	-4.27246	-1.34277	1.70898	4.27246	7.38525	10.6201	13.7939	17.2119	-100.159	-80.0781	-60.0586	-39.9475	-20.0195	0	20.0195	39.978	60.0281	80.1086	100.128
111.2	-13.855	-10.5591	-7.50732	-4.39453	-1.28174	1.58691	4.39453	7.38525	10.6201	13.7329	17.2119	-100.128	-80.0476	-60.0891	-39.978	-20.05	0	20.0195	40.0696	60.0891	80.0781	100.098
111.3	-13.7939	-10.6201	-7.44629	-4.45557	-1.2207	1.46484	4.5166	7.38525	10.6201	13.855	17.1509	-100.128	-80.0781	-60.1196	-39.978	-19.9585	-61.0352	20.05	40.0391	60.0586	80.1086	100.098
111.4	-13.7329	-10.7422	-7.38525	-4.5166	-1.2207	1.46484	4.63867	7.32422	10.6201	14.0381	17.0898	-100.128	-80.0781	-60.1501	-39.978	-20.0195	-30.5176	19.989	40.0085	60.0891	80.0781	100.159
111.5	-13.7939	-10.8032	-7.32422	-4.5166	-1.28174	1.52588	4.63867	7.26318	10.6201	14.2212	17.1509	-100.159	-80.0171	-60.0891	-40.0085	-20.05	0	19.989	40.0696	59.967	80.0476	100.159
111.6	-13.855	-10.7422	-7.32422	-4.5166	-1.28174	1.52588	4.57764	7.20215	10.6201	14.2822	17.2119	-100.159	-80.0781	-60.1196	-40.0391	-19.989	30.5176	20.0195	40.0391	60.0891	80.0476	100.159
111.7	-13.855	-10.6201	-7.32422	-4.5166	-1.28174	1.52588	4.5166	7.20215	10.5591	14.2822	17.2119	-100.159	-80.1086	-60.1196	-40.1001	-20.1111	-30.5176	19.928	40.0391	60.0586	80.0781	100.128
111.8	-13.916	-10.5591	-7.32422	-4.5166	-1.2207	1.52588	4.39453	7.26318	10.6201	14.2212	17.2729	-100.128	-80.0171	-60.1196	-40.0391	-20.05	61.0352	20.0195	40.0391	60.0891	80.0781	100.128
111.9	-13.855	-10.5591	-7.38525	-4.39453	-1.28174	1.58691	4.3335	7.26318	10.6201	14.1602	17.2729	-100.159	-80.0781	-60.0891	-39.9475	-20.05	30.5176	20.05	40.0391	60.1196	80.1697	100.128
112	-13.855	-10.6201	-7.44629	-4.27246	-1.34277	1.64795	4.21143	7.32422	10.6812	14.1602	17.334	-100.128	-80.0476	-60.1501	-39.978	-20.0195	0	20.0195	40.0391	60.1196	80.0781	100.128
112.1	-13.7939	-10.6201	-7.50732	-4.21143	-1.46484	1.64795	4.21143	7.38525	10.6812	14.0991	17.395	-100.128	-80.0781	-60.0891	-39.978	-20.0195	-30.5176	19.989	40.0696	60.0891	80.0171	100.128
112.2	-13.7329	-10.6812	-7.62939	-4.27246	-1.52588	1.52588	4.21143	7.44629	10.6812	14.0381	17.4561	-100.159	-80.0781	-60.0891	-40.0391	-20.05	-91.5527	19.989	39.978	60.0891	80.0476	100.128
112.3	-13.6719	-10.6201	-7.56836	-4.27246	-1.52588	1.58691	4.27246	7.44629	10.6812	14.0381	17.4561	-100.159	-80.1086	-60.0891	-40.0085	-20.05	-61.0352	20.0195	40.0696	60.0891	80.0171	100.128
112.4	-13.6719	-10.5591	-7.56836	-4.27246	-1.52588	1.52588	4.39453	7.44629	10.6201	14.0381	17.395	-100.159	-80.0476	-60.0891	-40.0085	-20.0195	-91.5527	19.989	40.1001	60.0281	80.0476	100.098
112.5	-13.7329	-10.5591	-7.50732	-4.3335	-1.52588	1.52588	4.5166	7.38525	10.6812	13.977	17.395	-100.098	-80.0476	-60.0891	-40.0085	-20.0806	-30.5176	19.989	39.978	59.9976	80.0781	100.098
112.6	-13.7329	-10.5591	-7.50732	-4.3335	-1.52588	1.46484	4.57764	7.38525	10.6812	13.977	17.334	-100.159	-80.0476	-60.0586	-40.0085	-20.1111	0	20.0195	39.978	60.0891	80.0781	100.067
112.7	-13.7939	-10.6812	-7.38525	-4.39453	-1.52588	1.40381	4.63867	7.32422	10.6812	13.916	17.334	-100.098	-80.0781	-60.0891	-40.0391	-20.0806	30.5176	20.0806	40.0085	60.0586	80.1086	100.098
112.8	-13.7939	-10.7422	-7.20215	-4.39453	-1.46484	1.40381	4.63867	7.32422	10.6201	13.977	17.334	-100.159	-80.0476	-60.0586	-39.9475	-20.1111	0	19.989	40.0391	60.0281	80.1086	100.098
112.9	-13.7939	-10.7422	-7.14111	-4.39453	-1.34277	1.40381	4.57764	7.38525	10.498	14.0381	17.2729	-100.22	-80.0781	-60.1196	-39.978	-20.05	0	20.0195	40.0391	60.0891	80.1086	100.067
113	-13.7939	-10.6812	-7.20215	-4.39453	-1.34277	1.46484	4.45557	7.50732	10.498	14.1602	17.334	-100.159	-80.1697	-60.0891	-39.978	-20.0195	-30.5176	20.0806	40.0391	60.0586	80.0781	100.098
113.1	-13.7329	-10.6201	-7.32422	-4.3335	-1.28174	1.52588	4.3335	7.56836	10.5591	14.1602	17.395	-100.189	-80.0781	-60.0891	-39.978	-19.989	0	19.989	39.978	60.0586	80.0476	100.098
113.2	-13.6719	-10.5591	-7.44629	-4.3335	-1.28174	1.58691	4.27246	7.56836	10.5591	14.0991	17.4561	-100.159	-80.0781	-60.0891	-40.1001	-20.0195	0	19.989	39.978	60.0586	80.0171	100.128
113.3	-13.6719	-10.5591	-7.56836	-4.39453	-1.34277	1.64795	4.27246	7.50732	10.5591	13.977	17.4561	-100.159	-80.0476	-60.0586	-40.1001	-20.0806	61.0352	20.0195	40.0085	60.0281	80.0781	100.098
113.4	-13.7939	-10.6201	-7.56836	-4.39453	-1.28174	1.64795	4.27246	7.44629	10.498	13.855	17.5171	-100.098	-80.0781	-60.0891	-40.0085	-20.0806	-30.5176	20.05	39.978	60.0586	80.0476	100.067
113.5	-13.916	-10.6201	-7.56836	-4.45557	-1.28174	1.64795	4.3335	7.44629	10.5591	13.7939	17.5781	-100.128	-80.1086	-60.0891	-40.0085	-20.1111	-30.5176	20.1111	39.9475	60.0281	80.1086	100.006
113.6	-13.916	-10.6201	-7.50732	-4.57764	-1.28174	1.58691	4.45557	7.44629	10.6201	13.7939	17.5781	-100.159	-80.0781	-60.0891	-40.0085	-20.0806	0	20.0195	40.0085	60.0586	80.0781	100.098
113.7	-13.855	-10.6201	-7.50732	-4.63867	-1.34277	1.52588	4.5166	7.44629	10.6201	13.855	17.4561	-100.128	-80.0781	-60.0891	-40.0391	-19.9585	0	19.9585	40.0085	60.0586	80.0781	100.098
113.8	-13.7939	-10.6812	-7.50732	-4.57764	-1.40381	1.52588	4.45557	7.44629	10.6201	13.916	17.2729	-100.098	-80.0781	-60.0891	-40.0391	-20.0195	-30.5176	19.989	39.978	60.0586	80.0476	100.128
113.9	-13.6719	-10.7422	-7.44629	-4.5166	-1.46484	1.52588	4.39453	7.44629	10.6201	14.0381	17.2119	-100.128	-80.0781	-60.1196	-40.0696	-20.0195	-30.5176	20.0806	40.0391	60.0586	80.0476	100.128
114	-13.6719	-10.8032	-7.32422	-4.39453	-1.46484	1.52588	4.39453	7.32422	10.6201	14.0991	17.2729	-100.159	-80.0781	-60.0891	-40.0391	-19.989	0	20.0195	40.0391	60.0281	80.0781	100.128
114.1	-13.6719	-10.8643	-7.32422	-4.3335	-1.46484	1.52588	4.3335	7.20215	10.6812	14.1602	17.4561	-100.098	-79.9866	-60.0586	-40.0696	-19.989	0	19.989	40.0085	60.0281	80.0171	100.098
114.2	-13.6719	-10.8643	-7.38525	-4.3335	-1.40381	1.46484	4.27246	7.14111	10.6812	14.1602	17.7002	-100.128	-80.0781	-59.9976	-40.0696	-19.989	-61.0352	20.0195	39.978	60.0281	80.0476	100.067
114.3	-13.7939	-10.7422	-7.44629	-4.3335	-1.40381	1.46484	4.3335	7.26318	10.6201	14.1602	17.8833	-100.128	-80.1086	-60.1196	-40.0391	-20.05	0	20.0195	39.978	60.0586	80.0476	100.098
114.4	-13.855	-10.5591	-7.44629	-4.27246	-1.46484	1.40381	4.3335	7.38525	10.6201	14.1602	17.8223	-100.067	-80.0781	-60.0586	-39.978	-20.05	0	19.989	40.0391	60.0891	80.0171	100.098
114.5	-13.916	-10.437	-7.44629	-4.27246	-1.46484	1.46484	4.3335	7.44629	10.6812	14.1602	17.6392	-100.098	-80.1392	-60.0891	-40.0391	-20.0195	30.5176	19.989	40.0391	60.0891	80.0781	100.128
114.6	-13.855	-10.3149	-7.38525	-4.3335	-1.46484	1.46484	4.3335	7.50732	10.6812	14.0991	17.395	-100.128	-80.0781	-60.0891	-40.0391	-20.0195	30.5176	20.1111	39.9475	60.1196	80.1392	100.159
114.7	-13.7939	-10.437	-7.38525	-4.39453	-1.46484	1.52588	4.45557	7.56836	10.6201	14.0381	17.2729	-100.128	-80.1392	-60.1501	-40.0085	-19.989	-61.0352	19.989	40.0391	60.0891	80.1086	100.159
114.8	-13.7329	-10.5591	-7.38525	-4.45557	-1.52588	1.58691	4.5166	7.44629	10.5591	14.0991	17.2729	-100.067	-80.1086	-60.0586	-40.0391	-20.0195	30.5176	19.989	40.0696	60.0281	80.0171	100.128
114.9	-13.7939	-10.5591	-7.38525	-4.45557	-1.52588	1.64795	4.45557	7.38525	10.437	14.0991	17.334	-100.159	-79.9866	-60.0281	-40.0696	-19.989	0	20.0195	40.0696	60.0586	80.0171	100.098
115	-13.7939	-10.5591	-7.32422	-4.39453	-1.46484	1.58691	4.3335	7.32422	10.376	14.1602	17.4561	-100.128	-80.1086	-60.0586	-40.0696	-20.05	0	20.0195	40.0391	60.0586	80.0476	100.128
115.1	-13.7939	-10.498	-7.20215	-4.39453	-1.40381	1.46484	4.3335	7.32422	10.437	14.0991	17.5781	-100.067	-80.0781	-60.0891	-40.0391	-19.989	122.07	20.0195	40.0391	60.0891	80.0476	100.159
115.2	-13.7329	-10.498	-7.20215	-4.45557	-1.40381	1.40381	4.3335	7.38525	10.6201	14.0381	17.5171	-100.128	-80.0476	-60.0586	-40.0391	-19.9585	30.5176	19.989	40.0085	60.1501	80.1392	100.128
115.3	-13.6719	-10.5591	-7.26318	-4.5166	-1.34277	1.46484	4.3335	7.44629	10.6812	14.0381	17.4561	-100.128	-80.0781	-60.0586	-40.0696	-19.928	30.5176	19.9585	39.978	60.1196	80.1392	100.128
115.4	-13.7939	-10.6812	-7.44629	-4.5166	-1.34277	1.52588	4.39453	7.50732	10.6812	13.977	17.395	-100.098	-80.0781	-60.0281	-40.0085	-20.0195	0	19.989	40.0696	60.1501	80.0476	100.128
115.5	-13.7939	-10.7422	-7.44629	-4.45557	-1.28174	1.52588	4.39453	7.44629	10.5591	13.977	17.334	-100.128	-80.0781	-60.0586	-40.0085	-19.989	-30.5176	19.989	40.0696	60.0586	80.0171	100.159
115.6	-13.7939	-10.8032	-7.44629	-4.5166	-1.28174	1.52588	4.39453	7.32422	10.498	13.916	17.2729	-100.128	-80.1392	-60.0586	-40.1001	-19.989	-61.0352	19.9585	40.0391	60.0891	80.0476	100.22
115.7	-13.855	-10.7422	-7.44629	-4.5166	-1.34277	1.46484	4.39453	7.20215	10.498	13.855	17.2729	-100.128	-80.1086	-60.0586	-40.0391	-20.05	-30.5176	19.9585	40.0696	60.0586	79.9866	100.098
115.8	-13.855	-10.7422	-7.44629	-4.57764	-1.34277	1.40381	4.3335	7.14111	10.6201	13.916	17.2119	-100.128	-80.1392	-60.0891	-40.0391	-19.989	0	19.9585	40.0391	60.0281	80.1086	100.128
115.9	-13.855	-10.6812	-7.44629	-4.57764	-1.40381	1.34277	4.21143	7.20215	10.6812	13.977	17.2729	-100.037	-80.0781	-59.9976	-40.0696	-20.05	0	19.989	39.978	60.0586	80.1697	100.128
116	-13.7939	-10.5591	-7.56836	-4.57764	-1.46484	1.34277	4.27246	7.20215	10.6201	14.0381	17.334	-100.128	-80.0476	-60.0586	-40.0085	-20.05	-30.5176	20.0195	40.0085	60.0891	80.1086	100.128
116.1	-13.7329	-10.498	-7.56836	-4.57764	-1.46484	1.40381	4.3335	7.26318	10.498	14.0381	17.4561	-100.159	-80.0476	-59.9976	-40.0085	-20.0195	30.5176	19.989	39.978	60.0586	80.1086	100.067
116.2	-13.7329	-10.498	-7.56836	-4.5166	-1.40381	1.46484	4.3335	7.26318	10.437	14.0991	17.5781	-100.128	-80.0781	-60.0281	-40.0085	-20.0806	30.5176	20.0195	40.0391	60.0281	80.0476	100.128
116.3	-13.7329	-10.5591	-7.50732	-4.5166	-1.40381	1.52588	4.3335	7.26318	10.437	14.1602	17.6392	-100.189	-80.1392	-60.1196	-39.978	-19.989	0	20.0195	40.0696	60.0891	80.1086	100.128
116.4	-13.7329	-10.6201	-7.44629	-4.45557	-1.46484	1.46484	4.27246	7.32422	10.437	14.1602	17.5781	-100.128	-80.1086	-60.0891	-40.0391	-19.989	0	19.9585	40.0696	60.0891	80.0781	100.098
116.5	-13.6719	-10.6812	-7.44629	-4.39453	-1.52588	1.40381	4.15039	7.38525	10.376	14.1602	17.4561	-100.128	-80.0781	-60.1196	-40.0696	-20.0195	-30.5176	19.9585	40.1001	60.0586	80.0781	100.098
116.6	-13.6719	-10.6812	-7.50732	-4.45557	-1.58691	1.28174	4.15039	7.38525	10.437	14.1602	17.395	-100.128	-80.0476	-60.0586	-40.0696	-19.9585	0	19.989	40.0391	60.0586	80.0781	100.037
116.7	-13.7329	-10.6812	-7.56836	-4.5166	-1.46484	1.28174	4.21143	7.38525	10.498	14.1602	17.2729	-100.159	-80.0171	-60.0586	-40.1001	-20.05	0	20.0195	40.0696	60.0281	80.0476	100.098
116.8	-13.7329	-10.6812	-7.56836	-4.57764	-1.34277	1.28174	4.3335	7.20215	10.498	14.1602	17.2119	-100.128	-80.0781	-59.9976	-40.0391	-19.989	30.5176	19.9585	40.0391	60.0281	80.0171	100.098
116.9	-13.7939	-10.6201	-7.50732	-4.63867	-1.2207	1.34277	4.3335	7.14111	10.498	14.0991	17.2119	-100.128	-80.0781	-60.0586	-39.978	-20.0195	0	20.0195	40.0391	60.0891	80.0781	100.067
117	-13.7939	-10.6201	-7.50732	-4.63867	-1.15967	1.40381	4.39453	7.26318	10.437	14.0381	17.2119	-100.098	-80.1086	-60.0891	-40.0391	-20.0195	30.5176	20.0195	40.0085	60.0891	80.1697	100.098
117.1	-13.7939	-10.6812	-7.44629	-4.57764	-1.15967	1.40381	4.45557	7.38525	10.437	13.916	17.2729	-100.159	-80.0781	-60.0891	-40.0085	-19.989	-30.5176	19.9585	40.0391	60.0281	80.0781	100.098
117.2	-13.855	-10.6812	-7.44629	-4.45557	-1.2207	1.40381	4.5166	7.44629	10.437	13.855	17.334	-100.067	-80.1086	-60.0891	-40.0696	-20.05	0	19.989	40.0391	60.0891	80.1392	100.128
117.3	-13.855	-10.6812	-7.44629	-4.3335	-1.34277	1.46484	4.5166	7.32422	10.5591	13.855	17.2729	-100.159	-80.0476	-60.0586	-40.0391	-19.989	91.5527	19.989	40.0696	59.9976	80.0171	100.159
117.4	-13.916	-10.7422	-7.44629	-4.21143	-1.52588	1.52588	4.45557	7.26318	10.6201	13.916	17.2119	-100.067	-80.0476	-60.0281	-40.1001	-20.0195	0	20.0195	40.0391	60.0586	80.0781	100.128
117.5	-13.916	-10.8032	-7.50732	-4.08936	-1.58691	1.58691	4.45557	7.20215	10.6201	14.0381	17.0898	-100.159	-80.0781	-60.0281	-40.0085	-19.9585	30.5176	19.928	40.0391	60.0586	80.0781	100.128
117.6	-13.855	-10.8643	-7.50732	-4.15039	-1.52588	1.58691	4.45557	7.26318	10.6201	14.0991	17.1509	-100.159	-80.0476	-60.0281	-40.0696	-20.0195	0	20.0195	40.0391	60.0891	80.0781	100.128
117.7	-13.7939	-10.8643	-7.62939	-4.21143	-1.46484	1.52588	4.5166	7.26318	10.5591	14.0991	17.2119	-100.098	-80.0781	-60.0281	-40.0391	-20.0195	30.5176	20.05	40.0085	60.0586	80.0781	100.128
117.8	-13.7329	-10.8032	-7.62939	-4.3335	-1.40381	1.46484	4.63867	7.26318	10.498	14.0991	17.334	-100.098	-80.0476	-60.0891	-40.0391	-20.0195	30.5176	19.989	39.978	60.1501	80.1392	100.098
117.9	-13.6108	-10.7422	-7.69043	-4.45557	-1.40381	1.46484	4.57764	7.20215	10.5591	14.1602	17.395	-100.098	-80.0781	-60.1196	-40.0391	-19.928	30.5176	19.9585	40.0696	60.0586	80.0171	100.128
118	-13.6108	-10.6201	-7.69043	-4.5166	-1.40381	1.46484	4.57764	7.20215	10.6201	14.1602	17.4561	-100.128	-80.1392	-60.0586	-40.0391	-19.989	0	19.989	40.0391	60.1501	80.0781	100.159
118.1	-13.6719	-10.498	-7.62939	-4.57764	-1.52588	1.46484	4.5166	7.20215	10.6812	14.1602	17.395	-100.098	-80.1086	-60.0891	-40.0085	-19.9585	0	19.9585	40.1001	60.0891	80.1392	100.159
118.2	-13.7329	-10.498	-7.56836	-4.57764	-1.64795	1.52588	4.45557	7.26318	10.6201	14.0991	17.334	-100.128	-79.9866	-60.0891	-40.0696	-19.9585	-61.0352	19.989	40.0696	60.0281	80.0781	100.159
118.3	-13.7939	-10.498	-7.56836	-4.57764	-1.58691	1.64795	4.45557	7.26318	10.5591	14.0381	17.2119	-100.098	-80.0171	-60.0891	-40.0391	-19.989	0	19.9585	40.0696	60.0586	80.0476	100.189
118.4	-13.855	-10.5591	-7.56836	-4.5166	-1.46484	1.70898	4.39453	7.26318	10.5591	13.977	17.1509	-100.098	-80.1086	-60.0586	-40.0696	-19.989	61.0352	19.989	40.0696	60.1196	80.0781	100.128
118.5	-13.855	-10.6201	-7.50732	-4.45557	-1.34277	1.70898	4.45557	7.26318	10.498	14.0381	17.1509	-100.067	-80.1392	-60.0586	-40.0696	-19.9585	30.5176	19.9585	40.0391	60.0891	80.1086	100.098
118.6	-13.855	-10.6201	-7.44629	-4.39453	-1.34277	1.64795	4.45557	7.26318	10.437	14.1602	17.1509	-100.128	-80.0476	-59.967	-40.0391	-19.989	61.0352	20.05	40.0391	60.1196	80.1086	100.128
118.7	-13.916	-10.5591	-7.44629	-4.3335	-1.40381	1.58691	4.39453	7.26318	10.376	14.2212	17.1509	-100.067	-80.1392	-60.0891	-40.0696	-19.9585	30.5176	19.9585	40.0391	60.0891	80.0476	100.22
118.8	-13.916	-10.498	-7.38525	-4.3335	-1.46484	1.46484	4.3335	7.26318	10.437	14.2212	17.1509	-100.098	-80.1086	-60.0281	-40.0696	-19.989	-30.5176	19.9585	40.1001	60.1196	80.0476	100.159
118.9	-13.916	-10.498	-7.32422	-4.39453	-1.52588	1.34277	4.27246	7.26318	10.498	14.1602	17.1509	-100.098	-80.1392	-60.0891	-40.0696	-19.928	0	19.9585	40.1001	60.0891	80.0476	100.159
119	-13.855	-10.6201	-7.26318	-4.45557	-1.46484	1.40381	4.27246	7.32422	10.5591	14.0991	17.0898	-100.098	-80.0781	-60.0281	-40.1001	-19.9585	30.5176	19.9585	40.0696	60.0586	80.0171	100.128
119.1	-13.7939	-10.7422	-7.32422	-4.5166	-1.40381	1.46484	4.21143	7.38525	10.5591	14.0381	17.0898	-100.189	-80.0476	-60.0586	-40.0391	-19.9585	30.5176	19.928	40.1001	60.1196	80.0781	100.098
119.2	-13.7329	-10.8032	-7.44629	-4.5166	-1.34277	1.52588	4.21143	7.44629	10.5591	13.977	17.0898	-100.128	-80.0781	-60.0586	-40.0696	-19.989	30.5176	19.9585	40.0391	60.0891	80.1086	100.128
119.3	-13.6719	-10.7422	-7.56836	-4.5166	-1.34277	1.46484	4.27246	7.50732	10.6201	13.977	17.2119	-100.128	-80.1086	-60.0281	-40.0391	-19.9585	0	19.989	40.0391	60.1196	80.1086	100.128
119.4	-13.6108	-10.6812	-7.69043	-4.5166	-1.40381	1.40381	4.27246	7.44629	10.6201	14.0381	17.2729	-100.098	-80.0781	-60.0281	-39.978	-20.0195	30.5176	19.989	40.0696	60.0891	80.1086	100.098
119.5	-13.6108	-10.6201	-7.75146	-4.5166	-1.40381	1.40381	4.27246	7.38525	10.6201	14.0381	17.2119	-100.098	-80.0476	-60.0891	-40.0085	-19.989	61.0352	19.989	40.1001	60.0586	80.0781	100.128
119.6	-13.6719	-10.5591	-7.75146	-4.5166	-1.40381	1.34277	4.3335	7.32422	10.6201	14.0991	17.1509	-100.128	-80.1392	-60.0891	-40.1306	-20.0195	-30.5176	19.9585	40.1001	60.0891	80.0781	100.128
119.7	-13.7329	-10.5591	-7.62939	-4.5166	-1.40381	1.40381	4.39453	7.26318	10.6201	14.1602	17.0898	-100.159	-80.1086	-59.9976	-40.0696	-19.9585	0	19.928	40.1611	60.0586	80.0476	100.159
119.8	-13.7939	-10.6201	-7.50732	-4.45557	-1.34277	1.40381	4.5166	7.32422	10.5591	14.1602	17.0288	-100.159	-80.0781	-60.0281	-40.1001	-19.989	0	19.9585	40.0696	60.0281	80.0476	100.128
119.9	-13.7329	-10.6201	-7.44629	-4.45557	-1.34277	1.40381	4.57764	7.32422	10.5591	14.1602	17.0898	-100.159	-80.0476	-59.9976	-40.0696	-19.9585	0	19.9585	40.0391	60.0891	80.0476	100.128
120	-13.7329	-10.5591	-7.44629	-4.5166	-1.34277	1.46484	4.5166	7.32422	10.5591	14.0991	17.2119	-100.159	-80.0781	-60.0281	-40.0696	-20.0195	30.5176	19.989	40.0391	60.0586	80.0476	100.128
120.1	-13.7329	-10.498	-7.44629	-4.57764	-1.40381	1.40381	4.45557	7.32422	10.5591	14.1602	17.334	-100.128	-80.0476	-60.0281	-40.1001	-20.0195	61.0352	19.989	40.0391	60.0891	80.0476	100.128
120.2	-13.7939	-10.498	-7.50732	-4.57764	-1.46484	1.34277	4.39453	7.32422	10.498	14.0991	17.395	-100.128	-80.1392	-60.0281	-40.0391	-20.05	-30.5176	19.989	40.0696	60.1196	80.1392	100.098
120.3	-13.855	-10.5591	-7.44629	-4.5166	-1.52588	1.34277	4.3335	7.32422	10.498	14.0381	17.395	-100.128	-80.0781	-60.0586	-40.0391	-19.989	0	19.989	40.0391	60.1196	80.1697	100.098
120.4	-13.916	-10.6201	-7.44629	-4.45557	-1.58691	1.34277	4.21143	7.26318	10.498	14.0381	17.334	-100.098	-80.0476	-60.0281	-40.0391	-19.989	30.5176	19.928	40.0391	60.0586	80.1392	100.128
120.5	-13.916	-10.6201	-7.38525	-4.45557	-1.52588	1.34277	4.21143	7.26318	10.437	14.0381	17.2729	-100.128	-80.1086	-59.9976	-40.0696	-19.9585	-30.5176	19.9585	40.0391	60.0891	80.0781	100.189
120.6	-13.855	-10.6812	-7.38525	-4.45557	-1.46484	1.40381	4.27246	7.26318	10.437	13.977	17.2729	-100.098	-80.0781	-60.0281	-40.1001	-20.0195	61.0352	19.9585	40.0696	60.0586	80.0476	100.159
120.7	-13.7939	-10.6201	-7.38525	-4.39453	-1.40381	1.52588	4.3335	7.32422	10.437	13.916	17.2729	-100.128	-80.0781	-59.9976	-40.1306	-19.9585	0	19.989	40.0696	60.0891	80.1086	100.159
120.8	-13.855	-10.6201	-7.44629	-4.3335	-1.46484	1.52588	4.45557	7.32422	10.498	13.916	17.334	-100.067	-80.0476	-60.0281	-40.0696	-19.9585	0	19.928	40.0696	60.1196	80.1392	100.037
120.9	-13.916	-10.6201	-7.50732	-4.3335	-1.52588	1.58691	4.57764	7.26318	10.6201	13.977	17.395	-100.067	-80.0781	-60.0586	-40.0696	-19.989	30.5176	19.9585	40.0085	60.0281	80.0781	100.128
121	-13.916	-10.6812	-7.50732	-4.39453	-1.52588	1.58691	4.57764	7.26318	10.6201	14.0381	17.395	-100.067	-80.0476	-60.0281	-40.0391	-19.989	30.5176	20.0195	40.0085	60.0891	80.0476	100.067
121.1	-13.916	-10.7422	-7.50732	-4.45557	-1.52588	1.58691	4.5166	7.26318	10.5591	14.0381	17.395	-100.159	-80.1086	-60.0586	-40.1001	-20.05	0	19.989	40.0391	60.0586	80.0781	100.159
121.2	-13.855	-10.7422	-7.50732	-4.5166	-1.46484	1.52588	4.39453	7.32422	10.437	13.977	17.395	-100.128	-80.0476	-60.0586	-39.9475	-19.989	30.5176	19.989	40.0085	60.0891	80.2002	100.128
121.3	-13.7939	-10.8032	-7.50732	-4.57764	-1.46484	1.40381	4.27246	7.44629	10.437	13.855	17.4561	-100.128	-80.0171	-60.0891	-40.0085	-19.9585	-30.5176	19.8975	40.0391	60.1501	80.1392	100.128
121.4	-13.7329	-10.7422	-7.50732	-4.57764	-1.52588	1.40381	4.27246	7.56836	10.437	13.855	17.5171	-100.159	-80.0476	-60.0891	-40.1001	-19.928	-30.5176	19.9585	40.0696	60.0586	80.0781	100.159
121.5	-13.6719	-10.7422	-7.50732	-4.57764	-1.52588	1.40381	4.21143	7.56836	10.437	13.855	17.5781	-100.128	-80.0476	-60.0586	-40.0696	-19.9585	30.5176	19.9585	40.0696	60.0586	80.0476	100.159
121.6	-13.6719	-10.7422	-7.44629	-4.45557	-1.52588	1.34277	4.15039	7.44629	10.376	13.916	17.5781	-100.159	-80.0476	-59.9976	-40.0696	-19.989	0	20.0195	40.0696	60.0281	80.0476	100.128
121.7	-13.6719	-10.6201	-7.44629	-4.45557	-1.46484	1.40381	4.08936	7.32422	10.376	13.916	17.5171	-100.128	-80.0171	-60.0281	-40.0696	-20.0195	30.5176	20.0195	40.1306	60.0586	80.0476	100.128
121.8	-13.6719	-10.5591	-7.44629	-4.45557	-1.46484	1.40381	4.21143	7.26318	10.437	13.855	17.395	-100.128	-80.0781	-60.0281	-40.0391	-19.989	30.5176	19.989	40.0696	60.0891	80.0781	100.098
121.9	-13.6719	-10.498	-7.44629	-4.5166	-1.34277	1.46484	4.27246	7.14111	10.437	13.855	17.334	-100.098	-80.0781	-60.0891	-39.978	-19.989	0	19.928	39.978	60.1196	80.0171	100.159
122	-13.7329	-10.498	-7.44629	-4.57764	-1.28174	1.46484	4.3335	7.14111	10.376	13.855	17.2729	-100.098	-80.1086	-60.1196	-40.0391	-19.9585	0	19.9585	40.0391	60.0891	80.0781	100.159
122.1	-13.7939	-10.498	-7.44629	-4.57764	-1.28174	1.46484	4.39453	7.14111	10.437	13.916	17.334	-100.128	-80.0781	-60.0891	-40.1306	-19.989	0	19.989	40.0696	60.1196	80.1392	100.128
122.2	-13.7939	-10.5591	-7.56836	-4.45557	-1.28174	1.46484	4.39453	7.14111	10.437	13.916	17.395	-100.159	-80.0171	-60.0891	-40.0696	-20.0195	-30.5176	19.989	40.0696	60.0891	80.0781	100.098
122.3	-13.7329	-10.6812	-7.62939	-4.39453	-1.40381	1.46484	4.3335	7.14111	10.5591	13.855	17.4561	-100.159	-80.1086	-60.0281	-40.0391	-19.989	0	20.0195	40.1001	60.0281	80.0476	100.159
122.4	-13.7329	-10.7422	-7.62939	-4.39453	-1.46484	1.46484	4.39453	7.20215	10.6201	13.855	17.4561	-100.189	-80.0781	-60.0586	-40.0696	-19.989	61.0352	19.989	40.0696	60.0281	80.0171	100.189
122.5	-13.7329	-10.8643	-7.56836	-4.39453	-1.40381	1.40381	4.39453	7.26318	10.6201	13.855	17.5171	-100.098	-80.0781	-60.0281	-40.1001	-20.05	30.5176	20.0195	40.0696	60.0891	80.0476	100.128
122.6	-13.7329	-10.8032	-7.44629	-4.39453	-1.40381	1.34277	4.39453	7.26318	10.6201	13.855	17.5171	-100.128	-80.0476	-60.0586	-40.0391	-20.05	61.0352	19.989	40.1001	60.0586	80.0781	100.159
122.7	-13.6719	-10.6812	-7.44629	-4.45557	-1.40381	1.34277	4.39453	7.32422	10.5591	13.855	17.5171	-100.037	-80.0476	-59.9976	-40.0085	-19.989	61.0352	19.9585	39.978	60.0891	80.0781	100.159
122.8	-13.6108	-10.5591	-7.44629	-4.5166	-1.46484	1.40381	4.45557	7.38525	10.6201	13.855	17.395	-100.159	-80.0171	-60.0586	-40.1001	-19.989	30.5176	20.0195	40.1306	60.0586	80.1086	100.067
122.9	-13.6719	-10.437	-7.44629	-4.57764	-1.52588	1.46484	4.57764	7.38525	10.6812	13.855	17.334	-100.098	-80.1392	-60.0281	-40.0696	-19.989	0	20.05	40.0696	60.0891	80.0476	100.067
123	-13.855	-10.437	-7.50732	-4.5166	-1.52588	1.46484	4.57764	7.38525	10.5591	13.855	17.395	-100.128	-80.0781	-60.0281	-40.0391	-20.05	0	19.989	40.1306	60.1196	80.0171	100.098
123.1	-13.916	-10.437	-7.50732	-4.45557	-1.46484	1.46484	4.5166	7.32422	10.437	14.0381	17.395	-100.098	-80.0781	-60.0281	-40.0085	-20.0195	-30.5176	20.0195	40.0696	60.0281	80.0476	100.098
123.2	-13.977	-10.498	-7.50732	-4.39453	-1.40381	1.40381	4.3335	7.20215	10.376	14.0991	17.395	-100.098	-80.0476	-60.0586	-40.0696	-19.989	-30.5176	19.989	40.0391	60.0586	80.0476	100.098
123.3	-14.0381	-10.5591	-7.50732	-4.27246	-1.28174	1.28174	4.21143	7.14111	10.437	14.0991	17.395	-100.159	-80.0476	-60.0281	-40.0391	-20.0806	30.5176	20.0195	40.0391	60.0891	80.0476	100.128
123.4	-13.977	-10.6201	-7.44629	-4.27246	-1.28174	1.15967	4.21143	7.14111	10.437	14.0381	17.5171	-100.098	-80.0171	-60.0586	-40.0696	-20.0195	30.5176	19.989	39.978	60.0281	80.1086	100.098
123.5	-13.916	-10.6812	-7.44629	-4.39453	-1.34277	1.15967	4.27246	7.20215	10.437	13.977	17.6392	-100.128	-80.0476	-60.0281	-40.0696	-20.05	30.5176	20.05	40.0085	60.0586	80.1086	100.098
123.6	-13.7939	-10.8032	-7.50732	-4.45557	-1.34277	1.28174	4.3335	7.32422	10.498	13.916	17.7002	-100.189	-80.0781	-60.0586	-40.0696	-20.05	30.5176	20.0195	40.0391	60.0281	80.0476	100.037
123.7	-13.7329	-10.9863	-7.50732	-4.45557	-1.34277	1.46484	4.39453	7.44629	10.6201	13.977	17.7002	-100.128	-80.0781	-60.0586	-40.0696	-20.0195	30.5176	19.989	40.0391	60.0586	80.0476	100.037
123.8	-13.7329	-10.9863	-7.50732	-4.39453	-1.46484	1.52588	4.45557	7.44629	10.6812	14.0381	17.6392	-100.159	-80.1086	-60.0891	-40.0391	-19.989	0	19.989	40.0391	60.0891	80.0476	100.067
123.9	-13.6719	-10.8032	-7.56836	-4.3335	-1.52588	1.52588	4.5166	7.44629	10.6812	14.1602	17.5781	-100.159	-80.1086	-60.0891	-40.0696	-19.928	-30.5176	19.9585	40.0391	60.0281	80.0476	100.098
124	-13.6108	-10.6201	-7.62939	-4.3335	-1.52588	1.52588	4.5166	7.38525	10.6812	14.1602	17.5171	-100.067	-80.0781	-60.0586	-40.1001	-19.989	30.5176	19.8975	40.0085	60.0586	80.0476	100.037
124.1	-13.5498	-10.498	-7.69043	-4.39453	-1.52588	1.58691	4.45557	7.32422	10.5591	14.1602	17.395	-100.128	-80.0476	-60.0281	-40.1001	-20.0195	61.0352	19.9585	40.0085	60.1196	80.0476	100.128
124.2	-13.5498	-10.376	-7.56836	-4.45557	-1.52588	1.58691	4.3335	7.26318	10.498	14.0991	17.334	-100.128	-80.0781	-60.0891	-40.1001	-20.05	30.5176	20.05	40.0085	60.0281	80.0781	100.128
124.3	-13.6719	-10.3149	-7.50732	-4.45557	-1.52588	1.58691	4.21143	7.26318	10.5591	14.0381	17.334	-100.098	-80.1086	-59.9976	-40.0391	-20.05	30.5176	20.0195	40.0391	60.0586	80.0781	100.128
124.4	-13.7329	-10.3149	-7.44629	-4.39453	-1.46484	1.52588	4.27246	7.26318	10.5591	13.977	17.334	-100.098	-80.0781	-60.0586	-40.0391	-19.989	30.5176	20.05	39.978	60.0281	80.0476	100.128
124.5	-13.7329	-10.3149	-7.44629	-4.3335	-1.40381	1.46484	4.27246	7.26318	10.6201	13.916	17.334	-100.098	-80.1086	-60.0281	-39.978	-19.989	-30.5176	19.989	40.0391	60.0891	80.1086	100.067
124.6	-13.7329	-10.3149	-7.38525	-4.3335	-1.40381	1.52588	4.3335	7.26318	10.5591	13.916	17.334	-100.067	-80.1086	-60.0586	-40.0391	-19.989	0	19.9585	40.0085	60.0891	80.0171	100.128
124.7	-13.6719	-10.376	-7.32422	-4.45557	-1.40381	1.52588	4.45557	7.32422	10.498	13.977	17.395	-100.098	-80.0781	-60.0891	-40.1001	-19.928	-30.5176	19.9585	40.0696	60.0586	80.0781	100.098
124.8	-13.7329	-10.437	-7.38525	-4.5166	-1.46484	1.52588	4.5166	7.38525	10.437	14.0381	17.4561	-100.098	-80.1086	-59.9976	-40.1306	-20.0806	61.0352	19.989	40.0391	60.0891	80.1392	100.128
124.9	-13.7939	-10.498	-7.38525	-4.5166	-1.46484	1.46484	4.57764	7.38525	10.437	14.0381	17.4561	-100.128	-80.0476	-60.0281	-40.1001	-19.9585	0	20.0195	40.1306	60.0586	80.0171	100.098
125	-13.855	-10.5591	-7.44629	-4.5166	-1.46484	1.40381	4.57764	7.32422	10.437	14.0991	17.4561	-100.128	-80.1086	-60.0281	-40.0696	-19.9585	30.5176	20.0195	40.0085	59.967	80.0476	100.098
125.1	-13.855	-10.5591	-7.50732	-4.57764	-1.46484	1.46484	4.5166	7.32422	10.498	14.0991	17.4561	-100.037	-80.1086	-60.0586	-40.0391	-20.0195	30.5176	20.0195	40.0085	60.0586	80.0171	100.098
125.2	-13.855	-10.5591	-7.56836	-4.57764	-1.40381	1.58691	4.45557	7.32422	10.498	13.977	17.395	-100.098	-80.0476	-60.0586	-40.0085	-19.989	30.5176	20.0195	39.978	60.1196	80.0781	100.098
125.3	-13.7329	-10.6812	-7.50732	-4.5166	-1.28174	1.64795	4.39453	7.32422	10.498	13.916	17.395	-100.098	-80.1392	-60.0891	-40.0391	-20.0195	30.5176	19.989	39.9475	60.0891	80.0476	100.067
125.4	-13.6719	-10.7422	-7.44629	-4.27246	-1.15967	1.64795	4.39453	7.38525	10.498	13.855	17.395	-100.098	-80.0781	-60.0586	-40.0085	-19.989	0	20.0195	40.0391	60.0586	80.0781	100.098
125.5	-13.7329	-10.7422	-7.38525	-4.15039	-1.09863	1.64795	4.39453	7.38525	10.498	13.855	17.4561	-100.128	-80.1086	-60.1196	-40.0391	-20.0195	30.5176	19.989	40.0391	60.0891	80.0476	100.098
125.6	-13.7939	-10.6812	-7.38525	-4.08936	-1.09863	1.58691	4.39453	7.32422	10.498	13.916	17.395	-100.128	-80.1086	-60.0281	-40.0391	-20.0195	0	20.0195	40.0696	60.0281	80.0171	100.098
125.7	-13.855	-10.6201	-7.44629	-4.21143	-1.15967	1.52588	4.45557	7.32422	10.498	13.916	17.334	-100.159	-80.1086	-60.0891	-40.0391	-20.0806	30.5176	19.9585	40.0391	60.0586	80.0171	100.189
125.8	-13.855	-10.498	-7.50732	-4.3335	-1.28174	1.58691	4.45557	7.32422	10.6201	13.855	17.395	-100.159	-80.0781	-60.0281	-39.978	-20.05	30.5176	20.0195	40.0391	60.0281	80.0476	100.098
125.9	-13.855	-10.376	-7.56836	-4.39453	-1.40381	1.52588	4.5166	7.32422	10.7422	13.855	17.4561	-100.098	-80.0476	-60.0586	-40.0085	-19.989	61.0352	19.9585	40.0391	60.0281	80.0171	100.128
126	-13.855	-10.376	-7.56836	-4.45557	-1.46484	1.46484	4.5166	7.32422	10.8643	13.916	17.5171	-100.037	-80.0781	-60.0586	-40.0085	-20.0195	61.0352	19.989	39.978	59.9976	80.0476	100.067
126.1	-13.7939	-10.437	-7.62939	-4.39453	-1.52588	1.40381	4.57764	7.32422	10.8643	13.916	17.5171	-100.128	-80.0781	-60.1196	-39.917	-20.0195	0	20.0195	40.0391	60.0281	80.0781	100.037
126.2	-13.7329	-10.5591	-7.62939	-4.45557	-1.64795	1.40381	4.57764	7.26318	10.8032	13.855	17.4561	-100.128	-80.1086	-60.0891	-40.0391	-20.0195	0	20.0195	40.0391	60.0281	80.0476	100.067
126.3	-13.7939	-10.6812	-7.56836	-4.57764	-1.64795	1.40381	4.5166	7.26318	10.6812	13.7939	17.5171	-100.128	-80.1086	-60.0891	-40.0085	-19.989	0	19.989	40.0696	60.1196	80.0171	100.098
126.4	-13.7939	-10.7422	-7.50732	-4.57764	-1.58691	1.40381	4.45557	7.32422	10.5591	13.7329	17.5781	-100.128	-80.1086	-60.0891	-40.0391	-20.0195	91.5527	19.9585	40.0696	60.0586	80.0476	100.098
126.5	-13.855	-10.8032	-7.44629	-4.5166	-1.40381	1.40381	4.3335	7.44629	10.498	13.855	17.6392	-100.128	-80.0781	-60.0586	-40.0391	-20.0195	30.5176	20.0195	40.0391	60.0586	80.0171	100.098
126.6	-13.7939	-10.8032	-7.38525	-4.45557	-1.34277	1.40381	4.3335	7.50732	10.498	13.977	17.7002	-100.098	-80.0781	-60.0281	-40.0391	-20.0806	61.0352	20.0195	40.0696	60.0586	80.0171	100.098
126.7	-13.7329	-10.8032	-7.38525	-4.39453	-1.28174	1.46484	4.3335	7.56836	10.5591	13.977	17.7002	-100.128	-80.0781	-60.0891	-40.0085	-20.05	30.5176	20.05	39.978	60.0891	79.9561	100.037
126.8	-13.6719	-10.7422	-7.50732	-4.39453	-1.40381	1.46484	4.39453	7.56836	10.6201	13.977	17.6392	-100.128	-80.1086	-60.0586	-40.0696	-20.0195	61.0352	20.05	40.0391	59.967	80.0171	100.098
126.9	-13.6719	-10.6812	-7.56836	-4.45557	-1.46484	1.46484	4.45557	7.44629	10.5591	13.977	17.5171	-100.067	-80.1086	-60.0891	-40.0391	-20.05	-30.5176	20.0195	39.978	60.0586	80.1086	100.037
127	-13.7329	-10.5591	-7.56836	-4.5166	-1.46484	1.46484	4.45557	7.38525	10.498	13.977	17.395	-100.098	-80.0476	-60.0586	-40.0696	-20.05	30.5176	19.989	40.0391	60.0281	80.0781	100.067
127.1	-13.7329	-10.498	-7.50732	-4.57764	-1.28174	1.46484	4.5166	7.38525	10.498	13.855	17.2729	-100.128	-80.1392	-60.0586	-40.0391	-20.0195	-61.0352	20.0195	39.978	60.1196	80.0476	100.037
127.2	-13.7329	-10.376	-7.50732	-4.57764	-1.15967	1.40381	4.5166	7.44629	10.5591	13.7939	17.334	-100.128	-80.0781	-60.0586	-40.1001	-20.0195	30.5176	19.989	40.1001	60.0281	80.0781	100.098
127.3	-13.6719	-10.437	-7.50732	-4.5166	-1.09863	1.40381	4.45557	7.44629	10.6201	13.7329	17.4561	-100.128	-80.1392	-60.0586	-40.0696	-20.0806	0	19.989	40.0085	60.0586	80.0476	100.098
127.4	-13.6719	-10.5591	-7.44629	-4.5166	-1.15967	1.52588	4.45557	7.44629	10.7422	13.6719	17.5781	-100.159	-80.1086	-60.0586	-40.0696	-20.0195	0	20.0806	40.0391	59.9976	80.0171	100.098
127.5	-13.7329	-10.6812	-7.38525	-4.45557	-1.2207	1.58691	4.5166	7.38525	10.8643	13.7329	17.5171	-100.098	-80.1392	-60.0891	-40.0391	-20.0806	61.0352	20.0195	40.0085	60.0281	80.0476	100.098
127.6	-13.7329	-10.6812	-7.32422	-4.39453	-1.28174	1.64795	4.5166	7.32422	10.8032	13.855	17.4561	-100.037	-80.1086	-60.0586	-40.0085	-20.0195	0	20.0195	40.0391	60.0891	80.0171	100.037
127.7	-13.7329	-10.6201	-7.38525	-4.27246	-1.40381	1.64795	4.5166	7.32422	10.6812	14.0381	17.395	-100.067	-80.1392	-60.0586	-40.0391	-20.0195	30.5176	20.0806	39.978	60.0281	80.0476	100.098
127.8	-13.6719	-10.5591	-7.44629	-4.15039	-1.46484	1.58691	4.45557	7.38525	10.5591	14.1602	17.395	-100.098	-80.1086	-60.0891	-40.0391	-20.0195	30.5176	20.0806	40.0391	60.0281	80.1086	100.067
127.9	-13.6719	-10.6201	-7.50732	-4.15039	-1.52588	1.46484	4.39453	7.38525	10.498	14.1602	17.4561	-100.067	-80.1086	-60.0891	-40.0696	-19.989	30.5176	20.0195	39.978	60.0586	80.0781	100.128
128	-13.7329	-10.6812	-7.50732	-4.21143	-1.52588	1.34277	4.45557	7.38525	10.498	14.1602	17.5781	-100.098	-80.1392	-60.0281	-40.0391	-19.989	0	19.989	40.0391	60.0586	80.0476	100.067
128.1	-13.7939	-10.6201	-7.50732	-4.39453	-1.46484	1.28174	4.45557	7.44629	10.6201	14.0381	17.5781	-100.098	-80.1392	-60.0586	-40.0696	-20.0195	-61.0352	20.0195	40.0391	60.0281	80.0476	100.128
128.2	-13.7939	-10.5591	-7.50732	-4.5166	-1.46484	1.28174	4.45557	7.56836	10.6812	13.977	17.5781	-100.128	-80.1392	-60.1196	-40.0391	-20.05	-30.5176	20.05	39.978	60.0281	80.0476	100.159
128.3	-13.7939	-10.437	-7.50732	-4.57764	-1.40381	1.28174	4.45557	7.62939	10.7422	14.0381	17.5171	-100.098	-80.1392	-60.0586	-40.0391	-20.0195	0	20.05	40.0391	59.9976	80.0476	100.037
128.4	-13.7939	-10.376	-7.50732	-4.57764	-1.34277	1.34277	4.45557	7.62939	10.6812	14.0381	17.5171	-100.098	-80.0476	-60.0586	-40.0696	-19.989	-30.5176	20.0195	39.9475	60.0281	80.0476	100.098
128.5	-13.7939	-10.437	-7.50732	-4.45557	-1.28174	1.34277	4.5166	7.44629	10.6812	14.0381	17.5171	-100.006	-80.1086	-60.0891	-40.0391	-20.05	61.0352	20.1111	40.0085	60.0891	80.0171	100.067
128.6	-13.7939	-10.437	-7.44629	-4.39453	-1.28174	1.34277	4.5166	7.32422	10.6812	13.916	17.5171	-100.098	-80.0781	-60.1196	-40.0391	-20.0195	61.0352	20.0806	40.0391	60.0281	80.0171	100.067
128.7	-13.7329	-10.498	-7.38525	-4.3335	-1.2207	1.40381	4.5166	7.20215	10.6812	13.7939	17.5171	-100.098	-80.0476	-60.1196	-39.9475	-19.989	61.0352	19.989	40.0391	60.0586	80.0171	100.098
128.8	-13.7329	-10.498	-7.32422	-4.27246	-1.15967	1.58691	4.45557	7.14111	10.6812	13.6719	17.4561	-100.098	-80.0781	-60.0891	-40.0391	-19.989	61.0352	20.0195	39.978	60.0891	80.0476	100.098
128.9	-13.6719	-10.5591	-7.26318	-4.3335	-1.15967	1.64795	4.3335	7.20215	10.6201	13.6719	17.4561	-100.128	-80.0781	-60.0891	-39.978	-20.0195	30.5176	20.0195	40.0085	60.0281	79.9866	100.098
129	-13.7329	-10.5591	-7.26318	-4.39453	-1.15967	1.64795	4.3335	7.32422	10.6201	13.7939	17.395	-100.128	-80.1086	-60.0586	-40.0391	-20.0195	61.0352	19.989	40.0085	60.0281	79.9866	100.098
129.1	-13.7329	-10.5591	-7.26318	-4.45557	-1.28174	1.64795	4.3335	7.38525	10.5591	13.916	17.4561	-100.098	-80.0781	-60.0586	-40.0085	-20.0806	30.5176	20.0195	40.0696	60.0281	80.0476	100.098
129.2	-13.7329	-10.6201	-7.26318	-4.5166	-1.28174	1.52588	4.3335	7.38525	10.498	14.0381	17.5171	-100.067	-80.0781	-60.0586	-40.0085	-20.0195	61.0352	20.0806	40.0696	59.9976	80.0171	100.128
129.3	-13.7939	-10.6201	-7.32422	-4.45557	-1.28174	1.46484	4.39453	7.38525	10.437	13.977	17.5171	-100.037	-80.0781	-60.0891	-40.0085	-19.989	30.5176	20.0195	40.0085	60.0281	80.0781	100.128
129.4	-13.855	-10.6201	-7.44629	-4.39453	-1.28174	1.40381	4.45557	7.44629	10.498	13.916	17.5781	-100.098	-80.1086	-60.0586	-39.978	-20.0195	30.5176	19.9585	39.978	60.0586	80.0781	100.037
129.5	-13.977	-10.5591	-7.50732	-4.3335	-1.28174	1.40381	4.45557	7.50732	10.498	13.916	17.6392	-100.098	-80.1392	-60.1196	-39.9475	-19.989	61.0352	20.0195	39.978	60.0891	80.0476	100.128
129.6	-14.0381	-10.437	-7.56836	-4.3335	-1.34277	1.46484	4.5166	7.56836	10.498	13.916	17.5781	-100.098	-80.1086	-60.0891	-40.0391	-19.989	30.5176	20.05	40.0085	60.0891	80.0476	100.098
129.7	-14.0381	-10.376	-7.56836	-4.3335	-1.28174	1.52588	4.57764	7.50732	10.437	13.916	17.5171	-100.128	-80.1086	-60.0586	-40.0085	-20.0195	0	20.0195	40.0391	60.0891	80.0171	100.067
129.8	-13.916	-10.376	-7.62939	-4.3335	-1.2207	1.46484	4.57764	7.38525	10.437	13.916	17.5171	-100.128	-80.1392	-60.0281	-40.0696	-20.0806	-30.5176	20.0195	40.0391	60.0281	80.0476	100.128
129.9	-13.7329	-10.437	-7.62939	-4.39453	-1.2207	1.46484	4.5166	7.26318	10.437	13.855	17.6392	-100.159	-80.0781	-60.0586	-39.978	-20.05	-30.5176	19.989	40.0696	59.9976	80.0476	100.159
130	-13.7329	-10.5591	-7.56836	-4.39453	-1.28174	1.46484	4.39453	7.14111	10.498	13.855	17.7002	-100.098	-80.0781	-60.0891	-40.0391	-19.9585	61.0352	20.0195	39.978	59.9976	80.0476	100.128
130.1	-13.6719	-10.6812	-7.50732	-4.39453	-1.40381	1.52588	4.3335	7.20215	10.5591	13.855	17.7002	-100.037	-80.1086	-60.0586	-40.0085	-20.0195	30.5176	20.0806	40.0391	60.1501	80.0171	100.098
130.2	-13.6108	-10.7422	-7.50732	-4.3335	-1.52588	1.52588	4.3335	7.32422	10.5591	13.855	17.5781	-100.128	-80.0476	-60.0891	-40.0085	-19.989	30.5176	19.989	40.0391	60.0586	80.1086	100.128
130.3	-13.5498	-10.7422	-7.50732	-4.3335	-1.52588	1.52588	4.3335	7.38525	10.498	13.7939	17.395	-100.098	-80.1392	-60.0891	-40.0696	-20.0195	0	19.989	40.0391	60.0586	80.1086	100.098
130.4	-13.5498	-10.6812	-7.50732	-4.3335	-1.46484	1.58691	4.39453	7.44629	10.498	13.7939	17.334	-100.098	-80.1392	-60.0586	-40.0696	-20.0195	61.0352	19.989	39.978	60.0891	80.0171	100.067
130.5	-13.6108	-10.6201	-7.44629	-4.39453	-1.40381	1.58691	4.45557	7.44629	10.498	13.7939	17.334	-100.128	-80.1392	-60.0891	-40.0391	-20.05	0	19.9585	39.978	60.1501	80.0476	100.098
130.6	-13.6108	-10.5591	-7.44629	-4.45557	-1.34277	1.58691	4.45557	7.38525	10.6201	13.7939	17.334	-100.128	-80.1086	-60.0891	-40.0391	-20.0195	30.5176	19.989	40.0696	60.0586	80.0476	100.098
130.7	-13.6719	-10.498	-7.38525	-4.5166	-1.34277	1.52588	4.39453	7.32422	10.6812	13.855	17.395	-100.159	-80.1086	-60.0586	-40.0696	-20.0195	0	19.989	40.0391	60.0891	80.0476	100.098
130.8	-13.7329	-10.498	-7.38525	-4.57764	-1.34277	1.40381	4.39453	7.32422	10.6812	13.855	17.395	-100.128	-80.1086	-59.9976	-40.0391	-20.05	30.5176	20.05	40.0391	60.1196	80.1392	100.128
130.9	-13.855	-10.498	-7.32422	-4.57764	-1.34277	1.40381	4.39453	7.38525	10.6812	13.855	17.4561	-100.098	-80.1392	-60.0586	-40.1001	-19.989	30.5176	19.989	39.9475	60.0891	80.1086	100.128
131	-13.977	-10.498	-7.38525	-4.45557	-1.28174	1.46484	4.39453	7.44629	10.6201	13.916	17.5781	-100.067	-80.0781	-60.1196	-40.0391	-20.05	61.0352	19.989	39.978	60.0281	80.0781	100.098
131.1	-14.0381	-10.498	-7.44629	-4.3335	-1.28174	1.52588	4.45557	7.38525	10.5591	13.977	17.6392	-100.128	-80.1086	-60.0891	-40.0696	-19.989	30.5176	20.0195	40.0085	60.0281	80.1086	100.037
131.2	-14.0991	-10.498	-7.44629	-4.3335	-1.28174	1.58691	4.39453	7.38525	10.6201	13.977	17.5171	-100.098	-80.1392	-60.0586	-40.0085	-20.0195	30.5176	19.9585	40.0391	60.0891	80.0476	100.067
131.3	-14.0381	-10.6201	-7.44629	-4.3335	-1.28174	1.58691	4.39453	7.44629	10.6201	13.916	17.4561	-100.098	-80.1392	-60.0891	-40.0085	-19.989	0	19.9585	40.0085	60.1196	80.1086	100.098
131.4	-13.916	-10.6812	-7.38525	-4.39453	-1.34277	1.52588	4.45557	7.44629	10.6201	13.855	17.4561	-100.128	-80.1392	-60.1196	-40.0696	-20.0195	0	19.9585	40.0696	60.0891	80.0781	100.159
131.5	-13.7939	-10.8032	-7.44629	-4.39453	-1.34277	1.64795	4.45557	7.32422	10.498	13.855	17.5171	-100.098	-80.0781	-60.0281	-40.0696	-19.989	-30.5176	19.989	40.0391	60.0891	80.0781	100.159
131.6	-13.7939	-10.8032	-7.38525	-4.45557	-1.34277	1.64795	4.39453	7.20215	10.498	13.916	17.4561	-100.098	-80.0781	-60.0586	-40.1001	-20.05	30.5176	19.928	40.0085	60.0891	80.0781	100.098
131.7	-13.7329	-10.6812	-7.32422	-4.45557	-1.40381	1.52588	4.39453	7.20215	10.437	13.977	17.395	-100.159	-80.0476	-60.0891	-40.0391	-20.0806	30.5176	20.0195	40.0391	60.0281	80.0781	100.128
131.8	-13.6719	-10.498	-7.20215	-4.5166	-1.52588	1.40381	4.39453	7.32422	10.376	14.0381	17.395	-100.098	-80.0781	-60.0891	-40.0391	-20.05	0	20.05	40.0391	59.9976	80.0476	100.037
131.9	-13.6108	-10.437	-7.14111	-4.57764	-1.64795	1.34277	4.39453	7.38525	10.498	14.0381	17.395	-100.067	-80.1086	-60.0891	-39.978	-20.0195	30.5176	20.0195	40.0085	60.0586	80.1392	100.098
132	-13.6719	-10.437	-7.32422	-4.57764	-1.64795	1.34277	4.39453	7.38525	10.5591	14.0381	17.4561	-100.159	-80.0476	-60.1196	-40.0391	-19.989	0	20.0195	40.0085	60.0586	80.0781	100.037
132.1	-13.855	-10.376	-7.44629	-4.57764	-1.58691	1.40381	4.39453	7.32422	10.6812	13.977	17.5171	-100.098	-80.0781	-60.1196	-40.0391	-19.928	-61.0352	19.9585	39.978	60.0586	80.0781	100.128
132.2	-14.0381	-10.376	-7.56836	-4.45557	-1.46484	1.46484	4.39453	7.32422	10.6812	13.916	17.5781	-100.128	-80.0781	-60.1196	-40.0085	-19.9585	30.5176	19.989	40.0391	60.0891	80.1086	100.098
132.3	-14.0991	-10.498	-7.75146	-4.39453	-1.28174	1.46484	4.39453	7.32422	10.6201	13.855	17.6392	-100.159	-80.0476	-60.1196	-40.0696	-20.05	0	20.0195	40.1306	60.0586	80.0781	100.128
132.4	-14.0381	-10.6201	-7.8125	-4.39453	-1.15967	1.52588	4.3335	7.32422	10.5591	13.855	17.7002	-100.189	-80.0171	-60.0586	-40.0085	-20.0195	61.0352	20.05	40.0696	60.0586	80.0476	100.128
132.5	-14.0381	-10.6812	-7.8125	-4.39453	-1.09863	1.52588	4.27246	7.32422	10.498	13.7939	17.7002	-100.128	-80.0781	-60.0281	-40.0391	-20.0806	30.5176	20.0806	40.0696	60.0586	80.0171	100.128
132.6	-13.977	-10.6812	-7.69043	-4.5166	-1.15967	1.52588	4.27246	7.38525	10.498	13.7329	17.6392	-100.098	-80.0476	-60.0891	-40.0085	-20.1111	30.5176	20.0195	40.0696	60.0281	80.0171	100.128
132.7	-13.916	-10.5591	-7.56836	-4.5166	-1.28174	1.52588	4.27246	7.44629	10.437	13.6719	17.5781	-100.098	-80.0781	-60.0891	-40.0085	-20.0195	91.5527	20.05	40.0085	60.0891	80.0476	100.098
132.8	-13.916	-10.5591	-7.38525	-4.5166	-1.34277	1.46484	4.27246	7.38525	10.376	13.7329	17.5171	-100.098	-80.0781	-60.1501	-40.0391	-19.928	30.5176	20.0195	40.0391	60.0891	80.0781	100.098
132.9	-13.916	-10.6201	-7.26318	-4.5166	-1.34277	1.34277	4.3335	7.32422	10.3149	13.855	17.4561	-100.159	-80.0476	-60.1196	-40.0696	-19.989	61.0352	19.989	40.0391	60.0891	80.0171	100.159
133	-13.916	-10.6201	-7.26318	-4.5166	-1.34277	1.28174	4.39453	7.26318	10.3149	13.916	17.395	-100.159	-80.0781	-60.0586	-40.0696	-19.9585	0	20.0195	40.0085	60.0891	80.0476	100.098
133.1	-13.855	-10.5591	-7.26318	-4.5166	-1.34277	1.28174	4.45557	7.32422	10.376	13.916	17.395	-100.159	-80.0476	-60.0891	-40.0085	-20.0195	0	20.0195	40.1001	60.0586	80.0476	100.098
133.2	-13.7939	-10.498	-7.32422	-4.5166	-1.34277	1.34277	4.5166	7.38525	10.437	13.855	17.4561	-100.159	-80.0781	-60.0281	-40.0391	-20.0195	0	20.0195	40.0696	60.1501	80.0476	100.128
133.3	-13.7939	-10.498	-7.32422	-4.5166	-1.34277	1.40381	4.57764	7.38525	10.437	13.7939	17.5781	-100.128	-80.1086	-60.0586	-40.0391	-19.989	30.5176	20.0806	40.0391	60.0586	80.0781	100.128
133.4	-13.7939	-10.5591	-7.32422	-4.5166	-1.28174	1.46484	4.5166	7.32422	10.498	13.855	17.7002	-100.098	-79.9866	-60.0891	-40.0696	-20.0195	0	20.0195	40.0696	60.0891	80.0781	100.159
133.5	-13.7939	-10.6201	-7.32422	-4.5166	-1.28174	1.46484	4.45557	7.26318	10.6201	13.855	17.7002	-100.098	-80.0781	-60.0586	-40.0391	-20.05	30.5176	20.0195	40.0391	60.0891	80.0781	100.189
133.6	-13.7939	-10.7422	-7.32422	-4.5166	-1.28174	1.40381	4.39453	7.26318	10.6201	13.7939	17.7002	-100.159	-80.0171	-60.0891	-40.0696	-20.0195	30.5176	19.989	40.0391	60.0891	80.1392	100.128
133.7	-13.7939	-10.8032	-7.38525	-4.45557	-1.34277	1.40381	4.39453	7.32422	10.6201	13.7329	17.6392	-100.189	-80.0781	-60.0586	-40.0391	-19.928	-61.0352	20.05	40.0085	60.0891	80.1086	100.098
133.8	-13.7939	-10.8032	-7.44629	-4.39453	-1.46484	1.40381	4.39453	7.38525	10.6201	13.7939	17.5781	-100.159	-80.1697	-60.0586	-40.0085	-20.0195	-30.5176	19.9585	40.0085	60.0891	80.0781	100.128
133.9	-13.855	-10.8032	-7.38525	-4.39453	-1.52588	1.46484	4.3335	7.44629	10.5591	13.855	17.5171	-100.128	-80.0476	-60.0891	-40.0391	-19.989	-30.5176	20.0195	40.1001	60.1807	80.0781	100.159
134	-13.855	-10.8032	-7.38525	-4.39453	-1.46484	1.46484	4.3335	7.44629	10.5591	13.916	17.4561	-100.128	-80.1086	-60.0586	-40.0085	-20.0195	0	19.9585	40.0696	60.0891	80.0781	100.159
134.1	-13.977	-10.7422	-7.38525	-4.39453	-1.46484	1.46484	4.27246	7.38525	10.498	13.916	17.395	-100.128	-80.0476	-60.0586	-40.0696	-20.0806	0	20.05	40.0391	60.0891	80.1392	100.189
134.2	-13.977	-10.6201	-7.44629	-4.39453	-1.34277	1.46484	4.3335	7.32422	10.498	13.855	17.334	-100.098	-80.0781	-60.0281	-40.0085	-20.0195	0	19.989	40.0391	60.0586	80.1086	100.159
134.3	-13.916	-10.5591	-7.50732	-4.45557	-1.28174	1.46484	4.39453	7.32422	10.437	13.7939	17.395	-100.128	-80.0781	-60.0891	-40.0696	-20.0806	-30.5176	20.0806	40.0391	60.1196	80.1392	100.128
134.4	-13.855	-10.6201	-7.50732	-4.45557	-1.34277	1.46484	4.45557	7.32422	10.437	13.7939	17.395	-100.189	-80.1086	-60.0586	-39.978	-20.05	-30.5176	19.989	40.0391	60.0281	80.1392	100.159
134.5	-13.7939	-10.6201	-7.44629	-4.5166	-1.46484	1.46484	4.5166	7.32422	10.437	13.855	17.4561	-100.159	-80.1392	-60.0586	-40.0696	-20.0195	-30.5176	20.05	40.0391	60.1501	80.1697	100.128
134.6	-13.7939	-10.6812	-7.38525	-4.45557	-1.46484	1.40381	4.57764	7.32422	10.498	13.916	17.4561	-100.128	-80.0781	-60.0891	-40.0085	-19.9585	-30.5176	19.9585	39.978	60.0586	80.1086	100.128
134.7	-13.855	-10.6812	-7.38525	-4.3335	-1.40381	1.40381	4.5166	7.38525	10.5591	14.0381	17.4561	-100.159	-80.0476	-60.0586	-40.0391	-19.989	-30.5176	20.0195	40.0085	60.1501	80.1392	100.128
134.8	-13.855	-10.6201	-7.50732	-4.27246	-1.28174	1.46484	4.5166	7.38525	10.5591	14.0381	17.334	-100.128	-80.0476	-60.0586	-40.0391	-20.0195	-30.5176	19.989	40.1001	60.1196	80.0476	100.159
134.9	-13.855	-10.5591	-7.56836	-4.3335	-1.28174	1.46484	4.45557	7.32422	10.5591	13.977	17.2119	-100.159	-80.1086	-60.0891	-40.0696	-20.0806	-30.5176	20.05	40.0696	60.1196	80.0781	100.159
135	-13.7939	-10.498	-7.62939	-4.45557	-1.28174	1.46484	4.39453	7.26318	10.6201	13.916	17.0898	-100.159	-80.1086	-60.0586	-40.0085	-20.05	30.5176	19.9585	40.1001	60.0586	80.1392	100.128
135.1	-13.7329	-10.498	-7.62939	-4.5166	-1.34277	1.46484	4.39453	7.20215	10.6201	13.855	17.1509	-100.128	-80.0781	-60.1196	-40.0391	-20.05	30.5176	20.0806	40.0391	60.0586	80.0781	100.159
135.2	-13.7329	-10.498	-7.56836	-4.5166	-1.40381	1.52588	4.3335	7.14111	10.6201	13.855	17.2119	-100.098	-80.0476	-60.1196	-40.0391	-19.9585	0	19.989	40.0085	60.0891	80.1697	100.159
135.3	-13.7939	-10.5591	-7.56836	-4.45557	-1.40381	1.52588	4.3335	7.20215	10.5591	13.916	17.334	-100.159	-80.0476	-60.1501	-40.0391	-20.0195	0	20.05	39.9475	60.1196	80.1392	100.128
135.4	-13.855	-10.6201	-7.62939	-4.39453	-1.46484	1.46484	4.3335	7.26318	10.498	14.0381	17.4561	-100.159	-80.0781	-60.1196	-39.978	-20.0195	-61.0352	19.989	40.0085	60.1196	80.0781	100.189
135.5	-13.916	-10.6201	-7.75146	-4.3335	-1.40381	1.52588	4.3335	7.32422	10.437	14.0381	17.4561	-100.189	-80.0476	-60.0891	-40.0391	-20.0806	0	20.0195	40.0696	60.0891	80.0781	100.128
135.6	-13.977	-10.6201	-7.8125	-4.39453	-1.34277	1.52588	4.39453	7.38525	10.437	13.977	17.395	-100.159	-80.0476	-60.1196	-40.0696	-19.989	-61.0352	19.989	40.0391	60.0586	80.0781	100.159
135.7	-14.0381	-10.5591	-7.69043	-4.45557	-1.28174	1.46484	4.3335	7.44629	10.376	13.855	17.395	-100.159	-80.0476	-60.0281	-40.0391	-20.0195	-30.5176	20.0806	40.0391	59.9976	80.0781	100.128
135.8	-14.0381	-10.6201	-7.56836	-4.45557	-1.34277	1.34277	4.39453	7.44629	10.437	13.855	17.395	-100.128	-80.1086	-60.1196	-40.0085	-20.0195	0	20.0195	40.0696	60.0586	80.0781	100.098
135.9	-13.916	-10.6201	-7.44629	-4.39453	-1.40381	1.28174	4.3335	7.38525	10.437	13.916	17.4561	-100.159	-80.0171	-60.0891	-40.0391	-19.928	0	20.0195	40.0696	60.1196	80.0476	100.159
136	-13.855	-10.6201	-7.44629	-4.27246	-1.52588	1.28174	4.3335	7.26318	10.498	13.916	17.5171	-100.128	-80.0476	-60.1196	-40.0391	-19.9585	61.0352	20.0195	40.0085	60.0891	80.1392	100.067
136.1	-13.7939	-10.6201	-7.44629	-4.21143	-1.58691	1.28174	4.27246	7.20215	10.5591	13.977	17.4561	-100.159	-80.0781	-60.0891	-40.0085	-19.9585	91.5527	19.989	40.0085	60.0586	80.1392	100.128
136.2	-13.855	-10.6201	-7.38525	-4.27246	-1.58691	1.34277	4.27246	7.20215	10.5591	14.0381	17.395	-100.189	-80.0476	-60.0891	-40.0696	-20.0195	30.5176	19.989	40.1001	60.0586	80.0781	100.128
136.3	-13.916	-10.6201	-7.32422	-4.39453	-1.64795	1.40381	4.27246	7.20215	10.6201	13.977	17.4561	-100.189	-80.0171	-60.0586	-40.0391	-19.989	-30.5176	20.0195	40.0391	60.0891	80.1392	100.159
136.4	-13.916	-10.6201	-7.26318	-4.45557	-1.64795	1.46484	4.3335	7.26318	10.6812	13.916	17.5171	-100.159	-80.0476	-60.0281	-40.0696	-19.989	0	19.989	40.0085	60.1196	80.0781	100.159
136.5	-13.916	-10.6201	-7.32422	-4.5166	-1.58691	1.46484	4.3335	7.26318	10.6201	13.7939	17.5781	-100.159	-80.0781	-60.0586	-39.978	-19.9585	0	20.0195	40.0391	60.1196	80.0781	100.128
136.6	-13.916	-10.5591	-7.44629	-4.5166	-1.46484	1.40381	4.39453	7.20215	10.5591	13.7329	17.5781	-100.159	-80.0476	-60.0281	-40.0391	-19.989	0	19.989	40.0391	60.0891	80.0171	100.159
136.7	-13.977	-10.5591	-7.56836	-4.5166	-1.46484	1.40381	4.45557	7.26318	10.437	13.6719	17.5781	-100.189	-80.0476	-60.0586	-40.0085	-20.0195	-30.5176	20.0806	40.0391	60.0891	80.0781	100.159
136.8	-13.977	-10.5591	-7.56836	-4.45557	-1.40381	1.34277	4.5166	7.26318	10.437	13.6719	17.5171	-100.159	-80.0476	-60.0586	-40.1001	-19.989	0	20.0195	40.0391	60.0891	80.1392	100.159
136.9	-13.977	-10.5591	-7.50732	-4.45557	-1.40381	1.28174	4.5166	7.26318	10.498	13.7939	17.395	-100.189	-80.0476	-60.0891	-40.0391	-19.989	0	20.05	39.978	60.1196	80.0781	100.189
137	-13.916	-10.6812	-7.38525	-4.45557	-1.40381	1.28174	4.39453	7.32422	10.5591	13.855	17.334	-100.189	-80.0171	-60.0281	-40.0085	-20.0195	-30.5176	19.989	40.0085	60.0891	80.0781	100.128
137.1	-13.7939	-10.7422	-7.32422	-4.45557	-1.46484	1.34277	4.3335	7.26318	10.6201	13.977	17.2729	-100.25	-80.0476	-60.1196	-40.0696	-19.989	-30.5176	19.989	40.0391	60.1501	80.1392	100.098
137.2	-13.7939	-10.7422	-7.32422	-4.5166	-1.52588	1.46484	4.3335	7.26318	10.5591	13.977	17.2729	-100.128	-79.9866	-60.0281	-40.0391	-19.989	-61.0352	19.9585	40.0391	60.0891	80.1086	100.098
137.3	-13.7939	-10.6812	-7.44629	-4.5166	-1.52588	1.46484	4.3335	7.26318	10.498	13.916	17.334	-100.189	-80.0476	-60.0891	-40.0696	-20.0195	-30.5176	19.989	40.0391	60.1196	80.1392	100.098
137.4	-13.855	-10.6812	-7.50732	-4.5166	-1.40381	1.52588	4.39453	7.26318	10.437	13.916	17.395	-100.128	-80.0171	-60.0586	-40.0085	-20.0195	-61.0352	19.989	40.0696	60.1196	80.0476	100.128
137.5	-13.855	-10.6812	-7.44629	-4.57764	-1.34277	1.52588	4.45557	7.32422	10.437	13.916	17.4561	-100.189	-80.0476	-60.0281	-40.0391	-20.0195	-30.5176	20.05	40.0696	60.0891	80.1086	100.159
137.6	-13.7939	-10.6201	-7.38525	-4.57764	-1.34277	1.46484	4.39453	7.20215	10.437	13.916	17.5171	-100.159	-80.0476	-60.0891	-40.0391	-20.0195	0	20.0195	40.0085	60.1807	80.0781	100.128
137.7	-13.6719	-10.498	-7.38525	-4.57764	-1.40381	1.40381	4.39453	7.14111	10.437	13.855	17.5781	-100.159	-80.0781	-60.0891	-39.9475	-19.989	30.5176	20.05	40.0696	60.0586	80.0476	100.128
137.8	-13.6719	-10.437	-7.38525	-4.5166	-1.46484	1.40381	4.3335	7.08008	10.437	13.855	17.7002	-100.159	-80.0781	-60.1196	-39.978	-20.0195	-30.5176	20.0195	40.1001	60.1196	80.0781	100.067
137.9	-13.7329	-10.437	-7.38525	-4.5166	-1.52588	1.40381	4.3335	7.20215	10.376	13.7939	17.6392	-100.189	-80.0171	-60.0891	-39.978	-19.989	-61.0352	19.9585	40.0696	60.0586	80.0781	100.098
138	-13.855	-10.498	-7.32422	-4.45557	-1.58691	1.40381	4.39453	7.38525	10.376	13.6719	17.6392	-100.189	-80.0781	-60.0586	-40.0391	-20.05	-30.5176	19.989	39.978	60.0891	80.1086	100.098
138.1	-13.977	-10.6201	-7.32422	-4.39453	-1.52588	1.46484	4.45557	7.44629	10.437	13.6719	17.6392	-100.159	-80.1086	-60.0891	-40.0696	-19.989	-30.5176	20.0195	40.0085	60.0891	80.1086	100.128
138.2	-13.977	-10.8032	-7.32422	-4.3335	-1.40381	1.52588	4.5166	7.38525	10.498	13.6719	17.6392	-100.098	-80.0476	-60.0586	-40.0696	-20.0195	-30.5176	19.989	40.0391	60.1196	80.1086	100.098
138.3	-13.916	-10.8643	-7.32422	-4.3335	-1.34277	1.46484	4.5166	7.26318	10.498	13.7329	17.6392	-100.128	-80.0476	-60.0586	-40.1001	-20.05	-61.0352	20.05	40.0085	60.0891	80.0476	100.128
138.4	-13.916	-10.8643	-7.38525	-4.39453	-1.34277	1.40381	4.57764	7.26318	10.498	13.855	17.5781	-100.098	-80.0476	-60.0891	-40.0391	-20.0806	0	20.0195	40.0696	60.0891	80.0781	100.098
138.5	-13.855	-10.8643	-7.44629	-4.39453	-1.34277	1.28174	4.5166	7.26318	10.437	13.916	17.5171	-100.159	-80.0476	-60.0891	-40.0391	-20.05	0	20.0195	40.1306	60.0586	80.0781	100.128
138.6	-13.855	-10.8032	-7.44629	-4.39453	-1.34277	1.28174	4.45557	7.32422	10.376	14.0381	17.4561	-100.189	-80.0476	-60.1196	-40.0391	-19.989	-30.5176	19.989	39.978	60.0586	80.1086	100.098
138.7	-13.855	-10.7422	-7.44629	-4.39453	-1.40381	1.40381	4.39453	7.38525	10.376	14.0991	17.395	-100.189	-80.1086	-60.0891	-40.0391	-20.0195	-30.5176	19.989	40.0085	60.0586	80.0476	100.128
138.8	-13.7939	-10.6812	-7.44629	-4.3335	-1.40381	1.52588	4.3335	7.38525	10.437	14.0991	17.395	-100.22	-80.1086	-60.0586	-40.0696	-20.0195	-30.5176	19.989	40.0085	60.0281	80.0781	100.098
138.9	-13.7329	-10.6201	-7.44629	-4.3335	-1.40381	1.58691	4.27246	7.32422	10.437	14.0991	17.395	-100.128	-80.0476	-60.0586	-40.0696	-20.0195	-61.0352	19.9585	40.0391	60.1196	80.0781	100.159
139	-13.6719	-10.6201	-7.44629	-4.39453	-1.34277	1.64795	4.3335	7.26318	10.498	14.0381	17.395	-100.098	-80.0171	-60.0891	-40.0391	-20.0195	-30.5176	19.989	40.0391	60.0586	80.0476	100.189
139.1	-13.6719	-10.6201	-7.44629	-4.39453	-1.40381	1.58691	4.3335	7.26318	10.498	14.0381	17.5171	-100.128	-80.0171	-60.0586	-40.0391	-19.989	30.5176	19.989	40.0391	60.0891	80.1086	100.128
139.2	-13.6108	-10.6201	-7.50732	-4.45557	-1.52588	1.52588	4.3335	7.26318	10.498	13.916	17.5781	-100.098	-80.0476	-60.0281	-40.0696	-20.0195	-30.5176	20.05	40.0391	59.967	80.0476	100.128
139.3	-13.6108	-10.6812	-7.56836	-4.45557	-1.64795	1.52588	4.39453	7.26318	10.498	13.7939	17.6392	-100.098	-80.0781	-60.0281	-40.0391	-19.989	30.5176	20.0195	40.0696	60.0586	80.0781	100.128
139.4	-13.6719	-10.7422	-7.56836	-4.45557	-1.64795	1.52588	4.39453	7.20215	10.498	13.7939	17.5781	-100.159	-80.1086	-60.0891	-40.0391	-19.989	30.5176	19.928	40.0391	60.0586	80.0781	100.128
139.5	-13.7329	-10.8032	-7.56836	-4.45557	-1.58691	1.58691	4.45557	7.20215	10.437	13.7939	17.4561	-100.128	-80.0476	-60.0891	-40.0391	-19.989	30.5176	19.989	40.0085	60.0586	80.0476	100.098
139.6	-13.7329	-10.7422	-7.56836	-4.5166	-1.52588	1.58691	4.5166	7.20215	10.3149	13.7939	17.334	-100.128	-80.0476	-60.0891	-40.0696	-19.9585	0	20.0195	39.978	60.0891	80.0781	100.128
139.7	-13.6719	-10.6812	-7.50732	-4.63867	-1.40381	1.58691	4.57764	7.20215	10.2539	13.977	17.2729	-100.067	-80.0476	-60.1196	-40.0085	-20.0195	30.5176	19.9585	40.0085	60.1196	80.0476	100.067
139.8	-13.7329	-10.6201	-7.50732	-4.63867	-1.34277	1.52588	4.5166	7.14111	10.2539	14.1602	17.2729	-100.159	-80.0781	-60.0586	-40.1001	-20.0195	-30.5176	19.989	40.0696	60.0891	80.0476	100.128
139.9	-13.855	-10.5591	-7.44629	-4.63867	-1.34277	1.40381	4.3335	7.20215	10.376	14.2822	17.334	-100.037	-79.9866	-60.0281	-40.0391	-19.989	-30.5176	19.989	40.1306	60.0891	80.0171	100.189
140	-13.916	-10.6201	-7.44629	-4.5166	-1.40381	1.28174	4.27246	7.32422	10.437	14.2212	17.4561	-100.128	-80.0781	-60.0586	-40.0391	-19.989	0	20.0195	40.0696	60.0586	80.0476	100.098
140.1	-13.977	-10.6201	-7.44629	-4.45557	-1.52588	1.2207	4.27246	7.38525	10.437	14.1602	17.5171	-100.067	-80.0171	-60.0891	-39.978	-19.989	-30.5176	19.989	40.0696	60.0281	80.1392	100.159
140.2	-13.916	-10.6812	-7.50732	-4.45557	-1.46484	1.34277	4.3335	7.38525	10.437	14.0381	17.5171	-100.159	-80.0781	-60.1196	-40.0085	-19.9585	0	19.989	40.0391	60.0586	80.0781	100.159
140.3	-13.916	-10.8032	-7.50732	-4.39453	-1.34277	1.46484	4.45557	7.38525	10.437	13.855	17.5171	-100.067	-80.0476	-60.0586	-40.1001	-19.9585	0	19.928	39.978	60.0891	80.1392	100.128
140.4	-13.977	-10.8032	-7.44629	-4.45557	-1.2207	1.52588	4.5166	7.38525	10.437	13.7329	17.5171	-100.128	-80.1086	-60.1196	-40.0391	-19.989	30.5176	19.928	39.9475	60.0891	80.1086	100.128
140.5	-13.977	-10.7422	-7.32422	-4.45557	-1.15967	1.52588	4.57764	7.44629	10.437	13.6719	17.5171	-100.098	-80.0781	-60.0586	-40.0391	-19.989	30.5176	20.05	40.0391	60.0586	80.1086	100.098
140.6	-13.977	-10.6812	-7.32422	-4.5166	-1.2207	1.46484	4.5166	7.44629	10.498	13.7329	17.5171	-100.098	-80.0781	-59.9976	-40.1001	-20.0195	-30.5176	19.989	40.0696	60.0586	80.0171	100.098
140.7	-13.855	-10.7422	-7.38525	-4.5166	-1.34277	1.34277	4.45557	7.38525	10.498	13.855	17.5171	-100.067	-80.1086	-60.0281	-40.0391	-20.1111	-61.0352	19.9585	40.0391	60.0891	80.0476	100.098
140.8	-13.6719	-10.6812	-7.50732	-4.5166	-1.40381	1.2207	4.45557	7.32422	10.5591	13.855	17.5171	-100.098	-80.1086	-60.0586	-40.0085	-19.989	0	19.989	40.0696	60.0891	80.0476	100.159
140.9	-13.5498	-10.6812	-7.50732	-4.45557	-1.40381	1.2207	4.45557	7.26318	10.5591	13.855	17.4561	-100.037	-80.0781	-60.0586	-40.0696	-20.0806	-30.5176	19.989	40.0085	60.1501	80.0781	100.128
141	-13.4888	-10.6812	-7.50732	-4.39453	-1.46484	1.34277	4.5166	7.26318	10.5591	13.855	17.4561	-100.098	-80.0781	-60.0891	-40.0391	-19.9585	30.5176	19.9585	40.0391	60.0586	80.1392	100.128
141.1	-13.5498	-10.6201	-7.38525	-4.3335	-1.46484	1.52588	4.57764	7.32422	10.5591	13.7939	17.4561	-100.128	-80.1086	-60.1501	-40.1001	-20.0195	0	19.989	40.0391	60.1501	80.0781	100.098
141.2	-13.6719	-10.6201	-7.32422	-4.3335	-1.46484	1.70898	4.57764	7.38525	10.498	13.7939	17.5171	-100.128	-80.1086	-60.0586	-40.0391	-20.0806	-30.5176	19.989	40.0391	60.0586	80.0476	100.098
141.3	-13.855	-10.5591	-7.32422	-4.3335	-1.52588	1.70898	4.45557	7.38525	10.437	13.7939	17.5781	-100.098	-80.1392	-60.0281	-39.978	-20.0195	0	19.989	40.1001	60.0891	80.0781	100.037
141.4	-13.916	-10.5591	-7.32422	-4.39453	-1.46484	1.64795	4.3335	7.38525	10.437	13.855	17.5781	-100.128	-80.1086	-60.0586	-40.0085	-20.05	-61.0352	19.989	40.0085	60.0586	80.1392	100.098
141.5	-13.855	-10.5591	-7.44629	-4.39453	-1.34277	1.52588	4.27246	7.38525	10.437	13.855	17.5171	-100.037	-80.1086	-60.0891	-40.0085	-20.0806	-30.5176	19.928	40.0391	60.0891	80.0781	100.128
141.6	-13.855	-10.6201	-7.50732	-4.45557	-1.28174	1.34277	4.21143	7.44629	10.437	13.916	17.395	-100.098	-80.0476	-60.0891	-39.978	-20.0806	-30.5176	20.0195	40.0696	60.0586	80.0476	100.098
141.7	-13.916	-10.6812	-7.56836	-4.39453	-1.2207	1.2207	4.27246	7.44629	10.376	13.916	17.334	-100.098	-80.0476	-60.0586	-40.0696	-20.05	0	20.0195	40.0391	60.0586	80.0476	100.128
141.8	-14.0381	-10.7422	-7.56836	-4.39453	-1.2207	1.15967	4.39453	7.38525	10.3149	13.916	17.395	-100.159	-80.1086	-60.0891	-40.0391	-20.0195	0	20.0195	40.1001	59.9976	80.0476	100.098
141.9	-14.0991	-10.6812	-7.56836	-4.3335	-1.28174	1.15967	4.45557	7.26318	10.3149	13.916	17.334	-100.189	-80.0781	-60.0891	-40.0085	-20.05	0	19.989	40.0391	60.0281	80.0476	100.098
142	-14.0991	-10.6201	-7.56836	-4.27246	-1.34277	1.2207	4.5166	7.14111	10.376	13.916	17.2119	-100.159	-80.1697	-60.0586	-40.1001	-20.0195	30.5176	19.989	40.1001	60.0891	80.0476	100.037
142.1	-13.977	-10.5591	-7.56836	-4.15039	-1.40381	1.34277	4.57764	7.14111	10.437	13.855	17.1509	-100.098	-80.1086	-60.0891	-40.0085	-20.0195	30.5176	20.0195	40.0696	60.0586	80.0781	100.128
142.2	-13.855	-10.5591	-7.56836	-4.15039	-1.40381	1.46484	4.63867	7.14111	10.498	13.7329	17.1509	-100.128	-80.0476	-60.0586	-40.1001	-20.0195	30.5176	19.9585	40.0391	60.0891	80.1086	100.159
142.3	-13.7939	-10.498	-7.50732	-4.15039	-1.40381	1.52588	4.57764	7.20215	10.498	13.7329	17.2119	-100.128	-80.0781	-60.0586	-40.1001	-19.989	61.0352	19.989	40.0391	60.0586	80.0476	100.128
142.4	-13.7329	-10.437	-7.50732	-4.15039	-1.40381	1.58691	4.5166	7.20215	10.5591	13.7329	17.334	-100.067	-80.0781	-60.0281	-40.0696	-20.0195	30.5176	19.989	40.0696	60.0586	80.0476	100.098
142.5	-13.7329	-10.376	-7.50732	-4.21143	-1.40381	1.58691	4.39453	7.20215	10.5591	13.7939	17.395	-100.128	-80.0781	-60.0891	-40.0696	-20.0195	0	20.05	40.0696	60.0281	80.0476	100.098
142.6	-13.7939	-10.376	-7.56836	-4.3335	-1.46484	1.58691	4.39453	7.26318	10.5591	13.855	17.395	-100.098	-80.0476	-60.0281	-40.0391	-19.989	0	19.989	40.0391	59.9976	80.0171	100.098
142.7	-13.855	-10.437	-7.50732	-4.45557	-1.40381	1.52588	4.39453	7.32422	10.5591	13.855	17.334	-100.128	-80.1086	-60.0586	-40.0391	-19.989	30.5176	19.989	40.0696	60.0281	80.0781	100.159
142.8	-13.855	-10.5591	-7.50732	-4.5166	-1.40381	1.52588	4.39453	7.38525	10.5591	13.855	17.2729	-100.037	-80.0476	-60.0891	-40.0696	-19.928	30.5176	19.989	40.0085	60.0586	80.0476	100.098
142.9	-13.855	-10.6812	-7.44629	-4.5166	-1.34277	1.46484	4.39453	7.38525	10.5591	13.7939	17.334	-100.159	-80.0781	-60.0586	-40.0696	-19.989	61.0352	19.9585	40.0391	60.0586	80.0781	100.037
143	-13.916	-10.7422	-7.38525	-4.45557	-1.34277	1.40381	4.39453	7.38525	10.5591	13.7939	17.395	-100.159	-80.0171	-60.0586	-40.0696	-19.989	0	19.989	40.0391	60.0586	80.0781	100.067
143.1	-13.977	-10.6812	-7.38525	-4.45557	-1.40381	1.40381	4.45557	7.32422	10.5591	13.855	17.4561	-100.098	-80.0781	-60.0586	-40.0696	-19.989	0	19.9585	39.978	60.0891	80.0476	100.159
143.2	-13.977	-10.5591	-7.38525	-4.39453	-1.46484	1.40381	4.45557	7.32422	10.5591	13.916	17.5781	-100.067	-80.0781	-60.0586	-40.1001	-19.989	-30.5176	19.989	40.0391	60.0586	80.0476	100.067
143.3	-13.855	-10.6201	-7.44629	-4.39453	-1.46484	1.46484	4.39453	7.32422	10.6201	14.0381	17.5781	-100.098	-80.0781	-60.0586	-40.1001	-20.0195	-30.5176	19.9585	40.1001	60.0586	80.0476	100.128
143.4	-13.855	-10.6812	-7.44629	-4.3335	-1.46484	1.46484	4.39453	7.26318	10.6201	14.1602	17.5781	-100.098	-80.1086	-60.0281	-40.0391	-19.989	30.5176	19.989	40.0391	60.0891	80.1086	100.128
143.5	-13.855	-10.7422	-7.56836	-4.3335	-1.40381	1.46484	4.39453	7.26318	10.5591	14.0991	17.5171	-100.098	-80.0781	-60.0891	-40.0085	-19.989	61.0352	19.989	40.0696	59.9976	80.0476	100.128
143.6	-13.855	-10.7422	-7.69043	-4.39453	-1.34277	1.46484	4.39453	7.32422	10.498	14.0991	17.4561	-100.098	-80.1392	-60.0586	-40.0696	-19.9585	61.0352	19.9585	40.0391	60.0586	80.0781	100.067
143.7	-13.855	-10.6812	-7.62939	-4.39453	-1.28174	1.52588	4.39453	7.32422	10.437	14.0381	17.4561	-100.098	-80.1086	-60.0586	-40.0391	-19.9585	61.0352	20.0195	40.0085	60.0586	80.0476	100.067
143.8	-13.855	-10.6201	-7.56836	-4.39453	-1.34277	1.52588	4.39453	7.32422	10.498	14.0381	17.395	-100.067	-80.1086	-60.0586	-40.0696	-19.989	0	19.989	40.0391	60.0586	80.1086	100.159
143.9	-13.7939	-10.498	-7.38525	-4.39453	-1.28174	1.52588	4.45557	7.38525	10.5591	14.0991	17.395	-100.128	-80.1392	-60.0891	-40.0391	-19.9585	0	19.989	40.0696	60.0891	80.0476	100.098
144	-13.7939	-10.376	-7.32422	-4.3335	-1.28174	1.46484	4.5166	7.38525	10.6201	14.0381	17.395	-99.9756	-80.0781	-60.0281	-40.0696	-19.989	0	19.8975	40.0391	60.0586	80.0476	100.098
144.1	-13.855	-10.437	-7.32422	-4.39453	-1.34277	1.46484	4.45557	7.38525	10.5591	14.0381	17.4561	-100.098	-80.1392	-60.0281	-40.0391	-19.989	-30.5176	19.989	40.0391	60.0891	80.0171	100.128
144.2	-13.855	-10.498	-7.38525	-4.3335	-1.34277	1.52588	4.45557	7.32422	10.5591	14.0381	17.4561	-100.098	-80.0781	-60.0281	-40.0696	-20.0195	30.5176	20.0195	40.0696	60.0586	80.0476	100.128
144.3	-13.916	-10.5591	-7.38525	-4.27246	-1.40381	1.58691	4.45557	7.32422	10.5591	13.977	17.4561	-100.098	-80.1392	-60.0586	-40.0391	-19.928	61.0352	19.9585	40.0085	60.0586	80.0476	100.067
144.4	-14.0381	-10.5591	-7.38525	-4.27246	-1.46484	1.58691	4.45557	7.26318	10.6201	13.916	17.5781	-100.128	-80.1086	-60.0891	-40.0696	-19.989	30.5176	19.989	40.0391	60.0891	80.0781	100.067
144.5	-14.0381	-10.5591	-7.44629	-4.27246	-1.52588	1.58691	4.39453	7.26318	10.6812	13.916	17.7002	-100.098	-80.0781	-60.0586	-40.0696	-19.989	0	20.0195	40.0085	60.0281	80.0476	100.159
144.6	-14.0381	-10.5591	-7.50732	-4.3335	-1.52588	1.58691	4.45557	7.26318	10.6201	13.977	17.8223	-100.098	-80.0781	-60.1196	-40.0696	-19.989	30.5176	19.928	39.9475	59.9976	80.0476	100.098
144.7	-14.0381	-10.6201	-7.56836	-4.3335	-1.52588	1.58691	4.45557	7.26318	10.6201	13.977	17.8223	-100.098	-80.0781	-59.9976	-40.0696	-20.0195	91.5527	19.989	40.0696	60.0891	80.0781	100.128
144.8	-13.977	-10.6201	-7.56836	-4.45557	-1.40381	1.64795	4.39453	7.20215	10.6201	13.977	17.8223	-100.067	-80.1086	-59.9976	-40.0696	-20.1111	30.5176	19.989	40.0696	60.0586	80.0476	100.067
144.9	-13.916	-10.5591	-7.56836	-4.45557	-1.28174	1.64795	4.45557	7.20215	10.6201	13.916	17.7612	-100.098	-80.1392	-60.0586	-40.0696	-20.0195	61.0352	19.9585	40.0696	60.0891	80.0476	100.067
145	-13.855	-10.437	-7.50732	-4.45557	-1.15967	1.64795	4.45557	7.26318	10.5591	13.916	17.7002	-100.098	-80.1086	-60.0281	-40.0391	-20.0195	30.5176	19.989	40.1306	60.0586	80.0476	100.037
145.1	-13.7939	-10.437	-7.44629	-4.39453	-1.15967	1.70898	4.39453	7.38525	10.498	13.916	17.6392	-100.098	-80.1086	-60.0281	-40.0696	-19.989	30.5176	20.05	40.0696	60.0281	80.0781	100.098
145.2	-13.855	-10.498	-7.38525	-4.3335	-1.2207	1.70898	4.3335	7.44629	10.498	13.977	17.6392	-100.098	-80.0781	-60.0586	-40.1001	-19.989	30.5176	20.0195	40.1001	60.0891	80.0781	100.159
145.3	-13.855	-10.5591	-7.32422	-4.3335	-1.28174	1.70898	4.27246	7.44629	10.498	14.0381	17.6392	-100.098	-80.1697	-60.0281	-40.0696	-19.989	30.5176	20.0195	40.0391	59.9976	80.0781	100.128
145.4	-13.916	-10.5591	-7.38525	-4.3335	-1.34277	1.58691	4.21143	7.44629	10.498	14.0991	17.5781	-100.128	-80.1392	-60.0281	-40.0696	-19.989	0	19.989	40.0391	60.0891	80.0781	100.098
145.5	-13.855	-10.5591	-7.50732	-4.3335	-1.40381	1.46484	4.15039	7.38525	10.437	14.1602	17.5171	-100.006	-80.0781	-60.0586	-40.0696	-20.05	30.5176	19.989	40.0391	60.0891	80.0171	100.067
145.6	-13.855	-10.5591	-7.44629	-4.39453	-1.46484	1.34277	4.21143	7.32422	10.437	14.1602	17.5171	-100.037	-80.0781	-59.9976	-40.0696	-20.05	0	19.928	40.1001	60.0891	80.0781	100.098
145.7	-13.916	-10.5591	-7.44629	-4.39453	-1.46484	1.28174	4.27246	7.32422	10.498	14.0991	17.5781	-100.098	-80.0171	-59.967	-40.0696	-19.989	0	19.9585	40.0391	60.0586	80.0171	100.098
145.8	-13.916	-10.5591	-7.38525	-4.3335	-1.40381	1.28174	4.39453	7.32422	10.6201	14.0991	17.6392	-100.098	-80.1086	-60.0281	-40.0391	-19.989	30.5176	20.05	40.1001	60.0586	80.0476	100.159
145.9	-13.916	-10.437	-7.44629	-4.21143	-1.34277	1.34277	4.45557	7.32422	10.6812	14.0381	17.6392	-100.098	-80.0781	-60.0281	-40.0391	-19.989	61.0352	19.9585	40.0085	60.0281	79.9866	100.189
146	-13.916	-10.3149	-7.50732	-4.21143	-1.34277	1.40381	4.45557	7.26318	10.6201	13.916	17.5781	-100.098	-80.1392	-60.0281	-40.0696	-19.9585	61.0352	20.0195	40.0391	60.0586	80.0476	100.128
146.1	-13.855	-10.3149	-7.56836	-4.27246	-1.34277	1.52588	4.45557	7.32422	10.498	13.855	17.5171	-100.098	-80.1392	-60.0586	-40.0391	-20.0195	61.0352	19.9585	40.0391	60.0281	80.0781	100.128
146.2	-13.855	-10.3149	-7.56836	-4.3335	-1.28174	1.58691	4.45557	7.38525	10.437	13.7939	17.4561	-100.098	-80.1392	-60.0281	-40.0696	-19.9585	30.5176	19.989	40.0391	60.0281	80.1392	100.098
146.3	-13.916	-10.437	-7.56836	-4.39453	-1.28174	1.58691	4.39453	7.38525	10.376	13.855	17.4561	-100.098	-80.1392	-60.0281	-40.1001	-19.989	0	19.989	40.0085	60.0586	80.1392	100.128
146.4	-13.916	-10.5591	-7.56836	-4.39453	-1.28174	1.58691	4.3335	7.38525	10.376	13.916	17.4561	-100.037	-80.0781	-60.0586	-40.0696	-20.0195	0	19.9585	39.9475	60.0891	80.0476	100.098
146.5	-13.977	-10.6201	-7.62939	-4.39453	-1.34277	1.52588	4.3335	7.32422	10.376	13.977	17.4561	-100.037	-80.0171	-60.0586	-40.0696	-19.989	0	19.928	40.0391	60.0891	80.0781	100.128
146.6	-13.916	-10.6201	-7.62939	-4.5166	-1.34277	1.40381	4.27246	7.20215	10.376	14.0381	17.5171	-100.128	-80.0781	-60.0586	-40.0696	-19.9585	0	19.989	40.0696	60.0586	80.0781	100.128
146.7	-13.916	-10.5591	-7.62939	-4.57764	-1.34277	1.34277	4.3335	7.20215	10.376	14.0381	17.5781	-100.098	-80.0781	-60.0281	-40.0696	-19.989	30.5176	20.0806	40.0696	60.0586	80.0476	100.098
146.8	-13.916	-10.6201	-7.62939	-4.5166	-1.40381	1.34277	4.45557	7.20215	10.437	14.0381	17.5781	-100.098	-80.0781	-59.9976	-40.0391	-19.989	61.0352	20.0195	40.0696	60.0281	80.0476	100.128
146.9	-13.855	-10.6812	-7.56836	-4.45557	-1.40381	1.40381	4.57764	7.32422	10.498	14.0381	17.5781	-100.098	-80.1086	-60.0891	-40.0391	-19.9585	61.0352	20.0195	40.0391	60.1501	80.1086	100.128
147	-13.855	-10.7422	-7.44629	-4.5166	-1.34277	1.46484	4.63867	7.38525	10.5591	14.0381	17.5171	-100.098	-80.0781	-60.0586	-40.0391	-19.9585	0	19.989	40.0085	60.0891	80.0781	100.098
147.1	-13.7939	-10.7422	-7.32422	-4.5166	-1.28174	1.52588	4.57764	7.32422	10.6201	14.0381	17.5171	-100.189	-80.0781	-60.0586	-40.1001	-19.928	61.0352	19.9585	40.0391	60.0586	80.0781	100.128
147.2	-13.7329	-10.6812	-7.38525	-4.45557	-1.28174	1.58691	4.57764	7.26318	10.6201	13.916	17.4561	-100.128	-80.0781	-60.0281	-40.1001	-20.0195	30.5176	19.989	40.0696	60.0891	80.0476	100.098
147.3	-13.7939	-10.6201	-7.38525	-4.39453	-1.34277	1.58691	4.63867	7.20215	10.6201	13.916	17.4561	-100.098	-80.0476	-60.0586	-40.0696	-20.05	30.5176	20.0195	40.1001	60.0891	80.0171	100.098
147.4	-13.855	-10.6201	-7.44629	-4.3335	-1.40381	1.46484	4.57764	7.20215	10.6201	13.916	17.4561	-100.098	-80.0171	-60.0281	-39.978	-20.0195	30.5176	19.9585	40.0696	60.0586	79.9866	100.098
147.5	-13.916	-10.5591	-7.50732	-4.27246	-1.46484	1.40381	4.5166	7.32422	10.5591	13.855	17.395	-100.159	-80.0476	-60.0891	-40.0085	-19.989	0	19.989	40.1001	60.0586	80.0476	100.128
147.6	-13.916	-10.6201	-7.56836	-4.3335	-1.46484	1.34277	4.39453	7.38525	10.498	13.855	17.334	-100.098	-80.0476	-60.0891	-40.0696	-19.989	61.0352	20.0195	40.0696	60.0281	80.1086	100.128
147.7	-13.977	-10.6812	-7.62939	-4.3335	-1.52588	1.40381	4.3335	7.44629	10.498	13.855	17.334	-100.128	-80.1392	-60.0891	-40.0391	-19.989	61.0352	20.0195	40.0696	60.0586	80.0781	100.098
147.8	-14.0381	-10.7422	-7.62939	-4.39453	-1.46484	1.46484	4.3335	7.38525	10.6201	13.916	17.334	-100.128	-80.1086	-60.0891	-40.0391	-19.989	61.0352	19.989	40.0391	60.0891	80.1086	100.098
147.9	-14.0381	-10.7422	-7.56836	-4.45557	-1.40381	1.46484	4.3335	7.38525	10.7422	13.977	17.395	-100.159	-80.0781	-60.1196	-40.1001	-19.989	30.5176	19.9585	40.0391	60.0281	80.0476	100.098
148	-13.977	-10.6812	-7.44629	-4.5166	-1.34277	1.40381	4.39453	7.38525	10.6201	13.977	17.4561	-100.067	-80.0781	-60.0586	-40.1001	-20.0195	30.5176	19.9585	40.0391	60.0891	80.0476	100.006
148.1	-13.916	-10.6812	-7.38525	-4.5166	-1.28174	1.46484	4.45557	7.32422	10.498	13.977	17.4561	-100.098	-80.0781	-59.9976	-40.0391	-20.05	0	19.928	40.0696	60.0586	80.0171	100.067
148.2	-13.916	-10.6812	-7.32422	-4.45557	-1.2207	1.52588	4.39453	7.20215	10.376	13.977	17.5171	-100.067	-80.0781	-60.0586	-40.0696	-20.0195	30.5176	19.9585	40.0696	60.0891	80.0476	100.098
148.3	-13.855	-10.7422	-7.26318	-4.3335	-1.15967	1.52588	4.3335	7.20215	10.376	13.916	17.4561	-100.098	-80.0781	-60.0891	-40.0391	-20.0195	-30.5176	20.05	40.0696	60.1196	80.0781	100.037
148.4	-13.7939	-10.7422	-7.20215	-4.21143	-1.28174	1.46484	4.27246	7.20215	10.376	13.916	17.395	-100.098	-80.0781	-60.0281	-40.0696	-19.989	30.5176	20.0195	40.0391	60.0281	80.0781	100.128
148.5	-13.7329	-10.6201	-7.32422	-4.21143	-1.40381	1.40381	4.27246	7.14111	10.376	13.977	17.334	-100.128	-80.0476	-60.0281	-40.0391	-19.989	91.5527	20.0195	40.0085	60.1501	80.0781	100.098
148.6	-13.7329	-10.5591	-7.50732	-4.3335	-1.52588	1.34277	4.3335	7.14111	10.376	13.977	17.334	-100.159	-80.0781	-60.0891	-40.1306	-19.989	30.5176	20.0195	40.0391	60.0891	80.0781	100.098
148.7	-13.7939	-10.5591	-7.62939	-4.39453	-1.58691	1.34277	4.39453	7.20215	10.376	13.916	17.334	-100.159	-80.1086	-60.0586	-40.0696	-20.05	30.5176	20.0195	40.0696	60.0891	80.0781	100.037
148.8	-13.916	-10.6201	-7.56836	-4.39453	-1.58691	1.34277	4.45557	7.26318	10.376	13.916	17.4561	-100.159	-80.1392	-60.0586	-40.1001	-20.05	0	20.05	40.0085	60.0586	80.0476	100.037
148.9	-13.977	-10.6201	-7.44629	-4.39453	-1.52588	1.34277	4.5166	7.38525	10.437	13.916	17.5781	-100.159	-80.0781	-60.0586	-40.0391	-20.1111	-30.5176	19.989	40.0085	60.0586	80.0781	100.067
149	-13.916	-10.6201	-7.26318	-4.39453	-1.46484	1.34277	4.5166	7.38525	10.498	13.916	17.6392	-100.067	-80.0476	-59.9976	-40.1001	-20.05	-61.0352	19.9585	40.0391	60.0891	80.0476	100.128
149.1	-13.7939	-10.6201	-7.32422	-4.45557	-1.40381	1.34277	4.5166	7.32422	10.5591	13.916	17.5781	-100.098	-80.0476	-60.0586	-40.0391	-19.989	0	19.989	40.0391	60.0891	80.0781	100.159
149.2	-13.7939	-10.7422	-7.44629	-4.5166	-1.34277	1.34277	4.57764	7.26318	10.5591	13.855	17.5171	-100.128	-80.0171	-60.0891	-40.1001	-19.9585	30.5176	20.0195	40.0085	60.0586	80.1086	100.128
149.3	-13.7939	-10.8032	-7.56836	-4.57764	-1.34277	1.46484	4.57764	7.26318	10.5591	13.855	17.5171	-100.128	-80.0781	-60.0281	-40.1001	-19.989	0	20.05	40.0085	60.0281	80.0171	100.128
149.4	-13.916	-10.8643	-7.56836	-4.57764	-1.34277	1.52588	4.57764	7.32422	10.498	13.855	17.6392	-100.159	-80.1086	-60.0586	-40.0391	-19.989	-30.5176	20.05	39.978	60.0281	80.1086	100.098
149.5	-14.0381	-10.8643	-7.56836	-4.57764	-1.34277	1.58691	4.5166	7.32422	10.498	13.855	17.7002	-100.128	-80.0781	-60.0891	-40.0391	-19.989	-30.5176	19.989	40.0391	60.0281	80.1086	100.128
149.6	-14.0991	-10.8032	-7.62939	-4.5166	-1.40381	1.52588	4.45557	7.32422	10.498	13.7939	17.6392	-100.067	-80.1086	-60.0891	-40.0696	-19.989	30.5176	20.0195	39.9475	60.0891	80.0476	100.159
149.7	-14.0991	-10.7422	-7.62939	-4.45557	-1.46484	1.46484	4.39453	7.32422	10.5591	13.7329	17.6392	-100.159	-80.0171	-60.0586	-40.0391	-19.9585	-30.5176	19.9585	39.978	60.1196	80.0781	100.098
149.8	-14.0991	-10.6201	-7.62939	-4.3335	-1.52588	1.46484	4.39453	7.20215	10.5591	13.7939	17.6392	-100.037	-80.0171	-60.0281	-40.1001	-20.0195	0	19.989	39.9475	60.0891	80.0476	100.128
149.9	-14.0991	-10.5591	-7.56836	-4.27246	-1.46484	1.46484	4.39453	7.14111	10.5591	13.855	17.6392	-100.128	-80.0781	-60.0586	-40.0391	-20.0195	0	19.989	40.0391	60.0586	80.0476	100.128
150	-14.0991	-10.6201	-7.50732	-4.27246	-1.40381	1.52588	4.3335	7.08008	10.5591	13.916	17.5781	-100.098	-80.0781	-60.0586	-40.0085	-20.0195	0	19.989	40.0391	60.0281	80.0476	100.159
150.1	-14.0381	-10.6812	-7.50732	-4.39453	-1.34277	1.52588	4.27246	7.01904	10.498	13.916	17.5171	-100.037	-80.1392	-60.0586	-39.978	-20.0195	0	20.0806	40.0391	60.0891	80.0781	100.159
150.2	-13.916	-10.7422	-7.44629	-4.57764	-1.34277	1.52588	4.3335	7.08008	10.498	13.977	17.5171	-100.128	-80.1392	-60.0891	-40.0391	-19.9585	-30.5176	20.05	40.0085	60.0281	80.0781	100.159
150.3	-13.7939	-10.6812	-7.44629	-4.69971	-1.28174	1.52588	4.39453	7.20215	10.498	13.977	17.4561	-100.098	-80.0781	-60.0281	-40.1611	-19.989	0	19.989	39.978	60.0586	80.0781	100.098
150.4	-13.6719	-10.6812	-7.44629	-4.69971	-1.34277	1.46484	4.39453	7.32422	10.498	13.977	17.4561	-100.128	-80.0171	-60.0891	-40.0696	-20.0195	61.0352	20.0195	40.0085	60.0281	79.9866	100.159
150.5	-13.6719	-10.6201	-7.50732	-4.63867	-1.34277	1.40381	4.45557	7.38525	10.498	13.977	17.4561	-100.128	-80.0476	-60.1196	-40.0391	-20.0195	0	20.0195	39.978	60.0891	80.0476	100.128
150.6	-13.7329	-10.6201	-7.56836	-4.57764	-1.34277	1.34277	4.45557	7.38525	10.498	13.977	17.395	-100.128	-80.0781	-60.0281	-40.0391	-20.0806	0	20.0195	39.978	60.1501	80.1392	100.128
150.7	-13.916	-10.6201	-7.56836	-4.5166	-1.34277	1.34277	4.45557	7.32422	10.5591	14.0381	17.395	-100.128	-80.0781	-60.0891	-40.0085	-20.0195	0	20.0195	40.0696	60.0586	80.0476	100.098
150.8	-14.0991	-10.6812	-7.50732	-4.39453	-1.34277	1.40381	4.45557	7.20215	10.6201	14.0381	17.395	-100.098	-80.1086	-60.0586	-40.0391	-20.0195	-30.5176	20.05	40.0391	60.1196	80.0476	100.128
150.9	-14.0991	-10.6812	-7.44629	-4.3335	-1.46484	1.46484	4.45557	7.26318	10.6812	14.0381	17.4561	-100.128	-80.1392	-60.0891	-40.0391	-19.989	-30.5176	20.0195	40.1001	60.0281	80.0171	100.128
151	-14.0381	-10.6812	-7.32422	-4.27246	-1.52588	1.58691	4.39453	7.26318	10.6201	13.977	17.4561	-100.098	-80.0781	-60.1196	-39.978	-20.05	61.0352	20.0195	40.0085	60.0586	80.0476	100.128
151.1	-13.977	-10.6201	-7.32422	-4.27246	-1.52588	1.64795	4.3335	7.32422	10.498	13.977	17.5171	-100.189	-80.0476	-60.1196	-40.0391	-19.989	61.0352	20.0195	39.978	60.0281	79.9866	100.067
151.2	-13.977	-10.6201	-7.38525	-4.3335	-1.46484	1.64795	4.27246	7.32422	10.437	14.0381	17.5781	-100.159	-80.0781	-60.1196	-40.1001	-20.1111	61.0352	20.1111	40.0085	60.0586	80.0781	100.098
151.3	-13.977	-10.6201	-7.44629	-4.3335	-1.40381	1.64795	4.3335	7.44629	10.376	14.1602	17.6392	-100.159	-80.0781	-60.0891	-40.0085	-20.05	-30.5176	19.989	40.0085	60.0586	80.0781	100.098
151.4	-14.0381	-10.6201	-7.56836	-4.3335	-1.46484	1.52588	4.39453	7.44629	10.376	14.2212	17.7002	-100.128	-80.0781	-60.0891	-40.0085	-19.989	30.5176	20.0195	40.0391	60.0891	80.0781	100.098
151.5	-14.0381	-10.6812	-7.62939	-4.3335	-1.52588	1.46484	4.45557	7.38525	10.437	14.2212	17.7002	-100.128	-80.1086	-60.0891	-40.0085	-20.0195	0	19.989	40.0696	60.0586	80.0781	100.098
151.6	-13.977	-10.7422	-7.69043	-4.45557	-1.52588	1.40381	4.45557	7.26318	10.498	14.2212	17.6392	-100.067	-80.1392	-60.1196	-40.0085	-19.989	0	20.0195	40.0391	60.0586	80.0476	100.128
151.7	-13.977	-10.8032	-7.62939	-4.63867	-1.40381	1.40381	4.3335	7.20215	10.5591	14.0991	17.6392	-100.159	-80.0781	-60.0891	-40.0391	-20.0195	0	19.989	40.0391	60.0586	80.0476	100.159
151.8	-14.0381	-10.8032	-7.56836	-4.63867	-1.34277	1.40381	4.27246	7.14111	10.6201	14.0381	17.7002	-100.098	-80.0171	-60.1501	-40.0085	-20.0195	30.5176	20.05	40.0696	60.0281	79.9866	100.128
151.9	-14.0381	-10.7422	-7.50732	-4.5166	-1.34277	1.46484	4.3335	7.08008	10.5591	13.977	17.7002	-100.159	-80.1086	-60.0891	-39.9475	-20.05	-30.5176	20.0195	40.0085	59.9976	80.0781	100.128
152	-13.977	-10.6812	-7.44629	-4.45557	-1.34277	1.46484	4.45557	7.08008	10.498	13.977	17.6392	-100.159	-80.1392	-60.0891	-40.0696	-20.05	30.5176	20.0195	39.978	60.0281	80.1392	100.067
152.1	-13.916	-10.6201	-7.44629	-4.45557	-1.34277	1.46484	4.5166	7.14111	10.376	14.0381	17.5781	-100.128	-80.0781	-60.0586	-40.0391	-20.05	-30.5176	20.0195	40.0085	60.0586	80.0476	100.098
152.2	-13.916	-10.6201	-7.44629	-4.45557	-1.40381	1.46484	4.5166	7.20215	10.3149	14.0991	17.5171	-100.067	-80.1086	-59.9976	-40.0391	-20.0806	0	20.0195	40.0085	59.9976	80.0476	100.067
152.3	-13.855	-10.6812	-7.44629	-4.45557	-1.46484	1.52588	4.45557	7.20215	10.3149	14.1602	17.4561	-100.098	-80.0781	-60.0891	-39.917	-20.05	-30.5176	19.9585	40.0085	60.0891	80.0781	100.067
152.4	-13.916	-10.7422	-7.50732	-4.5166	-1.52588	1.52588	4.3335	7.20215	10.3149	14.1602	17.5171	-100.098	-80.0781	-60.0281	-40.0085	-20.05	0	20.0195	40.0391	60.0586	80.0781	100.098
152.5	-13.977	-10.7422	-7.50732	-4.57764	-1.46484	1.52588	4.27246	7.20215	10.376	14.0991	17.5171	-100.159	-80.0171	-60.0891	-40.0085	-20.0806	0	19.9585	40.0391	60.0891	80.0171	100.098
152.6	-14.0381	-10.7422	-7.50732	-4.57764	-1.46484	1.46484	4.27246	7.14111	10.437	14.0381	17.5171	-100.159	-80.1086	-60.0281	-39.978	-20.0195	-30.5176	20.0195	40.0391	60.0281	80.0781	100.098
152.7	-14.0381	-10.7422	-7.50732	-4.57764	-1.52588	1.40381	4.27246	7.14111	10.498	13.916	17.4561	-100.159	-80.1086	-60.0891	-40.0085	-20.0806	0	20.0195	40.0696	60.1196	80.1086	100.067
152.8	-14.0991	-10.7422	-7.56836	-4.5166	-1.52588	1.40381	4.27246	7.26318	10.498	13.916	17.4561	-100.128	-80.0476	-60.1196	-40.0391	-20.0195	0	20.0195	40.0085	60.0281	80.1086	100.159
152.9	-14.0991	-10.7422	-7.56836	-4.5166	-1.52588	1.40381	4.3335	7.32422	10.437	13.977	17.5171	-100.128	-80.1086	-60.0586	-40.0696	-20.0195	0	19.989	39.978	60.0586	80.0781	100.128
153	-14.0991	-10.6812	-7.50732	-4.5166	-1.46484	1.40381	4.39453	7.38525	10.3149	13.977	17.5171	-100.128	-80.0476	-60.1501	-40.0391	-20.0195	-30.5176	19.989	39.978	60.0586	80.0476	100.128
153.1	-14.0381	-10.6201	-7.38525	-4.45557	-1.46484	1.34277	4.45557	7.32422	10.2539	13.977	17.5781	-100.098	-80.0781	-60.0586	-40.0391	-19.989	-30.5176	19.989	40.0391	60.0891	80.0171	100.128
153.2	-14.0381	-10.6812	-7.32422	-4.3335	-1.40381	1.28174	4.45557	7.26318	10.2539	13.977	17.6392	-100.128	-80.1086	-60.1501	-40.0085	-20.05	0	20.0195	40.0085	60.0586	80.0476	100.128
153.3	-14.0381	-10.7422	-7.38525	-4.21143	-1.40381	1.28174	4.45557	7.26318	10.376	14.0381	17.6392	-100.098	-80.0781	-60.0891	-39.917	-20.05	-61.0352	20.0195	40.0391	60.0586	80.0171	100.128
153.4	-13.977	-10.8032	-7.44629	-4.21143	-1.40381	1.34277	4.3335	7.26318	10.437	14.0381	17.6392	-100.098	-80.0171	-60.0891	-39.978	-20.0195	30.5176	20.0195	40.0391	60.0586	80.0781	100.098
153.5	-13.977	-10.7422	-7.56836	-4.21143	-1.46484	1.46484	4.39453	7.26318	10.498	14.0381	17.5781	-100.128	-80.1086	-60.0891	-40.0391	-20.0195	-30.5176	20.1111	40.0391	60.0586	80.0781	100.128
153.6	-13.855	-10.6812	-7.56836	-4.39453	-1.52588	1.52588	4.39453	7.32422	10.498	14.0991	17.5171	-100.128	-80.0781	-60.1501	-40.0085	-20.0195	0	20.0195	40.0696	60.0586	80.0476	100.128
153.7	-13.855	-10.6201	-7.50732	-4.45557	-1.58691	1.58691	4.45557	7.32422	10.437	14.0991	17.4561	-100.128	-80.0781	-60.1196	-40.0085	-20.0195	30.5176	19.989	40.0085	60.0586	80.0476	100.128
153.8	-13.7939	-10.6201	-7.38525	-4.5166	-1.58691	1.58691	4.45557	7.38525	10.498	14.0381	17.395	-100.128	-80.0781	-60.0891	-40.0391	-20.05	0	20.05	39.9475	60.0891	80.0171	100.098
153.9	-13.7939	-10.6201	-7.32422	-4.5166	-1.52588	1.58691	4.45557	7.32422	10.437	13.977	17.395	-100.128	-80.0781	-60.1196	-40.0085	-20.0806	-30.5176	19.989	40.0085	60.0891	79.9866	100.098
154	-13.855	-10.6812	-7.32422	-4.5166	-1.52588	1.64795	4.39453	7.26318	10.437	13.916	17.395	-100.128	-80.0781	-60.1196	-40.0085	-20.1111	0	19.989	40.0391	60.1196	80.0476	100.098
154.1	-13.916	-10.7422	-7.38525	-4.45557	-1.46484	1.64795	4.3335	7.14111	10.498	13.916	17.4561	-100.098	-80.1086	-60.0586	-39.978	-20.0195	0	19.989	40.0696	60.0586	80.0781	100.159
154.2	-13.977	-10.7422	-7.44629	-4.45557	-1.40381	1.58691	4.27246	7.20215	10.5591	13.977	17.4561	-100.128	-80.0781	-60.1501	-39.9475	-19.9585	0	20.0195	40.0391	59.9976	80.0476	100.098
154.3	-13.977	-10.7422	-7.50732	-4.39453	-1.40381	1.46484	4.27246	7.26318	10.6201	14.0381	17.4561	-100.159	-80.0781	-60.1501	-39.978	-19.9585	-30.5176	20.0806	40.0391	60.0281	80.0476	100.189
154.4	-13.916	-10.7422	-7.56836	-4.39453	-1.40381	1.34277	4.27246	7.32422	10.6812	14.0991	17.4561	-100.159	-80.0781	-60.1196	-40.0696	-20.0195	30.5176	20.05	40.0085	59.9976	80.0171	100.128
154.5	-13.916	-10.6812	-7.56836	-4.45557	-1.34277	1.34277	4.27246	7.38525	10.6812	14.1602	17.4561	-100.128	-80.0476	-60.1196	-40.0696	-20.05	0	20.0806	40.0391	60.0586	80.0476	100.159
154.6	-13.977	-10.6201	-7.56836	-4.45557	-1.34277	1.34277	4.27246	7.44629	10.6201	14.2212	17.5781	-100.067	-80.0781	-60.0891	-40.0391	-20.05	0	20.0195	39.978	60.1501	80.0476	100.098
154.7	-14.1602	-10.5591	-7.56836	-4.45557	-1.34277	1.34277	4.27246	7.38525	10.498	14.1602	17.5781	-100.098	-80.0476	-60.0891	-40.0085	-20.0806	-61.0352	19.9585	39.978	60.0891	80.0476	100.098
154.8	-14.3433	-10.6201	-7.56836	-4.45557	-1.34277	1.34277	4.27246	7.38525	10.437	14.1602	17.6392	-100.067	-80.0781	-60.0586	-40.0085	-20.0195	-61.0352	20.0195	40.0391	60.0891	80.0476	100.067
154.9	-14.3433	-10.6812	-7.56836	-4.39453	-1.46484	1.34277	4.27246	7.32422	10.376	14.1602	17.5781	-100.128	-80.0781	-60.0586	-39.978	-20.05	0	19.989	40.0391	60.0281	80.0476	100.128
155	-14.2212	-10.6812	-7.56836	-4.39453	-1.58691	1.46484	4.27246	7.20215	10.376	14.0991	17.5781	-100.128	-80.0781	-60.1196	-40.0085	-19.989	0	20.0806	40.0085	60.0891	80.0781	100.098
155.1	-14.0991	-10.7422	-7.56836	-4.3335	-1.70898	1.46484	4.3335	7.14111	10.376	14.0381	17.6392	-100.159	-80.1392	-60.1196	-40.0085	-20.0195	0	20.0806	39.978	60.0586	80.0781	100.098
155.2	-13.977	-10.8032	-7.56836	-4.3335	-1.64795	1.46484	4.5166	7.08008	10.376	13.977	17.6392	-100.128	-80.1086	-60.0281	-40.0391	-19.989	61.0352	19.9585	40.0696	60.0586	80.0781	100.128
155.3	-13.916	-10.9253	-7.50732	-4.39453	-1.52588	1.46484	4.63867	7.08008	10.376	14.0381	17.7002	-100.128	-80.1392	-60.0586	-40.0696	-20.05	0	19.989	39.9475	60.0281	80.0781	100.067
155.4	-13.855	-10.9253	-7.44629	-4.39453	-1.40381	1.40381	4.63867	7.14111	10.2539	14.0991	17.7002	-100.128	-80.0781	-60.0891	-40.0085	-20.0195	0	20.0195	39.978	60.0586	80.0476	100.098
155.5	-13.7939	-10.8643	-7.38525	-4.45557	-1.40381	1.40381	4.57764	7.20215	10.1929	14.0991	17.6392	-100.128	-80.1392	-60.0281	-40.0085	-19.989	0	19.989	40.0085	60.0586	80.0781	100.098
155.6	-13.7329	-10.8032	-7.32422	-4.45557	-1.46484	1.46484	4.45557	7.26318	10.1929	14.0991	17.6392	-100.098	-80.1392	-60.0586	-40.0391	-20.0806	-30.5176	19.989	40.0085	60.0586	80.0781	100.098
155.7	-13.7939	-10.6812	-7.32422	-4.45557	-1.52588	1.52588	4.39453	7.26318	10.2539	13.977	17.6392	-100.159	-80.0781	-60.0891	-39.978	-20.0195	-30.5176	19.9585	40.0085	60.0586	80.1086	100.067
155.8	-13.855	-10.6812	-7.38525	-4.5166	-1.58691	1.52588	4.39453	7.20215	10.376	13.977	17.6392	-100.098	-80.1697	-60.0891	-39.978	-20.05	-30.5176	19.989	40.0085	60.0891	80.0781	100.128
155.9	-13.916	-10.7422	-7.44629	-4.57764	-1.52588	1.46484	4.39453	7.14111	10.437	13.977	17.6392	-100.037	-80.0781	-60.0891	-40.0391	-19.989	-30.5176	20.0195	40.0085	60.0891	80.0781	100.159
156	-13.977	-10.8032	-7.50732	-4.57764	-1.46484	1.46484	4.45557	7.14111	10.498	13.916	17.5781	-100.159	-80.1697	-60.1196	-40.0391	-19.989	-30.5176	20.0195	40.0391	60.0891	80.0476	100.128
156.1	-14.0381	-10.8032	-7.50732	-4.5166	-1.34277	1.40381	4.45557	7.20215	10.437	13.916	17.5171	-100.098	-80.0781	-60.1196	-40.0391	-20.05	-61.0352	19.9585	40.0391	60.0586	80.0476	100.128
156.2	-14.0381	-10.7422	-7.50732	-4.45557	-1.28174	1.40381	4.45557	7.20215	10.376	13.855	17.395	-100.128	-80.0476	-60.0586	-40.0391	-20.0806	30.5176	20.0195	39.9475	60.0281	80.0781	100.098
156.3	-13.977	-10.6812	-7.38525	-4.39453	-1.34277	1.40381	4.45557	7.26318	10.2539	13.7939	17.334	-100.098	-80.0781	-60.0891	-40.0391	-20.1111	61.0352	20.0195	39.978	60.0586	80.1086	100.128
156.4	-13.977	-10.6812	-7.44629	-4.3335	-1.34277	1.46484	4.45557	7.14111	10.1929	13.855	17.334	-100.098	-80.0781	-60.0891	-40.0391	-20.0195	0	19.989	40.0085	60.0586	80.1392	100.128
156.5	-13.916	-10.7422	-7.50732	-4.39453	-1.34277	1.58691	4.39453	7.14111	10.3149	13.855	17.395	-100.067	-80.0476	-60.0586	-40.0085	-20.0195	-30.5176	19.9585	40.0085	60.0586	80.0476	100.128
156.6	-13.916	-10.8032	-7.50732	-4.39453	-1.34277	1.58691	4.39453	7.20215	10.498	13.916	17.5171	-100.189	-80.0476	-60.0586	-40.0085	-20.0195	-30.5176	19.9585	40.0696	60.1196	80.0476	100.128
156.7	-13.977	-10.8032	-7.44629	-4.45557	-1.40381	1.58691	4.39453	7.32422	10.6201	13.977	17.5781	-100.159	-80.0781	-60.1196	-40.0391	-20.0195	30.5176	20.0195	40.0391	60.0891	80.0171	100.159
156.8	-14.0991	-10.7422	-7.38525	-4.5166	-1.46484	1.58691	4.39453	7.44629	10.6812	14.0381	17.6392	-100.098	-80.1086	-60.0891	-40.0696	-20.0195	-30.5176	19.989	40.0696	60.0281	80.0476	100.128
156.9	-14.0991	-10.8032	-7.44629	-4.5166	-1.46484	1.52588	4.39453	7.44629	10.6201	14.1602	17.5781	-100.159	-80.1392	-60.0586	-40.0391	-20.1111	0	20.0195	40.0085	60.0586	80.0781	100.128
157	-14.0991	-10.8643	-7.50732	-4.45557	-1.40381	1.52588	4.39453	7.44629	10.5591	14.2212	17.4561	-100.159	-80.0781	-60.0586	-40.0391	-20.05	0	20.0195	40.0696	60.0586	80.0781	100.128
157.1	-14.0991	-10.8643	-7.56836	-4.45557	-1.40381	1.46484	4.45557	7.38525	10.437	14.2212	17.395	-100.128	-80.0476	-60.1196	-40.0391	-20.0195	0	19.989	40.0391	60.1501	80.1697	100.128
157.2	-14.0381	-10.7422	-7.62939	-4.5166	-1.40381	1.46484	4.39453	7.32422	10.437	14.1602	17.395	-100.098	-80.0171	-60.0281	-40.0085	-20.0195	91.5527	19.9585	40.0085	60.1196	80.0781	100.098
157.3	-13.916	-10.6201	-7.69043	-4.63867	-1.34277	1.40381	4.3335	7.26318	10.498	14.1602	17.395	-100.128	-80.0171	-60.0891	-40.0391	-20.0195	30.5176	19.989	40.0391	60.1196	80.0171	100.098
157.4	-13.855	-10.5591	-7.62939	-4.63867	-1.2207	1.40381	4.3335	7.26318	10.437	14.1602	17.395	-100.098	-80.0781	-60.0586	-40.0696	-20.0195	0	19.9585	40.0696	60.0586	80.0171	100.128
157.5	-13.855	-10.5591	-7.50732	-4.63867	-1.2207	1.46484	4.3335	7.26318	10.376	14.0991	17.395	-100.098	-80.0476	-60.0586	-39.978	-20.0195	30.5176	20.05	40.0696	60.0586	80.0476	100.098
157.6	-13.916	-10.498	-7.38525	-4.5166	-1.28174	1.46484	4.3335	7.26318	10.3149	14.0991	17.2729	-100.189	-80.1086	-60.1501	-40.0391	-19.9585	0	20.0195	40.0696	59.9976	80.0476	100.159
157.7	-13.977	-10.498	-7.38525	-4.45557	-1.34277	1.52588	4.39453	7.26318	10.3149	14.0381	17.2119	-100.159	-80.1392	-60.0891	-40.0085	-20.0195	0	20.0195	40.0391	60.0586	80.0476	100.098
157.8	-13.916	-10.6201	-7.44629	-4.3335	-1.40381	1.52588	4.39453	7.20215	10.437	14.0381	17.2119	-100.159	-80.0476	-60.1196	-40.0085	-19.989	61.0352	20.05	40.0085	60.1196	80.0171	100.128
157.9	-13.855	-10.7422	-7.50732	-4.27246	-1.40381	1.52588	4.45557	7.26318	10.437	14.0381	17.2119	-100.128	-80.0781	-60.0891	-40.0391	-19.9585	30.5176	20.05	39.978	60.0891	80.1086	100.128
158	-13.7939	-10.7422	-7.50732	-4.27246	-1.46484	1.58691	4.45557	7.32422	10.376	14.0381	17.2729	-100.067	-80.0476	-60.0281	-40.0391	-20.0195	91.5527	19.989	40.0391	60.0891	80.0781	100.098
158.1	-13.7329	-10.7422	-7.50732	-4.27246	-1.52588	1.58691	4.39453	7.38525	10.3149	14.0381	17.2729	-100.189	-80.0476	-60.0586	-40.0085	-20.0195	122.07	19.9585	40.1001	60.0586	80.0476	100.098
158.2	-13.7939	-10.6812	-7.50732	-4.3335	-1.46484	1.58691	4.39453	7.38525	10.2539	13.977	17.395	-100.128	-80.1086	-60.0891	-40.0391	-20.0806	0	19.9585	40.0696	60.0586	80.0476	100.098
158.3	-13.916	-10.6812	-7.38525	-4.39453	-1.40381	1.46484	4.3335	7.44629	10.3149	13.977	17.4561	-100.128	-80.1086	-59.9976	-40.0391	-19.9585	0	19.9585	40.0696	60.0281	80.0781	100.098
158.4	-14.0381	-10.6201	-7.32422	-4.45557	-1.34277	1.40381	4.3335	7.50732	10.376	14.0381	17.4561	-100.159	-80.1392	-60.1196	-40.0696	-19.989	0	19.9585	40.0696	60.0891	80.0476	100.098
158.5	-14.0381	-10.6812	-7.26318	-4.45557	-1.28174	1.46484	4.3335	7.50732	10.437	14.0991	17.4561	-100.159	-80.1086	-60.0586	-40.0696	-19.989	0	19.989	40.0391	60.0891	80.0781	100.189
158.6	-14.0991	-10.6812	-7.32422	-4.45557	-1.28174	1.52588	4.3335	7.38525	10.437	14.1602	17.4561	-100.159	-80.0476	-60.0586	-40.1001	-19.989	30.5176	20.0195	40.0391	60.0586	80.1392	100.128
158.7	-14.0991	-10.6201	-7.38525	-4.39453	-1.28174	1.58691	4.3335	7.26318	10.437	14.1602	17.4561	-100.098	-80.1086	-60.0891	-40.1001	-20.0195	0	19.9585	40.0696	60.0891	80.0171	100.128
158.8	-14.0381	-10.5591	-7.44629	-4.3335	-1.28174	1.58691	4.39453	7.26318	10.437	14.1602	17.395	-100.128	-80.0781	-60.0281	-40.0696	-20.0195	30.5176	20.0195	40.0085	60.0281	80.0781	100.098
158.9	-13.977	-10.5591	-7.44629	-4.27246	-1.34277	1.52588	4.45557	7.20215	10.498	14.1602	17.395	-100.098	-80.0781	-60.0281	-40.0696	-20.0195	-30.5176	19.928	40.0696	60.1196	80.1392	100.189
159	-13.916	-10.5591	-7.38525	-4.3335	-1.34277	1.46484	4.45557	7.20215	10.498	14.0991	17.395	-100.098	-80.0781	-60.0586	-39.978	-20.0195	0	20.05	39.978	60.1501	80.1392	100.128
159.1	-13.916	-10.5591	-7.38525	-4.3335	-1.40381	1.46484	4.5166	7.20215	10.498	14.0381	17.395	-100.128	-80.1086	-60.0586	-40.0391	-19.989	0	19.928	40.0696	60.1501	80.1086	100.098
159.2	-13.977	-10.6201	-7.32422	-4.39453	-1.40381	1.46484	4.5166	7.20215	10.498	14.0381	17.395	-100.189	-80.0781	-60.0281	-40.0391	-19.989	-91.5527	19.928	40.0085	60.0586	80.1086	100.098
159.3	-13.916	-10.7422	-7.32422	-4.45557	-1.40381	1.46484	4.5166	7.32422	10.498	14.0991	17.4561	-100.159	-80.0781	-60.0586	-40.0696	-19.9585	0	19.989	40.0696	60.0586	80.1086	100.159
159.4	-13.855	-10.7422	-7.38525	-4.45557	-1.34277	1.46484	4.45557	7.32422	10.498	14.0991	17.5171	-100.067	-80.0781	-59.9976	-40.1001	-19.989	-30.5176	19.9585	40.1306	60.0586	80.1392	100.128
159.5	-13.7939	-10.7422	-7.38525	-4.45557	-1.34277	1.46484	4.39453	7.26318	10.437	14.0991	17.6392	-100.159	-80.1086	-60.0586	-40.0696	-19.928	0	20.0195	40.0391	60.1501	80.1086	100.128
159.6	-13.7939	-10.7422	-7.38525	-4.39453	-1.28174	1.52588	4.3335	7.20215	10.437	14.0381	17.6392	-100.098	-80.0781	-60.0891	-40.0696	-20.0195	30.5176	19.9585	39.978	60.0891	80.1392	100.128
159.7	-13.916	-10.7422	-7.50732	-4.3335	-1.28174	1.52588	4.3335	7.20215	10.437	13.977	17.6392	-100.128	-80.0476	-60.0281	-40.0391	-19.989	0	19.928	40.0391	60.1196	80.0781	100.128
159.8	-14.0381	-10.6812	-7.56836	-4.27246	-1.28174	1.52588	4.3335	7.26318	10.498	13.916	17.5781	-100.098	-80.0476	-60.1196	-40.0696	-20.0195	-30.5176	19.9585	40.0085	60.1196	80.0781	100.159
159.9	-14.0991	-10.7422	-7.56836	-4.27246	-1.34277	1.46484	4.3335	7.32422	10.498	13.916	17.5781	-100.159	-80.0781	-60.0586	-40.0696	-19.989	0	19.989	40.0696	60.1196	80.0476	100.128
160	-14.0991	-10.7422	-7.56836	-4.27246	-1.46484	1.58691	4.27246	7.38525	10.437	14.0381	17.5171	-100.128	-80.0476	-60.0586	-40.1001	-20.0195	-30.5176	19.989	40.0696	59.9976	80.0476	100.098
160.1	-14.0991	-10.7422	-7.50732	-4.27246	-1.52588	1.64795	4.3335	7.44629	10.376	14.0991	17.4561	-100.128	-80.1697	-60.0586	-40.1001	-19.989	-61.0352	19.989	40.1001	60.0891	80.0781	100.128
160.2	-14.0991	-10.7422	-7.44629	-4.27246	-1.52588	1.70898	4.39453	7.44629	10.376	14.1602	17.395	-100.159	-80.0476	-60.0891	-40.1001	-19.9585	-30.5176	20.0195	40.0696	60.1196	80.0781	100.159
160.3	-14.0991	-10.6812	-7.32422	-4.27246	-1.40381	1.70898	4.45557	7.38525	10.376	14.1602	17.395	-100.128	-80.1086	-60.0586	-40.0085	-19.989	-30.5176	19.928	40.0696	60.0891	80.1086	100.128
160.4	-14.0991	-10.6201	-7.26318	-4.27246	-1.34277	1.64795	4.45557	7.32422	10.437	14.0991	17.395	-100.067	-80.0171	-60.0586	-40.0696	-20.0195	0	19.989	40.0696	60.1196	80.0781	100.128
160.5	-14.0381	-10.6201	-7.32422	-4.39453	-1.34277	1.58691	4.5166	7.32422	10.498	14.0991	17.4561	-100.128	-80.0781	-60.0281	-40.0696	-19.9585	-30.5176	19.9585	40.0085	60.1196	80.1086	100.128
160.6	-13.977	-10.6201	-7.32422	-4.45557	-1.34277	1.52588	4.5166	7.38525	10.498	14.1602	17.395	-100.159	-80.0781	-60.0891	-40.0696	-19.989	30.5176	19.989	40.0391	60.1196	80.1086	100.128
160.7	-13.916	-10.7422	-7.38525	-4.5166	-1.34277	1.52588	4.5166	7.44629	10.498	14.1602	17.395	-100.159	-80.0476	-60.1196	-40.0696	-19.989	0	19.9585	40.1001	60.0891	80.0781	100.159
160.8	-13.855	-10.7422	-7.44629	-4.5166	-1.34277	1.46484	4.57764	7.38525	10.437	14.1602	17.395	-100.159	-80.0476	-60.0891	-40.0391	-19.9585	0	19.989	40.0696	60.1196	80.0781	100.128
160.9	-13.855	-10.8032	-7.50732	-4.5166	-1.28174	1.46484	4.57764	7.32422	10.376	14.1602	17.4561	-100.128	-80.0476	-60.1196	-40.0696	-19.989	-30.5176	19.989	40.1001	60.1501	80.0781	100.098
161	-13.916	-10.6812	-7.50732	-4.5166	-1.34277	1.52588	4.57764	7.32422	10.376	14.1602	17.5171	-100.128	-80.1086	-60.0891	-40.0696	-19.9585	0	20.05	40.1001	60.0891	80.1086	100.159
161.1	-13.977	-10.6201	-7.50732	-4.5166	-1.34277	1.52588	4.57764	7.32422	10.437	14.1602	17.5171	-100.128	-80.0476	-60.0586	-40.1001	-19.928	0	19.989	40.0696	60.0891	80.0781	100.128
161.2	-13.977	-10.6201	-7.50732	-4.45557	-1.40381	1.58691	4.5166	7.32422	10.498	14.0991	17.5171	-100.159	-80.0476	-60.0891	-40.1001	-19.9585	61.0352	19.9585	40.0391	60.0586	80.1086	100.128
161.3	-13.916	-10.6201	-7.50732	-4.3335	-1.40381	1.64795	4.45557	7.32422	10.5591	14.0991	17.5171	-100.128	-80.0476	-60.0281	-40.0696	-19.989	30.5176	19.989	40.0696	60.0891	80.1392	100.159
161.4	-13.855	-10.6812	-7.50732	-4.27246	-1.34277	1.58691	4.39453	7.32422	10.5591	14.0991	17.5171	-100.098	-80.0171	-60.0586	-40.0696	-19.989	91.5527	19.8975	40.1001	60.0586	80.0781	100.098
161.5	-13.855	-10.6201	-7.44629	-4.27246	-1.34277	1.52588	4.27246	7.38525	10.498	14.1602	17.5171	-100.128	-80.0476	-60.0281	-40.0696	-19.989	30.5176	19.9585	40.0696	60.1196	80.0781	100.159
161.6	-13.916	-10.6201	-7.38525	-4.27246	-1.34277	1.46484	4.3335	7.38525	10.498	14.1602	17.5171	-100.098	-80.0476	-60.0281	-39.978	-19.9585	30.5176	19.9585	40.0085	60.1501	80.0781	100.159
161.7	-13.916	-10.6812	-7.32422	-4.3335	-1.34277	1.46484	4.45557	7.38525	10.437	14.1602	17.5171	-100.22	-80.0476	-60.0891	-40.0391	-19.9585	0	19.989	40.1001	60.1196	80.0781	100.128
161.8	-13.916	-10.7422	-7.32422	-4.3335	-1.34277	1.46484	4.5166	7.32422	10.437	14.0991	17.395	-100.128	-80.0171	-60.0891	-40.0696	-19.989	0	20.0195	40.1001	60.1196	80.0781	100.189
161.9	-13.916	-10.8032	-7.26318	-4.39453	-1.40381	1.52588	4.45557	7.26318	10.437	14.0381	17.334	-100.128	-80.0781	-60.0586	-40.0696	-19.989	30.5176	19.989	40.0696	60.0891	80.1086	100.128
162	-13.916	-10.8643	-7.20215	-4.39453	-1.46484	1.58691	4.45557	7.26318	10.437	13.977	17.334	-100.128	-80.1392	-60.0281	-40.0696	-19.8975	30.5176	19.9585	40.0696	60.0891	80.1392	100.067
162.1	-13.916	-10.8643	-7.20215	-4.45557	-1.46484	1.64795	4.45557	7.32422	10.437	14.0381	17.334	-100.067	-80.0476	-60.0586	-40.1001	-19.989	0	20.0195	40.0696	60.1196	80.1392	100.128
162.2	-13.855	-10.8032	-7.26318	-4.45557	-1.40381	1.64795	4.45557	7.38525	10.437	14.0991	17.395	-100.128	-80.0171	-60.0281	-40.0696	-20.0195	0	19.928	40.0391	60.1196	80.1086	100.098
162.3	-13.7939	-10.6812	-7.32422	-4.39453	-1.34277	1.58691	4.45557	7.32422	10.498	14.1602	17.4561	-100.128	-80.0476	-60.0281	-40.1001	-19.9585	30.5176	19.8975	40.0391	60.0586	80.0781	100.128
162.4	-13.7939	-10.7422	-7.38525	-4.3335	-1.40381	1.52588	4.45557	7.32422	10.5591	14.1602	17.4561	-100.159	-80.0476	-60.0281	-40.1001	-19.9585	0	19.989	40.0696	60.1501	80.1392	100.098
162.5	-13.855	-10.8032	-7.38525	-4.27246	-1.40381	1.46484	4.39453	7.32422	10.498	14.0991	17.4561	-100.159	-80.0476	-60.0281	-40.1001	-19.9585	0	19.9585	40.0391	60.1196	80.0781	100.128
162.6	-13.916	-10.8643	-7.38525	-4.27246	-1.40381	1.52588	4.27246	7.38525	10.437	14.0991	17.4561	-100.159	-80.1086	-60.0586	-40.1001	-19.9585	-30.5176	19.9585	40.1001	60.0891	80.0476	100.128
162.7	-13.977	-10.8643	-7.38525	-4.27246	-1.34277	1.58691	4.27246	7.44629	10.376	14.0381	17.4561	-100.159	-79.9866	-60.0281	-40.0696	-19.989	0	19.989	40.0391	60.0586	80.1086	100.189
162.8	-14.0991	-10.7422	-7.38525	-4.3335	-1.28174	1.70898	4.27246	7.38525	10.3149	13.977	17.5171	-100.159	-80.0781	-60.0586	-40.1001	-19.9585	0	19.989	40.0696	60.0586	80.1086	100.128
162.9	-14.0991	-10.6201	-7.44629	-4.39453	-1.2207	1.77002	4.27246	7.32422	10.3149	13.916	17.6392	-100.189	-80.0781	-60.0281	-40.0391	-19.9585	30.5176	19.989	40.0085	60.0891	80.1392	100.159
163	-14.0381	-10.5591	-7.44629	-4.45557	-1.15967	1.77002	4.21143	7.20215	10.376	13.977	17.7612	-100.159	-80.0781	-60.0281	-40.0391	-20.0195	30.5176	19.989	40.0696	60.0891	80.0171	100.098
163.1	-13.977	-10.6201	-7.44629	-4.45557	-1.15967	1.64795	4.15039	7.14111	10.437	14.1602	17.7612	-100.128	-80.0476	-60.0586	-40.0085	-20.05	-30.5176	19.989	40.1001	60.0891	80.1086	100.037
163.2	-13.7939	-10.6201	-7.38525	-4.45557	-1.28174	1.58691	4.21143	7.20215	10.498	14.2212	17.7002	-100.159	-80.0781	-60.0891	-40.0391	-19.989	0	20.05	40.0696	60.0891	80.1086	100.067
163.3	-13.7329	-10.7422	-7.32422	-4.45557	-1.40381	1.52588	4.3335	7.26318	10.5591	14.2212	17.5781	-100.128	-80.0476	-60.1196	-40.0391	-19.9585	0	19.9585	40.1001	60.0586	80.0476	100.159
163.4	-13.7939	-10.8032	-7.26318	-4.5166	-1.46484	1.46484	4.39453	7.32422	10.6201	14.1602	17.4561	-100.22	-80.0476	-60.0891	-40.0696	-19.928	0	19.9585	40.0696	60.0281	80.0781	100.128
163.5	-13.855	-10.8032	-7.26318	-4.5166	-1.46484	1.46484	4.5166	7.26318	10.6201	14.1602	17.4561	-100.189	-80.0476	-60.0586	-40.0696	-19.9585	0	19.989	40.1001	60.0891	80.1086	100.159
163.6	-13.977	-10.7422	-7.38525	-4.57764	-1.46484	1.46484	4.5166	7.20215	10.5591	14.1602	17.5171	-100.128	-80.0781	-60.0281	-40.1001	-20.0195	30.5176	19.989	40.0696	60.0891	80.0781	100.128
163.7	-13.977	-10.7422	-7.44629	-4.5166	-1.46484	1.52588	4.57764	7.20215	10.498	14.0991	17.5781	-100.159	-80.0781	-60.0586	-40.0391	-20.0806	0	20.0195	40.0391	60.0281	80.1392	100.098
163.8	-13.977	-10.6812	-7.56836	-4.45557	-1.40381	1.52588	4.5166	7.20215	10.3149	14.0381	17.6392	-100.067	-80.0476	-60.0586	-40.0391	-20.0195	30.5176	19.9585	40.0391	60.0891	80.1086	100.159
163.9	-13.977	-10.6812	-7.56836	-4.3335	-1.40381	1.58691	4.45557	7.20215	10.3149	13.977	17.7002	-100.098	-80.0476	-60.0586	-40.0391	-20.05	-30.5176	19.989	40.0391	60.1196	80.0476	100.128
164	-13.916	-10.5591	-7.56836	-4.27246	-1.34277	1.52588	4.39453	7.14111	10.3149	13.977	17.7002	-100.128	-80.0476	-59.9976	-39.978	-19.9585	-30.5176	19.9585	40.0391	60.0891	80.0781	100.098
164.1	-13.855	-10.498	-7.50732	-4.27246	-1.28174	1.52588	4.27246	7.14111	10.376	14.0991	17.7612	-100.128	-80.0476	-60.0891	-40.0696	-20.0195	0	19.9585	40.0391	60.0891	80.0171	100.128
164.2	-13.7329	-10.498	-7.38525	-4.3335	-1.2207	1.52588	4.21143	7.20215	10.437	14.2212	17.7002	-100.189	-80.0781	-60.0891	-40.0696	-19.9585	-30.5176	19.989	40.0696	60.1196	80.0171	100.128
164.3	-13.6719	-10.5591	-7.32422	-4.39453	-1.2207	1.46484	4.27246	7.26318	10.498	14.2822	17.5781	-100.159	-80.0476	-60.0281	-40.0696	-19.928	-61.0352	19.989	40.0696	60.0281	80.0781	100.098
164.4	-13.6719	-10.6201	-7.32422	-4.5166	-1.28174	1.46484	4.27246	7.38525	10.5591	14.4043	17.5171	-100.22	-80.0476	-60.0891	-40.0391	-19.9585	-30.5176	20.0195	40.0696	60.0281	80.0781	100.128
164.5	-13.7329	-10.6812	-7.32422	-4.57764	-1.34277	1.46484	4.3335	7.50732	10.6201	14.5264	17.4561	-100.159	-80.1086	-60.0586	-40.0696	-19.989	0	19.989	39.978	60.0891	80.0781	100.159
164.6	-13.7939	-10.8032	-7.38525	-4.57764	-1.34277	1.52588	4.39453	7.62939	10.6201	14.4653	17.5171	-100.128	-80.0781	-60.1196	-40.0391	-20.0195	0	19.989	40.0391	60.0891	80.0781	100.128
164.7	-13.855	-10.8643	-7.44629	-4.57764	-1.40381	1.58691	4.57764	7.69043	10.498	14.4043	17.5781	-100.098	-80.0476	-60.0586	-40.0085	-19.9585	0	19.9585	40.0696	60.1196	80.1697	100.128
164.8	-13.916	-10.8643	-7.50732	-4.5166	-1.34277	1.64795	4.69971	7.56836	10.437	14.2822	17.5781	-100.067	-80.0171	-60.0891	-40.0391	-20.0195	30.5176	19.9585	39.978	60.0891	80.0781	100.128
164.9	-13.977	-10.8032	-7.50732	-4.45557	-1.34277	1.64795	4.69971	7.38525	10.437	14.1602	17.5781	-100.128	-80.0476	-60.0891	-40.0696	-20.0195	0	19.989	40.0391	60.0586	80.0171	100.098
165	-13.977	-10.7422	-7.50732	-4.27246	-1.34277	1.58691	4.57764	7.26318	10.498	14.1602	17.6392	-100.159	-80.1086	-60.0281	-40.0391	-20.0195	-30.5176	19.9585	40.0696	60.0586	80.0476	100.098
165.1	-13.977	-10.6812	-7.44629	-4.15039	-1.46484	1.40381	4.45557	7.20215	10.5591	14.2212	17.7002	-100.189	-80.1086	-60.0586	-40.0391	-19.989	0	20.0195	40.0391	60.0281	80.0171	100.067
165.2	-13.7939	-10.6812	-7.50732	-4.15039	-1.58691	1.34277	4.3335	7.20215	10.6201	14.2212	17.7002	-100.128	-80.0781	-60.1196	-40.0696	-20.0195	-30.5176	20.0806	40.0696	60.0281	80.0781	100.159
165.3	-13.7329	-10.6812	-7.50732	-4.27246	-1.64795	1.28174	4.21143	7.20215	10.6812	14.1602	17.5781	-100.128	-80.1392	-60.0891	-40.0391	-19.9585	0	20.0195	40.0391	60.1196	80.1392	100.159
165.4	-13.855	-10.7422	-7.50732	-4.39453	-1.58691	1.28174	4.21143	7.26318	10.6812	14.0991	17.5171	-100.128	-80.0476	-60.0586	-40.0696	-19.989	30.5176	19.9585	39.978	60.0586	80.0781	100.159
165.5	-13.977	-10.6812	-7.44629	-4.5166	-1.52588	1.28174	4.27246	7.32422	10.5591	14.0991	17.4561	-100.037	-80.0781	-60.0281	-40.0391	-19.989	0	19.9585	40.0085	60.0891	80.0781	100.159
165.6	-13.977	-10.6812	-7.44629	-4.57764	-1.40381	1.34277	4.39453	7.32422	10.498	14.0991	17.395	-100.128	-80.0171	-60.0891	-40.0696	-20.0195	30.5176	19.989	40.0391	60.1501	80.0781	100.128
165.7	-13.916	-10.6812	-7.44629	-4.57764	-1.40381	1.34277	4.5166	7.38525	10.498	14.0991	17.395	-100.22	-80.1086	-60.0586	-40.1001	-20.0195	-61.0352	19.9585	39.978	60.0586	80.0781	100.098
165.8	-13.855	-10.6812	-7.44629	-4.5166	-1.34277	1.40381	4.5166	7.32422	10.5591	14.0991	17.395	-100.128	-80.2002	-60.0891	-40.0391	-20.0806	0	19.989	40.0696	60.1196	80.0781	100.098
165.9	-13.855	-10.6812	-7.44629	-4.39453	-1.40381	1.46484	4.45557	7.26318	10.6201	14.0991	17.4561	-100.128	-80.1697	-60.1196	-39.9475	-19.989	-30.5176	19.9585	40.0391	60.0891	80.1086	100.159
166	-13.916	-10.6812	-7.44629	-4.3335	-1.40381	1.46484	4.39453	7.14111	10.5591	14.0991	17.5171	-100.098	-80.1392	-60.0891	-40.0696	-19.989	0	19.989	40.0391	60.0586	80.0476	100.128
166.1	-14.0381	-10.6812	-7.50732	-4.3335	-1.34277	1.46484	4.27246	7.14111	10.498	14.1602	17.4561	-100.037	-80.0781	-60.0891	-40.0391	-20.0195	0	19.9585	40.0391	60.0891	80.0781	100.159
166.2	-14.0381	-10.6812	-7.44629	-4.39453	-1.28174	1.52588	4.21143	7.14111	10.437	14.2212	17.395	-100.128	-80.0781	-60.0586	-40.1001	-20.0195	61.0352	19.989	39.978	60.0281	80.1392	100.037
166.3	-14.0991	-10.7422	-7.44629	-4.39453	-1.28174	1.58691	4.21143	7.20215	10.437	14.2822	17.334	-100.098	-80.0476	-59.9976	-40.0696	-20.1111	0	19.989	40.0391	60.0586	80.0781	100.128
166.4	-14.0991	-10.7422	-7.50732	-4.45557	-1.28174	1.58691	4.27246	7.26318	10.437	14.2212	17.2119	-100.128	-80.1392	-60.0891	-40.0696	-20.0806	61.0352	19.989	40.1001	60.0891	80.1392	100.067
166.5	-14.0381	-10.7422	-7.62939	-4.5166	-1.34277	1.58691	4.45557	7.38525	10.376	14.1602	17.0898	-100.159	-80.0781	-60.0586	-40.0391	-19.989	30.5176	20.0195	40.0391	60.0586	80.0476	100.098
166.6	-14.0381	-10.6812	-7.69043	-4.63867	-1.46484	1.52588	4.5166	7.44629	10.376	14.0991	17.0288	-100.159	-80.0781	-60.0891	-39.978	-20.0195	-30.5176	19.989	40.0391	60.0586	80.0171	100.067
166.7	-13.977	-10.7422	-7.62939	-4.57764	-1.52588	1.46484	4.5166	7.44629	10.376	14.1602	17.0288	-100.098	-79.9866	-60.0891	-40.0696	-19.9585	0	19.9585	40.0085	59.9976	79.9866	100.037
166.8	-14.0381	-10.7422	-7.56836	-4.45557	-1.52588	1.46484	4.45557	7.38525	10.437	14.2212	17.2119	-100.128	-80.0781	-60.0281	-40.1001	-20.0195	0	20.05	40.0391	60.0891	80.0476	100.159
166.9	-13.977	-10.7422	-7.38525	-4.39453	-1.52588	1.46484	4.39453	7.32422	10.498	14.2822	17.334	-100.128	-80.1392	-60.0891	-40.0696	-20.0195	0	20.05	40.1001	60.0586	80.0476	100.067
167	-13.977	-10.6812	-7.26318	-4.45557	-1.46484	1.46484	4.3335	7.26318	10.6201	14.2212	17.4561	-100.159	-80.0781	-60.0281	-40.0696	-20.0195	30.5176	20.0195	40.0391	60.0281	80.0476	100.128
167.1	-13.916	-10.6201	-7.26318	-4.5166	-1.40381	1.46484	4.3335	7.26318	10.6201	14.1602	17.4561	-100.098	-80.1392	-60.0586	-40.0391	-20.05	30.5176	20.05	40.0391	60.0586	80.0476	100.067
167.2	-13.916	-10.6201	-7.38525	-4.57764	-1.28174	1.52588	4.3335	7.32422	10.6201	14.0381	17.4561	-100.128	-80.0476	-60.1196	-40.0391	-20.0195	30.5176	19.989	39.978	60.0891	80.0476	100.128
167.3	-14.0381	-10.6812	-7.44629	-4.5166	-1.28174	1.52588	4.3335	7.32422	10.498	13.977	17.5781	-100.098	-80.0781	-60.0586	-40.0391	-20.0195	61.0352	19.989	40.0085	60.0891	80.1086	100.067
167.4	-14.0381	-10.6812	-7.44629	-4.39453	-1.28174	1.52588	4.3335	7.38525	10.437	13.977	17.7002	-100.128	-80.0781	-60.0586	-40.0391	-20.0195	0	19.928	39.917	60.0586	80.0781	100.098
167.5	-13.977	-10.6812	-7.38525	-4.39453	-1.34277	1.46484	4.3335	7.32422	10.437	14.0381	17.8223	-100.159	-80.0781	-60.0586	-40.0391	-19.989	61.0352	20.0195	40.0391	60.0586	80.0171	100.067
167.6	-13.916	-10.6201	-7.38525	-4.39453	-1.34277	1.40381	4.21143	7.32422	10.376	14.0991	17.8223	-100.128	-80.1086	-60.0891	-40.0696	-19.9585	-61.0352	20.0806	40.1306	60.0281	80.0476	100.098
167.7	-13.7939	-10.5591	-7.32422	-4.45557	-1.34277	1.40381	4.21143	7.32422	10.437	14.0991	17.7002	-100.159	-80.0781	-60.0586	-40.0391	-19.989	-61.0352	20.05	40.0391	60.0281	80.0171	100.098
167.8	-13.7939	-10.5591	-7.38525	-4.45557	-1.40381	1.40381	4.21143	7.38525	10.498	14.1602	17.5171	-100.128	-80.0781	-60.0586	-40.0085	-20.0195	61.0352	20.0806	40.0085	60.0281	80.0476	100.159
167.9	-13.916	-10.5591	-7.44629	-4.45557	-1.46484	1.46484	4.27246	7.38525	10.498	14.2212	17.395	-100.098	-80.0476	-60.0281	-40.0696	-20.0195	61.0352	19.989	39.978	60.0586	80.0781	100.037
168	-14.0381	-10.6201	-7.50732	-4.39453	-1.52588	1.40381	4.39453	7.38525	10.498	14.2212	17.334	-100.067	-80.1086	-60.0586	-40.0391	-20.0806	0	19.9585	39.9475	60.0281	80.0476	100.067
168.1	-14.1602	-10.6812	-7.50732	-4.45557	-1.52588	1.40381	4.39453	7.32422	10.437	14.1602	17.334	-100.128	-80.0781	-60.0281	-40.0696	-20.0195	30.5176	19.989	40.0391	60.0586	80.0476	100.098
168.2	-14.0991	-10.8032	-7.50732	-4.5166	-1.40381	1.46484	4.45557	7.32422	10.376	14.0991	17.334	-100.098	-80.1392	-60.0586	-40.0085	-20.0806	0	20.0195	40.0085	59.9976	80.0476	100.098
168.3	-14.0991	-10.8032	-7.50732	-4.5166	-1.28174	1.64795	4.45557	7.26318	10.376	14.0381	17.395	-100.098	-80.0781	-60.0891	-40.0391	-19.989	0	20.0195	40.0391	59.9976	80.0171	100.128
168.4	-14.0381	-10.6812	-7.50732	-4.45557	-1.2207	1.70898	4.39453	7.26318	10.498	14.0991	17.395	-100.067	-80.1697	-60.0891	-40.0085	-20.0195	0	19.989	40.0085	60.0586	80.0781	100.098
168.5	-13.916	-10.5591	-7.50732	-4.39453	-1.2207	1.70898	4.3335	7.14111	10.5591	14.1602	17.334	-100.098	-80.1086	-60.1196	-40.1001	-19.989	30.5176	20.0195	40.0391	59.9976	80.0171	100.128
168.6	-13.855	-10.498	-7.44629	-4.39453	-1.34277	1.64795	4.3335	7.14111	10.498	14.1602	17.395	-100.067	-80.1392	-60.0891	-40.0696	-20.05	61.0352	19.989	39.978	60.0891	80.0781	100.098
168.7	-13.7939	-10.498	-7.44629	-4.45557	-1.46484	1.58691	4.39453	7.14111	10.437	14.1602	17.395	-100.098	-80.1086	-60.0281	-40.0085	-19.989	30.5176	19.989	40.0085	60.0586	80.0476	100.128
168.8	-13.855	-10.5591	-7.38525	-4.5166	-1.46484	1.46484	4.45557	7.14111	10.376	14.0991	17.5171	-100.067	-80.1086	-60.0586	-39.978	-20.0806	-30.5176	20.0195	39.978	60.0586	80.0476	100.098
168.9	-13.916	-10.6201	-7.38525	-4.57764	-1.46484	1.40381	4.45557	7.20215	10.437	14.0991	17.5781	-100.098	-80.0476	-59.9976	-39.978	-20.0195	61.0352	20.0806	40.0085	60.0586	80.0781	100.098
169	-13.977	-10.7422	-7.38525	-4.63867	-1.46484	1.34277	4.39453	7.32422	10.6201	14.0991	17.6392	-100.098	-80.1392	-60.1196	-40.0391	-20.05	-30.5176	19.989	40.0696	60.0891	80.0476	100.037
169.1	-13.977	-10.8643	-7.44629	-4.63867	-1.52588	1.28174	4.27246	7.38525	10.6812	14.0991	17.7002	-100.037	-80.0781	-60.0891	-40.0085	-20.05	0	20.0195	39.978	60.0891	80.0171	100.098
169.2	-13.916	-10.9253	-7.56836	-4.63867	-1.52588	1.28174	4.27246	7.38525	10.5591	14.0991	17.6392	-100.098	-80.1086	-60.0891	-40.0391	-20.0195	30.5176	20.0195	40.0391	60.0281	80.0476	100.006
169.3	-13.916	-10.9253	-7.56836	-4.69971	-1.46484	1.28174	4.27246	7.26318	10.498	14.1602	17.6392	-100.098	-80.1697	-60.0891	-40.0696	-20.0195	30.5176	20.0195	40.0085	60.0586	80.0476	100.067
169.4	-13.977	-10.8643	-7.56836	-4.63867	-1.40381	1.28174	4.3335	7.20215	10.498	14.2212	17.6392	-100.128	-80.1086	-60.0586	-40.0696	-19.989	30.5176	20.0195	40.0696	59.9976	80.0476	100.128
169.5	-14.0381	-10.8032	-7.56836	-4.5166	-1.40381	1.28174	4.45557	7.20215	10.498	14.1602	17.5781	-100.128	-80.1697	-60.0586	-39.978	-20.0806	30.5176	20.0195	40.0391	60.0281	80.0781	100.098
169.6	-14.0991	-10.6812	-7.50732	-4.39453	-1.46484	1.28174	4.5166	7.26318	10.5591	14.0381	17.5781	-100.098	-80.1392	-60.0891	-40.0391	-20.0806	30.5176	19.989	39.978	59.9976	80.0781	100.098
169.7	-14.0381	-10.6812	-7.50732	-4.3335	-1.52588	1.28174	4.5166	7.26318	10.5591	13.916	17.4561	-100.098	-80.1392	-60.0586	-39.978	-20.0806	61.0352	20.05	39.9475	60.0586	80.0171	100.037
169.8	-14.0381	-10.6812	-7.50732	-4.3335	-1.52588	1.28174	4.39453	7.20215	10.498	13.916	17.395	-100.098	-80.1086	-60.0281	-39.978	-20.05	30.5176	19.989	40.0085	60.0281	80.0476	100.006
169.9	-13.977	-10.7422	-7.50732	-4.27246	-1.46484	1.34277	4.27246	7.14111	10.437	13.977	17.4561	-100.128	-80.1392	-60.1196	-40.0391	-19.989	0	19.989	40.1001	60.0281	80.0171	100.037
170	-13.977	-10.8032	-7.44629	-4.3335	-1.46484	1.34277	4.21143	7.14111	10.437	14.0991	17.4561	-100.098	-80.1086	-60.0891	-40.0391	-20.0806	-30.5176	20.0806	40.0391	60.0281	80.0171	100.037
170.1	-13.977	-10.8032	-7.44629	-4.45557	-1.52588	1.46484	4.27246	7.20215	10.437	14.2212	17.5171	-100.128	-80.1086	-60.0586	-40.0696	-20.0806	-61.0352	20.0195	40.0696	60.0586	79.9866	100.098
170.2	-13.916	-10.8032	-7.38525	-4.57764	-1.58691	1.52588	4.3335	7.26318	10.376	14.1602	17.4561	-100.098	-80.1086	-60.0281	-40.0391	-20.05	30.5176	20.0195	40.0085	60.0281	80.0476	100.067
170.3	-13.916	-10.7422	-7.44629	-4.57764	-1.58691	1.52588	4.39453	7.38525	10.376	14.0381	17.395	-100.098	-80.1392	-60.0281	-40.0696	-20.05	30.5176	20.05	40.0391	59.9976	80.0171	100.067
170.4	-13.855	-10.6812	-7.50732	-4.57764	-1.52588	1.52588	4.45557	7.44629	10.3149	13.977	17.334	-100.128	-80.0781	-60.0586	-40.0696	-20.0806	61.0352	20.05	40.0085	60.0586	80.0476	100.067
170.5	-13.916	-10.6812	-7.62939	-4.45557	-1.46484	1.46484	4.45557	7.44629	10.376	13.916	17.2729	-100.067	-80.0476	-60.1196	-40.0391	-20.05	0	20.0195	40.0391	60.0586	80.0476	100.037
170.6	-13.916	-10.6812	-7.69043	-4.39453	-1.46484	1.40381	4.3335	7.38525	10.437	13.916	17.2119	-100.067	-80.0781	-60.0586	-40.0391	-20.05	0	19.989	40.0085	60.0281	80.1086	100.128
170.7	-13.977	-10.7422	-7.75146	-4.39453	-1.52588	1.40381	4.21143	7.32422	10.498	13.916	17.2119	-100.098	-80.0781	-60.1196	-40.0696	-20.05	0	20.05	40.0085	60.0891	80.0171	100.159
170.8	-14.0381	-10.8032	-7.8125	-4.3335	-1.58691	1.52588	4.15039	7.32422	10.5591	13.977	17.2119	-100.128	-80.1086	-60.0586	-40.0391	-19.989	30.5176	20.0195	39.9475	60.0586	80.0171	100.098
170.9	-14.1602	-10.8643	-7.8125	-4.3335	-1.58691	1.58691	4.15039	7.32422	10.5591	14.1602	17.2729	-100.098	-80.1086	-60.0281	-40.1306	-20.05	30.5176	19.989	40.0391	60.0281	80.0476	100.067
171	-14.2822	-10.8643	-7.75146	-4.27246	-1.52588	1.58691	4.15039	7.32422	10.6812	14.2212	17.395	-100.098	-80.1392	-60.0586	-40.0696	-20.0806	30.5176	19.989	40.0085	60.0281	80.0171	100.098
171.1	-14.2212	-10.9253	-7.62939	-4.27246	-1.52588	1.52588	4.27246	7.26318	10.6812	14.1602	17.4561	-100.067	-80.1697	-60.0586	-40.0696	-19.989	0	19.989	40.0391	60.0586	80.0171	100.067
171.2	-14.1602	-10.9253	-7.50732	-4.3335	-1.46484	1.46484	4.39453	7.20215	10.7422	14.0381	17.5781	-100.098	-80.1086	-60.0281	-39.978	-20.0195	91.5527	20.05	40.0696	60.0281	80.0781	100.159
171.3	-14.0381	-10.9253	-7.44629	-4.39453	-1.46484	1.40381	4.5166	7.20215	10.7422	13.977	17.7002	-100.128	-80.1086	-60.0281	-39.9475	-20.0195	0	20.1111	40.0085	60.0281	80.0781	100.128
171.4	-13.977	-10.8643	-7.50732	-4.45557	-1.52588	1.40381	4.5166	7.26318	10.6812	13.977	17.7002	-100.067	-80.1086	-60.0281	-39.978	-20.0195	122.07	20.0195	40.0085	60.0891	80.0476	100.098
171.5	-13.977	-10.8032	-7.56836	-4.45557	-1.40381	1.40381	4.39453	7.38525	10.5591	14.0381	17.6392	-100.037	-80.1086	-60.0586	-39.978	-20.05	30.5176	19.9585	40.0085	60.0891	80.0476	100.098
171.6	-13.977	-10.6812	-7.62939	-4.39453	-1.34277	1.40381	4.3335	7.38525	10.437	14.0991	17.5781	-100.098	-80.1086	-60.0891	-40.0391	-20.0195	0	19.928	39.978	60.0891	80.0171	100.037
171.7	-14.0381	-10.6201	-7.62939	-4.39453	-1.2207	1.46484	4.3335	7.32422	10.376	14.0991	17.5171	-100.098	-80.0476	-60.0891	-40.0696	-19.928	0	19.989	40.0391	60.0281	80.0171	100.098
171.8	-14.0381	-10.6201	-7.56836	-4.39453	-1.15967	1.46484	4.39453	7.26318	10.437	14.1602	17.395	-100.098	-80.1392	-60.0586	-40.0696	-20.05	0	19.989	40.0696	60.0281	80.0476	100.128
171.9	-14.0991	-10.6812	-7.50732	-4.45557	-1.2207	1.40381	4.45557	7.20215	10.498	14.2212	17.395	-100.098	-80.0781	-60.0891	-40.0085	-20.05	30.5176	20.05	40.0696	60.0586	80.0781	100.067
172	-14.0991	-10.6812	-7.44629	-4.5166	-1.34277	1.34277	4.5166	7.20215	10.5591	14.2822	17.395	-100.128	-80.1392	-60.0281	-39.978	-20.05	0	20.05	40.0391	60.0586	80.0171	100.128
172.1	-14.0381	-10.7422	-7.50732	-4.5166	-1.40381	1.28174	4.45557	7.26318	10.6201	14.3433	17.4561	-100.098	-80.1392	-60.0586	-39.9475	-20.0195	61.0352	20.0195	40.0391	60.0891	80.0476	100.128
172.2	-14.0381	-10.7422	-7.50732	-4.5166	-1.40381	1.28174	4.39453	7.26318	10.5591	14.3433	17.4561	-100.067	-80.0781	-60.0586	-40.0391	-20.0195	61.0352	20.0195	40.0085	60.0891	80.0476	100.098
172.3	-13.977	-10.7422	-7.50732	-4.45557	-1.46484	1.34277	4.39453	7.26318	10.5591	14.2822	17.5171	-100.098	-80.1392	-60.1196	-39.978	-20.0195	30.5176	19.989	40.0391	60.0891	80.1392	100.037
172.4	-13.977	-10.7422	-7.44629	-4.3335	-1.52588	1.46484	4.39453	7.26318	10.498	14.2212	17.5171	-100.159	-80.1086	-60.0586	-40.0391	-19.989	30.5176	19.989	40.0391	60.0586	80.0476	100.037
172.5	-13.916	-10.7422	-7.38525	-4.3335	-1.52588	1.52588	4.3335	7.26318	10.498	14.1602	17.5171	-100.128	-80.1086	-60.1196	-40.0085	-20.0195	30.5176	19.989	40.0696	60.0586	80.0781	100.128
172.6	-13.855	-10.7422	-7.32422	-4.3335	-1.52588	1.52588	4.3335	7.26318	10.437	14.0991	17.4561	-100.159	-80.1392	-60.0586	-40.0696	-20.05	30.5176	20.0195	40.0391	60.0586	80.0781	100.067
172.7	-13.855	-10.7422	-7.32422	-4.45557	-1.52588	1.46484	4.3335	7.20215	10.437	14.1602	17.395	-100.159	-80.1086	-60.0281	-40.1001	-19.989	61.0352	20.0195	40.1001	60.0586	80.0781	100.098
172.8	-13.916	-10.6812	-7.38525	-4.5166	-1.46484	1.46484	4.27246	7.20215	10.437	14.1602	17.2729	-100.128	-80.0781	-60.0281	-40.0391	-20.0195	30.5176	20.0195	40.0391	60.0281	80.0171	100.098
172.9	-13.916	-10.6201	-7.44629	-4.5166	-1.40381	1.52588	4.27246	7.14111	10.498	14.0991	17.2729	-100.098	-80.0781	-60.0281	-39.978	-20.05	30.5176	19.989	40.0085	60.1196	80.0781	100.098
173	-13.855	-10.6201	-7.50732	-4.5166	-1.40381	1.58691	4.15039	7.08008	10.5591	14.0991	17.334	-100.128	-80.0781	-60.0586	-40.0696	-20.05	30.5176	20.0195	40.0696	60.0586	80.0476	100.067
173.1	-13.855	-10.6201	-7.56836	-4.45557	-1.40381	1.64795	4.08936	6.95801	10.6812	14.0991	17.4561	-100.159	-80.0781	-60.0586	-40.0085	-19.989	30.5176	20.0195	40.0696	60.0586	80.0476	100.098
173.2	-13.855	-10.6812	-7.56836	-4.45557	-1.40381	1.58691	4.08936	6.95801	10.7422	14.1602	17.5171	-100.128	-80.0781	-60.0891	-40.0391	-20.0195	0	19.989	40.0391	60.0586	80.0781	100.098
173.3	-13.916	-10.8032	-7.50732	-4.45557	-1.40381	1.46484	4.21143	7.01904	10.6812	14.1602	17.5171	-100.067	-80.1392	-60.0891	-40.0391	-20.0195	-30.5176	19.989	40.0391	60.0281	80.0781	100.159
173.4	-13.977	-10.9253	-7.56836	-4.5166	-1.52588	1.40381	4.27246	7.08008	10.5591	14.2212	17.5171	-100.159	-80.0781	-60.0281	-40.1001	-20.0195	30.5176	20.0806	40.0085	60.0281	80.0171	100.098
173.5	-14.0991	-10.9863	-7.62939	-4.57764	-1.52588	1.34277	4.3335	7.20215	10.437	14.2212	17.4561	-100.128	-80.0476	-60.0586	-40.0391	-19.9585	30.5176	19.9585	40.0391	60.0586	80.0476	100.159
173.6	-14.1602	-10.9863	-7.75146	-4.45557	-1.46484	1.34277	4.3335	7.32422	10.437	14.1602	17.4561	-100.159	-80.0476	-60.0281	-40.0696	-19.989	61.0352	20.05	40.1001	60.0891	80.1086	100.128
173.7	-14.2212	-10.9863	-7.75146	-4.3335	-1.46484	1.40381	4.27246	7.50732	10.498	14.0991	17.334	-100.128	-80.0476	-60.0891	-40.0696	-20.0195	61.0352	20.05	40.0696	60.0281	80.0171	100.128
173.8	-14.2212	-10.8643	-7.62939	-4.27246	-1.46484	1.40381	4.27246	7.62939	10.5591	14.0381	17.2729	-100.189	-80.0476	-60.0586	-40.0696	-20.0195	61.0352	20.05	40.0696	60.0281	80.0476	100.098
173.9	-14.1602	-10.6812	-7.44629	-4.3335	-1.46484	1.46484	4.27246	7.62939	10.5591	13.916	17.334	-100.128	-80.0781	-60.0891	-40.0391	-20.0806	-30.5176	20.0806	40.0391	60.0586	80.0781	100.098
174	-13.977	-10.5591	-7.38525	-4.39453	-1.46484	1.46484	4.3335	7.62939	10.5591	13.855	17.395	-100.098	-80.0476	-60.0891	-40.0696	-20.05	0	20.05	40.0391	60.0281	80.0781	100.037
174.1	-13.916	-10.5591	-7.32422	-4.5166	-1.46484	1.46484	4.3335	7.50732	10.498	13.916	17.4561	-100.098	-80.0476	-60.0586	-40.0391	-19.989	-30.5176	19.989	39.978	60.1196	80.0781	100.128
174.2	-13.916	-10.6201	-7.32422	-4.5166	-1.46484	1.46484	4.39453	7.32422	10.498	13.916	17.395	-100.159	-80.0781	-60.0586	-40.1001	-19.9585	0	19.989	40.0085	60.0281	80.0171	100.159
174.3	-13.916	-10.6812	-7.38525	-4.39453	-1.46484	1.40381	4.45557	7.20215	10.437	13.977	17.2729	-100.098	-80.0781	-60.0281	-40.1001	-19.989	0	20.0195	40.0696	60.0891	80.0171	100.098
174.4	-13.916	-10.7422	-7.38525	-4.27246	-1.46484	1.34277	4.45557	7.08008	10.437	13.977	17.2119	-100.128	-80.1697	-60.0281	-40.0085	-19.9585	0	20.0195	40.0391	60.0281	80.1086	100.128
174.5	-13.916	-10.7422	-7.44629	-4.21143	-1.40381	1.28174	4.45557	7.08008	10.498	13.977	17.2119	-100.128	-80.0476	-60.0586	-40.0391	-20.0195	0	20.0195	40.0391	59.9976	80.0171	100.128
174.6	-13.855	-10.6812	-7.38525	-4.21143	-1.34277	1.34277	4.45557	7.14111	10.5591	13.977	17.2119	-100.098	-80.0171	-60.0891	-40.0085	-20.0195	0	20.05	40.0391	60.0586	80.1392	100.128
174.7	-13.855	-10.6201	-7.38525	-4.3335	-1.2207	1.40381	4.45557	7.20215	10.6201	14.0381	17.2729	-100.098	-80.0781	-60.0586	-40.0085	-20.0195	-61.0352	19.989	39.978	60.0891	80.1086	100.189
174.8	-13.916	-10.498	-7.32422	-4.3335	-1.2207	1.46484	4.45557	7.20215	10.6201	14.1602	17.395	-100.098	-80.0476	-60.0891	-40.0391	-19.8975	0	19.989	40.0085	60.0891	80.0781	100.128
174.9	-13.916	-10.498	-7.38525	-4.3335	-1.15967	1.52588	4.45557	7.20215	10.6201	14.3433	17.4561	-100.098	-80.0781	-60.0586	-40.0696	-19.9585	30.5176	19.9585	40.0696	60.1196	80.1392	100.159
175	-13.977	-10.437	-7.44629	-4.3335	-1.2207	1.58691	4.5166	7.20215	10.6201	14.4043	17.5781	-100.098	-80.0781	-60.0586	-40.0391	-19.928	0	19.9585	40.0085	60.0586	80.0781	100.128
175.1	-13.977	-10.437	-7.50732	-4.39453	-1.28174	1.52588	4.5166	7.26318	10.5591	14.4043	17.5781	-100.128	-80.1392	-60.0586	-40.0696	-20.0195	0	20.1111	40.0696	60.0891	80.0781	100.098
175.2	-13.977	-10.498	-7.50732	-4.45557	-1.40381	1.46484	4.45557	7.38525	10.5591	14.3433	17.5781	-100.128	-80.1392	-60.0586	-40.0085	-20.0195	0	19.989	40.0696	60.0586	80.0171	100.128
175.3	-13.977	-10.6201	-7.62939	-4.5166	-1.46484	1.34277	4.39453	7.44629	10.5591	14.2212	17.5171	-100.098	-80.1392	-60.1501	-40.0085	-19.9585	30.5176	19.989	40.0696	60.0891	80.0476	100.159
175.4	-13.916	-10.6812	-7.69043	-4.57764	-1.52588	1.34277	4.39453	7.44629	10.5591	14.0991	17.5171	-100.098	-80.0781	-60.0586	-40.0391	-20.0195	0	20.0195	40.0085	60.1501	80.0781	100.128
175.5	-13.855	-10.6201	-7.75146	-4.63867	-1.52588	1.34277	4.39453	7.38525	10.6201	14.0991	17.6392	-100.098	-79.9866	-60.0281	-40.0085	-19.989	0	19.989	40.0085	60.1196	80.0781	100.159
175.6	-13.855	-10.5591	-7.69043	-4.63867	-1.52588	1.40381	4.39453	7.32422	10.6812	14.1602	17.8223	-100.098	-80.0781	-60.0891	-40.0696	-20.0195	-30.5176	19.928	40.0391	60.1501	80.0476	100.098
175.7	-13.855	-10.6201	-7.62939	-4.57764	-1.40381	1.46484	4.3335	7.32422	10.7422	14.1602	17.9443	-100.128	-80.1086	-60.0891	-40.0085	-20.05	-30.5176	19.9585	40.0391	60.0586	80.1086	100.067
175.8	-13.7939	-10.6812	-7.50732	-4.45557	-1.2207	1.52588	4.39453	7.26318	10.7422	14.1602	17.8833	-100.098	-80.0781	-60.1196	-40.0696	-20.0195	0	20.0806	40.0391	60.1196	80.1392	100.128
175.9	-13.7939	-10.7422	-7.44629	-4.39453	-1.15967	1.52588	4.45557	7.20215	10.6812	14.0991	17.7612	-100.159	-80.1086	-60.0891	-40.0696	-19.989	0	19.989	40.0391	60.0586	80.0781	100.189
176	-13.7939	-10.6812	-7.44629	-4.3335	-1.2207	1.52588	4.45557	7.26318	10.6201	14.0381	17.6392	-100.128	-80.0781	-60.1196	-40.0696	-20.05	30.5176	20.0195	40.0391	60.0281	80.1086	100.098
176.1	-13.855	-10.5591	-7.50732	-4.27246	-1.34277	1.52588	4.5166	7.32422	10.5591	14.0381	17.5171	-100.128	-80.1086	-60.0586	-40.0085	-20.0195	0	20.0195	40.0391	60.0586	80.0476	100.159
176.2	-13.916	-10.5591	-7.50732	-4.27246	-1.46484	1.52588	4.45557	7.44629	10.5591	14.0991	17.395	-100.159	-80.1086	-60.1196	-40.0391	-20.0195	61.0352	20.0806	40.0391	60.0891	80.0476	100.128
176.3	-13.977	-10.5591	-7.50732	-4.27246	-1.52588	1.52588	4.39453	7.50732	10.5591	14.2212	17.334	-100.128	-80.0781	-60.0891	-40.0391	-19.989	0	19.989	40.0391	60.0891	80.1086	100.128
176.4	-14.0381	-10.5591	-7.44629	-4.27246	-1.46484	1.52588	4.3335	7.44629	10.498	14.2212	17.2729	-100.22	-80.0171	-60.0586	-40.0085	-20.0195	0	19.989	40.0085	60.0891	80.0476	100.037
176.5	-14.0381	-10.6201	-7.44629	-4.39453	-1.46484	1.52588	4.27246	7.44629	10.498	14.2212	17.334	-100.159	-80.0781	-60.0891	-40.0391	-20.05	-30.5176	19.9585	40.0391	60.0891	80.1392	100.128
176.6	-14.0381	-10.6201	-7.44629	-4.5166	-1.46484	1.58691	4.3335	7.32422	10.498	14.2212	17.4561	-100.22	-80.0476	-60.1196	-40.0391	-19.9585	0	20.0195	40.0391	60.0891	80.1697	100.159
176.7	-14.0381	-10.6201	-7.44629	-4.63867	-1.46484	1.58691	4.39453	7.20215	10.5591	14.1602	17.6392	-100.159	-80.0476	-60.1196	-40.0391	-20.0806	-61.0352	20.0195	40.0391	60.0586	80.0781	100.128
176.8	-14.0381	-10.6201	-7.44629	-4.69971	-1.46484	1.64795	4.39453	7.20215	10.6201	14.0991	17.7612	-100.159	-80.0476	-60.0891	-40.0391	-19.989	0	20.0195	40.0391	60.0586	80.0476	100.098
176.9	-14.0381	-10.6201	-7.50732	-4.69971	-1.46484	1.64795	4.45557	7.20215	10.5591	14.0991	17.7612	-100.159	-80.0781	-60.0586	-40.0696	-20.05	30.5176	20.0195	40.0696	60.0891	80.0476	100.067
177	-14.0381	-10.6812	-7.44629	-4.57764	-1.40381	1.70898	4.45557	7.20215	10.5591	14.0991	17.7612	-100.159	-80.0781	-60.0891	-40.0391	-20.0195	-30.5176	20.05	40.0085	60.0586	80.0781	100.128
177.1	-13.916	-10.6812	-7.44629	-4.39453	-1.40381	1.70898	4.45557	7.26318	10.498	14.0991	17.7612	-100.128	-80.0476	-60.0891	-40.0391	-20.0806	0	20.05	40.0391	60.1501	80.0476	100.098
177.2	-13.855	-10.5591	-7.44629	-4.3335	-1.34277	1.77002	4.45557	7.32422	10.437	14.0991	17.7002	-100.098	-80.0171	-60.0891	-40.1001	-20.0195	30.5176	19.989	39.978	60.0891	80.1392	100.128
177.3	-13.7939	-10.437	-7.50732	-4.27246	-1.34277	1.77002	4.45557	7.44629	10.437	14.0991	17.6392	-100.128	-80.0781	-60.1501	-40.0085	-20.0806	-30.5176	20.0195	40.0085	60.0281	80.0476	100.128
177.4	-13.7939	-10.437	-7.56836	-4.3335	-1.40381	1.64795	4.45557	7.50732	10.437	14.1602	17.5171	-100.159	-80.0476	-60.1196	-40.0696	-19.989	-61.0352	19.9585	40.0085	60.0586	80.0781	100.128
177.5	-13.855	-10.5591	-7.56836	-4.3335	-1.46484	1.46484	4.39453	7.50732	10.498	14.2212	17.4561	-100.128	-80.0476	-60.0281	-40.0696	-19.989	-30.5176	20.0195	40.0085	60.0281	80.1086	100.128
177.6	-13.7939	-10.6812	-7.56836	-4.45557	-1.46484	1.40381	4.39453	7.50732	10.498	14.2212	17.4561	-100.189	-80.1086	-60.0586	-40.0696	-19.9585	-91.5527	20.05	40.0696	60.0891	80.0781	100.128
177.7	-13.7939	-10.7422	-7.56836	-4.45557	-1.40381	1.34277	4.3335	7.38525	10.5591	14.2212	17.4561	-100.159	-80.0476	-60.0586	-40.0696	-20.0195	0	19.989	40.0696	60.0586	80.0476	100.128
177.8	-13.7329	-10.7422	-7.56836	-4.39453	-1.34277	1.40381	4.3335	7.32422	10.498	14.2212	17.395	-100.159	-80.1086	-60.0586	-40.0391	-19.9585	30.5176	19.989	40.0696	60.0586	80.0476	100.159
177.9	-13.7939	-10.6812	-7.56836	-4.3335	-1.34277	1.40381	4.3335	7.26318	10.376	14.2822	17.395	-100.098	-80.0171	-60.1196	-39.978	-20.0195	0	20.0195	40.0391	60.0891	80.0781	100.159
178	-4.57764	-2.31934	-0.488281	1.15967	1.83105	1.46484	1.46484	2.31934	3.84521	6.65283	9.15527	0	0.0915527	0	0	-0.0305176	0	0.0305176	0	0.0305176	0	0
178.1	108.765	93.2007	74.585	54.1992	31.0669	1.52588	-25.6958	-47.7905	-67.3828	-83.8623	-97.7783	0	0.0305176	-0.0610352	0.0305176	0	0	0.0305176	0	0.0305176	0.0610352	0.0305176
178.2	351.135	290.466	225.281	156.86	85.5102	1.58691	-77.5757	-146.606	-212.097	-273.56	-330.261	0	-0.0305176	-0.0305176	0.0305176	-0.0305176	0	0	0	0.0305176	0.0305176	-0.0305176
178.3	585.327	477.295	365.478	250.366	133.545	1.58691	-124.329	-238.342	-349.121	-456.482	-559.204	0	0.0305176	-0.0305176	0	0.0305176	-30.5176	-0.0610352	0	0.0305176	0.0305176	0.0305176
178.4	695.74	563.171	428.162	290.649	153.015	1.52588	-144.226	-279.48	-412.659	-543.884	-671.753	-0.0305176	0.0915527	-0.0305176	0	0	0	0	0	0.0305176	0	0.0915527
178.5	668.396	538.818	407.776	275.33	143.433	1.46484	-136.108	-266.235	-395.447	-524.109	-650.574	-0.0610352	0.0305176	-0.0305176	-0.0610352	0	-61.0352	0	-0.0610352	0.0305176	0.0305176	0.0305176
178.6	554.81	446.472	336.731	226.501	117.126	1.40381	-111.267	-219.666	-327.881	-436.401	-543.518	0.0305176	0	-0.0610352	0	0	0	0.0305176	0	0.0305176	0.0305176	0.0305176
178.7	415.771	334.473	251.587	168.884	86.9141	1.46484	-82.2144	-163.757	-245.422	-327.82	-409.18	-0.0305176	0	-0.0305176	-0.0305176	0	30.5176	0.0610352	0.0305176	0.0610352	0	0.0305176
178.8	290.955	234.192	175.842	117.859	60.6079	1.52588	-56.7017	-113.953	-171.387	-229.492	-287.048	-0.0610352	0	-0.0610352	0.0610352	0	-30.5176	0	0	0.0610352	-0.0305176	0.0610352
178.9	195.679	157.654	118.347	79.3457	40.9546	1.58691	-37.3535	-75.9888	-114.685	-153.992	-192.993	-0.0305176	0.0305176	-0.0610352	0.0305176	0	0	0	0	0.0610352	0	0
179	129.639	104.492	78.6133	52.7954	27.4048	1.58691	-23.9868	-49.5605	-75.2563	-101.379	-127.258	-0.0305176	0.0305176	-0.0305176	0	0.0305176	-30.5176	0	0	0.0610352	0	0.0305176
179.1	86.3037	69.5801	52.4902	35.4614	18.6157	1.52588	-15.2588	-32.0435	-49.2554	-66.7725	-83.8013	-0.0610352	-0.0305176	-0.0610352	0.0305176	0.0610352	-30.5176	0	0	0	0.0305176	0
179.2	58.5327	47.1802	35.8276	24.353	13.0005	1.46484	-9.70459	-20.813	-32.5317	-44.5557	-55.9082	-0.0305176	0	0	0	0	-61.0352	0	0.0610352	0	0.0305176	0
179.3	40.7715	32.959	25.2075	17.2119	9.39941	1.34277	-6.10352	-13.7329	-21.8506	-30.2124	-38.0249	-0.0305176	0.0610352	-0.0305176	-0.0305176	0.0610352	-30.5176	0.0305176	0.0305176	0	0	-0.0305176
179.4	29.2969	23.7427	18.4937	12.5122	7.08008	1.2207	-3.84521	-9.21631	-15.0146	-20.9351	-26.4893	-0.0305176	0.0305176	0.0305176	-0.0305176	-0.0305176	-61.0352	0.0305176	-0.0610352	0.0610352	0	0
179.5	21.9116	17.8223	14.0381	9.52148	5.61523	1.2207	-2.50244	-6.40869	-10.7422	-14.8926	-19.043	0	0.0305176	0	0	-0.0610352	0	0	0	0.0305176	0.0610352	0.0610352
179.6	17.0898	13.977	11.0474	7.56836	4.57764	1.34277	-1.52588	-4.5166	-7.87353	-10.8643	-14.1602	0	0.0305176	0	0.0305176	0	0	0	-0.0305176	-0.0915527	0.0305176	0.0610352
179.7	13.855	11.4136	9.0332	6.40869	3.84521	1.52588	-0.854492	-3.23486	-5.92041	-8.36182	-10.9863	0	0.0305176	-0.0610352	-0.0305176	0.0305176	-30.5176	0	0	0.0305176	0.0305176	0.0915527
179.8	11.6577	9.76562	7.69043	5.61523	3.41797	1.64795	-0.305176	-2.38037	-4.57764	-6.71387	-8.91113	0.0305176	0.0305176	-0.0915527	0.0305176	0	0	0	-0.0305176	0	0.0610352	0
179.9	10.1318	8.72803	6.71387	5.06592	3.11279	1.70898	-0.0610352	-1.77002	-3.60107	-5.5542	-7.44629	-0.0610352	0	-0.0610352	0.0305176	0.0915527	-30.5176	0	-0.0305176	0.0305176	0.0305176	-0.0305176
180	9.09424	7.93457	6.10352	4.63867	2.92969	1.70898	0	-1.34277	-2.92969	-4.76074	-6.28662	-0.0305176	-0.0305176	0	-0.0305176	0	-30.5176	-0.0305176	0	-0.0610352	0.0610352	-0.0305176
180.1	8.36182	7.32422	5.7373	4.27246	2.74658	1.64795	0.0610352	-1.0376	-2.44141	-4.21143	-5.49316	-0.0305176	0	0	-0.0305176	0	-61.0352	0.0305176	0.0305176	-0.0305176	0.0305176	-0.0305176
180.2	7.8125	6.89697	5.43213	3.90625	2.56348	1.64795	0.12207	-0.854492	-2.0752	-3.78418	-4.88281	0.0305176	0.0305176	0	-0.0305176	-0.0305176	-30.5176	0.0305176	0	0	0	0.0305176
180.3	7.44629	6.53076	5.18799	3.60107	2.44141	1.58691	0.305176	-0.732422	-1.89209	-3.54004	-4.5166	0.0305176	0	-0.0305176	0	0.0305176	-30.5176	0.0305176	-0.0305176	0.0305176	-0.0305176	0.0610352
180.4	7.08008	6.16455	5.00488	3.41797	2.38037	1.52588	0.427246	-0.671387	-1.70898	-3.35693	-4.27246	0	0	0.0305176	0	-0.0305176	-30.5176	0.0305176	0	0	0.0610352	0.0305176
180.5	6.83594	5.85937	4.76074	3.23486	2.31934	1.52588	0.549316	-0.549316	-1.58691	-3.11279	-3.96728	-0.0305176	0.0610352	0.0305176	0.0305176	0	0	0.0305176	0	0.0305176	0.0305176	0.0305176
180.6	6.5918	5.7373	4.57764	3.17383	2.31934	1.52588	0.610352	-0.488281	-1.46484	-2.86865	-3.72314	-0.0610352	0	0.0610352	-0.0305176	-0.0610352	-61.0352	0.0610352	0	0	0.0610352	-0.0305176
180.7	6.34766	5.61523	4.45557	3.11279	2.38037	1.52588	0.610352	-0.427246	-1.40381	-2.62451	-3.54004	0	-0.0305176	-0.0305176	0.0305176	-0.0305176	-30.5176	0	-0.0305176	0	0.0305176	-0.0305176
180.8	6.22559	5.5542	4.45557	3.11279	2.38037	1.46484	0.610352	-0.427246	-1.40381	-2.31934	-3.35693	-0.0610352	0	-0.0305176	0	-0.0305176	0	-0.0305176	0.0305176	-0.0610352	0.0305176	0.0915527
180.9	6.10352	5.43213	4.39453	3.17383	2.31934	1.40381	0.610352	-0.305176	-1.34277	-2.19727	-3.11279	-0.0305176	-0.0305176	0	-0.0305176	-0.0610352	-30.5176	0	0	0.0305176	0.0610352	0.0305176
181	5.98144	5.24902	4.27246	3.17383	2.31934	1.40381	0.610352	-0.183105	-1.28174	-2.01416	-2.86865	0	0	-0.0305176	-0.0305176	-0.0305176	-91.5527	0	-0.0305176	-0.0610352	-0.0610352	-0.0305176
181.1	5.79834	5.06592	4.08936	3.17383	2.2583	1.40381	0.549316	-0.12207	-1.09863	-1.70898	-2.68555	-0.0305176	0.0610352	0.0305176	0.0305176	-0.0915527	0	0.0305176	0	0	-0.0305176	0.0305176
181.2	5.61523	4.94385	3.90625	3.05176	2.2583	1.46484	0.549316	0	-0.976562	-1.52588	-2.56348	0	0	0	0	-0.0305176	0	0	0.0305176	0.0305176	0	0
181.3	5.5542	4.82178	3.84521	2.99072	2.2583	1.52588	0.549316	0	-0.854492	-1.46484	-2.56348	0	0.0305176	0.0305176	-0.0610352	-0.0305176	0	0.0305176	-0.0305176	-0.0305176	0	-0.0305176
181.4	5.49316	4.69971	3.90625	2.92969	2.2583	1.58691	0.610352	0.0610352	-0.793457	-1.34277	-2.44141	-0.0305176	0	-0.0610352	0.0305176	-0.0305176	-30.5176	-0.0305176	-0.0610352	0	0.0305176	0
181.5	5.37109	4.57764	3.90625	2.92969	2.31934	1.70898	0.610352	0.0610352	-0.732422	-1.28174	-2.31934	0	0	-0.0610352	0.0305176	0	-61.0352	0	-0.0305176	0	0.0305176	0
181.6	5.24902	4.39453	3.84521	2.99072	2.31934	1.70898	0.610352	0.0610352	-0.610352	-1.34277	-2.13623	0.0305176	-0.0305176	-0.12207	0.0305176	-0.0305176	-30.5176	0.0305176	-0.0305176	0.0305176	-0.0305176	0
181.7	5.00488	4.3335	3.72314	3.05176	2.19727	1.64795	0.671387	0.12207	-0.549316	-1.46484	-1.95312	0	0	0	-0.0305176	-0.0610352	-30.5176	-0.0305176	-0.0305176	0.0305176	-0.0305176	0.0915527
181.8	4.88281	4.39453	3.72314	2.92969	2.01416	1.52588	0.732422	0.12207	-0.488281	-1.46484	-1.83105	0.0305176	0	-0.0610352	0	0.0305176	0	0	0	-0.0305176	-0.0610352	0
181.9	4.94385	4.45557	3.66211	2.74658	1.95312	1.40381	0.854492	0.0610352	-0.427246	-1.40381	-1.70898	0	0	0	-0.0305176	-0.0305176	30.5176	0.0305176	0	-0.0610352	-0.0610352	-0.0305176
182	5.00488	4.3335	3.54004	2.56348	1.89209	1.34277	0.976562	0	-0.427246	-1.28174	-1.58691	0	0	0.0610352	0.0305176	-0.0915527	-30.5176	0.0305176	0.0305176	-0.0305176	-0.0305176	0
182.1	5.00488	4.15039	3.41797	2.50244	1.95312	1.34277	1.09863	0.0610352	-0.427246	-1.09863	-1.52588	0.0610352	0	0	0.0610352	0	0	0.0305176	0.0305176	0.0305176	0	0.0305176
182.2	4.88281	3.96728	3.23486	2.50244	1.95312	1.40381	1.09863	0.183105	-0.427246	-1.0376	-1.46484	-0.0305176	0.0305176	0	0.0610352	0.0305176	91.5527	0.0305176	0	0.0610352	0	0
182.3	4.69971	3.84521	3.11279	2.50244	2.01416	1.52588	1.09863	0.305176	-0.427246	-0.976562	-1.46484	0.0305176	0	-0.0915527	0	0.0305176	61.0352	-0.0305176	-0.0610352	0.0610352	0	0.0305176
182.4	4.5166	3.78418	2.99072	2.56348	2.01416	1.64795	0.976562	0.366211	-0.366211	-0.915527	-1.46484	0	0.0305176	0	0.0305176	0.0305176	30.5176	-0.0610352	0.0305176	0.0610352	-0.0915527	0
182.5	4.3335	3.78418	2.92969	2.56348	1.95312	1.64795	0.854492	0.366211	-0.305176	-0.854492	-1.52588	-0.0610352	0.0610352	0	0	0.0305176	30.5176	-0.0305176	0.0305176	0.0610352	0	-0.0305176
182.6	4.27246	3.78418	2.99072	2.56348	1.95312	1.58691	0.732422	0.366211	-0.183105	-0.793457	-1.52588	-0.0305176	0	0.0305176	0.0305176	0.0305176	30.5176	-0.0305176	0.0305176	0	0.0305176	-0.12207
182.7	4.27246	3.84521	2.99072	2.56348	1.89209	1.46484	0.732422	0.366211	-0.12207	-0.793457	-1.46484	0.0610352	-0.0305176	-0.0305176	0	-0.0305176	0	-0.0305176	0.12207	0	-0.0305176	-0.0305176
182.8	4.27246	3.78418	2.99072	2.56348	1.83105	1.40381	0.732422	0.366211	-0.12207	-0.793457	-1.40381	-0.0305176	0	0.0305176	0.0305176	0	30.5176	0.0305176	0.0610352	0	0	0.0305176
182.9	4.27246	3.78418	2.99072	2.50244	1.83105	1.40381	0.793457	0.366211	-0.12207	-0.854492	-1.34277	0.0610352	0	0	0	0	91.5527	0	0.0610352	0	-0.0305176	0
183	4.3335	3.78418	3.05176	2.38037	1.83105	1.46484	0.854492	0.366211	-0.183105	-0.915527	-1.34277	0	0.0305176	-0.0610352	0.0610352	0.0305176	30.5176	0	-0.0305176	0.0305176	0	0.0305176
183.1	4.27246	3.72314	3.17383	2.31934	1.89209	1.46484	0.854492	0.427246	-0.183105	-0.915527	-1.34277	0	0.0610352	0	-0.0305176	-0.0305176	0	0.0305176	-0.0610352	0	0.0610352	-0.0610352
183.2	4.21143	3.72314	3.23486	2.31934	1.95312	1.46484	0.915527	0.427246	-0.183105	-0.976562	-1.28174	-0.0610352	0	0	0	0.0305176	-30.5176	0	0.0305176	0.0305176	0.0305176	0
183.3	4.15039	3.66211	3.2959	2.31934	1.95312	1.40381	0.976562	0.427246	-0.183105	-0.915527	-1.2207	-0.0610352	0	0	0	0.0610352	30.5176	0.0915527	-0.0305176	0	0.0610352	-0.0305176
183.4	4.08936	3.66211	3.2959	2.44141	2.01416	1.40381	0.976562	0.427246	-0.183105	-0.854492	-1.15967	-0.0915527	0	-0.0610352	0.0610352	0.0305176	-30.5176	0	0.0305176	0	0.0305176	-0.0305176
183.5	4.02832	3.66211	3.17383	2.50244	2.01416	1.40381	0.976562	0.427246	-0.12207	-0.793457	-1.09863	-0.0305176	-0.0305176	0.0305176	0	0.0305176	30.5176	0.0305176	-0.0610352	0	0.0305176	0
183.6	4.02832	3.66211	3.11279	2.56348	2.01416	1.46484	0.976562	0.427246	0	-0.732422	-1.0376	0.0610352	0	0.0305176	-0.0915527	0	30.5176	-0.0305176	0.0610352	0	-0.0305176	-0.0305176
183.7	4.02832	3.60107	3.05176	2.50244	2.01416	1.46484	0.854492	0.488281	0	-0.610352	-1.0376	0	0.0305176	0.0305176	-0.0305176	-0.0305176	0	-0.0305176	0	-0.0305176	0.0305176	0
183.8	4.02832	3.54004	2.92969	2.38037	2.01416	1.58691	0.732422	0.427246	0	-0.549316	-1.09863	-0.0305176	0.0305176	0.0915527	-0.0610352	0	0	-0.0305176	0.0305176	-0.0305176	0.0610352	0
183.9	3.96728	3.54004	2.74658	2.2583	2.01416	1.58691	0.610352	0.366211	0.0610352	-0.488281	-1.09863	0	0	0	0	0.0305176	-61.0352	0.0610352	-0.0305176	-0.0305176	0.0305176	0
184	3.84521	3.479	2.68555	2.19727	1.95312	1.64795	0.610352	0.244141	0.12207	-0.427246	-0.976562	-0.0305176	-0.0305176	0	-0.0305176	-0.0305176	-30.5176	-0.0305176	-0.0305176	0.0305176	0.0610352	-0.0305176
184.1	3.72314	3.35693	2.68555	2.19727	1.89209	1.64795	0.732422	0.244141	0.12207	-0.305176	-0.854492	-0.0305176	0.0305176	0.0305176	0.0305176	0.0305176	-30.5176	-0.0610352	0.0305176	0.0915527	0.0305176	-0.0305176
184.2	3.60107	3.35693	2.62451	2.2583	1.89209	1.58691	0.915527	0.305176	0.0610352	-0.244141	-0.732422	-0.0305176	-0.0305176	-0.0610352	-0.0610352	0.0610352	30.5176	-0.0305176	0	0	0.0305176	-0.0610352
184.3	3.54004	3.23486	2.62451	2.2583	1.95312	1.52588	1.09863	0.427246	0	-0.244141	-0.671387	-0.0305176	0.0305176	0.0305176	-0.0610352	0.0305176	0	-0.0305176	0.0305176	0.0305176	-0.0305176	-0.0610352
184.4	3.54004	3.11279	2.68555	2.2583	2.01416	1.52588	1.15967	0.549316	-0.0610352	-0.305176	-0.610352	0	0	0.0610352	-0.0305176	-0.0305176	30.5176	0	0.0305176	-0.0305176	0.0305176	-0.0305176
184.5	3.60107	3.05176	2.74658	2.19727	1.95312	1.52588	1.15967	0.671387	-0.0610352	-0.305176	-0.671387	0.0610352	0.0305176	0.0305176	-0.0305176	0	61.0352	0	0.0610352	-0.0305176	0	-0.0305176
184.6	3.66211	3.05176	2.80762	2.2583	1.89209	1.52588	1.09863	0.671387	-0.0610352	-0.305176	-0.793457	0.0305176	0	0.0305176	0	0	30.5176	0	-0.0305176	-0.0305176	0	0.0305176
184.7	3.66211	3.05176	2.74658	2.31934	1.77002	1.40381	1.15967	0.732422	0	-0.366211	-0.793457	-0.0305176	0.0305176	0.0305176	0.0305176	0	-30.5176	-0.0610352	-0.0305176	-0.0305176	0.0610352	0.0305176
184.8	3.72314	2.99072	2.74658	2.31934	1.64795	1.34277	1.15967	0.671387	0.12207	-0.366211	-0.793457	0.0305176	0	-0.0305176	0	0	30.5176	-0.0305176	-0.0305176	-0.0610352	0	0.0305176
184.9	3.66211	3.05176	2.74658	2.2583	1.64795	1.34277	1.15967	0.549316	0.244141	-0.366211	-0.671387	0	0	0.0305176	-0.0305176	0.0305176	30.5176	-0.0305176	-0.0305176	0	0.0305176	0.0305176
185	3.60107	3.05176	2.68555	2.19727	1.70898	1.34277	1.09863	0.427246	0.305176	-0.244141	-0.610352	0	0	0	-0.0305176	-0.0305176	0	-0.0610352	0.0305176	0.0305176	0	0
185.1	3.60107	3.05176	2.62451	2.19727	1.70898	1.34277	0.976562	0.427246	0.244141	-0.183105	-0.549316	0.0305176	-0.0305176	0.0915527	-0.0305176	0.0305176	30.5176	-0.0305176	0.0305176	0	0.0305176	0
185.2	3.60107	2.92969	2.56348	2.19727	1.70898	1.34277	0.976562	0.488281	0.183105	-0.12207	-0.549316	0.0305176	-0.0305176	0.0610352	-0.0305176	-0.0610352	30.5176	0	0	-0.0305176	-0.0610352	0.0305176
185.3	3.54004	2.86865	2.56348	2.0752	1.77002	1.34277	0.976562	0.610352	0.12207	-0.12207	-0.488281	0.0610352	0	0.0305176	0.0305176	0.0305176	30.5176	0.0305176	0	-0.0305176	-0.0305176	-0.0610352
185.4	3.479	2.80762	2.56348	2.01416	1.77002	1.28174	1.0376	0.732422	0.183105	-0.183105	-0.427246	0.0305176	0	-0.0305176	0	0	-30.5176	0.0305176	0	0.0305176	-0.0305176	0
185.5	3.41797	2.80762	2.56348	2.01416	1.83105	1.34277	1.0376	0.793457	0.183105	-0.183105	-0.366211	0	0.0305176	-0.0305176	0.0305176	0	0	-0.0305176	0	0	0	-0.0305176
185.6	3.35693	2.74658	2.50244	2.01416	1.83105	1.46484	1.0376	0.793457	0.244141	-0.244141	-0.366211	-0.0305176	0.0915527	0	0	0.0305176	91.5527	-0.0305176	0.0305176	0	0.0305176	0.0305176
185.7	3.2959	2.80762	2.44141	2.01416	1.83105	1.52588	1.0376	0.671387	0.183105	-0.305176	-0.488281	0	0	0	-0.0305176	0.0305176	0	-0.0305176	0.0305176	-0.0305176	-0.0305176	0
185.8	3.35693	2.86865	2.38037	2.01416	1.77002	1.52588	0.976562	0.549316	0.12207	-0.244141	-0.549316	-0.0305176	0	0	0	0.0915527	0	-0.0305176	0.0305176	0	0.0305176	0
185.9	3.2959	2.86865	2.31934	2.01416	1.77002	1.52588	0.915527	0.427246	0.12207	-0.183105	-0.488281	-0.0610352	-0.0305176	0	-0.0305176	0	30.5176	-0.0305176	0	0.0915527	-0.0305176	-0.0305176
186	3.2959	2.86865	2.44141	2.01416	1.70898	1.52588	0.976562	0.366211	0.183105	-0.12207	-0.488281	0	0	0.0610352	0	0	61.0352	0	0.0915527	0	0	0
186.1	3.23486	2.80762	2.50244	2.0752	1.77002	1.52588	1.09863	0.305176	0.244141	-0.0610352	-0.427246	0.0915527	0	0.0305176	0	0.0305176	61.0352	-0.0305176	0.0610352	-0.0305176	0	0.0305176
186.2	3.23486	2.86865	2.62451	2.0752	1.77002	1.46484	1.2207	0.488281	0.305176	-0.12207	-0.427246	0	0.0305176	0	0	0.0305176	91.5527	0	0.0610352	0.0305176	0	-0.0305176
186.3	3.17383	2.99072	2.62451	2.0752	1.83105	1.40381	1.2207	0.671387	0.366211	-0.12207	-0.488281	0	0	0.0305176	0	0.0610352	-61.0352	0.0610352	0.0305176	0.0305176	-0.0610352	-0.0305176
186.4	3.17383	3.05176	2.50244	2.01416	1.83105	1.40381	1.15967	0.854492	0.488281	-0.12207	-0.549316	0.0305176	0.0305176	-0.0305176	0.0305176	0.0610352	30.5176	-0.0305176	0.0305176	0	-0.0305176	0.0610352
186.5	3.11279	2.99072	2.38037	1.95312	1.83105	1.34277	1.09863	0.915527	0.488281	-0.0610352	-0.549316	0.0305176	0.0305176	0.0305176	0	-0.0305176	-30.5176	-0.0610352	-0.0610352	0.0305176	0.0305176	0
186.6	3.05176	2.80762	2.31934	1.95312	1.70898	1.40381	1.0376	0.915527	0.427246	-0.0610352	-0.549316	0	0	-0.0305176	-0.0305176	0.0610352	30.5176	-0.0305176	0.0305176	0	0	0
186.7	3.11279	2.68555	2.2583	1.95312	1.64795	1.52588	1.0376	0.854492	0.366211	0	-0.427246	-0.0305176	0	0.0610352	0	0.0915527	0	-0.0610352	0.0305176	0.0305176	0.0305176	0
186.8	3.17383	2.62451	2.31934	1.95312	1.70898	1.64795	1.0376	0.793457	0.366211	0.0610352	-0.305176	0.0915527	0	0.0610352	-0.0305176	0.0305176	61.0352	0	0.0305176	0.0915527	0	-0.0305176
186.9	3.11279	2.68555	2.31934	1.89209	1.70898	1.70898	0.976562	0.793457	0.305176	0.0610352	-0.183105	0.0610352	-0.0610352	0.0610352	0	0.0305176	30.5176	0	0.0305176	0	0	0.0305176
187	3.11279	2.74658	2.2583	1.89209	1.83105	1.64795	0.976562	0.854492	0.305176	0.0610352	-0.183105	0	0	0.0305176	-0.0305176	0	30.5176	0	0	0	-0.0305176	0
187.1	3.05176	2.74658	2.19727	1.89209	1.83105	1.64795	0.915527	0.915527	0.305176	0.0610352	-0.244141	0	0	0.0610352	0.0305176	0	-30.5176	0.0305176	-0.0305176	0.0305176	-0.0305176	-0.0305176
187.2	2.99072	2.68555	2.19727	1.89209	1.77002	1.58691	0.915527	0.915527	0.305176	0.0610352	-0.244141	-0.0610352	0	0.0305176	-0.0305176	0.0305176	0	0.0305176	0	0.0610352	-0.0305176	0
187.3	2.99072	2.68555	2.2583	1.95312	1.70898	1.58691	0.976562	0.854492	0.305176	0	-0.244141	-0.0305176	0.0305176	0.0305176	-0.0305176	0.0305176	-30.5176	0.0305176	0	0	0	0.0305176
187.4	2.92969	2.62451	2.2583	1.95312	1.64795	1.52588	0.976562	0.671387	0.244141	0	-0.12207	-0.0305176	0	0.0305176	-0.0305176	0	30.5176	-0.0305176	-0.0305176	0	0.0305176	0
187.5	2.86865	2.62451	2.2583	1.95312	1.58691	1.46484	1.0376	0.488281	0.305176	0	-0.0610352	0.0305176	0	0.0305176	-0.0305176	0	0	-0.0610352	0.0305176	0.0610352	0.0305176	0
187.6	2.86865	2.56348	2.19727	1.83105	1.52588	1.40381	0.976562	0.427246	0.366211	0.0610352	-0.12207	-0.0305176	0	0.0610352	-0.0305176	0.0610352	0	-0.0305176	0	-0.0305176	0.0305176	0
187.7	2.80762	2.50244	2.19727	1.83105	1.58691	1.34277	0.976562	0.488281	0.427246	0.0610352	-0.183105	0.0305176	0	0.0305176	0	-0.0305176	30.5176	0	0.0305176	0.0305176	0	-0.0305176
187.8	2.80762	2.50244	2.19727	1.89209	1.64795	1.40381	0.976562	0.610352	0.427246	0.0610352	-0.183105	0.0305176	0.0305176	0.0305176	0	-0.0305176	61.0352	0	-0.0305176	0.0305176	-0.0305176	0.0305176
187.9	2.74658	2.50244	2.13623	1.89209	1.70898	1.40381	1.09863	0.671387	0.488281	0.12207	-0.183105	0.0305176	0.0610352	0.0305176	0.0305176	0.0305176	30.5176	-0.0305176	0.0305176	0	-0.0305176	0
188	2.74658	2.50244	2.0752	1.89209	1.77002	1.34277	1.15967	0.732422	0.549316	0.183105	-0.12207	0	0.0610352	0	0.0305176	0.0305176	30.5176	-0.0305176	0.0305176	-0.0305176	-0.0305176	-0.0610352
188.1	2.74658	2.50244	2.13623	1.89209	1.70898	1.28174	1.15967	0.793457	0.671387	0.183105	-0.12207	0.0305176	0.0305176	0	0.0305176	0	-30.5176	0.0305176	0.0305176	0	0.0305176	0.0305176
188.2	2.80762	2.44141	2.13623	1.95312	1.70898	1.2207	1.09863	0.793457	0.732422	0.244141	-0.12207	-0.0915527	0	0.0305176	0	0.0305176	-30.5176	-0.0305176	-0.0610352	0.0305176	0.0305176	0.0305176
188.3	2.74658	2.44141	2.13623	1.89209	1.70898	1.34277	1.09863	0.854492	0.732422	0.305176	0	0	-0.0305176	0.0305176	0	0.0610352	0	-0.0305176	0	0.0305176	0	0
188.4	2.68555	2.44141	2.0752	1.83105	1.70898	1.46484	1.09863	0.976562	0.671387	0.244141	0	0.0305176	0.0305176	0.0305176	-0.0305176	0	61.0352	-0.0305176	-0.0305176	0.0305176	0.0610352	0
188.5	2.74658	2.38037	2.0752	1.83105	1.64795	1.52588	1.15967	1.0376	0.549316	0.183105	0.0610352	0	0.0305176	0.0305176	-0.0305176	0.0305176	61.0352	0	0.0305176	-0.0305176	0	0
188.6	2.80762	2.31934	2.0752	1.83105	1.58691	1.58691	1.15967	1.09863	0.427246	0.12207	0.12207	0.0610352	0	0.0305176	-0.0305176	0.0305176	0	0	0.0610352	0	0.0305176	0
188.7	2.86865	2.38037	2.13623	1.95312	1.58691	1.58691	1.15967	1.0376	0.366211	0.12207	0.12207	0.0305176	0.0305176	0	0.0305176	0.0305176	-30.5176	0.0305176	0.0305176	-0.0305176	-0.0305176	0.0305176
188.8	2.86865	2.44141	2.13623	2.01416	1.70898	1.52588	1.15967	1.0376	0.427246	0.183105	0.0610352	0	-0.0305176	0	0	0.0305176	0	0.0610352	-0.0305176	-0.0305176	-0.0610352	0.0305176
188.9	2.86865	2.50244	2.13623	1.95312	1.70898	1.46484	1.2207	0.976562	0.549316	0.183105	0.0610352	-0.0305176	0.0305176	0	0.0610352	0.0305176	30.5176	0	-0.0305176	-0.0610352	0	0
189	2.80762	2.50244	2.13623	1.83105	1.70898	1.46484	1.2207	0.976562	0.610352	0.183105	0.0610352	-0.0305176	0.0305176	0.0305176	0	0.0305176	0	-0.0305176	-0.0610352	0.0305176	-0.0305176	0
189.1	2.74658	2.44141	2.13623	1.64795	1.64795	1.46484	1.2207	0.976562	0.732422	0.183105	0	0.0305176	0.0305176	0.0305176	-0.0610352	0.0305176	30.5176	-0.0305176	0.0305176	0.0610352	-0.0305176	0.0305176
189.2	2.68555	2.38037	2.13623	1.58691	1.64795	1.40381	1.15967	0.854492	0.732422	0.183105	0.0610352	0	-0.0305176	0.0305176	-0.0610352	0.0610352	0	-0.0305176	0	0	0.0305176	0.0305176
189.3	2.50244	2.31934	2.13623	1.64795	1.64795	1.46484	1.09863	0.793457	0.732422	0.305176	0.12207	-0.0610352	-0.0305176	0.0305176	0.0305176	0.0305176	30.5176	0	0.0305176	-0.0305176	0.0305176	0
189.4	2.44141	2.31934	2.0752	1.70898	1.58691	1.46484	0.976562	0.793457	0.671387	0.366211	0.0610352	0	0	0	0	0.0305176	30.5176	0	0.0610352	-0.0305176	0	-0.0305176
189.5	2.44141	2.38037	2.01416	1.83105	1.52588	1.46484	0.976562	0.854492	0.671387	0.366211	0	0.0610352	0.0305176	0	0	0	0	-0.0305176	0.0305176	0	0	-0.0305176
189.6	2.50244	2.44141	2.01416	1.95312	1.46484	1.46484	1.0376	0.915527	0.549316	0.244141	0.0610352	0	0.0305176	0	0.0305176	-0.0305176	30.5176	0	0	0.0305176	0	0
189.7	2.56348	2.50244	2.0752	2.01416	1.52588	1.46484	1.15967	0.915527	0.549316	0.244141	0.12207	0	0.0610352	-0.0305176	0	0.0305176	-30.5176	0	0	0.0305176	-0.0305176	0.0305176
189.8	2.56348	2.50244	2.19727	1.95312	1.64795	1.52588	1.2207	0.854492	0.610352	0.366211	0.183105	0	0	0	0	0.0610352	30.5176	-0.0610352	0	0.0305176	0.0305176	0.0305176
189.9	2.62451	2.44141	2.19727	1.95312	1.70898	1.46484	1.2207	0.854492	0.671387	0.488281	0.183105	0	-0.0305176	0	-0.0305176	0	-30.5176	-0.0305176	-0.0915527	0.0305176	-0.0305176	0.0305176
190	2.62451	2.38037	2.13623	1.83105	1.64795	1.40381	1.2207	0.976562	0.671387	0.549316	0.12207	0	-0.0305176	0.0305176	-0.0610352	0	-30.5176	-0.0305176	0	-0.0305176	0.0305176	0
190.1	2.62451	2.31934	2.0752	1.64795	1.52588	1.46484	1.2207	1.0376	0.610352	0.610352	0.12207	-0.0305176	0	0	0	0.0305176	-30.5176	0	0.0610352	0.0610352	0.0915527	-0.0305176
190.2	2.62451	2.19727	1.89209	1.58691	1.58691	1.46484	1.2207	1.0376	0.549316	0.549316	0.12207	0	-0.0305176	0.0305176	0.0305176	-0.0305176	-30.5176	0	0.0305176	-0.0305176	0.0610352	-0.0305176
190.3	2.56348	2.13623	1.83105	1.70898	1.64795	1.52588	1.2207	1.0376	0.549316	0.427246	0.183105	0.0305176	-0.0305176	0.0305176	0.0305176	0	61.0352	0.0305176	0	-0.0305176	0.0610352	0
190.4	2.44141	2.13623	1.83105	1.83105	1.77002	1.52588	1.2207	1.0376	0.671387	0.305176	0.244141	0	0	0	0.0305176	0.0305176	30.5176	0	0	0	0	0.0610352
190.5	2.38037	2.2583	1.89209	1.83105	1.83105	1.52588	1.15967	1.09863	0.732422	0.244141	0.305176	0.0305176	0.0305176	0	0	0	30.5176	0	-0.0305176	0.0305176	0	0
190.6	2.38037	2.31934	1.95312	1.83105	1.77002	1.46484	1.15967	1.15967	0.793457	0.244141	0.366211	0	0	0	0	0	-30.5176	-0.0305176	-0.0305176	0.0305176	0	0.0610352
190.7	2.38037	2.38037	2.0752	1.83105	1.64795	1.34277	1.09863	1.15967	0.854492	0.305176	0.366211	-0.0305176	-0.0305176	0.0305176	-0.0305176	0.0610352	-30.5176	-0.0305176	-0.0305176	0	0.0305176	0.0305176
190.8	2.38037	2.38037	2.0752	1.77002	1.58691	1.28174	1.09863	1.0376	0.793457	0.427246	0.305176	0	-0.0610352	0.0305176	-0.0305176	0	-91.5527	-0.0305176	-0.0305176	0	0.0610352	0
190.9	2.38037	2.31934	2.01416	1.70898	1.58691	1.28174	1.2207	0.976562	0.854492	0.549316	0.305176	-0.0610352	-0.0610352	0.0305176	-0.0610352	-0.0305176	-30.5176	0	0	0.0305176	0.0305176	0
191	2.44141	2.2583	1.95312	1.64795	1.64795	1.34277	1.28174	0.976562	0.793457	0.610352	0.366211	0	0	0	0	0	0	-0.0610352	0.0305176	-0.0305176	0	0
191.1	2.50244	2.19727	1.95312	1.64795	1.64795	1.40381	1.28174	0.976562	0.732422	0.610352	0.366211	0.0915527	-0.0305176	0.0305176	0.0610352	-0.0305176	0	0	0	0.0305176	0	-0.0305176
191.2	2.56348	2.2583	2.01416	1.64795	1.58691	1.46484	1.15967	0.976562	0.732422	0.610352	0.366211	-0.0305176	-0.0305176	0	0	0	0	-0.0305176	-0.0305176	0	-0.0610352	0.0305176
191.3	2.56348	2.19727	2.01416	1.70898	1.52588	1.40381	1.15967	0.976562	0.732422	0.549316	0.366211	0	0	0.0305176	0	-0.0610352	0	0	0	0.0305176	-0.0305176	-0.0610352
191.4	2.50244	2.13623	2.01416	1.77002	1.58691	1.46484	1.2207	0.976562	0.671387	0.488281	0.427246	-0.0305176	-0.0610352	0	0.0305176	-0.0305176	-61.0352	0.0305176	0	-0.0305176	0	0.0610352
191.5	2.44141	2.13623	2.01416	1.77002	1.64795	1.52588	1.28174	0.976562	0.671387	0.549316	0.488281	-0.0305176	0	0	0.0915527	0.0610352	-30.5176	0	-0.0610352	0	0.0305176	0
191.6	2.38037	2.13623	2.0752	1.77002	1.64795	1.58691	1.28174	0.976562	0.610352	0.610352	0.427246	0	0	0.0305176	-0.0610352	0	0	-0.0305176	0	0.0610352	0.0305176	0.0915527
191.7	2.44141	2.0752	2.13623	1.77002	1.64795	1.64795	1.2207	1.0376	0.671387	0.610352	0.305176	0	0.0305176	-0.0305176	0	0	0	0	-0.0305176	-0.0305176	0	0
191.8	2.44141	2.13623	2.13623	1.70898	1.58691	1.64795	1.2207	1.09863	0.732422	0.549316	0.183105	-0.0610352	0.0305176	0.0305176	0.0305176	-0.0305176	0	-0.0915527	0	-0.0305176	0.0305176	0.0305176
191.9	2.44141	2.19727	2.13623	1.70898	1.52588	1.64795	1.28174	1.09863	0.854492	0.427246	0.183105	0.0610352	0.0305176	0	0	-0.0305176	30.5176	0.0610352	0.0305176	-0.0305176	-0.0305176	-0.0305176
192	2.38037	2.2583	2.01416	1.83105	1.52588	1.64795	1.28174	1.0376	0.915527	0.427246	0.183105	0.0610352	0	0.0305176	0.0610352	-0.0305176	30.5176	0	0	-0.0915527	0	-0.0305176
192.1	2.2583	2.31934	1.89209	1.89209	1.52588	1.58691	1.2207	0.976562	0.915527	0.427246	0.244141	0	-0.0305176	0.0305176	0	0	-30.5176	0.0610352	0.0305176	-0.0305176	-0.0305176	0
192.2	2.19727	2.31934	1.89209	1.89209	1.58691	1.46484	1.15967	0.976562	0.915527	0.549316	0.366211	0	0	-0.0610352	0.0305176	-0.0610352	30.5176	-0.0305176	-0.0305176	0	0	0.0305176
192.3	2.13623	2.31934	1.89209	1.83105	1.58691	1.40381	1.09863	0.976562	0.854492	0.671387	0.427246	0.0305176	0	-0.0305176	0	0	0	0.0305176	-0.0305176	0.0305176	-0.0610352	0.0305176
192.4	2.19727	2.2583	1.95312	1.77002	1.64795	1.40381	1.09863	0.976562	0.793457	0.671387	0.488281	0	0	-0.0305176	0	0.0915527	30.5176	-0.0610352	-0.12207	0	-0.0305176	0.0305176
192.5	2.19727	2.19727	2.01416	1.64795	1.64795	1.40381	1.2207	0.976562	0.732422	0.671387	0.488281	0.0305176	-0.0305176	0	-0.0305176	-0.0305176	-30.5176	0.0305176	-0.0305176	0	-0.0610352	-0.0305176
192.6	2.2583	2.13623	2.01416	1.58691	1.64795	1.46484	1.28174	0.915527	0.732422	0.610352	0.549316	0.0305176	-0.0305176	-0.0305176	-0.0305176	-0.0305176	-30.5176	-0.0305176	0.0305176	-0.0610352	-0.0610352	0.0305176
192.7	2.2583	2.0752	1.89209	1.52588	1.70898	1.52588	1.34277	0.915527	0.793457	0.671387	0.610352	0	-0.0305176	0.0305176	-0.0305176	-0.0610352	61.0352	0.0610352	0	-0.0610352	0	-0.0305176
192.8	2.2583	2.01416	1.77002	1.52588	1.77002	1.64795	1.34277	0.976562	0.854492	0.671387	0.671387	0	0	-0.0610352	0.0610352	-0.0305176	0	0	-0.0305176	-0.0610352	0	0
192.9	2.31934	2.01416	1.77002	1.58691	1.83105	1.64795	1.28174	1.09863	0.915527	0.671387	0.671387	-0.0305176	0.0610352	-0.0305176	0.0915527	-0.0610352	61.0352	0.0305176	-0.0305176	-0.0610352	-0.0305176	0
193	2.31934	1.95312	1.77002	1.70898	1.89209	1.52588	1.2207	1.09863	0.854492	0.671387	0.671387	0.0305176	0.0305176	-0.0915527	0.0305176	0	0	0	-0.0305176	-0.0305176	-0.0305176	0
193.1	2.31934	1.95312	1.83105	1.77002	1.83105	1.40381	1.2207	1.09863	0.854492	0.671387	0.671387	0.0305176	0	0	0	0	-30.5176	0	0	0.0305176	-0.0305176	0.0305176
193.2	2.31934	2.01416	1.89209	1.83105	1.77002	1.34277	1.15967	1.09863	0.915527	0.732422	0.549316	-0.0305176	-0.0610352	-0.0610352	0.0305176	0	-61.0352	0.0305176	-0.0305176	-0.0305176	-0.0305176	0.0305176
193.3	2.2583	2.0752	1.89209	1.89209	1.64795	1.34277	1.15967	1.0376	0.915527	0.732422	0.427246	0	-0.0305176	0.0305176	0	-0.0610352	-30.5176	0.0305176	0.0305176	0	0	0
193.4	2.19727	2.13623	1.89209	1.89209	1.58691	1.40381	1.2207	1.0376	0.915527	0.732422	0.366211	0.0305176	-0.0915527	0.0915527	0	-0.0305176	0	0.0305176	-0.0305176	-0.0610352	-0.0610352	0
193.5	2.19727	2.13623	1.83105	1.83105	1.52588	1.46484	1.28174	0.976562	0.915527	0.671387	0.427246	0.0305176	-0.0305176	0	0.0610352	0.0305176	30.5176	0	-0.0610352	-0.0305176	0.0305176	-0.0305176
193.6	2.19727	2.13623	1.77002	1.77002	1.46484	1.46484	1.28174	0.976562	0.854492	0.732422	0.427246	0.0305176	-0.0305176	0.0610352	0.0915527	-0.0305176	0	0.0305176	-0.0305176	0	0	0
193.7	2.19727	2.13623	1.83105	1.58691	1.58691	1.40381	1.34277	0.976562	0.854492	0.793457	0.427246	-0.0305176	0	-0.0305176	0.0305176	0	0	0.0305176	-0.0305176	-0.0305176	-0.0305176	-0.0305176
193.8	2.19727	2.13623	1.77002	1.52588	1.64795	1.40381	1.34277	1.0376	0.793457	0.854492	0.488281	0.0305176	-0.0305176	0	0.0610352	0	0	0.0305176	-0.0305176	-0.0610352	-0.0305176	0.0305176
193.9	2.2583	2.13623	1.83105	1.52588	1.70898	1.52588	1.34277	1.0376	0.793457	0.854492	0.488281	-0.0610352	0.0305176	0	0	-0.0305176	-30.5176	0.0305176	-0.0305176	-0.0610352	-0.0305176	-0.0305176
194	2.2583	2.13623	1.89209	1.52588	1.64795	1.58691	1.34277	1.09863	0.854492	0.793457	0.488281	-0.0305176	-0.0610352	0	0.0610352	-0.0610352	61.0352	0.0610352	-0.0305176	-0.0305176	0	0
194.1	2.2583	2.0752	1.95312	1.64795	1.52588	1.64795	1.34277	1.09863	0.854492	0.732422	0.427246	0	-0.0915527	-0.0305176	0	0	-30.5176	0	-0.0305176	0	0	0
194.2	2.31934	2.0752	2.01416	1.70898	1.46484	1.58691	1.28174	1.09863	0.854492	0.732422	0.366211	-0.0305176	-0.0305176	0	0.0305176	-0.0305176	-91.5527	0.0305176	0	0.0305176	0.0305176	0.0305176
194.3	2.2583	2.01416	1.95312	1.77002	1.46484	1.52588	1.2207	1.09863	0.732422	0.732422	0.305176	0.0305176	-0.0305176	0.0610352	0.0610352	-0.0305176	0	-0.0305176	-0.0305176	0	0.0610352	-0.0610352
194.4	2.2583	2.01416	1.89209	1.77002	1.58691	1.52588	1.28174	1.15967	0.671387	0.671387	0.305176	-0.0305176	-0.0305176	-0.0305176	0	-0.0305176	30.5176	0.0610352	0	0.0305176	0	-0.0305176
194.5	2.2583	2.01416	1.77002	1.77002	1.64795	1.52588	1.28174	1.15967	0.671387	0.549316	0.366211	0	-0.0305176	-0.0305176	0.0610352	-0.0915527	30.5176	0	-0.0305176	-0.0610352	-0.0610352	-0.0610352
194.6	2.31934	2.0752	1.64795	1.77002	1.64795	1.58691	1.2207	1.09863	0.671387	0.549316	0.488281	-0.0305176	-0.0305176	0.0305176	0.0610352	-0.0610352	-30.5176	0.0610352	-0.0305176	-0.0305176	-0.0305176	0
194.7	2.2583	2.13623	1.64795	1.70898	1.64795	1.64795	1.2207	1.09863	0.793457	0.610352	0.488281	-0.0305176	-0.0305176	-0.0305176	0	-0.0305176	-30.5176	0.0610352	-0.0305176	-0.0305176	-0.0305176	0
194.8	2.19727	2.13623	1.64795	1.64795	1.70898	1.64795	1.2207	1.09863	0.915527	0.671387	0.488281	0.0915527	0.0305176	0.0610352	0	-0.0305176	-61.0352	0	-0.0305176	0	0	0.0610352
194.9	2.19727	2.0752	1.70898	1.52588	1.70898	1.64795	1.2207	0.976562	0.976562	0.732422	0.549316	0.0305176	-0.0305176	-0.0305176	0.0305176	-0.0305176	-30.5176	0.0305176	-0.0610352	-0.0305176	-0.0305176	0
195	2.13623	1.95312	1.77002	1.46484	1.70898	1.64795	1.28174	0.976562	1.0376	0.671387	0.549316	0.0610352	-0.0610352	0	0.0610352	0	0	-0.0305176	-0.0305176	0	0	0
195.1	2.13623	1.89209	1.77002	1.58691	1.77002	1.64795	1.28174	0.976562	1.0376	0.671387	0.610352	0	-0.0305176	0	0.0305176	-0.0610352	-30.5176	0.0305176	-0.0305176	-0.0305176	0	-0.0305176
195.2	2.0752	1.83105	1.70898	1.64795	1.70898	1.52588	1.28174	0.976562	1.0376	0.610352	0.671387	0.0305176	0	0.0610352	0.0305176	-0.0305176	0	0	-0.0305176	0	0.0610352	0
195.3	2.0752	1.83105	1.70898	1.70898	1.58691	1.46484	1.28174	0.976562	0.976562	0.610352	0.732422	0.0305176	0.0305176	0	0	-0.0610352	30.5176	0.0305176	0	-0.0305176	0	-0.0305176
195.4	2.0752	1.83105	1.83105	1.70898	1.58691	1.46484	1.28174	1.0376	0.915527	0.610352	0.732422	0.0305176	-0.0305176	-0.0305176	0.0305176	-0.0610352	0	0.0610352	-0.0305176	-0.0305176	-0.0305176	-0.0305176
195.5	2.01416	1.89209	1.89209	1.77002	1.58691	1.46484	1.34277	1.09863	0.976562	0.671387	0.671387	0	0.0610352	-0.0915527	0.0305176	0	0	0	-0.0610352	-0.0305176	-0.0305176	0.0305176
195.6	2.0752	1.95312	1.95312	1.77002	1.64795	1.46484	1.52588	1.15967	0.976562	0.732422	0.671387	0.0915527	0	-0.0610352	0.0305176	0	30.5176	0.0610352	-0.0305176	-0.0305176	-0.0610352	0
195.7	2.13623	1.95312	1.95312	1.70898	1.58691	1.52588	1.58691	1.15967	0.915527	0.793457	0.671387	-0.0305176	-0.0915527	-0.0305176	-0.0305176	-0.0305176	0	0.0305176	-0.0610352	0	-0.0305176	0
195.8	2.13623	1.95312	1.89209	1.64795	1.46484	1.58691	1.58691	1.15967	0.915527	0.915527	0.671387	0.0610352	-0.0305176	-0.0305176	0.0305176	-0.0305176	-61.0352	0	-0.0610352	0	-0.0305176	0
195.9	2.13623	1.95312	1.83105	1.64795	1.40381	1.58691	1.52588	1.15967	0.915527	0.915527	0.671387	0.0305176	0	-0.0305176	0.0610352	-0.0305176	0	0.0305176	-0.0915527	-0.0610352	0	-0.0305176
196	2.13623	1.95312	1.77002	1.58691	1.40381	1.52588	1.46484	1.09863	0.915527	0.915527	0.793457	0	0	-0.0305176	0	0.0305176	30.5176	0.0305176	-0.0305176	-0.0610352	0	0
196.1	2.0752	1.89209	1.70898	1.52588	1.40381	1.46484	1.34277	1.0376	0.915527	0.854492	0.854492	0.0610352	-0.0305176	-0.0305176	0.0305176	-0.0610352	-30.5176	0	0	-0.0610352	-0.0610352	0
196.2	2.01416	1.83105	1.64795	1.46484	1.52588	1.40381	1.28174	1.0376	0.915527	0.915527	0.793457	-0.0305176	0	-0.0305176	0.0610352	0	0	0.0305176	-0.0305176	-0.0305176	-0.0305176	-0.0305176
196.3	2.01416	1.83105	1.58691	1.46484	1.64795	1.46484	1.28174	1.09863	0.915527	0.915527	0.671387	0	-0.0305176	0	0.0610352	-0.0305176	-30.5176	0.0610352	-0.0610352	-0.0610352	-0.0305176	-0.0610352
196.4	2.01416	1.83105	1.64795	1.46484	1.77002	1.46484	1.28174	1.15967	0.854492	0.915527	0.549316	0	0.0305176	-0.0305176	0.0305176	0.0305176	0	0.0305176	-0.0305176	0	-0.0305176	-0.0305176
196.5	2.01416	1.83105	1.70898	1.58691	1.77002	1.46484	1.28174	1.15967	0.915527	0.854492	0.488281	0	0	0	0	-0.0305176	-30.5176	0	-0.0305176	0	-0.0305176	0.0305176
196.6	2.01416	1.89209	1.70898	1.70898	1.77002	1.52588	1.34277	1.09863	0.976562	0.793457	0.549316	0	-0.0305176	-0.0305176	0	0	30.5176	-0.0305176	-0.0305176	0	0	0.0305176
196.7	2.13623	1.89209	1.64795	1.70898	1.64795	1.52588	1.34277	0.976562	0.976562	0.671387	0.610352	0.0305176	-0.0305176	-0.0610352	0.0305176	0	0	0	-0.0305176	0.0305176	-0.0305176	0
196.8	2.19727	1.89209	1.58691	1.64795	1.64795	1.52588	1.2207	1.0376	1.0376	0.732422	0.732422	0.0610352	-0.0305176	0	0.0610352	-0.0610352	0	0.0305176	-0.0305176	0	-0.0305176	0
196.9	2.31934	1.95312	1.58691	1.58691	1.58691	1.46484	1.09863	1.15967	1.0376	0.732422	0.793457	0	-0.0610352	-0.0610352	0.0305176	-0.0305176	0	0.0610352	0.0305176	-0.0610352	0	0
197	2.31934	1.95312	1.58691	1.52588	1.64795	1.40381	1.09863	1.28174	1.0376	0.793457	0.732422	0.0305176	-0.0305176	0	0.0610352	-0.12207	30.5176	0.0610352	0.0305176	-0.0610352	0	-0.0305176
197.1	2.19727	1.89209	1.58691	1.58691	1.70898	1.46484	1.2207	1.28174	1.0376	0.793457	0.671387	0	0.0305176	0	0.0610352	-0.0305176	30.5176	0.0305176	0.0305176	0	-0.0305176	-0.0610352
197.2	2.0752	1.83105	1.64795	1.70898	1.83105	1.58691	1.34277	1.15967	1.0376	0.793457	0.549316	0	0.0305176	-0.0305176	0.0610352	0	61.0352	0	-0.0305176	0.0305176	-0.0915527	-0.0305176
197.3	2.01416	1.83105	1.70898	1.77002	1.83105	1.64795	1.40381	1.0376	0.976562	0.793457	0.610352	0.0305176	-0.0610352	0.0305176	0.0610352	0.0305176	0	0	0	0	-0.0305176	-0.0610352
197.4	2.01416	1.89209	1.77002	1.77002	1.70898	1.58691	1.40381	1.0376	0.976562	0.793457	0.610352	-0.0305176	-0.0610352	0.0305176	0	0	-30.5176	0.0305176	0	0	-0.0305176	0
197.5	1.95312	1.95312	1.77002	1.70898	1.58691	1.52588	1.40381	1.0376	0.976562	0.854492	0.671387	-0.0610352	-0.0305176	0.0610352	0	0.0305176	0	0.0305176	0	0.0305176	0.0305176	0
197.6	2.01416	2.01416	1.77002	1.64795	1.52588	1.46484	1.40381	1.09863	1.0376	0.854492	0.793457	0	-0.0305176	0	0.0305176	-0.0305176	0	0	0	0	-0.0305176	-0.0305176
197.7	2.01416	2.01416	1.70898	1.64795	1.52588	1.52588	1.34277	1.09863	1.09863	0.854492	0.854492	0	0	0	0	-0.0305176	0	-0.0305176	-0.0305176	-0.0610352	0	0
197.8	2.0752	1.95312	1.70898	1.58691	1.58691	1.58691	1.34277	1.15967	1.15967	0.915527	0.793457	0	0	0	0	-0.0305176	30.5176	0.0305176	0	-0.0305176	0	-0.0305176
197.9	2.13623	1.89209	1.70898	1.64795	1.58691	1.64795	1.34277	1.28174	1.15967	0.915527	0.671387	0	0.0305176	-0.0305176	0.0610352	-0.0305176	30.5176	0.0305176	0.0915527	-0.0305176	-0.0305176	-0.0610352
198	2.13623	1.89209	1.77002	1.70898	1.64795	1.64795	1.46484	1.40381	1.09863	0.915527	0.549316	0	0.0610352	-0.0915527	0.0305176	0.0305176	0	0	-0.0305176	0	-0.0305176	-0.0305176
198.1	2.0752	1.83105	1.83105	1.70898	1.70898	1.77002	1.46484	1.40381	1.0376	0.854492	0.488281	0	-0.0305176	0.0305176	0	0	-30.5176	0.0610352	0	-0.0305176	0	-0.0305176
198.2	2.01416	1.77002	1.83105	1.77002	1.83105	1.83105	1.28174	1.34277	0.915527	0.793457	0.488281	-0.0305176	0.0610352	0	0	0	0	0	0	0.0610352	-0.0610352	0.0305176
198.3	2.01416	1.77002	1.77002	1.83105	1.77002	1.70898	1.09863	1.2207	0.915527	0.732422	0.549316	-0.0305176	0	0.0305176	0	0	0	0	-0.0305176	0.0610352	0.0305176	0
198.4	1.95312	1.77002	1.77002	1.77002	1.70898	1.58691	1.0376	1.15967	0.915527	0.732422	0.671387	0.0305176	0.0610352	0.0610352	-0.0305176	-0.0305176	-30.5176	0.0305176	-0.0305176	0	0.0305176	0.0305176
198.5	2.01416	1.77002	1.77002	1.64795	1.58691	1.40381	1.15967	1.15967	0.915527	0.854492	0.793457	0.0610352	-0.0610352	0.0305176	-0.0305176	-0.0305176	0	0.0610352	0.0305176	0.0305176	0	0
198.6	2.0752	1.77002	1.77002	1.52588	1.52588	1.28174	1.2207	1.09863	0.976562	0.915527	0.854492	0	0	0.0305176	0.0610352	-0.0305176	30.5176	0	0.0305176	-0.0305176	-0.0305176	0
198.7	2.01416	1.77002	1.70898	1.46484	1.52588	1.28174	1.28174	1.0376	1.0376	0.915527	0.854492	0	0.0610352	-0.0305176	-0.0305176	0	-61.0352	0.0305176	0	0	-0.0305176	0
198.8	1.95312	1.70898	1.64795	1.46484	1.64795	1.34277	1.34277	1.09863	1.09863	0.976562	0.854492	-0.0305176	0	-0.0305176	-0.0305176	-0.0305176	-30.5176	0.0305176	0.0305176	-0.0305176	-0.0610352	-0.0610352
198.9	1.89209	1.70898	1.64795	1.46484	1.70898	1.40381	1.28174	1.15967	1.15967	0.976562	0.854492	-0.0610352	0	-0.0305176	-0.0305176	0.0305176	-61.0352	0.0305176	0.0305176	-0.0305176	0.0305176	-0.0610352
199	1.83105	1.70898	1.64795	1.46484	1.64795	1.46484	1.28174	1.2207	1.15967	0.976562	0.793457	-0.0305176	0.0305176	0	0	0.0610352	-61.0352	0.0610352	0	0	0	-0.0610352
199.1	1.83105	1.70898	1.77002	1.40381	1.52588	1.52588	1.34277	1.2207	1.15967	0.976562	0.793457	0	0	0.0915527	0	0	-30.5176	-0.0305176	-0.0610352	0	0	0.0610352
199.2	1.89209	1.77002	1.77002	1.40381	1.34277	1.46484	1.46484	1.2207	1.09863	0.915527	0.793457	0.0305176	0.0305176	-0.0305176	0	0.0915527	61.0352	0	-0.0305176	-0.0305176	0	0.0305176
199.3	1.89209	1.77002	1.77002	1.40381	1.28174	1.46484	1.52588	1.15967	1.09863	0.915527	0.854492	0.0305176	0	0	-0.0610352	0.0305176	30.5176	0.0305176	0.0610352	0	-0.0305176	0
199.4	1.89209	1.77002	1.70898	1.40381	1.28174	1.46484	1.46484	1.15967	1.0376	0.854492	0.854492	0.0610352	0	0	-0.0610352	-0.0305176	30.5176	0	0	0	0	0
199.5	1.89209	1.83105	1.70898	1.46484	1.34277	1.40381	1.40381	1.2207	1.0376	0.854492	0.793457	-0.0610352	0	-0.0610352	0	0	30.5176	0.0305176	0	-0.0305176	0.0305176	-0.0305176
199.6	1.89209	1.77002	1.64795	1.46484	1.46484	1.40381	1.28174	1.2207	0.976562	0.854492	0.732422	-0.0305176	0	0	0	-0.0610352	-61.0352	0.0610352	0	-0.0305176	-0.0305176	0
199.7	1.89209	1.77002	1.58691	1.52588	1.52588	1.34277	1.2207	1.15967	0.976562	0.854492	0.671387	-0.0305176	0	0.0305176	0.0305176	0	0	0	-0.0610352	0	-0.0305176	0.0305176
199.8	1.89209	1.77002	1.58691	1.52588	1.58691	1.34277	1.2207	1.15967	1.0376	0.854492	0.671387	0.0610352	0.0305176	-0.0305176	0.0305176	-0.0305176	30.5176	0	-0.0305176	0	0	0.0610352
[truncated: 8,004 more rows]

## Sheet: nontransfected-exp2
CsNa
﻿Time (ms)	Im_scaled (pA)	Im_scaled (pA)	Im_scaled (pA)	Im_scaled (pA)	Im_scaled (pA)	Im_scaled (pA)	Im_scaled (pA)	Im_scaled (pA)	Im_scaled (pA)	Im_scaled (pA)	Im_scaled (pA)	10_Vm (mV)	10_Vm (mV)	10_Vm (mV)	10_Vm (mV)	10_Vm (mV)	10_Vm (µV)	10_Vm (mV)	10_Vm (mV)	10_Vm (mV)	10_Vm (mV)	10_Vm (mV)
0.1	1.09863	1.15967	1.0376	1.2207	1.28174	1.2207	1.28174	0.976562	0.976562	0.976562	1.09863	0	-0.0610352	0	0.0305176	0.0305176	-30.5176	-0.0610352	0	0	0.0610352	0
0.2	1.09863	1.2207	1.09863	1.2207	1.28174	1.28174	1.2207	0.976562	1.0376	0.976562	1.0376	-0.0305176	0	-0.0610352	-0.0305176	0.0305176	-30.5176	0	-0.0305176	0.0305176	-0.0305176	-0.0610352
0.3	1.15967	1.28174	1.09863	1.2207	1.28174	1.2207	1.15967	0.915527	1.09863	1.0376	1.0376	0	0.0305176	0	-0.0305176	-0.0305176	30.5176	0	0.0305176	0.0610352	-0.0305176	0
0.4	1.09863	1.28174	1.15967	1.2207	1.34277	1.15967	1.15967	0.976562	1.15967	1.09863	1.09863	0.0610352	0	0.0915527	0.0305176	0	30.5176	0.0610352	-0.0305176	0	0.0305176	-0.0305176
0.5	1.0376	1.2207	1.15967	1.2207	1.34277	1.09863	1.15967	0.976562	1.15967	1.09863	1.09863	0.0305176	0	0.0305176	-0.0305176	0	0	0.0305176	0	0	0.0305176	-0.0305176
0.6	0.976562	1.2207	1.09863	1.15967	1.28174	1.0376	1.15967	0.976562	1.15967	1.09863	1.09863	0.0610352	-0.0610352	0.0610352	0.0305176	-0.0305176	30.5176	-0.0305176	-0.0610352	0.0610352	0.0305176	-0.0915527
0.7	0.915527	1.15967	1.09863	1.09863	1.09863	1.09863	1.15967	1.0376	1.09863	1.09863	1.0376	0	-0.0610352	0.0305176	-0.0305176	-0.0305176	0	0	0.0305176	0.0305176	0	0
0.8	0.976562	1.09863	1.09863	1.0376	0.976562	1.15967	1.15967	1.0376	1.0376	1.09863	0.976562	0.0610352	-0.0305176	0	-0.0610352	-0.0305176	30.5176	-0.0610352	0	0	0	0.0610352
0.9	0.976562	1.09863	1.09863	1.0376	0.915527	1.2207	1.15967	1.09863	0.976562	1.15967	0.854492	0	-0.0610352	-0.0305176	0	0.0305176	30.5176	-0.0610352	-0.0305176	0	-0.0610352	0
1	0.915527	1.09863	1.09863	1.09863	1.0376	1.2207	1.09863	1.15967	1.0376	1.15967	0.793457	0	-0.0610352	0	0	0	61.0352	-0.0305176	0.0915527	0	-0.0610352	0.0305176
1.1	0.915527	1.15967	1.09863	1.15967	1.15967	1.15967	1.09863	1.2207	1.0376	1.09863	0.915527	0.0305176	-0.0305176	0	0	0	30.5176	0.0305176	0.0610352	0	-0.0305176	0
1.2	0.976562	1.2207	1.15967	1.2207	1.2207	1.09863	1.09863	1.2207	0.976562	1.09863	1.0376	0	-0.0305176	-0.0305176	-0.0305176	0	30.5176	0.0305176	0.0305176	0	0	-0.0305176
1.3	1.0376	1.28174	1.15967	1.2207	1.2207	1.0376	1.15967	1.09863	0.915527	1.09863	1.09863	-0.0610352	0	-0.0305176	-0.0305176	-0.0305176	0	0	0.0305176	0	0	0.0305176
1.4	1.0376	1.28174	1.15967	1.15967	1.15967	0.976562	1.0376	1.09863	1.0376	1.15967	1.15967	-0.0610352	-0.0610352	0.0305176	0.0305176	0	-30.5176	0	0.0305176	0.0610352	-0.0305176	0.0305176
1.5	1.0376	1.2207	1.2207	1.15967	1.15967	0.915527	0.976562	1.15967	1.15967	1.09863	1.15967	0.0305176	-0.0305176	0.0610352	0	0	30.5176	0.0305176	0.0305176	-0.0305176	0	0.0305176
1.6	1.0376	1.15967	1.15967	1.09863	1.0376	0.854492	1.09863	1.15967	1.28174	1.15967	1.09863	0	0.0305176	0	-0.0305176	-0.0305176	30.5176	0	0	-0.0305176	0.0305176	0
1.7	1.0376	1.09863	1.2207	1.15967	0.976562	0.976562	1.15967	1.15967	1.34277	1.2207	1.09863	0	-0.0305176	-0.0305176	-0.0305176	0	30.5176	-0.0305176	-0.0305176	0.0305176	-0.0305176	0.0610352
1.8	1.0376	1.09863	1.2207	1.15967	1.0376	1.09863	1.15967	1.15967	1.28174	1.2207	1.09863	0	-0.0610352	0	-0.0305176	0	0	0	0.0305176	-0.0610352	-0.0610352	-0.0305176
1.9	1.09863	1.2207	1.15967	1.2207	1.0376	1.15967	1.15967	1.09863	1.28174	1.15967	1.09863	-0.0610352	-0.0610352	-0.0305176	-0.0915527	-0.0610352	30.5176	0	0.0305176	-0.0305176	-0.0305176	0
2	1.09863	1.2207	1.15967	1.34277	1.09863	1.09863	1.15967	1.0376	1.28174	1.15967	1.09863	-0.0305176	0	-0.0610352	-0.0305176	-0.0610352	61.0352	-0.0305176	0	0.0305176	0	0.0305176
2.1	0.976562	1.15967	1.28174	1.34277	1.09863	1.0376	1.09863	1.09863	1.2207	1.15967	1.0376	0	0.0610352	0.0305176	-0.0305176	-0.0305176	-30.5176	0.0305176	-0.0610352	0	0.0915527	0.0305176
2.2	0.915527	1.15967	1.34277	1.28174	1.09863	1.09863	0.976562	1.09863	1.15967	1.09863	1.09863	0	0.0305176	-0.0305176	0.0305176	0	0	-0.0305176	0	-0.0305176	0.0610352	0.0305176
2.3	0.976562	1.15967	1.28174	1.15967	1.15967	1.2207	0.976562	1.15967	1.0376	1.0376	1.09863	0.0305176	0	0.0305176	-0.0610352	0	0	0.0305176	-0.0305176	0.0305176	0.0305176	0.0305176
2.4	1.09863	1.15967	1.28174	1.15967	1.2207	1.28174	1.0376	1.2207	0.976562	1.0376	1.0376	0.0610352	0.0610352	0	0	0	30.5176	0	0	-0.0610352	0.0305176	0
2.5	1.15967	1.0376	1.34277	1.09863	1.28174	1.2207	1.15967	1.15967	0.976562	1.0376	0.976562	0.0305176	0.0305176	0.0305176	-0.0610352	0	91.5527	-0.0305176	0.0305176	-0.0610352	0.0305176	0.0305176
2.6	1.09863	0.976562	1.34277	1.15967	1.28174	1.15967	1.28174	1.15967	1.09863	1.0376	0.915527	-0.0305176	0	0.0305176	-0.0305176	-0.0305176	30.5176	-0.0610352	0	-0.0610352	-0.0305176	0
2.7	1.0376	0.976562	1.28174	1.2207	1.28174	1.15967	1.34277	1.09863	1.15967	1.09863	0.976562	0	0.0305176	0	-0.0305176	0.0305176	0	-0.0305176	0.0610352	-0.0305176	0	0
2.8	1.0376	1.09863	1.2207	1.28174	1.28174	1.15967	1.34277	1.0376	1.15967	1.0376	1.0376	-0.0915527	0	0.0305176	0	-0.0305176	-61.0352	-0.0610352	-0.0610352	0.0610352	0	0.0305176
2.9	1.0376	1.2207	1.28174	1.34277	1.28174	1.15967	1.28174	1.0376	1.09863	1.09863	1.09863	0.0305176	0	0	0.0305176	0	0	-0.0305176	0.0305176	-0.0305176	0.0305176	-0.0305176
3	1.09863	1.28174	1.2207	1.40381	1.2207	1.15967	1.15967	1.0376	1.09863	1.15967	1.15967	0.0610352	0.0610352	0	0	-0.0915527	-30.5176	0.0915527	0	0	0.0305176	-0.0305176
3.1	1.09863	1.28174	1.15967	1.34277	1.28174	1.15967	1.09863	1.0376	1.09863	1.2207	1.15967	-0.0305176	0.0610352	-0.0305176	0	0	-30.5176	0	0.0305176	0.0305176	0	-0.0305176
3.2	1.15967	1.2207	1.15967	1.34277	1.28174	1.15967	1.09863	1.09863	1.15967	1.28174	1.09863	0	0.0305176	0.0305176	-0.0305176	0	-30.5176	0	-0.0305176	-0.0305176	-0.0305176	-0.0915527
3.3	1.09863	1.2207	1.2207	1.2207	1.2207	1.15967	1.09863	1.2207	1.15967	1.28174	0.976562	0	0	0.0610352	-0.0305176	0.0610352	-30.5176	0	-0.0305176	0.0305176	-0.0305176	0
3.4	0.976562	1.2207	1.2207	1.15967	1.2207	1.2207	1.09863	1.2207	1.15967	1.2207	0.976562	0	0.0305176	0.0305176	-0.0610352	0.0305176	30.5176	-0.0305176	-0.0305176	-0.0305176	-0.0305176	0
3.5	0.915527	1.28174	1.2207	1.09863	1.28174	1.2207	1.15967	1.2207	1.15967	1.15967	0.976562	0	-0.0610352	-0.0305176	-0.0305176	0.0305176	-30.5176	0	-0.0610352	-0.0610352	-0.0305176	0.0305176
3.6	0.915527	1.2207	1.2207	1.15967	1.34277	1.2207	1.2207	1.15967	1.15967	1.09863	1.0376	0.0305176	0	-0.0305176	-0.0305176	0	-30.5176	0	-0.0610352	0	-0.0610352	-0.0305176
3.7	0.976562	1.2207	1.2207	1.2207	1.34277	1.15967	1.15967	1.15967	1.09863	1.0376	1.09863	-0.0305176	-0.0305176	0	-0.0305176	-0.0305176	0	0	0.0305176	-0.0305176	0	0
3.8	1.09863	1.2207	1.2207	1.15967	1.28174	1.09863	1.09863	1.2207	1.09863	0.976562	1.09863	0	0.0305176	-0.0305176	-0.0305176	0	61.0352	0	0.0305176	0	-0.0305176	-0.0305176
3.9	1.15967	1.2207	1.15967	1.15967	1.2207	1.0376	1.0376	1.2207	1.0376	0.976562	1.15967	0.0305176	0.0610352	0.0610352	0.0305176	-0.0915527	-30.5176	0.0610352	0.0610352	0.0305176	0	-0.0915527
4	1.2207	1.2207	1.2207	1.15967	1.2207	0.976562	1.0376	1.15967	1.0376	0.976562	1.09863	-0.0305176	0	-0.0305176	0.0305176	0.0305176	-30.5176	0.0305176	-0.0305176	0.0305176	0.0305176	-0.0305176
4.1	1.2207	1.2207	1.2207	1.2207	1.2207	1.0376	0.976562	1.0376	1.09863	1.0376	1.0376	0.0610352	0	0	0	0.0610352	-30.5176	-0.0305176	-0.0610352	-0.0305176	-0.0305176	-0.0305176
4.2	1.15967	1.2207	1.2207	1.28174	1.2207	1.0376	1.0376	0.976562	1.09863	1.0376	1.0376	0.0305176	0	0.0305176	0	0	-30.5176	0	-0.0610352	0	0	-0.0610352
4.3	1.0376	1.28174	1.2207	1.28174	1.2207	1.15967	1.0376	0.976562	1.09863	0.976562	1.09863	0.0305176	0	-0.0305176	0	0.0305176	0	0	-0.0610352	-0.0305176	-0.0305176	-0.0305176
4.4	0.976562	1.2207	1.15967	1.2207	1.2207	1.2207	1.0376	1.0376	1.15967	0.976562	1.15967	-0.0610352	0	0	0	0	-30.5176	0	-0.0305176	-0.0305176	-0.0610352	0.0305176
4.5	0.976562	1.2207	1.15967	1.2207	1.15967	1.34277	1.09863	1.0376	1.2207	1.09863	1.09863	-0.0305176	-0.0305176	-0.0610352	-0.0305176	0	0	0.0305176	0	-0.0610352	0	0
4.6	0.976562	1.2207	1.15967	1.15967	1.15967	1.40381	1.09863	1.0376	1.2207	1.15967	1.0376	-0.0305176	0	0	-0.0305176	-0.0305176	30.5176	0	0	0	-0.0915527	-0.0305176
4.7	1.0376	1.2207	1.28174	1.15967	1.15967	1.34277	1.15967	1.09863	1.2207	1.2207	0.915527	-0.0305176	0.0305176	-0.0305176	-0.0305176	0	-61.0352	0.0610352	0	-0.0305176	0	0
4.8	1.09863	1.2207	1.34277	1.09863	1.15967	1.28174	1.2207	1.15967	1.2207	1.28174	0.915527	-0.0305176	0.0305176	0	0.0305176	-0.0305176	0	0.0305176	-0.0305176	0.0915527	0	-0.0305176
4.9	1.28174	1.15967	1.28174	1.15967	1.2207	1.2207	1.28174	1.2207	1.2207	1.2207	0.915527	-0.0305176	0	0	0.0305176	0	-61.0352	0	-0.0305176	-0.0305176	0	0
5	1.34277	1.15967	1.2207	1.15967	1.2207	1.2207	1.28174	1.28174	1.15967	1.2207	0.915527	0.0305176	0	0	0	0	-30.5176	0.0305176	-0.0305176	0.0305176	-0.0305176	-0.0305176
5.1	1.28174	1.09863	1.15967	1.15967	1.28174	1.2207	1.2207	1.2207	1.09863	1.09863	0.976562	0	0	-0.0305176	0	0	0	0	0	-0.0305176	-0.0915527	0
5.2	1.15967	1.09863	1.15967	1.2207	1.28174	1.2207	1.2207	1.15967	1.0376	0.976562	1.0376	0	-0.0305176	-0.0610352	0	0	0	0	0.0305176	0	-0.0610352	-0.0305176
5.3	1.09863	1.15967	1.2207	1.2207	1.34277	1.2207	1.15967	1.09863	1.0376	0.976562	1.0376	-0.0610352	0.0305176	-0.0915527	-0.0305176	0.0305176	30.5176	0	0	-0.0610352	0	0
5.4	1.0376	1.2207	1.2207	1.28174	1.28174	1.2207	1.09863	1.09863	1.09863	0.976562	1.09863	0	0	-0.0305176	-0.0305176	-0.0305176	-30.5176	0	-0.0305176	-0.0305176	-0.0305176	0.0305176
5.5	0.976562	1.28174	1.2207	1.2207	1.2207	1.2207	1.09863	1.2207	1.15967	1.09863	1.0376	-0.0305176	0.0305176	-0.0610352	0	0	-30.5176	0	-0.0305176	-0.0305176	-0.0305176	0
5.6	0.976562	1.28174	1.2207	1.15967	1.15967	1.2207	1.09863	1.28174	1.2207	1.09863	1.0376	0	0.0915527	-0.0305176	0	-0.0305176	-91.5527	0.0305176	-0.0305176	0.0305176	0	-0.0305176
5.7	0.976562	1.2207	1.28174	1.15967	1.2207	1.15967	1.15967	1.28174	1.15967	1.0376	0.976562	-0.0305176	0.0610352	-0.0305176	-0.0305176	-0.0610352	-30.5176	0	0	-0.0305176	-0.0305176	0
5.8	0.976562	1.15967	1.28174	1.15967	1.2207	1.2207	1.2207	1.2207	1.09863	1.0376	0.915527	0.0305176	0.0305176	0	0.0305176	-0.0305176	-61.0352	0	0	0	0	0
5.9	1.0376	1.09863	1.28174	1.2207	1.28174	1.2207	1.2207	1.2207	1.0376	1.09863	0.976562	-0.0305176	0.0610352	0.0610352	0.0305176	0.0915527	-30.5176	-0.0610352	-0.0305176	0	-0.0305176	-0.0610352
6	1.0376	1.15967	1.28174	1.2207	1.34277	1.28174	1.15967	1.2207	1.0376	1.15967	1.09863	-0.0305176	0.0305176	0	0.0305176	0	30.5176	-0.0305176	-0.0305176	0	0	-0.0305176
6.1	1.09863	1.15967	1.28174	1.28174	1.28174	1.34277	1.15967	1.28174	1.09863	1.09863	1.2207	0	0.0305176	0	-0.0305176	0	0	-0.0610352	0	-0.0305176	-0.0305176	-0.0305176
6.2	1.15967	1.15967	1.2207	1.2207	1.28174	1.34277	1.15967	1.28174	1.15967	1.0376	1.2207	0.0305176	0.0305176	0	0	0.0305176	-61.0352	-0.0305176	-0.0305176	0	0	-0.0305176
6.3	1.15967	1.15967	1.2207	1.2207	1.28174	1.34277	1.2207	1.15967	1.2207	1.0376	1.2207	-0.0305176	0.0305176	0	-0.0305176	0.0305176	-61.0352	-0.0305176	-0.0610352	-0.0305176	-0.0305176	-0.0610352
6.4	1.15967	1.15967	1.15967	1.15967	1.28174	1.28174	1.28174	1.09863	1.15967	1.09863	1.15967	0	0.0915527	-0.0305176	0	-0.0305176	-61.0352	0	-0.0305176	0	-0.0305176	-0.0305176
6.5	1.09863	1.2207	1.15967	1.15967	1.2207	1.28174	1.34277	1.09863	1.15967	1.15967	1.15967	-0.0305176	0.0305176	-0.0610352	-0.0610352	0.0305176	-61.0352	-0.0305176	0	0	0	-0.0915527
6.6	1.09863	1.2207	1.15967	1.15967	1.2207	1.2207	1.34277	1.15967	1.15967	1.15967	1.15967	-0.0610352	0.0305176	0	0	-0.0305176	-91.5527	0	-0.0305176	-0.0305176	-0.0305176	-0.0610352
6.7	1.09863	1.2207	1.2207	1.28174	1.2207	1.15967	1.34277	1.15967	1.15967	1.09863	1.15967	-0.0610352	0.0305176	0	0.0305176	0.0305176	-30.5176	-0.0610352	0	0	-0.0305176	0
6.8	1.15967	1.15967	1.2207	1.40381	1.15967	1.09863	1.34277	1.09863	1.15967	1.0376	1.09863	0.0305176	0	0.0305176	0.0305176	0.0610352	-61.0352	-0.0305176	-0.0610352	0.0610352	-0.0610352	-0.0610352
6.9	1.2207	1.15967	1.15967	1.46484	1.15967	1.15967	1.28174	1.09863	1.15967	1.0376	1.0376	0.0305176	0.0305176	-0.0610352	-0.0305176	0	-30.5176	-0.0610352	-0.0610352	-0.0305176	-0.0915527	-0.0610352
7	1.15967	1.15967	1.15967	1.46484	1.09863	1.2207	1.2207	1.0376	1.15967	1.09863	1.0376	-0.0305176	0	-0.0610352	0	0.0305176	-61.0352	0	-0.0610352	-0.0305176	-0.0610352	-0.0610352
7.1	1.09863	1.28174	1.15967	1.34277	1.15967	1.28174	1.28174	1.09863	1.15967	1.15967	0.976562	-0.0305176	0.0610352	-0.0305176	0.0610352	0	-30.5176	0	-0.0610352	-0.0305176	-0.0610352	0
7.2	1.09863	1.40381	1.15967	1.2207	1.2207	1.28174	1.34277	1.09863	1.28174	1.2207	0.976562	-0.0305176	-0.0305176	-0.0305176	-0.0305176	0	-61.0352	0	0	-0.0305176	-0.0305176	0
7.3	1.09863	1.40381	1.2207	1.2207	1.34277	1.15967	1.34277	1.09863	1.34277	1.2207	1.0376	0	0.0610352	-0.0915527	0.0305176	-0.0915527	-61.0352	-0.0305176	-0.0305176	-0.0305176	-0.0305176	-0.0305176
7.4	1.09863	1.40381	1.28174	1.15967	1.46484	1.09863	1.28174	1.09863	1.28174	1.15967	1.0376	-0.0305176	0.0915527	-0.0305176	0	-0.0305176	-91.5527	0	-0.0305176	0	-0.0305176	-0.0305176
7.5	1.09863	1.34277	1.40381	1.09863	1.46484	1.09863	1.2207	1.09863	1.2207	1.09863	1.0376	0	0.0305176	-0.0610352	-0.0305176	0	-30.5176	0	-0.0305176	0	0	-0.0305176
7.6	1.15967	1.28174	1.40381	1.09863	1.46484	1.15967	1.09863	1.15967	1.15967	1.09863	1.0376	0.0915527	0.0305176	0.0305176	0.0305176	0	30.5176	0	-0.0610352	0.0305176	0	-0.0610352
7.7	1.2207	1.2207	1.34277	1.15967	1.40381	1.2207	1.0376	1.15967	1.09863	1.0376	1.09863	-0.0305176	0	-0.0305176	0.0305176	0.0305176	30.5176	-0.0305176	-0.0305176	0.0610352	-0.0610352	-0.0610352
7.8	1.2207	1.2207	1.40381	1.28174	1.40381	1.2207	1.09863	1.2207	1.0376	0.976562	1.09863	0.0305176	0.0305176	0	0.0305176	0	30.5176	0	0.0305176	-0.0610352	-0.0610352	-0.0305176
7.9	1.2207	1.2207	1.40381	1.34277	1.34277	1.2207	1.2207	1.2207	1.09863	0.976562	1.0376	0.0305176	0.0305176	-0.0610352	0	0	-30.5176	0	-0.0305176	-0.0305176	0	0.0610352
8	1.2207	1.15967	1.40381	1.40381	1.28174	1.2207	1.28174	1.2207	1.09863	0.976562	1.0376	0	0.0305176	-0.0610352	-0.0305176	-0.0305176	0	0.0305176	0	-0.0305176	0	0.0305176
8.1	1.2207	1.09863	1.34277	1.40381	1.2207	1.2207	1.28174	1.2207	1.15967	1.09863	1.15967	-0.0610352	-0.0610352	-0.0305176	0	0	-30.5176	0.0305176	-0.0305176	0	-0.0610352	0.0610352
8.2	1.15967	1.09863	1.28174	1.40381	1.15967	1.34277	1.28174	1.15967	1.15967	1.15967	1.28174	-0.0610352	0.0305176	0	0	-0.0305176	-61.0352	0.0305176	0	0	0	0
8.3	1.0376	1.0376	1.2207	1.34277	1.15967	1.28174	1.28174	1.15967	1.09863	1.2207	1.28174	0.0305176	0.0305176	0	0.0610352	0	-61.0352	0.0305176	0	0	-0.0305176	0
8.4	0.976562	1.0376	1.15967	1.28174	1.2207	1.15967	1.2207	1.09863	1.0376	1.2207	1.28174	-0.0305176	0.0305176	-0.0305176	0.0305176	0	-30.5176	0	-0.0305176	-0.0305176	0	0
8.5	0.915527	1.0376	1.15967	1.15967	1.28174	1.0376	1.2207	1.0376	1.0376	1.15967	1.15967	0	0	-0.0305176	0.0915527	-0.0305176	61.0352	0	-0.0305176	-0.0305176	-0.0305176	-0.0610352
8.6	0.976562	1.15967	1.09863	1.09863	1.2207	1.0376	1.2207	1.09863	1.0376	1.09863	1.09863	0.0305176	-0.0305176	-0.0610352	0.0305176	0.0305176	0	0	-0.0305176	0	-0.0305176	-0.0305176
8.7	1.0376	1.28174	1.15967	1.0376	1.09863	1.09863	1.2207	1.09863	1.09863	1.0376	1.0376	0	0	-0.0610352	0.0610352	0	0	0	-0.0305176	-0.0305176	-0.0305176	-0.0610352
8.8	1.09863	1.34277	1.15967	1.0376	1.0376	1.15967	1.15967	1.09863	1.09863	1.0376	0.976562	-0.0610352	0.0305176	-0.0305176	-0.0305176	0.0305176	0	0.0915527	0	-0.0305176	-0.0305176	0.0305176
8.9	1.15967	1.34277	1.15967	1.0376	1.09863	1.2207	1.15967	1.15967	1.09863	1.09863	0.976562	0	0.0305176	-0.0305176	0.0305176	-0.0305176	0	0	0	-0.0610352	0	0.0915527
9	1.09863	1.34277	1.2207	1.09863	1.09863	1.15967	1.15967	1.09863	1.09863	1.15967	0.976562	0.0305176	0	-0.0305176	0	-0.0610352	-30.5176	0	-0.0305176	0	0.0305176	0
9.1	1.0376	1.28174	1.15967	1.09863	1.09863	1.15967	1.2207	1.09863	1.0376	1.15967	1.09863	-0.0610352	0.0305176	0	0	-0.0915527	0	-0.0305176	0.0305176	-0.0305176	0.0305176	0.0305176
9.2	0.976562	1.2207	1.15967	1.15967	1.09863	1.15967	1.2207	1.09863	1.09863	1.15967	1.2207	-0.0610352	0.0305176	0	0.0305176	-0.0305176	-30.5176	-0.0610352	0	0	0	0
9.3	0.976562	1.28174	1.15967	1.2207	1.15967	1.2207	1.15967	1.09863	1.2207	1.15967	1.28174	0	0.0305176	0.0610352	0.0305176	0	-30.5176	-0.0305176	-0.0610352	-0.0305176	0.0305176	0
9.4	1.0376	1.28174	1.2207	1.28174	1.2207	1.2207	1.15967	1.15967	1.34277	1.09863	1.2207	0.0305176	-0.0305176	0.0305176	0	0	30.5176	0	-0.0610352	0	0	0
9.5	1.09863	1.2207	1.2207	1.28174	1.28174	1.2207	1.2207	1.28174	1.28174	0.976562	1.2207	0	0.0305176	-0.0305176	0.0305176	-0.0305176	0	-0.0305176	-0.0305176	-0.0610352	-0.0305176	0.0305176
9.6	1.2207	1.2207	1.2207	1.34277	1.28174	1.2207	1.34277	1.28174	1.15967	0.976562	1.15967	0	-0.0305176	-0.0610352	-0.0305176	-0.0305176	30.5176	0.0610352	0	-0.152588	0	0
9.7	1.2207	1.2207	1.2207	1.34277	1.28174	1.28174	1.46484	1.15967	1.0376	0.976562	1.09863	0	0	-0.0610352	-0.0610352	0	-30.5176	0	0.0610352	-0.0915527	0.0305176	0.0305176
9.8	1.2207	1.2207	1.15967	1.2207	1.34277	1.34277	1.46484	1.09863	1.0376	1.09863	1.0376	0	0.0610352	0.0305176	-0.0305176	-0.0305176	-30.5176	0	0.0305176	0	0	-0.0305176
9.9	1.15967	1.2207	1.2207	1.15967	1.34277	1.34277	1.28174	1.0376	1.0376	1.15967	1.0376	0	0	-0.0305176	0	-0.0915527	-30.5176	-0.0610352	0.0305176	-0.0305176	0.0610352	0
10	1.15967	1.28174	1.2207	1.2207	1.34277	1.28174	1.15967	0.976562	1.09863	1.2207	1.0376	-0.0610352	0.0305176	0	-0.0305176	-0.0305176	-61.0352	0	-0.0305176	0.0305176	0.0915527	-0.0305176
10.1	1.15967	1.28174	1.34277	1.2207	1.28174	1.2207	1.0376	1.0376	1.15967	1.15967	1.0376	0.0305176	0.0915527	0.0305176	-0.0305176	0.0610352	-30.5176	0.0305176	0	0.0305176	0.0305176	0
10.2	1.15967	1.34277	1.28174	1.15967	1.2207	1.15967	0.976562	1.09863	1.2207	1.15967	1.0376	0.0305176	0.0305176	0	0.0305176	-0.0305176	30.5176	0	-0.0305176	0.0305176	0	-0.0610352
10.3	1.2207	1.34277	1.15967	1.09863	1.15967	1.09863	0.976562	1.09863	1.2207	1.15967	1.0376	0	0	0.12207	0	0.0610352	61.0352	0	0	-0.0305176	-0.0305176	-0.0305176
10.4	1.28174	1.28174	1.09863	1.09863	1.15967	1.15967	1.0376	1.15967	1.15967	1.09863	1.09863	0.0305176	-0.0305176	0	-0.0610352	0.0305176	0	0	-0.0610352	-0.0305176	-0.0305176	-0.0610352
10.5	1.2207	1.2207	1.0376	1.09863	1.15967	1.2207	1.09863	1.2207	1.09863	1.09863	1.15967	0.0610352	-0.0305176	0.0915527	-0.0305176	0	0	-0.0305176	0.0305176	-0.0305176	0	-0.0305176
10.6	1.09863	1.15967	1.0376	1.09863	1.15967	1.2207	1.15967	1.2207	1.0376	1.09863	1.2207	-0.0305176	0	0.0305176	0	0.0305176	-30.5176	0	-0.0610352	0.0610352	0	0.0305176
10.7	1.0376	1.2207	1.0376	1.09863	1.15967	1.2207	1.2207	1.2207	1.0376	1.0376	1.2207	0.0305176	-0.0305176	0.0915527	0.0305176	0.0305176	-61.0352	0.0610352	-0.0610352	0.0305176	0.0610352	0
10.8	1.0376	1.28174	1.09863	1.09863	1.15967	1.15967	1.2207	1.15967	0.976562	0.976562	1.15967	-0.0610352	0.0305176	0	0	-0.0305176	-30.5176	0.0305176	0	0	0.0305176	0.0610352
10.9	1.0376	1.28174	1.15967	1.15967	1.2207	1.15967	1.2207	1.09863	1.0376	0.915527	1.09863	0	0.0610352	0.0305176	-0.0610352	-0.0305176	0	0.0610352	0	-0.0305176	0	-0.0610352
11	1.15967	1.2207	1.2207	1.2207	1.2207	1.15967	1.28174	1.15967	1.0376	0.915527	1.09863	0	0	0.0305176	0	0	-30.5176	0.0305176	0	0.0305176	-0.0305176	0
11.1	1.15967	1.15967	1.2207	1.28174	1.28174	1.15967	1.28174	1.15967	1.09863	0.976562	1.09863	0	0	-0.0305176	0.0610352	0	61.0352	0	0	0.0305176	-0.0305176	-0.0305176
11.2	1.15967	1.15967	1.28174	1.2207	1.28174	1.09863	1.2207	1.15967	1.15967	1.0376	1.0376	0	-0.0305176	0.0610352	0.0305176	-0.0305176	61.0352	0.0305176	0	0.0610352	0	0
11.3	1.09863	1.15967	1.28174	1.15967	1.2207	1.0376	1.2207	1.15967	1.15967	1.09863	0.976562	0.0610352	-0.0610352	0	0.0305176	0.0305176	-30.5176	0	0	0	0	-0.0305176
11.4	1.09863	1.15967	1.2207	1.09863	1.2207	1.0376	1.28174	1.15967	1.09863	1.15967	0.976562	0.0610352	-0.0305176	-0.0305176	0	0.0305176	0	0.0610352	-0.0305176	0	-0.0305176	0.0305176
11.5	1.09863	1.09863	1.15967	1.09863	1.2207	1.0376	1.34277	1.15967	1.09863	1.15967	0.976562	0	0.0305176	0	0	0.0305176	-61.0352	0	-0.0610352	0	-0.0305176	0.0610352
11.6	1.15967	1.0376	1.09863	1.15967	1.15967	1.09863	1.34277	1.15967	1.09863	1.0376	0.976562	-0.0305176	-0.0915527	-0.0610352	-0.0305176	-0.0610352	0	0.0915527	0.0305176	0	0.0305176	0.0610352
11.7	1.15967	1.09863	1.0376	1.2207	1.09863	1.09863	1.2207	1.15967	1.0376	1.0376	1.09863	-0.0610352	0	-0.0305176	0.0305176	-0.0305176	0	0	0.0610352	0.0305176	0	0.0305176
11.8	1.15967	1.09863	1.0376	1.28174	1.09863	1.15967	1.09863	1.15967	0.976562	1.0376	1.2207	-0.0915527	0	0.0305176	-0.0610352	0	0	0.0915527	0.0305176	0.0305176	-0.0305176	-0.0305176
11.9	1.15967	1.09863	1.09863	1.2207	1.09863	1.15967	0.976562	1.15967	0.976562	1.09863	1.2207	0.0305176	-0.0610352	0	0	0	0	-0.0305176	0.0305176	0	0.0305176	0
12	1.09863	1.15967	1.2207	1.09863	1.09863	1.2207	1.0376	1.15967	0.976562	1.09863	1.15967	0	0.0305176	-0.0610352	0.0915527	0.0305176	-30.5176	-0.0305176	-0.0305176	0	0.0305176	0.0305176
12.1	1.0376	1.2207	1.28174	1.09863	1.09863	1.2207	1.09863	1.09863	1.0376	1.0376	1.09863	0.0305176	-0.0305176	-0.0305176	0	0	0	-0.0305176	-0.0305176	0.0610352	0	0.0305176
12.2	1.0376	1.28174	1.2207	1.09863	1.09863	1.2207	1.15967	1.09863	1.09863	1.0376	0.976562	0	-0.0305176	-0.0305176	0	0.0915527	0	-0.0610352	0	0	-0.0305176	0.0305176
12.3	1.0376	1.28174	1.2207	1.15967	1.2207	1.28174	1.15967	1.09863	1.15967	1.0376	0.976562	-0.0915527	0	-0.0305176	-0.0305176	0.0610352	30.5176	-0.0305176	0.0305176	-0.0610352	-0.0305176	0.0305176
12.4	0.976562	1.28174	1.28174	1.2207	1.28174	1.28174	1.15967	1.09863	1.2207	1.15967	0.976562	0	-0.0305176	0	-0.0305176	-0.0305176	30.5176	-0.0305176	0	0	0	0.0610352
12.5	0.976562	1.2207	1.2207	1.2207	1.28174	1.28174	1.2207	1.09863	1.15967	1.28174	1.0376	0	-0.0305176	-0.0305176	0	0	-30.5176	0	0.0305176	-0.0305176	0.0915527	0
12.6	0.976562	1.15967	1.2207	1.2207	1.28174	1.15967	1.2207	1.15967	1.09863	1.2207	1.0376	0	0	0.0305176	0	-0.0610352	0	0	0.0305176	0.12207	0.0305176	0.0610352
12.7	1.09863	1.09863	1.2207	1.2207	1.2207	1.09863	1.15967	1.15967	1.09863	1.15967	1.0376	0	0	0.0915527	0	-0.0305176	30.5176	0	0.0610352	0.0305176	0.0610352	0.0610352
12.8	1.15967	1.09863	1.2207	1.2207	1.15967	1.09863	1.09863	1.09863	1.09863	1.09863	1.09863	0	-0.0305176	0	-0.0305176	0.0305176	30.5176	-0.0610352	-0.0305176	0.0305176	0	0.0305176
12.9	1.28174	1.15967	1.28174	1.15967	1.09863	1.09863	1.0376	1.09863	1.15967	1.09863	1.0376	0.0305176	-0.0305176	-0.0305176	0.0610352	0.0305176	30.5176	-0.0610352	0.0305176	0	-0.0305176	0.0305176
13	1.28174	1.2207	1.28174	1.15967	1.15967	1.09863	1.09863	1.09863	1.15967	1.09863	1.0376	-0.0305176	0	0	-0.0305176	0	30.5176	-0.0610352	0	0	0	0.0305176
13.1	1.2207	1.28174	1.2207	1.09863	1.15967	1.15967	1.15967	1.15967	1.09863	1.0376	1.0376	0	-0.0915527	-0.0610352	0	0	30.5176	0	0.0305176	0	0	0.0305176
13.2	1.2207	1.34277	1.2207	1.09863	1.15967	1.34277	1.2207	1.09863	1.09863	0.976562	1.09863	0	-0.0305176	0.0305176	0	-0.0305176	-61.0352	-0.0610352	0.0305176	0	0.0305176	0.0610352
13.3	1.15967	1.34277	1.15967	1.0376	1.2207	1.40381	1.2207	1.09863	1.09863	0.915527	1.09863	-0.0305176	-0.0610352	0	-0.0305176	-0.0305176	0	-0.0305176	0.0610352	0	0.0610352	0.0305176
13.4	1.09863	1.28174	1.2207	0.976562	1.28174	1.34277	1.2207	1.0376	1.09863	0.915527	1.0376	-0.0305176	0.0305176	-0.0305176	-0.0610352	0.0610352	-61.0352	-0.0610352	0.0610352	0.0305176	0.0305176	0.0305176
13.5	1.0376	1.2207	1.15967	1.0376	1.28174	1.28174	1.2207	0.976562	1.09863	0.915527	0.976562	0	0	0.0305176	0	0	0	0	0.0610352	0	-0.0305176	0
13.6	1.0376	1.2207	1.15967	1.09863	1.2207	1.2207	1.28174	0.915527	1.09863	0.915527	0.915527	0.0305176	-0.0305176	0	0.0610352	0	91.5527	-0.0305176	0	0	0	0.0305176
13.7	1.0376	1.2207	1.15967	1.15967	1.09863	1.2207	1.28174	0.915527	1.09863	0.976562	0.915527	-0.0305176	-0.0610352	0.0610352	-0.0305176	0.0305176	30.5176	0	0.0305176	0	0.0305176	0.0305176
13.8	1.0376	1.2207	1.15967	1.2207	1.0376	1.2207	1.2207	0.915527	1.09863	1.0376	0.976562	0.0305176	-0.0305176	0	0	0	91.5527	-0.0610352	0	0	0.0915527	0
13.9	1.0376	1.15967	1.15967	1.2207	1.0376	1.15967	1.15967	0.976562	1.15967	1.09863	1.0376	0.0305176	-0.0610352	0.0305176	-0.0305176	-0.0305176	-30.5176	-0.0305176	0.0305176	0.0305176	0	0.0305176
14	1.0376	1.15967	1.15967	1.2207	1.09863	1.09863	1.0376	0.976562	1.15967	1.09863	1.09863	0	-0.0305176	0	0	-0.0305176	30.5176	-0.0305176	0.0305176	0	0.0610352	0.0610352
14.1	1.0376	1.09863	1.2207	1.2207	1.15967	1.0376	1.0376	0.976562	1.15967	1.15967	1.09863	0.0305176	-0.0305176	0	-0.0915527	0	0	0	0.0305176	0	0.0305176	0.0305176
14.2	0.976562	1.15967	1.2207	1.15967	1.09863	0.976562	1.0376	0.976562	1.09863	1.15967	1.15967	0	-0.0305176	-0.0305176	-0.0610352	-0.0305176	0	0	0.0305176	0	0	-0.0305176
14.3	0.976562	1.28174	1.28174	1.15967	1.0376	0.976562	1.09863	0.976562	1.09863	1.2207	1.15967	0	-0.0305176	0	0.0610352	-0.0305176	61.0352	0	0.0305176	0.0305176	0.0305176	0.0305176
14.4	1.0376	1.34277	1.28174	1.2207	1.09863	0.976562	1.2207	0.976562	1.15967	1.15967	1.09863	-0.0305176	0	0.0305176	-0.0610352	0	30.5176	-0.0610352	-0.0305176	0.0305176	0.0305176	0.0305176
14.5	1.09863	1.28174	1.2207	1.28174	1.2207	1.0376	1.28174	0.976562	1.15967	1.0376	1.0376	0.0610352	-0.0305176	0	0	0	30.5176	0	0	0.0305176	0.0610352	0.0305176
14.6	1.09863	1.2207	1.09863	1.28174	1.34277	1.15967	1.28174	1.0376	1.15967	1.0376	0.976562	0.0610352	-0.0610352	0.0305176	0	-0.0305176	30.5176	-0.0305176	0.0610352	0.0305176	0.0305176	0
14.7	1.09863	1.15967	1.0376	1.2207	1.40381	1.28174	1.2207	1.09863	1.09863	0.976562	0.976562	0.0610352	-0.0610352	0	0	0.0305176	0	-0.0305176	0	0.0305176	-0.0305176	0
14.8	1.0376	1.09863	1.0376	1.09863	1.34277	1.2207	1.09863	1.09863	1.09863	0.915527	0.854492	0	-0.0610352	0.0305176	-0.0610352	-0.0305176	30.5176	0	-0.0305176	0.0305176	0.0305176	0.0610352
14.9	1.0376	1.09863	1.15967	1.0376	1.34277	1.15967	1.0376	1.09863	1.09863	0.854492	0.793457	0.0610352	-0.0610352	-0.0305176	0.0305176	0	30.5176	-0.0305176	0.0305176	0	0.0305176	0.0610352
15	1.0376	1.0376	1.28174	1.0376	1.2207	1.0376	1.0376	1.09863	1.09863	0.854492	0.854492	0	0	-0.0305176	0.0610352	0	61.0352	0.0610352	0.0915527	-0.0305176	0.0305176	0.152588
15.1	1.0376	1.0376	1.34277	1.0376	1.15967	0.976562	1.09863	1.09863	1.09863	0.976562	0.976562	0	0	-0.0305176	0	0	30.5176	0.0305176	0.0305176	0.0305176	0.0610352	0.0610352
15.2	1.0376	1.09863	1.2207	1.0376	1.09863	0.976562	1.15967	1.0376	1.0376	1.0376	1.0376	0.0305176	0	0	0	0	61.0352	-0.0305176	0.0305176	0.0915527	0.0305176	0.0305176
15.3	1.0376	1.15967	1.15967	1.09863	1.09863	0.976562	1.2207	1.0376	0.976562	1.09863	1.0376	-0.0305176	-0.0305176	0.0305176	-0.0305176	-0.0305176	61.0352	-0.0610352	0.0305176	0.0305176	0.0305176	0
15.4	0.976562	1.2207	1.09863	1.15967	1.09863	1.0376	1.2207	0.976562	0.976562	1.15967	0.976562	0	-0.0305176	0.0305176	0	0	91.5527	0	0	0.0305176	0	-0.0305176
15.5	0.915527	1.2207	1.09863	1.15967	1.09863	1.0376	1.15967	1.0376	0.976562	1.2207	0.976562	0.0305176	-0.0305176	-0.0305176	-0.0305176	0	61.0352	0	0.0305176	0.0305176	0	0.0610352
15.6	0.854492	1.2207	1.09863	1.15967	1.15967	1.09863	1.15967	1.0376	1.0376	1.2207	0.976562	0.0305176	0	0	0	0.0610352	30.5176	-0.0305176	0.0305176	0	0	0
15.7	0.854492	1.2207	1.15967	1.15967	1.15967	1.09863	1.09863	1.0376	1.09863	1.2207	1.0376	0.12207	-0.0305176	0	0.0915527	-0.0305176	30.5176	-0.0305176	0.0305176	-0.0610352	-0.0305176	0.0610352
15.8	0.976562	1.28174	1.15967	1.09863	1.2207	1.15967	1.09863	1.09863	1.15967	1.2207	1.09863	0.0305176	-0.0610352	-0.0610352	0	-0.0305176	-30.5176	-0.0305176	0.0610352	-0.0305176	0.0305176	0.0305176
15.9	1.09863	1.28174	1.2207	1.09863	1.2207	1.28174	1.15967	1.15967	1.2207	1.15967	1.09863	0.0610352	-0.0610352	-0.0305176	-0.0305176	-0.0305176	30.5176	0	0.0305176	0	0.0305176	0.0305176
16	1.09863	1.2207	1.2207	1.09863	1.2207	1.28174	1.2207	1.2207	1.15967	1.09863	1.09863	0	0	-0.0305176	-0.0305176	0	0	0	0.0305176	0	0.0305176	0.0305176
16.1	1.15967	1.15967	1.28174	1.0376	1.15967	1.34277	1.2207	1.2207	1.15967	1.09863	1.0376	-0.0305176	-0.0305176	0.0305176	0.0305176	0.0305176	61.0352	0	0.0610352	0.0610352	0.0305176	0.0610352
16.2	1.09863	1.15967	1.34277	1.09863	1.15967	1.34277	1.2207	1.15967	1.15967	1.0376	0.976562	0	-0.0610352	0	-0.0915527	-0.0305176	91.5527	-0.0305176	0	0.0305176	0.0305176	0
16.3	1.09863	1.15967	1.34277	1.09863	1.15967	1.28174	1.15967	1.09863	1.15967	1.0376	1.0376	0	0	0.0305176	0	-0.0305176	0	-0.0610352	0.0305176	0.0305176	0.0305176	0
16.4	1.09863	1.15967	1.28174	1.15967	1.15967	1.15967	1.15967	1.09863	1.2207	0.976562	1.0376	0	0	0.0610352	0.0610352	0	0	-0.0915527	-0.0305176	-0.0305176	0.0610352	0
16.5	1.0376	1.15967	1.15967	1.15967	1.15967	1.09863	1.15967	1.09863	1.2207	0.915527	1.09863	0.0305176	0	0	0	0	0	-0.0305176	0	0.0305176	0	0.0305176
16.6	1.0376	1.09863	1.0376	1.15967	1.09863	1.15967	1.15967	1.09863	1.2207	0.915527	1.09863	0	-0.0610352	0	0	0	0	-0.0305176	0.0610352	0	0.0305176	0.0305176
16.7	1.0376	1.15967	0.976562	1.09863	1.09863	1.09863	1.15967	1.09863	1.2207	0.976562	1.0376	0	0.0305176	0.0305176	0	-0.0305176	91.5527	0	0.0305176	-0.0305176	0.0305176	0.0305176
16.8	1.09863	1.15967	0.976562	1.09863	1.15967	1.09863	1.15967	1.0376	1.15967	1.0376	0.976562	0	0	0	-0.0305176	-0.0305176	30.5176	-0.0610352	0.0610352	-0.0610352	-0.0305176	0
16.9	1.09863	1.2207	1.0376	1.09863	1.2207	1.09863	1.09863	1.0376	1.09863	1.09863	0.976562	-0.0610352	-0.0610352	0.0305176	-0.0915527	-0.0305176	-61.0352	-0.0305176	0	-0.0305176	0.0305176	0.0305176
17	1.0376	1.2207	1.09863	1.0376	1.28174	1.0376	1.0376	0.976562	1.0376	1.0376	1.0376	0.0305176	0	0.0305176	-0.0610352	-0.0305176	0	-0.0610352	-0.0305176	0.0305176	0.0305176	0.0305176
17.1	1.0376	1.15967	1.2207	1.0376	1.28174	1.09863	0.915527	0.976562	1.0376	1.0376	1.0376	0.0305176	-0.0305176	0.0305176	0.0305176	-0.0305176	30.5176	0	-0.0305176	0.0305176	0	-0.0305176
17.2	1.0376	1.15967	1.28174	1.0376	1.15967	1.15967	0.976562	1.0376	1.0376	1.0376	1.0376	0.0305176	0	0.0305176	0	0.0915527	30.5176	-0.0610352	-0.0305176	0.0610352	-0.0610352	0
17.3	1.0376	1.2207	1.28174	1.0376	1.09863	1.2207	0.976562	1.09863	1.09863	0.976562	0.976562	0.0305176	0	0	0.0305176	0.0305176	30.5176	-0.0305176	0.0610352	0	0	0.0305176
17.4	1.0376	1.2207	1.28174	1.0376	1.09863	1.2207	0.976562	1.09863	1.15967	0.976562	0.976562	0.0610352	-0.0305176	0.0305176	-0.0305176	0.0610352	-61.0352	0.0305176	0.0305176	0	-0.0305176	0.0610352
17.5	1.0376	1.15967	1.28174	1.0376	1.15967	1.2207	1.0376	1.15967	1.2207	0.976562	1.0376	0	-0.0610352	0	0	0	0	0	0	0	-0.0305176	-0.0305176
17.6	1.0376	1.15967	1.2207	1.0376	1.15967	1.09863	1.15967	1.2207	1.2207	0.976562	0.976562	0	-0.0305176	-0.0305176	-0.0610352	-0.0305176	30.5176	0.0305176	0	0.0305176	0	-0.0305176
17.7	0.976562	1.15967	1.15967	1.0376	1.2207	0.976562	1.2207	1.2207	1.2207	0.915527	0.976562	0.0610352	-0.0305176	0	-0.0305176	0	-30.5176	0.0305176	0	0.0305176	0.0305176	0
17.8	0.915527	1.09863	1.15967	1.0376	1.28174	0.976562	1.2207	1.15967	1.15967	0.915527	1.0376	0	0	0.0305176	-0.0305176	0	30.5176	0.0305176	-0.0305176	0.0305176	0.0915527	0.0305176
17.9	0.915527	1.09863	1.15967	1.09863	1.28174	0.976562	1.2207	1.15967	1.09863	1.09863	1.09863	0.0305176	0	0	0	0	30.5176	0.0305176	-0.0610352	0.0305176	0	-0.0610352
18	0.976562	1.09863	1.15967	1.15967	1.28174	1.0376	1.09863	1.15967	1.15967	1.2207	1.09863	0	0	0.0610352	0	0	30.5176	0.0305176	0	0.0305176	0	-0.0305176
18.1	0.976562	1.15967	1.09863	1.09863	1.2207	1.0376	0.976562	1.15967	1.2207	1.2207	1.09863	0.0305176	-0.0305176	0.0305176	-0.0305176	-0.0305176	0	-0.0610352	0.0610352	0	-0.0305176	-0.0610352
18.2	0.915527	1.2207	1.09863	1.09863	1.2207	0.976562	0.976562	1.15967	1.34277	1.2207	1.0376	0.0610352	0	0	0	0	30.5176	0	0	0	0	-0.0305176
18.3	0.976562	1.28174	1.0376	1.09863	1.0376	1.0376	1.0376	1.15967	1.34277	1.2207	0.915527	0.0610352	-0.0610352	0.0305176	0	0.0610352	-30.5176	0.0915527	0.0305176	0	-0.0305176	0
[truncated: 9,819 more rows]

## Sheet: nontransfected-exp3
CsNa
[truncated: 10,003 more rows]

## Sheet: nontransfected-exp4
CsNa
[truncated: 10,003 more rows]

## Sheet: nontransfected-exp5
CsNa
[truncated: 10,003 more rows]
