# Supplementary material for: Differential ion dehydration energetics explains selectivity in the non-canonical lysosomal K+ channel TMEM175
Source: eLife. 2022 May 24;11:e75122. doi: 10.7554/eLife.75122 (PMC9129878; doi:10.7554/eLife.75122)
Supplement: Figure 5—source data 2. [file elife-75122-fig5-data2.zip]

Archive with 24 entries (21 files):
- raw-data-Figure5_2/
- raw-data-Figure5_2/raw-data-Figure5-S3-I46V-4AP.xlsx
- __MACOSX/
- __MACOSX/raw-data-Figure5_2/
- __MACOSX/raw-data-Figure5_2/._raw-data-Figure5-S3-I46V-4AP.xlsx
- raw-data-Figure5_2/.DS_Store
- __MACOSX/raw-data-Figure5_2/._.DS_Store
- raw-data-Figure5_2/raw-data-Figure5-S3-I46A-AP-6.xlsx
- __MACOSX/raw-data-Figure5_2/._raw-data-Figure5-S3-I46A-AP-6.xlsx
- raw-data-Figure5_2/raw-data-Figure5-S3-I271A-AP-6.xlsx
- __MACOSX/raw-data-Figure5_2/._raw-data-Figure5-S3-I271A-AP-6.xlsx
- raw-data-Figure5_2/raw-data-Figure5-S3-I271A-4-AP.xlsx
- __MACOSX/raw-data-Figure5_2/._raw-data-Figure5-S3-I271A-4-AP.xlsx
- raw-data-Figure5_2/raw-data-Figure5-S3-I46A-4AP.xlsx
- __MACOSX/raw-data-Figure5_2/._raw-data-Figure5-S3-I46A-4AP.xlsx
- raw-data-Figure5_2/raw-data-Figure5-S1.xlsx
- __MACOSX/raw-data-Figure5_2/._raw-data-Figure5-S1.xlsx
- raw-data-Figure5_2/raw-data-Figure5-S3-I46V-AP-6.xlsx
- __MACOSX/raw-data-Figure5_2/._raw-data-Figure5-S3-I46V-AP-6.xlsx
- raw-data-Figure5_2/raw-data-Figure5-S3-I271V-AP-6.xlsx
- __MACOSX/raw-data-Figure5_2/._raw-data-Figure5-S3-I271V-AP-6.xlsx
- raw-data-Figure5_2/raw-data-Figure5-S3-I271V-4-AP.xlsx
- __MACOSX/raw-data-Figure5_2/._raw-data-Figure5-S3-I271V-4-AP.xlsx
- __MACOSX/._raw-data-Figure5_2
