# Supplementary material for: Differential ion dehydration energetics explains selectivity in the non-canonical lysosomal K+ channel TMEM175
Source: eLife. 2022 May 24;11:e75122. doi: 10.7554/eLife.75122 (PMC9129878; doi:10.7554/eLife.75122)
Supplement: Figure 5—source data 2. [file elife-75122-fig5-data2.zip › raw-data-Figure5_2/raw-data-Figure5-S3-I46V-4AP.xlsx]

## Sheet: I46V-exp1
CsNa
﻿Time (ms)	Im_scaled (nA)	Im_scaled (nA)	Im_scaled (nA)	Im_scaled (nA)	Im_scaled (pA)	Im_scaled (pA)	Im_scaled (pA)	Im_scaled (nA)	Im_scaled (nA)	Im_scaled (nA)	Im_scaled (nA)	10_Vm (mV)	10_Vm (mV)	10_Vm (mV)	10_Vm (mV)	10_Vm (mV)	10_Vm (µV)	10_Vm (mV)	10_Vm (mV)	10_Vm (mV)	10_Vm (mV)	10_Vm (mV)
0.1	0.012207	0.0119019	0.0134277	0.0134277	13.7329	12.8174	12.5122	0.0125122	0.0131226	0.0119019	0.0115967	-0.0610352	-0.0610352	-0.0305176	-0.0915527	-0.0305176	-30.5176	0	-0.0305176	-0.0610352	-0.0305176	0
0.2	0.012207	0.012207	0.0134277	0.0134277	13.7329	12.5122	12.8174	0.0125122	0.0131226	0.0119019	0.0112915	-0.0610352	-0.0610352	0.0305176	-0.0915527	-0.0610352	-61.0352	0	-0.0305176	-0.0305176	0	-0.0610352
0.3	0.0119019	0.012207	0.0131226	0.0131226	13.1226	12.5122	12.8174	0.0125122	0.0131226	0.012207	0.0109863	-0.0610352	-0.0305176	0.0610352	-0.0610352	-0.0305176	-30.5176	0	-0.0305176	0	-0.0305176	-0.0610352
0.4	0.0112915	0.0128174	0.0131226	0.0131226	12.8174	12.5122	12.8174	0.0125122	0.0128174	0.0119019	0.0109863	-0.0610352	0	0.0305176	0	-0.0610352	-30.5176	-0.0305176	-0.0305176	0.0305176	0.0915527	-0.0610352
0.5	0.0109863	0.0131226	0.0131226	0.0128174	12.207	12.8174	13.1226	0.0125122	0.0128174	0.012207	0.0109863	-0.0915527	0.0305176	0	-0.0305176	-0.0305176	-30.5176	0	-0.0305176	0	0	-0.0305176
0.6	0.0109863	0.0134277	0.0131226	0.0128174	12.207	13.1226	13.1226	0.0125122	0.0128174	0.012207	0.0112915	-0.0610352	0	-0.0610352	-0.0305176	0	0	0	0	-0.0305176	0	0
0.7	0.0112915	0.0134277	0.0134277	0.0128174	12.5122	13.1226	13.1226	0.0125122	0.0128174	0.0125122	0.0112915	0	-0.0305176	-0.0305176	-0.0610352	-0.0305176	0	-0.0305176	-0.0305176	-0.0305176	-0.0305176	0.0305176
0.8	0.0119019	0.0134277	0.0134277	0.0128174	12.8174	12.8174	13.1226	0.0119019	0.0125122	0.0125122	0.0112915	-0.0610352	-0.0610352	0	-0.0610352	-0.0610352	-30.5176	-0.0305176	-0.0305176	-0.0915527	-0.0305176	-0.0305176
0.9	0.0125122	0.0134277	0.0137329	0.0131226	13.1226	12.8174	13.1226	0.0119019	0.012207	0.012207	0.0112915	-0.0610352	-0.0610352	0	-0.0915527	-0.0305176	-61.0352	-0.0305176	-0.0610352	-0.0915527	0	-0.0610352
1	0.0128174	0.0134277	0.0137329	0.0137329	13.4277	12.5122	13.1226	0.0119019	0.0119019	0.012207	0.0115967	-0.0610352	0	0	-0.0610352	-0.0610352	-30.5176	-0.0305176	-0.0610352	-0.0305176	0.0305176	-0.0305176
1.1	0.0128174	0.0131226	0.0137329	0.0140381	13.4277	12.5122	13.1226	0.0119019	0.0119019	0.0119019	0.0119019	-0.0305176	0.0305176	-0.0305176	-0.0305176	-0.0305176	-61.0352	-0.0610352	-0.0610352	0	0	-0.0610352
1.2	0.0125122	0.0128174	0.0137329	0.0140381	13.4277	12.207	13.1226	0.0119019	0.012207	0.0115967	0.012207	-0.0610352	0	-0.0610352	0	-0.0610352	-30.5176	-0.0305176	0	-0.0305176	0	-0.0610352
1.3	0.012207	0.0128174	0.0137329	0.0137329	13.4277	11.9019	13.1226	0.0119019	0.012207	0.0112915	0.0125122	-0.0305176	0	-0.0610352	0	-0.0610352	0	0	-0.0305176	-0.0305176	-0.0305176	0
1.4	0.0119019	0.0128174	0.0134277	0.0137329	13.4277	11.9019	12.5122	0.0125122	0.0125122	0.0109863	0.0125122	0	-0.0305176	0.0305176	-0.0305176	-0.0610352	30.5176	0	-0.0610352	-0.0610352	0.0305176	0
1.5	0.0119019	0.0131226	0.0128174	0.0137329	12.8174	11.9019	12.207	0.0125122	0.012207	0.0109863	0.0125122	-0.0305176	-0.0305176	0	-0.0305176	-0.0305176	30.5176	0	-0.0305176	-0.0610352	0	-0.0305176
1.6	0.0115967	0.0131226	0.0125122	0.0137329	12.207	12.207	12.207	0.0125122	0.012207	0.0109863	0.012207	-0.0610352	-0.0305176	-0.0305176	-0.0610352	-0.0305176	30.5176	0	-0.0305176	-0.0305176	0	-0.0305176
1.7	0.0119019	0.0128174	0.0125122	0.0134277	12.207	12.5122	12.5122	0.0125122	0.012207	0.0115967	0.0119019	0	0	0	-0.0610352	-0.0610352	-30.5176	-0.0305176	-0.0305176	-0.0305176	0	-0.0305176
1.8	0.012207	0.0128174	0.0131226	0.0131226	12.207	12.5122	12.8174	0.0128174	0.012207	0.0119019	0.0119019	-0.0305176	-0.0610352	0	-0.0610352	-0.0610352	-30.5176	-0.0610352	-0.12207	0	0.0305176	-0.0305176
1.9	0.0125122	0.0128174	0.0137329	0.0125122	12.207	12.5122	13.1226	0.0131226	0.0125122	0.012207	0.0119019	-0.0305176	0.0305176	0	0	0	0	-0.0305176	-0.0305176	0	0.0305176	-0.0305176
2	0.0128174	0.0128174	0.0140381	0.012207	11.9019	12.5122	12.8174	0.0131226	0.0125122	0.012207	0.0119019	0	-0.0610352	0	0.0305176	-0.0305176	0	0	0	0	0.0305176	0
2.1	0.0125122	0.0125122	0.0140381	0.0119019	12.5122	12.5122	12.8174	0.0128174	0.012207	0.012207	0.0119019	-0.0305176	0	0	0.0610352	-0.0610352	-30.5176	0	0	-0.0305176	0	-0.0610352
2.2	0.012207	0.0125122	0.0137329	0.0119019	12.8174	12.8174	12.5122	0.0125122	0.012207	0.012207	0.0119019	-0.0305176	-0.0610352	0	-0.0305176	0	30.5176	-0.0610352	-0.0305176	-0.0305176	0	-0.0610352
2.3	0.0115967	0.012207	0.0134277	0.012207	13.1226	13.4277	11.9019	0.012207	0.0115967	0.012207	0.0119019	-0.0610352	-0.0610352	0.0610352	-0.0610352	-0.0305176	-30.5176	0	0	-0.0305176	-0.0305176	0.0305176
2.4	0.0115967	0.0115967	0.0128174	0.0125122	13.1226	13.7329	11.5967	0.012207	0.0115967	0.0119019	0.0119019	-0.0305176	0	-0.0305176	0	-0.0305176	-30.5176	0	-0.0610352	-0.0610352	0.0305176	-0.0610352
2.5	0.012207	0.0115967	0.0125122	0.012207	12.8174	13.7329	11.5967	0.012207	0.0115967	0.0119019	0.012207	-0.0305176	-0.0610352	-0.0305176	-0.0305176	0.0305176	-30.5176	-0.0610352	-0.0305176	0	0.0305176	-0.0915527
2.6	0.0128174	0.012207	0.0128174	0.0125122	12.8174	13.1226	11.2915	0.012207	0.0115967	0.0115967	0.0119019	0	-0.0305176	0	-0.0305176	0.0305176	-61.0352	-0.0305176	0	0	-0.0305176	-0.0915527
2.7	0.0131226	0.0128174	0.0131226	0.0131226	13.4277	12.8174	11.5967	0.012207	0.0115967	0.0109863	0.0119019	0	0	0.0305176	-0.0305176	0.0305176	-30.5176	0	-0.0305176	-0.0610352	0	-0.0305176
2.8	0.0134277	0.0134277	0.0134277	0.0137329	14.0381	13.1226	12.207	0.0125122	0.0119019	0.010376	0.0115967	0.0305176	0	0	0.0305176	-0.0305176	-30.5176	0	0.0305176	-0.0305176	0.0305176	0
2.9	0.0137329	0.0134277	0.0134277	0.0140381	14.3433	13.1226	12.8174	0.0128174	0.0125122	0.0109863	0.0112915	-0.0305176	-0.0305176	0.0305176	0.0305176	0	0	0	-0.0610352	-0.0610352	0	0
3	0.0137329	0.0134277	0.0134277	0.0146484	14.0381	13.4277	13.4277	0.0128174	0.0125122	0.012207	0.0115967	-0.0915527	0	0	-0.0305176	0.0305176	0	0	-0.0305176	-0.0610352	-0.0305176	0
3.1	0.0134277	0.0134277	0.0128174	0.0146484	13.7329	13.4277	13.7329	0.0128174	0.0125122	0.0131226	0.0119019	-0.0305176	-0.0305176	0	-0.0610352	0	-61.0352	0.0305176	0	-0.0305176	0.0305176	-0.0610352
3.2	0.0134277	0.0134277	0.0128174	0.0146484	13.4277	13.1226	13.7329	0.0125122	0.0125122	0.0134277	0.0119019	0.0305176	-0.0610352	-0.0305176	-0.0610352	0	0	-0.0305176	-0.0305176	0	-0.0305176	-0.0305176
3.3	0.0131226	0.0137329	0.0131226	0.0143433	13.7329	13.4277	13.1226	0.0125122	0.0125122	0.0131226	0.0119019	0.0305176	-0.0305176	-0.0305176	-0.0915527	0.0305176	-30.5176	0	-0.0305176	0	-0.0305176	0
3.4	0.0128174	0.0140381	0.0134277	0.0140381	14.0381	13.7329	12.5122	0.0131226	0.012207	0.012207	0.0119019	0.0305176	-0.0305176	-0.0305176	-0.0305176	0.0305176	-30.5176	0	0.0305176	-0.0305176	0	0
3.5	0.012207	0.0140381	0.0134277	0.0134277	14.0381	13.7329	12.207	0.0134277	0.0119019	0.0115967	0.0119019	-0.0305176	0.0610352	0	0.0610352	0	0	0	0.0305176	-0.0305176	0	-0.0305176
3.6	0.0119019	0.0140381	0.0131226	0.0131226	13.7329	13.4277	11.9019	0.0137329	0.0112915	0.0109863	0.0119019	-0.0305176	0	-0.0305176	0	0	30.5176	0	0	-0.0305176	-0.0305176	0.0610352
3.7	0.0115967	0.0137329	0.0128174	0.0131226	13.7329	12.8174	12.207	0.0134277	0.0109863	0.0109863	0.0115967	-0.0305176	0	-0.0305176	-0.0305176	-0.0305176	-30.5176	0	0.0610352	-0.0305176	0	-0.0305176
3.8	0.0112915	0.0134277	0.0128174	0.0131226	14.0381	12.5122	12.5122	0.0128174	0.0106812	0.0112915	0.0115967	-0.0305176	-0.0610352	0	-0.0305176	-0.0305176	-30.5176	-0.0305176	0	0	-0.0610352	0
3.9	0.0119019	0.0131226	0.0125122	0.0134277	14.3433	12.5122	12.5122	0.012207	0.0109863	0.0115967	0.0115967	0	0	0	-0.0305176	-0.0305176	0	0	-0.0610352	-0.0305176	-0.0305176	-0.0305176
4	0.0125122	0.0131226	0.0128174	0.0134277	14.3433	13.1226	12.5122	0.0119019	0.0115967	0.0119019	0.0115967	0.0305176	-0.0305176	-0.0305176	-0.0305176	0	-61.0352	-0.0305176	0	0	0	0
4.1	0.0131226	0.0131226	0.0128174	0.0134277	14.3433	13.4277	12.5122	0.012207	0.012207	0.0119019	0.0112915	0	0	-0.0305176	-0.0610352	0	0	-0.0610352	0	-0.0305176	0	0
4.2	0.0131226	0.0134277	0.0131226	0.0131226	14.0381	13.7329	12.5122	0.0125122	0.0125122	0.012207	0.0109863	-0.0305176	0.0305176	-0.0305176	0	0	-30.5176	0.0305176	0	0	-0.0610352	0
4.3	0.0128174	0.0134277	0.0137329	0.0128174	13.4277	13.4277	12.5122	0.0128174	0.0125122	0.012207	0.0109863	0	0	-0.0305176	0	-0.0305176	0	0.0610352	-0.0305176	-0.0305176	0	0
4.4	0.0125122	0.0134277	0.0140381	0.012207	13.1226	12.8174	12.8174	0.0128174	0.0125122	0.0125122	0.0109863	0	0.0305176	0	-0.0305176	-0.0305176	30.5176	0	0	0	0	0
4.5	0.0125122	0.0131226	0.0140381	0.0119019	12.8174	12.5122	13.1226	0.0125122	0.012207	0.0125122	0.0115967	0	0	0	0	-0.0610352	-91.5527	0	0	0	-0.0610352	0
4.6	0.0128174	0.0128174	0.0140381	0.0115967	13.1226	12.5122	13.7329	0.012207	0.012207	0.0125122	0.012207	-0.0305176	-0.0305176	0	-0.0305176	-0.0305176	-61.0352	-0.0610352	0	0	0	0
4.7	0.0128174	0.0125122	0.0137329	0.0119019	13.4277	12.5122	14.3433	0.012207	0.0125122	0.0125122	0.0128174	0	0	-0.0305176	-0.0610352	0.0610352	0	-0.0305176	-0.0305176	0.0305176	-0.0610352	0
4.8	0.0128174	0.012207	0.0134277	0.0125122	13.4277	12.5122	14.3433	0.012207	0.0128174	0.012207	0.0131226	0.0305176	-0.0305176	0	0	0	30.5176	-0.0610352	0	0	-0.0305176	0
4.9	0.0128174	0.0119019	0.0131226	0.0134277	13.7329	12.8174	14.0381	0.012207	0.0128174	0.0119019	0.0131226	0.0305176	0	-0.0610352	0	0.0305176	61.0352	0.0305176	-0.0610352	0.0305176	-0.0305176	-0.0305176
5	0.0128174	0.0119019	0.0131226	0.0143433	13.7329	13.1226	13.7329	0.012207	0.0125122	0.0119019	0.0128174	0	-0.0610352	-0.0610352	0	-0.0305176	30.5176	-0.0305176	0	-0.0305176	-0.0305176	0.0305176
5.1	0.0131226	0.0119019	0.0131226	0.0146484	13.7329	13.4277	13.4277	0.012207	0.0125122	0.012207	0.0128174	0.0305176	0	0	-0.0305176	-0.0305176	30.5176	0	0.0305176	0	0	-0.0305176
5.2	0.0134277	0.012207	0.0131226	0.0146484	13.4277	13.4277	13.1226	0.0119019	0.0125122	0.0119019	0.0128174	0	-0.0305176	0	0.0305176	-0.0305176	30.5176	0	-0.0305176	0.0305176	-0.0305176	0.0305176
5.3	0.0134277	0.0128174	0.0134277	0.0140381	13.1226	13.7329	12.8174	0.012207	0.0125122	0.0115967	0.0128174	0	-0.0305176	-0.0305176	-0.0305176	0	-30.5176	0	0.0305176	0	-0.0305176	0
5.4	0.0134277	0.0131226	0.0134277	0.0137329	12.8174	13.4277	12.5122	0.0128174	0.012207	0.0112915	0.0128174	0	-0.0915527	0	-0.0305176	-0.0305176	30.5176	-0.0305176	-0.0305176	0.0305176	-0.0610352	0.0610352
5.5	0.0131226	0.0134277	0.0131226	0.0134277	13.1226	13.4277	12.207	0.0131226	0.0125122	0.0106812	0.0125122	0	0.0305176	-0.0305176	0.0305176	0.0305176	-30.5176	0.0305176	0.0305176	0	-0.0305176	0
5.6	0.0128174	0.0137329	0.0131226	0.0134277	13.1226	13.4277	11.9019	0.0131226	0.0125122	0.0106812	0.0119019	-0.0305176	0.0305176	-0.0610352	0.0305176	0.0305176	0	0.0305176	-0.0305176	0.0305176	-0.0305176	-0.0305176
5.7	0.0125122	0.0140381	0.0128174	0.0128174	13.4277	13.1226	11.9019	0.0128174	0.012207	0.0112915	0.0115967	0.0305176	0	-0.0915527	0	0	30.5176	0	0	-0.0305176	0	0
5.8	0.0119019	0.0140381	0.0131226	0.0125122	13.4277	12.8174	11.9019	0.0125122	0.0119019	0.0119019	0.0109863	0	0.0305176	0	0	0	0	0.0305176	0	0	-0.0610352	0.0305176
5.9	0.0119019	0.0137329	0.0134277	0.0128174	13.4277	12.207	12.207	0.012207	0.0119019	0.0125122	0.0109863	0.0305176	0	0	0	0	61.0352	0.0305176	0.0610352	-0.0305176	-0.0305176	0.0305176
6	0.012207	0.0134277	0.0137329	0.0131226	13.4277	12.5122	12.207	0.0119019	0.0119019	0.0128174	0.0112915	0.0305176	0	-0.0610352	0	0.0305176	0	0	0	0	-0.0610352	-0.0305176
6.1	0.0125122	0.0131226	0.0140381	0.0134277	13.4277	12.8174	12.8174	0.012207	0.012207	0.0131226	0.0115967	0.0305176	0.0305176	0	-0.0305176	0.0305176	30.5176	0	0	0	-0.0610352	0.0305176
6.2	0.0125122	0.0131226	0.0140381	0.0137329	13.4277	13.1226	12.8174	0.0125122	0.012207	0.0131226	0.012207	0.0305176	0.0305176	-0.0610352	0	0	30.5176	0	-0.0305176	0.0610352	-0.0305176	-0.0305176
6.3	0.0128174	0.0128174	0.0140381	0.0134277	13.4277	13.7329	13.1226	0.0128174	0.0119019	0.0128174	0.0125122	0.0305176	0	-0.0305176	0.0305176	0.0305176	0	-0.0610352	0.0305176	0.0305176	0	-0.0305176
6.4	0.0128174	0.0125122	0.0134277	0.0134277	13.4277	14.0381	13.4277	0.0131226	0.0119019	0.0125122	0.012207	0.0305176	0	-0.0305176	0	0	61.0352	0.0610352	0.0305176	0.0610352	0	-0.0305176
6.5	0.0125122	0.012207	0.0128174	0.0134277	13.1226	14.3433	13.4277	0.0134277	0.012207	0.0125122	0.0119019	0.0305176	0	0	0.0305176	0	30.5176	-0.0305176	0.0610352	-0.0305176	0	0.0610352
6.6	0.0119019	0.0125122	0.0125122	0.0134277	13.1226	14.3433	12.8174	0.0137329	0.012207	0.0125122	0.0115967	0.0305176	0.0305176	-0.0305176	0.0305176	-0.0305176	61.0352	0.0305176	0	-0.0305176	-0.0305176	0
6.7	0.0119019	0.012207	0.0125122	0.0134277	13.1226	14.3433	12.8174	0.0134277	0.0125122	0.0131226	0.0112915	0	0.0305176	0	0.0305176	0.0915527	30.5176	0	0.0305176	-0.0915527	-0.0305176	-0.0305176
6.8	0.012207	0.012207	0.0128174	0.0137329	12.8174	14.0381	12.5122	0.0131226	0.0125122	0.0137329	0.0109863	-0.0610352	-0.0305176	-0.0305176	-0.0305176	0	-30.5176	0.0305176	0	0	-0.0610352	0
6.9	0.0125122	0.012207	0.0128174	0.0137329	12.8174	13.7329	12.5122	0.0131226	0.0128174	0.0134277	0.0109863	0.0610352	-0.0305176	-0.0305176	0	0.0305176	0	-0.0305176	0.0305176	-0.0305176	0	0
7	0.0128174	0.0125122	0.0131226	0.0140381	12.8174	13.7329	12.5122	0.0131226	0.0128174	0.0131226	0.0112915	0.0305176	0	-0.0305176	0.0305176	0	-30.5176	0.0305176	0	0.0305176	-0.0305176	-0.0305176
7.1	0.0128174	0.0131226	0.0131226	0.0140381	13.1226	13.7329	12.8174	0.0131226	0.0128174	0.012207	0.0119019	0.0915527	0	-0.0305176	0	0.0610352	0	-0.0305176	0	0	-0.0305176	-0.0305176
7.2	0.0125122	0.0131226	0.0128174	0.0137329	13.4277	13.4277	13.1226	0.0131226	0.0125122	0.012207	0.0125122	0.0610352	0.0305176	-0.0610352	0.0305176	0.0305176	-30.5176	0	0.0305176	0	-0.0610352	0.0305176
7.3	0.0125122	0.0134277	0.0128174	0.0137329	14.0381	13.1226	13.4277	0.0134277	0.012207	0.012207	0.0128174	0.0610352	0	-0.0610352	0	0	-30.5176	0.0305176	0.0915527	0.0305176	0	0.0610352
7.4	0.0125122	0.0134277	0.0128174	0.0134277	14.0381	12.8174	13.7329	0.0131226	0.012207	0.0125122	0.0128174	0.0305176	0	0	0.0305176	0.0305176	30.5176	0.0305176	0	0.0305176	-0.0610352	0.0305176
7.5	0.0128174	0.0134277	0.0131226	0.0134277	14.0381	12.8174	13.7329	0.0131226	0.0119019	0.0128174	0.0128174	0.0305176	-0.0610352	-0.0305176	0.0305176	0	-30.5176	-0.0305176	0	0	-0.0305176	0
7.6	0.0128174	0.0134277	0.0134277	0.0137329	13.7329	12.5122	13.7329	0.0128174	0.012207	0.0131226	0.0125122	0.0305176	0.0305176	0	0	0	-30.5176	0	0.0610352	0.0305176	-0.0305176	-0.0610352
7.7	0.0131226	0.0134277	0.0137329	0.0137329	13.4277	12.5122	13.7329	0.0128174	0.012207	0.0125122	0.012207	0	0.0305176	0	0	0.0610352	0	0	0	0.0305176	0	-0.0305176
7.8	0.0134277	0.0134277	0.0134277	0.0134277	13.4277	12.207	13.7329	0.0125122	0.012207	0.012207	0.012207	-0.0305176	0.0305176	-0.0305176	0	0.0305176	0	0	0.0305176	0.0305176	-0.0305176	0.0305176
7.9	0.0134277	0.0134277	0.0134277	0.0137329	13.4277	12.207	13.7329	0.0125122	0.0125122	0.012207	0.012207	0.0305176	0.0610352	-0.0915527	0	0.0305176	-30.5176	0	0	0.0305176	0	0.0305176
8	0.0137329	0.0131226	0.0134277	0.0143433	13.4277	12.5122	13.7329	0.012207	0.0128174	0.0125122	0.0119019	0	0.0305176	-0.0305176	0.0305176	0	-30.5176	0	0.0610352	-0.0305176	-0.0305176	0.0610352
8.1	0.0131226	0.0131226	0.0137329	0.0149536	13.7329	12.8174	13.4277	0.012207	0.0131226	0.0125122	0.0119019	0	0	-0.0305176	0	0	-30.5176	0	0	-0.0305176	-0.0305176	0.0610352
8.2	0.0128174	0.0131226	0.0140381	0.0149536	14.0381	13.1226	13.4277	0.012207	0.0131226	0.0125122	0.0119019	0	0	-0.0610352	0	0	30.5176	0.0305176	0	0	-0.0610352	0.0305176
8.3	0.012207	0.0131226	0.0143433	0.0143433	14.3433	13.4277	13.4277	0.012207	0.0128174	0.0125122	0.0119019	0	0	-0.0305176	0	0.0305176	0	0.0305176	0.0610352	0	-0.0610352	0.0305176
8.4	0.012207	0.0131226	0.0143433	0.0137329	14.3433	13.4277	13.4277	0.012207	0.0128174	0.012207	0.0115967	0.0305176	-0.0305176	0	-0.0610352	0.0305176	-30.5176	0.0305176	0.0305176	0.0610352	0	0
8.5	0.0125122	0.0131226	0.0143433	0.0134277	14.3433	13.1226	13.4277	0.0128174	0.0125122	0.012207	0.0112915	0	0	-0.0610352	-0.0305176	-0.0305176	0	0.0305176	0.0305176	0.0610352	-0.0305176	0.0305176
8.6	0.0128174	0.0131226	0.0143433	0.0134277	14.3433	13.1226	13.1226	0.0131226	0.0125122	0.012207	0.0112915	0.0915527	0.0610352	-0.0610352	0	0.0305176	-30.5176	-0.0305176	0	0	-0.0305176	0.0305176
8.7	0.0128174	0.0137329	0.0143433	0.0131226	13.7329	12.8174	13.1226	0.0134277	0.012207	0.012207	0.0112915	0.0305176	0.0610352	-0.0915527	0.0305176	0	61.0352	-0.0305176	0.0305176	-0.0610352	-0.0915527	0
8.8	0.0128174	0.0140381	0.0140381	0.0131226	13.7329	13.4277	12.8174	0.0131226	0.012207	0.012207	0.0115967	0.0610352	0.0305176	-0.0610352	0	0	61.0352	0.0305176	0	0	-0.0610352	0
8.9	0.0125122	0.0140381	0.0140381	0.0131226	13.7329	13.7329	12.8174	0.0131226	0.0125122	0.012207	0.0119019	0	0.0305176	-0.0610352	0.0305176	0.0305176	61.0352	0.0305176	0.0305176	-0.0305176	-0.0610352	0.0305176
9	0.0125122	0.0140381	0.0137329	0.0131226	13.7329	13.7329	12.8174	0.0131226	0.0125122	0.012207	0.012207	-0.0305176	-0.0305176	-0.0305176	-0.0610352	0	30.5176	0.0610352	0	0.0610352	-0.0610352	0
9.1	0.012207	0.0137329	0.0134277	0.0134277	13.4277	13.4277	12.8174	0.0128174	0.0125122	0.012207	0.0128174	-0.0305176	-0.0305176	-0.0305176	-0.0305176	0.0305176	-30.5176	0	-0.0305176	0	-0.0915527	0
9.2	0.012207	0.0137329	0.0134277	0.0134277	13.4277	13.4277	12.8174	0.0125122	0.0125122	0.012207	0.0131226	0	0	-0.0305176	0	0	-30.5176	-0.0915527	0	0.0305176	-0.0305176	0.0610352
9.3	0.012207	0.0134277	0.0134277	0.0134277	13.4277	13.4277	13.1226	0.0125122	0.012207	0.0119019	0.0128174	0.0305176	0	-0.0305176	0	0	0	-0.0610352	0	-0.0305176	0	0
9.4	0.012207	0.0131226	0.0134277	0.0137329	13.4277	13.4277	13.4277	0.0125122	0.012207	0.0115967	0.0125122	0.0305176	0.0610352	-0.0305176	0.0305176	0	30.5176	-0.0305176	0	-0.0305176	-0.0305176	0.0305176
9.5	0.0125122	0.0131226	0.0134277	0.0140381	13.7329	13.4277	13.4277	0.0128174	0.012207	0.0115967	0.012207	0.0305176	0.0305176	0	-0.0610352	-0.0305176	30.5176	0.0305176	0.0305176	-0.0610352	-0.0305176	0.0305176
9.6	0.0125122	0.0134277	0.0131226	0.0140381	13.7329	13.1226	13.4277	0.0125122	0.0125122	0.0115967	0.0119019	-0.0305176	0	0	0	-0.0305176	30.5176	0.0305176	0	0.0305176	-0.0610352	0.0305176
9.7	0.0128174	0.0137329	0.0131226	0.0143433	13.7329	13.1226	13.7329	0.0125122	0.0128174	0.0115967	0.0115967	-0.0305176	0.0305176	0.0305176	0.0610352	-0.0305176	0	-0.0305176	0.0305176	0.0305176	0	0
9.8	0.0131226	0.0140381	0.0131226	0.0143433	13.1226	13.1226	13.7329	0.0128174	0.0131226	0.0119019	0.0119019	-0.0305176	0	0	0	-0.0305176	0	-0.0305176	0	-0.0305176	-0.0610352	-0.0305176
9.9	0.0131226	0.0140381	0.0131226	0.0143433	12.8174	13.4277	13.7329	0.0128174	0.0128174	0.012207	0.012207	0	-0.0305176	0	0.0305176	0	0	0	-0.0305176	-0.0305176	-0.0305176	-0.0305176
10	0.0131226	0.0134277	0.0137329	0.0143433	12.5122	13.7329	13.7329	0.0128174	0.0128174	0.0125122	0.0125122	0	-0.0610352	0	0	0.0305176	-30.5176	0.0305176	-0.0305176	0.0305176	-0.0610352	-0.0610352
10.1	0.0128174	0.0131226	0.0140381	0.0143433	12.5122	14.0381	13.4277	0.0131226	0.0128174	0.0125122	0.0125122	-0.0305176	-0.0305176	-0.0305176	0	0	30.5176	0	-0.0305176	0.0305176	0	0.0305176
10.2	0.0125122	0.0128174	0.0140381	0.0143433	12.8174	14.0381	13.1226	0.0131226	0.0128174	0.012207	0.0125122	0.0305176	0	-0.0610352	0	-0.0305176	30.5176	-0.0610352	0.0305176	-0.0305176	0	0
10.3	0.012207	0.0125122	0.0140381	0.0143433	13.4277	14.0381	12.8174	0.0131226	0.0125122	0.0115967	0.0128174	0	-0.0305176	0	0.0305176	-0.0305176	0	0.0305176	0.0610352	-0.0305176	-0.0305176	0
10.4	0.012207	0.012207	0.0140381	0.0140381	13.4277	14.0381	12.5122	0.0128174	0.012207	0.0115967	0.0125122	0	-0.0305176	0	0.0305176	0	0	0.0305176	0.0305176	-0.0305176	-0.0915527	0.0305176
10.5	0.0125122	0.0125122	0.0140381	0.0140381	13.7329	13.7329	12.8174	0.0131226	0.012207	0.0119019	0.012207	0.0305176	0	0.0305176	-0.0610352	0.0610352	30.5176	0.0305176	-0.0305176	-0.0305176	-0.0610352	0
10.6	0.0131226	0.0131226	0.0143433	0.0143433	13.7329	13.4277	13.4277	0.0134277	0.012207	0.012207	0.0119019	-0.0305176	0	0	-0.0305176	0.0305176	-91.5527	0	-0.0305176	0	-0.0305176	-0.0305176
10.7	0.0134277	0.0134277	0.0149536	0.0140381	13.7329	13.7329	13.4277	0.0137329	0.012207	0.0125122	0.0115967	0	0	0	0	0.0305176	0	0.0305176	-0.0305176	-0.0305176	-0.0610352	-0.0305176
10.8	0.0134277	0.0134277	0.0149536	0.0137329	13.4277	14.3433	13.4277	0.0140381	0.0125122	0.0125122	0.0112915	0	-0.0305176	-0.0305176	-0.0305176	0.0305176	30.5176	-0.0305176	-0.0610352	-0.0305176	0.0305176	-0.0610352
10.9	0.0131226	0.0134277	0.0143433	0.0128174	13.1226	14.3433	13.1226	0.0143433	0.0128174	0.0131226	0.0112915	-0.0305176	0.0305176	0	-0.0305176	0	30.5176	0.0305176	0	0	-0.0305176	0
11	0.0131226	0.0134277	0.0137329	0.0125122	13.1226	14.0381	12.207	0.0143433	0.0128174	0.0131226	0.0115967	-0.0305176	0	0	0	-0.0305176	-30.5176	0.0305176	0	0	0	0
11.1	0.0128174	0.0131226	0.0131226	0.0128174	13.1226	13.7329	11.9019	0.0134277	0.0125122	0.0125122	0.012207	-0.0610352	0	0.0305176	0.0305176	0	-30.5176	0	0	0	0	-0.0610352
11.2	0.0125122	0.0131226	0.0128174	0.0131226	12.8174	13.7329	12.207	0.0128174	0.012207	0.0119019	0.012207	-0.0305176	0.0305176	0	-0.0305176	0	-30.5176	0	0	-0.0305176	-0.0915527	0
11.3	0.012207	0.0131226	0.0131226	0.0134277	12.8174	13.7329	12.5122	0.012207	0.0125122	0.0115967	0.012207	-0.0305176	0	0	0	0.0305176	-61.0352	-0.0305176	-0.0305176	0	-0.0610352	-0.0305176
11.4	0.0125122	0.0131226	0.0137329	0.0131226	12.8174	13.7329	12.5122	0.0125122	0.0128174	0.0115967	0.012207	-0.0305176	0	0.0305176	-0.0305176	-0.0305176	-30.5176	-0.0305176	0	-0.0305176	0	-0.0305176
11.5	0.0125122	0.0128174	0.0137329	0.0131226	12.8174	13.7329	12.8174	0.0128174	0.0131226	0.0115967	0.0115967	0	-0.0305176	-0.0305176	-0.0305176	0.0305176	0	0	-0.0610352	0	0	-0.0305176
11.6	0.0125122	0.0128174	0.0137329	0.0131226	12.8174	13.4277	12.8174	0.0131226	0.0131226	0.0112915	0.0112915	0.0305176	0	-0.0610352	0	-0.0305176	-61.0352	-0.0305176	-0.0305176	-0.0305176	-0.0305176	-0.0305176
11.7	0.012207	0.0128174	0.0134277	0.0131226	13.1226	13.4277	13.1226	0.0131226	0.0131226	0.0112915	0.0109863	0	0	-0.0305176	0	-0.0610352	-30.5176	-0.0305176	0.0305176	0	0	-0.0305176
11.8	0.0119019	0.0128174	0.0134277	0.0131226	13.7329	13.7329	13.1226	0.0128174	0.0131226	0.0109863	0.0112915	-0.0305176	0	-0.0305176	-0.0610352	-0.0610352	30.5176	0	0.0610352	-0.0915527	0	0.0305176
11.9	0.012207	0.0125122	0.0137329	0.0134277	13.7329	13.7329	13.1226	0.0128174	0.0128174	0.0112915	0.0119019	-0.0305176	0	0	0	-0.0305176	-30.5176	0	0	0	-0.0305176	0.0610352
12	0.0125122	0.0128174	0.0137329	0.0137329	13.4277	13.7329	13.1226	0.0128174	0.0125122	0.0115967	0.012207	0.0305176	-0.0610352	0	0	0.0610352	30.5176	0	0	-0.0305176	-0.0305176	-0.0305176
12.1	0.0131226	0.0131226	0.0134277	0.0134277	13.1226	13.4277	12.8174	0.0128174	0.012207	0.0119019	0.012207	0	0.0305176	-0.0915527	-0.0305176	0	-61.0352	0	0	-0.0305176	0	-0.0305176
12.2	0.0131226	0.0134277	0.0137329	0.0131226	13.1226	13.1226	12.5122	0.0131226	0.012207	0.012207	0.012207	0.0305176	0	-0.0305176	-0.0305176	-0.0305176	-30.5176	-0.0610352	-0.0610352	-0.0305176	0	0
12.3	0.0128174	0.0134277	0.0137329	0.0131226	13.1226	12.8174	12.8174	0.0125122	0.012207	0.012207	0.0119019	-0.0305176	-0.0305176	0	-0.0915527	-0.0305176	-61.0352	-0.0305176	-0.0305176	0.0610352	0.0305176	-0.0305176
12.4	0.0125122	0.0134277	0.0140381	0.0131226	13.4277	12.5122	12.8174	0.012207	0.0125122	0.012207	0.0115967	0	-0.0305176	-0.0610352	0	0	-30.5176	-0.0305176	0	0	-0.0305176	0.0305176
12.5	0.012207	0.0134277	0.0140381	0.0131226	13.4277	12.5122	12.8174	0.0115967	0.0128174	0.0119019	0.0115967	-0.0305176	0	-0.0610352	0.0610352	-0.0305176	0	-0.0305176	0.0305176	0	0.0305176	-0.0305176
12.6	0.0119019	0.0134277	0.0134277	0.0131226	13.4277	12.8174	13.1226	0.0115967	0.0131226	0.0115967	0.0115967	0	-0.0305176	-0.0305176	-0.0305176	0	0	0	0.0610352	0	0	0
12.7	0.0119019	0.0131226	0.0131226	0.0128174	13.7329	13.1226	13.1226	0.0115967	0.0125122	0.0115967	0.0119019	-0.0305176	0	0.0305176	-0.0305176	0	-61.0352	-0.0305176	0	-0.0610352	-0.0305176	0
12.8	0.0115967	0.0131226	0.0131226	0.012207	14.0381	13.1226	13.4277	0.0119019	0.012207	0.0119019	0.0115967	-0.0610352	-0.0610352	0	-0.0305176	-0.0305176	-61.0352	-0.0305176	0	0.0305176	-0.0305176	-0.0305176
12.9	0.0115967	0.0134277	0.0134277	0.0119019	14.0381	13.4277	13.4277	0.012207	0.0115967	0.0119019	0.0115967	0	-0.0610352	-0.0610352	-0.0305176	-0.0305176	-91.5527	-0.0305176	-0.0305176	0	-0.0305176	0
13	0.0119019	0.0131226	0.0134277	0.012207	14.0381	13.4277	13.7329	0.0125122	0.0119019	0.012207	0.0115967	0	-0.0610352	-0.0305176	-0.0305176	-0.0305176	0	-0.0610352	-0.0305176	0.0305176	-0.0305176	0.0305176
13.1	0.012207	0.0128174	0.0131226	0.0128174	14.0381	13.7329	13.7329	0.0128174	0.012207	0.012207	0.0115967	0.0305176	-0.0305176	-0.0610352	0	-0.0305176	0	-0.0610352	-0.0305176	-0.0305176	0	0
13.2	0.0128174	0.0125122	0.0128174	0.0137329	13.4277	13.4277	13.4277	0.0128174	0.0125122	0.0125122	0.0115967	-0.0305176	-0.0305176	-0.0305176	0	-0.0305176	-30.5176	-0.0305176	-0.0305176	-0.0305176	-0.0305176	0.0305176
13.3	0.0131226	0.0125122	0.0131226	0.0140381	13.4277	13.4277	13.1226	0.0128174	0.0125122	0.0125122	0.0119019	-0.0305176	0	-0.0305176	-0.0305176	-0.0305176	30.5176	-0.0305176	-0.0305176	-0.0305176	0	-0.0305176
13.4	0.0134277	0.012207	0.0134277	0.0140381	13.1226	13.4277	12.5122	0.0125122	0.0125122	0.0125122	0.012207	-0.0305176	-0.0305176	0	0.0305176	-0.0305176	-30.5176	0	-0.0305176	0	-0.0305176	-0.0305176
13.5	0.0134277	0.0125122	0.0140381	0.0137329	12.8174	13.4277	12.5122	0.012207	0.0128174	0.0128174	0.012207	-0.0305176	-0.0610352	0	-0.0305176	0.0305176	0	-0.0610352	0.0305176	0.0305176	0	0
13.6	0.0131226	0.0128174	0.0140381	0.0134277	13.1226	13.7329	12.8174	0.0119019	0.0128174	0.0128174	0.012207	-0.0305176	-0.0610352	0	-0.0305176	0	-61.0352	-0.0305176	-0.0305176	0	-0.0305176	-0.0305176
13.7	0.0125122	0.0134277	0.0140381	0.0131226	13.4277	13.7329	13.1226	0.0119019	0.0131226	0.0128174	0.012207	-0.0610352	-0.0610352	0	-0.0305176	-0.0305176	0	-0.0610352	-0.0610352	0	0.0305176	0.0305176
13.8	0.0125122	0.0140381	0.0137329	0.0131226	13.7329	13.7329	13.7329	0.012207	0.0134277	0.0128174	0.0128174	0	-0.0915527	0	0	-0.0305176	-30.5176	-0.0610352	0	0	0.0610352	-0.0305176
13.9	0.0125122	0.0146484	0.0134277	0.0131226	14.0381	13.4277	14.0381	0.0128174	0.0137329	0.0128174	0.0128174	-0.0610352	-0.0305176	0	0.0305176	-0.0915527	-30.5176	-0.0610352	-0.0610352	0.0305176	-0.0305176	0.0610352
14	0.0131226	0.0146484	0.0131226	0.0131226	14.3433	13.1226	13.7329	0.0131226	0.0131226	0.012207	0.0128174	-0.0305176	0	-0.0610352	-0.0305176	-0.0305176	30.5176	0	-0.0305176	-0.0305176	0	-0.0305176
14.1	0.0137329	0.0143433	0.0131226	0.0134277	14.0381	13.1226	13.1226	0.0137329	0.0128174	0.0119019	0.0131226	0	-0.0305176	0	0.0305176	-0.0305176	-30.5176	-0.0305176	0	-0.0610352	-0.0305176	0
14.2	0.0140381	0.0140381	0.0131226	0.0131226	14.0381	13.1226	12.5122	0.0137329	0.0125122	0.0115967	0.0131226	0	-0.0305176	0.0305176	-0.0305176	-0.0305176	-61.0352	-0.0305176	-0.0610352	0	-0.0305176	0
14.3	0.0137329	0.0134277	0.0134277	0.0128174	13.7329	12.5122	12.207	0.0134277	0.012207	0.0112915	0.0131226	-0.0305176	-0.0915527	0	0.0305176	-0.0305176	-61.0352	-0.0610352	-0.0610352	-0.0610352	0	-0.0610352
14.4	0.0131226	0.0131226	0.0137329	0.0128174	13.7329	12.207	12.207	0.0131226	0.012207	0.0109863	0.0128174	-0.0305176	-0.0305176	-0.0305176	-0.0305176	-0.0305176	-61.0352	-0.0305176	-0.0610352	0	0	-0.0305176
14.5	0.0125122	0.0131226	0.0140381	0.0128174	13.7329	12.207	12.207	0.0128174	0.012207	0.0109863	0.0125122	0.0305176	-0.0915527	-0.0305176	0.0305176	-0.0610352	-30.5176	-0.0915527	-0.0915527	-0.0305176	0.0305176	0
14.6	0.0119019	0.0128174	0.0140381	0.0128174	13.1226	12.5122	12.8174	0.0128174	0.012207	0.0109863	0.0119019	-0.0305176	-0.0305176	0	-0.0305176	0	-30.5176	-0.0305176	0	0	0.0305176	-0.0610352
14.7	0.0115967	0.0128174	0.0134277	0.0131226	12.8174	12.8174	13.4277	0.0128174	0.012207	0.0106812	0.0115967	0	-0.0305176	-0.0305176	0.0305176	-0.0610352	-61.0352	-0.0610352	-0.0305176	-0.0305176	-0.0610352	0
14.8	0.0112915	0.0128174	0.0134277	0.0131226	12.8174	12.8174	14.0381	0.0131226	0.012207	0.0106812	0.0112915	-0.0305176	-0.0305176	-0.0305176	0	-0.0305176	-61.0352	-0.0305176	0.0305176	-0.0305176	0.0305176	0
14.9	0.0115967	0.0128174	0.0134277	0.0128174	13.1226	13.1226	14.0381	0.0131226	0.012207	0.0109863	0.0109863	0	-0.0305176	0.0610352	0	-0.0305176	-30.5176	-0.0305176	-0.0610352	-0.0610352	0	-0.0305176
15	0.0119019	0.0131226	0.0137329	0.0128174	13.4277	13.1226	13.1226	0.0128174	0.0125122	0.0112915	0.0109863	-0.0610352	-0.0915527	0.0610352	0	0	-61.0352	-0.0305176	-0.0305176	0	0.0305176	-0.0610352
15.1	0.012207	0.0131226	0.0137329	0.0131226	13.4277	13.4277	12.5122	0.0128174	0.0125122	0.0119019	0.0115967	0	-0.0610352	-0.0305176	-0.0305176	0	-61.0352	-0.0305176	-0.0610352	-0.0610352	0	0
15.2	0.0125122	0.0128174	0.0134277	0.0140381	13.1226	13.4277	12.207	0.0125122	0.0125122	0.012207	0.012207	-0.0305176	-0.0610352	-0.0305176	-0.0305176	-0.0305176	-91.5527	0.0305176	-0.0305176	0	0.0610352	-0.0305176
15.3	0.0125122	0.0125122	0.0131226	0.0143433	12.8174	13.7329	12.8174	0.0125122	0.012207	0.012207	0.0125122	0.0305176	-0.0610352	-0.0610352	0.0305176	-0.0305176	-30.5176	-0.0305176	-0.0610352	-0.0305176	0.0305176	0
15.4	0.0125122	0.012207	0.0128174	0.0146484	12.8174	13.4277	13.1226	0.0125122	0.0119019	0.0125122	0.0125122	-0.0305176	-0.0305176	0	0.0610352	-0.0305176	-30.5176	-0.0305176	-0.0305176	-0.0305176	0.0305176	-0.0305176
15.5	0.0125122	0.012207	0.0131226	0.0140381	12.8174	13.4277	13.1226	0.0128174	0.0119019	0.0125122	0.0125122	-0.0610352	-0.0305176	-0.0305176	0.0305176	-0.0305176	-30.5176	-0.0610352	-0.0305176	-0.0305176	-0.0305176	0
15.6	0.0128174	0.0125122	0.0137329	0.0134277	13.4277	13.4277	12.5122	0.0128174	0.0119019	0.012207	0.0119019	-0.0305176	-0.0610352	0	0.0305176	0	-61.0352	-0.0305176	0.0305176	0	0	0
15.7	0.0131226	0.0128174	0.0140381	0.0131226	13.7329	13.4277	12.207	0.0125122	0.0115967	0.012207	0.0109863	-0.0305176	-0.0915527	0.0305176	0	-0.0305176	-61.0352	-0.0305176	-0.0305176	-0.0305176	0.0305176	0
15.8	0.0131226	0.0131226	0.0143433	0.0131226	14.3433	13.4277	12.5122	0.0125122	0.0119019	0.0125122	0.0106812	-0.0305176	-0.0915527	0	0	-0.0305176	-91.5527	-0.0305176	-0.0305176	-0.0305176	0.0305176	-0.0305176
15.9	0.0131226	0.0131226	0.0140381	0.0131226	14.6484	13.4277	12.5122	0.0125122	0.012207	0.0125122	0.0106812	-0.0305176	0	0.0305176	0.0305176	-0.0610352	-30.5176	-0.0305176	-0.0610352	0	0	0
16	0.0128174	0.0131226	0.0134277	0.0134277	14.0381	13.1226	12.8174	0.0125122	0.012207	0.0125122	0.0106812	-0.0305176	-0.0305176	-0.0305176	0	-0.0305176	-61.0352	-0.0610352	-0.0610352	-0.0305176	0.0305176	0
16.1	0.0125122	0.0128174	0.0128174	0.0137329	13.4277	12.8174	12.8174	0.0128174	0.012207	0.0125122	0.0112915	-0.0305176	-0.0305176	-0.0610352	0	-0.0305176	30.5176	-0.0305176	-0.0610352	-0.0305176	-0.0305176	0.0305176
16.2	0.012207	0.0128174	0.0128174	0.0143433	12.5122	12.5122	12.5122	0.0125122	0.012207	0.012207	0.0115967	0	0	-0.0610352	0	-0.0305176	-30.5176	0	-0.0305176	-0.0610352	0.0305176	-0.0305176
16.3	0.0119019	0.0128174	0.0131226	0.0140381	12.207	12.5122	12.207	0.0125122	0.0125122	0.0119019	0.0115967	-0.0610352	-0.0305176	0	0	-0.0610352	-91.5527	0	-0.0305176	-0.0305176	0.0610352	0
16.4	0.0115967	0.0131226	0.0137329	0.0134277	11.9019	12.8174	12.207	0.0125122	0.0128174	0.0115967	0.0115967	-0.0305176	-0.0610352	0.0305176	0.0305176	-0.0305176	-61.0352	0	-0.0305176	0.0305176	0.0305176	-0.0610352
16.5	0.0115967	0.0128174	0.0137329	0.0128174	11.9019	12.8174	12.207	0.0125122	0.0125122	0.0112915	0.0112915	-0.0305176	0	-0.0305176	-0.0305176	-0.0305176	-61.0352	-0.0610352	0.0305176	-0.0305176	-0.0610352	0.0305176
16.6	0.0115967	0.0125122	0.0137329	0.0125122	12.207	12.8174	12.5122	0.0125122	0.012207	0.0115967	0.0112915	-0.0610352	0	0	0	-0.0305176	-61.0352	-0.12207	-0.0305176	-0.0305176	0.0305176	0.0305176
16.7	0.0115967	0.012207	0.0137329	0.0125122	12.8174	12.8174	12.5122	0.0125122	0.0119019	0.0115967	0.0112915	-0.0305176	-0.0305176	0	-0.0610352	-0.0305176	0	-0.0610352	0	0	0.0305176	0
16.8	0.0115967	0.012207	0.0137329	0.0125122	13.1226	12.8174	12.5122	0.0125122	0.0119019	0.0119019	0.0112915	-0.0305176	-0.0305176	-0.0305176	0	-0.0305176	-91.5527	-0.0305176	0	-0.0610352	0.0610352	0
16.9	0.0112915	0.012207	0.0137329	0.0131226	12.8174	12.8174	12.8174	0.0125122	0.012207	0.012207	0.0112915	-0.0305176	-0.0305176	-0.0610352	-0.0305176	-0.0610352	-30.5176	-0.0305176	0	-0.0305176	0.0915527	0.0305176
17	0.0112915	0.0125122	0.0137329	0.0134277	12.8174	12.8174	12.8174	0.0125122	0.012207	0.0119019	0.0119019	0	-0.0305176	-0.0610352	0	-0.0915527	-30.5176	-0.0305176	0	-0.0610352	0.0610352	0
17.1	0.0115967	0.0125122	0.0134277	0.0134277	13.1226	12.8174	12.8174	0.0125122	0.0119019	0.0115967	0.0119019	0	-0.0305176	0.0305176	-0.0610352	0	-61.0352	-0.0915527	0	-0.0610352	0	0.0305176
17.2	0.0119019	0.0128174	0.0134277	0.0134277	13.4277	12.8174	12.5122	0.012207	0.0115967	0.0115967	0.0115967	-0.0305176	-0.0305176	0	0.0305176	0.0610352	-30.5176	-0.0610352	-0.0305176	-0.0305176	-0.0305176	-0.0305176
17.3	0.0125122	0.0125122	0.0134277	0.0134277	14.0381	13.4277	12.207	0.0119019	0.0112915	0.0119019	0.0112915	-0.0610352	-0.0610352	0	-0.0610352	0	-61.0352	-0.0610352	-0.0305176	0.0305176	0	0
17.4	0.0128174	0.0125122	0.0134277	0.0131226	14.6484	13.7329	12.207	0.0115967	0.0112915	0.0119019	0.0112915	0	-0.0305176	-0.0610352	-0.0305176	-0.0610352	-30.5176	-0.0610352	-0.0610352	0.0305176	-0.0305176	-0.0305176
17.5	0.0134277	0.0125122	0.0134277	0.0134277	14.6484	14.0381	12.5122	0.0115967	0.0112915	0.0115967	0.0112915	-0.0305176	-0.0305176	-0.0305176	-0.0610352	-0.0610352	-30.5176	-0.0610352	-0.0305176	0.0305176	0.0610352	-0.0305176
17.6	0.0137329	0.0128174	0.0134277	0.0134277	14.3433	14.0381	12.8174	0.0119019	0.0112915	0.0112915	0.0112915	0	-0.0305176	-0.0305176	0.0305176	-0.0305176	-30.5176	-0.0610352	-0.0305176	0	0.0305176	0.0305176
17.7	0.0137329	0.0131226	0.0137329	0.0134277	14.0381	13.7329	13.1226	0.012207	0.0112915	0.0112915	0.0115967	0.0305176	0	-0.0610352	0.0305176	-0.0305176	-30.5176	0	0	-0.0305176	-0.0305176	0.0305176
17.8	0.0131226	0.0131226	0.0137329	0.0137329	13.7329	13.4277	13.1226	0.0128174	0.0119019	0.0115967	0.0119019	-0.0305176	-0.0305176	-0.0610352	0	-0.0305176	0	-0.0305176	0	-0.0610352	-0.0305176	0
17.9	0.0128174	0.0134277	0.0134277	0.0137329	13.4277	13.4277	13.1226	0.0128174	0.0128174	0.012207	0.0119019	0	-0.0305176	0	0	-0.0610352	0	-0.0305176	0	-0.0305176	-0.0610352	0
18	0.012207	0.0134277	0.0131226	0.0134277	13.7329	13.4277	13.4277	0.0128174	0.0131226	0.012207	0.0119019	-0.0305176	-0.0915527	0.0610352	0	-0.0305176	0	-0.0305176	-0.0610352	-0.0610352	0	-0.0305176
18.1	0.0119019	0.0134277	0.0128174	0.0131226	13.4277	13.1226	13.7329	0.0125122	0.0131226	0.012207	0.0119019	0	-0.0915527	-0.0305176	-0.0305176	-0.0305176	-30.5176	0	0	0.0305176	-0.0305176	-0.0305176
18.2	0.0119019	0.0134277	0.0125122	0.0131226	13.4277	12.8174	14.0381	0.0125122	0.0128174	0.012207	0.0119019	-0.0305176	-0.0915527	0	-0.0305176	-0.0305176	-61.0352	-0.0915527	-0.0305176	0.0610352	-0.0305176	-0.0305176
18.3	0.012207	0.0134277	0.0125122	0.0128174	13.1226	12.8174	14.0381	0.0125122	0.0125122	0.0115967	0.0119019	0.0305176	0.0305176	-0.0305176	-0.0305176	-0.0305176	-30.5176	-0.0610352	0	0	0	0
18.4	0.012207	0.0137329	0.0125122	0.0128174	13.1226	12.8174	13.4277	0.0128174	0.012207	0.0112915	0.0119019	0.0305176	0	0	0.0305176	-0.0610352	0	-0.0915527	-0.0305176	-0.0610352	0	0.0305176
18.5	0.0119019	0.0140381	0.0128174	0.0128174	12.8174	13.4277	12.8174	0.0128174	0.0119019	0.0109863	0.0119019	0	-0.0610352	-0.0305176	0	-0.0305176	30.5176	0	0	0	-0.0305176	0
18.6	0.012207	0.0137329	0.0131226	0.0128174	12.8174	13.7329	12.207	0.0128174	0.012207	0.0112915	0.0119019	-0.0610352	-0.0610352	-0.0305176	0	0	-61.0352	-0.0305176	0.0305176	0	-0.0305176	-0.0610352
18.7	0.0125122	0.0134277	0.0134277	0.0131226	12.8174	14.0381	11.9019	0.0125122	0.0125122	0.0112915	0.012207	-0.0305176	-0.0305176	0.0610352	-0.0305176	-0.0305176	-61.0352	-0.0305176	0.0305176	-0.0305176	-0.0305176	-0.0305176
18.8	0.0128174	0.0134277	0.0137329	0.0134277	12.8174	14.0381	11.9019	0.012207	0.0125122	0.0119019	0.012207	-0.0305176	0	0	-0.0305176	-0.0610352	-30.5176	0	-0.0610352	0	0	0
18.9	0.0128174	0.0134277	0.0137329	0.0137329	12.8174	13.7329	11.5967	0.012207	0.0125122	0.012207	0.0125122	0.0305176	-0.0610352	-0.0305176	0.0305176	-0.0305176	-61.0352	-0.0305176	-0.0305176	0.0305176	0	0
19	0.0128174	0.0131226	0.0137329	0.0140381	13.1226	13.4277	11.9019	0.012207	0.0125122	0.0128174	0.0128174	0	-0.0305176	0	0	0.0305176	-61.0352	-0.0610352	0	0	0.0305176	0.0305176
19.1	0.0128174	0.0125122	0.0134277	0.0137329	13.1226	13.1226	12.5122	0.0125122	0.012207	0.0128174	0.0125122	0	0	-0.0305176	0.0305176	0	0	-0.0305176	-0.0305176	-0.0305176	-0.0305176	-0.0305176
19.2	0.0134277	0.012207	0.0137329	0.0131226	12.5122	12.8174	12.8174	0.0125122	0.0115967	0.0131226	0.012207	-0.0305176	0	-0.0610352	0.0305176	0	0	-0.0305176	0	-0.0610352	-0.0610352	0
19.3	0.0134277	0.0125122	0.0143433	0.0128174	12.207	12.5122	12.5122	0.012207	0.0109863	0.0128174	0.0119019	-0.0915527	-0.0305176	-0.0305176	0	-0.0305176	-30.5176	0	0.0305176	-0.0610352	0	0
19.4	0.0131226	0.0125122	0.0146484	0.0134277	12.8174	12.5122	12.5122	0.0115967	0.0106812	0.012207	0.0119019	-0.0610352	-0.0305176	0.0305176	-0.0305176	0.0610352	-61.0352	0	0	-0.0610352	-0.0305176	-0.0305176
19.5	0.0125122	0.0128174	0.0143433	0.0137329	13.7329	13.1226	12.8174	0.0112915	0.0112915	0.0115967	0.0119019	0	0	0	0	0	-61.0352	0.0305176	-0.0610352	-0.0305176	-0.0610352	-0.0610352
19.6	0.012207	0.0128174	0.0137329	0.0137329	14.0381	13.4277	13.1226	0.0115967	0.0119019	0.0115967	0.0119019	0	0	-0.0305176	-0.0305176	0.0305176	-61.0352	0	-0.0610352	0	-0.0305176	-0.0305176
19.7	0.012207	0.0128174	0.0134277	0.0140381	14.3433	13.7329	13.1226	0.0119019	0.0125122	0.0112915	0.0119019	0.0305176	0.0305176	-0.0610352	0	0	-30.5176	-0.0305176	0	0.0305176	0	0.0305176
19.8	0.0125122	0.0125122	0.0131226	0.0137329	14.3433	13.7329	13.1226	0.0125122	0.0128174	0.0109863	0.0119019	0	0.0305176	-0.0610352	0	-0.0305176	0	-0.0305176	0.0610352	0	-0.0305176	0.0305176
19.9	0.0131226	0.0128174	0.0134277	0.0131226	13.7329	13.7329	13.1226	0.0128174	0.0128174	0.0106812	0.0119019	0	0	-0.0610352	0	-0.0305176	-30.5176	0.0305176	-0.0305176	-0.0305176	0	0
20	0.0131226	0.0128174	0.0137329	0.0128174	13.7329	13.7329	13.1226	0.0131226	0.0125122	0.0109863	0.0115967	-0.0305176	0	-0.0305176	-0.0305176	-0.0610352	-30.5176	-0.0305176	0	0	0.0610352	0
20.1	0.0131226	0.0128174	0.0140381	0.0128174	13.4277	13.4277	12.8174	0.0128174	0.012207	0.0112915	0.0119019	-0.0305176	-0.0305176	0.0305176	-0.0610352	0	0	-0.0610352	0	-0.0305176	-0.0610352	0
20.2	0.0125122	0.0128174	0.0140381	0.0128174	13.7329	12.8174	12.5122	0.0128174	0.0119019	0.0115967	0.012207	0.0610352	0	0	-0.0305176	0	-30.5176	0	0	0	-0.0305176	0
20.3	0.0125122	0.0128174	0.0137329	0.0131226	14.0381	12.8174	12.5122	0.0128174	0.0115967	0.012207	0.0125122	0	-0.0610352	0	-0.0305176	0.0305176	-91.5527	0	0.0305176	-0.0305176	-0.0305176	0.0610352
20.4	0.012207	0.0134277	0.0134277	0.0134277	14.3433	13.1226	12.5122	0.0131226	0.0115967	0.0125122	0.0125122	0	-0.0305176	-0.0305176	0	0	-30.5176	-0.0305176	0	0.0305176	0	-0.0305176
20.5	0.012207	0.0137329	0.0131226	0.0137329	14.3433	13.4277	12.8174	0.0131226	0.0115967	0.0125122	0.0125122	0.0305176	-0.0305176	-0.0610352	0	-0.0610352	-30.5176	0	-0.0610352	-0.0610352	0.0305176	-0.0305176
20.6	0.012207	0.0140381	0.0131226	0.0137329	14.0381	13.7329	13.1226	0.0128174	0.0112915	0.0125122	0.0125122	0.0305176	0	-0.0305176	0	-0.0610352	-30.5176	0	0	0.0305176	0	0.0610352
20.7	0.0125122	0.0137329	0.0128174	0.0137329	13.1226	14.0381	13.4277	0.0128174	0.0109863	0.0125122	0.012207	-0.0610352	-0.0305176	0	0.0305176	0.0305176	0	-0.0305176	0	0.0305176	-0.0305176	0
20.8	0.0128174	0.0134277	0.0128174	0.0137329	12.8174	14.0381	13.7329	0.0128174	0.0112915	0.012207	0.012207	-0.0305176	0	0	0	-0.0305176	0	0	0	-0.0610352	0	-0.0305176
20.9	0.0128174	0.0131226	0.0131226	0.0137329	12.5122	13.7329	13.4277	0.0128174	0.0115967	0.0119019	0.012207	0	0	0.0305176	0.0305176	0	0	-0.0305176	0.0610352	0	-0.0610352	0
21	0.0128174	0.0128174	0.0134277	0.0131226	12.5122	13.4277	12.8174	0.012207	0.012207	0.0119019	0.012207	-0.0610352	-0.12207	0.0305176	-0.0305176	-0.0305176	30.5176	0	-0.0305176	0.0305176	-0.0305176	-0.0610352
21.1	0.0128174	0.0131226	0.0134277	0.0128174	12.8174	12.8174	12.5122	0.012207	0.0128174	0.0119019	0.012207	0	0.0305176	0	-0.0610352	-0.0305176	-30.5176	-0.0610352	0	0.0305176	0	0
21.2	0.0128174	0.0134277	0.0134277	0.0125122	13.1226	12.5122	12.8174	0.0119019	0.0134277	0.0119019	0.012207	-0.0305176	-0.0305176	0	-0.0305176	0	0	-0.0305176	0	0	0	0
21.3	0.0125122	0.0137329	0.0134277	0.0131226	13.1226	12.207	13.1226	0.0119019	0.0137329	0.012207	0.0125122	-0.0305176	0	-0.0305176	-0.0305176	0	0	0.0305176	-0.0610352	-0.0305176	0.0305176	-0.0305176
21.4	0.012207	0.0134277	0.0134277	0.0137329	12.8174	12.207	13.1226	0.0119019	0.0137329	0.012207	0.0128174	-0.0305176	0.0610352	0	0	0.0305176	0	-0.0610352	0	0	-0.0610352	0.0305176
21.5	0.0119019	0.0131226	0.0134277	0.0140381	12.8174	12.5122	12.8174	0.0115967	0.0134277	0.012207	0.0128174	-0.0610352	0	0.0305176	-0.0305176	-0.0305176	30.5176	0.0305176	0	-0.0305176	-0.0610352	-0.0610352
21.6	0.0112915	0.0131226	0.0137329	0.0140381	12.5122	12.8174	12.5122	0.0119019	0.0134277	0.012207	0.0128174	-0.0610352	0.0305176	0.0305176	-0.0305176	0.0305176	0	-0.0305176	0.0305176	-0.0305176	0.0305176	-0.0305176
21.7	0.0106812	0.0131226	0.0140381	0.0140381	12.5122	13.1226	12.5122	0.012207	0.0137329	0.012207	0.0119019	-0.0305176	-0.0610352	-0.0305176	-0.0305176	0	-30.5176	-0.0610352	-0.0305176	-0.0305176	-0.0305176	-0.0610352
21.8	0.0109863	0.0131226	0.0140381	0.0137329	12.5122	13.4277	12.8174	0.0125122	0.0137329	0.0119019	0.0115967	0	-0.0305176	0	-0.0610352	0	-30.5176	-0.0305176	-0.0305176	0	-0.0305176	-0.0305176
21.9	0.0112915	0.0131226	0.0137329	0.0134277	12.8174	13.7329	13.1226	0.0128174	0.0140381	0.0119019	0.0112915	-0.0305176	-0.0610352	0.0305176	-0.0305176	-0.0305176	-30.5176	-0.0305176	0.0305176	0	-0.0305176	0.0305176
22	0.0119019	0.0128174	0.0137329	0.0137329	13.4277	13.7329	13.4277	0.0131226	0.0137329	0.0119019	0.0109863	0	-0.0305176	0	-0.0610352	0	-30.5176	0	-0.0305176	-0.0305176	-0.0305176	0
22.1	0.012207	0.0125122	0.0134277	0.0140381	13.7329	13.4277	13.4277	0.0131226	0.0131226	0.0119019	0.0109863	0	0	0.0305176	0.0305176	-0.0305176	61.0352	0	0.0305176	-0.0305176	0	0
22.2	0.0119019	0.012207	0.0131226	0.0143433	14.0381	13.4277	13.1226	0.0131226	0.0128174	0.0119019	0.0109863	-0.0305176	0.0305176	0.0305176	0	-0.0305176	0	-0.0305176	-0.0305176	0	-0.0305176	-0.0610352
22.3	0.012207	0.012207	0.0128174	0.0140381	13.7329	12.8174	12.8174	0.0128174	0.012207	0.0119019	0.0112915	-0.0305176	0.0305176	0.0305176	-0.0305176	0	0	-0.0305176	0	-0.0610352	0	-0.0305176
22.4	0.0128174	0.012207	0.0125122	0.0137329	13.1226	12.5122	12.5122	0.0128174	0.0119019	0.0119019	0.0119019	-0.0610352	0	0	-0.0610352	0	-30.5176	0.0305176	-0.0305176	-0.0610352	-0.0610352	-0.0610352
22.5	0.0137329	0.0125122	0.0125122	0.0134277	13.1226	12.5122	12.8174	0.0125122	0.0115967	0.0119019	0.012207	-0.0610352	-0.0610352	0.0610352	0	0.0305176	-61.0352	0	-0.0305176	-0.0305176	0	-0.0305176
22.6	0.0146484	0.0131226	0.0128174	0.0131226	13.4277	13.1226	13.1226	0.012207	0.0115967	0.0119019	0.0128174	-0.0305176	0	0	-0.0610352	-0.0305176	0	0	-0.0610352	-0.0305176	-0.0305176	-0.0915527
22.7	0.0149536	0.0137329	0.0131226	0.0125122	13.7329	13.7329	14.0381	0.0119019	0.0119019	0.012207	0.0125122	-0.0305176	0.0305176	0	-0.0305176	-0.0610352	30.5176	-0.0610352	0.0305176	-0.0610352	0	0
22.8	0.0146484	0.0140381	0.0131226	0.012207	13.7329	14.3433	14.6484	0.0115967	0.012207	0.0125122	0.012207	0	0.0305176	0.0305176	-0.0305176	-0.0610352	0	0.0305176	-0.0305176	-0.0305176	0	-0.0305176
22.9	0.0143433	0.0143433	0.0131226	0.012207	13.7329	14.3433	14.9536	0.0119019	0.0125122	0.0128174	0.012207	-0.0305176	0	0	-0.0305176	0	30.5176	0	0.0305176	-0.0610352	-0.0305176	-0.0305176
23	0.0134277	0.0140381	0.0131226	0.0128174	13.4277	14.0381	14.0381	0.012207	0.0128174	0.0128174	0.0119019	-0.0305176	-0.0305176	0	-0.0610352	0	0	0.0305176	0	-0.0610352	0	-0.0610352
23.1	0.0131226	0.0134277	0.0131226	0.0134277	13.4277	13.7329	13.4277	0.0125122	0.0128174	0.0128174	0.0119019	-0.0915527	-0.0305176	0	-0.0305176	-0.0305176	30.5176	0	0	-0.0610352	-0.0305176	-0.0305176
23.2	0.0125122	0.0134277	0.0131226	0.0134277	13.4277	13.1226	12.8174	0.0125122	0.0131226	0.0128174	0.0115967	0	-0.0305176	0.0305176	-0.0305176	0	-30.5176	0.0305176	-0.0915527	-0.0610352	-0.0305176	-0.0915527
23.3	0.0125122	0.0131226	0.0134277	0.0134277	13.4277	12.8174	12.5122	0.012207	0.0128174	0.0128174	0.0119019	0.0305176	0	0	-0.0305176	-0.0610352	0	-0.0305176	-0.0305176	-0.0305176	0	-0.0610352
23.4	0.0128174	0.0131226	0.0137329	0.0134277	13.7329	12.5122	11.9019	0.0119019	0.0128174	0.0128174	0.0119019	0.0305176	0	0	-0.0305176	0	-30.5176	0	-0.0305176	0	0	-0.0610352
23.5	0.0128174	0.0131226	0.0140381	0.0137329	13.7329	12.5122	11.5967	0.0119019	0.012207	0.0125122	0.012207	0	0	-0.0305176	0	-0.0610352	0	0	-0.0305176	0	0.0610352	-0.0305176
23.6	0.0131226	0.0131226	0.0143433	0.0140381	13.7329	12.8174	11.5967	0.012207	0.0115967	0.0125122	0.0125122	0	0.0610352	0.0305176	-0.0305176	-0.0305176	-30.5176	0	-0.0610352	-0.0305176	0.0305176	-0.0305176
23.7	0.0131226	0.0131226	0.0143433	0.0140381	13.4277	13.4277	11.9019	0.0128174	0.0115967	0.0125122	0.0125122	0	0	0.0305176	-0.0305176	-0.0305176	0	0	-0.0305176	-0.0305176	0	-0.0305176
23.8	0.0131226	0.0128174	0.0143433	0.0143433	13.1226	13.7329	12.5122	0.0128174	0.0119019	0.012207	0.0125122	-0.0915527	0	0.0305176	-0.0610352	0	30.5176	0.0305176	0.0610352	-0.0915527	0	0.0305176
23.9	0.0128174	0.0128174	0.0140381	0.0140381	13.1226	13.4277	12.8174	0.0128174	0.012207	0.0119019	0.012207	-0.0305176	0.0305176	0.0305176	-0.0610352	0.0305176	0	-0.0305176	0	-0.0610352	-0.0305176	-0.0305176
24	0.0125122	0.0128174	0.0137329	0.0140381	13.4277	13.1226	13.1226	0.0128174	0.0128174	0.0115967	0.0119019	0	0.0305176	0	-0.0305176	-0.0305176	-30.5176	0	-0.0305176	0.0610352	-0.0305176	0
24.1	0.012207	0.0131226	0.0131226	0.0140381	13.7329	13.1226	13.1226	0.0131226	0.0131226	0.0112915	0.012207	0.0305176	0	-0.0305176	-0.0915527	-0.0305176	-30.5176	0	-0.0305176	-0.0305176	0	-0.0610352
24.2	0.012207	0.0134277	0.0131226	0.0137329	13.7329	13.4277	13.4277	0.0137329	0.0134277	0.0112915	0.012207	-0.0305176	0	0	-0.0305176	0	0	0	0	0	0.0610352	-0.0305176
24.3	0.0125122	0.0137329	0.0131226	0.0134277	13.7329	13.4277	13.1226	0.0140381	0.0131226	0.0115967	0.012207	-0.0305176	0.0305176	-0.0305176	0.0305176	0.0305176	0	0.0305176	-0.0305176	-0.0610352	-0.0305176	-0.0305176
24.4	0.0125122	0.0137329	0.0134277	0.0134277	13.7329	13.4277	12.8174	0.0140381	0.0125122	0.0115967	0.0119019	-0.0305176	-0.0610352	0	-0.0305176	0	0	0.0305176	0.0305176	-0.0305176	-0.0305176	-0.0305176
24.5	0.0128174	0.0137329	0.0137329	0.0131226	13.7329	13.7329	13.1226	0.0137329	0.012207	0.0115967	0.0112915	-0.0305176	0	-0.0305176	-0.0610352	0	30.5176	0.0610352	-0.0305176	0	-0.0305176	0
24.6	0.0128174	0.0134277	0.0140381	0.0131226	13.7329	13.7329	13.1226	0.0134277	0.0115967	0.0119019	0.0112915	-0.0305176	0.0305176	0	-0.0305176	-0.0305176	0	0.0305176	0	-0.0610352	0	-0.0305176
24.7	0.0125122	0.0131226	0.0143433	0.0131226	13.7329	13.7329	13.1226	0.0131226	0.0112915	0.0119019	0.0112915	0	0.0305176	0	-0.0305176	0.0305176	30.5176	0.0305176	0	-0.0305176	0.0305176	-0.0610352
24.8	0.0119019	0.0128174	0.0146484	0.0137329	13.7329	13.7329	13.1226	0.0128174	0.0115967	0.012207	0.0119019	0	-0.0610352	0	-0.0915527	0.0305176	-30.5176	0	0	-0.0305176	0	-0.0305176
24.9	0.0115967	0.0131226	0.0146484	0.0137329	13.4277	13.7329	12.5122	0.0125122	0.0119019	0.012207	0.012207	0	0	-0.0305176	-0.0305176	-0.0305176	30.5176	-0.0305176	0	0	-0.0305176	0
25	0.0119019	0.0134277	0.0143433	0.0137329	13.4277	14.0381	12.207	0.0125122	0.0125122	0.012207	0.0125122	0	0	-0.0305176	-0.0915527	0	0	0.0305176	0	0	0.0305176	0
25.1	0.0125122	0.0137329	0.0140381	0.0134277	13.4277	13.7329	12.207	0.0128174	0.0131226	0.012207	0.012207	0	-0.0305176	-0.0610352	-0.0610352	0	0	0.0305176	0	-0.0305176	0.0610352	-0.0305176
25.2	0.0131226	0.0140381	0.0140381	0.0134277	13.4277	13.7329	12.5122	0.0131226	0.0131226	0.0125122	0.012207	-0.0305176	-0.0305176	0.0305176	-0.0305176	-0.0305176	-61.0352	0.0305176	-0.0305176	0	-0.0305176	0
25.3	0.0134277	0.0146484	0.0143433	0.0131226	13.7329	13.7329	12.8174	0.0131226	0.0128174	0.0125122	0.012207	-0.0915527	-0.0305176	-0.0305176	-0.0305176	0	30.5176	0	-0.0305176	-0.0610352	0	0
25.4	0.0134277	0.0149536	0.0143433	0.0131226	13.4277	13.7329	13.1226	0.0128174	0.0125122	0.0125122	0.012207	-0.0305176	0	0.0610352	-0.0305176	-0.0305176	30.5176	0	-0.0610352	-0.0305176	0	-0.0610352
25.5	0.0131226	0.0152588	0.0143433	0.0134277	13.1226	13.7329	13.7329	0.0128174	0.012207	0.0125122	0.012207	-0.0610352	0	0	-0.0305176	0	-30.5176	0	-0.0305176	-0.0915527	-0.0305176	-0.0305176
25.6	0.0128174	0.0149536	0.0137329	0.0137329	12.8174	13.7329	14.0381	0.0128174	0.0119019	0.0125122	0.0125122	0	0	-0.0610352	-0.0915527	-0.0305176	-30.5176	0	0.0305176	-0.0305176	0.0305176	-0.0610352
25.7	0.0125122	0.0143433	0.0134277	0.0143433	12.8174	13.4277	14.0381	0.0131226	0.0112915	0.0119019	0.0125122	0.0305176	-0.0305176	-0.0915527	-0.0305176	-0.0610352	0	0	0	-0.0610352	-0.0305176	-0.0610352
25.8	0.012207	0.0131226	0.0131226	0.0143433	12.5122	13.4277	14.0381	0.0131226	0.0112915	0.0115967	0.012207	-0.0305176	0	-0.0305176	0	-0.0305176	0	0	-0.0305176	-0.0610352	0	-0.0305176
25.9	0.012207	0.012207	0.0128174	0.0143433	12.8174	13.7329	13.7329	0.0125122	0.0119019	0.0112915	0.012207	-0.0610352	0.0305176	0.0305176	-0.0305176	-0.0305176	30.5176	-0.0610352	0	-0.0305176	-0.0305176	-0.0610352
26	0.012207	0.012207	0.0128174	0.0137329	13.1226	13.7329	13.1226	0.012207	0.0125122	0.0115967	0.0119019	-0.0915527	0.0305176	0.0610352	-0.0305176	0	0	0	0	-0.0305176	-0.0305176	0
26.1	0.0125122	0.012207	0.0131226	0.0128174	13.4277	13.7329	13.1226	0.012207	0.0128174	0.012207	0.0119019	-0.0610352	0	0	-0.0305176	-0.0305176	-61.0352	0	0	0	-0.0305176	0.0305176
26.2	0.0125122	0.0125122	0.0134277	0.012207	13.7329	13.7329	13.1226	0.012207	0.0131226	0.0128174	0.0119019	0	0.0610352	0	-0.0305176	-0.0610352	-61.0352	-0.0305176	-0.0305176	-0.0305176	0	0
26.3	0.0125122	0.0125122	0.0137329	0.0119019	14.0381	13.4277	13.1226	0.012207	0.0131226	0.0128174	0.012207	0	-0.0305176	-0.0305176	-0.0610352	-0.0305176	-30.5176	-0.0305176	0	-0.0610352	0	-0.0305176
26.4	0.0125122	0.0128174	0.0140381	0.0119019	14.0381	13.1226	13.1226	0.0125122	0.0134277	0.0131226	0.012207	0	0	0.0305176	-0.0610352	0	0	0	-0.0305176	-0.0305176	0	-0.0305176
26.5	0.0125122	0.0134277	0.0140381	0.0119019	14.0381	13.1226	13.1226	0.0125122	0.0134277	0.0131226	0.012207	-0.0305176	-0.0305176	0.0305176	0.0305176	-0.0305176	61.0352	-0.0305176	-0.0610352	0	0	-0.0305176
26.6	0.012207	0.0140381	0.0137329	0.012207	13.4277	13.4277	12.8174	0.0128174	0.0137329	0.0125122	0.012207	0.0305176	0	0	0	-0.0610352	-30.5176	0.0305176	-0.0305176	-0.0305176	0	0
26.7	0.0119019	0.0140381	0.0137329	0.0131226	12.8174	13.7329	12.8174	0.0131226	0.0140381	0.012207	0.012207	-0.0610352	-0.0305176	0.0305176	0.0305176	-0.0305176	-30.5176	0.0610352	-0.0610352	-0.0305176	0	-0.0305176
26.8	0.0119019	0.0143433	0.0140381	0.0137329	12.8174	14.0381	12.8174	0.0134277	0.0137329	0.0115967	0.012207	-0.0915527	-0.0305176	0.0610352	-0.0305176	0.0305176	0	-0.0305176	0	-0.0305176	0	-0.0305176
26.9	0.012207	0.0140381	0.0140381	0.0140381	13.1226	14.0381	13.1226	0.0134277	0.0131226	0.0112915	0.0125122	-0.0610352	-0.0610352	0	-0.0305176	0.0305176	-30.5176	0.0305176	0	-0.0610352	-0.0305176	-0.0610352
27	0.0125122	0.0140381	0.0140381	0.0143433	14.0381	14.0381	13.1226	0.0131226	0.0128174	0.0109863	0.0125122	0	0	0	-0.0610352	-0.0305176	-61.0352	-0.0305176	0	-0.0305176	0	-0.0305176
27.1	0.0128174	0.0137329	0.0143433	0.0143433	14.6484	13.7329	13.1226	0.0128174	0.0125122	0.0112915	0.0125122	0	0	-0.0305176	-0.0305176	-0.0610352	0	0	-0.0610352	-0.0305176	-0.0305176	-0.0305176
27.2	0.0134277	0.0134277	0.0146484	0.0143433	14.6484	13.4277	13.1226	0.0125122	0.0125122	0.0119019	0.0125122	0.0305176	-0.0305176	-0.0305176	0	-0.0305176	-30.5176	-0.0610352	-0.0610352	-0.0305176	0.0305176	-0.0610352
27.3	0.0134277	0.0134277	0.0149536	0.0146484	14.9536	13.1226	13.1226	0.012207	0.0128174	0.012207	0.0119019	-0.0305176	0	0	-0.0305176	-0.0305176	0	0.0305176	-0.0305176	-0.0305176	0.0305176	-0.0305176
27.4	0.0131226	0.0131226	0.0143433	0.0143433	14.9536	13.4277	13.1226	0.012207	0.0128174	0.012207	0.0115967	0.0305176	0	0	0.0305176	-0.0305176	0	-0.0305176	-0.0305176	-0.0915527	0	0
27.5	0.0128174	0.0131226	0.0137329	0.0137329	14.3433	13.7329	13.7329	0.0125122	0.0131226	0.0125122	0.0115967	-0.0610352	0	-0.0305176	0	-0.0610352	-30.5176	0	0.0305176	-0.0305176	0.0305176	0
27.6	0.0125122	0.0128174	0.0131226	0.0131226	13.4277	13.4277	13.7329	0.0128174	0.0131226	0.0128174	0.012207	0	-0.0305176	-0.0305176	-0.0305176	0	-30.5176	-0.0305176	0	-0.0610352	0	0
27.7	0.012207	0.0131226	0.0128174	0.0131226	12.8174	13.1226	13.4277	0.0128174	0.0125122	0.0128174	0.0128174	0	0	0	0	-0.0305176	-30.5176	0	0	-0.0610352	-0.0305176	-0.0610352
27.8	0.012207	0.0131226	0.0125122	0.0131226	12.8174	13.1226	13.1226	0.012207	0.0119019	0.0125122	0.0128174	0	0	0	0	-0.0610352	-61.0352	-0.0305176	0	-0.0305176	0.0305176	0
27.9	0.012207	0.0134277	0.0125122	0.0131226	13.1226	13.1226	12.5122	0.012207	0.0115967	0.0125122	0.0125122	0	-0.0305176	0.0305176	-0.0305176	-0.0305176	-30.5176	-0.0305176	-0.0610352	0.0305176	0	0
28	0.012207	0.0137329	0.0128174	0.0131226	13.4277	13.1226	12.207	0.0125122	0.0115967	0.012207	0.0115967	0.0305176	0	-0.0305176	-0.0305176	0	-30.5176	0	0	-0.0610352	0	0
28.1	0.0125122	0.0137329	0.0137329	0.0128174	14.0381	13.1226	12.207	0.0128174	0.0119019	0.012207	0.0112915	0.0305176	0	-0.0305176	0.0305176	-0.0305176	0	0.0305176	0	-0.0305176	-0.0305176	0.0305176
28.2	0.0128174	0.0137329	0.0143433	0.0128174	13.7329	13.1226	12.5122	0.0128174	0.0128174	0.0125122	0.0112915	-0.0305176	0	0	0.0305176	0.0305176	30.5176	0	0	-0.0305176	-0.0305176	0.0305176
28.3	0.0128174	0.0134277	0.0146484	0.0128174	13.4277	13.1226	12.5122	0.0128174	0.0134277	0.0125122	0.0115967	0	-0.0610352	-0.0305176	-0.0305176	0.0305176	-30.5176	0	0.0305176	-0.0610352	0.0305176	0
28.4	0.0128174	0.0134277	0.0146484	0.0125122	13.1226	13.1226	12.5122	0.0128174	0.0137329	0.0128174	0.0115967	-0.0610352	-0.0610352	-0.0305176	0	-0.0305176	-61.0352	0.0305176	-0.0305176	0.0305176	0.0305176	0
28.5	0.0128174	0.0134277	0.0140381	0.0125122	13.1226	13.1226	12.5122	0.0125122	0.0134277	0.0128174	0.0115967	0	-0.0305176	-0.0305176	-0.0915527	0	-30.5176	-0.0610352	0	0.0305176	0	-0.0305176
28.6	0.0128174	0.0137329	0.0134277	0.0125122	13.1226	13.4277	12.207	0.0125122	0.0131226	0.0128174	0.0115967	0.0610352	0	-0.0610352	-0.0305176	0	-30.5176	-0.0610352	0	0	0	0
28.7	0.0128174	0.0143433	0.0131226	0.0128174	13.1226	13.7329	12.207	0.0125122	0.0128174	0.0125122	0.0119019	-0.0305176	0	-0.0610352	0	-0.0305176	0	-0.0305176	-0.0305176	0.0305176	0	0
28.8	0.0125122	0.0143433	0.0131226	0.0131226	13.1226	13.4277	12.207	0.0128174	0.012207	0.012207	0.0119019	0	0	-0.0305176	0.0305176	0	-30.5176	-0.0305176	0	0.0305176	0.0305176	0
28.9	0.0119019	0.0137329	0.0131226	0.0128174	13.4277	13.4277	12.5122	0.0131226	0.0119019	0.0119019	0.0119019	-0.0305176	0	0	0	-0.0305176	30.5176	0.0610352	-0.0305176	0	0	0
29	0.0115967	0.0134277	0.0134277	0.0128174	13.4277	13.1226	12.8174	0.0131226	0.0115967	0.012207	0.0115967	-0.0305176	-0.0305176	0	0.0305176	-0.0305176	-30.5176	-0.0305176	0.0305176	0	-0.0305176	0
29.1	0.0115967	0.0131226	0.0134277	0.0125122	13.1226	13.1226	13.1226	0.0134277	0.0112915	0.012207	0.0115967	0	0	0	0	0.0305176	-30.5176	0	0	0.0305176	0	-0.0305176
29.2	0.0115967	0.0131226	0.0131226	0.0128174	13.1226	12.8174	12.8174	0.0134277	0.0115967	0.012207	0.0112915	-0.0305176	-0.0305176	0	0	-0.0305176	0	0	-0.0305176	0	-0.0305176	-0.0305176
29.3	0.0119019	0.0131226	0.0128174	0.0131226	12.8174	12.8174	12.207	0.0134277	0.0119019	0.0125122	0.0112915	0.0305176	-0.0305176	-0.0305176	-0.0610352	0.0305176	30.5176	-0.0305176	0.0305176	0	-0.0305176	-0.0305176
29.4	0.012207	0.0131226	0.0128174	0.0131226	12.5122	12.8174	11.9019	0.0134277	0.012207	0.0125122	0.0115967	0	0.0305176	-0.0610352	-0.0305176	0.0305176	0	-0.0305176	0	0	0	0.0305176
29.5	0.0125122	0.0128174	0.0131226	0.0128174	12.207	13.1226	12.207	0.0137329	0.012207	0.0128174	0.0119019	-0.0305176	0	-0.0305176	0.0305176	-0.0305176	0	0.0305176	-0.0610352	0.0610352	0.0305176	0
29.6	0.0128174	0.0125122	0.0137329	0.0128174	12.207	13.1226	12.8174	0.0134277	0.0119019	0.0128174	0.012207	0	0.0305176	-0.0305176	0	0.0305176	0	-0.0305176	-0.0305176	0.0305176	0	0.0305176
29.7	0.0125122	0.012207	0.0140381	0.0125122	12.8174	12.8174	13.1226	0.0131226	0.012207	0.0125122	0.0119019	0	-0.0305176	-0.0305176	0.0305176	0	0	0	0.0305176	0	-0.0305176	0
29.8	0.0125122	0.0119019	0.0143433	0.0125122	13.7329	12.5122	13.4277	0.0128174	0.012207	0.012207	0.0115967	-0.0305176	-0.0305176	0	0	0.0305176	0	0	0	-0.0305176	0	0.0305176
29.9	0.012207	0.0119019	0.0140381	0.0128174	14.3433	12.8174	13.4277	0.0125122	0.0125122	0.0119019	0.0112915	0	-0.0610352	-0.0305176	-0.0305176	0.0305176	-30.5176	0	0	-0.0305176	-0.0305176	0
30	0.012207	0.012207	0.0140381	0.0131226	14.3433	13.1226	13.1226	0.0125122	0.0128174	0.0119019	0.0115967	0	0	0.0305176	0.0305176	0	0	0	0.0305176	0.0305176	-0.0305176	0
30.1	0.012207	0.0128174	0.0137329	0.0134277	14.3433	13.4277	12.8174	0.0125122	0.0128174	0.0119019	0.0119019	0.0305176	0	-0.0915527	-0.0305176	0	0	0	-0.0305176	0	0	0
30.2	0.0125122	0.0134277	0.0137329	0.0137329	14.0381	13.4277	12.5122	0.0125122	0.0128174	0.0115967	0.012207	0.0305176	0	-0.0305176	-0.0305176	-0.0610352	0	0	0	0	-0.0305176	-0.0305176
30.3	0.0128174	0.0137329	0.0134277	0.0134277	14.0381	12.8174	12.5122	0.0125122	0.0125122	0.0119019	0.012207	0	-0.0305176	0	0	-0.0305176	91.5527	-0.0305176	-0.0610352	0	-0.0305176	0.0305176
30.4	0.0128174	0.0134277	0.0134277	0.0134277	14.0381	12.5122	12.8174	0.012207	0.0128174	0.0119019	0.0119019	-0.0305176	-0.0305176	0	0.0305176	-0.0305176	30.5176	0.0305176	0	-0.0305176	-0.0305176	0
30.5	0.0125122	0.0134277	0.0134277	0.0134277	14.3433	12.8174	12.5122	0.0125122	0.0128174	0.0119019	0.0115967	0	-0.0305176	-0.0305176	0	0	30.5176	0	0	0	-0.0610352	0
30.6	0.012207	0.0131226	0.0137329	0.0137329	14.0381	13.4277	12.5122	0.0125122	0.0128174	0.0115967	0.0112915	-0.0305176	-0.0610352	-0.0305176	0.0305176	-0.0305176	0	0.0305176	0	-0.0305176	-0.0610352	0
30.7	0.012207	0.0128174	0.0143433	0.0140381	13.7329	14.3433	11.9019	0.0128174	0.0128174	0.0115967	0.0112915	0.0305176	0.0610352	-0.0610352	0	0.0305176	0	0	0	0	-0.0610352	-0.0305176
30.8	0.0115967	0.0125122	0.0143433	0.0137329	13.7329	14.9536	11.9019	0.0128174	0.0128174	0.0112915	0.0115967	0.0305176	-0.0305176	-0.0610352	0	-0.0305176	0	0.0305176	0.0305176	0.0610352	-0.0305176	0
30.9	0.0115967	0.0125122	0.0146484	0.0131226	13.7329	14.9536	12.5122	0.0128174	0.0128174	0.0112915	0.0115967	0.0610352	0	-0.0610352	-0.0305176	-0.0305176	30.5176	-0.0305176	-0.0305176	0.0305176	-0.0305176	0
31	0.0115967	0.0125122	0.0143433	0.0125122	14.0381	14.6484	13.1226	0.0131226	0.0131226	0.0115967	0.0119019	0.0305176	0.0305176	-0.0610352	-0.0305176	-0.0305176	-30.5176	0.0305176	0	0	-0.0305176	0.0305176
31.1	0.0119019	0.0125122	0.0137329	0.012207	13.7329	14.6484	13.1226	0.0128174	0.0128174	0.0119019	0.0125122	0.0610352	0	-0.0610352	0	0	-30.5176	0	0.0610352	0	-0.0305176	0
31.2	0.012207	0.0128174	0.0134277	0.0125122	13.7329	14.3433	13.4277	0.0125122	0.0128174	0.0119019	0.0125122	0.0305176	0	0.0305176	0.0305176	0.0305176	-30.5176	0	0.0305176	0	-0.0610352	-0.0305176
31.3	0.0125122	0.0128174	0.0134277	0.0128174	13.7329	14.0381	13.4277	0.012207	0.0125122	0.0119019	0.0125122	0	-0.0305176	-0.0610352	0.0305176	0.0305176	-30.5176	0	0	0	-0.0610352	0
31.4	0.0128174	0.0125122	0.0134277	0.0131226	13.7329	13.7329	13.4277	0.012207	0.0125122	0.0119019	0.012207	0.0305176	0	0.0305176	0.0305176	0	-30.5176	-0.0610352	-0.0305176	0	-0.0305176	0
31.5	0.0131226	0.0125122	0.0134277	0.0134277	13.7329	13.7329	13.4277	0.012207	0.0125122	0.012207	0.0115967	0.0305176	0	-0.0610352	0.0305176	0.0305176	0	-0.0610352	0.0305176	0.0305176	-0.0305176	0
31.6	0.0131226	0.0131226	0.0134277	0.0134277	13.4277	13.4277	13.1226	0.0119019	0.0128174	0.0119019	0.0109863	0.0610352	-0.0305176	-0.0305176	0.0610352	0	0	0.0305176	0	-0.0305176	0.0305176	0
31.7	0.0131226	0.0134277	0.0128174	0.0134277	13.4277	13.1226	12.5122	0.0115967	0.0125122	0.0119019	0.0106812	0	0.0305176	-0.0610352	0	0.0305176	30.5176	-0.0305176	0	0	-0.0305176	0.0610352
31.8	0.0128174	0.0134277	0.0125122	0.0134277	13.7329	12.5122	12.5122	0.0115967	0.0125122	0.0119019	0.010376	0.0610352	0	-0.0305176	0.0305176	0	-30.5176	0	0.0305176	0	0	0
31.9	0.0128174	0.0131226	0.0125122	0.0134277	13.7329	12.207	12.5122	0.0119019	0.012207	0.0115967	0.010376	0.0610352	0	-0.0610352	0	-0.0305176	0	0	0.0305176	0	-0.0305176	0
32	0.0125122	0.0131226	0.0128174	0.0134277	13.7329	11.9019	12.5122	0.012207	0.0119019	0.0115967	0.0109863	0	-0.0305176	0	0.0305176	0.0305176	30.5176	0	0	-0.0305176	-0.0305176	0
32.1	0.0125122	0.0128174	0.0134277	0.0131226	13.7329	11.5967	12.8174	0.0125122	0.012207	0.0115967	0.0115967	0	-0.0305176	-0.0610352	0.0305176	0.0305176	-30.5176	0	0	0.0305176	-0.0305176	0
32.2	0.0128174	0.0131226	0.0137329	0.0131226	13.7329	11.5967	12.5122	0.0125122	0.012207	0.0112915	0.012207	0	-0.0610352	-0.0305176	0.0305176	0	61.0352	-0.0305176	0.0915527	0.0305176	-0.0610352	0
32.3	0.0128174	0.0131226	0.0140381	0.0131226	13.4277	12.207	12.8174	0.0125122	0.012207	0.0109863	0.012207	0.0305176	-0.0305176	0	0	0	-30.5176	-0.0610352	-0.0305176	0.0610352	0	0.0305176
32.4	0.0131226	0.0134277	0.0143433	0.0134277	13.1226	12.8174	12.8174	0.0125122	0.012207	0.0112915	0.0125122	0.0305176	-0.0305176	-0.0305176	0	0	30.5176	0	0	0.0305176	0	0
32.5	0.0125122	0.0134277	0.0143433	0.0131226	12.8174	13.4277	13.1226	0.0125122	0.012207	0.0112915	0.012207	0.0305176	0	-0.0305176	0.0305176	0.0305176	30.5176	0.0610352	0	0	0	0
32.6	0.012207	0.0131226	0.0137329	0.0128174	12.5122	14.0381	13.1226	0.0128174	0.0119019	0.0119019	0.0115967	0.0610352	0	-0.0610352	0	0	30.5176	0	0.0305176	0	-0.0305176	0.0305176
32.7	0.012207	0.0131226	0.0137329	0.0128174	12.207	14.3433	13.1226	0.0128174	0.0115967	0.012207	0.0109863	-0.0305176	-0.0305176	-0.0610352	0	0.0610352	0	0	0.0305176	0.0305176	-0.0305176	0
32.8	0.0125122	0.0131226	0.0134277	0.0128174	12.207	14.3433	13.4277	0.0125122	0.0115967	0.012207	0.0106812	-0.0610352	-0.0305176	-0.0915527	0	-0.0305176	0	0.0305176	0	0.0305176	-0.0305176	-0.0305176
32.9	0.0125122	0.0134277	0.0134277	0.0125122	12.5122	13.7329	13.4277	0.012207	0.0115967	0.012207	0.0106812	0	-0.0305176	-0.0305176	0	-0.0305176	-30.5176	0	-0.0305176	0.0610352	-0.0305176	0.0305176
33	0.0128174	0.0134277	0.0134277	0.0128174	13.1226	13.1226	13.4277	0.012207	0.0115967	0.0119019	0.0106812	0.0305176	-0.0305176	-0.0915527	0.0305176	-0.0305176	30.5176	0	0.0305176	0.0610352	0	0
33.1	0.0128174	0.0134277	0.0131226	0.0128174	13.4277	12.5122	12.8174	0.0125122	0.0115967	0.0115967	0.0106812	0.0305176	0.0305176	-0.0610352	0.0305176	-0.0305176	30.5176	-0.0305176	-0.0305176	0.0305176	-0.0305176	0.0305176
33.2	0.0128174	0.0134277	0.0131226	0.0128174	13.7329	12.5122	12.5122	0.0128174	0.0112915	0.0115967	0.0112915	0	0.0610352	-0.0610352	0.0305176	0.0610352	91.5527	-0.0610352	0	0.0610352	-0.0305176	0.0610352
33.3	0.0128174	0.0137329	0.0131226	0.0128174	13.7329	12.5122	11.9019	0.0128174	0.0115967	0.0119019	0.0119019	0	0	-0.0305176	0	-0.0305176	30.5176	0	-0.0305176	0.0305176	-0.0610352	0
33.4	0.0125122	0.0137329	0.0131226	0.0125122	13.7329	12.5122	11.5967	0.0125122	0.0115967	0.012207	0.012207	0.0305176	-0.0305176	0	0.0305176	0	30.5176	0.0610352	0	0.0305176	-0.0305176	0.0305176
33.5	0.012207	0.0137329	0.0131226	0.0125122	14.0381	12.8174	11.2915	0.0125122	0.0119019	0.012207	0.012207	0.0610352	0.0305176	-0.0305176	0.0305176	0	0	0	0.0305176	0	-0.0305176	0
33.6	0.012207	0.0137329	0.0128174	0.0125122	14.0381	12.8174	11.5967	0.012207	0.012207	0.0119019	0.012207	0	0	-0.0915527	0.0305176	0.0305176	0	0	0.0305176	0	-0.0305176	0
33.7	0.0125122	0.0131226	0.0125122	0.0128174	14.0381	13.1226	11.9019	0.012207	0.012207	0.012207	0.012207	0.0305176	0	-0.0305176	0.0305176	0	0	-0.0305176	0	-0.0305176	-0.0305176	-0.0305176
33.8	0.0125122	0.0128174	0.0128174	0.0131226	13.7329	13.4277	12.207	0.012207	0.0125122	0.012207	0.0119019	0	0	-0.0305176	-0.0610352	0	30.5176	0	-0.0610352	0.0305176	-0.0610352	0
33.9	0.0125122	0.0128174	0.0131226	0.0134277	13.7329	13.4277	12.5122	0.012207	0.012207	0.0125122	0.0119019	0	0	-0.0305176	0	-0.0610352	0	0	0	0.0610352	0	0.0610352
34	0.012207	0.0131226	0.0131226	0.0137329	13.4277	13.7329	12.5122	0.012207	0.012207	0.0125122	0.0119019	0	-0.0610352	-0.0305176	-0.0610352	0	0	0.0305176	0.0610352	0.0610352	-0.0305176	0.0305176
34.1	0.012207	0.0131226	0.0134277	0.0137329	13.1226	14.0381	12.207	0.012207	0.012207	0.012207	0.0125122	0	0.0305176	-0.0610352	0	0.0305176	0	0.0610352	0.0305176	0	-0.0610352	0.0305176
34.2	0.0125122	0.0134277	0.0134277	0.0137329	12.8174	13.4277	12.207	0.012207	0.0125122	0.0119019	0.0128174	0	0	-0.0305176	0.0305176	0.0305176	30.5176	-0.0305176	0.0305176	-0.0305176	-0.0305176	0
34.3	0.0128174	0.0137329	0.0134277	0.0137329	13.1226	13.1226	12.5122	0.012207	0.0128174	0.0115967	0.0125122	0	0	-0.0305176	0.0305176	0.0915527	30.5176	0	0.0305176	-0.0305176	-0.0610352	0
34.4	0.0128174	0.0137329	0.0134277	0.0137329	13.4277	13.1226	12.8174	0.0125122	0.0131226	0.0115967	0.0125122	0	-0.0305176	-0.0305176	0.0305176	-0.0305176	30.5176	-0.0305176	0.0305176	0.0305176	-0.0610352	-0.0610352
34.5	0.0125122	0.0134277	0.0137329	0.0137329	13.7329	13.4277	13.1226	0.0128174	0.0128174	0.0115967	0.012207	0	-0.0305176	0	-0.0610352	0	-30.5176	0	0.0305176	0.0610352	-0.0610352	-0.0305176
34.6	0.012207	0.0134277	0.0137329	0.0137329	13.7329	14.0381	13.1226	0.0134277	0.0125122	0.0115967	0.0119019	0.0610352	0.0305176	-0.0305176	-0.0305176	-0.0305176	30.5176	0	-0.0305176	0.0305176	-0.0610352	0.0305176
34.7	0.0119019	0.0131226	0.0137329	0.0134277	13.7329	14.3433	13.1226	0.0137329	0.0119019	0.0119019	0.0119019	0.0305176	0.0610352	-0.0610352	0	0	0	-0.0305176	-0.0305176	-0.0305176	-0.0305176	0.0305176
34.8	0.012207	0.0128174	0.0131226	0.0131226	13.7329	14.6484	13.1226	0.0134277	0.0115967	0.0115967	0.0115967	0	-0.0305176	-0.0305176	0	0.0610352	30.5176	-0.0305176	0.0305176	-0.0610352	-0.0305176	0.0305176
34.9	0.0125122	0.0131226	0.0128174	0.0131226	13.7329	14.3433	13.1226	0.0125122	0.0119019	0.0112915	0.0115967	-0.0610352	-0.0610352	0.0305176	0.0305176	0	-30.5176	-0.0305176	0	-0.0305176	-0.0305176	-0.0305176
35	0.0128174	0.0131226	0.0131226	0.0131226	13.4277	14.3433	12.8174	0.0119019	0.012207	0.0112915	0.0115967	-0.0305176	-0.0305176	-0.0305176	-0.0305176	0	-30.5176	0.0305176	-0.0610352	-0.0305176	-0.0610352	-0.0610352
35.1	0.0128174	0.0134277	0.0131226	0.0131226	12.8174	14.0381	12.8174	0.0115967	0.0128174	0.0112915	0.0112915	0	0	-0.0305176	0	0	-61.0352	-0.0305176	-0.0305176	0	-0.0610352	-0.0305176
35.2	0.0128174	0.0134277	0.0137329	0.0134277	12.5122	13.7329	12.8174	0.0119019	0.0128174	0.0115967	0.0109863	0	0.0305176	0	0.0305176	-0.0305176	0	-0.0305176	0	0.0305176	-0.0915527	0.0305176
35.3	0.0125122	0.0134277	0.0137329	0.0134277	12.5122	13.1226	12.8174	0.012207	0.0128174	0.0119019	0.0106812	-0.0305176	0.0610352	0	0	-0.0305176	30.5176	-0.0305176	0	0	-0.0610352	0.0305176
35.4	0.0125122	0.0131226	0.0137329	0.0134277	12.5122	13.1226	12.5122	0.0125122	0.0125122	0.0119019	0.0106812	0	0	-0.0610352	-0.0305176	0	0	0	-0.0305176	0.0610352	0.0305176	0
35.5	0.0125122	0.0134277	0.0137329	0.0128174	12.8174	13.4277	12.207	0.0128174	0.012207	0.0119019	0.0106812	0.0610352	0	-0.0610352	0	0	30.5176	0.0610352	-0.0305176	-0.0305176	-0.0305176	0
35.6	0.0119019	0.0131226	0.0134277	0.0119019	13.1226	13.7329	12.207	0.0128174	0.012207	0.0119019	0.0106812	0	0	-0.0305176	0.0305176	0	-30.5176	0.0305176	0	-0.0305176	-0.0305176	0.0305176
35.7	0.0119019	0.0128174	0.0131226	0.0115967	13.4277	13.7329	11.9019	0.0128174	0.0125122	0.012207	0.0109863	0	-0.0610352	0.0305176	0.0305176	0	-30.5176	-0.0305176	0	0	-0.0305176	0
35.8	0.012207	0.0128174	0.0125122	0.0109863	13.4277	13.4277	11.9019	0.0125122	0.0125122	0.012207	0.0115967	-0.0305176	-0.0305176	-0.0305176	0	0.0305176	-61.0352	-0.0305176	-0.0305176	-0.0305176	-0.0305176	0
35.9	0.0128174	0.0131226	0.0125122	0.0109863	12.5122	12.207	11.5967	0.0119019	0.012207	0.0119019	0.012207	-0.0305176	0	0	0	-0.0610352	0	0	0	0	-0.0610352	0
36	0.0134277	0.0134277	0.0125122	0.0115967	11.9019	11.5967	11.5967	0.0112915	0.0115967	0.012207	0.012207	-0.0305176	0	-0.0305176	0	-0.0305176	0	-0.0610352	0	-0.0305176	-0.0305176	-0.0305176
36.1	0.0134277	0.0137329	0.0128174	0.0125122	12.207	11.5967	11.9019	0.0109863	0.0109863	0.0119019	0.0115967	-0.0305176	-0.0305176	-0.0610352	-0.0305176	-0.0305176	-30.5176	-0.0305176	-0.0305176	-0.0305176	0	0.0305176
36.2	0.0131226	0.0137329	0.0128174	0.0134277	12.5122	12.207	12.5122	0.0115967	0.0115967	0.012207	0.0109863	0.0610352	-0.0305176	-0.0610352	-0.0610352	0	-30.5176	0	0	0	0.0305176	0
36.3	0.0128174	0.0134277	0.0128174	0.0140381	12.8174	12.5122	12.5122	0.0125122	0.0125122	0.0125122	0.0109863	0	-0.0305176	0	0	0	-30.5176	0.0305176	0.0305176	0.0305176	0.0305176	0
36.4	0.0125122	0.0131226	0.0128174	0.0140381	13.1226	12.8174	12.8174	0.0131226	0.0131226	0.0128174	0.0112915	0.0305176	-0.0305176	0.0610352	0	-0.0305176	0	-0.0305176	0.0305176	-0.0305176	-0.0305176	0.0305176
36.5	0.0125122	0.0131226	0.0131226	0.0140381	13.1226	13.1226	12.8174	0.0134277	0.0131226	0.0128174	0.0115967	0.0305176	-0.0305176	-0.0305176	0.0305176	0	-30.5176	-0.0610352	0.0305176	0.0305176	-0.0305176	-0.0305176
36.6	0.0125122	0.0128174	0.0131226	0.0140381	13.4277	13.1226	12.5122	0.0134277	0.0128174	0.0128174	0.0119019	0	0	0	0.0610352	-0.0305176	0	0.0305176	0.0305176	0	-0.0610352	-0.0305176
36.7	0.0128174	0.0131226	0.0131226	0.0134277	14.0381	13.4277	12.5122	0.0134277	0.0125122	0.0128174	0.0115967	-0.0305176	0.0305176	-0.0305176	0	-0.0610352	0	0	0.0305176	0	0	-0.0305176
36.8	0.0128174	0.0131226	0.0131226	0.0128174	14.6484	13.7329	12.5122	0.0134277	0.012207	0.0128174	0.0115967	0	0	-0.0610352	-0.0610352	-0.0305176	0	0	-0.0305176	0	-0.0305176	-0.0610352
36.9	0.0125122	0.0134277	0.0134277	0.0125122	14.3433	14.0381	12.207	0.0137329	0.012207	0.0128174	0.0115967	-0.0305176	0	0	-0.0610352	0	30.5176	0	-0.0305176	0	0	0
37	0.012207	0.0131226	0.0134277	0.012207	14.3433	14.3433	11.9019	0.0137329	0.0128174	0.0125122	0.0119019	0	-0.0610352	0	-0.0305176	-0.0305176	0	-0.0305176	0	-0.0610352	0.0305176	0
37.1	0.0125122	0.0131226	0.0134277	0.012207	14.0381	14.6484	11.9019	0.0131226	0.0131226	0.0125122	0.012207	0.0610352	0	0	-0.0610352	0.0305176	-61.0352	0	-0.0305176	-0.0305176	0	-0.0305176
37.2	0.0128174	0.0131226	0.0134277	0.0128174	13.4277	14.6484	11.9019	0.0125122	0.0131226	0.0119019	0.012207	-0.0305176	0	0	0	0.0305176	0	-0.0305176	0.0305176	-0.0610352	0	0
37.3	0.0131226	0.0128174	0.0131226	0.0131226	13.1226	14.6484	11.9019	0.0119019	0.0131226	0.0115967	0.012207	-0.0305176	-0.0915527	0	-0.0305176	0	30.5176	-0.0305176	0	0	-0.0610352	0
37.4	0.0131226	0.0128174	0.0128174	0.0137329	13.1226	14.0381	11.9019	0.0115967	0.0128174	0.0115967	0.0119019	-0.0610352	-0.0305176	-0.0305176	0.0305176	0	0	0.0305176	-0.0305176	0.0305176	-0.0305176	-0.0610352
37.5	0.0131226	0.0128174	0.0125122	0.0143433	13.1226	13.4277	12.207	0.0115967	0.0125122	0.0112915	0.0119019	0	-0.0305176	0	0	-0.0610352	30.5176	-0.0305176	0	0.0305176	-0.0305176	0
37.6	0.0131226	0.0131226	0.0128174	0.0143433	13.1226	12.8174	12.5122	0.0119019	0.0125122	0.0109863	0.0119019	-0.0305176	0.0305176	-0.0610352	-0.0610352	-0.0305176	-30.5176	0.0305176	-0.0610352	0.0305176	0	0.0610352
37.7	0.0128174	0.0134277	0.0131226	0.0143433	13.1226	12.8174	12.5122	0.012207	0.0125122	0.0106812	0.012207	-0.0610352	0.0305176	0	-0.0610352	0	30.5176	-0.0305176	-0.0305176	-0.0305176	0.0305176	0.0305176
37.8	0.0125122	0.0137329	0.0134277	0.0137329	13.4277	12.8174	12.8174	0.0125122	0.0125122	0.0112915	0.012207	-0.0305176	0	0.0305176	-0.0305176	0	0	0.0305176	0.0305176	-0.0305176	0.0610352	0.0305176
37.9	0.012207	0.0140381	0.0134277	0.0134277	13.7329	13.1226	12.8174	0.0128174	0.0125122	0.0115967	0.0119019	-0.0305176	0	0	0	0	-61.0352	0	0	-0.0610352	0	-0.0610352
38	0.012207	0.0134277	0.0137329	0.0128174	13.7329	13.4277	12.8174	0.0134277	0.012207	0.0119019	0.0119019	-0.0610352	-0.0610352	0	0	-0.0305176	-30.5176	0	0	0	0	-0.0305176
38.1	0.0125122	0.0128174	0.0131226	0.0125122	14.0381	13.4277	12.8174	0.0137329	0.012207	0.0119019	0.0119019	-0.0305176	-0.0610352	0	-0.0305176	-0.0610352	-30.5176	0	0.0305176	-0.0305176	0	-0.0305176
38.2	0.0128174	0.0125122	0.0128174	0.0128174	14.0381	13.7329	13.4277	0.0140381	0.012207	0.012207	0.012207	0	-0.0305176	0	-0.0305176	-0.0305176	0	-0.0305176	-0.0305176	0	-0.0610352	-0.0610352
38.3	0.0131226	0.0125122	0.0125122	0.0131226	14.0381	13.7329	14.0381	0.0143433	0.0125122	0.0119019	0.0119019	0.0305176	-0.0305176	-0.0305176	-0.0915527	-0.0610352	-30.5176	-0.0610352	0	-0.0610352	0	0
38.4	0.0134277	0.0128174	0.0128174	0.0134277	13.7329	13.4277	14.0381	0.0140381	0.0128174	0.0115967	0.0119019	0	-0.0610352	0.0305176	0.0610352	-0.0305176	0	0	-0.0610352	-0.0305176	0.0305176	-0.0305176
38.5	0.0131226	0.0131226	0.0131226	0.0134277	13.7329	12.8174	14.0381	0.0134277	0.0128174	0.0112915	0.0115967	0	0	-0.0610352	-0.0610352	0	-30.5176	0.0305176	-0.0305176	-0.0305176	0.0305176	-0.0305176
38.6	0.0131226	0.0134277	0.0134277	0.0134277	13.4277	12.5122	13.4277	0.0128174	0.0128174	0.0115967	0.0115967	-0.0305176	0.0305176	0	0	-0.0305176	-30.5176	0.0305176	0	-0.0305176	0.0305176	-0.0610352
38.7	0.0128174	0.0137329	0.0134277	0.0134277	13.4277	12.5122	12.8174	0.0125122	0.0128174	0.012207	0.0115967	-0.0610352	-0.0610352	0	-0.0305176	-0.0305176	-61.0352	-0.0610352	0	-0.0305176	-0.0610352	-0.0305176
38.8	0.012207	0.0137329	0.0131226	0.0137329	13.1226	12.5122	12.8174	0.0125122	0.0128174	0.0131226	0.0115967	-0.0610352	0	0	-0.0305176	-0.0305176	-30.5176	-0.0610352	-0.0610352	-0.0305176	0	-0.0305176
38.9	0.0119019	0.0137329	0.0134277	0.0137329	13.1226	12.8174	12.5122	0.0128174	0.0128174	0.0137329	0.0119019	-0.0305176	-0.0610352	0	0	-0.0610352	0	-0.0610352	-0.0305176	0	-0.0610352	-0.0610352
39	0.0119019	0.0137329	0.0140381	0.0137329	13.1226	13.1226	12.207	0.0128174	0.0128174	0.0140381	0.0119019	-0.0305176	-0.0610352	-0.0305176	0	-0.0305176	-30.5176	-0.0610352	-0.0305176	-0.0305176	-0.0305176	0
39.1	0.012207	0.0134277	0.0146484	0.0134277	13.4277	13.1226	12.5122	0.0128174	0.012207	0.0137329	0.0119019	0	-0.0305176	-0.0610352	0	-0.0915527	-30.5176	-0.0610352	-0.0610352	-0.0305176	0.0610352	0
39.2	0.012207	0.0131226	0.0149536	0.0131226	13.7329	13.1226	12.8174	0.0125122	0.0119019	0.0131226	0.0119019	0	-0.0305176	0.0610352	0	-0.0305176	-61.0352	-0.0305176	-0.0915527	-0.0610352	0.0610352	-0.0305176
39.3	0.0125122	0.0128174	0.0146484	0.0131226	13.7329	13.1226	13.1226	0.0125122	0.0112915	0.012207	0.0115967	-0.0305176	-0.0610352	0.0305176	0.0305176	-0.0305176	-30.5176	-0.0305176	-0.0305176	0	0.0305176	0
39.4	0.0125122	0.0128174	0.0140381	0.0131226	13.4277	13.1226	13.4277	0.0128174	0.0112915	0.0112915	0.0115967	-0.0305176	-0.0305176	0.0610352	-0.0305176	-0.0915527	-91.5527	-0.0305176	-0.0610352	-0.0305176	0.0305176	-0.0305176
39.5	0.0125122	0.0128174	0.0134277	0.0128174	13.4277	13.1226	13.7329	0.0128174	0.0119019	0.0112915	0.0119019	-0.0915527	-0.0915527	-0.0305176	0.0305176	-0.0610352	-30.5176	-0.0610352	-0.0610352	-0.0305176	0	-0.0610352
39.6	0.012207	0.0131226	0.0131226	0.0128174	13.4277	12.8174	13.7329	0.0131226	0.0125122	0.0115967	0.012207	-0.0610352	-0.0610352	0	-0.0305176	-0.0610352	-61.0352	-0.0610352	0	-0.0305176	-0.0305176	-0.0610352
39.7	0.012207	0.0137329	0.0128174	0.0131226	13.4277	12.5122	13.7329	0.0131226	0.0125122	0.0119019	0.0125122	-0.0610352	-0.0915527	0	-0.0305176	-0.0915527	-61.0352	-0.0610352	0	0	-0.0305176	0
39.8	0.012207	0.0143433	0.0128174	0.0137329	13.4277	12.5122	13.4277	0.0134277	0.0128174	0.0125122	0.0128174	0	0	0.0305176	0	-0.0610352	30.5176	-0.0610352	-0.0610352	0	0.0305176	0
39.9	0.012207	0.0146484	0.0128174	0.0140381	13.4277	12.8174	13.4277	0.0131226	0.0128174	0.0125122	0.0128174	0	0.0305176	0.0305176	0	-0.0305176	-61.0352	-0.0915527	-0.0305176	-0.0305176	0.0305176	-0.0610352
40	0.0125122	0.0146484	0.0131226	0.0143433	13.7329	12.8174	13.1226	0.0128174	0.0134277	0.0125122	0.0125122	-0.0305176	-0.0305176	0.0915527	0	0	-30.5176	0	-0.0610352	-0.0915527	0.0305176	0
40.1	0.0131226	0.0140381	0.0134277	0.0143433	13.7329	13.1226	12.8174	0.0125122	0.0137329	0.0125122	0.0119019	-0.0610352	-0.0305176	0	0	-0.0305176	-91.5527	-0.0305176	0	-0.0610352	0	-0.0305176
40.2	0.0134277	0.0137329	0.0143433	0.0140381	13.4277	13.4277	12.5122	0.0125122	0.0137329	0.0125122	0.0119019	-0.0610352	-0.0305176	0	0.0305176	-0.0610352	-61.0352	-0.0305176	-0.0610352	-0.0610352	0.0305176	0
40.3	0.0134277	0.0134277	0.0149536	0.0140381	13.1226	13.4277	12.8174	0.0125122	0.0131226	0.012207	0.012207	-0.0610352	-0.0305176	0	0	-0.0610352	-61.0352	-0.0305176	0	-0.0305176	-0.0305176	-0.0610352
40.4	0.0131226	0.0134277	0.015564	0.0140381	13.4277	13.4277	12.8174	0.0128174	0.0128174	0.012207	0.0128174	-0.0305176	-0.0305176	0	0	-0.0610352	-30.5176	-0.0305176	-0.0305176	-0.0610352	0.0610352	0.0610352
40.5	0.0134277	0.0131226	0.0152588	0.0143433	14.0381	13.1226	12.8174	0.0125122	0.0128174	0.0125122	0.0131226	-0.0610352	-0.0305176	0	-0.0305176	-0.0610352	0	-0.0610352	-0.0305176	-0.0305176	-0.0305176	0.0305176
40.6	0.0137329	0.0134277	0.0149536	0.0140381	14.3433	12.8174	12.8174	0.0125122	0.0125122	0.0125122	0.0131226	-0.0305176	-0.0610352	-0.0305176	-0.0610352	-0.0610352	-61.0352	0	-0.0305176	-0.0610352	0.0610352	-0.0305176
40.7	0.0137329	0.0137329	0.0143433	0.0140381	14.3433	12.207	13.1226	0.0125122	0.0125122	0.012207	0.0131226	-0.0305176	0	0.0305176	-0.0305176	-0.0305176	-61.0352	0.0305176	-0.0610352	-0.0610352	0.0305176	0
40.8	0.0137329	0.0143433	0.0140381	0.0137329	14.0381	12.207	13.4277	0.0128174	0.0125122	0.0119019	0.0131226	-0.0305176	0.0305176	0.0305176	-0.0305176	0.0305176	-61.0352	0	-0.0305176	-0.0610352	0.0305176	0
40.9	0.0134277	0.0146484	0.0140381	0.0134277	14.0381	12.5122	13.7329	0.0134277	0.0128174	0.0115967	0.0128174	0	0	0.0305176	0	-0.0610352	-61.0352	-0.0305176	-0.0305176	-0.0305176	0.0305176	-0.0915527
41	0.0131226	0.0143433	0.0143433	0.0131226	13.7329	12.8174	13.7329	0.0137329	0.0131226	0.0115967	0.0125122	-0.0610352	-0.0610352	0	0	0	-30.5176	-0.0915527	0	-0.0305176	0.0305176	-0.0610352
41.1	0.0128174	0.0137329	0.0143433	0.0128174	13.7329	13.1226	13.1226	0.0137329	0.0131226	0.0115967	0.0125122	-0.0610352	-0.0305176	0	-0.0305176	-0.0610352	-61.0352	-0.0305176	-0.0610352	-0.0305176	0.0305176	-0.0305176
41.2	0.0128174	0.0134277	0.0140381	0.0125122	13.4277	13.4277	12.8174	0.0134277	0.0128174	0.012207	0.0125122	-0.0610352	-0.0305176	-0.0305176	-0.0305176	-0.0610352	30.5176	-0.0305176	-0.0915527	0.0305176	0	-0.0305176
41.3	0.0128174	0.0134277	0.0134277	0.0125122	13.4277	13.4277	12.8174	0.0131226	0.0125122	0.0128174	0.012207	0.0610352	-0.0305176	0.0305176	-0.0305176	-0.0610352	0	0	-0.0610352	0	0	0
41.4	0.0128174	0.0134277	0.0131226	0.0131226	12.8174	13.7329	13.1226	0.0131226	0.0125122	0.0131226	0.0119019	0	0.0305176	0	-0.0610352	0	0	-0.0305176	-0.0610352	-0.0305176	0.0305176	0.0305176
41.5	0.0125122	0.0137329	0.0131226	0.0134277	12.8174	13.7329	13.4277	0.0131226	0.0125122	0.0131226	0.0115967	-0.0305176	0	0.0305176	-0.0610352	-0.0305176	-61.0352	-0.0305176	-0.0915527	-0.0610352	0	0
41.6	0.0128174	0.0137329	0.0131226	0.0137329	12.5122	13.4277	13.4277	0.0134277	0.0125122	0.0131226	0.0112915	-0.0305176	-0.0305176	0.0610352	-0.0305176	0.0305176	-61.0352	-0.0610352	-0.0305176	-0.0305176	0	-0.0305176
41.7	0.0128174	0.0137329	0.0131226	0.0137329	12.5122	13.7329	13.1226	0.0134277	0.012207	0.0131226	0.0112915	-0.0305176	-0.0610352	0.0305176	-0.0305176	-0.0610352	-30.5176	0.0305176	-0.0305176	-0.0305176	0.0305176	-0.0610352
41.8	0.0131226	0.0143433	0.0134277	0.0137329	13.1226	14.0381	12.8174	0.0134277	0.012207	0.0131226	0.0112915	-0.0610352	-0.0610352	0.0305176	0	-0.0305176	-30.5176	-0.0305176	-0.0610352	-0.0305176	-0.0305176	-0.0305176
41.9	0.0131226	0.0146484	0.0134277	0.0137329	13.7329	14.3433	12.5122	0.0134277	0.012207	0.0125122	0.0112915	-0.0610352	-0.0305176	-0.0610352	-0.0305176	-0.0305176	-30.5176	-0.0305176	-0.0305176	0.0305176	0.0305176	-0.0305176
42	0.0134277	0.0146484	0.0134277	0.0137329	14.3433	14.0381	12.5122	0.0131226	0.012207	0.012207	0.0115967	-0.0305176	-0.0305176	0.0305176	-0.0305176	-0.0305176	0	-0.0305176	-0.0305176	0.0305176	-0.0305176	0
42.1	0.0134277	0.0143433	0.0134277	0.0137329	14.6484	14.0381	12.8174	0.0128174	0.0125122	0.0115967	0.0119019	-0.0305176	-0.0610352	0	-0.0915527	0	0	-0.0915527	-0.0610352	-0.0305176	0	0
42.2	0.0131226	0.0140381	0.0134277	0.0137329	14.6484	13.7329	13.1226	0.0125122	0.0128174	0.0115967	0.0115967	-0.0305176	-0.0305176	0	-0.0610352	0	-30.5176	-0.0305176	-0.0305176	-0.0305176	0.0305176	0
42.3	0.0128174	0.0137329	0.0134277	0.0134277	14.6484	13.4277	13.4277	0.012207	0.0131226	0.0119019	0.0112915	-0.0610352	-0.0610352	0.0305176	-0.0610352	-0.0305176	-30.5176	-0.0305176	-0.0305176	-0.0610352	0.0305176	-0.0610352
42.4	0.0125122	0.0137329	0.0134277	0.0131226	14.6484	13.1226	13.7329	0.0119019	0.0134277	0.0119019	0.0112915	-0.0610352	-0.0305176	0	0	-0.0305176	-61.0352	-0.0305176	-0.0305176	-0.0305176	0.0305176	-0.0915527
42.5	0.0125122	0.0137329	0.0134277	0.0131226	14.3433	13.1226	13.7329	0.0115967	0.0137329	0.0119019	0.0115967	-0.0610352	-0.0305176	0.0305176	0	-0.0610352	0	-0.0305176	-0.0305176	0	0.0305176	-0.0610352
42.6	0.0125122	0.0140381	0.0134277	0.0134277	14.3433	13.1226	14.0381	0.0115967	0.0137329	0.0119019	0.012207	-0.0305176	0.0305176	0	0	-0.0610352	-30.5176	-0.0305176	0	0	0	0
42.7	0.0125122	0.0140381	0.0134277	0.0134277	14.0381	13.4277	14.0381	0.0119019	0.0137329	0.012207	0.0125122	-0.0305176	-0.0305176	0	-0.0305176	0	-30.5176	-0.12207	-0.0305176	0	-0.0305176	0
42.8	0.0125122	0.0137329	0.0134277	0.0134277	13.4277	13.7329	13.7329	0.0125122	0.0134277	0.012207	0.0125122	-0.0305176	-0.0305176	0	-0.0305176	-0.0305176	30.5176	-0.0305176	-0.0915527	0	-0.0305176	0
42.9	0.0128174	0.0134277	0.0131226	0.0131226	13.1226	14.0381	13.4277	0.0131226	0.0134277	0.0125122	0.012207	0	-0.0305176	0	0.0305176	0	-30.5176	0	-0.0305176	-0.0305176	0	-0.0305176
43	0.0131226	0.0137329	0.0128174	0.0131226	13.1226	14.6484	13.1226	0.0137329	0.0131226	0.0125122	0.0119019	0.0305176	0	0.0610352	0	-0.0305176	-91.5527	0	-0.0305176	-0.0305176	0.0305176	-0.0610352
43.1	0.0134277	0.0140381	0.0128174	0.0131226	13.4277	14.9536	13.1226	0.0137329	0.0131226	0.0128174	0.012207	-0.0915527	-0.0305176	0.0305176	0	0	-30.5176	0	-0.0305176	-0.0305176	0.0305176	-0.0610352
43.2	0.0134277	0.0140381	0.0131226	0.0131226	13.7329	14.9536	12.8174	0.0137329	0.0128174	0.0128174	0.0125122	0	-0.0610352	-0.0610352	-0.0305176	-0.0305176	-61.0352	-0.0305176	0	-0.0305176	0	0
43.3	0.0134277	0.0140381	0.0137329	0.0131226	13.7329	14.3433	12.8174	0.0134277	0.0128174	0.0128174	0.0125122	-0.0305176	-0.0610352	-0.0305176	0.0305176	-0.0610352	-30.5176	-0.0610352	-0.0305176	-0.0305176	-0.0305176	-0.0305176
43.4	0.0131226	0.0137329	0.0140381	0.0131226	13.7329	13.7329	13.1226	0.0134277	0.0128174	0.0125122	0.012207	-0.0305176	-0.0305176	-0.0305176	0	-0.0610352	-30.5176	-0.0610352	-0.0610352	-0.0610352	-0.0610352	-0.0305176
43.5	0.0128174	0.0137329	0.0143433	0.0131226	13.4277	13.1226	13.4277	0.0131226	0.0125122	0.0125122	0.012207	-0.0305176	0	-0.0305176	0.0305176	-0.0610352	30.5176	-0.0610352	-0.0305176	-0.0305176	0	0.0305176
43.6	0.0125122	0.0134277	0.0143433	0.0134277	13.4277	12.8174	13.4277	0.0128174	0.012207	0.0128174	0.012207	0	-0.0305176	-0.0305176	-0.0305176	-0.0305176	-30.5176	0	-0.0305176	-0.0610352	0	0
43.7	0.0125122	0.0134277	0.0137329	0.0134277	13.4277	13.1226	13.4277	0.0128174	0.012207	0.0125122	0.012207	0.0305176	-0.0305176	0	-0.0305176	-0.0305176	-61.0352	-0.0610352	-0.0610352	-0.0610352	0.0305176	0.0305176
43.8	0.0134277	0.0137329	0.0134277	0.0134277	13.4277	13.4277	12.8174	0.0128174	0.0125122	0.0125122	0.012207	0	-0.0305176	0.0305176	-0.0305176	-0.0305176	-91.5527	-0.0305176	-0.0610352	-0.0305176	0	-0.0305176
43.9	0.0140381	0.0146484	0.0137329	0.0137329	13.4277	13.7329	12.5122	0.0131226	0.0131226	0.0125122	0.012207	-0.0915527	-0.0305176	-0.0305176	0.0305176	-0.0305176	-61.0352	-0.0610352	0	-0.0305176	0	-0.0610352
44	0.0143433	0.0146484	0.0140381	0.0143433	14.0381	14.0381	12.5122	0.0131226	0.0134277	0.0125122	0.0119019	-0.0305176	-0.0610352	-0.0305176	0.0305176	-0.0305176	0	-0.0305176	0	0.0305176	-0.0305176	-0.0305176
44.1	0.0140381	0.0140381	0.0140381	0.0146484	14.6484	14.3433	13.4277	0.0131226	0.0134277	0.0125122	0.0115967	0.0305176	-0.0305176	0	0	-0.0305176	0	-0.0610352	-0.0305176	-0.0305176	-0.0305176	0
44.2	0.0140381	0.0131226	0.0140381	0.0143433	14.3433	14.3433	14.3433	0.0131226	0.0137329	0.0125122	0.0115967	0	-0.0305176	-0.0305176	0	-0.0305176	-30.5176	-0.0610352	0	0	-0.0305176	0
44.3	0.0137329	0.0125122	0.0140381	0.0140381	14.0381	14.0381	14.3433	0.0128174	0.0134277	0.0125122	0.0119019	0.0305176	0	-0.0305176	0.0305176	-0.0305176	0	-0.0610352	-0.0610352	0	0	0
44.4	0.0134277	0.0125122	0.0140381	0.0137329	13.4277	13.7329	13.7329	0.0128174	0.0128174	0.0125122	0.012207	0	0	0.0305176	-0.0305176	-0.0305176	-30.5176	0	-0.0305176	-0.0305176	0	0
44.5	0.0128174	0.0125122	0.0140381	0.0134277	13.7329	13.4277	13.1226	0.0125122	0.0125122	0.0125122	0.0119019	0	0	0	0	0	0	0	0	-0.0305176	0	0
44.6	0.012207	0.0131226	0.0140381	0.0134277	13.7329	13.4277	12.5122	0.012207	0.0125122	0.0125122	0.0112915	-0.0610352	-0.0305176	-0.0305176	0.0305176	0	30.5176	0	-0.0305176	0	0	-0.0610352
44.7	0.0115967	0.0140381	0.0140381	0.0131226	13.7329	13.4277	12.207	0.012207	0.012207	0.0128174	0.0112915	-0.0305176	-0.0305176	-0.0610352	-0.0610352	-0.0305176	-30.5176	-0.0305176	0.0305176	0	-0.0610352	-0.0305176
44.8	0.0112915	0.0143433	0.0137329	0.0131226	13.1226	13.4277	12.5122	0.012207	0.0125122	0.0128174	0.0112915	-0.0610352	0	0	0	0.0305176	0	-0.0305176	0	0	-0.0610352	0
44.9	0.0112915	0.0140381	0.0137329	0.0134277	12.8174	13.7329	12.8174	0.0131226	0.0128174	0.0125122	0.0115967	-0.0305176	0	-0.0305176	0	0	-30.5176	0	0	0	-0.0610352	0
45	0.0115967	0.0134277	0.0137329	0.0137329	12.5122	13.7329	13.4277	0.0137329	0.0131226	0.0125122	0.012207	0.0305176	-0.0305176	-0.0305176	0	-0.0305176	30.5176	-0.0305176	-0.0305176	-0.0305176	0	0
45.1	0.0119019	0.0131226	0.0134277	0.0137329	12.5122	13.7329	13.7329	0.0140381	0.0134277	0.012207	0.0128174	-0.0305176	0.0610352	0	0	0.0610352	0	-0.0305176	0	-0.0305176	0.0305176	0
45.2	0.012207	0.0131226	0.0131226	0.0134277	12.8174	13.7329	13.4277	0.0140381	0.0134277	0.012207	0.0131226	0	0.0305176	0	-0.0305176	0.0305176	-61.0352	-0.0305176	-0.0610352	-0.0305176	0	0
45.3	0.012207	0.0131226	0.0131226	0.0134277	13.4277	13.7329	12.8174	0.0137329	0.0131226	0.0125122	0.0131226	-0.0610352	-0.0305176	-0.0305176	-0.0305176	0	0	0	0	0	0	-0.0305176
45.4	0.0119019	0.0131226	0.0128174	0.0134277	14.0381	13.4277	12.207	0.0131226	0.0128174	0.0128174	0.0125122	-0.0610352	-0.0610352	0	0	-0.0305176	-30.5176	0.0305176	-0.0305176	0	0	0.0305176
45.5	0.0119019	0.0134277	0.0131226	0.0137329	14.0381	13.4277	11.9019	0.0125122	0.0125122	0.0128174	0.0125122	-0.0610352	-0.0305176	-0.0305176	0	-0.0305176	-30.5176	0	0	0.0305176	-0.0305176	-0.0305176
45.6	0.012207	0.0137329	0.0131226	0.0134277	14.0381	13.1226	11.9019	0.0125122	0.012207	0.0131226	0.0128174	0	-0.0305176	0	-0.0305176	0	0	0	-0.0305176	-0.0305176	0	-0.0305176
45.7	0.0125122	0.0140381	0.0131226	0.0131226	14.0381	13.4277	11.9019	0.0125122	0.0119019	0.0131226	0.0128174	-0.0305176	0.0305176	0	0	0.0915527	0	0	-0.0305176	0	0.0305176	0.0610352
45.8	0.0128174	0.0140381	0.0134277	0.0128174	13.7329	13.7329	11.9019	0.0125122	0.0119019	0.0128174	0.0131226	0	0.0305176	-0.0305176	-0.0305176	0	-30.5176	0	0	0	0	-0.0305176
45.9	0.0128174	0.0137329	0.0134277	0.0125122	13.7329	14.0381	12.207	0.0128174	0.012207	0.0125122	0.0131226	-0.0610352	0.0305176	0	-0.0610352	0.0305176	-30.5176	-0.0305176	-0.0305176	0	0.0610352	0
46	0.0125122	0.0134277	0.0134277	0.0125122	13.4277	14.3433	12.5122	0.0131226	0.0128174	0.0119019	0.0131226	0	0.0305176	-0.0305176	-0.0305176	0	0	0.0305176	-0.0305176	-0.0305176	0	0
46.1	0.0128174	0.0131226	0.0134277	0.0125122	13.4277	13.7329	12.5122	0.0131226	0.0131226	0.0119019	0.0128174	0.0305176	-0.0305176	-0.0305176	-0.0610352	0	-30.5176	0.0610352	-0.0305176	0	0	-0.0610352
46.2	0.0128174	0.0131226	0.0131226	0.012207	13.4277	13.4277	12.5122	0.0134277	0.0131226	0.012207	0.0125122	-0.0305176	-0.0610352	-0.0305176	-0.0610352	-0.0305176	-30.5176	0	0	0	0	-0.0305176
46.3	0.0131226	0.0128174	0.0131226	0.0125122	14.0381	13.4277	12.5122	0.0131226	0.0125122	0.0125122	0.012207	-0.0305176	-0.0305176	-0.0610352	-0.0610352	-0.0305176	0	0.0305176	0.0305176	0	-0.0610352	-0.0305176
46.4	0.0131226	0.0128174	0.0128174	0.0125122	14.0381	13.1226	12.8174	0.0128174	0.0119019	0.0125122	0.012207	-0.0610352	0	0	-0.0610352	-0.0610352	0	-0.0305176	-0.0305176	0.0610352	-0.0305176	-0.0305176
46.5	0.0131226	0.0131226	0.0128174	0.0125122	14.0381	13.1226	12.8174	0.0128174	0.0119019	0.012207	0.0119019	0	-0.0305176	0	0	0	-30.5176	0	-0.0305176	0	0	0.0305176
46.6	0.0128174	0.0134277	0.0128174	0.0128174	13.7329	13.1226	13.1226	0.0128174	0.012207	0.0119019	0.0119019	0	0.0305176	0.0305176	-0.0915527	-0.0305176	-30.5176	-0.0305176	0	0	0	0
46.7	0.0128174	0.0134277	0.0131226	0.0128174	13.7329	13.1226	13.4277	0.0131226	0.012207	0.0119019	0.0112915	0	0.0305176	-0.0305176	-0.0305176	-0.0305176	-30.5176	-0.0305176	-0.0305176	-0.0610352	-0.0610352	-0.0305176
46.8	0.0125122	0.0137329	0.0134277	0.0131226	13.4277	13.1226	13.7329	0.0131226	0.012207	0.0115967	0.0106812	0	0.0305176	0	-0.0305176	0	30.5176	0.0610352	0.0305176	-0.0305176	0	-0.0305176
46.9	0.0125122	0.0137329	0.0134277	0.0137329	13.4277	13.4277	13.7329	0.0134277	0.012207	0.0112915	0.0106812	0	0	0.0305176	0	-0.0305176	0	0.0305176	0	-0.0305176	-0.0305176	-0.0305176
47	0.0125122	0.0137329	0.0137329	0.0143433	13.1226	13.4277	14.0381	0.0134277	0.0125122	0.0112915	0.0109863	-0.0610352	0	-0.0305176	-0.0305176	-0.0305176	0	0	0.0305176	0	-0.0305176	-0.0305176
47.1	0.012207	0.0134277	0.0137329	0.0143433	13.4277	13.4277	14.0381	0.0134277	0.0128174	0.0112915	0.0112915	-0.0305176	0	-0.0610352	-0.0305176	-0.0610352	0	0	0	0.0305176	-0.0305176	-0.0305176
47.2	0.012207	0.0131226	0.0137329	0.0143433	13.1226	13.4277	14.0381	0.0131226	0.0131226	0.0112915	0.0115967	-0.0305176	0.0305176	0	-0.0305176	-0.0305176	0	0	-0.0305176	0	-0.0915527	0
47.3	0.012207	0.0131226	0.0134277	0.0137329	13.1226	13.7329	14.0381	0.0128174	0.0128174	0.0115967	0.0119019	0	0	0	-0.0305176	0.0610352	0	-0.0610352	-0.0610352	-0.0305176	0	-0.0610352
47.4	0.0125122	0.0128174	0.0131226	0.0134277	13.4277	13.7329	13.7329	0.0131226	0.0125122	0.0119019	0.0125122	0.0305176	0	0	-0.0305176	0.0305176	0	0	0	-0.0610352	0	-0.0610352
47.5	0.012207	0.0125122	0.0128174	0.0131226	13.7329	13.7329	13.7329	0.0134277	0.012207	0.012207	0.0125122	-0.0305176	0	0	-0.0305176	0	-30.5176	0.0305176	0	-0.0305176	-0.0305176	-0.0305176
47.6	0.0119019	0.0125122	0.0125122	0.0131226	13.4277	13.7329	13.4277	0.0131226	0.012207	0.0131226	0.0125122	0	0	-0.0305176	0	0	30.5176	0.0305176	0.0305176	-0.0305176	0	-0.0610352
47.7	0.0115967	0.0125122	0.0128174	0.0128174	13.4277	13.4277	13.4277	0.0125122	0.0119019	0.0134277	0.012207	-0.0610352	0	-0.0305176	0	-0.0305176	30.5176	0.0305176	0.0305176	0.0305176	-0.0610352	-0.0610352
47.8	0.012207	0.0128174	0.0131226	0.0128174	13.1226	13.4277	13.7329	0.0119019	0.0119019	0.0134277	0.0115967	-0.0305176	0.0305176	0	0.0305176	0	30.5176	0.0305176	-0.0305176	-0.0305176	-0.0610352	-0.0610352
47.9	0.0128174	0.0128174	0.0134277	0.0125122	12.5122	13.4277	13.1226	0.0119019	0.012207	0.0128174	0.0115967	-0.0305176	0.0305176	-0.0610352	0	0.0305176	0	-0.0305176	0	0	-0.0305176	0
48	0.0134277	0.0128174	0.0137329	0.0125122	12.5122	13.1226	12.5122	0.0119019	0.012207	0.0119019	0.0112915	0	0	-0.0305176	-0.0305176	0	0	0	-0.0305176	-0.0610352	-0.0610352	0
48.1	0.0137329	0.0125122	0.0140381	0.0125122	12.5122	13.1226	11.9019	0.012207	0.012207	0.0109863	0.0115967	0.0915527	0.0305176	-0.0305176	-0.0305176	0.0305176	-30.5176	0	-0.0305176	-0.0305176	0	-0.0305176
48.2	0.0137329	0.0125122	0.0137329	0.0125122	12.8174	13.1226	11.9019	0.0125122	0.012207	0.0109863	0.0115967	0	0.0305176	-0.0305176	0	0.0305176	0	-0.0305176	-0.0610352	-0.0610352	0.0305176	-0.0305176
48.3	0.0134277	0.012207	0.0140381	0.0125122	13.1226	13.4277	12.207	0.0125122	0.0119019	0.0112915	0.0115967	0	0	-0.0610352	-0.0305176	0.0610352	-30.5176	0.0305176	0	0.0305176	0	-0.0610352
48.4	0.0131226	0.0125122	0.0140381	0.0125122	13.7329	14.0381	12.5122	0.0125122	0.0115967	0.0119019	0.0119019	-0.0305176	-0.0610352	-0.0305176	0	0	0	0.0610352	0	0	-0.0305176	0.0305176
48.5	0.0131226	0.0125122	0.0137329	0.0128174	13.7329	14.3433	12.8174	0.0125122	0.0115967	0.0125122	0.0119019	0.0305176	0	0	-0.0610352	-0.0305176	30.5176	-0.0305176	0.0305176	0.0305176	-0.0305176	-0.0305176
48.6	0.0125122	0.0128174	0.0137329	0.0131226	13.4277	14.3433	12.8174	0.0128174	0.0119019	0.0125122	0.012207	0.0305176	0.0305176	-0.0305176	-0.0305176	-0.0305176	61.0352	0	0	0	0	-0.0305176
48.7	0.0119019	0.0131226	0.0137329	0.0137329	13.1226	14.3433	12.5122	0.0131226	0.012207	0.0128174	0.0125122	-0.0305176	0	-0.0305176	-0.0610352	0	30.5176	-0.0305176	0	0	0	-0.0305176
48.8	0.0112915	0.0137329	0.0140381	0.0137329	13.1226	13.7329	12.5122	0.0134277	0.012207	0.0125122	0.0125122	0	0	-0.0305176	-0.0305176	0.0305176	0	0	0	-0.0610352	-0.0610352	0
48.9	0.0112915	0.0137329	0.0134277	0.0140381	13.1226	13.4277	12.5122	0.0134277	0.012207	0.012207	0.0125122	0.0305176	0.0305176	0	-0.0305176	0.0610352	-30.5176	0.0305176	0.0305176	-0.0305176	0	0
49	0.0109863	0.0137329	0.0128174	0.0137329	13.4277	13.4277	12.5122	0.0131226	0.012207	0.0115967	0.0128174	0.0610352	0.0305176	-0.0915527	-0.0610352	0.0305176	30.5176	0.0305176	-0.0305176	-0.0305176	0	-0.0610352
49.1	0.0112915	0.0134277	0.012207	0.0137329	13.4277	13.4277	12.5122	0.0131226	0.012207	0.0112915	0.0125122	0	0.0610352	-0.0305176	0.0305176	0.0305176	30.5176	0	0	-0.0305176	0	-0.0610352
49.2	0.0119019	0.0134277	0.0119019	0.0134277	13.1226	13.4277	12.5122	0.0128174	0.0119019	0.0112915	0.012207	-0.0305176	0	-0.0305176	0.0305176	0.0305176	0	0.0305176	0.0305176	0	0	-0.0305176
49.3	0.0125122	0.0134277	0.0119019	0.0131226	13.1226	13.4277	12.8174	0.0125122	0.0119019	0.0115967	0.0119019	-0.0305176	0.0305176	-0.0305176	0.0305176	0	-30.5176	-0.0305176	0.0305176	0.0305176	-0.0305176	-0.0305176
49.4	0.0128174	0.0134277	0.0125122	0.0128174	13.1226	13.4277	13.1226	0.0125122	0.0119019	0.0119019	0.0115967	0	-0.0305176	0	0	-0.0610352	0	0	0.0305176	0	-0.0305176	0
49.5	0.0128174	0.0137329	0.0131226	0.0134277	13.4277	13.4277	13.1226	0.0125122	0.0119019	0.0119019	0.0109863	0	0.0305176	-0.0305176	0	-0.0305176	61.0352	0.0305176	0	0	0	0
49.6	0.0128174	0.0140381	0.0137329	0.0137329	14.0381	13.1226	13.4277	0.0125122	0.0119019	0.0119019	0.0109863	0.0305176	0.0610352	-0.0305176	0	0.0610352	30.5176	-0.0305176	-0.0610352	-0.0305176	0	-0.0305176
49.7	0.0125122	0.0140381	0.0140381	0.0140381	14.6484	13.1226	13.7329	0.0125122	0.0112915	0.012207	0.0109863	-0.0305176	0.0305176	-0.0305176	-0.0305176	0.0305176	30.5176	0.0305176	-0.0305176	-0.0610352	-0.0305176	0
49.8	0.0125122	0.0137329	0.0140381	0.0140381	14.6484	12.8174	13.7329	0.0125122	0.0112915	0.012207	0.0112915	-0.0305176	0	-0.0305176	-0.0305176	0.0305176	30.5176	0.0305176	0.0305176	0	0	0
49.9	0.0125122	0.0131226	0.0137329	0.0140381	14.6484	13.4277	13.4277	0.0125122	0.0109863	0.012207	0.0115967	-0.0305176	-0.0305176	-0.0305176	-0.0610352	0.0305176	0	0.0305176	0.0305176	-0.0305176	0	0
50	0.0131226	0.0125122	0.0134277	0.0140381	14.0381	13.4277	13.1226	0.0125122	0.0109863	0.0119019	0.0115967	-0.0305176	0	-0.0305176	-0.0610352	-0.0305176	0	0.0610352	0.0610352	0	-0.0610352	-0.0305176
50.1	0.0131226	0.012207	0.0131226	0.0134277	13.4277	13.7329	12.8174	0.0125122	0.0109863	0.0119019	0.0115967	-0.0305176	0.0305176	-0.0305176	-0.0305176	-0.0610352	61.0352	0	0.0305176	0	0	-0.0305176
50.2	0.0131226	0.0125122	0.0128174	0.0134277	12.8174	13.7329	12.8174	0.0125122	0.0112915	0.0112915	0.0112915	0	0.0305176	-0.0305176	0	-0.0305176	30.5176	0	-0.0305176	-0.0305176	0	0
50.3	0.0131226	0.0131226	0.0125122	0.0131226	12.8174	13.4277	12.8174	0.0125122	0.0119019	0.0109863	0.0112915	0	0.0610352	0.0305176	-0.0610352	0.0610352	30.5176	0	-0.0305176	-0.0305176	0	0
50.4	0.0128174	0.0134277	0.0125122	0.0131226	12.8174	13.4277	13.1226	0.0125122	0.0125122	0.0109863	0.0112915	-0.0305176	0.0305176	-0.0305176	-0.0610352	0.0305176	0	0.0305176	-0.0305176	0	0	-0.0305176
50.5	0.012207	0.0131226	0.0125122	0.0128174	13.1226	13.4277	13.1226	0.0125122	0.0128174	0.0109863	0.0112915	-0.0305176	0	-0.0305176	-0.0610352	0	-61.0352	0.0610352	0	0.0305176	0	-0.0305176
50.6	0.0119019	0.0128174	0.0128174	0.0128174	13.4277	13.1226	13.1226	0.0125122	0.0128174	0.0109863	0.0112915	-0.0305176	0	-0.0305176	-0.0610352	0	0	0.0305176	0.0305176	0	0	-0.0305176
50.7	0.0115967	0.0125122	0.0134277	0.0125122	13.7329	13.4277	12.8174	0.0125122	0.0125122	0.0112915	0.0115967	-0.0305176	0	-0.0610352	-0.0305176	-0.0305176	0	0	0	0.0610352	-0.0610352	-0.0305176
50.8	0.0109863	0.0128174	0.0134277	0.0125122	14.0381	13.4277	12.8174	0.0125122	0.012207	0.0115967	0.0115967	-0.0610352	0	-0.0610352	-0.0305176	-0.0610352	30.5176	0	0	0.0305176	-0.0610352	-0.0305176
50.9	0.0106812	0.0128174	0.0134277	0.0125122	14.0381	13.4277	13.1226	0.0128174	0.012207	0.0115967	0.0119019	0	-0.0305176	-0.0305176	-0.0305176	0	30.5176	-0.0305176	-0.0610352	0	-0.0305176	-0.0305176
51	0.0109863	0.0131226	0.0134277	0.0125122	14.0381	13.4277	13.1226	0.0128174	0.0119019	0.0115967	0.0119019	-0.0305176	0	0.0610352	-0.0610352	0	0	0	-0.0610352	-0.0610352	-0.0610352	-0.0305176
51.1	0.0119019	0.0134277	0.0137329	0.0125122	14.0381	13.7329	13.4277	0.0128174	0.0119019	0.0119019	0.012207	0	-0.0305176	0	-0.0915527	0	0	0.0305176	-0.0305176	-0.0305176	0	-0.0305176
51.2	0.0125122	0.0134277	0.0140381	0.0128174	13.7329	13.7329	13.7329	0.0128174	0.0119019	0.0125122	0.012207	-0.0305176	0.0305176	-0.0305176	-0.0915527	-0.0305176	-30.5176	0.0305176	-0.0305176	0	0.0305176	-0.0610352
51.3	0.0131226	0.0134277	0.0140381	0.0128174	13.4277	13.7329	14.3433	0.0128174	0.012207	0.0128174	0.012207	-0.0305176	0.0305176	0	0	0	-30.5176	0	0	0	0	-0.0610352
51.4	0.0131226	0.0134277	0.0140381	0.0131226	13.1226	13.7329	14.6484	0.0131226	0.0125122	0.0125122	0.0119019	-0.0305176	-0.0305176	0.0305176	0.0610352	0	0	0	0	-0.0305176	-0.0610352	-0.0915527
51.5	0.0128174	0.0131226	0.0137329	0.0131226	13.1226	13.4277	14.3433	0.0134277	0.0128174	0.0119019	0.0112915	-0.0305176	-0.0305176	0.0305176	0	-0.0915527	30.5176	0.0305176	0.0305176	-0.0305176	-0.0610352	0
51.6	0.0125122	0.0128174	0.0134277	0.0131226	13.1226	13.4277	13.4277	0.0134277	0.0128174	0.0112915	0.0112915	-0.0305176	0	-0.0305176	0.0305176	-0.0610352	30.5176	0.0305176	0	0	0.0305176	0
51.7	0.0125122	0.0131226	0.0134277	0.0131226	13.4277	13.1226	12.8174	0.0131226	0.0128174	0.0109863	0.0112915	0	0.0305176	0.0305176	0	0.0305176	0	-0.0305176	-0.0305176	0	0	-0.0305176
51.8	0.0128174	0.0131226	0.0134277	0.0131226	13.7329	13.1226	11.9019	0.0128174	0.0128174	0.0112915	0.0115967	0.0305176	0	0	0	0	0	-0.0610352	-0.0305176	-0.0610352	0	-0.0305176
51.9	0.0128174	0.0131226	0.0137329	0.0128174	14.3433	12.8174	11.5967	0.0128174	0.0128174	0.0115967	0.0112915	0.0305176	-0.0305176	0	-0.0305176	-0.0305176	-30.5176	0	-0.0305176	-0.0610352	-0.0305176	0
52	0.0128174	0.0128174	0.0137329	0.0128174	14.3433	12.8174	11.2915	0.0128174	0.0125122	0.0119019	0.0112915	0	0	0	-0.0305176	-0.0305176	-30.5176	0	-0.0610352	-0.0610352	-0.0305176	-0.0610352
52.1	0.0125122	0.0125122	0.0137329	0.0131226	14.3433	13.1226	11.9019	0.0128174	0.012207	0.0119019	0.0112915	-0.0305176	0	-0.0610352	-0.0305176	0	0	-0.0305176	0	-0.0305176	-0.0305176	-0.0915527
52.2	0.0119019	0.012207	0.0134277	0.0134277	14.0381	13.4277	12.207	0.0125122	0.0119019	0.0115967	0.0115967	0	-0.0610352	-0.0305176	-0.0305176	-0.0305176	-30.5176	0	0	0.0305176	-0.0305176	-0.0610352
52.3	0.0109863	0.0119019	0.0131226	0.0134277	13.7329	13.4277	12.5122	0.012207	0.0115967	0.0115967	0.0125122	-0.0610352	-0.0305176	0	0	-0.0305176	30.5176	-0.0305176	0	0.0305176	0.0305176	0.0305176
52.4	0.0106812	0.0115967	0.0125122	0.0131226	13.7329	13.1226	12.207	0.012207	0.0115967	0.0119019	0.0128174	-0.0305176	-0.0305176	0	-0.0305176	-0.0305176	-30.5176	-0.0610352	0	-0.0610352	-0.0305176	-0.0305176
52.5	0.0109863	0.0119019	0.0115967	0.0128174	13.4277	12.8174	11.9019	0.0125122	0.0115967	0.012207	0.0125122	0	-0.0305176	-0.0610352	0.0305176	0.0305176	-30.5176	-0.0305176	-0.0305176	-0.0610352	0.0305176	-0.0305176
52.6	0.012207	0.0128174	0.0112915	0.0128174	12.8174	12.5122	11.5967	0.012207	0.0119019	0.012207	0.012207	0.0305176	-0.0610352	0.0305176	0	0	-61.0352	-0.0305176	0	0	0	0
52.7	0.0125122	0.0134277	0.0115967	0.0131226	13.1226	12.8174	11.2915	0.012207	0.0119019	0.012207	0.0119019	0	0	-0.0305176	0	0	-30.5176	0	0	0	0	-0.0305176
52.8	0.0125122	0.0140381	0.0119019	0.0131226	13.7329	13.1226	11.5967	0.012207	0.0125122	0.0115967	0.0112915	-0.0610352	0	-0.0305176	0	0.0610352	-30.5176	0.0305176	0.0305176	-0.0610352	-0.0305176	0.0305176
52.9	0.0125122	0.0143433	0.0128174	0.0131226	13.7329	13.4277	12.207	0.0128174	0.0131226	0.0119019	0.0109863	-0.0610352	-0.0305176	-0.0610352	-0.0305176	0	30.5176	0	-0.0305176	0	-0.0305176	-0.0305176
53	0.012207	0.0140381	0.0131226	0.0131226	13.1226	13.7329	12.8174	0.0131226	0.0134277	0.012207	0.0112915	0	-0.0305176	-0.0305176	-0.0305176	-0.0305176	30.5176	-0.0305176	0	0.0305176	-0.0610352	-0.0305176
53.1	0.0125122	0.0137329	0.0134277	0.0134277	12.8174	13.7329	13.1226	0.0131226	0.0137329	0.012207	0.0119019	0	0.0305176	-0.0305176	0	-0.0305176	0	-0.0305176	0	0	-0.0305176	0.0305176
53.2	0.0128174	0.0134277	0.0137329	0.0134277	12.8174	13.7329	13.4277	0.0131226	0.0134277	0.012207	0.012207	0	-0.0305176	0.0305176	-0.0305176	0	-30.5176	-0.0305176	-0.0305176	-0.0610352	-0.0305176	-0.0305176
53.3	0.0128174	0.0131226	0.0137329	0.0134277	12.8174	14.0381	13.4277	0.0128174	0.0131226	0.0119019	0.012207	0	0	0	-0.0305176	0	-30.5176	-0.0610352	-0.0305176	0	0.0305176	0
53.4	0.0125122	0.0128174	0.0134277	0.0131226	12.8174	14.0381	13.1226	0.0125122	0.0128174	0.0119019	0.012207	-0.0915527	0.0305176	-0.0305176	0.0610352	0.0305176	30.5176	0	-0.0305176	-0.0305176	-0.0305176	0
53.5	0.012207	0.0128174	0.0131226	0.0131226	12.8174	14.0381	13.1226	0.0128174	0.0125122	0.0119019	0.012207	-0.0305176	0	-0.0915527	-0.0305176	0	-30.5176	0.0305176	-0.0610352	-0.0305176	0.0305176	-0.0305176
53.6	0.012207	0.0131226	0.0131226	0.0131226	13.1226	13.4277	12.8174	0.0128174	0.012207	0.012207	0.0119019	-0.0305176	0	-0.0610352	-0.0610352	0	0	0.0305176	0.0610352	0.0305176	0	-0.0305176
53.7	0.0125122	0.0134277	0.0128174	0.0137329	13.4277	13.1226	12.8174	0.0128174	0.012207	0.0128174	0.0115967	-0.0610352	-0.0305176	-0.0305176	0	-0.0305176	30.5176	0.0305176	-0.0305176	0	-0.0915527	0
53.8	0.0128174	0.0137329	0.0131226	0.0140381	13.7329	13.1226	12.8174	0.0131226	0.012207	0.0128174	0.0112915	0	-0.0305176	0	0	0	-91.5527	-0.0305176	0.0305176	-0.0305176	-0.0305176	0.0305176
53.9	0.0128174	0.0140381	0.0134277	0.0143433	14.0381	13.1226	12.5122	0.0131226	0.012207	0.0125122	0.0112915	0.0305176	0.0305176	0.0305176	0	-0.0305176	-30.5176	0	-0.0610352	0	0.0305176	0.0915527
54	0.0128174	0.0140381	0.0137329	0.0140381	14.0381	13.4277	12.5122	0.0131226	0.012207	0.0119019	0.0112915	0	0	0	0.0305176	0	0	0.0305176	-0.0305176	-0.0610352	-0.0305176	0.0305176
54.1	0.0128174	0.0137329	0.0140381	0.0137329	14.0381	14.0381	12.8174	0.0131226	0.0125122	0.0115967	0.0112915	0	0	-0.0610352	0	0	-30.5176	0	-0.0305176	-0.0305176	0.0305176	0
54.2	0.0131226	0.0134277	0.0140381	0.0131226	14.0381	14.3433	12.8174	0.0125122	0.0128174	0.0112915	0.0115967	-0.0610352	0.0305176	-0.0610352	0	0.0305176	-30.5176	0	-0.0305176	0.0305176	0.0305176	-0.0305176
54.3	0.0134277	0.0131226	0.0140381	0.0131226	13.7329	14.0381	12.8174	0.0119019	0.0128174	0.0109863	0.0119019	0	0	0	-0.0305176	0	-61.0352	-0.0305176	0.0610352	0.0305176	-0.0610352	-0.0610352
54.4	0.0137329	0.0131226	0.0137329	0.0128174	14.0381	13.1226	12.5122	0.0119019	0.0125122	0.0109863	0.012207	-0.0610352	-0.0305176	-0.0305176	-0.0305176	-0.0610352	30.5176	-0.0610352	0.0305176	0	-0.0305176	0
54.5	0.0134277	0.0131226	0.0134277	0.0128174	14.3433	12.207	12.8174	0.0119019	0.0119019	0.0112915	0.012207	-0.0305176	-0.0305176	0	-0.0305176	-0.0305176	61.0352	-0.0305176	0	0.0610352	-0.0305176	0
54.6	0.0131226	0.0128174	0.0131226	0.0128174	14.3433	11.9019	13.1226	0.012207	0.0119019	0.0119019	0.012207	-0.0305176	0	-0.0305176	0	-0.0305176	30.5176	-0.0305176	0	-0.0610352	0	-0.0305176
54.7	0.0125122	0.0128174	0.0128174	0.0128174	14.6484	12.207	13.7329	0.012207	0.0119019	0.0125122	0.012207	0	0.0305176	-0.0305176	0.0305176	-0.0305176	-30.5176	0	0.0305176	0	-0.0305176	-0.0305176
54.8	0.0119019	0.0128174	0.0131226	0.0128174	14.3433	12.5122	14.0381	0.0125122	0.012207	0.0125122	0.0119019	-0.0305176	-0.0305176	0	-0.0305176	-0.0610352	0	-0.0305176	-0.0305176	0	0	-0.0610352
54.9	0.0119019	0.0128174	0.0134277	0.0128174	13.7329	13.1226	14.3433	0.0125122	0.012207	0.0125122	0.0115967	-0.0305176	-0.0305176	-0.0305176	-0.0305176	-0.0305176	-30.5176	0	0	0	-0.0305176	-0.0305176
55	0.0119019	0.0131226	0.0137329	0.0131226	13.1226	13.1226	14.0381	0.0128174	0.012207	0.0125122	0.0115967	0	0.0305176	-0.0610352	0	0	0	0	0.0305176	0.0305176	-0.0305176	0
55.1	0.012207	0.0134277	0.0137329	0.0137329	12.5122	13.1226	13.4277	0.0128174	0.0125122	0.0125122	0.0115967	-0.0610352	-0.0305176	-0.0305176	-0.0305176	-0.0610352	0	-0.0305176	0	0	0	-0.0305176
55.2	0.012207	0.0134277	0.0131226	0.0140381	12.5122	13.1226	13.1226	0.0128174	0.0125122	0.0119019	0.0119019	0	-0.0610352	-0.0610352	0	-0.0305176	0	0.0305176	0	0	-0.0305176	0
55.3	0.0125122	0.0134277	0.0128174	0.0143433	12.8174	13.1226	12.8174	0.0125122	0.012207	0.0115967	0.012207	-0.0610352	-0.0305176	0	0	-0.0305176	30.5176	-0.0610352	-0.0305176	0	-0.0305176	0.0305176
55.4	0.0128174	0.0134277	0.012207	0.0143433	13.1226	13.4277	12.8174	0.0125122	0.0115967	0.0115967	0.0125122	-0.0305176	-0.0305176	-0.0610352	0.0305176	-0.0305176	0	0	0	-0.0305176	0	-0.0305176
55.5	0.0131226	0.0137329	0.0119019	0.0143433	13.7329	13.7329	12.5122	0.012207	0.0112915	0.0119019	0.0125122	0.0305176	-0.0305176	0	-0.0305176	-0.0610352	-61.0352	-0.0305176	-0.0305176	0	-0.0305176	0
55.6	0.0128174	0.0137329	0.0119019	0.0143433	14.3433	13.7329	12.207	0.0125122	0.0112915	0.012207	0.012207	0	0	-0.0305176	0.0305176	0.0305176	-30.5176	-0.0305176	-0.0305176	-0.0305176	0	-0.0305176
55.7	0.0125122	0.0140381	0.012207	0.0143433	14.6484	13.7329	11.9019	0.0128174	0.0115967	0.012207	0.0119019	0	-0.0610352	-0.0305176	0.0305176	0	-30.5176	-0.0305176	-0.0305176	0	-0.0610352	0
55.8	0.0125122	0.0143433	0.0128174	0.0140381	14.3433	13.7329	12.207	0.0128174	0.0119019	0.012207	0.0119019	0.0305176	-0.0610352	-0.0305176	0.0305176	-0.0305176	-30.5176	0	-0.0305176	0	-0.0610352	0
55.9	0.0125122	0.0140381	0.0131226	0.0137329	14.0381	13.7329	13.1226	0.0128174	0.012207	0.012207	0.0115967	-0.0305176	-0.0305176	0	0	-0.0305176	-30.5176	-0.0305176	0.0305176	-0.0305176	-0.0305176	-0.0305176
56	0.0125122	0.0137329	0.0134277	0.0137329	14.0381	13.7329	13.7329	0.0131226	0.012207	0.0119019	0.0112915	0	-0.0305176	0	0.0305176	-0.0610352	-61.0352	-0.0610352	0.0610352	0	-0.0305176	0.0305176
56.1	0.0125122	0.0131226	0.0134277	0.0140381	13.7329	14.0381	14.0381	0.0134277	0.012207	0.0119019	0.0109863	-0.0305176	0	0	0	0	0	-0.0305176	-0.0305176	-0.0305176	-0.0305176	0.0305176
56.2	0.0125122	0.0131226	0.0134277	0.0140381	13.7329	14.0381	14.0381	0.0137329	0.0119019	0.0119019	0.0112915	0	0	0.0610352	0	-0.0610352	30.5176	-0.0305176	-0.0305176	-0.0305176	0	0.0305176
56.3	0.0125122	0.0131226	0.0137329	0.0137329	13.7329	14.0381	14.0381	0.0137329	0.0119019	0.012207	0.0115967	0.0305176	-0.0305176	0	0.0305176	0.0305176	-61.0352	-0.0610352	0	0	-0.0305176	0.0610352
56.4	0.0125122	0.0131226	0.0137329	0.0134277	13.7329	14.0381	13.7329	0.0134277	0.0115967	0.0119019	0.0115967	0	-0.0305176	0	0.0610352	0	-30.5176	0	-0.0305176	0	-0.0305176	0.0305176
56.5	0.0131226	0.0131226	0.0140381	0.0131226	13.7329	14.3433	13.4277	0.0131226	0.0115967	0.0115967	0.0115967	-0.0305176	0	-0.0305176	0.0305176	0	-30.5176	-0.0610352	-0.0305176	0	-0.0305176	0.0305176
56.6	0.0134277	0.0131226	0.0140381	0.0131226	13.4277	14.0381	13.1226	0.0125122	0.012207	0.0115967	0.0119019	0	-0.0915527	-0.0305176	0.0305176	0	-30.5176	-0.0305176	0	0	-0.0305176	-0.0305176
56.7	0.0134277	0.0131226	0.0140381	0.0134277	13.4277	13.7329	13.1226	0.0125122	0.0131226	0.0115967	0.0119019	-0.0305176	-0.0305176	-0.0610352	-0.0305176	-0.0305176	-30.5176	-0.0305176	0	0.0305176	-0.0610352	0.0610352
56.8	0.0134277	0.0137329	0.0137329	0.0137329	13.1226	13.4277	13.1226	0.0128174	0.0137329	0.0119019	0.0119019	0	0	-0.0305176	0.0305176	0	-30.5176	-0.0305176	-0.0305176	0	-0.0305176	0.0305176
56.9	0.0134277	0.0140381	0.0134277	0.0137329	13.4277	12.8174	13.4277	0.0131226	0.0140381	0.0119019	0.0119019	0.0305176	0	0	0	-0.0305176	-30.5176	-0.0305176	-0.0305176	0	-0.0610352	0.0305176
57	0.0131226	0.0143433	0.0131226	0.0137329	14.0381	12.207	13.4277	0.0134277	0.0143433	0.012207	0.0119019	0	-0.0305176	0	0.0305176	-0.0305176	-61.0352	-0.0305176	-0.0610352	0	-0.0305176	-0.0305176
57.1	0.0128174	0.0140381	0.0134277	0.0137329	14.3433	11.9019	13.4277	0.0131226	0.0143433	0.0125122	0.012207	0.0610352	-0.0305176	-0.0305176	0.0610352	0.0610352	0	-0.0305176	0	0	0.0305176	0.0305176
57.2	0.0125122	0.0134277	0.0134277	0.0134277	14.6484	11.9019	13.1226	0.0128174	0.0137329	0.0128174	0.012207	-0.0610352	-0.0305176	-0.0610352	0	0	-61.0352	-0.0305176	0	0.0305176	-0.0305176	0.0305176
57.3	0.0119019	0.0131226	0.0134277	0.0128174	14.3433	12.5122	13.1226	0.0125122	0.0134277	0.0128174	0.0125122	0	-0.0305176	-0.0610352	0.0305176	0	-30.5176	0	-0.0305176	0.0305176	0	0.0305176
57.4	0.012207	0.0131226	0.0134277	0.0128174	13.7329	13.1226	12.8174	0.0125122	0.0128174	0.0125122	0.0128174	-0.0610352	-0.0610352	-0.0305176	0.0305176	-0.0305176	-30.5176	-0.0610352	0	0	-0.0305176	0.0305176
57.5	0.0125122	0.0131226	0.0134277	0.0131226	13.1226	13.7329	12.8174	0.0128174	0.0125122	0.012207	0.0131226	0	-0.0610352	-0.0610352	0	-0.0610352	0	-0.0305176	-0.0610352	0	0	0.0610352
57.6	0.0128174	0.0134277	0.0137329	0.0137329	12.5122	14.0381	13.1226	0.0131226	0.012207	0.0119019	0.0125122	0	-0.0305176	0	-0.0305176	-0.0305176	-61.0352	-0.0305176	-0.0610352	0.0305176	-0.0305176	0.0305176
57.7	0.0131226	0.0137329	0.0140381	0.0143433	12.5122	14.0381	13.7329	0.0128174	0.012207	0.012207	0.0115967	0.0305176	-0.0610352	-0.0610352	0	-0.0305176	-30.5176	-0.0305176	0	-0.0305176	-0.0305176	0.0305176
57.8	0.0131226	0.0140381	0.0137329	0.0149536	12.5122	13.7329	13.7329	0.012207	0.012207	0.012207	0.0106812	0.0305176	0	-0.0305176	0.0305176	0	-91.5527	-0.0305176	-0.0305176	0.0305176	0	0
57.9	0.0128174	0.0143433	0.0137329	0.0149536	12.8174	13.7329	13.4277	0.0119019	0.0125122	0.012207	0.0100708	-0.0305176	0	0.0305176	0	0	-61.0352	0	-0.0305176	0.0305176	0	0
58	-0.0271606	-0.0210571	-0.0164795	-0.00793457	-0.305176	13.7329	28.3813	0.038147	0.0466919	0.0521851	0.0540161	-100.098	-80.1086	-60.0891	-40.0391	-20.0195	-30.5176	19.9585	40.0391	60.0891	80.0476	100.128
58.1	-0.518799	-0.431213	-0.33905	-0.237427	-124.817	13.7329	163.574	0.282593	0.393372	0.490112	0.575562	-100.098	-80.1392	-60.0586	-40.0391	-20.05	-30.5176	19.9585	40.0696	60.0891	80.0171	100.098
58.2	-1.5564	-1.27106	-0.979614	-0.67749	-356.14	13.7329	409.546	0.744629	1.07056	1.37482	1.66595	-100.128	-80.1697	-60.0891	-40.0696	-20.0195	-61.0352	19.9585	40.0696	60.0586	80.0476	100.128
58.3	-2.59094	-2.09473	-1.59698	-1.09222	-567.627	13.7329	628.967	1.17157	1.70898	2.22656	2.73651	-100.128	-80.1392	-60.0891	-40.0696	-20.05	-61.0352	19.9585	40.0391	60.0891	80.0476	100.189
58.4	-3.16742	-2.54578	-1.92749	-1.30768	-671.997	13.1226	731.812	1.38367	2.03705	2.67548	3.3136	-100.098	-80.1086	-60.0586	-40.0085	-20.05	0	19.9585	40.0085	60.0281	80.0781	100.128
58.5	-3.21198	-2.57294	-1.9397	-1.30768	-664.368	12.8174	717.163	1.37146	2.03064	2.68066	3.33405	-100.098	-80.0781	-60.0891	-40.0085	-20.05	-61.0352	19.989	40.0085	60.0281	80.0781	100.159
58.6	-2.89673	-2.3172	-1.74164	-1.16852	-587.769	12.8174	632.019	1.21826	1.81	2.39685	2.98737	-100.098	-80.1086	-60.1196	-40.0391	-20.0195	0	19.989	40.0696	60.0281	80.0171	100.128
58.7	-2.4353	-1.94794	-1.46088	-0.976562	-486.45	13.1226	523.987	1.01501	1.51001	2.00317	2.49878	-100.098	-80.1086	-60.0891	-40.0391	-20.0195	0	19.989	40.1001	60.0586	80.0171	100.128
58.8	-1.97449	-1.58142	-1.18408	-0.789185	-389.709	13.4277	422.363	0.820618	1.22009	1.61865	2.01965	-100.159	-80.1697	-60.0891	-40.0696	-19.9585	30.5176	19.989	40.1001	60.1196	79.9866	100.098
58.9	-1.58203	-1.26953	-0.949402	-0.631104	-309.448	14.0381	338.745	0.658569	0.977478	1.29578	1.61621	-100.159	-80.1392	-60.0891	-40.0391	-20.05	61.0352	20.0195	40.0391	60.0891	80.0171	100.098
59	-1.27228	-1.02386	-0.764465	-0.506897	-246.582	14.3433	274.353	0.531616	0.788574	1.04309	1.29944	-100.159	-80.1392	-60.0891	-40.1001	-20.0806	0	19.989	39.978	60.0586	80.0781	100.098
59.1	-1.03546	-0.836182	-0.622864	-0.411682	-198.975	14.3433	225.83	0.434875	0.644531	0.85083	1.05835	-100.128	-80.0781	-60.0586	-40.0085	-20.0806	30.5176	19.928	40.0391	60.0586	80.0781	100.128
59.2	-0.856323	-0.69397	-0.515442	-0.339661	-162.964	14.3433	189.514	0.361633	0.535889	0.705261	0.875549	-100.067	-80.0476	-60.0891	-39.9475	-19.989	0	19.9585	40.0085	60.0586	80.0476	100.128
59.3	-0.72052	-0.585632	-0.43396	-0.285339	-135.498	14.3433	162.354	0.306702	0.453491	0.595093	0.737	-100.098	-80.1086	-60.1196	-40.0391	-19.989	-30.5176	19.989	40.0391	60.0586	80.0171	100.098
59.4	-0.617371	-0.50354	-0.372009	-0.244141	-114.746	14.0381	141.602	0.265198	0.39093	0.512085	0.632324	-100.159	-80.0781	-60.1501	-40.0391	-20.0195	-30.5176	20.0195	40.0391	60.1196	80.0476	100.128
59.5	-0.53894	-0.441284	-0.325012	-0.212708	-99.1821	13.7329	125.732	0.233459	0.343018	0.449219	0.552979	-100.128	-80.0781	-60.0891	-40.0696	-20.0806	-30.5176	20.05	40.0391	60.0891	80.0476	100.098
59.6	-0.479736	-0.394287	-0.289001	-0.188599	-86.9751	13.4277	113.525	0.209656	0.307007	0.401917	0.493164	-100.098	-80.1086	-60.1196	-40.0391	-20.05	61.0352	20.0195	40.0391	60.0891	80.0171	100.098
59.7	-0.43457	-0.358276	-0.261841	-0.170593	-78.125	13.1226	104.065	0.191345	0.279846	0.365601	0.448303	-100.128	-80.0781	-60.0891	-40.0391	-20.05	0	19.9585	40.0391	60.0586	80.0171	100.098
59.8	-0.400391	-0.330811	-0.241089	-0.15686	-71.4111	12.8174	97.0459	0.177002	0.259705	0.33844	0.414429	-100.128	-80.1086	-60.0586	-40.0696	-19.989	-30.5176	19.989	40.0391	60.0891	80.0171	100.159
59.9	-0.374146	-0.309448	-0.224915	-0.14679	-66.2231	12.8174	91.5527	0.166626	0.244751	0.317993	0.388794	-100.067	-80.1392	-60.0586	-39.978	-20.05	-30.5176	19.989	40.0391	60.0586	80.0476	100.098
60	-0.354004	-0.293579	-0.212708	-0.139465	-62.2559	13.4277	87.8906	0.158691	0.232849	0.302429	0.369568	-100.098	-80.0781	-60.0891	-40.0085	-20.05	0	19.989	40.0085	59.9976	79.9866	100.098
60.1	-0.33844	-0.281067	-0.203552	-0.133972	-58.8989	13.7329	85.144	0.152893	0.223999	0.290527	0.354919	-100.128	-80.1392	-60.1196	-40.0391	-19.989	30.5176	20.0195	40.0391	60.0586	80.0171	100.098
60.2	-0.326538	-0.271606	-0.196533	-0.129089	-56.4575	14.0381	82.7026	0.148315	0.216675	0.281372	0.343628	-100.159	-80.1392	-60.0891	-40.1001	-20.0195	-30.5176	19.989	40.0696	60.1196	80.0171	100.098
60.3	-0.317383	-0.264282	-0.191345	-0.125427	-54.6265	14.0381	80.5664	0.144958	0.211487	0.274048	0.334473	-100.128	-80.1086	-60.0891	-40.0391	-20.1111	0	19.989	40.0391	60.1196	80.0476	100.159
60.4	-0.310059	-0.258789	-0.187073	-0.122375	-53.1006	14.0381	78.7354	0.142212	0.207214	0.268555	0.327148	-100.159	-80.1086	-60.0891	-40.0391	-20.0195	0	19.989	40.0391	60.0281	79.9866	100.128
60.5	-0.303345	-0.253906	-0.183716	-0.119629	-51.8799	13.7329	77.8198	0.140381	0.204468	0.264587	0.32074	-100.098	-80.1086	-60.1196	-40.0391	-20.0195	0	19.989	40.0391	60.0586	80.0171	100.098
60.6	-0.298462	-0.250244	-0.180664	-0.116882	-50.9644	13.4277	76.5991	0.138245	0.202026	0.261536	0.314941	-100.098	-80.1086	-60.0586	-40.0391	-20.0195	-30.5176	19.9585	40.0085	60.0281	80.1392	100.128
60.7	-0.295105	-0.247498	-0.177917	-0.114441	-50.354	13.7329	75.9888	0.136719	0.2005	0.259094	0.310059	-100.128	-80.1086	-60.0586	-40.0085	-19.989	0	19.9585	40.0391	60.0281	80.1086	100.128
60.8	-0.292358	-0.245667	-0.176086	-0.113525	-50.0488	14.0381	75.6836	0.136414	0.19928	0.256958	0.306702	-100.159	-80.0781	-60.0891	-40.0696	-20.0195	0	19.989	39.978	60.0586	80.0476	100.098
60.9	-0.289612	-0.24353	-0.174866	-0.113525	-50.0488	13.7329	75.3784	0.136414	0.198364	0.255432	0.304565	-100.098	-80.0476	-60.0586	-40.1001	-19.9585	0	19.989	40.0085	60.1196	80.0476	100.098
61	-0.28717	-0.241699	-0.173645	-0.113525	-50.354	13.4277	74.7681	0.136108	0.197449	0.254211	0.303955	-100.128	-80.0781	-60.0586	-40.0391	-19.989	0	19.989	39.978	60.0891	80.0171	100.128
61.1	-0.285339	-0.240173	-0.172424	-0.113525	-50.0488	13.4277	74.1577	0.135498	0.196228	0.252686	0.30304	-100.128	-80.1086	-60.0586	-40.0696	-19.989	0	20.0195	40.0391	60.0586	80.0476	100.128
61.2	-0.283813	-0.238953	-0.171204	-0.11322	-49.4385	13.4277	73.8525	0.134888	0.195007	0.251465	0.302429	-100.128	-80.0781	-60.0891	-40.0696	-19.989	0	19.989	40.0391	60.0281	80.0476	100.159
61.3	-0.282593	-0.237732	-0.170593	-0.112915	-48.8281	13.7329	73.8525	0.134583	0.193787	0.250549	0.301514	-100.159	-80.0476	-60.0891	-39.978	-20.0195	-30.5176	19.989	40.0085	60.0891	80.0476	100.159
61.4	-0.281372	-0.237122	-0.170288	-0.112305	-48.2178	14.0381	73.8525	0.133972	0.193176	0.250549	0.300293	-100.159	-80.0781	-60.1196	-40.0085	-19.989	-61.0352	19.928	39.9475	60.0281	80.0781	100.098
61.5	-0.279846	-0.236511	-0.170288	-0.111694	-47.9126	14.3433	74.1577	0.133362	0.192566	0.250549	0.299072	-100.159	-80.0476	-60.0586	-40.1306	-20.0195	-30.5176	20.0195	40.0391	60.0281	80.0781	100.098
61.6	-0.278625	-0.236206	-0.170593	-0.111084	-47.9126	14.3433	74.4629	0.133057	0.191956	0.250854	0.298157	-100.128	-80.0781	-60.0586	-40.0696	-19.989	-30.5176	19.989	39.978	60.0891	80.0781	100.037
61.7	-0.277405	-0.235901	-0.170593	-0.110168	-47.9126	14.3433	74.4629	0.132751	0.191345	0.250854	0.297546	-100.128	-80.0781	-60.0891	-40.0696	-19.9585	-61.0352	19.989	40.0085	59.9976	80.0476	100.098
61.8	-0.276794	-0.235291	-0.170288	-0.109558	-47.9126	14.0381	74.4629	0.132751	0.190735	0.250854	0.297852	-100.128	-80.0781	-60.0891	-40.0391	-20.0195	-30.5176	20.0195	40.0391	60.0891	80.0171	100.128
61.9	-0.276184	-0.234985	-0.169983	-0.108948	-47.9126	13.7329	74.4629	0.132446	0.19043	0.250854	0.297852	-100.128	-80.0781	-60.1501	-40.0696	-20.0195	-30.5176	20.0195	40.0696	60.0586	80.0781	100.128
62	-0.276184	-0.23468	-0.169373	-0.108643	-47.9126	13.7329	74.1577	0.132446	0.190125	0.25116	0.297852	-100.128	-80.1392	-60.0891	-40.0696	-20.05	-30.5176	19.989	40.0391	60.0281	80.0781	100.128
62.1	-0.276184	-0.234375	-0.168762	-0.108337	-47.6074	13.7329	74.1577	0.132141	0.190125	0.251465	0.297852	-100.128	-80.0781	-60.0891	-40.0391	-20.0195	0	19.989	39.978	60.0281	80.1086	100.098
62.2	-0.275879	-0.23407	-0.168152	-0.108643	-47.9126	14.0381	74.1577	0.132141	0.189819	0.25177	0.297546	-100.098	-80.1392	-60.0891	-40.0391	-20.0806	0	19.989	39.978	60.0281	80.0476	100.098
62.3	-0.275574	-0.23407	-0.167847	-0.108643	-47.9126	14.0381	73.8525	0.131836	0.189819	0.252075	0.297241	-100.128	-80.0781	-60.0891	-40.0391	-20.0195	0	19.9585	40.0696	60.0891	80.0476	100.128
62.4	-0.274658	-0.23407	-0.167542	-0.108643	-48.2178	14.0381	73.8525	0.131836	0.189209	0.252075	0.296936	-100.128	-80.0476	-60.0586	-40.0391	-19.9585	0	20.0195	40.0391	60.0586	80.0171	100.098
62.5	-0.273743	-0.233765	-0.167542	-0.108337	-47.9126	14.0381	73.5474	0.131226	0.188904	0.25177	0.296326	-100.159	-80.0476	-60.0891	-40.1001	-20.05	30.5176	20.0195	40.0391	60.0586	80.0781	100.098
62.6	-0.272827	-0.233154	-0.167236	-0.108032	-47.6074	14.0381	73.5474	0.13092	0.188904	0.25116	0.295715	-100.159	-80.0781	-60.1196	-40.0696	-20.05	30.5176	20.0195	40.0696	60.0891	80.0476	100.159
62.7	-0.272217	-0.232849	-0.166626	-0.108032	-47.3022	13.4277	72.937	0.130615	0.189209	0.250244	0.2948	-100.159	-80.1086	-60.0891	-40.0391	-20.0806	0	19.989	40.0085	60.0586	80.0476	100.098
62.8	-0.271301	-0.232544	-0.166626	-0.108032	-46.9971	13.4277	72.3267	0.130615	0.189514	0.249939	0.2948	-100.128	-80.1086	-59.9976	-40.1001	-20.0195	30.5176	19.9585	40.0391	60.0281	80.0476	100.128
62.9	-0.270996	-0.231934	-0.166931	-0.108032	-47.3022	13.4277	72.3267	0.130615	0.189514	0.249023	0.294495	-100.128	-80.0781	-60.0281	-40.0696	-20.0806	-30.5176	19.928	39.978	60.0281	80.0476	100.037
63	-0.270996	-0.231628	-0.167236	-0.108032	-47.3022	13.7329	72.3267	0.13031	0.189514	0.248718	0.294495	-100.128	-80.0781	-60.0586	-40.0391	-19.989	0	19.989	40.0696	59.9976	80.1392	100.098
63.1	-0.271301	-0.231018	-0.167236	-0.107727	-47.3022	13.7329	72.3267	0.130615	0.189819	0.247803	0.294189	-100.159	-80.0781	-60.0891	-40.0696	-19.989	0	19.989	40.0391	60.0281	80.0781	100.067
63.2	-0.271912	-0.230103	-0.166931	-0.107422	-46.6919	13.7329	72.0215	0.13092	0.189819	0.247192	0.293884	-100.189	-80.0476	-60.0586	-40.0696	-20.05	0	20.0195	40.0391	60.0891	80.0781	100.098
63.3	-0.272217	-0.229187	-0.166931	-0.107117	-46.3867	13.7329	72.0215	0.131226	0.189819	0.246582	0.293274	-100.159	-80.1697	-60.1196	-40.1611	-20.05	0	19.989	40.0391	60.0586	80.0476	100.067
63.4	-0.271912	-0.228577	-0.166626	-0.107422	-46.3867	13.7329	72.0215	0.131531	0.189514	0.245972	0.292969	-100.22	-80.0781	-60.0281	-40.0696	-20.0806	0	19.9585	40.0085	60.0891	80.0781	100.098
63.5	-0.271301	-0.228271	-0.166626	-0.107727	-46.3867	13.4277	72.0215	0.131531	0.188904	0.245667	0.292664	-100.159	-80.1392	-59.9976	-40.0391	-20.0195	-30.5176	20.0195	40.0391	60.0281	80.0476	100.098
63.6	-0.270386	-0.227661	-0.166626	-0.108032	-46.3867	13.4277	71.7163	0.131226	0.187988	0.245056	0.292358	-100.159	-80.0781	-60.0281	-40.0391	-20.0806	0	19.9585	39.978	60.0281	80.0781	100.098
63.7	-0.269775	-0.227051	-0.166626	-0.107727	-46.6919	13.4277	71.7163	0.130615	0.187073	0.244751	0.292358	-100.159	-80.1086	-60.0586	-40.0696	-20.05	30.5176	19.9585	40.0085	59.9976	80.0476	100.037
63.8	-0.26947	-0.226746	-0.166626	-0.107422	-46.6919	13.1226	71.4111	0.130005	0.186462	0.244141	0.292358	-100.128	-80.0781	-60.0586	-40.0391	-20.0806	0	19.989	40.0085	60.0281	80.0476	100.037
63.9	-0.269165	-0.226135	-0.166321	-0.107422	-46.6919	13.1226	71.7163	0.1297	0.185852	0.24353	0.292358	-100.189	-80.1392	-60.0891	-40.0696	-20.0195	0	20.05	40.0391	60.0281	80.0171	100.067
64	-0.26886	-0.225525	-0.166016	-0.107422	-46.6919	12.8174	72.0215	0.1297	0.185547	0.243225	0.292358	-100.159	-80.1086	-60.0586	-40.0696	-19.989	0	19.9585	39.978	60.0586	80.0476	100.037
64.1	-0.268555	-0.224915	-0.166016	-0.107422	-46.9971	12.8174	72.3267	0.130005	0.185242	0.24292	0.292358	-100.128	-80.1697	-60.0586	-40.1001	-20.0195	-30.5176	20.0195	39.978	60.0281	80.0781	100.098
64.2	-0.268555	-0.224609	-0.166016	-0.107422	-47.6074	13.1226	72.6318	0.130005	0.185547	0.242615	0.292358	-100.159	-80.1392	-60.0281	-40.0696	-20.05	-30.5176	19.989	39.978	60.0281	80.1086	100.098
64.3	-0.268555	-0.224304	-0.166016	-0.107727	-47.9126	13.1226	72.937	0.130005	0.185852	0.242615	0.292664	-100.189	-80.1086	-60.0586	-40.0391	-20.0195	-61.0352	19.989	40.0085	59.9976	80.0781	100.098
64.4	-0.268555	-0.223999	-0.166016	-0.108032	-48.2178	13.4277	72.6318	0.129395	0.185852	0.242615	0.292969	-100.159	-80.1086	-60.0281	-40.0391	-20.05	-30.5176	19.9585	39.978	60.0281	80.1086	100.098
64.5	-0.269165	-0.224304	-0.166321	-0.108032	-48.2178	13.1226	72.3267	0.128784	0.185547	0.242615	0.292969	-100.159	-80.0171	-60.0281	-40.0696	-19.989	-30.5176	19.989	39.978	60.0281	80.0781	100.037
64.6	-0.269775	-0.224304	-0.166931	-0.108032	-47.9126	12.5122	71.7163	0.128479	0.184937	0.24231	0.293274	-100.189	-80.0781	-60.0586	-40.0391	-20.0195	0	19.9585	39.978	60.0281	80.0781	100.098
64.7	-0.270386	-0.224609	-0.167236	-0.108337	-47.6074	12.5122	71.7163	0.128174	0.184631	0.24231	0.292969	-100.159	-80.0476	-60.0586	-40.0696	-20.05	-30.5176	19.9585	40.0391	60.0281	80.0476	100.067
64.8	-0.270691	-0.224609	-0.167236	-0.108337	-47.3022	12.8174	71.7163	0.128479	0.184326	0.24231	0.292969	-100.159	-80.1086	-60.0891	-40.1001	-20.05	-30.5176	19.9585	40.0391	60.0281	80.0781	100.067
64.9	-0.270691	-0.224915	-0.167236	-0.108337	-47.3022	13.4277	71.4111	0.128784	0.184326	0.242615	0.292969	-100.159	-80.0781	-60.0586	-40.0696	-20.0195	0	19.9585	40.0085	60.0281	80.0781	100.098
65	-0.270386	-0.225525	-0.166931	-0.108337	-47.3022	14.0381	71.4111	0.129089	0.184326	0.24231	0.292664	-100.159	-80.0781	-60.0586	-40.1306	-20.0195	0	20.0195	40.0085	59.967	80.0781	100.159
65.1	-0.269775	-0.226135	-0.166626	-0.108643	-46.9971	14.0381	71.7163	0.129089	0.184326	0.242004	0.292358	-100.159	-80.0781	-60.0586	-40.0696	-20.0195	-30.5176	19.989	39.978	59.967	80.0781	100.098
65.2	-0.269165	-0.226746	-0.166016	-0.108643	-46.6919	14.0381	71.7163	0.129395	0.184021	0.241394	0.291748	-100.189	-80.0781	-60.0891	-40.0696	-20.0195	0	19.989	40.0391	59.9976	80.1392	100.067
65.3	-0.26886	-0.227356	-0.165405	-0.108948	-46.6919	14.0381	72.0215	0.1297	0.184021	0.241089	0.291138	-100.128	-80.0476	-60.0281	-40.0391	-20.05	0	19.989	40.0391	60.0281	80.0781	100.067
65.4	-0.268555	-0.227966	-0.164795	-0.109558	-46.6919	14.3433	71.7163	0.130005	0.184021	0.241089	0.290833	-100.25	-80.0781	-60.0891	-40.1001	-20.0195	-30.5176	19.989	40.0391	59.967	80.0476	100.067
65.5	-0.26886	-0.228271	-0.16449	-0.109863	-46.6919	14.3433	71.7163	0.130005	0.183716	0.241089	0.290222	-100.159	-80.0781	-60.0586	-40.1001	-19.989	-30.5176	19.989	40.0085	60.0281	80.0781	100.098
65.6	-0.269165	-0.228882	-0.163879	-0.109863	-46.6919	14.0381	72.0215	0.1297	0.183105	0.241089	0.289917	-100.189	-80.1086	-60.1196	-40.1001	-20.05	0	19.989	39.978	59.9976	80.1392	100.098
65.7	-0.270081	-0.229187	-0.163269	-0.109558	-46.6919	13.4277	72.0215	0.129395	0.18219	0.241089	0.289307	-100.159	-80.0781	-60.0586	-40.1306	-20.0195	-30.5176	19.989	39.978	59.9976	80.0781	100.067
65.8	-0.270996	-0.228882	-0.163269	-0.109558	-46.6919	13.1226	72.0215	0.128784	0.18158	0.240784	0.288696	-100.128	-80.0781	-60.0281	-40.0696	-20.0195	-30.5176	19.928	39.9475	60.0586	80.1086	100.128
65.9	-0.272217	-0.228577	-0.162964	-0.109253	-47.3022	12.8174	72.0215	0.128479	0.181274	0.240479	0.288086	-100.159	-80.0171	-60.0586	-40.0696	-19.989	0	19.9585	39.978	59.9976	80.0781	100.098
66	-0.273132	-0.228271	-0.163269	-0.108948	-47.3022	12.8174	72.0215	0.127869	0.181885	0.240173	0.288086	-100.159	-80.0781	-60.0586	-40.0696	-20.0195	-30.5176	19.9585	40.0696	60.0586	80.0476	100.128
66.1	-0.273743	-0.227661	-0.163269	-0.108643	-47.3022	12.8174	72.3267	0.127563	0.182495	0.239563	0.287781	-100.189	-80.0476	-60.0891	-40.1001	-19.989	-61.0352	20.0195	40.0085	60.0586	80.1392	100.037
66.2	-0.274048	-0.227661	-0.162964	-0.108337	-46.6919	12.8174	72.3267	0.127563	0.1828	0.238953	0.287781	-100.159	-80.0781	-60.0891	-40.0696	-20.0806	0	19.989	39.978	60.0586	80.0781	100.037
66.3	-0.274353	-0.228271	-0.162354	-0.108032	-46.3867	13.1226	72.3267	0.127869	0.1828	0.238647	0.287476	-100.159	-80.0781	-60.0281	-40.0696	-20.0195	30.5176	19.989	39.978	60.0281	80.1086	100.067
66.4	-0.274353	-0.228882	-0.161438	-0.107727	-46.0815	13.4277	72.3267	0.128174	0.1828	0.238953	0.28717	-100.159	-80.1086	-60.0281	-40.1001	-20.0806	0	20.0195	39.978	60.0281	80.0781	100.098
66.5	-0.274353	-0.228882	-0.160828	-0.107422	-46.3867	13.7329	72.0215	0.128479	0.182495	0.239258	0.28717	-100.128	-80.0476	-60.0281	-40.1001	-20.0806	30.5176	19.928	39.9475	60.0586	80.1086	100.128
66.6	-0.274353	-0.228882	-0.160828	-0.107727	-46.9971	14.3433	71.7163	0.128479	0.18219	0.239563	0.28717	-100.128	-80.0476	-60.0586	-40.1001	-20.0195	-30.5176	19.989	39.978	60.0281	80.0781	100.098
66.7	-0.274353	-0.228882	-0.160522	-0.108032	-47.3022	14.3433	71.7163	0.128174	0.18158	0.240173	0.28717	-100.159	-80.0781	-60.0281	-40.0391	-20.0195	0	19.989	40.0085	59.9976	80.1086	100.037
66.8	-0.274353	-0.228882	-0.161133	-0.108337	-47.6074	14.0381	71.7163	0.127869	0.181274	0.240784	0.28717	-100.159	-80.0476	-60.0891	-40.1001	-19.989	0	19.989	39.978	60.0281	80.0476	100.037
66.9	-0.274658	-0.228577	-0.162048	-0.108643	-47.9126	13.7329	72.0215	0.127563	0.180969	0.241394	0.28717	-100.22	-80.1086	-60.0586	-40.1001	-20.05	0	19.989	39.978	60.0586	80.0781	100.128
67	-0.274963	-0.227966	-0.162659	-0.108643	-47.3022	13.1226	72.0215	0.127563	0.180969	0.242004	0.28717	-100.159	-80.1086	-59.9976	-40.0696	-20.0195	0	19.989	40.0391	59.9976	80.1392	100.098
67.1	-0.275574	-0.227661	-0.163269	-0.108643	-46.6919	12.5122	72.0215	0.127563	0.181274	0.24231	0.286865	-100.189	-80.0781	-60.0586	-40.1306	-20.0195	-30.5176	19.989	40.0085	60.0281	80.0781	100.128
67.2	-0.275879	-0.227356	-0.163574	-0.108032	-46.0815	12.5122	72.0215	0.127563	0.181885	0.241394	0.286255	-100.159	-80.0781	-60.0586	-40.0696	-20.05	-30.5176	19.989	39.978	60.0281	80.0781	100.098
67.3	-0.275574	-0.227356	-0.163574	-0.107422	-45.4712	12.8174	71.7163	0.127869	0.182495	0.240173	0.28595	-100.159	-80.0781	-60.0281	-40.0391	-20.0195	-30.5176	19.9585	39.978	60.0281	80.0781	100.037
67.4	-0.274963	-0.227356	-0.162964	-0.106812	-45.166	13.1226	71.7163	0.128479	0.182495	0.238953	0.28595	-100.128	-80.1086	-60.0281	-40.0696	-20.05	-30.5176	19.9585	39.9475	60.0281	80.1392	100.037
67.5	-0.274353	-0.227356	-0.162659	-0.106812	-45.166	13.4277	72.0215	0.128784	0.18219	0.237732	0.286255	-100.159	-80.1086	-60.0586	-40.0696	-20.0806	0	19.989	39.978	60.0586	80.0476	100.067
67.6	-0.273743	-0.227661	-0.162354	-0.106812	-45.4712	13.1226	72.3267	0.128479	0.181885	0.236816	0.28656	-100.189	-80.1086	-60.0586	-40.1001	-20.05	0	19.9585	40.0391	60.0586	80.0781	100.098
67.7	-0.273743	-0.227661	-0.162354	-0.106812	-45.166	13.1226	72.3267	0.127869	0.181885	0.236206	0.28656	-100.189	-80.1392	-60.0586	-40.1306	-20.05	0	19.989	40.0696	60.0586	80.0781	100.159
67.8	-0.274048	-0.227661	-0.162354	-0.106506	-45.166	12.8174	72.0215	0.127869	0.18158	0.235596	0.28595	-100.128	-80.1392	-60.0586	-40.0696	-20.05	-30.5176	19.9585	40.0085	60.0281	80.0781	100.098
67.9	-0.274658	-0.227051	-0.162354	-0.106506	-44.8608	12.8174	72.3267	0.127869	0.181274	0.235291	0.285034	-100.128	-80.1697	-60.0281	-40.0085	-20.05	30.5176	19.989	39.978	60.0586	80.1086	100.067
68	-0.274963	-0.22644	-0.162354	-0.106812	-44.8608	13.1226	72.3267	0.128174	0.181274	0.235596	0.283813	-100.159	-80.0781	-60.0586	-40.0696	-20.1111	0	19.989	39.978	60.0281	80.0781	100.006
68.1	-0.275269	-0.226135	-0.162354	-0.107422	-45.166	13.1226	72.0215	0.128479	0.181274	0.235901	0.282898	-100.159	-80.0781	-60.0281	-40.1001	-20.05	-30.5176	19.9585	40.0085	60.0281	80.1086	100.098
68.2	-0.275879	-0.22644	-0.162354	-0.107727	-45.4712	13.1226	71.7163	0.129089	0.181274	0.236206	0.282593	-100.128	-80.1086	-59.9976	-40.0391	-20.0195	-61.0352	19.928	39.9475	60.0281	80.0781	100.128
68.3	-0.276184	-0.22644	-0.162659	-0.108032	-45.4712	13.1226	71.7163	0.129089	0.181274	0.235901	0.282898	-100.189	-80.0781	-60.0586	-40.0391	-20.0195	-61.0352	19.928	39.9475	60.0281	80.0476	100.098
68.4	-0.276794	-0.226135	-0.162964	-0.107422	-45.7764	13.4277	71.7163	0.128784	0.180969	0.235596	0.283508	-100.189	-80.1086	-60.0586	-40.0696	-20.0195	0	19.989	40.0085	60.0586	80.0171	100.098
68.5	-0.2771	-0.22583	-0.163574	-0.106812	-46.0815	13.4277	72.0215	0.128479	0.181274	0.235291	0.284119	-100.128	-80.0781	-60.0891	-40.0696	-20.0195	-61.0352	19.989	40.0696	60.0586	80.0476	100.128
68.6	-0.2771	-0.22522	-0.164185	-0.106506	-46.9971	13.7329	71.7163	0.128479	0.181274	0.235291	0.284729	-100.128	-80.1392	-60.0586	-40.0391	-20.0806	0	19.9585	39.978	60.0586	80.0171	100.098
68.7	-0.276794	-0.224609	-0.164185	-0.105896	-47.6074	14.0381	71.7163	0.128479	0.181274	0.235291	0.284729	-100.159	-80.0781	-60.0281	-40.0391	-20.0195	30.5176	19.989	39.978	60.0586	80.0476	100.098
68.8	-0.276489	-0.224304	-0.163879	-0.105896	-47.3022	13.4277	72.0215	0.128784	0.181274	0.235901	0.284424	-100.128	-80.0781	-60.0586	-40.0696	-20.0195	-30.5176	19.989	39.978	59.9976	80.0171	100.098
68.9	-0.275574	-0.223999	-0.163574	-0.105591	-46.6919	12.8174	72.6318	0.128784	0.18158	0.235901	0.284119	-100.067	-80.0781	-60.0281	-40.0696	-20.0195	0	19.989	39.978	59.9976	80.0476	100.128
69	-0.274963	-0.224304	-0.163269	-0.105286	-46.3867	12.207	72.6318	0.128784	0.182495	0.235596	0.283508	-100.128	-80.0781	-60.0281	-40.0391	-19.989	-61.0352	19.989	39.978	59.9976	80.0476	100.067
69.1	-0.273743	-0.224304	-0.163269	-0.105286	-46.3867	12.207	72.6318	0.128479	0.1828	0.235291	0.282593	-100.159	-80.0476	-60.0891	-40.0391	-20.0195	-30.5176	19.9585	40.0085	60.0586	80.0476	100.067
69.2	-0.272827	-0.223999	-0.163574	-0.105591	-46.6919	12.5122	72.3267	0.127869	0.183105	0.234985	0.281677	-100.189	-80.0781	-60.1196	-40.0696	-20.0195	-30.5176	20.0195	40.0085	60.0586	80.0476	100.128
69.3	-0.272217	-0.223694	-0.163269	-0.105591	-46.9971	12.8174	72.0215	0.126953	0.1828	0.235291	0.281067	-100.159	-80.0781	-60.0586	-40.0696	-20.0195	0	19.9585	40.0085	60.0586	80.0476	100.128
69.4	-0.272217	-0.223999	-0.163269	-0.105286	-46.6919	13.1226	71.7163	0.126343	0.181885	0.235291	0.280151	-100.067	-80.0781	-60.0586	-40.0391	-20.0195	-30.5176	19.9585	39.978	60.0281	80.0476	100.067
69.5	-0.272827	-0.224304	-0.162964	-0.10498	-46.6919	13.4277	71.4111	0.126038	0.18158	0.234985	0.279541	-100.067	-80.0781	-60.0586	-40.0696	-20.0806	-30.5176	19.9585	39.9475	59.9976	80.0781	100.128
69.6	-0.273437	-0.224609	-0.162964	-0.104675	-46.9971	13.4277	71.4111	0.126038	0.18158	0.234985	0.279236	-100.067	-80.0781	-60.0281	-40.0391	-20.0195	-30.5176	19.9585	39.978	60.0281	80.0781	100.098
69.7	-0.273437	-0.224609	-0.162659	-0.104675	-46.9971	13.4277	71.4111	0.126038	0.181274	0.234985	0.279541	-100.128	-80.0476	-60.1196	-40.0391	-20.0195	-61.0352	19.989	40.0391	60.0586	80.0476	100.098
69.8	-0.273132	-0.224915	-0.162964	-0.10437	-46.6919	13.1226	71.106	0.126038	0.180969	0.234985	0.279541	-100.159	-80.0476	-60.1196	-40.0391	-20.0195	0	20.0195	40.0085	60.0281	80.0781	100.128
69.9	-0.272827	-0.224915	-0.162659	-0.104675	-46.0815	13.1226	70.8008	0.126343	0.180664	0.234985	0.279541	-100.128	-80.1086	-60.1501	-40.1001	-20.05	61.0352	19.989	40.0085	60.0586	80.0781	100.098
70	-0.272522	-0.224609	-0.162659	-0.10498	-45.166	13.4277	70.4956	0.126648	0.180054	0.234375	0.279541	-100.159	-80.1086	-60.0891	-40.0391	-20.0195	0	20.0195	40.0391	60.0281	80.0171	100.128
70.1	-0.272217	-0.224304	-0.162354	-0.105591	-44.5557	13.7329	70.4956	0.126648	0.180054	0.233765	0.279541	-100.159	-80.1392	-60.0891	-40.1001	-20.0195	0	19.989	40.0391	60.0586	80.1392	100.189
70.2	-0.271912	-0.223694	-0.161743	-0.105896	-44.8608	13.7329	70.4956	0.126343	0.180054	0.233154	0.279236	-100.128	-80.0781	-60.1501	-40.0391	-20.0195	0	19.989	40.0085	60.0586	80.0781	100.098
70.3	-0.271912	-0.223389	-0.161133	-0.105896	-45.166	13.4277	70.4956	0.126038	0.180664	0.232849	0.278625	-100.159	-80.0476	-60.0891	-40.0391	-20.0195	-30.5176	19.9585	40.0391	60.0586	80.0781	100.128
70.4	-0.272217	-0.223083	-0.160522	-0.105896	-45.4712	13.1226	70.8008	0.125427	0.180664	0.232544	0.278015	-100.128	-80.0781	-60.0586	-40.0391	-19.989	-30.5176	19.989	40.0696	60.0891	80.0781	100.037
70.5	-0.272827	-0.223389	-0.160522	-0.105591	-45.7764	12.8174	70.8008	0.125122	0.180664	0.232239	0.277405	-100.128	-80.0781	-60.1501	-39.978	-19.989	-30.5176	20.0195	39.978	60.0281	80.1086	100.067
70.6	-0.273743	-0.223694	-0.160828	-0.105591	-46.0815	13.1226	70.8008	0.125122	0.180664	0.231628	0.2771	-100.098	-80.1086	-60.0891	-40.0696	-20.0195	-30.5176	19.989	40.0085	60.1196	80.0476	100.098
70.7	-0.274658	-0.223999	-0.160828	-0.105896	-45.7764	13.1226	71.106	0.125427	0.180664	0.231323	0.276794	-100.098	-80.0781	-60.0891	-40.0696	-20.0195	-30.5176	19.928	40.0391	60.0891	80.0476	100.128
70.8	-0.275574	-0.224304	-0.161133	-0.105896	-45.7764	13.1226	71.4111	0.126038	0.180969	0.231018	0.276184	-100.128	-80.1086	-60.0891	-40.1001	-20.05	30.5176	19.989	40.0696	60.0891	80.0171	100.098
70.9	-0.275879	-0.224609	-0.161438	-0.105896	-45.4712	13.4277	71.4111	0.126648	0.180969	0.231018	0.275269	-100.098	-80.1086	-60.0891	-40.1001	-20.0195	30.5176	19.9585	40.0696	60.0281	80.0781	100.159
71	-0.275574	-0.224915	-0.161438	-0.106201	-45.4712	13.7329	71.106	0.126953	0.181274	0.231018	0.274658	-100.128	-80.0781	-60.0586	-40.0696	-20.05	30.5176	19.989	40.0391	60.0281	80.0476	100.067
71.1	-0.275269	-0.22522	-0.161743	-0.106201	-45.7764	14.0381	71.106	0.127258	0.181274	0.231323	0.274658	-100.128	-80.0171	-60.0281	-40.0696	-20.0195	-30.5176	19.989	40.0391	60.0281	80.0781	100.098
71.2	-0.274963	-0.22522	-0.161743	-0.106506	-45.7764	14.0381	70.8008	0.127258	0.18158	0.231934	0.274963	-100.098	-80.0781	-60.0891	-40.1001	-20.05	0	19.9585	39.978	60.0586	80.0781	100.098
71.3	-0.274963	-0.225525	-0.161743	-0.106506	-46.0815	14.3433	71.106	0.127258	0.181885	0.232544	0.275269	-100.159	-80.1086	-60.0281	-40.0391	-19.9585	61.0352	20.0195	40.1001	60.0891	80.0171	100.067
71.4	-0.275269	-0.22583	-0.161743	-0.106506	-46.3867	14.6484	71.7163	0.126648	0.18219	0.232849	0.275574	-100.128	-80.0781	-60.0891	-40.0085	-19.989	30.5176	20.0195	40.0391	60.0891	80.0476	100.067
71.5	-0.276184	-0.226135	-0.161438	-0.106506	-46.0815	14.9536	72.0215	0.126343	0.1828	0.232849	0.275879	-100.128	-80.1392	-60.0586	-40.0391	-20.0195	61.0352	19.989	40.0085	60.0586	80.0171	100.098
71.6	-0.276794	-0.22644	-0.161438	-0.106812	-45.4712	14.6484	71.7163	0.126343	0.1828	0.232544	0.276184	-100.128	-80.0781	-60.1196	-40.1001	-20.0195	30.5176	19.989	40.0696	60.0586	80.0476	100.098
71.7	-0.277405	-0.226746	-0.161438	-0.106812	-45.166	14.0381	72.0215	0.126648	0.18219	0.232239	0.276489	-100.128	-80.1086	-60.0586	-40.0696	-20.0195	0	20.0195	40.0391	60.0586	80.0476	100.098
71.8	-0.2771	-0.227051	-0.161743	-0.106812	-45.166	13.4277	72.0215	0.126953	0.18158	0.231628	0.276184	-100.128	-80.0171	-60.0586	-40.0696	-20.05	-61.0352	19.989	40.0696	60.0586	80.0476	100.128
71.9	-0.276489	-0.226746	-0.161743	-0.106506	-45.166	12.8174	72.3267	0.127258	0.180969	0.231018	0.276184	-100.159	-80.1086	-60.0586	-40.0391	-19.989	0	19.9585	40.0085	60.0281	80.0476	100.098
72	-0.276184	-0.22644	-0.161743	-0.106201	-45.4712	12.207	72.3267	0.127563	0.180969	0.230103	0.276184	-100.128	-80.0781	-60.0891	-40.1001	-19.989	-30.5176	20.0195	40.0391	60.0586	80.1086	100.098
72.1	-0.275574	-0.225525	-0.162048	-0.105896	-45.7764	12.207	72.0215	0.127563	0.181274	0.229492	0.275879	-100.159	-80.1086	-60.0891	-40.0696	-20.0195	0	20.0195	40.0696	60.0891	80.0476	100.067
72.2	-0.275574	-0.224915	-0.162354	-0.105591	-45.7764	12.5122	71.7163	0.126953	0.180969	0.229187	0.275269	-100.159	-80.0781	-60.1196	-40.0696	-20.0195	61.0352	20.0806	40.0696	60.0891	80.0476	100.098
72.3	-0.275879	-0.223999	-0.162354	-0.105896	-45.7764	13.1226	71.7163	0.126648	0.180664	0.228882	0.274658	-100.037	-80.1392	-60.1196	-40.0696	-19.989	61.0352	20.0195	40.0391	60.1196	79.9866	100.128
72.4	-0.276489	-0.223694	-0.162354	-0.106201	-45.4712	13.7329	71.7163	0.126648	0.180359	0.228577	0.273437	-100.098	-80.0476	-60.0891	-40.0696	-19.989	61.0352	20.0195	40.0391	60.0586	80.0171	100.128
72.5	-0.2771	-0.223083	-0.162354	-0.106506	-45.4712	14.6484	71.4111	0.126953	0.180054	0.228577	0.272827	-100.067	-80.0476	-60.0281	-40.0391	-20.0806	30.5176	19.989	40.0391	60.0281	80.0476	100.067
72.6	-0.2771	-0.222778	-0.162354	-0.106506	-45.166	14.9536	71.4111	0.127258	0.180054	0.228882	0.271912	-100.128	-80.0476	-60.0891	-40.0391	-19.989	30.5176	20.05	40.0391	60.0586	80.0476	100.067
72.7	-0.2771	-0.222473	-0.162354	-0.106506	-44.5557	14.6484	71.106	0.127563	0.180359	0.229187	0.271606	-100.098	-80.0476	-60.0891	-40.0391	-19.928	-30.5176	19.989	40.0391	60.0586	80.0171	100.128
72.8	-0.276794	-0.222778	-0.162659	-0.106506	-43.9453	14.3433	70.8008	0.127563	0.180054	0.229492	0.271912	-100.128	-80.0781	-60.1196	-39.9475	-19.989	0	20.0195	40.1306	60.0891	80.0476	100.098
72.9	-0.276489	-0.222778	-0.163574	-0.106201	-43.335	13.7329	70.4956	0.127563	0.180054	0.230103	0.272827	-100.159	-80.0476	-60.0586	-40.0696	-19.928	91.5527	20.0195	40.0696	60.0281	79.9866	100.098
73	-0.276184	-0.222473	-0.164185	-0.105591	-42.7246	13.1226	70.8008	0.127869	0.180054	0.229797	0.273437	-100.098	-80.0781	-60.1501	-40.1001	-20.0195	0	20.0195	40.0696	60.0586	80.0171	100.128
73.1	-0.275879	-0.222473	-0.16449	-0.105286	-42.4194	12.8174	71.106	0.128479	0.180359	0.229492	0.273743	-100.128	-80.0781	-60.1196	-40.0391	-20.0195	0	20.05	40.0085	60.0891	80.0781	100.098
73.2	-0.275879	-0.221863	-0.16449	-0.10498	-42.7246	12.5122	71.4111	0.128784	0.180359	0.228577	0.273743	-100.037	-80.0476	-60.1196	-40.0391	-20.0195	0	19.989	39.978	60.0281	80.0781	100.098
73.3	-0.275574	-0.221558	-0.16449	-0.10498	-43.335	12.5122	71.7163	0.128784	0.180054	0.227661	0.273437	-100.128	-80.0476	-60.0891	-40.0696	-19.989	0	19.9585	40.0391	60.0281	80.0476	100.098
73.4	-0.275574	-0.221558	-0.16449	-0.10498	-43.9453	13.1226	72.0215	0.128784	0.179138	0.227356	0.273743	-100.098	-80.0476	-60.0281	-40.0085	-19.9585	30.5176	19.989	40.0391	60.0586	80.0171	100.128
73.5	-0.275574	-0.221558	-0.16449	-0.105286	-44.8608	13.4277	72.0215	0.128784	0.178528	0.227661	0.274353	-100.098	-80.0781	-60.1196	-40.0696	-19.989	0	20.0195	40.0391	60.0281	80.0476	100.098
73.6	-0.275879	-0.221863	-0.164185	-0.105591	-45.4712	13.4277	72.0215	0.128479	0.178528	0.227661	0.274658	-100.128	-80.0781	-60.0891	-39.978	-20.0195	30.5176	20.0195	40.0391	60.0891	80.0476	100.067
73.7	-0.276184	-0.221863	-0.163574	-0.105591	-45.7764	13.4277	72.0215	0.128174	0.178833	0.227356	0.274353	-100.128	-80.0476	-60.1196	-40.0696	-19.9585	30.5176	20.05	40.0696	60.0586	80.0171	100.128
73.8	-0.276489	-0.221863	-0.162964	-0.105591	-46.0815	13.1226	72.3267	0.127869	0.179443	0.227051	0.274353	-100.098	-80.1086	-60.1196	-40.0391	-20.0195	30.5176	20.05	40.0391	60.0586	79.9866	100.128
73.9	-0.2771	-0.221558	-0.162354	-0.105286	-46.0815	13.1226	72.3267	0.127869	0.180054	0.22644	0.274048	-100.098	-80.0476	-60.1501	-40.0696	-20.0195	30.5176	19.989	40.0391	60.0586	80.0476	100.098
74	-0.27771	-0.221558	-0.162048	-0.104675	-45.7764	13.1226	72.3267	0.127563	0.180359	0.22644	0.274353	-100.006	-80.0476	-60.1501	-40.0391	-19.9585	-30.5176	19.989	40.0085	60.0891	80.0476	100.098
74.1	-0.27771	-0.221252	-0.162354	-0.10437	-45.4712	13.1226	72.6318	0.126953	0.180359	0.22644	0.274353	-100.037	-80.0476	-60.1196	-39.978	-19.9585	0	19.9585	39.978	60.0586	80.1086	100.128
74.2	-0.27771	-0.221252	-0.162659	-0.104065	-44.8608	13.1226	72.937	0.126343	0.180054	0.226746	0.274353	-100.098	-80.1086	-60.0891	-40.0391	-19.989	91.5527	19.989	40.0391	60.0891	80.0781	100.098
74.3	-0.277405	-0.221252	-0.162964	-0.10437	-44.8608	13.1226	72.937	0.126038	0.180054	0.227051	0.274048	-100.128	-80.0781	-60.1196	-40.0696	-19.989	0	20.0195	40.0696	60.1196	79.9866	100.128
74.4	-0.2771	-0.221252	-0.163269	-0.104675	-44.8608	13.1226	72.6318	0.126038	0.179749	0.227051	0.274048	-100.098	-80.1086	-60.0891	-40.0696	-19.989	30.5176	20.0806	40.1611	60.0891	80.0171	100.128
74.5	-0.276794	-0.221252	-0.163269	-0.105286	-45.166	13.7329	72.3267	0.126343	0.179443	0.22644	0.273743	-100.098	-80.1086	-60.1501	-40.0696	-19.989	30.5176	20.05	40.0391	60.0586	80.0171	100.128
74.6	-0.276794	-0.221252	-0.163269	-0.105896	-45.7764	14.0381	72.0215	0.126648	0.178833	0.226135	0.272827	-100.098	-80.0781	-60.1501	-40.0391	-20.0195	30.5176	20.0195	40.0696	60.0586	80.0476	100.098
74.7	-0.276489	-0.221558	-0.162964	-0.105896	-46.0815	14.3433	72.0215	0.126953	0.178223	0.22522	0.271912	-100.098	-80.0781	-60.1196	-40.0696	-19.989	61.0352	19.9585	40.0391	59.9976	80.0476	100.098
74.8	-0.276184	-0.222168	-0.163269	-0.105896	-45.7764	14.6484	72.0215	0.127258	0.178223	0.224915	0.270386	-100.098	-80.0781	-60.0586	-40.0696	-19.989	61.0352	19.928	40.0391	60.0586	80.0476	100.098
74.9	-0.275879	-0.222473	-0.163574	-0.105896	-45.166	14.6484	72.0215	0.128174	0.178223	0.224304	0.26947	-100.128	-80.0476	-60.0891	-40.0391	-19.989	0	20.0195	40.0696	60.0891	80.0781	100.037
75	-0.275879	-0.222778	-0.163879	-0.106201	-44.5557	14.3433	72.0215	0.128784	0.177917	0.224304	0.26886	-100.098	-80.0476	-60.0891	-40.0391	-19.989	-30.5176	19.989	40.0391	60.0891	80.0781	100.098
75.1	-0.275879	-0.222778	-0.163879	-0.106506	-43.9453	14.0381	71.7163	0.129089	0.177307	0.224915	0.26886	-100.098	-80.0171	-60.1501	-40.1001	-19.9585	30.5176	20.0195	40.1001	60.0586	80.0476	100.098
75.2	-0.275879	-0.222473	-0.163879	-0.106812	-43.6401	13.4277	71.7163	0.129089	0.176697	0.22583	0.269165	-100.098	-80.0781	-60.1807	-40.0696	-19.9585	91.5527	19.989	40.0696	60.0891	80.0476	100.098
75.3	-0.275879	-0.222168	-0.163879	-0.107117	-43.6401	13.4277	71.4111	0.129089	0.175781	0.226135	0.26947	-100.067	-80.0476	-60.1196	-40.1001	-19.989	61.0352	19.989	40.0391	60.0586	80.0171	100.098
75.4	-0.275879	-0.222168	-0.164185	-0.106812	-43.6401	13.1226	71.4111	0.129089	0.175476	0.22644	0.26947	-100.128	-80.0476	-60.0586	-40.1001	-20.0195	61.0352	20.05	40.0391	60.0586	80.0171	100.128
75.5	-0.275574	-0.222473	-0.164185	-0.106812	-43.6401	13.1226	71.4111	0.128784	0.175171	0.22644	0.269165	-100.098	-80.1086	-60.0281	-40.1001	-20.05	-30.5176	19.989	40.0391	60.0586	80.0476	100.067
75.6	-0.275574	-0.222473	-0.16449	-0.106506	-43.9453	13.4277	71.106	0.128174	0.174866	0.226746	0.268555	-100.098	-80.0476	-60.0891	-40.0696	-20.0195	0	20.0195	40.0696	60.0281	80.0476	100.067
75.7	-0.275574	-0.222778	-0.164795	-0.106506	-44.2505	13.7329	71.106	0.127563	0.174866	0.227051	0.26825	-100.128	-80.0476	-60.0891	-40.0391	-20.0195	0	20.0195	40.0696	60.0281	80.0171	100.067
75.8	-0.275574	-0.222778	-0.16449	-0.106506	-44.5557	14.0381	71.106	0.127258	0.175171	0.227661	0.267944	-100.128	-80.0476	-60.1196	-40.0391	-19.989	30.5176	19.989	40.0696	60.1196	80.0781	100.037
75.9	-0.276184	-0.222778	-0.163574	-0.106812	-44.5557	14.0381	70.4956	0.126953	0.175476	0.228271	0.267639	-100.159	-80.1392	-60.1196	-40.1306	-19.989	61.0352	20.0195	40.0696	60.0586	80.0171	100.098
76	-0.276794	-0.223083	-0.162659	-0.107422	-44.8608	13.7329	70.8008	0.127258	0.176086	0.228577	0.267639	-100.189	-80.1392	-60.1196	-40.1001	-19.989	61.0352	20.0195	40.0391	60.0586	80.0476	100.128
76.1	-0.277405	-0.223389	-0.162048	-0.107422	-44.5557	13.4277	71.106	0.127869	0.176392	0.228577	0.267944	-100.159	-80.0781	-60.0891	-40.1001	-20.0806	30.5176	20.05	40.0391	60.0586	79.9866	100.098
76.2	-0.278625	-0.223389	-0.162048	-0.107117	-44.5557	13.4277	71.4111	0.128479	0.176392	0.227966	0.267944	-100.098	-80.0476	-60.1196	-40.1001	-19.989	0	20.0195	40.0391	60.0586	80.0476	100.067
76.3	-0.279541	-0.223389	-0.162048	-0.106201	-44.5557	12.8174	71.7163	0.128479	0.176392	0.227051	0.267944	-100.128	-80.0476	-60.0586	-40.1001	-20.0195	0	20.0195	40.0696	60.0281	80.0781	100.067
76.4	-0.280457	-0.223083	-0.162048	-0.105286	-44.5557	12.5122	71.7163	0.128479	0.176697	0.22644	0.26825	-100.189	-80.1392	-60.0891	-40.0696	-19.989	30.5176	19.989	40.0391	60.0891	80.0476	100.037
76.5	-0.280762	-0.222778	-0.161743	-0.10498	-44.8608	12.207	71.7163	0.128784	0.177002	0.22644	0.268555	-100.128	-80.1086	-60.0891	-40.1001	-19.989	61.0352	19.989	40.0696	60.0281	80.0171	100.098
76.6	-0.280762	-0.222778	-0.161438	-0.10498	-44.8608	12.207	71.7163	0.129395	0.177612	0.22644	0.268555	-100.098	-80.0781	-60.0891	-40.0391	-20.0195	0	20.05	40.0391	60.0586	79.9866	100.128
76.7	-0.280457	-0.222778	-0.161438	-0.10498	-44.5557	12.5122	72.0215	0.1297	0.177917	0.226135	0.26825	-100.159	-80.0781	-60.0891	-40.0696	-20.0195	61.0352	20.0195	40.0696	60.0891	80.0171	100.098
76.8	-0.280457	-0.222778	-0.161133	-0.10498	-44.2505	12.8174	72.0215	0.129395	0.177917	0.22583	0.26825	-100.128	-80.1086	-60.1196	-40.1001	-19.9585	30.5176	19.989	40.0085	60.0281	80.0781	100.067
76.9	-0.280762	-0.223389	-0.161133	-0.10498	-43.6401	13.1226	72.3267	0.128784	0.177917	0.225525	0.26825	-100.128	-80.0476	-60.0891	-40.1001	-20.05	30.5176	20.0195	40.0391	60.0281	80.0171	100.128
77	-0.280762	-0.224304	-0.161133	-0.10498	-43.9453	13.7329	72.3267	0.127869	0.177612	0.22522	0.26886	-100.098	-80.0476	-60.0586	-40.0696	-20.05	30.5176	19.9585	40.0085	60.0281	80.0171	100.128
77.1	-0.281372	-0.22522	-0.161438	-0.105591	-44.5557	14.0381	72.6318	0.127258	0.177002	0.22522	0.269165	-100.098	-80.0476	-60.0586	-40.1001	-19.989	0	20.0195	40.0391	60.0586	80.0476	100.067
77.2	-0.281677	-0.22583	-0.161438	-0.105591	-45.166	14.3433	72.6318	0.126953	0.176697	0.225525	0.26947	-100.128	-80.0781	-60.0891	-40.0391	-19.989	0	19.9585	39.978	60.0281	80.0476	100.098
77.3	-0.282288	-0.226135	-0.161438	-0.105591	-45.166	14.3433	72.937	0.127258	0.175781	0.226135	0.26947	-100.128	-80.0476	-60.0891	-40.0391	-19.9585	91.5527	19.989	40.0391	60.0281	80.0171	100.128
77.4	-0.282898	-0.226746	-0.161743	-0.105591	-44.5557	14.6484	73.2422	0.127563	0.174866	0.22644	0.269165	-100.159	-80.1086	-60.0891	-40.0391	-20.0195	30.5176	20.0195	40.0391	60.0586	80.0476	100.098
77.5	-0.283508	-0.227356	-0.162048	-0.105896	-44.5557	14.6484	73.5474	0.127869	0.174561	0.226746	0.268555	-100.128	-80.0781	-60.1196	-40.0696	-19.989	0	19.9585	40.0391	60.0281	80.0476	100.067
77.6	-0.284119	-0.227966	-0.162354	-0.105896	-44.5557	14.0381	72.937	0.127869	0.174561	0.226746	0.268555	-100.128	-80.0781	-60.1196	-40.1001	-19.989	30.5176	19.989	39.9475	60.0281	80.0476	100.098
77.7	-0.284729	-0.228271	-0.162354	-0.106201	-44.8608	13.7329	72.0215	0.126953	0.174255	0.22583	0.26886	-100.098	-80.0781	-60.0891	-40.0696	-20.05	0	19.928	39.978	60.0891	80.0476	100.098
77.8	-0.285034	-0.227966	-0.161743	-0.106506	-44.2505	13.4277	71.4111	0.126343	0.17334	0.224915	0.26886	-100.098	-80.0781	-60.0586	-40.0391	-20.0195	-61.0352	19.9585	40.0391	60.0281	80.0781	100.037
77.9	-0.285645	-0.227966	-0.161133	-0.107117	-44.2505	13.1226	71.106	0.126038	0.173035	0.224304	0.26886	-100.098	-80.0781	-60.0586	-40.0085	-19.989	-91.5527	19.989	39.978	59.9976	80.1392	100.128
78	-0.285645	-0.227661	-0.160828	-0.107117	-44.5557	12.8174	71.106	0.126343	0.173035	0.223999	0.26886	-100.159	-80.1086	-60.0891	-40.0391	-19.989	-30.5176	19.989	40.0085	60.0281	80.0781	100.128
78.1	-0.285645	-0.227356	-0.160522	-0.106812	-44.8608	12.5122	71.106	0.126953	0.173035	0.224304	0.26947	-100.128	-80.1086	-60.1196	-40.0391	-19.9585	30.5176	19.989	40.0391	60.0891	80.0781	100.098
78.2	-0.285645	-0.227051	-0.160217	-0.106201	-45.166	12.5122	70.8008	0.127563	0.172729	0.224609	0.270081	-100.128	-80.1086	-60.0891	-40.0696	-20.0195	30.5176	19.989	40.0391	60.0586	80.0476	100.098
78.3	-0.285645	-0.227356	-0.160217	-0.105896	-45.166	12.5122	70.1904	0.127869	0.172729	0.22522	0.270081	-100.098	-80.1086	-60.1196	-40.0696	-20.05	-30.5176	20.0195	39.978	60.0586	80.0476	100.098
78.4	-0.285339	-0.227661	-0.160522	-0.105896	-44.5557	12.5122	70.1904	0.128174	0.172424	0.225525	0.26947	-100.128	-80.1086	-60.0586	-40.1001	-20.05	-30.5176	19.989	40.0391	60.0586	80.0781	100.098
78.5	-0.285339	-0.227661	-0.160522	-0.106201	-44.2505	12.5122	69.8853	0.127869	0.172119	0.225525	0.269165	-100.098	-80.0781	-60.0891	-40.0391	-20.0195	-61.0352	19.928	39.978	60.0281	80.0171	100.098
78.6	-0.284729	-0.227661	-0.160828	-0.106506	-44.2505	12.5122	70.1904	0.127563	0.171814	0.22583	0.26825	-100.098	-80.1086	-60.0891	-39.978	-20.05	-30.5176	19.928	39.978	60.0586	80.0781	100.067
78.7	-0.284424	-0.227661	-0.160828	-0.106506	-43.9453	12.5122	70.1904	0.127258	0.171814	0.22583	0.267639	-100.128	-80.0781	-60.0891	-40.0391	-19.989	0	19.9585	40.0085	60.0891	80.0781	100.098
78.8	-0.284119	-0.227051	-0.161133	-0.106506	-43.9453	12.8174	70.4956	0.126953	0.171509	0.22522	0.266724	-100.128	-80.1697	-60.1196	-40.0085	-19.989	30.5176	20.05	40.0391	60.1196	80.0476	100.098
78.9	-0.284119	-0.227051	-0.161438	-0.106506	-43.6401	12.8174	70.8008	0.126648	0.171509	0.224304	0.266113	-100.159	-80.0781	-60.0891	-40.0391	-20.05	30.5176	20.0195	40.0696	60.0891	80.0476	100.098
79	-0.284119	-0.227051	-0.161438	-0.106506	-44.2505	12.8174	71.106	0.126343	0.171509	0.223694	0.265808	-100.159	-80.1086	-60.0891	-40.1001	-20.0195	-30.5176	19.989	40.0391	60.0586	80.0171	100.128
79.1	-0.284729	-0.227051	-0.161133	-0.106201	-44.2505	13.1226	70.8008	0.126343	0.170898	0.223083	0.265503	-100.067	-80.0781	-60.0891	-40.0696	-20.0195	-30.5176	19.989	40.0085	59.9976	80.0171	100.128
79.2	-0.285339	-0.227356	-0.161133	-0.105896	-44.2505	13.4277	70.8008	0.126343	0.170898	0.223083	0.265503	-100.128	-80.0476	-60.0891	-40.1001	-20.05	0	19.989	40.0391	60.0891	80.0781	100.098
79.3	-0.28595	-0.227661	-0.160828	-0.105896	-44.2505	13.7329	70.4956	0.126648	0.170898	0.223389	0.265198	-100.128	-80.0781	-60.0891	-40.0696	-19.989	0	19.9585	40.0085	60.0281	80.0476	100.098
79.4	-0.286255	-0.227661	-0.160828	-0.105896	-44.8608	13.7329	70.1904	0.126648	0.170898	0.223999	0.265198	-100.159	-80.0476	-59.9976	-40.0391	-20.0195	30.5176	19.9585	40.0696	60.0586	80.0781	100.098
79.5	-0.286255	-0.227966	-0.160828	-0.105591	-45.166	13.4277	70.1904	0.126953	0.170898	0.224304	0.264893	-100.128	-80.1392	-60.0586	-40.0391	-19.989	61.0352	19.9585	40.0391	60.0586	80.1086	100.067
79.6	-0.28595	-0.227966	-0.160828	-0.105591	-45.4712	13.4277	70.1904	0.126953	0.170593	0.224304	0.264893	-100.128	-80.0781	-60.0891	-40.0085	-20.0195	30.5176	19.989	39.978	60.0586	80.0171	100.098
79.7	-0.285645	-0.227966	-0.161133	-0.105591	-45.7764	13.1226	70.4956	0.126648	0.169983	0.223999	0.264893	-100.128	-80.1697	-60.0281	-40.0696	-20.0195	30.5176	19.9585	40.0391	60.0281	80.0476	100.098
79.8	-0.285645	-0.227966	-0.161133	-0.105591	-45.4712	13.1226	70.8008	0.126648	0.169678	0.223389	0.264282	-100.159	-80.0781	-60.0281	-40.0391	-20.0195	-30.5176	19.989	40.0696	60.0586	80.0171	100.098
79.9	-0.285645	-0.227966	-0.160522	-0.105896	-45.166	12.8174	71.4111	0.126648	0.169678	0.223083	0.263672	-100.067	-80.1086	-60.0281	-40.0391	-20.0806	0	20.0195	40.0391	60.1196	80.0476	100.159
80	-0.285339	-0.227966	-0.160522	-0.105591	-44.2505	12.5122	71.4111	0.126953	0.169373	0.222778	0.263672	-100.128	-80.0781	-60.0586	-40.0391	-20.05	-61.0352	19.989	40.0085	60.0281	80.1086	100.128
80.1	-0.284729	-0.227966	-0.160522	-0.105286	-43.6401	12.5122	70.8008	0.127563	0.169373	0.222168	0.263672	-100.159	-80.1086	-60.0586	-40.0085	-20.0195	0	19.9585	40.0391	60.0586	80.0781	100.037
80.2	-0.283813	-0.228271	-0.160522	-0.104675	-43.335	12.8174	70.1904	0.128174	0.168762	0.221863	0.263977	-100.128	-80.0781	-60.1196	-39.978	-20.0195	0	19.9585	40.0391	60.0586	80.0171	100.098
80.3	-0.283203	-0.228577	-0.160522	-0.104065	-43.6401	13.4277	70.4956	0.128784	0.168152	0.221252	0.263977	-100.189	-80.1392	-60.0586	-40.0391	-20.05	0	19.9585	40.0391	60.1196	80.0781	100.098
80.4	-0.282898	-0.228882	-0.160828	-0.104065	-43.6401	13.7329	70.8008	0.128784	0.167542	0.220947	0.263672	-100.159	-80.1392	-60.0586	-40.0085	-20.05	0	19.9585	40.0696	60.0586	80.0171	100.128
80.5	-0.282898	-0.228577	-0.160828	-0.104065	-43.6401	14.0381	71.106	0.128784	0.167542	0.220642	0.263672	-100.128	-80.1697	-59.9976	-40.0391	-20.0806	-30.5176	19.989	40.0085	60.0586	80.0476	100.098
80.6	-0.282593	-0.228271	-0.160828	-0.10437	-43.6401	14.0381	71.106	0.128479	0.167847	0.220032	0.263062	-100.159	-80.0781	-60.0891	-40.0696	-19.989	0	19.9585	40.0085	60.0281	80.0781	100.128
80.7	-0.282898	-0.227966	-0.160828	-0.10498	-43.9453	13.7329	71.106	0.128174	0.168457	0.219727	0.263062	-100.159	-80.0781	-60.0281	-40.0391	-20.0806	-61.0352	19.989	40.0391	60.1196	80.0476	100.128
80.8	-0.283203	-0.227966	-0.160522	-0.105286	-44.2505	13.1226	71.4111	0.127869	0.168457	0.219727	0.262756	-100.128	-80.1086	-60.0586	-40.0391	-20.05	-61.0352	19.928	40.0085	60.0891	80.0476	100.128
80.9	-0.283813	-0.227966	-0.160217	-0.105591	-44.5557	12.8174	71.7163	0.127563	0.168762	0.219727	0.262756	-100.159	-80.1697	-60.0586	-40.0085	-20.1416	-61.0352	19.9585	40.0391	60.0586	80.0781	100.128
81	-0.285034	-0.228271	-0.159607	-0.106201	-44.8608	12.8174	71.7163	0.126953	0.169067	0.219421	0.262451	-100.159	-80.1392	-60.0891	-39.9475	-20.05	-30.5176	19.9585	40.0085	60.0281	80.0171	100.128
81.1	-0.285645	-0.228577	-0.159302	-0.106506	-44.8608	13.1226	72.0215	0.126953	0.169373	0.219421	0.262756	-100.159	-80.1392	-60.0891	-40.0085	-20.05	0	19.989	40.0391	60.0586	80.0476	100.128
81.2	-0.28595	-0.228577	-0.158997	-0.107117	-44.8608	13.7329	72.3267	0.126953	0.169067	0.218811	0.262756	-100.159	-80.1392	-60.0586	-39.978	-19.989	0	19.989	40.0391	60.0586	80.0476	100.159
81.3	-0.28595	-0.228271	-0.158997	-0.107422	-44.8608	13.7329	72.3267	0.126648	0.168762	0.218811	0.263367	-100.159	-80.1392	-60.0891	-40.0696	-20.0806	-61.0352	19.989	40.0085	60.0281	80.0476	100.128
81.4	-0.28595	-0.228271	-0.159607	-0.107422	-44.8608	13.4277	72.0215	0.126648	0.168152	0.218811	0.263672	-100.098	-80.1086	-60.0281	-40.0391	-20.0806	-30.5176	20.0195	39.9475	60.0281	80.0476	100.128
81.5	-0.28595	-0.227966	-0.160217	-0.106812	-44.5557	13.4277	71.7163	0.126953	0.167847	0.218811	0.263672	-100.128	-80.0781	-60.0891	-40.0696	-20.0806	-30.5176	19.9585	39.978	60.0586	80.0476	100.098
81.6	-0.286255	-0.227966	-0.160522	-0.106201	-44.8608	13.4277	71.4111	0.126953	0.167847	0.218811	0.263367	-100.098	-80.1392	-60.0586	-40.0085	-20.0195	-30.5176	19.9585	39.978	60.0281	80.0476	100.128
81.7	-0.286255	-0.227966	-0.160522	-0.105591	-45.166	13.4277	71.106	0.126648	0.167847	0.218811	0.263062	-100.159	-80.1086	-60.0891	-40.0085	-20.0195	-30.5176	19.928	40.0391	60.0586	80.0476	100.159
81.8	-0.286255	-0.227966	-0.160217	-0.10498	-45.7764	13.4277	70.8008	0.126648	0.168152	0.218506	0.263062	-100.159	-80.1392	-60.1196	-40.0085	-20.0806	-30.5176	19.989	40.0085	60.0891	80.0476	100.067
81.9	-0.28595	-0.228577	-0.160522	-0.10498	-45.7764	13.1226	70.4956	0.126648	0.167847	0.218506	0.262451	-100.159	-80.0476	-60.0586	-40.0085	-20.0806	0	19.989	40.0391	60.0586	80.0171	100.128
82	-0.285645	-0.228882	-0.160828	-0.105286	-45.4712	13.1226	70.8008	0.127258	0.167847	0.218811	0.262146	-100.128	-80.1086	-59.9976	-40.0391	-20.05	-30.5176	19.9585	40.0391	60.0891	80.0171	100.128
82.1	-0.285339	-0.228882	-0.161133	-0.105286	-44.5557	12.8174	70.4956	0.127563	0.167542	0.219116	0.261841	-100.128	-80.1086	-60.0281	-40.0391	-20.05	-61.0352	19.9585	40.0085	60.0281	80.0476	100.128
82.2	-0.284729	-0.228882	-0.161133	-0.105286	-44.2505	12.207	70.8008	0.127869	0.167542	0.219116	0.261841	-100.159	-80.1086	-59.9976	-40.0696	-20.05	-91.5527	19.928	39.978	60.0586	80.1392	100.098
82.3	-0.284424	-0.228882	-0.161438	-0.105286	-43.9453	11.5967	71.4111	0.127869	0.167236	0.219116	0.261841	-100.098	-80.0781	-60.0281	-40.0085	-20.05	-61.0352	19.8975	39.978	60.0281	80.0781	100.098
82.4	-0.284424	-0.229187	-0.161438	-0.10498	-44.2505	11.9019	72.0215	0.127563	0.167236	0.219421	0.262146	-100.098	-80.1392	-60.0586	-40.0085	-19.989	0	19.928	39.978	60.0281	80.0781	100.098
82.5	-0.285034	-0.229187	-0.161438	-0.104675	-44.5557	12.207	72.3267	0.127258	0.166931	0.219421	0.262146	-100.128	-80.1697	-60.0891	-40.0391	-19.989	-30.5176	19.928	40.0391	60.0586	80.0171	100.128
82.6	-0.285645	-0.228882	-0.161743	-0.104675	-44.5557	12.5122	72.3267	0.126953	0.166626	0.219421	0.262146	-100.128	-80.1392	-60.0891	-40.0391	-19.989	0	19.9585	40.0696	60.0586	80.0781	100.159
82.7	-0.286865	-0.228271	-0.161743	-0.10498	-44.5557	12.8174	72.0215	0.126648	0.166321	0.219421	0.261536	-100.159	-80.1392	-60.0586	-40.0085	-20.05	-91.5527	19.928	40.0391	60.0586	80.0476	100.128
82.8	-0.287781	-0.227356	-0.162048	-0.105286	-44.5557	12.8174	72.0215	0.126343	0.166321	0.219421	0.26062	-100.128	-80.1086	-60.0586	-40.0391	-20.0806	-61.0352	19.9585	40.0085	60.0586	80.0781	100.128
82.9	-0.288696	-0.22644	-0.161743	-0.105896	-45.166	12.8174	72.0215	0.126343	0.166016	0.218811	0.26001	-100.159	-80.0781	-60.0586	-40.0696	-20.0806	-122.07	19.9585	40.0085	60.0586	80.1086	100.128
83	-0.289612	-0.226135	-0.161438	-0.106201	-45.4712	12.5122	72.3267	0.126038	0.166016	0.218811	0.259399	-100.098	-80.0781	-59.9976	-40.0696	-20.0806	-30.5176	19.928	40.0391	60.0281	80.1086	100.159
83.1	-0.289917	-0.226135	-0.161133	-0.106506	-46.0815	12.5122	72.6318	0.126343	0.166016	0.219116	0.259705	-100.128	-80.1392	-60.0281	-40.0085	-19.989	0	19.8975	39.978	60.0586	80.0781	100.098
83.2	-0.289612	-0.226746	-0.161133	-0.106201	-46.3867	12.8174	72.6318	0.126953	0.166016	0.219421	0.259705	-100.128	-80.1392	-60.0586	-39.9475	-20.0195	-61.0352	19.928	39.978	60.1196	80.0476	100.098
83.3	-0.289001	-0.227356	-0.160522	-0.105591	-46.3867	13.1226	72.3267	0.127258	0.16571	0.219727	0.26001	-100.159	-80.1697	-60.0891	-40.0391	-20.0806	-30.5176	19.9585	39.978	60.1196	80.0476	100.098
83.4	-0.288086	-0.227966	-0.160522	-0.10498	-45.7764	13.1226	72.3267	0.127258	0.165405	0.220337	0.26001	-100.189	-80.1697	-60.0586	-40.0085	-20.0806	0	20.0195	40.0696	60.0891	80.0476	100.128
83.5	-0.287781	-0.228577	-0.160217	-0.104675	-45.4712	13.1226	72.6318	0.127563	0.165405	0.220947	0.26001	-100.098	-80.1392	-60.0891	-40.0696	-20.1416	-61.0352	19.989	40.0391	60.0586	80.0476	100.128
83.6	-0.288086	-0.228882	-0.160522	-0.10437	-44.8608	12.8174	72.6318	0.127563	0.1651	0.221252	0.26001	-100.159	-80.1086	-60.0586	-40.0696	-20.0806	-30.5176	19.989	40.0391	60.0586	80.0476	100.159
83.7	-0.288391	-0.229187	-0.160828	-0.10437	-44.5557	12.8174	72.3267	0.127869	0.1651	0.221863	0.26062	-100.128	-80.1392	-60.0891	-40.0391	-20.0195	-30.5176	19.9585	39.978	60.0891	80.0781	100.098
83.8	-0.288696	-0.229187	-0.161133	-0.10437	-44.5557	12.8174	72.3267	0.127563	0.165405	0.221558	0.261536	-100.098	-80.1392	-60.0586	-40.0391	-20.05	0	19.9585	40.0391	60.0891	80.0171	100.128
83.9	-0.288391	-0.229187	-0.161133	-0.104675	-45.166	13.4277	72.3267	0.127563	0.166321	0.221558	0.261841	-100.128	-80.1086	-60.0891	-40.0696	-20.05	-30.5176	19.9585	40.0391	60.0891	80.0781	100.098
84	-0.288391	-0.229492	-0.160828	-0.104675	-45.4712	14.0381	72.6318	0.127563	0.167236	0.221252	0.261841	-100.159	-80.1697	-60.0586	-40.0391	-20.0195	-61.0352	20.0195	40.0391	60.0891	80.0781	100.098
84.1	-0.288391	-0.230103	-0.160828	-0.10498	-46.0815	14.6484	72.6318	0.127258	0.167847	0.220947	0.261536	-100.128	-80.1392	-60.0586	-40.0391	-20.0195	-30.5176	19.9585	40.1001	60.0586	80.0476	100.128
84.2	-0.288696	-0.231018	-0.160828	-0.105286	-46.0815	14.6484	72.3267	0.126953	0.168152	0.220642	0.260925	-100.128	-80.1697	-60.0586	-40.0391	-20.05	30.5176	19.989	40.0696	60.0891	80.0476	100.128
84.3	-0.288696	-0.231628	-0.161438	-0.10498	-45.4712	14.3433	72.3267	0.126648	0.168152	0.220642	0.26062	-100.098	-80.1392	-60.0586	-40.0391	-20.0806	-30.5176	19.928	40.0085	60.0891	80.0171	100.128
84.4	-0.289001	-0.231934	-0.162048	-0.10437	-44.8608	13.7329	72.0215	0.126343	0.167847	0.220337	0.260315	-100.128	-80.0781	-60.0281	-40.0391	-20.05	0	19.9585	40.0085	60.0891	80.0476	100.067
84.5	-0.289001	-0.231934	-0.162659	-0.10376	-44.2505	12.8174	71.7163	0.126648	0.167847	0.220032	0.260315	-100.128	-80.0781	-59.9976	-39.978	-19.989	0	19.928	39.978	60.0586	80.0781	100.128
84.6	-0.289001	-0.231934	-0.163269	-0.104065	-44.2505	12.207	71.7163	0.126953	0.167847	0.219421	0.26001	-100.128	-80.1392	-60.0586	-40.0085	-20.0195	-30.5176	19.928	40.0085	60.0281	80.0476	100.098
84.7	-0.288696	-0.231628	-0.163269	-0.10437	-44.2505	11.5967	71.7163	0.126953	0.167542	0.218811	0.259705	-100.128	-80.1392	-60.0586	-40.0391	-19.989	-30.5176	19.8975	40.0391	60.0586	80.0781	100.159
84.8	-0.288391	-0.231323	-0.163269	-0.104675	-43.9453	11.9019	72.0215	0.126953	0.167236	0.218201	0.259399	-100.128	-80.1392	-60.0891	-40.1001	-20.0806	0	19.989	40.0085	60.0891	80.0476	100.128
84.9	-0.288086	-0.230713	-0.163574	-0.104675	-43.9453	12.5122	72.3267	0.126648	0.167542	0.217285	0.259094	-100.159	-80.1392	-60.0586	-40.0391	-20.05	0	19.9585	40.0085	60.0586	80.0171	100.159
85	-0.288391	-0.230103	-0.164185	-0.104675	-43.9453	13.1226	72.6318	0.126343	0.167847	0.216064	0.259399	-100.159	-80.1392	-60.0586	-40.0391	-19.989	0	19.989	40.0696	60.0586	80.0781	100.128
85.1	-0.288696	-0.230103	-0.16449	-0.104675	-43.9453	13.7329	72.937	0.125732	0.168457	0.214844	0.259705	-100.189	-80.1392	-60.0586	-40.0696	-20.05	-61.0352	19.8975	40.0391	60.0281	80.0781	100.128
85.2	-0.288391	-0.230103	-0.16449	-0.10437	-44.2505	14.0381	72.6318	0.125427	0.169067	0.213928	0.260315	-100.098	-80.0781	-60.0586	-40.0391	-20.05	-30.5176	19.989	39.978	60.0281	80.0171	100.098
85.3	-0.288086	-0.230103	-0.16449	-0.104065	-44.5557	14.0381	72.0215	0.125427	0.169067	0.212708	0.26062	-100.098	-80.0781	-60.1196	-40.0085	-20.0195	0	19.9585	40.0085	60.0586	80.0781	100.128
85.4	-0.288086	-0.230103	-0.16449	-0.104065	-44.5557	14.0381	71.7163	0.125732	0.169373	0.212402	0.261536	-100.128	-80.1086	-60.0586	-40.0085	-19.989	0	19.9585	40.0696	60.0586	80.0476	100.098
85.5	-0.288391	-0.229797	-0.16449	-0.104065	-44.8608	13.4277	71.106	0.126038	0.169067	0.212402	0.262756	-100.128	-80.1086	-60.1196	-40.0696	-20.0806	0	20.0195	40.0391	60.0891	80.0171	100.128
85.6	-0.288696	-0.229797	-0.164795	-0.104065	-44.8608	12.8174	70.8008	0.126343	0.168762	0.212402	0.263672	-100.098	-80.1086	-60.0891	-40.0391	-20.0195	-30.5176	20.0195	40.0085	60.0586	80.0171	100.098
85.7	-0.289001	-0.229797	-0.164795	-0.10437	-44.8608	12.8174	70.4956	0.126343	0.168457	0.212708	0.264282	-100.098	-80.1392	-60.0891	-40.0696	-20.0195	30.5176	19.989	40.0391	60.0586	80.0476	100.128
85.8	-0.289001	-0.230103	-0.1651	-0.10498	-44.5557	13.1226	70.4956	0.126343	0.168152	0.213013	0.264893	-100.128	-80.0781	-60.0891	-40.0391	-20.0195	-30.5176	19.989	40.0391	60.0281	80.0781	100.128
85.9	-0.289001	-0.229187	-0.16449	-0.10498	-44.8608	13.1226	70.8008	0.126038	0.168152	0.213318	0.264893	-100.159	-80.1086	-60.1196	-40.0696	-20.0195	-30.5176	20.0195	40.0391	60.0281	80.0171	100.098
86	-0.289001	-0.227661	-0.163879	-0.10437	-44.8608	13.1226	70.4956	0.125427	0.167542	0.213318	0.264282	-100.098	-80.0781	-60.1196	-40.0391	-20.05	-61.0352	19.989	40.0085	60.0586	80.0476	100.159
86.1	-0.289307	-0.22644	-0.162964	-0.104065	-44.5557	13.1226	71.106	0.124512	0.167236	0.213013	0.263367	-100.098	-80.0476	-60.1196	-40.0391	-20.05	-30.5176	19.989	40.0085	60.0281	80.0781	100.098
86.2	-0.289612	-0.22583	-0.162659	-0.104065	-44.2505	13.1226	71.7163	0.124512	0.166931	0.212402	0.262451	-100.128	-80.0781	-60.1196	-40.0696	-20.0195	30.5176	19.928	40.0696	60.0586	80.0476	100.098
86.3	-0.289612	-0.225525	-0.162354	-0.10437	-44.2505	13.4277	72.6318	0.125122	0.167236	0.212402	0.262146	-100.128	-80.1086	-60.0586	-40.0391	-19.989	-61.0352	20.0195	40.0391	60.0891	80.0476	100.098
86.4	-0.289917	-0.22522	-0.162354	-0.10498	-44.5557	13.4277	72.6318	0.125732	0.166931	0.212097	0.262146	-100.128	-80.1086	-60.0891	-40.0391	-19.989	0	20.05	40.0391	60.0281	80.0476	100.128
86.5	-0.290527	-0.225525	-0.162659	-0.105591	-44.5557	13.4277	72.3267	0.126038	0.166626	0.211792	0.262756	-100.128	-80.1086	-60.0586	-40.0391	-20.05	-30.5176	19.9585	40.0391	60.0586	80.0476	100.067
86.6	-0.291443	-0.22583	-0.162964	-0.106201	-44.8608	13.4277	72.0215	0.125732	0.166626	0.211487	0.263367	-100.159	-80.0781	-60.0891	-40.0391	-20.0195	0	20.0195	39.978	60.0586	80.0476	100.128
86.7	-0.292664	-0.22644	-0.162964	-0.106506	-45.166	13.4277	71.7163	0.125732	0.166626	0.211182	0.263367	-100.067	-80.1086	-60.0891	-40.0696	-20.0195	0	19.928	40.0391	60.0586	80.0781	100.128
86.8	-0.294189	-0.227051	-0.162964	-0.106506	-45.4712	13.4277	71.7163	0.126038	0.166626	0.210876	0.263367	-100.067	-80.1086	-60.0586	-40.0391	-20.05	-30.5176	19.9585	40.0391	60.0281	80.0171	100.067
86.9	-0.295105	-0.227356	-0.162659	-0.105896	-45.166	13.7329	71.4111	0.126038	0.166016	0.210876	0.263062	-100.098	-80.0476	-60.0891	-40.0085	-19.9585	-30.5176	19.989	40.0391	60.0891	80.0476	100.128
87	-0.295715	-0.227356	-0.162659	-0.105591	-44.8608	13.4277	71.4111	0.126343	0.1651	0.210571	0.263062	-100.128	-80.1086	-60.0891	-40.0085	-19.989	0	19.9585	40.0391	60.0586	80.0781	100.098
87.1	-0.296021	-0.227356	-0.162659	-0.105286	-44.8608	13.4277	71.4111	0.126343	0.16449	0.210266	0.263367	-100.159	-80.0781	-60.0586	-40.0391	-19.989	30.5176	19.9585	40.0696	60.0891	80.0476	100.128
87.2	-0.296326	-0.227356	-0.162964	-0.105286	-45.166	13.4277	71.106	0.126343	0.164185	0.210266	0.263672	-100.159	-80.0476	-60.0891	-40.0696	-20.05	0	19.989	40.0696	60.0891	80.1086	100.067
87.3	-0.296936	-0.227661	-0.163269	-0.10498	-45.4712	13.4277	71.106	0.126648	0.163879	0.210266	0.264282	-100.159	-80.0476	-60.0891	-40.1001	-20.0195	0	19.9585	40.0391	60.0891	80.0476	100.098
87.4	-0.296936	-0.227966	-0.163269	-0.104675	-46.0815	13.4277	70.8008	0.126953	0.163879	0.210571	0.264893	-100.128	-80.0476	-60.0281	-40.0696	-19.989	-30.5176	19.989	39.978	60.0891	80.0781	100.159
87.5	-0.296631	-0.228271	-0.163269	-0.104675	-46.0815	13.4277	70.8008	0.126953	0.164185	0.210266	0.265198	-100.098	-80.0781	-60.0586	-40.0696	-19.989	0	20.0195	39.978	60.0586	80.0781	100.098
87.6	-0.295715	-0.228577	-0.163269	-0.104675	-45.7764	13.4277	71.106	0.126953	0.16449	0.210266	0.264893	-100.159	-80.0781	-60.0891	-40.0696	-20.0195	0	19.9585	40.0391	60.0586	80.0781	100.098
87.7	-0.2948	-0.228882	-0.162964	-0.104675	-45.4712	13.4277	71.4111	0.126648	0.16449	0.209656	0.263977	-100.098	-80.1086	-60.0891	-40.0696	-19.9585	0	19.9585	40.0391	60.0586	80.0476	100.098
87.8	-0.293884	-0.229492	-0.162964	-0.10498	-45.166	13.4277	71.4111	0.126648	0.164185	0.209351	0.263062	-100.159	-80.1086	-60.0586	-40.0085	-20.0195	61.0352	19.989	40.0391	60.0586	80.0476	100.067
87.9	-0.293579	-0.229492	-0.162659	-0.10498	-45.4712	13.7329	71.7163	0.126648	0.163879	0.20874	0.262451	-100.159	-80.0781	-60.0891	-40.0696	-20.05	0	20.05	40.0696	60.0586	80.0781	100.098
88	-0.292969	-0.229492	-0.162354	-0.10498	-45.4712	14.0381	71.7163	0.126953	0.163574	0.208435	0.262146	-100.189	-80.0476	-60.0586	-40.1306	-20.0806	-61.0352	19.9585	40.0391	60.0586	80.0781	100.098
88.1	-0.292358	-0.229492	-0.162354	-0.10498	-45.7764	14.3433	71.7163	0.126953	0.163269	0.208435	0.262451	-100.159	-80.0781	-60.0586	-40.1001	-20.05	0	20.0195	40.0391	60.0586	80.0476	100.128
88.2	-0.291748	-0.229797	-0.162659	-0.10498	-45.7764	14.3433	72.0215	0.126953	0.162964	0.208435	0.262756	-100.128	-80.1086	-60.0586	-40.1001	-19.989	30.5176	19.9585	40.0391	60.0281	80.1086	100.098
88.3	-0.291748	-0.230103	-0.162354	-0.10437	-45.7764	13.7329	72.0215	0.126953	0.162964	0.208435	0.262756	-100.159	-80.0476	-60.0891	-40.0391	-20.0806	0	19.989	40.0085	59.9976	80.0781	100.067
88.4	-0.291748	-0.231018	-0.162354	-0.10437	-45.4712	13.1226	72.0215	0.126648	0.162659	0.208435	0.262451	-100.159	-80.1392	-60.0891	-40.0696	-19.989	30.5176	19.989	40.0085	59.9976	80.1086	100.098
88.5	-0.292053	-0.231323	-0.162354	-0.104675	-45.4712	12.8174	72.0215	0.126038	0.162659	0.20813	0.262451	-100.159	-80.0781	-60.0891	-40.0696	-20.05	30.5176	20.0195	40.0085	60.0586	80.0476	100.037
88.6	-0.292053	-0.231323	-0.162964	-0.104675	-45.166	13.1226	71.7163	0.125122	0.162659	0.20813	0.262756	-100.22	-80.1392	-60.0891	-40.0696	-20.0195	-30.5176	20.0195	39.978	60.0891	80.0781	100.098
88.7	-0.291748	-0.230713	-0.163879	-0.104675	-45.166	13.1226	71.4111	0.124817	0.162659	0.20813	0.263367	-100.159	-80.0781	-60.0586	-40.1001	-19.989	0	19.989	40.0391	60.0281	80.0476	100.067
88.8	-0.291443	-0.230103	-0.164185	-0.104675	-45.166	12.8174	71.106	0.124512	0.162659	0.20813	0.263977	-100.128	-80.0781	-60.0586	-40.0696	-20.0195	-61.0352	19.989	40.0085	60.0586	80.0781	100.128
88.9	-0.290833	-0.229492	-0.16449	-0.10498	-45.166	12.8174	70.8008	0.124512	0.162659	0.20874	0.264587	-100.159	-80.0781	-60.0281	-40.1001	-20.0195	0	19.989	40.0085	59.9976	80.0781	100.067
89	-0.291138	-0.229187	-0.16449	-0.10498	-45.166	12.8174	70.8008	0.124817	0.162659	0.20874	0.264587	-100.128	-80.0476	-60.0891	-40.0696	-20.0195	0	20.0195	39.978	60.0281	80.1086	100.098
89.1	-0.291748	-0.228882	-0.163879	-0.10498	-45.166	13.1226	70.8008	0.125122	0.162964	0.20874	0.264587	-100.128	-80.0781	-60.0586	-40.1001	-19.989	0	20.0195	39.978	59.9976	80.0476	100.037
89.2	-0.292664	-0.228577	-0.163879	-0.105286	-44.8608	13.4277	70.8008	0.125122	0.162659	0.20874	0.264282	-100.22	-80.0781	-60.0586	-40.0696	-19.989	30.5176	19.989	39.978	60.0281	80.0781	100.098
89.3	-0.293274	-0.228271	-0.163879	-0.105591	-44.5557	13.7329	71.106	0.125427	0.162048	0.209045	0.264587	-100.189	-80.0171	-60.1196	-40.0696	-20.05	0	19.989	40.0391	60.0891	80.0476	100.067
89.4	-0.294189	-0.227661	-0.163574	-0.105591	-44.5557	13.7329	71.106	0.125732	0.161743	0.209045	0.264587	-100.128	-80.0476	-60.0891	-40.0696	-20.0195	-30.5176	20.0195	39.978	60.0281	80.0476	100.037
89.5	-0.294495	-0.227356	-0.163269	-0.105591	-44.5557	13.7329	71.4111	0.125732	0.161743	0.209045	0.265198	-100.159	-80.0781	-60.0891	-40.1001	-20.05	0	19.989	40.0391	60.0281	80.0476	100.067
89.6	-0.2948	-0.227051	-0.162659	-0.105591	-44.8608	14.0381	71.7163	0.126038	0.162048	0.209351	0.265808	-100.159	-80.0476	-60.1196	-40.0391	-19.989	-30.5176	19.989	39.917	60.0281	80.0781	100.098
89.7	-0.29541	-0.227051	-0.162048	-0.105591	-44.8608	14.0381	72.3267	0.126038	0.162354	0.209656	0.266418	-100.128	-80.0781	-60.0891	-40.1001	-20.0195	-30.5176	19.989	39.978	60.0281	80.0781	100.067
89.8	-0.296021	-0.227051	-0.161743	-0.105591	-44.8608	14.0381	72.3267	0.125427	0.162354	0.209961	0.267029	-100.098	-80.0476	-60.0281	-40.0085	-19.989	0	19.928	39.978	59.9976	80.0476	100.037
89.9	-0.295715	-0.227051	-0.161133	-0.105896	-44.5557	14.0381	72.3267	0.125122	0.162354	0.210266	0.267334	-100.159	-80.0781	-60.0891	-40.1001	-19.989	-30.5176	19.928	40.0085	59.9976	80.0476	100.067
90	-0.29541	-0.227051	-0.160522	-0.105896	-44.5557	14.0381	72.0215	0.125122	0.162354	0.210571	0.267944	-100.128	-80.1392	-60.1196	-40.1001	-19.989	-30.5176	20.0195	40.0391	60.1196	80.0171	100.067
90.1	-0.295105	-0.227356	-0.160217	-0.106201	-44.2505	13.7329	71.7163	0.124817	0.162659	0.210571	0.267944	-100.159	-80.0476	-60.0891	-40.0391	-20.0195	30.5176	20.0195	39.978	60.0281	80.0781	100.098
90.2	-0.29541	-0.227661	-0.159607	-0.106506	-44.2505	13.7329	71.7163	0.124817	0.162659	0.210266	0.267639	-100.189	-80.0171	-60.0891	-40.1001	-20.0195	0	20.05	40.0391	59.9976	80.0476	100.128
90.3	-0.295715	-0.227966	-0.158997	-0.107117	-43.9453	13.7329	71.4111	0.125427	0.162659	0.210571	0.267029	-100.159	-80.0476	-60.0891	-40.0696	-20.0195	30.5176	20.0195	40.0085	60.0281	80.0781	100.098
90.4	-0.296021	-0.227966	-0.158997	-0.107422	-44.2505	13.4277	71.4111	0.125732	0.162659	0.210571	0.266418	-100.128	-80.0476	-60.0891	-40.1001	-20.0195	-30.5176	20.0195	40.0391	60.0281	80.0781	100.098
90.5	-0.296631	-0.227661	-0.159302	-0.107117	-44.5557	13.4277	71.106	0.126038	0.162354	0.210266	0.265808	-100.159	-80.0476	-60.1196	-40.0696	-20.0195	30.5176	19.989	39.9475	59.9976	80.0476	100.067
90.6	-0.297546	-0.227356	-0.159607	-0.106812	-44.8608	13.4277	71.4111	0.125732	0.162048	0.209351	0.265503	-100.128	-80.0781	-60.1196	-40.0391	-20.05	0	19.989	39.978	60.0281	80.0476	100.067
90.7	-0.297852	-0.226746	-0.159912	-0.106812	-44.8608	13.1226	71.4111	0.125427	0.161438	0.20813	0.264893	-100.159	-80.0476	-60.1196	-40.1001	-19.989	30.5176	19.9585	40.0391	59.9976	80.1086	100.037
90.8	-0.298157	-0.226746	-0.159607	-0.106506	-44.8608	13.1226	71.7163	0.125122	0.161133	0.206604	0.264587	-100.128	-80.0781	-60.0891	-40.1001	-19.928	30.5176	19.989	40.0085	60.0586	80.0476	100.098
90.9	-0.297852	-0.226746	-0.159302	-0.106506	-44.8608	13.1226	71.4111	0.125122	0.161133	0.205688	0.264893	-100.159	-80.0781	-60.0586	-40.1306	-20.0195	0	19.989	40.0391	60.0586	80.0781	100.159
91	-0.297546	-0.227356	-0.159302	-0.106812	-44.8608	13.4277	71.106	0.125427	0.161133	0.205383	0.264893	-100.159	-80.1086	-60.0891	-40.1001	-20.0195	-61.0352	19.9585	40.0391	59.9976	80.0781	100.067
91.1	-0.297546	-0.227966	-0.159302	-0.106506	-44.8608	13.4277	70.8008	0.125427	0.161133	0.205383	0.264893	-100.128	-80.0781	-60.1196	-40.0696	-20.0195	0	20.0195	39.978	59.9976	80.0781	100.067
91.2	-0.297852	-0.228577	-0.159912	-0.106506	-44.8608	13.7329	70.4956	0.125732	0.161438	0.205994	0.264893	-100.128	-80.0476	-60.1196	-40.0085	-20.0195	0	19.8975	39.978	59.9976	80.1086	100.006
91.3	-0.298157	-0.228577	-0.160217	-0.106506	-44.8608	14.0381	70.4956	0.126038	0.161743	0.206299	0.264893	-100.128	-80.0781	-60.0891	-40.0696	-19.989	0	19.989	39.978	60.0281	80.0476	100.067
91.4	-0.298462	-0.228577	-0.160217	-0.106506	-44.5557	14.0381	70.4956	0.126343	0.162048	0.206604	0.264893	-100.128	-80.0781	-60.0891	-40.0391	-19.989	0	20.05	40.0391	60.0586	80.0476	100.067
91.5	-0.298767	-0.228271	-0.159912	-0.106201	-44.8608	13.7329	70.8008	0.126038	0.161743	0.205994	0.265198	-100.159	-80.0781	-60.0891	-40.1001	-20.0195	30.5176	20.0195	39.9475	60.0586	80.0476	100.128
91.6	-0.298462	-0.228271	-0.159607	-0.105896	-44.8608	14.0381	70.8008	0.126038	0.161133	0.205688	0.265503	-100.159	-80.0781	-60.1196	-40.1001	-20.0195	0	20.0195	39.978	60.0586	80.0171	100.098
91.7	-0.298157	-0.228577	-0.159302	-0.105286	-44.5557	13.7329	70.8008	0.125427	0.160217	0.205383	0.265808	-100.128	-80.0476	-60.0891	-40.1001	-19.9585	0	19.989	40.0696	60.0586	80.0476	100.098
91.8	-0.297852	-0.229492	-0.159302	-0.105286	-44.5557	13.7329	71.106	0.124817	0.159607	0.205078	0.265503	-100.128	-80.0781	-60.0281	-40.0696	-19.9585	0	19.989	39.978	59.9976	80.0781	100.098
91.9	-0.297852	-0.230103	-0.159302	-0.105286	-44.5557	13.7329	71.106	0.124512	0.158997	0.204468	0.265198	-100.128	-80.0476	-60.0281	-40.0696	-19.989	0	19.989	39.978	60.0281	80.1392	100.037
92	-0.298157	-0.230408	-0.158997	-0.105286	-44.2505	13.7329	71.106	0.124817	0.158691	0.204163	0.264893	-100.128	-80.0476	-60.0281	-40.0696	-19.989	0	19.989	39.978	60.0586	80.0781	100.098
92.1	-0.298462	-0.230408	-0.158691	-0.105286	-44.2505	14.3433	70.4956	0.125427	0.158997	0.204163	0.264893	-100.159	-80.0781	-60.0891	-40.1001	-19.989	0	19.989	40.0085	60.0586	80.1392	100.098
92.2	-0.299072	-0.230103	-0.158386	-0.105286	-44.2505	14.0381	70.1904	0.126038	0.159302	0.204468	0.264587	-100.159	-80.0781	-60.0891	-40.0696	-20.0195	30.5176	19.9585	39.978	60.0281	80.0781	100.037
92.3	-0.299683	-0.229797	-0.158386	-0.105286	-43.9453	14.0381	70.1904	0.126038	0.159607	0.204773	0.264282	-100.159	-80.0476	-60.1196	-40.1306	-20.0195	0	19.989	40.0391	60.0586	80.1086	100.037
92.4	-0.299988	-0.229492	-0.158691	-0.105286	-43.6401	13.4277	70.4956	0.125732	0.159607	0.205078	0.263977	-100.189	-80.0476	-60.0586	-40.0696	-20.0195	30.5176	19.989	40.0085	60.0586	80.1086	100.067
92.5	-0.299683	-0.229187	-0.159302	-0.105286	-43.6401	13.1226	70.8008	0.125732	0.159607	0.205078	0.263977	-100.189	-80.0476	-60.0891	-40.0696	-20.0195	30.5176	19.989	40.0391	60.0281	80.0476	100.037
92.6	-0.299683	-0.228882	-0.159607	-0.105591	-43.6401	13.1226	71.106	0.125122	0.159607	0.204773	0.263977	-100.189	-80.0781	-60.0586	-40.1001	-20.0806	-61.0352	19.9585	40.0391	60.0281	80.0781	100.067
92.7	-0.299377	-0.228882	-0.159912	-0.105286	-43.9453	13.4277	71.4111	0.125122	0.159912	0.204773	0.264282	-100.128	-80.0781	-60.0586	-40.1001	-20.05	-30.5176	19.989	39.978	60.0281	80.1086	100.067
92.8	-0.299072	-0.229492	-0.159607	-0.10498	-43.9453	13.4277	71.7163	0.125122	0.160217	0.204468	0.263977	-100.159	-80.0781	-60.0891	-40.1001	-19.989	-30.5176	19.9585	39.978	60.0281	80.0781	100.037
92.9	-0.299072	-0.230103	-0.159607	-0.10498	-44.2505	13.4277	71.7163	0.125427	0.159912	0.204468	0.263977	-100.128	-80.1392	-60.0891	-40.0391	-20.05	0	19.989	40.0085	59.9976	80.0476	100.006
93	-0.299072	-0.230713	-0.159607	-0.104675	-44.5557	13.4277	71.106	0.125427	0.159912	0.204468	0.263367	-100.159	-80.1392	-60.0891	-40.0085	-19.989	0	20.0195	40.0085	60.0281	80.0171	100.098
93.1	-0.299072	-0.231323	-0.159302	-0.104675	-44.8608	13.1226	70.4956	0.125732	0.159912	0.204468	0.263062	-100.189	-80.1086	-60.0891	-40.0696	-20.0195	0	20.05	40.0391	60.0586	80.0781	100.159
93.2	-0.299072	-0.231628	-0.159302	-0.104675	-44.8608	12.8174	70.1904	0.125427	0.160217	0.204468	0.262451	-100.189	-80.0781	-60.1196	-40.1001	-20.0195	-30.5176	20.0195	40.0696	60.0586	80.0476	100.067
93.3	-0.298767	-0.231934	-0.159302	-0.104675	-44.5557	12.8174	70.4956	0.125427	0.160522	0.204163	0.261841	-100.128	-80.0781	-60.0891	-40.1001	-20.05	-61.0352	19.9585	40.0085	60.0586	80.0476	100.098
93.4	-0.298157	-0.231934	-0.159302	-0.104675	-44.2505	12.8174	71.106	0.125732	0.160828	0.204163	0.260925	-100.128	-80.1086	-60.0586	-40.0696	-20.0195	-30.5176	19.928	40.0085	59.9976	80.0476	100.067
93.5	-0.297852	-0.231628	-0.159912	-0.104675	-43.9453	13.1226	71.7163	0.125732	0.161133	0.203857	0.260315	-100.128	-80.1697	-60.0586	-39.978	-20.0195	-30.5176	19.9585	40.0085	60.0891	80.0781	100.128
93.6	-0.297546	-0.231323	-0.160217	-0.104675	-43.9453	13.1226	71.7163	0.125732	0.160828	0.203857	0.26001	-100.159	-80.1086	-60.0891	-40.0391	-20.0195	-61.0352	19.989	39.9475	60.0586	80.1086	100.037
93.7	-0.297546	-0.231323	-0.160522	-0.104675	-44.2505	13.4277	71.7163	0.125427	0.160828	0.203857	0.259705	-100.128	-80.1086	-60.0586	-40.0391	-20.0195	30.5176	19.9585	39.978	60.0281	80.0781	100.067
93.8	-0.297241	-0.231018	-0.160522	-0.10437	-44.5557	13.7329	71.4111	0.125427	0.160828	0.204163	0.26001	-100.128	-80.1086	-60.1196	-40.0696	-20.0195	0	20.0195	40.0696	60.0281	80.0171	100.098
93.9	-0.297241	-0.230713	-0.160217	-0.10437	-44.8608	14.0381	71.106	0.125427	0.160828	0.204468	0.260315	-100.189	-80.0476	-60.1196	-40.0696	-20.0806	-30.5176	19.989	40.0085	60.0891	80.0476	100.098
94	-0.297241	-0.230713	-0.159912	-0.104065	-44.8608	14.3433	71.106	0.125427	0.160522	0.205078	0.260925	-100.128	-80.0781	-60.0281	-40.0696	-20.0195	-30.5176	20.0195	39.978	59.9976	80.0781	100.037
94.1	-0.297852	-0.231323	-0.159912	-0.10376	-44.2505	14.3433	71.7163	0.125732	0.159912	0.205688	0.261536	-100.128	-80.1086	-60.0891	-40.0696	-19.989	-30.5176	19.9585	40.0085	59.9976	80.0781	100.128
94.2	-0.298157	-0.231628	-0.160217	-0.10376	-43.9453	14.3433	72.0215	0.126648	0.159302	0.206299	0.261841	-100.128	-80.1086	-60.0891	-40.0085	-19.989	-30.5176	19.9585	40.0391	59.9976	80.0476	100.098
94.3	-0.298767	-0.231934	-0.159912	-0.104065	-44.2505	14.0381	72.0215	0.126648	0.158691	0.206909	0.262451	-100.037	-80.0781	-60.0891	-40.0696	-20.0195	-30.5176	19.9585	40.0391	60.0281	80.1086	100.067
94.4	-0.299377	-0.231628	-0.159912	-0.104065	-44.8608	13.7329	71.7163	0.126038	0.157471	0.206909	0.262451	-100.128	-80.0781	-60.0891	-40.0696	-20.05	30.5176	19.989	40.0391	60.0891	80.0476	100.128
94.5	-0.299683	-0.231323	-0.159607	-0.104065	-45.166	13.7329	71.106	0.125427	0.156555	0.206604	0.262451	-100.159	-80.0781	-60.1196	-40.0696	-19.989	61.0352	19.989	40.0391	60.0586	80.0171	100.098
94.6	-0.299072	-0.230713	-0.159607	-0.104065	-44.5557	13.7329	70.4956	0.125122	0.155945	0.206299	0.262146	-100.098	-80.0781	-60.0891	-40.0391	-20.0195	-61.0352	19.9585	40.0085	60.0891	80.0476	100.098
94.7	-0.298462	-0.229797	-0.159607	-0.104065	-44.2505	13.4277	70.1904	0.124512	0.15564	0.205994	0.261536	-100.128	-80.1086	-60.0891	-40.0391	-20.0195	0	19.9585	40.0085	60.0281	80.0476	100.067
94.8	-0.297852	-0.229492	-0.159302	-0.10437	-44.2505	13.4277	69.5801	0.124207	0.15564	0.205383	0.261536	-100.159	-80.1086	-60.0891	-40.0391	-20.0195	-30.5176	19.928	40.0696	60.0281	80.0476	100.128
94.9	-0.297241	-0.229187	-0.158997	-0.104675	-44.2505	13.4277	69.2749	0.123901	0.155945	0.204773	0.261536	-100.098	-80.0781	-60.0586	-40.0696	-19.9585	-30.5176	19.928	40.0085	60.0281	80.0476	100.098
95	-0.297241	-0.229797	-0.158997	-0.104675	-44.5557	13.1226	69.2749	0.124207	0.15625	0.204163	0.261536	-100.159	-80.0476	-60.1196	-40.0696	-19.989	0	19.9585	40.0085	60.0586	80.0476	100.037
95.1	-0.297852	-0.230408	-0.158997	-0.105286	-44.5557	13.4277	69.8853	0.124817	0.15686	0.204468	0.261841	-100.128	-80.0476	-60.0891	-40.0391	-19.9585	0	20.0195	40.0085	60.1196	80.0476	100.128
95.2	-0.298767	-0.230713	-0.159302	-0.105896	-44.5557	13.7329	69.8853	0.125427	0.157471	0.205078	0.261841	-100.098	-80.0781	-60.0891	-40.0696	-19.989	30.5176	20.0195	40.0085	60.1196	80.0476	100.067
95.3	-0.300293	-0.231018	-0.159607	-0.106201	-44.2505	14.3433	69.8853	0.125732	0.157471	0.205688	0.261841	-100.128	-80.1086	-60.0891	-40.0696	-20.0195	0	19.989	40.0391	60.0586	80.0476	100.159
95.4	-0.301208	-0.231018	-0.159607	-0.106201	-44.2505	14.6484	70.1904	0.125732	0.157166	0.206299	0.261536	-100.128	-80.1086	-60.0586	-40.0391	-20.0195	30.5176	20.0195	40.0391	60.0281	80.0781	100.128
95.5	-0.302124	-0.231323	-0.158997	-0.105591	-44.2505	14.3433	70.1904	0.125732	0.156555	0.206909	0.261536	-100.159	-80.1086	-60.0586	-40.0696	-20.0195	-30.5176	20.0195	40.0391	60.0281	80.1392	100.128
95.6	-0.302734	-0.231018	-0.158691	-0.105286	-44.5557	14.0381	69.8853	0.125427	0.15625	0.206909	0.261841	-100.128	-80.0781	-60.0891	-40.0696	-20.0195	-61.0352	19.989	40.0391	60.0281	80.1086	100.128
95.7	-0.303345	-0.230713	-0.158691	-0.105286	-45.166	13.7329	69.8853	0.125427	0.15625	0.206909	0.262146	-100.098	-80.1392	-60.0586	-40.1306	-20.0195	30.5176	19.928	39.978	60.0891	80.0781	100.037
95.8	-0.303955	-0.230408	-0.158691	-0.10498	-45.4712	13.7329	69.8853	0.125122	0.15625	0.206604	0.262756	-100.098	-80.1086	-60.0891	-40.0391	-19.989	0	19.989	39.978	60.0891	80.0781	100.128
95.9	-0.304871	-0.230408	-0.158997	-0.104675	-45.4712	14.0381	70.1904	0.125122	0.15625	0.206299	0.263062	-100.128	-80.0781	-60.0281	-40.0391	-19.989	0	19.989	40.0391	60.0586	80.0476	100.098
96	-0.305481	-0.230713	-0.159607	-0.10437	-45.4712	14.0381	70.4956	0.125427	0.15625	0.206604	0.263367	-100.159	-80.1086	-60.0891	-40.0696	-20.0195	30.5176	20.0195	40.0391	60.0891	80.0476	100.098
96.1	-0.306091	-0.230713	-0.160217	-0.104675	-45.7764	14.3433	71.106	0.125732	0.155945	0.206909	0.263672	-100.128	-80.0476	-60.0891	-40.0696	-20.0195	-30.5176	19.989	40.0696	60.0586	80.0476	100.159
96.2	-0.306396	-0.230408	-0.160522	-0.10498	-45.7764	14.0381	71.106	0.125427	0.155945	0.206909	0.263672	-100.098	-80.0781	-60.0891	-40.0696	-20.0195	0	19.989	40.0391	60.0281	80.0476	100.067
96.3	-0.306396	-0.230408	-0.161133	-0.105591	-45.4712	13.4277	71.106	0.125122	0.15564	0.206604	0.263062	-100.159	-80.0781	-60.1196	-40.0391	-20.0195	30.5176	19.989	40.0391	60.0281	80.0781	100.098
96.4	-0.306091	-0.230103	-0.161438	-0.105591	-44.8608	13.1226	70.8008	0.124817	0.155945	0.205994	0.262146	-100.098	-80.0781	-60.0891	-40.0391	-20.0195	0	19.989	40.0696	60.0281	80.0781	100.067
96.5	-0.305481	-0.230103	-0.162048	-0.105591	-44.8608	13.1226	70.8008	0.124817	0.155945	0.205383	0.261536	-100.006	-80.1392	-60.0586	-40.0391	-20.0195	30.5176	20.0195	39.978	60.0891	80.0476	100.098
96.6	-0.304871	-0.229797	-0.162354	-0.105591	-44.8608	13.1226	70.4956	0.124817	0.15625	0.205383	0.261841	-100.128	-80.0781	-60.0586	-40.0391	-19.989	0	20.0195	40.0085	60.0586	80.0476	100.067
96.7	-0.303955	-0.229492	-0.162354	-0.105591	-45.166	13.1226	70.1904	0.125122	0.155945	0.205688	0.262146	-100.098	-80.1086	-60.1196	-40.0391	-19.989	0	20.0195	40.0391	60.0891	80.0171	100.128
96.8	-0.30304	-0.229187	-0.162659	-0.105591	-44.8608	12.5122	70.1904	0.125427	0.155945	0.206299	0.262756	-100.098	-80.1392	-60.1196	-40.0391	-20.0195	-61.0352	20.0195	40.0696	60.0586	80.0171	100.098
96.9	-0.302734	-0.229492	-0.162659	-0.105591	-44.2505	12.5122	70.1904	0.125732	0.155945	0.206604	0.263367	-100.159	-80.0781	-60.0891	-40.1001	-20.0195	0	20.05	40.0391	60.0891	80.1086	100.159
97	-0.302734	-0.229797	-0.162964	-0.105591	-43.6401	12.8174	70.1904	0.126038	0.156555	0.207214	0.263672	-100.128	-80.0781	-60.0281	-40.0696	-20.0806	61.0352	19.989	40.0696	60.0281	80.0781	100.037
97.1	-0.30304	-0.230103	-0.162964	-0.105286	-43.6401	13.1226	69.5801	0.126038	0.157471	0.20813	0.263672	-100.098	-80.0781	-60.1196	-40.0391	-20.05	0	19.989	40.0391	60.0586	80.0476	100.037
97.2	-0.30304	-0.231018	-0.162659	-0.105286	-43.9453	13.4277	69.2749	0.126038	0.158386	0.20874	0.263367	-100.128	-80.1392	-60.0891	-39.978	-20.0195	0	19.9585	40.0391	60.0586	80.0171	100.067
97.3	-0.303345	-0.231628	-0.162354	-0.105591	-44.2505	13.4277	69.2749	0.126038	0.158691	0.20874	0.262756	-100.037	-80.1086	-60.1196	-40.0696	-19.989	30.5176	19.989	40.0696	60.0891	80.0171	100.037
97.4	-0.303345	-0.232239	-0.162354	-0.105896	-43.9453	13.4277	69.8853	0.125732	0.158997	0.207825	0.262146	-100.159	-80.1086	-60.1196	-39.978	-20.05	0	19.9585	40.0391	60.1501	79.9561	100.098
97.5	-0.303345	-0.232239	-0.162354	-0.105896	-43.9453	13.7329	70.4956	0.125732	0.158386	0.206604	0.262146	-100.128	-80.1392	-60.1196	-40.0391	-19.9585	30.5176	20.0195	40.1001	60.0891	80.0171	100.128
97.6	-0.303345	-0.231934	-0.162659	-0.105896	-43.9453	13.7329	70.8008	0.125732	0.157776	0.205688	0.262451	-100.128	-80.0781	-60.0281	-40.1001	-20.05	0	20.0195	40.1306	60.0891	80.0476	100.128
97.7	-0.303345	-0.231323	-0.162354	-0.105896	-44.2505	13.1226	70.8008	0.126038	0.15686	0.205078	0.262756	-100.128	-80.1086	-60.0891	-40.0696	-19.989	0	20.0195	40.0696	60.0586	80.0171	100.098
97.8	-0.30365	-0.230713	-0.162354	-0.105896	-44.2505	12.8174	70.8008	0.126343	0.15625	0.204773	0.263062	-100.159	-80.1086	-60.0586	-40.0391	-20.05	0	19.9585	40.0391	60.0281	80.0476	100.098
97.9	-0.303955	-0.230103	-0.161743	-0.106201	-44.5557	12.5122	70.4956	0.126648	0.15564	0.204163	0.263062	-100.098	-80.0781	-60.1196	-40.0391	-19.989	0	20.0195	40.0085	60.0891	79.9866	100.098
98	-0.30365	-0.229797	-0.161743	-0.106506	-44.8608	12.5122	70.4956	0.126953	0.155334	0.203857	0.262756	-100.098	-80.0781	-60.1196	-40.0391	-20.0195	0	20.0195	40.0391	60.0586	80.0171	100.098
98.1	-0.303345	-0.229492	-0.161438	-0.106506	-44.5557	12.8174	70.8008	0.127258	0.154724	0.203857	0.261841	-100.098	-80.0781	-60.1196	-40.0085	-20.0195	30.5176	20.0195	40.0085	60.0586	80.0171	100.098
98.2	-0.303345	-0.228882	-0.161438	-0.106812	-44.2505	12.8174	70.8008	0.127563	0.154724	0.203552	0.260925	-100.098	-80.0781	-60.1196	-40.0085	-19.989	0	19.989	40.0696	60.0891	79.9866	100.098
98.3	-0.303345	-0.228271	-0.161743	-0.106506	-43.6401	13.4277	70.8008	0.127258	0.154419	0.203552	0.26001	-100.098	-80.1086	-60.1196	-40.0696	-19.989	0	20.0195	40.0391	60.0891	79.9866	100.159
98.4	-0.303955	-0.227966	-0.161743	-0.106201	-43.6401	13.7329	70.8008	0.126648	0.154419	0.203552	0.259399	-100.067	-80.0476	-60.1196	-40.0696	-20.0195	-30.5176	20.05	40.0391	60.0586	80.0171	100.128
98.5	-0.30426	-0.228271	-0.162048	-0.105591	-43.335	13.7329	71.106	0.126343	0.154419	0.203552	0.259094	-100.128	-80.0781	-60.0586	-40.0696	-20.0195	0	19.989	40.0696	60.0586	79.9866	100.128
98.6	-0.30426	-0.228577	-0.162048	-0.10498	-43.335	13.7329	71.106	0.126038	0.154419	0.203552	0.258789	-100.037	-80.1086	-60.0891	-40.0085	-19.9585	30.5176	19.989	40.0085	60.0586	80.0171	100.098
98.7	-0.303955	-0.229492	-0.162354	-0.10437	-43.335	13.7329	71.106	0.126343	0.154114	0.203552	0.258484	-100.067	-80.1392	-60.0586	-39.978	-19.989	0	19.989	40.0085	60.0586	80.0171	100.128
98.8	-0.303955	-0.230103	-0.162354	-0.104065	-43.335	13.4277	71.106	0.126343	0.154114	0.203552	0.258484	-100.037	-80.1392	-60.0891	-40.0085	-19.928	0	20.0195	40.0085	60.0891	80.0781	100.128
98.9	-0.303955	-0.230713	-0.162048	-0.10376	-43.6401	13.1226	71.106	0.125732	0.154419	0.203857	0.258179	-100.067	-80.1086	-60.1501	-40.0391	-20.0195	0	19.9585	40.0391	60.0586	80.0476	100.098
99	-0.303955	-0.231323	-0.161743	-0.10376	-44.5557	13.1226	70.8008	0.125427	0.154419	0.204163	0.258179	-100.067	-80.0781	-60.1196	-40.0085	-19.989	0	19.989	40.0696	60.0586	80.0171	100.128
99.1	-0.30365	-0.231628	-0.161133	-0.10376	-44.8608	13.4277	70.4956	0.125427	0.154724	0.204468	0.258484	-100.067	-80.0781	-60.0891	-40.0391	-20.0195	0	20.0195	40.0391	60.0586	80.0171	100.128
99.2	-0.30365	-0.231628	-0.160828	-0.10376	-45.166	13.4277	70.4956	0.126038	0.154724	0.205078	0.258484	-100.098	-80.0781	-60.0586	-40.1001	-19.989	0	19.9585	40.0391	60.0891	80.0476	100.128
99.3	-0.30365	-0.231018	-0.160828	-0.10437	-44.8608	13.4277	70.1904	0.126953	0.155334	0.205688	0.258484	-100.128	-80.1086	-60.0586	-40.1001	-19.989	0	19.989	40.0391	60.0586	79.9866	100.128
99.4	-0.303345	-0.230408	-0.160828	-0.104675	-44.5557	13.1226	70.1904	0.127869	0.155945	0.206604	0.258179	-100.037	-80.1086	-60.1196	-40.0696	-20.05	0	19.989	40.0696	60.0891	80.0476	100.067
99.5	-0.302734	-0.230408	-0.160828	-0.105286	-44.5557	13.1226	70.4956	0.128174	0.15625	0.206909	0.257874	-100.098	-80.1086	-60.1196	-40.0391	-19.989	30.5176	19.989	40.0391	60.1196	80.0476	100.098
99.6	-0.302124	-0.230408	-0.160828	-0.105591	-44.5557	13.1226	70.8008	0.127869	0.15686	0.206909	0.258179	-100.037	-80.0781	-60.1196	-40.0696	-19.989	30.5176	20.0195	40.0696	60.1196	80.0171	100.128
99.7	-0.301819	-0.230408	-0.160828	-0.105591	-44.8608	13.4277	71.106	0.126953	0.156555	0.206604	0.258789	-100.098	-80.0781	-60.1196	-40.0391	-19.9585	30.5176	19.989	40.0391	60.1501	80.0476	100.128
99.8	-0.301514	-0.230713	-0.160522	-0.10498	-44.8608	13.1226	71.106	0.126038	0.15625	0.206604	0.26001	-100.159	-80.1392	-60.1196	-40.0391	-20.0195	0	20.0195	40.0696	60.0891	80.0476	100.159
99.9	-0.301819	-0.231323	-0.160522	-0.104675	-44.5557	13.1226	71.4111	0.125427	0.155945	0.206299	0.26123	-100.098	-80.1086	-60.0586	-40.0696	-20.0806	0	20.05	40.0391	60.1196	80.0781	100.128
100	-0.302429	-0.231934	-0.160828	-0.104065	-44.5557	13.1226	71.4111	0.124817	0.155945	0.205994	0.262451	-100.128	-80.0781	-60.0891	-40.0696	-20.0806	30.5176	19.989	40.0391	60.0891	80.0476	100.159
100.1	-0.30304	-0.232849	-0.160828	-0.10376	-44.5557	13.1226	71.4111	0.124512	0.15564	0.205994	0.263062	-100.098	-80.0781	-60.0891	-40.0391	-19.989	-30.5176	19.989	40.0391	60.0586	80.0476	100.128
100.2	-0.30304	-0.233154	-0.161133	-0.103455	-44.5557	13.1226	71.106	0.124207	0.15564	0.205994	0.263672	-100.098	-80.1086	-60.0891	-40.0391	-20.0195	30.5176	19.989	40.0391	60.0891	80.0476	100.098
100.3	-0.30304	-0.233765	-0.161438	-0.10376	-44.2505	13.1226	70.4956	0.124207	0.155945	0.206604	0.263367	-100.098	-80.1392	-60.1196	-40.0391	-20.0195	61.0352	19.989	40.0085	60.1196	79.9866	100.159
100.4	-0.303955	-0.234375	-0.161743	-0.104065	-44.2505	13.1226	69.8853	0.124512	0.156555	0.206909	0.263062	-100.128	-80.1697	-60.0586	-40.0696	-20.0195	0	20.05	40.0391	60.0891	80.0171	100.128
100.5	-0.305176	-0.234985	-0.161743	-0.10437	-44.2505	13.1226	69.5801	0.125122	0.15686	0.207214	0.262756	-100.098	-80.1086	-60.0586	-40.0696	-20.05	-61.0352	19.989	40.0696	60.0891	80.0171	100.098
100.6	-0.306396	-0.235291	-0.161743	-0.10437	-44.5557	13.4277	69.8853	0.125732	0.15686	0.20752	0.262451	-100.159	-80.0171	-60.0891	-40.1001	-20.0195	-30.5176	20.0195	40.0696	60.0281	80.0476	100.098
100.7	-0.307617	-0.234985	-0.161438	-0.10437	-44.5557	13.7329	70.1904	0.126648	0.15625	0.20752	0.262451	-100.098	-80.0171	-60.0891	-40.1001	-20.0195	30.5176	20.05	40.0696	60.0281	80.0476	100.098
100.8	-0.307922	-0.234375	-0.161133	-0.10437	-44.5557	13.7329	70.4956	0.126953	0.15564	0.20752	0.262756	-100.128	-80.0781	-60.0891	-40.0696	-19.989	30.5176	19.9585	40.0391	60.0586	79.9866	100.067
100.9	-0.307617	-0.233459	-0.160828	-0.104675	-44.2505	13.1226	71.106	0.127258	0.155029	0.20752	0.263367	-100.159	-80.1697	-60.0891	-40.0391	-20.0195	30.5176	19.9585	40.0085	60.0891	80.0476	100.098
101	-0.307312	-0.232849	-0.160522	-0.10498	-44.2505	12.8174	71.4111	0.127563	0.155029	0.207825	0.264282	-100.128	-80.1392	-60.0586	-40.0391	-20.0195	30.5176	20.05	40.0391	60.1196	79.9866	100.128
101.1	-0.306396	-0.232544	-0.160522	-0.10498	-44.2505	12.8174	71.4111	0.127563	0.155334	0.20813	0.264893	-100.098	-80.1392	-60.1196	-40.0391	-20.05	61.0352	20.0195	40.0391	60.0586	80.0171	100.067
101.2	-0.305481	-0.232544	-0.160522	-0.105286	-44.8608	13.1226	71.4111	0.127258	0.15564	0.20874	0.264587	-100.128	-80.0781	-60.1196	-40.0085	-20.0195	0	20.05	40.0696	60.0586	80.0476	100.128
101.3	-0.304871	-0.232544	-0.160828	-0.105591	-44.8608	13.4277	71.106	0.127258	0.155945	0.20874	0.263977	-100.128	-80.1392	-60.0891	-40.0391	-20.0195	0	20.0195	40.1306	60.0586	80.0476	100.098
101.4	-0.304565	-0.232849	-0.161438	-0.105896	-45.166	13.4277	70.8008	0.126953	0.15625	0.208435	0.263062	-100.128	-80.1086	-60.0891	-40.0696	-20.0195	30.5176	20.0806	40.0696	60.0586	80.0476	100.128
101.5	-0.304871	-0.232849	-0.161743	-0.106201	-45.166	13.1226	70.4956	0.127258	0.15564	0.207825	0.262451	-100.128	-80.0171	-60.1196	-40.0696	-19.989	0	20.05	40.0696	60.0586	80.0476	100.098
101.6	-0.304871	-0.232849	-0.161743	-0.106201	-45.166	12.8174	70.1904	0.126953	0.155029	0.206909	0.262451	-100.128	-80.0781	-60.1196	-40.0696	-20.0195	30.5176	20.0195	40.0085	60.0586	80.0171	100.067
101.7	-0.304565	-0.232849	-0.161743	-0.105896	-45.166	12.8174	69.8853	0.126953	0.154419	0.206299	0.262756	-100.128	-80.1086	-60.0891	-40.0391	-19.9585	0	19.9585	40.1001	60.0586	80.1086	100.006
101.8	-0.30426	-0.232849	-0.161743	-0.105896	-45.4712	12.8174	69.5801	0.127258	0.154419	0.205688	0.263367	-100.067	-80.1392	-60.1501	-40.0696	-20.0195	30.5176	19.989	40.0391	60.0586	80.0171	100.098
101.9	-0.304565	-0.233154	-0.161743	-0.105591	-45.4712	13.1226	69.8853	0.127563	0.154724	0.205383	0.263672	-100.098	-80.0781	-60.1196	-39.978	-20.0195	30.5176	20.0195	40.0391	60.0281	80.0171	100.159
102	-0.304565	-0.233154	-0.161743	-0.105591	-45.4712	13.7329	70.1904	0.127563	0.155334	0.205688	0.263672	-100.128	-80.0781	-60.0891	-40.0696	-20.0195	0	19.989	40.0696	60.0586	80.0171	100.098
102.1	-0.305176	-0.233154	-0.162048	-0.105591	-45.166	14.0381	70.1904	0.127258	0.155945	0.205994	0.263672	-100.159	-80.0476	-60.0586	-40.0696	-20.0195	0	20.05	40.0696	60.0586	80.0476	100.067
102.2	-0.305481	-0.232849	-0.162354	-0.105896	-45.166	14.3433	70.1904	0.126648	0.156555	0.206604	0.263672	-100.159	-80.0476	-60.0891	-40.0696	-20.05	0	19.989	40.0391	60.0891	80.0476	100.098
102.3	-0.306702	-0.232544	-0.162659	-0.105591	-44.8608	14.3433	70.1904	0.126343	0.157166	0.206909	0.263672	-100.159	-80.0781	-60.1501	-40.0391	-20.05	0	19.989	39.978	60.0586	79.9866	100.098
102.4	-0.307312	-0.232849	-0.163269	-0.105591	-44.5557	14.3433	69.8853	0.126648	0.157471	0.20752	0.263672	-100.159	-80.1697	-60.1196	-40.0085	-20.0195	30.5176	19.9585	40.0085	60.0586	80.0171	100.037
102.5	-0.307312	-0.233154	-0.163574	-0.105896	-44.8608	13.4277	70.1904	0.126953	0.157166	0.207825	0.263977	-100.128	-80.1392	-60.0891	-40.0391	-19.989	0	19.989	40.0085	60.1501	80.0476	100.098
102.6	-0.307007	-0.233154	-0.163269	-0.106201	-45.7764	12.5122	70.4956	0.127563	0.15686	0.20752	0.263977	-100.067	-80.1392	-60.0891	-40.0085	-19.9585	0	20.0195	40.0391	60.0586	80.0171	100.128
102.7	-0.307007	-0.233154	-0.162659	-0.105896	-46.0815	11.9019	70.1904	0.127563	0.155945	0.206604	0.263977	-100.098	-80.1392	-60.0891	-40.0391	-19.989	30.5176	20.05	40.0391	60.0586	80.0171	100.098
102.8	-0.307617	-0.233154	-0.162048	-0.105896	-46.0815	12.207	70.1904	0.127563	0.15564	0.205994	0.263367	-100.159	-80.0171	-60.0281	-40.1001	-19.989	-30.5176	19.9585	40.0391	60.0891	80.0781	100.128
102.9	-0.308228	-0.233459	-0.161743	-0.105896	-45.4712	12.207	70.1904	0.127563	0.15625	0.205688	0.262756	-100.159	-80.0781	-60.0586	-40.0696	-20.0195	0	19.9585	40.0391	60.0586	80.0476	100.128
103	-0.308533	-0.233459	-0.162048	-0.105896	-44.8608	12.207	70.4956	0.127258	0.156555	0.206299	0.262451	-100.128	-80.0781	-60.0586	-40.0391	-20.05	-30.5176	19.989	40.0391	60.0891	80.0476	100.098
103.1	-0.308838	-0.233459	-0.162048	-0.106506	-44.2505	12.5122	70.8008	0.127258	0.156555	0.206909	0.262451	-100.128	-80.1086	-60.0891	-40.0696	-20.0195	0	19.9585	39.978	59.9976	80.0781	100.098
103.2	-0.308533	-0.233765	-0.162354	-0.106506	-43.9453	13.1226	70.8008	0.127563	0.156555	0.207214	0.262451	-100.159	-80.1086	-60.0586	-40.0085	-19.989	30.5176	19.989	40.0085	60.0891	80.0781	100.128
103.3	-0.307922	-0.234375	-0.162659	-0.106201	-43.9453	13.4277	70.8008	0.127563	0.15625	0.20752	0.262146	-100.128	-80.0781	-60.0891	-40.0696	-20.0195	-30.5176	19.989	40.0085	60.0891	80.0781	100.128
103.4	-0.307312	-0.235291	-0.162659	-0.106201	-43.9453	13.1226	71.106	0.127869	0.156555	0.207214	0.261841	-100.159	-80.0476	-60.0891	-40.0696	-19.989	-30.5176	19.989	40.0391	60.0891	80.0476	100.159
103.5	-0.306702	-0.235901	-0.162048	-0.105896	-43.9453	12.8174	71.106	0.127563	0.157166	0.206909	0.261841	-100.189	-80.1086	-60.1196	-40.0391	-19.9585	0	19.989	40.0696	60.0891	80.0476	100.128
103.6	-0.306396	-0.236206	-0.161438	-0.105896	-43.9453	12.8174	70.8008	0.127563	0.157166	0.206299	0.261841	-100.159	-80.0781	-60.0281	-40.1001	-20.05	-30.5176	20.0195	40.0085	60.0586	80.0476	100.067
103.7	-0.306396	-0.236206	-0.161133	-0.105896	-44.2505	12.8174	70.4956	0.127869	0.157166	0.206299	0.262451	-100.098	-80.0781	-60.0586	-40.0391	-20.0195	-30.5176	19.928	40.0085	60.0281	80.0476	100.098
103.8	-0.306396	-0.236511	-0.160828	-0.105591	-44.5557	12.8174	70.4956	0.127869	0.157166	0.206604	0.262756	-100.098	-80.1086	-60.0891	-40.0696	-20.0195	-30.5176	19.928	40.0085	60.0281	80.0781	100.159
103.9	-0.306396	-0.236206	-0.160522	-0.105286	-44.5557	12.8174	70.4956	0.128174	0.157166	0.206909	0.263062	-100.098	-80.1392	-60.1196	-40.0391	-20.0195	0	20.0195	39.978	60.0281	80.0781	100.098
104	-0.306396	-0.236206	-0.160828	-0.105286	-44.8608	13.1226	70.4956	0.128174	0.157471	0.20752	0.263062	-100.128	-80.1086	-60.0891	-40.0696	-20.0195	0	19.9585	40.0085	59.9976	80.0476	100.128
104.1	-0.306091	-0.236206	-0.160828	-0.10498	-44.8608	13.1226	70.1904	0.127869	0.157471	0.207825	0.262756	-100.098	-80.0476	-60.1196	-40.0391	-20.0195	61.0352	20.0195	40.0391	60.0891	80.1086	100.098
104.2	-0.305786	-0.236511	-0.160828	-0.10498	-45.166	13.1226	69.8853	0.127869	0.157471	0.207825	0.262756	-100.128	-80.0781	-60.0891	-40.0696	-20.05	-30.5176	19.989	40.0085	60.0891	80.0476	100.098
104.3	-0.305176	-0.236816	-0.161133	-0.10498	-45.166	13.1226	69.5801	0.127563	0.157471	0.207825	0.262756	-100.098	-80.0781	-60.0586	-40.0391	-20.0195	-30.5176	19.9585	40.0696	60.0586	80.0476	100.067
104.4	-0.30426	-0.237122	-0.161133	-0.105286	-45.4712	13.1226	69.2749	0.127258	0.157471	0.20752	0.263062	-100.159	-80.0781	-60.0281	-40.1001	-20.0195	0	19.989	40.0085	60.0586	80.1086	100.067
104.5	-0.30365	-0.237427	-0.161133	-0.105591	-45.4712	13.4277	69.2749	0.126953	0.157166	0.207214	0.263367	-100.128	-80.0781	-60.0281	-40.0696	-20.0195	-30.5176	19.9585	40.0696	60.0281	80.1392	100.159
104.6	-0.30365	-0.237427	-0.161133	-0.105896	-45.166	13.7329	69.5801	0.126953	0.157166	0.206909	0.263977	-100.128	-80.1086	-60.0891	-40.0696	-20.05	0	20.0195	40.0391	60.0586	80.1086	100.067
104.7	-0.30365	-0.237122	-0.160828	-0.105896	-44.8608	14.0381	70.1904	0.126953	0.15686	0.207214	0.264587	-100.128	-80.1086	-60.0586	-40.0696	-20.05	-61.0352	19.9585	40.0085	59.9976	80.0476	100.037
104.8	-0.303955	-0.237122	-0.160217	-0.105896	-44.5557	14.0381	70.4956	0.126953	0.15686	0.207825	0.265198	-100.128	-80.1392	-60.0586	-40.0085	-20.0195	30.5176	19.989	40.0391	60.0891	80.0781	100.098
104.9	-0.303955	-0.237122	-0.159912	-0.105591	-44.2505	14.0381	70.8008	0.126648	0.156555	0.208435	0.265808	-100.128	-80.1086	-60.0891	-40.0696	-20.0806	0	19.989	40.0085	60.0891	80.0476	100.098
105	-0.303955	-0.237732	-0.159607	-0.105591	-43.9453	13.7329	70.8008	0.126648	0.15686	0.209045	0.266113	-100.128	-80.2002	-60.0586	-40.0085	-20.0195	-61.0352	19.9585	40.0696	60.0586	80.0781	100.098
105.1	-0.30365	-0.238037	-0.159912	-0.105591	-43.9453	13.7329	70.8008	0.126648	0.157166	0.209656	0.266113	-100.159	-80.1086	-60.0281	-40.0696	-20.0195	0	20.0195	40.0391	60.0586	80.0476	100.098
105.2	-0.303345	-0.238037	-0.159912	-0.105896	-43.9453	13.7329	70.4956	0.126343	0.157776	0.209656	0.265808	-100.159	-80.1086	-60.0586	-40.0391	-20.0806	-61.0352	19.989	40.0391	60.0281	80.1086	100.067
105.3	-0.303345	-0.237427	-0.160217	-0.105896	-44.5557	13.7329	70.1904	0.126343	0.158081	0.209961	0.264893	-100.189	-80.1392	-60.0281	-40.0391	-20.0195	-30.5176	19.9585	40.0391	60.0586	80.0781	100.098
105.4	-0.303345	-0.236816	-0.160522	-0.105896	-44.5557	13.4277	69.8853	0.125732	0.158386	0.209961	0.264282	-100.128	-80.1392	-60.0891	-40.0696	-20.05	-30.5176	19.928	39.978	60.0586	80.0476	100.067
105.5	-0.303345	-0.236511	-0.160828	-0.105896	-44.2505	13.4277	69.8853	0.125122	0.157776	0.210266	0.263977	-100.128	-80.1392	-59.9976	-40.0391	-20.0195	0	19.9585	40.0085	60.0891	80.0476	100.098
105.6	-0.303345	-0.236206	-0.161438	-0.105591	-44.2505	13.1226	69.8853	0.124817	0.157166	0.210571	0.264587	-100.098	-80.1392	-60.0586	-40.0391	-20.05	0	19.989	39.978	60.0281	80.0476	100.128
105.7	-0.30365	-0.235901	-0.161743	-0.105591	-44.5557	13.1226	70.1904	0.124512	0.15686	0.210876	0.265808	-100.159	-80.0781	-60.0586	-40.0391	-20.0195	-30.5176	19.9585	40.0391	60.0891	80.0476	100.189
105.8	-0.303955	-0.235291	-0.161743	-0.104675	-44.5557	13.1226	70.1904	0.124207	0.156555	0.210876	0.267029	-100.159	-80.0781	-60.0586	-40.0696	-20.0806	0	19.9585	40.0085	60.0281	80.0476	100.098
105.9	-0.304565	-0.234985	-0.161133	-0.104065	-44.5557	13.4277	70.1904	0.124512	0.15625	0.211182	0.267639	-100.189	-80.0476	-60.0281	-40.0696	-20.05	-30.5176	19.928	40.0391	60.0281	80.1392	100.128
106	-0.305481	-0.234375	-0.160828	-0.103455	-44.2505	13.7329	70.4956	0.125122	0.15625	0.210876	0.267944	-100.159	-80.0476	-60.0891	-40.0085	-20.0806	-30.5176	19.9585	40.0391	60.0281	80.0476	100.067
106.1	-0.306396	-0.23407	-0.160217	-0.102844	-43.9453	13.7329	70.4956	0.125732	0.15625	0.210571	0.268555	-100.128	-80.1392	-60.0586	-40.0391	-20.0195	30.5176	19.9585	39.978	60.0586	80.0476	100.128
106.2	-0.306396	-0.234375	-0.159607	-0.102844	-43.6401	13.4277	70.8008	0.126343	0.155945	0.210571	0.26947	-100.128	-80.1392	-60.0891	-40.0391	-20.0195	-30.5176	19.989	39.978	60.0281	80.0171	100.098
106.3	-0.306091	-0.234985	-0.159302	-0.102539	-43.6401	12.8174	70.8008	0.126343	0.15564	0.210266	0.270386	-100.128	-80.1086	-60.0891	-40.0696	-20.0195	-61.0352	19.9585	40.0391	60.0891	80.0171	100.159
106.4	-0.305481	-0.235596	-0.159302	-0.102844	-43.9453	12.5122	70.8008	0.126038	0.155334	0.209656	0.271301	-100.159	-80.1697	-60.0281	-40.0085	-20.0806	-30.5176	20.0195	39.978	60.0586	80.0476	100.128
106.5	-0.304871	-0.236206	-0.159607	-0.103149	-44.2505	12.8174	70.4956	0.126038	0.154724	0.20874	0.271606	-100.128	-80.0781	-60.0281	-40.0696	-20.05	-30.5176	19.928	40.0696	60.0586	80.0476	100.098
106.6	-0.304871	-0.237122	-0.160217	-0.103455	-44.2505	13.1226	70.1904	0.126343	0.153809	0.20752	0.271912	-100.189	-80.0476	-60.0586	-40.0696	-20.05	-30.5176	19.9585	39.978	59.9976	80.0476	100.098
106.7	-0.304871	-0.237427	-0.160828	-0.10376	-44.5557	13.4277	69.8853	0.126648	0.152893	0.206604	0.271912	-100.128	-80.0781	-60.0586	-40.1306	-20.05	-30.5176	19.9585	40.0391	60.0891	80.0781	100.098
106.8	-0.305176	-0.238037	-0.161133	-0.104065	-44.5557	13.4277	69.8853	0.126953	0.152588	0.206299	0.271912	-100.128	-80.0781	-60.0281	-40.0085	-20.0195	-30.5176	19.9585	39.978	59.9976	80.0781	100.098
106.9	-0.305176	-0.238037	-0.161133	-0.104065	-44.2505	13.1226	69.8853	0.126953	0.152283	0.206604	0.272217	-100.128	-80.1086	-60.0891	-40.0391	-20.0195	30.5176	19.928	40.0085	60.0586	80.0476	100.098
107	-0.305176	-0.238342	-0.160828	-0.10376	-44.2505	12.8174	70.1904	0.126953	0.152588	0.207214	0.272217	-100.159	-80.1392	-60.0586	-40.0391	-20.05	-30.5176	19.9585	40.0085	60.0281	80.0476	100.098
107.1	-0.305481	-0.238342	-0.160522	-0.10376	-44.2505	13.1226	70.1904	0.126953	0.152588	0.20752	0.272217	-100.128	-80.1392	-60.0891	-39.978	-19.989	-61.0352	19.989	39.9475	60.0586	80.0781	100.128
107.2	-0.305481	-0.238342	-0.160522	-0.103455	-44.5557	13.1226	70.4956	0.126953	0.152588	0.207825	0.272217	-100.159	-80.0781	-60.0586	-40.0696	-20.0806	-61.0352	19.9585	40.0391	60.0586	80.1392	100.128
107.3	-0.305176	-0.238342	-0.160522	-0.103455	-44.8608	13.4277	70.4956	0.126343	0.152893	0.207825	0.271912	-100.098	-80.0781	-60.0586	-39.978	-20.05	-30.5176	19.989	40.0085	60.0586	80.0781	100.128
107.4	-0.305176	-0.238037	-0.160217	-0.104065	-45.166	13.4277	70.4956	0.126038	0.153198	0.207214	0.271912	-100.159	-80.0476	-60.0891	-40.0696	-20.05	30.5176	19.928	40.0391	59.967	80.1086	100.159
107.5	-0.305176	-0.237732	-0.160217	-0.10437	-45.166	13.4277	70.8008	0.126038	0.153198	0.206299	0.271606	-100.159	-80.1086	-60.0281	-40.0696	-20.0806	-30.5176	19.928	40.0085	60.0586	80.0476	100.067
107.6	-0.305176	-0.237732	-0.159912	-0.104675	-44.8608	12.8174	71.106	0.126343	0.153198	0.205688	0.271606	-100.189	-80.1086	-60.0586	-40.0696	-20.05	-30.5176	19.9585	39.9475	60.0586	80.0476	100.098
107.7	-0.304871	-0.237732	-0.159607	-0.10498	-44.5557	12.5122	71.4111	0.127258	0.153809	0.205688	0.271912	-100.159	-80.1697	-60.0891	-40.0391	-20.0195	-61.0352	19.989	40.0085	60.0891	80.0476	100.128
107.8	-0.304565	-0.237427	-0.159912	-0.10498	-44.5557	12.207	71.4111	0.127869	0.154114	0.205994	0.272217	-100.159	-80.1392	-60.0586	-40.0391	-20.05	0	19.989	39.978	60.0891	80.0781	100.128
107.9	-0.30426	-0.237427	-0.159912	-0.105286	-44.5557	12.5122	70.8008	0.128479	0.154724	0.206909	0.272217	-100.159	-80.0781	-60.0586	-40.0696	-20.1111	-30.5176	19.928	40.0391	60.0586	80.0781	100.098
108	-0.30426	-0.237732	-0.159912	-0.105286	-44.2505	13.1226	70.1904	0.128479	0.155334	0.20752	0.272217	-100.159	-80.1086	-60.0281	-40.0696	-20.05	-61.0352	19.928	40.0391	60.0586	80.0781	100.128
108.1	-0.304565	-0.238037	-0.159912	-0.105286	-44.2505	13.7329	69.8853	0.127869	0.155334	0.207825	0.271912	-100.189	-80.0781	-60.0586	-40.0391	-20.0195	-30.5176	19.928	40.0391	59.9976	80.0476	100.128
108.2	-0.304871	-0.238953	-0.159607	-0.105286	-43.9453	13.7329	70.1904	0.126953	0.155334	0.207825	0.271301	-100.159	-80.1697	-60.0281	-40.0696	-20.0806	-91.5527	19.8975	39.978	60.0281	80.0781	100.098
108.3	-0.304871	-0.239868	-0.159607	-0.105286	-44.2505	13.7329	70.1904	0.126343	0.155029	0.20752	0.270691	-100.189	-80.1392	-60.0586	-40.0696	-20.05	0	19.928	39.978	60.0281	80.0781	100.067
108.4	-0.304565	-0.240479	-0.159912	-0.105286	-44.5557	13.7329	70.1904	0.125732	0.155029	0.207214	0.270081	-100.128	-80.1086	-60.0281	-40.0696	-20.05	30.5176	19.928	39.978	60.0586	80.1086	100.128
108.5	-0.30426	-0.241394	-0.159912	-0.105286	-44.8608	13.7329	70.1904	0.125732	0.15564	0.206909	0.269775	-100.128	-80.1392	-60.0586	-40.0696	-20.05	0	19.9585	39.978	60.0586	80.0781	100.098
108.6	-0.30365	-0.241394	-0.160217	-0.105591	-45.166	13.4277	69.8853	0.125732	0.15564	0.206909	0.269165	-100.159	-80.1086	-60.0281	-40.0696	-20.0806	0	20.0195	40.0391	60.0586	80.0781	100.159
108.7	-0.303345	-0.241394	-0.160522	-0.105591	-45.166	13.4277	70.1904	0.125732	0.155945	0.206909	0.269165	-100.159	-80.1086	-60.0281	-40.0696	-20.0195	-61.0352	19.9585	40.0391	60.0586	80.0476	100.128
108.8	-0.302429	-0.241089	-0.160217	-0.105286	-45.166	13.4277	70.4956	0.126038	0.155945	0.206604	0.269165	-100.159	-80.0781	-60.0281	-40.1001	-19.989	0	19.989	40.0391	59.9976	80.0171	100.098
108.9	-0.301208	-0.240173	-0.160522	-0.105286	-45.4712	13.4277	70.8008	0.125732	0.155945	0.205994	0.26947	-100.189	-80.0476	-60.0586	-40.0696	-20.0806	-30.5176	19.989	39.978	60.0281	80.0476	100.128
109	-0.299988	-0.239563	-0.160522	-0.105286	-45.166	13.4277	71.106	0.125732	0.15625	0.205688	0.269775	-100.159	-80.1392	-60.0281	-39.978	-20.05	0	20.0195	40.0085	60.0586	80.0781	100.098
109.1	-0.299072	-0.238953	-0.161133	-0.105286	-44.8608	13.4277	71.106	0.125732	0.155945	0.205383	0.270081	-100.098	-80.1392	-60.0586	-40.0391	-20.05	0	19.9585	40.0085	60.0281	80.1392	100.128
109.2	-0.298462	-0.238647	-0.161438	-0.10498	-44.8608	13.4277	70.4956	0.126038	0.155334	0.205383	0.269775	-100.128	-80.1392	-60.0586	-39.978	-20.0806	-30.5176	19.9585	40.0085	60.0891	80.0781	100.189
109.3	-0.298462	-0.238647	-0.161743	-0.10437	-44.5557	14.0381	70.1904	0.126343	0.154724	0.205383	0.269165	-100.128	-80.1392	-60.0586	-40.0391	-20.0195	0	19.9585	40.0085	60.1196	80.0476	100.098
109.4	-0.299072	-0.238647	-0.162048	-0.10437	-44.2505	14.3433	69.8853	0.126648	0.154419	0.205383	0.268555	-100.159	-80.1392	-60.0586	-39.978	-20.0195	-30.5176	19.989	40.0391	60.0281	80.0476	100.098
109.5	-0.299377	-0.238647	-0.161743	-0.10498	-44.5557	14.3433	70.1904	0.126953	0.154114	0.205688	0.267944	-100.128	-80.1392	-60.0586	-40.0391	-20.05	0	19.989	40.0391	60.0586	80.0476	100.037
109.6	-0.299683	-0.238342	-0.161743	-0.105591	-44.8608	13.7329	70.4956	0.127258	0.154114	0.205688	0.267334	-100.128	-80.0781	-60.0586	-40.0696	-20.0195	-61.0352	19.989	40.0391	60.0281	80.0476	100.098
109.7	-0.299988	-0.237732	-0.161438	-0.105591	-44.5557	13.1226	70.8008	0.127563	0.154419	0.205994	0.267334	-100.128	-80.1086	-60.0891	-40.1001	-20.05	-61.0352	19.928	40.0391	60.0891	80.0781	100.128
109.8	-0.300293	-0.237122	-0.161438	-0.105286	-44.2505	13.1226	70.8008	0.127258	0.155029	0.206604	0.267639	-100.128	-80.1086	-60.0891	-40.0391	-20.0806	-30.5176	19.989	40.0391	60.0586	80.0476	100.098
109.9	-0.300903	-0.236511	-0.161438	-0.104675	-43.6401	13.1226	70.1904	0.127563	0.15564	0.20752	0.26825	-100.098	-80.1392	-60.0891	-39.978	-20.0195	30.5176	19.928	40.0085	60.0281	80.0476	100.098
110	-0.301819	-0.236206	-0.161133	-0.104675	-43.6401	13.4277	69.8853	0.127563	0.156555	0.20874	0.26947	-100.128	-80.1392	-60.0586	-40.0085	-19.9585	-30.5176	20.0195	40.0085	60.0586	80.0781	100.128
110.1	-0.302734	-0.235901	-0.160522	-0.10437	-43.6401	13.4277	69.8853	0.127563	0.157166	0.209656	0.270081	-100.159	-80.1392	-60.0586	-40.0696	-20.05	-30.5176	20.0195	40.0696	60.0891	80.0171	100.098
110.2	-0.303345	-0.236206	-0.160522	-0.10437	-43.9453	13.4277	70.4956	0.127563	0.157776	0.210571	0.270691	-100.128	-80.0781	-60.0281	-40.0391	-20.05	-30.5176	20.0195	40.0696	60.0891	80.0476	100.098
110.3	-0.303345	-0.236206	-0.160217	-0.104065	-44.2505	13.7329	70.4956	0.127563	0.158081	0.210876	0.270691	-100.128	-80.1086	-60.0281	-40.0391	-20.05	-61.0352	19.989	40.0696	60.0586	80.0476	100.098
110.4	-0.303345	-0.236511	-0.160522	-0.10376	-44.5557	14.0381	70.4956	0.127258	0.158081	0.210876	0.270691	-100.128	-80.1392	-60.0281	-40.0085	-20.0195	-30.5176	19.989	40.0391	60.0281	80.0476	100.067
110.5	-0.30304	-0.236206	-0.160828	-0.103455	-45.166	14.0381	70.4956	0.126953	0.157776	0.210571	0.270996	-100.159	-80.0781	-60.0891	-39.978	-20.05	-61.0352	19.989	40.0085	60.0586	80.0476	100.098
110.6	-0.302734	-0.235901	-0.160828	-0.103455	-45.166	13.4277	70.8008	0.126648	0.157166	0.210571	0.271606	-100.159	-80.0781	-60.0586	-40.0696	-20.05	0	19.989	39.978	60.0586	80.0476	100.128
110.7	-0.302734	-0.235901	-0.160828	-0.103149	-44.8608	13.1226	71.106	0.126343	0.15686	0.210266	0.272217	-100.159	-80.1086	-60.0586	-40.0391	-19.9585	-30.5176	19.989	40.0391	60.0281	80.0476	100.128
110.8	-0.303345	-0.237122	-0.160828	-0.103455	-44.8608	12.8174	71.4111	0.126343	0.15686	0.209961	0.273132	-100.098	-80.0781	-60.1196	-40.0696	-19.9585	-30.5176	20.0195	40.0391	60.0586	79.9866	100.159
110.9	-0.30365	-0.238342	-0.161133	-0.10437	-45.166	13.1226	71.4111	0.126648	0.157471	0.209961	0.273743	-100.128	-80.1086	-60.0586	-40.0391	-19.9585	-61.0352	19.989	40.0391	60.0586	80.0476	100.128
111	-0.30426	-0.238953	-0.160828	-0.104675	-45.4712	13.7329	71.106	0.126343	0.157166	0.209656	0.274353	-100.159	-80.1086	-60.0586	-40.0696	-19.989	-61.0352	19.989	40.0696	60.0586	79.9866	100.098
111.1	-0.30426	-0.239258	-0.160217	-0.10498	-45.166	14.3433	71.106	0.126038	0.15625	0.20874	0.273743	-100.159	-80.0781	-60.0891	-40.0696	-20.0195	-30.5176	19.9585	39.978	59.9976	80.0476	100.128
111.2	-0.303955	-0.239258	-0.159607	-0.105286	-44.8608	14.6484	71.106	0.125427	0.15564	0.20813	0.272217	-100.128	-80.0781	-60.0281	-40.0696	-19.989	-61.0352	19.989	40.0391	60.0586	80.0781	100.067
111.3	-0.30365	-0.238953	-0.159302	-0.105286	-44.5557	14.3433	71.7163	0.125122	0.15564	0.207825	0.270996	-100.128	-80.0781	-60.0891	-40.0696	-20.0195	0	19.989	39.978	60.0586	80.0781	100.098
111.4	-0.30365	-0.238342	-0.158997	-0.105591	-44.5557	13.7329	71.7163	0.124817	0.15564	0.20752	0.270386	-100.098	-80.0781	-60.0891	-40.0391	-20.0195	30.5176	20.0195	40.0085	60.0586	80.0476	100.128
111.5	-0.30426	-0.238342	-0.159302	-0.105286	-44.8608	13.1226	72.0215	0.124817	0.155945	0.20752	0.270081	-100.098	-80.1086	-60.0891	-40.0391	-19.989	0	20.05	39.978	60.0281	80.0171	100.159
111.6	-0.305176	-0.238037	-0.159607	-0.10498	-45.166	13.1226	71.7163	0.125122	0.15625	0.207825	0.270081	-100.098	-80.1392	-60.0586	-40.0696	-20.0195	0	20.0195	40.0085	60.0586	80.0781	100.128
111.7	-0.307007	-0.238037	-0.160522	-0.104065	-45.166	13.1226	71.7163	0.124817	0.155945	0.208435	0.270081	-100.189	-80.0476	-60.0586	-40.0696	-19.989	0	19.989	40.0391	60.0586	80.0476	100.128
111.8	-0.308228	-0.237732	-0.160828	-0.10376	-45.166	13.1226	71.4111	0.124817	0.155945	0.208435	0.270081	-100.128	-80.0476	-60.0891	-40.0696	-20.0195	-30.5176	20.0195	40.0391	60.0281	80.0476	100.128
111.9	-0.308838	-0.237427	-0.161438	-0.103455	-44.8608	13.1226	71.4111	0.125122	0.155945	0.20813	0.270386	-100.128	-80.0476	-60.0586	-40.1001	-20.05	-30.5176	19.989	40.0085	60.0586	80.1086	100.067
112	-0.309448	-0.237122	-0.161743	-0.10376	-45.166	13.4277	71.106	0.125427	0.15564	0.20752	0.270691	-100.159	-80.0781	-60.0891	-40.1001	-20.0806	61.0352	19.9585	40.0391	60.0281	80.0781	100.098
112.1	-0.310059	-0.237427	-0.161743	-0.10376	-44.8608	13.4277	71.4111	0.125732	0.15564	0.20752	0.270691	-100.098	-80.1392	-60.1196	-40.0696	-20.0195	30.5176	20.0195	39.9475	60.0586	80.0476	100.098
112.2	-0.310974	-0.237732	-0.161743	-0.10376	-44.8608	13.4277	71.7163	0.126038	0.155334	0.20752	0.270691	-100.098	-80.1392	-60.0891	-40.0391	-19.9585	-30.5176	19.989	40.0696	60.0586	80.1086	100.098
112.3	-0.310974	-0.238037	-0.161438	-0.103455	-44.8608	13.4277	72.0215	0.126038	0.155334	0.20752	0.270386	-100.098	-80.1086	-60.1196	-40.0391	-19.989	0	19.9585	40.0391	60.0891	80.0476	100.128
112.4	-0.310364	-0.238647	-0.161438	-0.103455	-45.166	13.1226	72.0215	0.126038	0.155029	0.206909	0.270691	-100.128	-80.1086	-60.0586	-40.0696	-20.0195	-30.5176	20.0195	40.0085	60.0891	80.0171	100.098
112.5	-0.309143	-0.239868	-0.161743	-0.104065	-44.8608	13.4277	71.4111	0.126038	0.155334	0.206909	0.270996	-100.159	-80.0781	-60.0891	-40.0696	-19.989	-30.5176	20.0195	40.0391	60.0281	80.0476	100.067
112.6	-0.308228	-0.240784	-0.161743	-0.10437	-44.8608	13.4277	71.106	0.125732	0.155334	0.206909	0.271606	-100.128	-80.0476	-60.0891	-40.0696	-20.05	0	19.9585	40.0391	60.0891	80.0781	100.098
112.7	-0.307617	-0.241699	-0.162354	-0.10498	-44.8608	13.7329	71.106	0.125122	0.155334	0.207214	0.271606	-100.128	-80.0781	-60.0281	-40.0391	-20.05	30.5176	19.989	40.0085	60.0586	80.0476	100.098
112.8	-0.307007	-0.242004	-0.162354	-0.105286	-44.8608	13.7329	71.106	0.124512	0.155334	0.207825	0.271912	-100.159	-80.0781	-60.0891	-40.0391	-20.0806	61.0352	19.928	39.978	60.0281	80.0781	100.067
112.9	-0.306396	-0.242004	-0.162354	-0.105286	-44.8608	13.4277	71.106	0.124207	0.155334	0.208435	0.271912	-100.128	-80.1392	-60.0281	-40.0391	-19.989	0	19.989	40.0085	60.0281	80.0476	100.037
113	-0.305786	-0.24231	-0.162048	-0.105591	-44.5557	13.4277	71.106	0.124207	0.155334	0.20874	0.272522	-100.128	-80.0781	-60.0891	-40.0391	-20.0195	0	19.989	40.0391	60.0586	80.0781	100.098
113.1	-0.305481	-0.242615	-0.161743	-0.105896	-44.5557	13.1226	71.106	0.124207	0.15564	0.209045	0.273437	-100.128	-80.1086	-60.0891	-40.0696	-19.989	-30.5176	20.0195	40.0085	60.0891	80.0171	100.067
113.2	-0.305786	-0.24292	-0.161743	-0.105896	-44.5557	12.8174	71.106	0.124207	0.155945	0.209351	0.274353	-100.128	-80.0476	-60.0891	-40.1001	-20.0195	0	20.05	40.0085	60.0281	80.0476	100.098
113.3	-0.305786	-0.24353	-0.161438	-0.105896	-44.2505	12.5122	71.4111	0.124207	0.155945	0.209656	0.274353	-100.098	-80.0781	-60.0891	-40.0696	-19.989	0	19.989	40.0391	60.0281	80.0171	100.098
113.4	-0.305786	-0.244141	-0.161133	-0.105591	-44.2505	12.5122	71.7163	0.123901	0.15564	0.209656	0.274353	-100.128	-80.0781	-60.0586	-40.1001	-19.989	-30.5176	19.989	40.0696	59.9976	80.1086	100.067
113.5	-0.305786	-0.244751	-0.161133	-0.105591	-44.2505	12.5122	72.3267	0.123901	0.15564	0.209656	0.274353	-100.159	-80.1086	-60.0891	-40.0696	-20.0195	61.0352	19.9585	40.0391	59.9976	80.0781	100.098
113.6	-0.305481	-0.245667	-0.161133	-0.105286	-44.2505	12.5122	72.3267	0.123596	0.155334	0.209656	0.274658	-100.159	-80.1086	-60.0891	-40.1001	-19.989	30.5176	19.928	40.0391	60.0586	80.0781	100.067
113.7	-0.305786	-0.246277	-0.161438	-0.105896	-44.5557	12.5122	72.3267	0.123901	0.155334	0.209656	0.274963	-100.128	-80.0781	-60.0891	-40.0696	-19.989	61.0352	19.989	40.0696	60.0891	80.1086	100.128
113.8	-0.305786	-0.246277	-0.161743	-0.106201	-44.5557	12.8174	72.3267	0.123596	0.154724	0.210266	0.275574	-100.159	-80.0781	-60.0891	-40.1001	-19.9585	30.5176	20.0195	40.0696	60.0586	80.0476	100.098
113.9	-0.305786	-0.245972	-0.161743	-0.106201	-44.8608	13.1226	72.3267	0.123901	0.154114	0.210876	0.275879	-100.159	-80.0781	-60.0891	-40.0696	-20.0195	30.5176	19.989	40.0391	60.0891	80.0476	100.098
114	-0.305481	-0.245361	-0.161438	-0.106201	-44.8608	13.4277	72.3267	0.123901	0.153809	0.211792	0.275269	-100.159	-80.0781	-60.0891	-40.0696	-19.989	-30.5176	19.989	40.0391	59.9976	80.0476	100.037
114.1	-0.304871	-0.244751	-0.161438	-0.105896	-44.8608	13.7329	72.6318	0.124207	0.153809	0.212402	0.274658	-100.128	-80.0781	-60.0891	-40.0696	-20.0195	30.5176	19.989	40.0391	59.9976	80.0781	100.037
114.2	-0.30426	-0.244141	-0.161438	-0.105591	-45.166	14.0381	72.3267	0.124512	0.154114	0.212402	0.273437	-100.128	-80.0171	-60.0891	-40.1001	-20.0195	0	19.989	40.0391	60.0281	80.0476	100.067
114.3	-0.30365	-0.243835	-0.161438	-0.10498	-45.4712	14.0381	72.3267	0.124512	0.154419	0.212402	0.272522	-100.159	-80.0781	-60.1196	-40.0696	-20.05	0	19.989	40.0085	60.0586	80.0781	100.067
114.4	-0.303345	-0.24353	-0.161133	-0.105286	-45.4712	13.7329	72.0215	0.124512	0.155029	0.212097	0.271606	-100.159	-80.0781	-60.1501	-40.0391	-19.9585	-30.5176	19.989	40.0696	60.0281	80.1086	100.037
114.5	-0.303955	-0.24353	-0.161133	-0.105896	-45.4712	13.4277	71.7163	0.124207	0.15564	0.211792	0.271301	-100.128	-80.1086	-60.1196	-40.1306	-20.0195	30.5176	20.0806	40.0085	60.0891	80.0476	100.098
114.6	-0.304565	-0.24353	-0.161438	-0.106201	-45.4712	13.4277	71.7163	0.124207	0.15625	0.211792	0.270691	-100.067	-80.0476	-60.1196	-40.0696	-19.989	-30.5176	20.05	40.0085	60.0586	80.1086	100.037
114.7	-0.305481	-0.243835	-0.162048	-0.106201	-45.166	13.4277	71.7163	0.123901	0.156555	0.211487	0.270386	-100.159	-80.0781	-60.0891	-40.0391	-20.0195	0	20.05	40.0391	60.0281	80.0476	100.037
114.8	-0.306091	-0.244141	-0.162659	-0.105591	-45.166	13.1226	71.106	0.123901	0.15625	0.211487	0.270386	-100.159	-80.0476	-60.1196	-40.1306	-19.989	0	19.989	40.0696	59.9976	80.0781	100.067
114.9	-0.306091	-0.244446	-0.162659	-0.10498	-44.8608	13.1226	70.4956	0.123901	0.15564	0.211487	0.270691	-100.128	-80.1086	-60.0891	-40.0696	-19.989	30.5176	19.989	40.0391	60.0281	80.0781	100.098
115	-0.306091	-0.244446	-0.162354	-0.10437	-44.8608	13.1226	70.1904	0.124207	0.155334	0.211182	0.271606	-100.128	-80.1086	-60.1196	-40.1001	-20.0195	30.5176	20.0195	40.0085	60.0586	80.0781	100.067
115.1	-0.305786	-0.244446	-0.162048	-0.10376	-44.8608	13.1226	70.4956	0.123901	0.15564	0.210876	0.272217	-100.128	-80.0171	-60.0586	-40.1001	-19.989	30.5176	19.989	40.0085	60.0281	80.0171	100.098
115.2	-0.306091	-0.244446	-0.161438	-0.10376	-45.4712	12.5122	70.8008	0.123901	0.155945	0.210876	0.272827	-100.128	-80.0781	-60.0891	-40.1306	-20.0195	-30.5176	20.05	39.978	60.0281	80.1086	100.098
115.3	-0.306091	-0.244446	-0.161133	-0.104065	-45.4712	11.9019	71.4111	0.124207	0.15625	0.210876	0.273437	-100.128	-80.0476	-60.0891	-40.0391	-19.989	30.5176	20.0195	40.0391	60.0281	80.0476	100.067
115.4	-0.306091	-0.244446	-0.160828	-0.10437	-45.7764	11.5967	71.7163	0.124512	0.15625	0.210876	0.273437	-100.098	-80.0781	-60.0891	-40.0696	-19.9585	-61.0352	20.0195	39.9475	60.0586	80.0476	100.098
115.5	-0.305786	-0.244446	-0.161133	-0.104675	-45.7764	11.9019	71.4111	0.124512	0.155945	0.210876	0.273437	-100.128	-80.0476	-60.1196	-40.0696	-20.0195	30.5176	19.989	40.0391	60.0281	80.0476	100.067
115.6	-0.305786	-0.244751	-0.160828	-0.104675	-45.4712	12.5122	71.106	0.124512	0.155334	0.210876	0.273132	-100.159	-80.0171	-60.0891	-40.0696	-19.989	-30.5176	19.989	40.0391	59.967	80.0781	100.067
115.7	-0.306091	-0.244446	-0.160522	-0.104675	-45.166	13.1226	70.4956	0.123901	0.155029	0.211182	0.272827	-100.159	-80.0171	-60.1196	-40.1001	-20.05	30.5176	20.0195	40.0696	60.0281	80.0476	100.098
115.8	-0.307007	-0.244446	-0.160217	-0.10437	-44.8608	13.4277	70.1904	0.123291	0.154724	0.211182	0.272827	-100.128	-80.0476	-60.1196	-40.0696	-20.0195	61.0352	19.989	40.0391	60.0281	80.0781	100.067
115.9	-0.307312	-0.243835	-0.160217	-0.104065	-45.166	13.7329	70.4956	0.122986	0.154419	0.211182	0.273437	-100.098	-80.0781	-60.1196	-40.1001	-19.9585	0	19.989	39.978	60.0586	80.0781	100.098
116	-0.307617	-0.243225	-0.160828	-0.103455	-45.4712	13.7329	70.8008	0.122681	0.154419	0.210876	0.273743	-100.098	-80.1392	-60.0891	-40.0696	-19.989	30.5176	20.0806	39.978	60.0281	80.0476	100.098
116.1	-0.307922	-0.24292	-0.161438	-0.103455	-45.7764	13.4277	71.106	0.122375	0.154114	0.210571	0.274048	-100.067	-80.0476	-60.1196	-40.0696	-19.989	0	20.05	40.0391	60.0281	80.0781	100.128
116.2	-0.308533	-0.24292	-0.161743	-0.104065	-45.7764	12.8174	71.106	0.122375	0.153809	0.210266	0.273743	-100.159	-80.0781	-60.1196	-40.0391	-19.989	0	20.0195	40.0085	60.0586	80.0781	100.037
116.3	-0.309143	-0.24353	-0.161743	-0.104675	-45.4712	12.5122	71.106	0.12207	0.153809	0.209961	0.273437	-100.098	-80.0781	-60.0586	-40.0696	-19.989	0	19.989	40.0085	60.0586	80.0781	100.067
116.4	-0.309448	-0.244141	-0.161438	-0.104675	-44.8608	12.5122	71.106	0.12207	0.153503	0.209656	0.272522	-100.189	-80.0171	-60.0891	-40.1001	-19.928	-30.5176	19.989	39.978	60.0281	80.1086	100.098
116.5	-0.309448	-0.244751	-0.161133	-0.104675	-44.8608	12.8174	71.106	0.122681	0.153503	0.209656	0.271912	-100.128	-80.0476	-60.1196	-40.1001	-20.0195	0	19.989	40.0085	60.0281	80.0781	100.037
116.6	-0.309143	-0.245056	-0.161133	-0.10437	-44.8608	13.1226	70.8008	0.122986	0.153503	0.209656	0.271912	-100.128	-80.1086	-60.1501	-40.0696	-20.0195	-30.5176	20.0195	39.978	60.0281	80.0781	100.098
116.7	-0.308838	-0.244751	-0.161438	-0.104065	-45.166	13.4277	70.4956	0.123596	0.153503	0.209656	0.271912	-100.098	-80.0781	-60.1501	-40.0696	-19.989	30.5176	20.05	39.978	59.9976	80.1086	100.098
116.8	-0.308838	-0.244141	-0.162048	-0.10376	-45.4712	13.4277	70.4956	0.123596	0.153198	0.209656	0.271301	-100.098	-80.1086	-60.1196	-40.0391	-20.0195	30.5176	20.0195	40.0085	60.0281	80.0476	100.067
116.9	-0.308838	-0.243835	-0.162354	-0.103455	-45.7764	12.8174	70.4956	0.123596	0.153503	0.209961	0.270996	-100.159	-80.0781	-60.0586	-40.1001	-20.0195	-61.0352	20.0195	40.0391	60.0891	80.0781	100.128
117	-0.308838	-0.24353	-0.162659	-0.103149	-46.0815	12.5122	70.4956	0.123596	0.153198	0.209961	0.270996	-100.159	-80.0476	-60.0586	-40.1001	-19.989	-30.5176	19.989	40.0391	60.0281	80.0476	100.067
117.1	-0.309143	-0.243225	-0.162964	-0.103149	-46.3867	12.207	70.1904	0.123596	0.152893	0.209961	0.271301	-100.098	-80.0476	-60.0281	-40.1611	-20.0195	-61.0352	19.9585	40.0696	60.0281	80.1392	100.037
117.2	-0.309448	-0.243225	-0.163269	-0.103149	-46.0815	12.207	70.4956	0.123596	0.152588	0.209351	0.271606	-100.098	-80.0476	-60.0891	-40.1306	-20.0195	30.5176	19.989	40.0391	60.0281	80.0781	100.037
117.3	-0.310059	-0.243225	-0.163269	-0.103149	-46.0815	12.207	70.8008	0.123596	0.152283	0.208435	0.271912	-100.128	-80.1392	-60.1196	-40.0696	-20.0195	91.5527	19.9585	40.0391	60.0281	80.0781	100.037
117.4	-0.310364	-0.24292	-0.163269	-0.103149	-45.7764	12.5122	70.8008	0.123291	0.152893	0.20813	0.271912	-100.128	-80.1392	-60.0891	-40.0391	-20.0195	30.5176	19.9585	40.0085	60.0586	80.0781	100.067
117.5	-0.310974	-0.242615	-0.162659	-0.103149	-45.7764	12.8174	70.8008	0.123291	0.153503	0.20813	0.272217	-100.128	-80.0476	-60.0586	-40.0696	-20.0195	61.0352	20.0195	40.0085	60.0891	80.0476	100.098
117.6	-0.311584	-0.24231	-0.162354	-0.102844	-45.7764	12.8174	70.8008	0.123291	0.153809	0.208435	0.272522	-100.159	-80.0781	-60.0586	-40.1001	-20.0195	-30.5176	20.0195	39.9475	60.0586	80.0781	100.037
117.7	-0.312195	-0.24231	-0.161438	-0.102844	-45.4712	12.5122	70.8008	0.123291	0.154114	0.20874	0.273132	-100.098	-80.0476	-60.0891	-40.0696	-20.0195	0	20.0195	40.0391	60.0281	80.1086	100.067
117.8	-0.312805	-0.242004	-0.161438	-0.103149	-44.8608	11.9019	70.4956	0.123291	0.154114	0.209045	0.273437	-100.067	-80.0781	-60.1196	-40.1001	-19.989	0	19.9585	40.0696	60.0281	80.0781	100.128
117.9	-0.313416	-0.241699	-0.161438	-0.103455	-44.5557	11.9019	70.4956	0.123291	0.154114	0.209351	0.274048	-100.159	-80.0476	-60.1196	-40.0696	-20.0195	61.0352	19.9585	40.0391	60.0281	80.1086	100.067
118	-0.314026	-0.241394	-0.161743	-0.104065	-44.2505	12.207	70.8008	0.122986	0.153809	0.209961	0.274963	-100.159	-80.0781	-60.0891	-40.0391	-20.05	30.5176	19.928	40.0391	60.0281	80.0781	100.037
118.1	-0.314026	-0.241089	-0.161743	-0.104065	-44.5557	12.8174	71.4111	0.122986	0.153503	0.210876	0.274963	-100.159	-80.0781	-60.0891	-40.0391	-20.0195	0	20.0195	39.978	60.0891	80.0781	100.037
118.2	-0.313721	-0.240784	-0.161743	-0.10437	-44.8608	13.4277	71.7163	0.123291	0.153809	0.210876	0.274658	-100.159	-80.1086	-60.1196	-40.0696	-19.989	0	19.989	40.0391	60.0586	80.0781	100.098
118.3	-0.31311	-0.240784	-0.162048	-0.10437	-45.4712	13.4277	72.0215	0.123596	0.154114	0.210571	0.274048	-100.189	-80.1086	-60.0891	-40.1001	-20.0195	30.5176	19.989	40.0391	60.0281	80.0781	100.098
118.4	-0.3125	-0.240784	-0.162048	-0.104675	-45.7764	13.1226	71.7163	0.124207	0.154114	0.209656	0.273437	-100.189	-80.0476	-60.1196	-40.0696	-19.989	-61.0352	19.9585	40.0391	60.0586	80.0171	100.098
118.5	-0.31189	-0.240479	-0.161743	-0.10437	-45.4712	12.8174	71.106	0.124512	0.153809	0.209351	0.272522	-100.128	-80.0476	-60.1196	-40.0391	-20.05	-30.5176	19.9585	39.978	59.9976	80.0476	100.098
118.6	-0.31189	-0.240173	-0.161743	-0.10437	-45.166	13.1226	70.8008	0.124512	0.153809	0.20874	0.271912	-100.159	-80.0781	-60.0586	-40.0696	-20.0195	0	20.0195	40.0085	60.0281	80.0781	100.037
118.7	-0.31189	-0.239868	-0.161743	-0.10437	-44.8608	13.4277	70.4956	0.124512	0.153809	0.208435	0.271606	-100.159	-80.0781	-60.1196	-40.1001	-19.9585	0	19.989	40.0391	60.0281	80.0781	100.098
118.8	-0.312195	-0.239868	-0.161743	-0.10437	-44.8608	13.4277	70.4956	0.124817	0.154114	0.20813	0.271606	-100.159	-80.0476	-60.1196	-40.0085	-19.989	30.5176	19.989	40.0696	60.0281	80.0781	100.098
118.9	-0.312195	-0.240173	-0.162048	-0.10437	-45.166	13.4277	69.8853	0.124817	0.154114	0.207825	0.272217	-100.128	-80.1392	-60.0891	-40.0391	-20.0195	30.5176	19.9585	39.9475	60.0281	80.0476	100.128
119	-0.312195	-0.241089	-0.162354	-0.10437	-45.166	12.8174	69.5801	0.124817	0.154114	0.20752	0.272217	-100.128	-80.1086	-60.0891	-40.0085	-19.9585	30.5176	19.989	40.0085	60.0586	80.0476	100.128
119.1	-0.311584	-0.241699	-0.162964	-0.10437	-45.166	12.5122	69.2749	0.124817	0.153809	0.20752	0.271912	-100.159	-80.0476	-60.0891	-40.0696	-20.0195	0	20.0195	40.0085	60.0281	80.0476	100.128
119.2	-0.310974	-0.241394	-0.163269	-0.104675	-45.4712	12.5122	69.5801	0.124512	0.154114	0.20752	0.271912	-100.098	-80.0171	-60.0891	-40.0696	-20.0195	0	20.0195	39.978	59.967	80.0476	100.067
119.3	-0.310669	-0.240784	-0.162964	-0.10437	-45.4712	12.207	69.5801	0.124207	0.154114	0.207214	0.271912	-100.128	-80.0781	-60.0281	-40.0696	-19.989	-30.5176	20.0195	40.0391	60.0281	80.0781	100.098
119.4	-0.310364	-0.240479	-0.162659	-0.104065	-44.8608	12.8174	69.8853	0.124207	0.153809	0.206604	0.271912	-100.159	-80.0781	-60.0281	-40.1001	-20.0195	0	19.9585	40.0085	60.0891	80.0476	100.128
119.5	-0.310364	-0.240173	-0.162354	-0.10437	-44.2505	13.4277	70.4956	0.124817	0.153809	0.205994	0.271606	-100.189	-80.1392	-60.0586	-40.1001	-20.0195	0	19.989	40.0085	60.0281	80.0781	100.067
119.6	-0.310364	-0.239868	-0.162048	-0.10437	-44.2505	14.0381	70.8008	0.125427	0.154114	0.205994	0.271606	-100.159	-80.1086	-60.0891	-40.0696	-20.0195	0	19.989	40.0085	60.0891	80.1392	100.128
119.7	-0.310364	-0.239868	-0.162048	-0.10437	-44.5557	14.0381	70.8008	0.126038	0.154724	0.205994	0.271912	-100.128	-80.0781	-60.0891	-40.1001	-20.05	0	20.0195	39.978	60.0586	80.0476	100.098
119.8	-0.310974	-0.240173	-0.162354	-0.104065	-44.8608	13.4277	70.8008	0.126343	0.154724	0.206299	0.271912	-100.128	-80.0781	-60.0586	-40.0696	-19.989	0	19.989	40.0085	60.0281	80.0171	100.067
119.9	-0.311584	-0.240173	-0.162659	-0.104065	-45.166	13.1226	70.4956	0.125732	0.154724	0.206299	0.271606	-100.098	-80.1392	-60.0891	-40.0391	-20.05	-30.5176	20.0195	40.0085	60.0281	80.0476	100.128
120	-0.312195	-0.240173	-0.162964	-0.10376	-45.4712	12.8174	70.8008	0.125122	0.154419	0.206604	0.270691	-100.128	-80.0781	-60.0586	-40.0696	-19.989	-61.0352	19.989	40.0085	60.0281	80.1086	100.067
120.1	-0.312195	-0.240479	-0.163269	-0.10376	-45.7764	12.8174	71.4111	0.124817	0.154419	0.206909	0.26947	-100.128	-80.0781	-60.0891	-40.0696	-20.0806	0	19.9585	40.0391	60.0281	80.0476	100.098
120.2	-0.311279	-0.240784	-0.163269	-0.10376	-46.0815	13.1226	71.4111	0.124512	0.154724	0.207825	0.269165	-100.128	-80.1086	-60.1196	-39.978	-20.0806	-30.5176	19.9585	40.0391	60.0586	80.0476	100.098
120.3	-0.310669	-0.240784	-0.163269	-0.103455	-46.0815	13.1226	71.4111	0.124512	0.155334	0.208435	0.269165	-100.067	-80.0781	-60.0891	-40.0696	-20.0806	0	19.9585	40.0391	60.0891	80.0476	100.128
120.4	-0.309753	-0.240784	-0.162659	-0.103149	-46.3867	13.1226	71.106	0.124512	0.155334	0.20874	0.269165	-100.098	-80.0781	-60.0891	-40.0085	-20.05	30.5176	19.989	40.0085	60.0586	80.0171	100.098
120.5	-0.309143	-0.241089	-0.162354	-0.103455	-46.3867	13.4277	71.106	0.124817	0.15564	0.20874	0.269165	-100.067	-80.0781	-60.0891	-39.978	-20.0806	0	20.0195	39.978	60.0891	80.0171	100.098
120.6	-0.308838	-0.241394	-0.162354	-0.10376	-46.0815	14.0381	71.106	0.125427	0.15564	0.208435	0.26886	-100.098	-80.0781	-60.0281	-40.0085	-19.9585	0	20.0195	39.978	60.0586	80.0476	100.098
120.7	-0.309448	-0.241699	-0.162354	-0.104065	-46.0815	14.3433	71.106	0.125427	0.155334	0.208435	0.26886	-100.128	-80.1086	-60.0281	-40.0696	-20.0195	-30.5176	19.9585	40.0391	60.0586	80.1086	100.098
120.8	-0.310059	-0.241394	-0.162354	-0.104065	-45.7764	14.0381	71.4111	0.125427	0.155029	0.208435	0.269165	-100.128	-80.0781	-60.0891	-40.1001	-20.05	-61.0352	19.8975	40.0391	60.0586	80.0781	100.098
120.9	-0.310974	-0.241089	-0.162659	-0.104065	-45.4712	13.4277	71.7163	0.125427	0.154724	0.20874	0.269775	-100.159	-80.0781	-60.0891	-40.1001	-20.0806	-30.5176	19.9585	40.0085	60.0891	80.0476	100.067
121	-0.311279	-0.240173	-0.162964	-0.10437	-45.4712	12.8174	72.0215	0.125427	0.154724	0.209045	0.270386	-100.128	-80.0781	-60.1196	-40.0391	-20.05	30.5176	19.989	40.0391	60.0891	80.0476	100.098
121.1	-0.31189	-0.239868	-0.163269	-0.10437	-45.4712	12.8174	71.4111	0.125732	0.154419	0.209045	0.270691	-100.128	-80.1392	-60.0891	-40.0696	-20.05	0	19.989	39.9475	60.0891	80.0781	100.098
121.2	-0.31189	-0.239868	-0.163269	-0.104065	-45.4712	13.1226	70.8008	0.126343	0.154419	0.20874	0.270996	-100.159	-80.1392	-60.0586	-40.0391	-20.0195	0	19.989	40.0085	60.0586	80.0171	100.128
121.3	-0.312195	-0.239868	-0.162964	-0.103455	-45.4712	14.0381	70.4956	0.126648	0.154724	0.208435	0.270386	-100.098	-80.1392	-60.0891	-40.0391	-19.9585	-61.0352	19.9585	40.0391	60.0891	80.0476	100.098
121.4	-0.31189	-0.240173	-0.162354	-0.102844	-45.166	14.6484	70.8008	0.126953	0.155334	0.208435	0.270081	-100.098	-80.1392	-59.9976	-40.0696	-19.989	-30.5176	19.989	40.0696	60.0891	80.0171	100.098
121.5	-0.311584	-0.240173	-0.162048	-0.102844	-45.166	14.6484	71.106	0.126953	0.15564	0.20874	0.26947	-100.098	-80.1086	-60.0586	-40.0696	-20.05	-61.0352	19.989	40.1001	60.0586	80.0476	100.098
121.6	-0.310974	-0.239868	-0.161438	-0.103149	-44.8608	14.6484	71.4111	0.126953	0.15625	0.20874	0.269165	-100.128	-80.1086	-60.0891	-40.0391	-20.0195	0	19.9585	39.978	60.0891	80.0476	100.128
121.7	-0.310974	-0.238953	-0.161438	-0.10376	-44.5557	14.3433	71.106	0.126648	0.15686	0.20874	0.269165	-100.128	-80.1086	-60.0586	-40.0696	-20.0195	30.5176	19.9585	40.0391	60.0586	80.0171	100.128
121.8	-0.311279	-0.238037	-0.161133	-0.10437	-44.5557	14.0381	70.8008	0.126648	0.157166	0.20813	0.269775	-100.128	-80.1392	-60.0281	-40.0391	-20.05	0	19.928	40.0391	60.0891	80.0476	100.128
121.9	-0.311279	-0.237427	-0.160828	-0.104675	-44.2505	13.4277	70.4956	0.126343	0.157166	0.20752	0.270386	-100.159	-80.1392	-60.0586	-40.0391	-19.989	61.0352	19.989	40.0391	60.1196	80.0476	100.067
122	-0.311279	-0.237732	-0.161133	-0.104675	-44.2505	13.1226	71.106	0.126343	0.157166	0.20752	0.270386	-100.098	-80.1086	-60.0586	-40.0391	-20.0195	-30.5176	19.989	40.0391	60.0891	80.0781	100.128
122.1	-0.310974	-0.238037	-0.161438	-0.104675	-44.2505	12.5122	71.4111	0.126038	0.15686	0.207214	0.270081	-100.128	-80.1697	-60.0281	-40.0696	-20.0195	0	20.05	40.0085	60.0891	80.0171	100.098
122.2	-0.310974	-0.238953	-0.161438	-0.10437	-44.5557	12.5122	71.7163	0.125427	0.15686	0.207214	0.270081	-100.128	-80.0476	-60.0586	-40.0696	-20.0195	0	19.989	40.1001	60.0891	80.0781	100.128
122.3	-0.310669	-0.239258	-0.161743	-0.104065	-44.8608	12.207	71.7163	0.124512	0.156555	0.206299	0.270081	-100.037	-80.0781	-60.0586	-40.0696	-20.0195	30.5176	19.989	40.1001	60.0891	80.0476	100.098
122.4	-0.310669	-0.239868	-0.161743	-0.104065	-45.166	11.9019	71.4111	0.124207	0.15625	0.205383	0.269775	-100.189	-80.1392	-60.0586	-39.978	-20.05	-30.5176	19.989	40.0391	60.0891	80.0476	100.128
122.5	-0.310364	-0.240479	-0.161743	-0.104065	-45.4712	11.9019	71.4111	0.124512	0.155945	0.204773	0.26886	-100.128	-80.1086	-60.0891	-40.0391	-20.0195	61.0352	19.989	40.0391	60.0586	80.0171	100.098
122.6	-0.310669	-0.240784	-0.161438	-0.10376	-45.166	12.207	71.7163	0.124817	0.15564	0.204773	0.267334	-100.159	-80.1392	-60.1501	-40.0391	-20.05	0	19.989	40.0391	60.0891	80.0476	100.159
122.7	-0.310669	-0.241089	-0.161438	-0.10376	-44.8608	12.5122	71.7163	0.125427	0.15564	0.205688	0.266113	-100.067	-80.0781	-60.0586	-40.0696	-20.0195	30.5176	20.0195	40.0696	60.0891	80.0476	100.189
122.8	-0.311279	-0.240784	-0.161133	-0.10376	-44.8608	12.8174	72.0215	0.125732	0.15564	0.206909	0.265503	-100.128	-80.1392	-60.0281	-40.0391	-19.989	-61.0352	19.989	40.1001	60.0891	80.0476	100.128
122.9	-0.311279	-0.240784	-0.161133	-0.104065	-44.8608	13.4277	72.0215	0.126038	0.15564	0.20752	0.265503	-100.098	-80.0781	-60.0586	-40.0085	-20.0195	0	20.0195	40.0696	60.0586	79.9866	100.128
123	-0.311279	-0.241089	-0.161133	-0.104065	-45.166	13.7329	72.0215	0.126038	0.155945	0.20813	0.266113	-100.128	-80.1086	-60.0891	-40.0391	-20.0806	30.5176	19.9585	40.0391	60.1196	80.0476	100.098
123.1	-0.310669	-0.241394	-0.161438	-0.10437	-45.166	13.7329	71.7163	0.126343	0.155945	0.208435	0.267029	-100.128	-80.0781	-60.1196	-40.0391	-20.0806	30.5176	19.989	40.0696	60.0281	80.0476	100.098
123.2	-0.310364	-0.24231	-0.161743	-0.10437	-45.4712	13.7329	71.106	0.126038	0.155945	0.20813	0.268555	-100.159	-80.1392	-60.1196	-39.9475	-20.05	-30.5176	19.989	40.1001	60.0891	80.0476	100.098
123.3	-0.310059	-0.243225	-0.162048	-0.10437	-45.166	13.4277	70.8008	0.125732	0.155945	0.207825	0.269775	-100.159	-80.1392	-60.1196	-40.0085	-20.05	-30.5176	20.0195	40.0391	60.0891	79.9866	100.098
123.4	-0.310059	-0.244141	-0.162048	-0.10437	-44.5557	12.8174	70.8008	0.125427	0.15625	0.207214	0.270691	-100.037	-80.1392	-60.1196	-40.0391	-20.05	-30.5176	20.0195	40.0085	60.0891	79.9561	100.159
123.5	-0.310364	-0.244751	-0.161743	-0.10437	-44.2505	12.8174	71.106	0.125427	0.156555	0.206604	0.271301	-100.098	-80.1392	-60.0891	-40.0391	-19.989	-30.5176	19.989	40.0391	60.0891	80.0171	100.159
123.6	-0.310364	-0.245056	-0.161743	-0.10437	-44.5557	12.8174	71.106	0.125427	0.15686	0.206299	0.271606	-100.098	-80.1086	-60.0586	-40.0391	-20.0195	30.5176	19.989	39.978	60.0891	80.0781	100.128
123.7	-0.310059	-0.245056	-0.161438	-0.104065	-45.166	13.1226	71.106	0.125732	0.15686	0.206299	0.271606	-100.098	-80.0781	-60.0891	-40.0085	-20.05	-61.0352	19.989	40.0391	60.0586	80.0476	100.159
123.8	-0.310059	-0.245056	-0.161133	-0.104065	-45.7764	13.7329	71.106	0.125427	0.156555	0.205994	0.270691	-100.128	-80.1697	-60.0891	-40.0391	-20.05	-30.5176	19.989	40.0391	60.0891	80.0781	100.128
123.9	-0.310059	-0.245056	-0.160828	-0.104065	-45.7764	13.7329	71.106	0.125122	0.156555	0.205994	0.269775	-100.098	-80.1086	-60.0891	-40.0391	-20.0195	-30.5176	19.989	40.1001	60.0891	80.0476	100.128
124	-0.310059	-0.245361	-0.161133	-0.104675	-45.4712	13.4277	71.4111	0.124817	0.15625	0.206299	0.26886	-100.098	-80.0781	-60.0891	-39.978	-20.0806	0	19.9585	40.1001	60.0891	80.0476	100.128
124.1	-0.310364	-0.245667	-0.161743	-0.10498	-45.166	13.1226	71.7163	0.124817	0.15564	0.206299	0.267944	-100.098	-80.1392	-60.0891	-40.0085	-20.05	30.5176	20.0195	40.0391	60.1196	80.0171	100.098
124.2	-0.310364	-0.245667	-0.161743	-0.105286	-44.5557	13.1226	72.0215	0.124817	0.155334	0.205994	0.267334	-100.128	-80.1086	-60.0586	-40.0391	-20.0195	-30.5176	19.989	40.0085	60.0891	80.0171	100.159
124.3	-0.310669	-0.245972	-0.161743	-0.105286	-44.2505	12.8174	72.0215	0.124512	0.155334	0.206299	0.267029	-100.128	-80.1392	-60.0586	-40.0696	-20.0195	0	20.05	40.0391	60.1196	79.9866	100.128
124.4	-0.311584	-0.245972	-0.161438	-0.10498	-43.9453	13.4277	72.0215	0.124512	0.15564	0.206299	0.266418	-100.098	-80.1086	-60.0281	-40.0085	-20.0195	-30.5176	20.0195	40.0391	60.0891	80.0171	100.128
124.5	-0.312805	-0.245972	-0.160828	-0.104675	-43.9453	13.7329	72.0215	0.124207	0.155945	0.206299	0.266113	-100.128	-80.1392	-60.1196	-40.0391	-20.0195	-30.5176	19.9585	40.0696	60.0891	80.0476	100.098
124.6	-0.313721	-0.245667	-0.160522	-0.104675	-43.9453	14.0381	71.7163	0.124207	0.15625	0.205994	0.265808	-100.128	-80.1392	-60.0586	-40.0391	-20.0806	0	19.9585	40.0696	60.0891	80.0476	100.128
124.7	-0.314331	-0.245361	-0.160217	-0.10437	-43.9453	13.7329	71.4111	0.123901	0.155945	0.206299	0.265503	-100.128	-80.1392	-60.0586	-40.0696	-20.0195	0	19.9585	40.0391	60.0586	80.0476	100.128
124.8	-0.314636	-0.245361	-0.160217	-0.10376	-43.9453	13.4277	71.106	0.123901	0.155334	0.206299	0.265198	-100.128	-80.2002	-60.0586	-40.0391	-20.05	0	19.989	40.0391	60.1501	80.0171	100.128
124.9	-0.314636	-0.245361	-0.160522	-0.103455	-43.9453	13.1226	71.4111	0.124207	0.155029	0.206299	0.264893	-100.067	-80.1697	-60.0586	-40.0391	-20.05	0	19.989	40.0085	60.0891	80.0171	100.159
125	-0.314636	-0.245056	-0.160522	-0.103149	-43.9453	12.8174	71.4111	0.124512	0.155029	0.206299	0.264282	-100.067	-80.1392	-60.0891	-40.0696	-20.0195	-30.5176	20.0195	40.0696	60.0891	80.0171	100.128
125.1	-0.314941	-0.244446	-0.160522	-0.102844	-44.2505	13.1226	71.4111	0.124512	0.155029	0.206604	0.263977	-100.037	-80.1086	-60.0281	-40.0391	-19.989	-30.5176	19.989	40.0085	60.0586	80.0476	100.128
125.2	-0.315247	-0.244141	-0.160522	-0.103455	-44.5557	13.1226	71.106	0.124512	0.155029	0.206909	0.263977	-100.098	-80.0781	-60.0281	-40.0696	-20.0195	30.5176	19.989	40.0696	60.0586	80.0171	100.098
125.3	-0.315247	-0.24353	-0.161133	-0.104065	-44.8608	13.1226	70.4956	0.124207	0.155029	0.20752	0.263977	-100.098	-80.1697	-60.0586	-40.0696	-20.0195	-30.5176	19.9585	40.1001	60.0586	80.0476	100.098
125.4	-0.314941	-0.243225	-0.162048	-0.10437	-44.8608	12.8174	70.1904	0.123596	0.154724	0.207825	0.264893	-100.128	-80.1392	-60.0586	-40.0391	-20.0806	0	19.9585	40.0391	60.0891	80.1086	100.067
125.5	-0.314636	-0.242615	-0.162659	-0.10437	-44.8608	12.8174	70.1904	0.123596	0.154724	0.20813	0.266113	-100.098	-80.1086	-60.0891	-40.0085	-20.05	0	19.989	40.0391	60.0586	80.0476	100.067
125.6	-0.314331	-0.24231	-0.162964	-0.104065	-45.166	13.1226	70.1904	0.123596	0.155029	0.20813	0.267334	-100.067	-80.1392	-60.1196	-40.0696	-20.1416	0	19.989	40.0085	60.0891	80.0476	100.128
125.7	-0.313721	-0.24231	-0.162659	-0.104065	-44.8608	13.1226	69.8853	0.123901	0.155029	0.20813	0.26825	-100.067	-80.1392	-60.1196	-40.0391	-20.05	0	20.0195	40.0391	60.0586	80.0171	100.159
125.8	-0.313416	-0.242004	-0.162659	-0.103455	-44.5557	13.1226	70.1904	0.123901	0.155029	0.20813	0.26886	-100.098	-80.1086	-60.0586	-39.978	-20.05	0	19.989	40.0391	60.0586	80.0171	100.128
125.9	-0.31311	-0.241699	-0.162964	-0.103455	-43.9453	13.1226	70.4956	0.124207	0.155334	0.207825	0.269165	-100.098	-80.1086	-60.0891	-40.0696	-19.989	0	20.0195	40.0696	60.0586	80.0171	100.098
126	-0.31311	-0.241699	-0.163574	-0.103455	-43.6401	13.1226	71.106	0.124512	0.155334	0.20752	0.269165	-100.098	-80.0781	-60.0891	-40.0391	-20.0195	-30.5176	19.9585	40.0391	60.0586	80.0476	100.037
126.1	-0.31311	-0.242004	-0.163879	-0.10376	-43.6401	13.1226	72.0215	0.124512	0.15564	0.207214	0.269165	-100.128	-80.0781	-60.0891	-40.0391	-20.05	-30.5176	19.9585	40.0696	60.0586	80.0476	100.067
126.2	-0.31311	-0.24231	-0.164185	-0.103455	-43.6401	13.4277	72.3267	0.124817	0.15564	0.20752	0.26947	-100.128	-80.1392	-60.1196	-40.0391	-20.0806	0	19.989	40.0696	60.0281	80.0476	100.128
126.3	-0.31311	-0.24231	-0.164185	-0.103455	-43.9453	13.7329	72.6318	0.125122	0.155945	0.20752	0.26947	-100.098	-80.1086	-60.0891	-40.0085	-20.05	0	20.0195	40.0696	60.0586	80.0476	100.128
126.4	-0.31311	-0.24231	-0.164185	-0.103149	-43.9453	13.7329	72.3267	0.125122	0.155945	0.207825	0.26947	-100.128	-80.1086	-60.0586	-40.0391	-20.0195	30.5176	19.989	40.0391	60.0891	80.0171	100.128
126.5	-0.3125	-0.242004	-0.164185	-0.102844	-43.9453	13.7329	72.0215	0.125122	0.155945	0.20813	0.26947	-100.098	-80.1086	-60.0586	-40.0696	-19.9585	30.5176	20.0195	40.0391	60.1196	80.0171	100.067
126.6	-0.312195	-0.241699	-0.163879	-0.102844	-43.9453	13.4277	71.7163	0.125122	0.15564	0.20813	0.26947	-100.128	-80.1392	-60.0586	-40.0391	-20.0195	0	19.9585	40.0696	60.0586	80.0476	100.098
126.7	-0.31189	-0.241394	-0.163574	-0.103149	-44.2505	13.4277	71.4111	0.125122	0.155334	0.20813	0.26947	-100.128	-80.0781	-60.1196	-39.978	-20.0195	0	19.989	40.1001	60.1196	80.0781	100.128
126.8	-0.31189	-0.241394	-0.163269	-0.103455	-44.5557	13.4277	71.106	0.125122	0.155334	0.207825	0.26947	-100.128	-80.0476	-60.0891	-40.1001	-20.0195	30.5176	20.0195	40.0696	60.0891	80.0476	100.128
126.9	-0.312195	-0.241699	-0.163269	-0.10376	-44.5557	13.1226	70.8008	0.125122	0.155029	0.20752	0.269775	-100.159	-80.0781	-60.0891	-40.0696	-20.0195	30.5176	19.989	40.0696	60.0891	80.0171	100.098
127	-0.3125	-0.241699	-0.163269	-0.10376	-44.2505	12.8174	70.4956	0.124817	0.154724	0.207214	0.270386	-100.189	-80.1086	-60.0891	-40.0085	-19.989	0	19.9585	40.0391	60.0586	80.0476	100.098
127.1	-0.312805	-0.242004	-0.162964	-0.10376	-43.9453	12.8174	70.4956	0.124512	0.154419	0.207214	0.270386	-100.098	-80.1086	-60.0891	-40.0391	-20.0195	-61.0352	20.0195	40.0391	60.0281	80.0476	100.098
127.2	-0.312805	-0.242004	-0.162659	-0.103455	-43.6401	12.8174	70.4956	0.124817	0.154419	0.207214	0.270386	-100.128	-80.0781	-60.0281	-40.0391	-20.05	122.07	20.05	40.0085	60.0586	80.0476	100.128
127.3	-0.313416	-0.242004	-0.162354	-0.103149	-43.6401	13.1226	70.8008	0.124817	0.154724	0.207214	0.270386	-100.159	-80.1086	-60.0586	-40.0696	-19.989	0	19.9585	40.0696	60.0891	80.0476	100.098
127.4	-0.314026	-0.242004	-0.162659	-0.103455	-43.0298	13.7329	71.106	0.125122	0.155029	0.206909	0.270691	-100.098	-80.0476	-60.0586	-40.0391	-20.0195	-30.5176	19.989	40.0391	60.0586	80.0476	100.098
127.5	-0.314331	-0.242004	-0.163574	-0.104065	-42.7246	14.0381	71.7163	0.125122	0.15625	0.206909	0.270691	-100.128	-80.0781	-60.1196	-40.0391	-20.05	-30.5176	19.9585	40.0391	60.0281	80.0171	100.098
127.6	-0.314636	-0.241394	-0.163879	-0.10498	-43.0298	13.7329	71.7163	0.125122	0.157166	0.20752	0.270996	-100.159	-80.0476	-60.1196	-40.0696	-19.989	0	19.989	40.0085	60.0281	80.0476	100.098
127.7	-0.314941	-0.241089	-0.163879	-0.105286	-43.6401	13.1226	71.106	0.124512	0.157471	0.20813	0.271606	-100.128	-80.0781	-60.1196	-40.0391	-20.0195	-30.5176	19.989	40.0391	60.0586	80.0476	100.128
127.8	-0.315247	-0.240784	-0.163269	-0.105591	-43.9453	12.8174	70.4956	0.124207	0.157471	0.208435	0.271606	-100.128	-80.1086	-60.0586	-39.978	-20.0195	0	19.9585	40.0085	59.9976	80.0476	100.067
127.9	-0.315552	-0.240479	-0.162354	-0.105286	-43.9453	12.5122	70.1904	0.123901	0.157471	0.208435	0.271606	-100.128	-80.1392	-60.1196	-40.0391	-20.0195	-30.5176	20.05	39.978	60.0281	80.0476	100.128
128	-0.315552	-0.240479	-0.162048	-0.10498	-44.2505	12.5122	70.4956	0.123901	0.157471	0.208435	0.271301	-100.128	-80.1392	-60.0586	-40.0391	-20.0195	-30.5176	20.0195	40.0696	60.1501	80.0476	100.098
128.1	-0.315247	-0.240479	-0.162048	-0.105286	-44.2505	12.8174	70.8008	0.123596	0.158081	0.208435	0.271301	-100.128	-80.0781	-60.0891	-40.0085	-19.989	-30.5176	20.05	40.0391	60.0891	80.0781	100.098
128.2	-0.314941	-0.240479	-0.162659	-0.105591	-44.2505	13.4277	71.106	0.123291	0.158081	0.208435	0.271301	-100.098	-80.1392	-60.0891	-40.0696	-20.0195	-30.5176	19.989	40.0085	60.0586	80.0476	100.067
128.3	-0.314941	-0.240479	-0.162964	-0.105896	-44.2505	14.0381	71.4111	0.123291	0.158386	0.208435	0.271606	-100.128	-80.0781	-60.1196	-40.0391	-20.05	-30.5176	20.0195	40.0391	60.0281	80.1086	100.098
128.4	-0.314636	-0.240784	-0.163574	-0.106201	-44.2505	14.0381	71.4111	0.123291	0.158386	0.20874	0.271606	-100.098	-80.0781	-60.0891	-40.0391	-20.0195	0	19.989	40.0391	60.0281	80.0781	100.128
128.5	-0.314331	-0.241394	-0.163879	-0.106506	-44.2505	13.7329	71.4111	0.123291	0.158386	0.209045	0.271912	-100.159	-80.1392	-60.1196	-40.0391	-20.0806	0	19.9585	39.978	60.0281	80.0476	100.098
128.6	-0.313721	-0.241699	-0.164185	-0.106506	-44.2505	13.4277	71.7163	0.123291	0.157776	0.209351	0.272217	-100.128	-80.1392	-60.0586	-40.0696	-20.0195	0	19.989	40.0391	60.0586	80.0171	100.159
128.7	-0.31311	-0.242004	-0.164185	-0.106506	-44.2505	12.8174	71.4111	0.123291	0.157166	0.210266	0.272522	-100.189	-80.1086	-60.0586	-40.0696	-20.0195	-30.5176	19.9585	40.0391	60.0586	80.0476	100.128
128.8	-0.312805	-0.242004	-0.16449	-0.106201	-44.5557	12.5122	71.4111	0.123596	0.15686	0.210876	0.272522	-100.098	-80.0781	-60.0586	-40.0391	-20.05	-30.5176	20.0195	40.0391	60.0586	80.0171	100.098
128.9	-0.3125	-0.242004	-0.164795	-0.105591	-44.5557	12.5122	71.106	0.123901	0.157166	0.210876	0.272217	-100.128	-80.0781	-60.0586	-40.1001	-19.9585	0	19.989	40.0696	60.0586	80.0476	100.006
129	-0.3125	-0.242004	-0.1651	-0.105591	-44.5557	12.5122	70.8008	0.124207	0.157471	0.211182	0.272217	-100.159	-80.0781	-60.0891	-40.0696	-19.989	0	19.928	40.0391	60.0281	80.0781	100.067
129.1	-0.3125	-0.241699	-0.165405	-0.105591	-44.5557	12.8174	70.4956	0.124207	0.157776	0.211487	0.272522	-100.098	-80.0781	-60.0281	-40.1001	-20.0195	0	19.9585	40.0391	60.0891	80.0476	100.128
129.2	-0.312195	-0.241699	-0.165405	-0.105286	-44.2505	13.1226	70.8008	0.124207	0.158081	0.211792	0.272827	-100.189	-80.0781	-60.0891	-40.0391	-20.0195	-30.5176	20.0195	40.0696	60.0586	80.1086	100.128
129.3	-0.312195	-0.241699	-0.16571	-0.104675	-43.6401	13.4277	71.106	0.124207	0.157776	0.211792	0.273132	-100.098	-80.1392	-60.1196	-40.1001	-20.0806	0	19.989	40.0085	60.0586	80.0476	100.098
129.4	-0.312195	-0.242004	-0.16571	-0.104065	-43.6401	13.4277	71.4111	0.123901	0.157776	0.211487	0.273437	-100.159	-80.1086	-60.0586	-40.0391	-20.0195	61.0352	19.989	40.0085	60.1196	80.0171	100.128
129.5	-0.31189	-0.24231	-0.166016	-0.10376	-43.9453	13.4277	71.4111	0.123596	0.157471	0.210876	0.274048	-100.159	-80.1086	-60.0586	-40.0696	-20.0195	-61.0352	19.9585	40.0085	60.0586	80.0476	100.128
129.6	-0.31189	-0.242615	-0.165405	-0.10376	-44.2505	13.4277	71.7163	0.123291	0.157471	0.210571	0.274963	-100.128	-80.0781	-60.0586	-40.0696	-19.989	0	19.9585	39.9475	60.0281	80.0476	100.098
129.7	-0.31189	-0.242615	-0.1651	-0.104065	-44.5557	13.1226	71.7163	0.122986	0.157166	0.210266	0.275574	-100.159	-80.1086	-60.0586	-40.0391	-20.0195	-30.5176	19.928	40.0696	60.0586	80.0781	100.098
129.8	-0.311584	-0.242615	-0.16449	-0.10437	-44.8608	13.1226	71.7163	0.122681	0.157166	0.210266	0.275879	-100.159	-80.0781	-60.0586	-40.1001	-20.05	0	19.928	39.978	60.0281	80.0781	100.098
129.9	-0.311279	-0.242615	-0.164185	-0.104675	-44.5557	13.4277	71.7163	0.123291	0.15686	0.209656	0.275879	-100.159	-80.0476	-60.0891	-40.1001	-20.05	61.0352	19.989	40.0085	60.0586	80.1392	100.067
130	-0.311279	-0.242615	-0.163879	-0.104675	-44.2505	13.4277	72.0215	0.123901	0.156555	0.209351	0.275574	-100.159	-80.1086	-60.1196	-40.0391	-20.0806	0	19.9585	40.0085	60.0281	80.0781	100.098
130.1	-0.310974	-0.24231	-0.163574	-0.10498	-43.9453	13.7329	72.3267	0.124817	0.15625	0.209045	0.275269	-100.159	-80.0781	-60.0891	-40.1001	-20.05	0	19.989	39.978	60.0586	80.0476	100.128
130.2	-0.310974	-0.242004	-0.162964	-0.105286	-43.9453	13.7329	72.3267	0.125122	0.15564	0.209656	0.274658	-100.128	-80.0781	-60.0281	-40.0391	-20.0195	-30.5176	19.9585	39.978	60.0891	80.0476	100.128
130.3	-0.311279	-0.242004	-0.162659	-0.105286	-44.5557	13.4277	72.3267	0.125122	0.155029	0.209961	0.274048	-100.128	-80.1086	-59.9976	-40.0696	-20.0195	-30.5176	19.9585	39.978	60.0281	80.0476	100.098
130.4	-0.311279	-0.242004	-0.162354	-0.10498	-45.166	13.1226	72.0215	0.124512	0.154724	0.210266	0.273132	-100.189	-80.0781	-60.0891	-40.0696	-20.0195	-61.0352	19.9585	40.0391	60.0586	80.0781	100.128
130.5	-0.311584	-0.242004	-0.162354	-0.10498	-45.4712	12.8174	71.4111	0.124207	0.154724	0.210266	0.272522	-100.189	-80.1086	-60.0891	-40.0696	-20.0195	-30.5176	19.9585	40.0391	60.0281	80.0476	100.067
130.6	-0.311584	-0.242004	-0.162048	-0.10498	-45.4712	12.8174	71.106	0.123901	0.154724	0.209961	0.271912	-100.159	-80.0476	-60.0891	-40.0696	-20.0195	-30.5176	19.9585	40.0085	60.0586	80.1086	100.098
130.7	-0.31189	-0.241699	-0.161743	-0.10498	-45.4712	12.8174	71.106	0.123596	0.154724	0.209351	0.271912	-100.159	-80.1086	-60.0586	-40.0696	-20.0806	-30.5176	19.989	39.9475	60.0281	80.0476	100.067
130.8	-0.312805	-0.241089	-0.161743	-0.10498	-44.8608	13.1226	71.106	0.123291	0.154724	0.209045	0.272522	-100.098	-80.0781	-60.0891	-40.0391	-20.0195	0	19.989	39.978	60.0586	80.0476	100.128
130.9	-0.313416	-0.240784	-0.161743	-0.105286	-44.5557	13.4277	71.106	0.123291	0.154724	0.20874	0.272827	-100.159	-80.1086	-60.0586	-40.0391	-20.0195	-30.5176	19.989	39.9475	59.9976	80.0476	100.098
131	-0.313721	-0.240479	-0.162048	-0.105286	-44.5557	13.7329	71.4111	0.123596	0.155029	0.20874	0.272827	-100.128	-80.1086	-60.0891	-40.0391	-20.0195	-61.0352	20.0195	39.978	60.0586	80.0781	100.128
131.1	-0.314026	-0.240784	-0.162048	-0.105896	-44.2505	14.0381	71.4111	0.123596	0.155334	0.20874	0.273132	-100.159	-80.0781	-60.0586	-40.1001	-19.989	-61.0352	19.9585	40.0391	60.0586	80.0476	100.128
131.2	-0.314331	-0.241394	-0.162354	-0.105896	-44.2505	13.7329	71.7163	0.123596	0.155334	0.209045	0.273437	-100.128	-80.0476	-60.0281	-40.0696	-20.0195	-30.5176	19.9585	40.0085	60.0586	80.0781	100.098
131.3	-0.314941	-0.24231	-0.162659	-0.105896	-44.2505	13.4277	72.0215	0.123291	0.155029	0.209351	0.273437	-100.128	-80.0476	-60.0586	-40.0696	-20.05	-30.5176	19.9585	40.0085	60.0281	80.0476	100.098
131.4	-0.315552	-0.243225	-0.163269	-0.105896	-44.2505	12.5122	71.7163	0.122681	0.155029	0.209351	0.273743	-100.189	-80.0781	-60.0586	-40.0391	-20.0195	-30.5176	19.9585	40.0391	60.0281	80.0781	100.098
131.5	-0.315857	-0.24353	-0.163574	-0.105591	-44.2505	12.207	71.7163	0.122375	0.154724	0.209351	0.273437	-100.159	-80.1392	-60.1501	-40.0696	-19.989	-30.5176	19.928	39.978	60.0281	80.0781	100.159
131.6	-0.316772	-0.243835	-0.163879	-0.105286	-44.2505	12.207	71.4111	0.122375	0.154419	0.209045	0.273132	-100.189	-80.0781	-60.0586	-40.0391	-20.0195	-61.0352	19.9585	40.0085	60.0586	80.0476	100.159
131.7	-0.317383	-0.244141	-0.163574	-0.10498	-44.2505	12.8174	71.106	0.12207	0.154114	0.209045	0.273132	-100.128	-80.0781	-60.0586	-40.0696	-20.05	0	20.0195	39.978	60.0891	80.0171	100.159
131.8	-0.317688	-0.244446	-0.162964	-0.104675	-44.2505	12.8174	70.8008	0.12207	0.154419	0.209045	0.273437	-100.128	-80.0781	-60.0281	-40.0391	-20.0195	-30.5176	19.9585	40.0085	60.0281	80.1086	100.128
131.9	-0.317078	-0.244446	-0.162354	-0.10437	-44.5557	13.1226	70.8008	0.122375	0.154724	0.20874	0.273437	-100.159	-80.0781	-60.0891	-40.0391	-19.989	0	19.989	40.0391	60.0281	80.0476	100.098
132	-0.316467	-0.244141	-0.162048	-0.104065	-44.5557	13.1226	70.4956	0.122986	0.154724	0.208435	0.273437	-100.22	-80.0781	-60.0891	-40.0696	-20.0195	30.5176	19.928	40.0391	60.0891	80.0476	100.098
132.1	-0.315552	-0.243835	-0.162048	-0.104065	-44.8608	13.1226	70.4956	0.123291	0.154724	0.20813	0.272827	-100.22	-80.0781	-60.1196	-40.0696	-20.05	0	19.989	39.978	60.0281	80.1392	100.098
132.2	-0.314331	-0.24353	-0.162048	-0.10437	-45.166	13.1226	70.8008	0.123901	0.154724	0.20813	0.271301	-100.159	-80.0781	-60.1501	-40.0391	-20.05	0	19.9585	40.0391	60.0281	80.0781	100.098
132.3	-0.313416	-0.243225	-0.162354	-0.10437	-45.166	12.8174	71.4111	0.124207	0.154724	0.208435	0.270081	-100.159	-80.0781	-60.0586	-40.0085	-20.0195	0	19.989	40.0085	60.0281	80.1086	100.159
132.4	-0.31311	-0.243225	-0.163269	-0.10437	-44.8608	12.207	71.7163	0.124512	0.154419	0.20874	0.26886	-100.159	-80.0476	-60.0281	-40.0391	-20.0806	-61.0352	20.0195	39.978	60.0586	80.0781	100.128
132.5	-0.31311	-0.242615	-0.163879	-0.10437	-44.5557	11.9019	72.0215	0.124512	0.154419	0.209045	0.267944	-100.128	-80.0476	-60.0586	-40.0696	-20.0195	-91.5527	19.989	39.978	60.0891	80.0476	100.098
132.6	-0.31311	-0.24231	-0.164185	-0.104675	-44.5557	12.207	71.7163	0.124512	0.154114	0.209045	0.267639	-100.159	-80.0781	-60.0586	-40.0696	-19.928	-30.5176	20.0195	39.978	60.0281	80.0781	100.098
132.7	-0.313721	-0.242004	-0.16449	-0.10498	-44.5557	12.207	71.7163	0.124207	0.153809	0.209351	0.267639	-100.159	-80.0781	-60.1196	-40.0391	-20.0195	-30.5176	19.9585	40.0085	60.0281	80.0476	100.098
132.8	-0.313721	-0.242004	-0.164185	-0.10498	-44.2505	12.207	71.106	0.123596	0.153503	0.209961	0.267944	-100.189	-80.0781	-60.0586	-40.0696	-20.05	30.5176	19.9585	39.9475	60.0586	80.0781	100.098
132.9	-0.314026	-0.24231	-0.164185	-0.10498	-44.2505	12.5122	70.8008	0.123291	0.153503	0.211182	0.26825	-100.159	-80.1086	-60.1501	-40.0696	-20.0195	0	19.928	39.978	60.0891	80.0781	100.128
133	-0.313721	-0.24231	-0.163879	-0.10498	-44.2505	12.8174	70.4956	0.122986	0.153198	0.212097	0.268555	-100.159	-80.1392	-60.0586	-40.0696	-20.05	0	19.989	39.9475	60.0586	80.0781	100.128
133.1	-0.313721	-0.242615	-0.163574	-0.105286	-44.5557	12.8174	70.1904	0.122681	0.153198	0.212708	0.269165	-100.159	-80.1086	-60.0281	-40.0391	-20.0195	-30.5176	20.0195	39.9475	60.0586	80.0476	100.128
133.2	-0.313416	-0.24292	-0.163574	-0.105286	-44.8608	12.8174	70.4956	0.12146	0.153198	0.212708	0.269775	-100.159	-80.0781	-60.0891	-40.0696	-20.05	0	19.9585	39.917	60.0586	80.0781	100.128
133.3	-0.31311	-0.243225	-0.163879	-0.105286	-44.8608	13.1226	70.4956	0.12085	0.153503	0.212097	0.270386	-100.128	-80.0476	-60.0281	-40.0696	-20.05	30.5176	19.989	39.978	60.0281	80.0781	100.098
133.4	-0.312805	-0.243225	-0.164795	-0.105591	-44.5557	13.4277	70.4956	0.120239	0.153503	0.211487	0.270691	-100.098	-80.0476	-60.0586	-40.0696	-20.05	-30.5176	19.928	39.978	60.0586	80.0781	100.128
133.5	-0.312805	-0.24292	-0.165405	-0.105896	-44.2505	13.7329	70.4956	0.120239	0.153809	0.211182	0.270996	-100.159	-80.0781	-60.0586	-40.0696	-20.05	-30.5176	19.928	40.0085	60.0586	80.0781	100.128
133.6	-0.31311	-0.24292	-0.16571	-0.105591	-44.2505	14.0381	70.8008	0.12085	0.154114	0.210876	0.270996	-100.159	-80.0781	-60.0891	-40.1001	-20.0195	-30.5176	19.9585	39.978	60.0891	80.0781	100.128
133.7	-0.313416	-0.24292	-0.166016	-0.105286	-44.2505	14.3433	70.8008	0.121155	0.154724	0.210876	0.270996	-100.159	-80.0781	-60.0891	-40.0391	-20.0195	-30.5176	19.9585	39.978	60.0586	80.1086	100.128
133.8	-0.313416	-0.242615	-0.16571	-0.10498	-43.9453	14.3433	70.8008	0.121765	0.155334	0.210266	0.270386	-100.22	-80.1086	-60.1196	-40.0696	-20.05	0	19.928	40.0085	60.0891	80.0476	100.128
133.9	-0.31311	-0.242615	-0.1651	-0.10437	-44.2505	14.0381	70.8008	0.121765	0.155945	0.209656	0.270081	-100.159	-80.1392	-60.0891	-40.0391	-20.0806	0	19.9585	39.978	60.0891	80.0781	100.098
134	-0.31311	-0.242615	-0.16449	-0.10437	-44.2505	13.7329	70.8008	0.12146	0.155945	0.209045	0.26947	-100.098	-80.1086	-60.0281	-40.1001	-20.0195	-30.5176	19.9585	39.978	60.0586	80.1392	100.128
134.1	-0.313416	-0.24292	-0.164185	-0.104675	-44.2505	13.1226	70.8008	0.12146	0.155945	0.20874	0.269165	-100.098	-80.0781	-60.0281	-40.1001	-20.0195	0	19.9585	39.978	60.0586	80.0781	100.067
134.2	-0.314026	-0.243225	-0.164185	-0.105286	-44.2505	12.8174	70.8008	0.12146	0.155945	0.20874	0.26886	-100.098	-80.0171	-60.0891	-40.0696	-20.0195	-30.5176	19.9585	39.978	60.0281	80.0781	100.098
134.3	-0.314636	-0.24353	-0.164185	-0.105286	-43.9453	12.8174	70.4956	0.12146	0.15564	0.209351	0.268555	-100.159	-80.0781	-60.0586	-40.0696	-20.0195	0	19.9585	40.0085	60.0586	80.0781	100.098
134.4	-0.315247	-0.243225	-0.16449	-0.105591	-43.9453	12.8174	70.1904	0.12207	0.155334	0.209656	0.267944	-100.189	-80.1086	-60.0586	-40.0391	-20.1111	0	19.9585	39.9475	60.0281	80.0781	100.098
134.5	-0.315857	-0.24292	-0.16449	-0.10498	-44.2505	12.8174	69.8853	0.122375	0.155334	0.210266	0.267639	-100.189	-80.1392	-60.0586	-40.0391	-20.0806	-61.0352	19.9585	40.0391	60.0586	80.1392	100.159
134.6	-0.315552	-0.24292	-0.1651	-0.104675	-44.2505	12.8174	69.8853	0.122375	0.155029	0.210266	0.267334	-100.159	-80.1392	-60.0891	-40.0696	-19.989	-61.0352	19.9585	39.978	60.0586	80.1086	100.098
134.7	-0.314941	-0.24292	-0.165405	-0.104675	-44.2505	13.1226	69.8853	0.122375	0.155029	0.210571	0.267944	-100.159	-80.0476	-60.0891	-40.0696	-20.0195	-61.0352	19.9585	40.0085	60.0586	80.0476	100.128
134.8	-0.314331	-0.24353	-0.166016	-0.10437	-43.9453	13.4277	70.1904	0.12207	0.155334	0.210266	0.26947	-100.128	-80.0781	-60.0281	-40.0391	-20.0195	0	19.989	39.978	60.0586	80.0781	100.067
134.9	-0.313721	-0.243835	-0.166321	-0.10437	-43.9453	13.4277	70.1904	0.12207	0.15564	0.209656	0.270996	-100.159	-80.1086	-60.1501	-39.978	-20.0195	-30.5176	19.928	40.0085	60.0586	80.0476	100.098
135	-0.313416	-0.244446	-0.166016	-0.10437	-44.2505	13.4277	70.1904	0.121765	0.15564	0.209351	0.272217	-100.189	-80.1086	-60.0891	-40.0696	-20.05	0	19.928	40.0696	59.9976	80.0781	100.128
135.1	-0.313416	-0.244446	-0.16571	-0.10376	-44.5557	13.1226	70.1904	0.121155	0.155945	0.20874	0.273437	-100.189	-80.0781	-60.0586	-40.0085	-20.0195	-30.5176	19.928	40.0085	60.0281	80.0781	100.098
135.2	-0.313721	-0.244446	-0.166016	-0.103149	-44.5557	13.1226	70.1904	0.12085	0.15625	0.208435	0.274048	-100.159	-80.0781	-60.0586	-40.0391	-20.05	-30.5176	19.989	40.0696	60.0586	80.0781	100.128
135.3	-0.313721	-0.244751	-0.166321	-0.103149	-44.5557	13.4277	70.4956	0.121155	0.156555	0.208435	0.274658	-100.128	-80.1086	-60.0586	-40.0085	-20.0806	0	20.05	39.978	60.0891	80.0171	100.098
135.4	-0.31311	-0.245056	-0.166626	-0.103455	-44.2505	13.4277	70.4956	0.121765	0.156555	0.20874	0.274963	-100.159	-80.0781	-60.0891	-40.0391	-20.0806	0	20.0195	40.0391	60.0281	80.0476	100.067
135.5	-0.312805	-0.245361	-0.167236	-0.104065	-43.9453	13.4277	70.4956	0.122375	0.15686	0.209351	0.275269	-100.128	-80.0171	-60.0586	-40.0085	-20.05	-30.5176	19.9585	40.0085	60.0586	80.0171	100.128
135.6	-0.312805	-0.245667	-0.167236	-0.104065	-44.2505	12.8174	70.1904	0.122681	0.157166	0.209961	0.275269	-100.128	-80.0781	-60.0586	-40.0391	-20.05	-30.5176	19.9585	40.0391	60.0281	80.0476	100.098
135.7	-0.31311	-0.245972	-0.167542	-0.10437	-44.2505	12.5122	70.1904	0.122681	0.157166	0.210266	0.274658	-100.128	-80.0476	-60.0586	-40.0391	-19.989	-30.5176	19.9585	40.0391	60.0281	80.0781	100.098
135.8	-0.312805	-0.245972	-0.167542	-0.10437	-44.2505	12.5122	70.1904	0.122375	0.157471	0.210571	0.273743	-100.098	-80.0781	-60.0891	-40.1001	-19.989	0	19.9585	40.0391	60.0586	80.0781	100.128
135.9	-0.312195	-0.245667	-0.167236	-0.104675	-44.5557	12.5122	70.1904	0.12207	0.157471	0.210571	0.272522	-100.128	-80.0781	-60.1196	-40.0696	-20.0195	0	19.9585	40.0085	59.9976	80.0781	100.098
136	-0.31189	-0.244751	-0.166931	-0.10437	-44.5557	12.8174	69.8853	0.12146	0.157166	0.210571	0.271606	-100.128	-80.1086	-60.0891	-40.0391	-20.0806	0	20.05	40.0085	60.0281	80.0171	100.128
136.1	-0.31189	-0.244446	-0.166626	-0.10437	-44.8608	13.4277	69.8853	0.12146	0.15625	0.209961	0.270691	-100.128	-80.1392	-60.1196	-40.0085	-20.0806	0	20.05	39.978	60.0586	80.0171	100.098
136.2	-0.3125	-0.244446	-0.166626	-0.10437	-44.8608	13.7329	70.1904	0.122375	0.155945	0.209961	0.26947	-100.098	-80.1086	-60.0586	-40.0696	-20.0806	-30.5176	19.9585	39.978	60.0281	80.0171	100.098
136.3	-0.3125	-0.244751	-0.166321	-0.104065	-45.166	13.4277	70.8008	0.123596	0.155945	0.210571	0.26886	-100.128	-80.0781	-60.0891	-40.0391	-19.9585	-30.5176	19.989	40.0696	60.0586	79.9866	100.128
136.4	-0.3125	-0.245361	-0.16571	-0.104065	-45.4712	13.1226	70.8008	0.124207	0.155945	0.211182	0.268555	-100.159	-80.1086	-60.1196	-39.978	-19.989	-30.5176	19.9585	40.0391	60.0586	80.0476	100.098
136.5	-0.3125	-0.246277	-0.165405	-0.104065	-45.7764	12.8174	71.106	0.124207	0.15564	0.211182	0.26886	-100.067	-80.0781	-60.0281	-40.1001	-20.05	0	19.989	40.0696	60.0586	80.0476	100.037
136.6	-0.3125	-0.246582	-0.165405	-0.10437	-45.4712	12.8174	71.106	0.124817	0.15564	0.211487	0.269775	-100.128	-80.0476	-60.0891	-40.0696	-20.0195	0	19.989	40.0391	60.0281	80.0171	100.098
136.7	-0.3125	-0.246277	-0.165405	-0.10498	-44.8608	13.1226	71.4111	0.125122	0.155945	0.211487	0.270996	-100.128	-80.0781	-60.1196	-40.0391	-20.0195	0	19.989	40.0085	60.0586	80.0476	100.159
136.8	-0.3125	-0.245361	-0.16571	-0.10498	-44.5557	13.4277	71.106	0.125732	0.15625	0.211487	0.272522	-100.098	-80.1086	-60.0891	-40.0391	-19.989	-30.5176	20.0195	39.978	60.0891	80.0476	100.067
136.9	-0.312195	-0.244751	-0.16571	-0.10498	-44.2505	13.7329	70.8008	0.126038	0.156555	0.211487	0.273743	-100.159	-80.1392	-60.0586	-40.0391	-20.0195	0	19.989	40.0391	60.0891	80.0476	100.128
137	-0.3125	-0.244141	-0.16571	-0.104675	-44.2505	13.7329	70.8008	0.126038	0.15686	0.211487	0.274658	-100.159	-80.0781	-60.0586	-40.0696	-19.989	-30.5176	20.0195	40.0391	60.0891	80.0781	100.128
137.1	-0.312805	-0.243835	-0.16571	-0.10437	-44.2505	13.7329	70.4956	0.125427	0.15686	0.211487	0.274963	-100.128	-80.0781	-60.0891	-40.0696	-20.05	-91.5527	19.9585	40.0391	60.0891	80.0781	100.067
137.2	-0.313416	-0.24353	-0.165405	-0.10437	-43.9453	13.1226	70.1904	0.124817	0.156555	0.211487	0.274963	-100.189	-80.0476	-60.0891	-40.0696	-20.0195	0	19.9585	40.0085	60.0586	80.0171	100.098
137.3	-0.314026	-0.243225	-0.165405	-0.10437	-43.9453	12.8174	70.1904	0.124512	0.156555	0.211182	0.274658	-100.128	-80.0781	-60.0281	-40.1001	-20.0195	30.5176	19.989	40.0085	60.0586	80.0781	100.098
137.4	-0.314331	-0.24292	-0.1651	-0.10437	-43.9453	12.5122	70.4956	0.124512	0.15625	0.211182	0.274353	-100.098	-80.0476	-60.0586	-40.0696	-20.05	0	19.9585	40.0696	60.0891	80.0781	100.098
137.5	-0.314941	-0.24292	-0.1651	-0.10437	-43.9453	12.5122	70.8008	0.124817	0.15564	0.210571	0.274048	-100.159	-80.1086	-60.0891	-40.0391	-20.0195	30.5176	20.0195	40.0085	60.0586	80.0476	100.128
137.6	-0.315247	-0.242615	-0.165405	-0.10437	-44.5557	12.5122	71.4111	0.125122	0.155029	0.209961	0.274048	-100.128	-80.0781	-60.0586	-40.0696	-20.0195	-30.5176	19.989	39.978	60.0891	80.0476	100.067
137.7	-0.315247	-0.24231	-0.165405	-0.104065	-44.8608	12.8174	71.7163	0.125427	0.154419	0.209351	0.274353	-100.067	-80.0171	-60.0891	-40.0391	-20.0195	0	20.0195	40.0085	60.0586	80.0476	100.098
137.8	-0.314941	-0.242004	-0.165405	-0.104065	-44.8608	13.4277	71.7163	0.125427	0.153809	0.20874	0.275574	-100.098	-80.0781	-60.0586	-40.1001	-19.989	-30.5176	20.05	40.0391	60.0586	80.0781	100.128
137.9	-0.314941	-0.242004	-0.165405	-0.10437	-44.5557	13.7329	71.4111	0.125122	0.153809	0.20813	0.276794	-100.098	-80.0476	-60.0281	-40.0696	-20.05	-30.5176	19.928	40.0085	60.0281	80.0476	100.067
138	-0.314941	-0.242004	-0.1651	-0.10437	-44.5557	14.0381	71.106	0.124817	0.153809	0.207825	0.27832	-100.098	-80.1086	-60.0891	-40.0696	-20.0195	0	19.989	40.0085	60.0281	80.0476	100.128
138.1	-0.315247	-0.242004	-0.164795	-0.10437	-44.5557	14.0381	70.4956	0.124512	0.154419	0.20752	0.278931	-100.128	-80.0781	-60.1196	-40.0696	-20.05	30.5176	20.0195	40.0085	60.0281	80.0781	100.098
138.2	-0.315857	-0.241394	-0.164795	-0.104065	-44.5557	14.0381	69.8853	0.124207	0.154724	0.207825	0.279236	-100.128	-80.0781	-60.1196	-40.0696	-20.0195	61.0352	19.9585	40.0391	60.0281	80.1086	100.098
138.3	-0.316772	-0.241089	-0.16449	-0.10376	-44.5557	14.0381	69.5801	0.123901	0.154724	0.207825	0.279236	-100.128	-80.1392	-60.0586	-40.0696	-20.0806	0	20.0195	40.0696	60.0281	80.0781	100.037
138.4	-0.317383	-0.241089	-0.16449	-0.103455	-44.5557	14.3433	69.5801	0.123596	0.154419	0.207825	0.278625	-100.037	-80.1086	-60.1196	-40.0696	-19.989	30.5176	19.989	40.0696	60.0586	80.0171	100.098
138.5	-0.317688	-0.241089	-0.16449	-0.103455	-44.5557	14.0381	69.5801	0.123291	0.154114	0.20752	0.278015	-100.098	-80.0476	-60.0586	-40.0696	-20.0195	0	20.0195	39.978	60.0281	80.0476	100.067
138.6	-0.317688	-0.241699	-0.164185	-0.103455	-44.8608	13.4277	69.8853	0.122986	0.153503	0.207825	0.2771	-100.067	-80.0781	-60.0891	-40.0696	-19.9585	0	19.989	40.0391	60.0281	80.0171	100.037
138.7	-0.317383	-0.24231	-0.164185	-0.10376	-45.166	12.8174	69.8853	0.122986	0.153503	0.207825	0.276184	-100.067	-80.0781	-60.0891	-40.0696	-20.0195	30.5176	19.9585	40.0391	60.0281	80.0476	100.067
138.8	-0.317383	-0.24292	-0.16449	-0.104065	-45.166	11.9019	69.8853	0.122986	0.153503	0.207825	0.274963	-100.098	-80.1086	-60.0891	-40.1306	-20.0195	30.5176	19.989	40.0391	60.0281	80.0476	100.037
138.9	-0.317688	-0.242615	-0.1651	-0.10437	-44.8608	11.5967	69.8853	0.122986	0.154419	0.20752	0.273743	-100.098	-80.0781	-60.0891	-40.1001	-19.989	61.0352	19.9585	40.1001	59.9976	80.1086	100.098
139	-0.317993	-0.242004	-0.165405	-0.10437	-44.5557	11.5967	70.1904	0.122681	0.154724	0.20752	0.272522	-100.098	-80.0781	-60.1807	-40.0085	-20.05	30.5176	20.05	39.978	60.0891	80.0781	100.098
139.1	-0.317993	-0.241394	-0.16571	-0.104675	-44.2505	11.9019	70.4956	0.122681	0.155334	0.207825	0.271606	-100.128	-80.0781	-60.1196	-40.0696	-19.989	30.5176	20.0806	40.0085	60.0281	80.0171	100.037
139.2	-0.317688	-0.241089	-0.165405	-0.10437	-44.5557	12.5122	70.4956	0.12207	0.15564	0.208435	0.271301	-100.128	-80.0781	-60.0891	-40.0696	-19.9585	30.5176	20.05	40.0391	60.0586	80.0171	100.037
139.3	-0.317383	-0.241394	-0.165405	-0.104065	-44.8608	13.1226	70.1904	0.12146	0.15564	0.20874	0.271606	-100.098	-80.0781	-60.0891	-40.0391	-19.989	30.5176	20.05	40.0391	59.9976	80.0171	100.098
139.4	-0.317078	-0.242004	-0.165405	-0.10376	-44.8608	13.7329	70.1904	0.121155	0.15564	0.20874	0.271606	-100.128	-80.0781	-60.1196	-40.0696	-19.989	30.5176	19.989	40.0696	60.0281	79.9866	100.037
139.5	-0.317078	-0.24231	-0.166016	-0.10376	-44.8608	13.7329	69.8853	0.121155	0.15564	0.20874	0.271606	-100.128	-80.0781	-60.1196	-40.0696	-19.989	30.5176	19.989	40.1001	60.0281	80.0476	100.128
139.6	-0.317078	-0.24231	-0.166321	-0.103455	-44.5557	13.7329	69.8853	0.121765	0.15564	0.208435	0.271912	-100.098	-80.0781	-60.0891	-40.1001	-19.989	30.5176	20.0195	40.0696	60.0281	80.1086	100.037
139.7	-0.317383	-0.24231	-0.166321	-0.102844	-44.5557	13.7329	69.8853	0.122375	0.15564	0.208435	0.272217	-100.128	-80.0781	-60.0891	-40.0696	-19.989	30.5176	20.05	40.0696	60.0281	80.0476	100.098
139.8	-0.317993	-0.242004	-0.166016	-0.102539	-44.5557	13.7329	69.8853	0.122681	0.155334	0.208435	0.272522	-100.128	-80.1086	-60.0891	-40.0696	-20.0195	30.5176	19.989	40.1306	60.0586	80.0171	100.098
139.9	-0.318604	-0.242004	-0.165405	-0.102539	-44.8608	13.7329	70.1904	0.122375	0.155029	0.208435	0.273132	-100.128	-80.0781	-60.0891	-40.1001	-19.9585	30.5176	20.0195	40.0696	60.0586	80.0476	100.098
140	-0.319519	-0.242004	-0.1651	-0.103149	-45.166	13.4277	70.4956	0.122375	0.154724	0.20874	0.273437	-100.098	-80.1086	-60.0891	-40.0696	-19.989	0	20.05	40.0696	60.0281	80.0171	100.067
140.1	-0.319824	-0.241699	-0.164795	-0.103455	-45.4712	13.1226	70.4956	0.12207	0.154419	0.20874	0.273437	-100.067	-80.0476	-60.0891	-39.978	-19.989	0	19.989	40.0085	60.0586	80.0171	100.037
140.2	-0.320435	-0.241699	-0.165405	-0.104065	-45.4712	13.1226	70.4956	0.122375	0.154724	0.209045	0.273437	-100.128	-80.0781	-60.0891	-40.0696	-19.9585	30.5176	19.989	40.0696	60.0281	80.0476	100.098
140.3	-0.320435	-0.241699	-0.16571	-0.10437	-45.166	13.1226	70.4956	0.122681	0.155029	0.209656	0.273132	-100.159	-80.0781	-60.1196	-40.1001	-19.989	30.5176	20.0195	40.0391	60.0281	80.0781	100.067
140.4	-0.320129	-0.241699	-0.16571	-0.10498	-45.166	13.1226	70.8008	0.122681	0.15564	0.209961	0.272522	-100.159	-80.1086	-60.1196	-40.0696	-19.989	61.0352	19.989	40.0391	60.0281	80.0171	100.098
140.5	-0.319519	-0.241699	-0.16571	-0.10498	-45.166	13.4277	70.8008	0.122681	0.15564	0.210266	0.271606	-100.098	-80.1086	-60.1196	-40.1001	-20.0195	30.5176	20.0806	40.0391	60.0586	80.0476	100.067
140.6	-0.318909	-0.241394	-0.16571	-0.10498	-45.166	13.7329	70.4956	0.122681	0.155334	0.210876	0.270691	-100.098	-80.0781	-60.1196	-40.1001	-20.0195	30.5176	19.989	40.0085	60.0281	80.0171	100.098
140.7	-0.318298	-0.241699	-0.16571	-0.104675	-45.166	13.7329	70.1904	0.122986	0.155334	0.211182	0.270081	-100.098	-80.1086	-60.0891	-40.0391	-20.0195	30.5176	19.989	40.0085	60.0281	80.0476	100.037
140.8	-0.318298	-0.241699	-0.16571	-0.104675	-45.166	13.7329	69.8853	0.122681	0.155334	0.211792	0.270081	-100.067	-80.1086	-60.0281	-40.0696	-19.8669	0	20.0195	40.0391	60.0586	79.9866	100.037
140.9	-0.318298	-0.242004	-0.165405	-0.104675	-45.4712	13.7329	69.5801	0.122375	0.155334	0.211792	0.270081	-100.128	-80.0781	-60.0891	-40.0696	-19.9585	0	20.05	40.0085	60.0281	79.9866	100.067
141	-0.318298	-0.242004	-0.166016	-0.104675	-45.4712	13.4277	69.5801	0.12207	0.155029	0.211792	0.270386	-100.098	-80.0476	-60.0891	-40.1001	-19.989	30.5176	20.0195	40.0696	59.967	80.0476	100.037
141.1	-0.317993	-0.241699	-0.166016	-0.104675	-45.166	13.1226	69.5801	0.122375	0.154724	0.211487	0.270691	-100.098	-80.0781	-60.1196	-40.1001	-20.05	30.5176	19.989	40.0696	60.0281	80.0781	100.098
141.2	-0.317688	-0.241699	-0.166321	-0.10437	-44.8608	12.8174	69.8853	0.122375	0.154724	0.210571	0.270996	-100.098	-80.1086	-60.1196	-40.0696	-19.989	-30.5176	19.9585	40.0696	60.0586	80.0781	100.128
141.3	-0.317078	-0.241699	-0.166321	-0.104065	-44.5557	12.8174	70.4956	0.122375	0.154724	0.209351	0.271606	-100.128	-80.0781	-60.0891	-40.0696	-20.0195	0	20.0195	40.0391	60.0586	80.0781	100.098
141.4	-0.317078	-0.242004	-0.166321	-0.10376	-44.2505	12.8174	70.8008	0.12207	0.154419	0.20874	0.272217	-100.128	-80.0781	-60.0891	-40.1001	-19.989	61.0352	20.0195	40.0085	60.0586	80.0476	100.128
141.5	-0.317078	-0.242615	-0.166321	-0.10376	-44.2505	12.8174	70.8008	0.121765	0.154724	0.208435	0.272522	-100.067	-80.0781	-60.0891	-40.0696	-19.989	0	20.0195	40.0085	59.9976	80.0476	100.067
141.6	-0.317383	-0.24292	-0.166321	-0.10376	-44.5557	13.1226	70.8008	0.121765	0.154724	0.20874	0.271912	-100.037	-80.0781	-60.0891	-40.0696	-19.9585	30.5176	19.9585	40.0391	59.9976	80.0476	100.067
141.7	-0.317688	-0.243225	-0.166016	-0.10376	-44.8608	13.1226	71.106	0.121765	0.154419	0.209351	0.270996	-100.067	-80.0781	-60.0891	-40.0696	-19.9585	30.5176	19.989	40.0696	60.0281	80.0171	100.098
141.8	-0.318298	-0.24353	-0.16571	-0.103455	-44.8608	13.1226	70.8008	0.121765	0.154419	0.209351	0.269775	-100.159	-80.0476	-60.0891	-40.1001	-19.989	30.5176	19.989	40.0696	60.0281	80.0781	100.098
141.9	-0.318604	-0.24353	-0.165405	-0.103455	-44.8608	13.4277	70.4956	0.121765	0.154419	0.209656	0.269165	-100.159	-80.1086	-60.1196	-40.1611	-20.0195	30.5176	20.0195	40.0696	60.0586	80.0476	100.067
142	-0.319214	-0.243225	-0.165405	-0.103149	-44.5557	13.7329	70.1904	0.12146	0.154724	0.209961	0.26886	-100.159	-80.0476	-60.0586	-40.1001	-20.05	30.5176	20.05	39.978	60.0586	80.0476	100.037
142.1	-0.319519	-0.243225	-0.16571	-0.103455	-44.5557	14.0381	70.1904	0.12146	0.155029	0.210266	0.269165	-100.098	-80.0781	-60.1196	-40.0696	-20.05	30.5176	19.989	40.0391	60.0586	80.0171	100.067
142.2	-0.319519	-0.24353	-0.166016	-0.103455	-44.5557	13.7329	70.1904	0.12146	0.155029	0.210571	0.270081	-100.067	-80.1086	-60.1196	-40.0696	-20.0195	0	20.05	39.978	60.0586	80.0781	100.067
142.3	-0.319519	-0.243835	-0.166016	-0.103455	-44.5557	13.7329	70.8008	0.12207	0.154724	0.210571	0.270691	-100.067	-80.0781	-60.0891	-40.0391	-20.0195	30.5176	20.0195	40.0085	60.0281	80.1086	100.037
142.4	-0.318909	-0.243835	-0.166321	-0.103149	-44.5557	13.4277	71.106	0.122375	0.154724	0.210571	0.270691	-100.128	-80.0781	-60.0891	-40.0696	-19.928	30.5176	19.989	40.0696	60.0281	80.1086	100.037
142.5	-0.317993	-0.243835	-0.166626	-0.103149	-44.2505	13.4277	71.106	0.122375	0.154724	0.210266	0.270691	-100.128	-80.0781	-60.0586	-40.0696	-19.9585	61.0352	19.989	40.0391	59.9976	80.1086	100.037
142.6	-0.317078	-0.243835	-0.166626	-0.103149	-44.2505	13.1226	71.4111	0.122375	0.154724	0.209961	0.270691	-100.128	-80.0781	-60.1196	-40.1306	-19.989	30.5176	20.05	40.0391	60.0281	80.0781	100.098
142.7	-0.316467	-0.243835	-0.166626	-0.103149	-44.2505	13.1226	71.4111	0.122375	0.154724	0.209961	0.271301	-100.098	-80.1392	-60.0891	-40.1001	-20.0195	30.5176	20.0195	40.0391	60.0281	80.0781	100.037
142.8	-0.316467	-0.24353	-0.166321	-0.103149	-44.5557	13.4277	71.106	0.122375	0.154724	0.210266	0.272217	-100.128	-80.1086	-60.1196	-40.1001	-20.05	61.0352	20.0195	40.0391	59.9976	80.0476	100.098
142.9	-0.316467	-0.243225	-0.16571	-0.103149	-44.8608	13.4277	70.8008	0.12207	0.155029	0.210266	0.273437	-100.159	-80.0781	-60.0586	-40.0696	-20.0195	0	19.9585	39.978	60.0891	80.0781	100.098
143	-0.316772	-0.243225	-0.1651	-0.103455	-45.166	13.4277	70.8008	0.121765	0.15564	0.210266	0.274658	-100.159	-80.0476	-60.0586	-40.0391	-19.9585	0	19.989	40.0085	60.0281	80.0781	100.006
143.1	-0.316772	-0.24353	-0.164795	-0.103455	-45.166	13.1226	70.8008	0.121765	0.155945	0.210266	0.275269	-100.128	-80.0476	-60.0891	-40.0696	-19.989	0	19.9585	40.0391	60.0281	80.0476	100.098
143.2	-0.317078	-0.243835	-0.164795	-0.103149	-45.166	13.4277	70.8008	0.122375	0.155945	0.210266	0.275574	-100.098	-80.0476	-60.0586	-40.0696	-19.989	61.0352	19.989	40.0391	60.0281	80.0476	100.067
143.3	-0.317383	-0.244141	-0.164795	-0.102844	-44.8608	13.7329	70.8008	0.122681	0.15625	0.210266	0.275574	-100.128	-80.0781	-60.0891	-40.1001	-19.989	30.5176	19.9585	40.0391	60.0586	80.0476	100.067
143.4	-0.317688	-0.244751	-0.164795	-0.102234	-44.5557	14.0381	71.106	0.122681	0.15625	0.210571	0.275574	-100.128	-80.1086	-60.0586	-40.0391	-19.989	0	20.0195	40.0391	59.9976	80.0476	100.098
143.5	-0.317688	-0.245056	-0.1651	-0.102234	-44.5557	14.3433	71.106	0.122681	0.156555	0.210571	0.275269	-100.128	-80.0781	-60.0891	-40.0696	-19.989	0	20.0195	40.0085	59.9976	80.0781	100.098
143.6	-0.317688	-0.245361	-0.165405	-0.102539	-44.5557	14.6484	71.4111	0.122681	0.156555	0.210571	0.274963	-100.128	-80.0781	-60.1196	-40.1001	-19.989	-30.5176	20.0195	40.0391	60.0281	80.0476	100.067
143.7	-0.317078	-0.245361	-0.165405	-0.102844	-44.5557	14.6484	71.4111	0.122375	0.15686	0.209961	0.274353	-100.128	-80.0781	-60.0891	-40.0085	-20.0195	-30.5176	19.9585	40.0391	60.0891	80.0476	100.067
143.8	-0.316467	-0.245361	-0.1651	-0.103455	-44.8608	14.6484	71.106	0.12207	0.157166	0.209351	0.274048	-100.067	-80.0476	-60.1196	-40.0696	-20.0195	30.5176	20.0195	40.0696	60.0281	80.1086	100.037
143.9	-0.315857	-0.244446	-0.16449	-0.103455	-44.8608	14.3433	70.8008	0.121765	0.157776	0.209045	0.273743	-100.067	-80.0781	-60.1196	-40.0391	-19.928	0	19.9585	40.0391	60.0281	80.0781	100.067
144	-0.315857	-0.244446	-0.164185	-0.103149	-44.8608	14.0381	70.8008	0.121765	0.158081	0.209045	0.273743	-100.159	-80.0476	-60.0891	-40.1306	-19.989	30.5176	19.9585	40.0696	59.967	80.0476	100.098
144.1	-0.316162	-0.244751	-0.16449	-0.103149	-44.8608	13.7329	70.4956	0.12207	0.158081	0.209351	0.273743	-100.128	-80.1086	-60.1196	-40.0696	-20.0195	61.0352	19.9585	40.0085	60.0281	80.0781	100.128
144.2	-0.316162	-0.245056	-0.165405	-0.104065	-44.8608	13.1226	70.4956	0.122375	0.158386	0.210571	0.274048	-100.159	-80.1697	-60.0891	-40.0696	-20.0195	0	20.0195	40.0696	60.0281	80.0476	100.128
144.3	-0.316467	-0.245056	-0.166626	-0.104675	-45.166	12.8174	70.1904	0.122681	0.158081	0.211487	0.274658	-100.159	-80.1392	-60.2112	-40.0391	-19.989	-30.5176	20.0195	40.0696	60.0281	80.0171	100.128
144.4	-0.316467	-0.244446	-0.167542	-0.105286	-45.166	12.5122	69.8853	0.12207	0.157776	0.211792	0.275269	-100.128	-80.0781	-60.0586	-40.0391	-20.05	-30.5176	20.0195	40.0085	60.0891	80.0171	100.067
144.5	-0.316467	-0.244141	-0.167542	-0.105591	-44.8608	12.8174	69.8853	0.121765	0.157776	0.212097	0.275574	-100.128	-80.0171	-60.0281	-39.978	-20.0195	0	20.0195	40.0085	60.1196	80.0171	100.067
144.6	-0.316772	-0.243835	-0.166931	-0.105286	-44.5557	12.8174	69.8853	0.121765	0.157776	0.212097	0.275574	-100.128	-80.0476	-60.0586	-40.0085	-19.989	30.5176	20.0195	40.0391	60.0586	80.0476	100.098
144.7	-0.317383	-0.243835	-0.166016	-0.10498	-44.2505	12.8174	69.8853	0.12207	0.158081	0.212097	0.275269	-100.128	-80.0476	-60.0281	-40.0391	-19.989	0	19.989	40.0391	60.0586	80.0781	100.037
144.8	-0.317993	-0.243225	-0.165405	-0.104675	-44.2505	12.8174	70.1904	0.122375	0.158081	0.212097	0.274963	-100.159	-80.0781	-60.0586	-40.0696	-20.0195	0	19.9585	40.0391	60.0281	80.0781	100.189
144.9	-0.318604	-0.242615	-0.1651	-0.104675	-44.2505	13.1226	70.1904	0.122986	0.158386	0.212402	0.275269	-100.159	-80.0781	-60.1196	-40.0391	-20.0195	-30.5176	19.989	40.0696	60.0891	80.1086	100.098
145	-0.318604	-0.24231	-0.1651	-0.104675	-44.2505	13.4277	70.1904	0.123291	0.158081	0.212402	0.275879	-100.098	-80.1086	-60.0891	-40.1001	-20.0195	0	19.9585	40.0391	60.0586	80.0781	100.128
145.1	-0.318604	-0.242615	-0.1651	-0.10437	-44.2505	13.4277	70.4956	0.123291	0.157471	0.212708	0.276794	-100.159	-80.0476	-60.0891	-40.0696	-20.05	0	20.0195	40.0391	60.0586	80.0476	100.098
145.2	-0.318298	-0.24292	-0.165405	-0.104065	-44.5557	13.4277	70.8008	0.123291	0.15686	0.212402	0.277405	-100.128	-80.0781	-60.0586	-40.0391	-20.0195	-30.5176	20.05	39.9475	60.0891	80.0476	100.067
145.3	-0.318298	-0.243835	-0.166016	-0.10376	-44.8608	13.1226	70.8008	0.123291	0.156555	0.212402	0.27771	-100.159	-80.0781	-60.0281	-40.0696	-20.0195	-30.5176	20.0195	40.0391	60.0281	80.0781	100.098
145.4	-0.318604	-0.244141	-0.166321	-0.10376	-45.166	13.1226	70.8008	0.122986	0.15625	0.212097	0.27771	-100.159	-80.0781	-60.1196	-40.0085	-20.0195	-30.5176	19.9585	40.0391	60.0281	80.0476	100.128
145.5	-0.318604	-0.243835	-0.166626	-0.10376	-45.4712	13.1226	70.8008	0.122681	0.15625	0.211487	0.277405	-100.128	-80.0476	-60.0586	-40.0696	-19.9585	-30.5176	20.0195	40.0085	60.0281	80.1086	100.128
145.6	-0.318604	-0.24353	-0.166931	-0.104065	-46.0815	13.1226	70.8008	0.122375	0.15625	0.211182	0.2771	-100.128	-80.1086	-60.0891	-40.1306	-20.0195	0	19.989	40.0391	60.0281	80.0476	100.098
145.7	-0.318604	-0.24292	-0.166626	-0.10437	-46.3867	12.8174	71.4111	0.122375	0.15625	0.210876	0.2771	-100.098	-80.1086	-60.0586	-40.0696	-20.05	0	20.0195	40.0085	60.0586	80.0781	100.128
145.8	-0.318909	-0.242615	-0.166931	-0.10437	-46.0815	13.1226	71.7163	0.122375	0.155945	0.210266	0.2771	-100.098	-80.0781	-60.0281	-40.0696	-19.989	-30.5176	20.0195	39.978	60.0891	80.0171	100.128
145.9	-0.318909	-0.24292	-0.166626	-0.10437	-45.7764	13.4277	71.7163	0.122375	0.155945	0.209351	0.2771	-100.128	-80.1392	-60.0586	-40.0696	-20.05	-30.5176	19.989	40.0085	60.0586	80.0781	100.098
146	-0.318909	-0.243835	-0.166626	-0.104675	-45.4712	13.4277	71.4111	0.12207	0.15625	0.20874	0.27771	-100.098	-80.1086	-60.0891	-40.0085	-20.0195	-30.5176	20.0195	40.0391	60.0586	80.1086	100.128
146.1	-0.318909	-0.244446	-0.166321	-0.10498	-45.166	13.4277	71.106	0.12207	0.15686	0.208435	0.27832	-100.159	-80.1392	-60.0281	-40.0696	-20.05	-61.0352	19.989	40.0391	60.0281	80.0171	100.098
146.2	-0.318604	-0.245056	-0.166321	-0.105286	-45.166	13.1226	70.4956	0.12207	0.157166	0.208435	0.278931	-100.128	-80.1086	-60.0586	-40.0391	-20.05	-30.5176	19.989	40.0391	60.0586	80.1392	100.128
146.3	-0.318298	-0.244751	-0.166321	-0.105286	-45.166	12.8174	70.1904	0.12207	0.15686	0.209045	0.278625	-100.159	-80.1697	-60.0891	-40.1001	-19.989	0	19.9585	39.9475	60.1196	80.0781	100.128
146.4	-0.317993	-0.244446	-0.166321	-0.105286	-45.166	12.8174	70.1904	0.12207	0.156555	0.209351	0.278625	-100.128	-80.1086	-60.1196	-40.0391	-20.0806	0	19.989	40.0391	60.0586	80.0781	100.098
146.5	-0.317993	-0.243835	-0.166626	-0.10498	-45.4712	12.8174	70.4956	0.121765	0.155945	0.209656	0.278625	-100.098	-80.0781	-60.0891	-40.0391	-20.05	-30.5176	19.989	40.0391	60.0586	80.0781	100.128
146.6	-0.317993	-0.24353	-0.166321	-0.10498	-45.4712	13.1226	71.106	0.12146	0.155334	0.209961	0.278931	-100.098	-80.1697	-60.0586	-40.0391	-20.05	-30.5176	19.989	40.0085	60.0586	80.0476	100.037
146.7	-0.317993	-0.243225	-0.166321	-0.104675	-45.166	13.1226	71.4111	0.121155	0.155334	0.210266	0.279541	-100.098	-80.0781	-60.0281	-40.0696	-20.0195	-91.5527	19.989	40.0391	60.0586	80.0476	100.098
146.8	-0.317993	-0.243225	-0.166016	-0.10437	-44.8608	12.8174	71.7163	0.12146	0.155029	0.210876	0.279236	-100.128	-80.1392	-60.0586	-40.0391	-19.989	-30.5176	20.0195	40.0391	60.0586	79.9866	100.067
146.9	-0.317993	-0.24353	-0.166016	-0.104065	-44.5557	12.8174	71.106	0.12146	0.154724	0.211182	0.278625	-100.098	-80.0781	-60.0281	-40.0085	-20.05	30.5176	19.9585	40.0696	60.0586	80.0476	100.098
147	-0.317993	-0.24353	-0.166016	-0.103455	-44.5557	12.8174	70.8008	0.121155	0.154419	0.211487	0.277405	-100.128	-80.1392	-60.0281	-40.0391	-20.05	0	19.989	40.0391	60.0891	80.0171	100.098
147.1	-0.318298	-0.24353	-0.166016	-0.103149	-44.5557	13.1226	70.4956	0.12146	0.154114	0.211182	0.276184	-100.128	-80.1392	-60.0586	-40.0085	-20.0806	91.5527	19.989	40.0391	60.0586	80.0781	100.128
147.2	-0.318909	-0.24353	-0.166016	-0.103149	-44.2505	13.7329	70.4956	0.12146	0.153809	0.210876	0.275269	-100.159	-80.1697	-60.0891	-40.1001	-20.0195	-30.5176	20.0195	40.0696	60.0586	80.0476	100.098
147.3	-0.319519	-0.243835	-0.166321	-0.103455	-44.2505	13.7329	70.1904	0.12146	0.153809	0.210571	0.275269	-100.098	-80.1086	-60.0891	-40.0085	-20.0806	30.5176	19.9585	40.0391	60.0891	80.0171	100.098
147.4	-0.320435	-0.244141	-0.166321	-0.103455	-43.9453	13.4277	70.1904	0.121765	0.153809	0.210266	0.275574	-100.128	-80.1392	-60.0586	-40.0085	-20.0195	0	19.9585	40.0085	60.0891	79.9866	100.098
147.5	-0.32135	-0.244446	-0.166321	-0.10376	-43.6401	13.1226	70.1904	0.12146	0.153809	0.209656	0.276184	-100.098	-80.0781	-60.0281	-40.0085	-19.989	-30.5176	19.928	40.0391	60.0891	80.0476	100.128
147.6	-0.322266	-0.244751	-0.166321	-0.104065	-43.9453	13.1226	70.4956	0.121155	0.153809	0.209045	0.276184	-100.128	-80.1086	-60.0586	-40.0391	-19.989	-30.5176	19.9585	40.0085	60.0891	80.0476	100.098
147.7	-0.322876	-0.244751	-0.166626	-0.10437	-44.2505	12.8174	70.4956	0.120544	0.153809	0.20874	0.276489	-100.159	-80.1392	-60.0586	-39.9475	-20.05	0	19.9585	40.0391	60.0891	80.0476	100.098
147.8	-0.323792	-0.244751	-0.167236	-0.10437	-44.2505	12.8174	69.8853	0.119934	0.154114	0.209351	0.276489	-100.189	-80.1697	-60.0281	-40.0391	-20.0195	-61.0352	19.9585	40.0696	60.0891	80.0476	100.128
147.9	-0.324097	-0.245056	-0.167542	-0.104065	-44.2505	12.8174	69.2749	0.119019	0.154419	0.210571	0.276184	-100.159	-80.1086	-60.0891	-40.0085	-20.0806	0	19.9585	40.0391	60.0586	80.0171	100.159
148	-0.324097	-0.244751	-0.168152	-0.104065	-44.2505	12.8174	68.3594	0.118103	0.154724	0.211487	0.276184	-100.128	-80.0781	-60.0891	-40.0696	-20.0806	0	19.989	40.0085	60.0891	80.0171	100.037
148.1	-0.323792	-0.245056	-0.169067	-0.104065	-44.5557	12.8174	68.0542	0.118103	0.155029	0.212097	0.276184	-100.128	-80.1392	-60.0586	-40.0085	-20.05	-30.5176	19.9585	40.0391	60.0586	79.9866	100.098
148.2	-0.323486	-0.245361	-0.169678	-0.10437	-44.5557	13.1226	67.749	0.118713	0.155334	0.212097	0.275879	-100.098	-80.0476	-60.0586	-40.0391	-20.0195	-30.5176	19.989	40.0085	60.1196	79.9866	100.159
148.3	-0.322876	-0.245972	-0.170288	-0.10437	-44.8608	13.1226	68.0542	0.119629	0.155945	0.212097	0.275574	-100.098	-80.0781	-60.0281	-40.0085	-20.05	-30.5176	19.9585	40.0391	60.0891	80.0171	100.128
148.4	-0.322571	-0.246277	-0.170593	-0.10437	-44.8608	13.1226	68.9697	0.119934	0.15625	0.212097	0.275269	-100.128	-80.0476	-60.0586	-40.0085	-20.0195	0	19.9585	40.0391	59.9976	80.0171	100.128
148.5	-0.322266	-0.246582	-0.170593	-0.104675	-44.8608	12.5122	69.5801	0.119934	0.15686	0.212402	0.274963	-100.189	-80.1392	-60.0891	-39.9475	-19.989	-30.5176	19.9585	40.1306	60.0281	80.1086	100.128
148.6	-0.32196	-0.246887	-0.170593	-0.104675	-44.8608	12.5122	69.8853	0.120239	0.15686	0.212097	0.274658	-100.159	-80.1086	-60.0586	-40.0696	-20.05	-30.5176	19.989	40.0696	60.0586	80.0476	100.159
148.7	-0.321655	-0.246887	-0.170288	-0.104675	-44.5557	12.5122	70.1904	0.120239	0.15686	0.212097	0.274048	-100.128	-80.1392	-59.9976	-40.0391	-20.05	0	19.989	40.0696	60.1196	80.0476	100.067
148.8	-0.321045	-0.247192	-0.169678	-0.10437	-44.5557	12.8174	70.1904	0.119934	0.15625	0.211792	0.274048	-100.159	-80.1086	-60.0586	-40.0696	-20.05	-30.5176	19.989	39.978	60.0586	80.0171	100.128
148.9	-0.32074	-0.247498	-0.169067	-0.10437	-44.2505	12.8174	70.1904	0.119629	0.15564	0.211182	0.274048	-100.128	-80.0781	-60.0586	-40.0391	-19.989	-30.5176	19.989	40.0696	60.1196	80.0171	100.159
149	-0.32074	-0.247498	-0.168457	-0.104675	-43.9453	12.8174	69.8853	0.119629	0.15564	0.210571	0.273743	-100.098	-80.1086	-60.0586	-39.978	-19.989	-91.5527	19.9585	40.0085	60.0891	80.0476	100.128
149.1	-0.321045	-0.247803	-0.168152	-0.104675	-43.9453	12.8174	69.8853	0.119629	0.15564	0.210266	0.273132	-100.128	-80.1086	-59.9976	-39.978	-20.0195	-61.0352	19.928	40.0391	60.0891	80.0476	100.128
149.2	-0.32196	-0.247803	-0.167542	-0.10498	-43.9453	12.8174	69.5801	0.119629	0.15625	0.210266	0.272522	-100.159	-80.1086	-60.0586	-40.0085	-19.989	-30.5176	19.9585	40.0391	60.0891	80.0171	100.098
149.3	-0.323486	-0.247498	-0.166931	-0.105286	-43.9453	12.8174	69.5801	0.119324	0.157166	0.210571	0.271912	-100.159	-80.1392	-60.0281	-39.978	-20.0806	0	20.0195	40.1001	60.0586	80.0476	100.128
149.4	-0.325012	-0.247192	-0.166016	-0.105591	-44.2505	13.1226	69.2749	0.119019	0.157776	0.210876	0.271606	-100.159	-80.1086	-60.0586	-40.0391	-20.0806	-30.5176	19.989	40.0391	60.0586	80.0476	100.159
149.5	-0.326538	-0.247192	-0.16571	-0.105286	-44.5557	13.7329	69.2749	0.119019	0.158081	0.211182	0.271301	-100.128	-80.1392	-60.0586	-40.0391	-20.0806	-61.0352	19.989	40.0391	60.0891	80.0781	100.159
149.6	-0.327454	-0.247192	-0.165405	-0.10498	-44.5557	14.0381	68.9697	0.119019	0.158386	0.212097	0.271301	-100.159	-80.1392	-60.0281	-40.0696	-20.1111	-91.5527	19.9585	39.978	60.0891	80.0171	100.098
149.7	-0.328064	-0.247498	-0.165405	-0.104675	-44.5557	14.0381	68.9697	0.118713	0.158386	0.213013	0.271606	-100.098	-80.1697	-60.0281	-40.0391	-20.05	-30.5176	19.9585	39.9475	60.0891	80.0476	100.037
149.8	-0.328674	-0.247803	-0.165405	-0.104065	-44.5557	13.7329	68.6646	0.118408	0.158081	0.213623	0.272217	-100.159	-80.1086	-59.9976	-40.0085	-20.0195	30.5176	19.928	40.0391	60.0586	79.9866	100.128
149.9	-0.329285	-0.247803	-0.16571	-0.10376	-44.8608	13.4277	68.6646	0.118408	0.157776	0.213623	0.272522	-100.098	-80.0781	-60.0586	-40.0696	-20.0806	0	19.989	40.0391	60.0281	80.0476	100.098
150	-0.3302	-0.247803	-0.16571	-0.103455	-45.166	13.1226	68.6646	0.118103	0.15686	0.213318	0.272522	-100.098	-80.0781	-60.0586	-40.0391	-20.05	30.5176	20.0195	40.0696	60.0891	80.0476	100.159
150.1	-0.330505	-0.247498	-0.166016	-0.10376	-45.4712	12.8174	68.9697	0.118103	0.156555	0.213318	0.272522	-100.128	-80.1086	-60.1196	-40.0696	-20.0806	-30.5176	19.989	39.978	60.0891	80.0476	100.189
150.2	-0.330505	-0.247498	-0.166016	-0.104065	-45.7764	12.8174	69.2749	0.118103	0.155945	0.213318	0.272217	-100.128	-80.1392	-60.0586	-40.0391	-20.0806	-30.5176	19.989	40.0391	60.0586	80.1086	100.159
150.3	-0.330505	-0.248108	-0.166626	-0.104675	-45.4712	12.8174	69.2749	0.118103	0.155945	0.213318	0.272217	-100.159	-80.1392	-60.0586	-40.0391	-20.05	-61.0352	19.9585	40.0696	60.1196	80.0171	100.128
150.4	-0.330505	-0.248413	-0.167236	-0.104675	-45.4712	13.1226	69.2749	0.118408	0.155945	0.213318	0.272217	-100.128	-80.1392	-60.0281	-40.0391	-20.05	0	20.0195	40.0391	60.0891	80.0476	100.098
150.5	-0.330811	-0.248718	-0.167542	-0.104675	-45.4712	13.1226	69.2749	0.118713	0.15625	0.213013	0.272217	-100.098	-80.1392	-60.0586	-40.0085	-20.0806	-30.5176	19.9585	40.0391	60.0891	80.0476	100.098
150.6	-0.331116	-0.248718	-0.167542	-0.10437	-45.166	12.8174	69.5801	0.118713	0.156555	0.212708	0.272217	-100.098	-80.0781	-60.0281	-40.0696	-20.05	0	19.9585	40.0391	60.0891	80.0171	100.098
150.7	-0.331116	-0.249023	-0.167236	-0.104065	-45.166	12.8174	70.1904	0.118713	0.15686	0.212402	0.271912	-100.098	-80.1086	-59.9976	-40.0391	-20.05	30.5176	19.928	40.0696	60.0891	80.0781	100.128
150.8	-0.331421	-0.249329	-0.167236	-0.10376	-45.166	12.8174	70.1904	0.118408	0.15686	0.212097	0.272217	-100.128	-80.0781	-60.0281	-40.0696	-20.05	30.5176	19.9585	40.0085	60.0586	80.0476	100.159
150.9	-0.332336	-0.249634	-0.167236	-0.10376	-45.166	12.8174	69.8853	0.118408	0.156555	0.212402	0.272522	-100.098	-80.1392	-60.0891	-40.0696	-20.05	0	19.9585	40.0391	60.0586	80.0171	100.098
151	-0.333557	-0.249939	-0.167236	-0.10437	-45.166	13.1226	69.5801	0.118713	0.156555	0.212402	0.273132	-100.128	-80.1392	-60.0891	-40.0696	-20.05	0	20.0195	40.0696	60.0586	80.0476	100.098
151.1	-0.334778	-0.250549	-0.167542	-0.10498	-45.166	13.1226	69.8853	0.119019	0.15625	0.213013	0.273743	-100.098	-80.1392	-60.0891	-40.0391	-20.0195	30.5176	19.989	40.0085	60.0891	79.9866	100.128
151.2	-0.335693	-0.25116	-0.168457	-0.105286	-45.4712	13.4277	70.4956	0.119019	0.15625	0.213318	0.274353	-100.067	-80.1392	-60.0281	-40.0085	-20.0195	0	19.989	40.0391	60.0891	80.0171	100.128
151.3	-0.335999	-0.252075	-0.168762	-0.105286	-45.4712	13.7329	71.106	0.119324	0.15625	0.213928	0.274658	-100.067	-80.1086	-60.0586	-40.0391	-19.989	-30.5176	19.9585	40.0391	60.0891	79.9866	100.159
151.4	-0.336304	-0.25238	-0.168457	-0.10498	-45.4712	13.7329	71.4111	0.119324	0.155945	0.213928	0.275269	-100.159	-80.1392	-60.0586	-40.0391	-20.0195	0	19.989	40.0085	60.1196	80.0476	100.067
151.5	-0.336304	-0.252686	-0.168152	-0.104675	-45.4712	13.4277	70.8008	0.119019	0.155334	0.213928	0.275574	-100.159	-80.1697	-60.0891	-40.0085	-20.05	0	19.989	40.0391	60.0586	80.0476	100.098
151.6	-0.336609	-0.252686	-0.168152	-0.10498	-45.166	13.1226	70.1904	0.119019	0.155029	0.213318	0.275269	-100.128	-80.1392	-60.0586	-40.1001	-20.05	-30.5176	20.0195	40.0391	60.0891	80.0171	100.128
151.7	-0.336609	-0.252686	-0.167847	-0.105286	-45.166	12.8174	69.2749	0.118408	0.154724	0.212708	0.275269	-100.098	-80.1392	-60.0891	-40.0696	-20.0195	-30.5176	20.0195	40.0696	60.0891	80.0781	100.098
151.8	-0.336304	-0.252686	-0.167542	-0.105286	-45.166	13.1226	68.6646	0.118408	0.154419	0.212097	0.274963	-100.098	-80.0781	-60.0891	-40.0696	-20.0195	0	19.989	40.0391	60.1196	80.0476	100.067
151.9	-0.335693	-0.252991	-0.167236	-0.105286	-45.166	13.1226	68.6646	0.118408	0.154419	0.211487	0.274658	-100.098	-80.1392	-60.0586	-40.0391	-19.989	-61.0352	19.9585	40.0391	60.0586	80.0476	100.098
152	-0.335388	-0.253296	-0.167236	-0.105286	-45.166	13.4277	68.6646	0.118713	0.154724	0.211487	0.274353	-100.128	-80.1086	-60.0586	-40.0696	-20.0195	-30.5176	19.928	40.0391	60.0586	80.0171	100.098
152.1	-0.335999	-0.253906	-0.167542	-0.105286	-45.166	13.4277	68.9697	0.119019	0.154724	0.211487	0.273437	-100.128	-80.0781	-60.0281	-40.0085	-20.0195	0	19.989	40.0391	60.0586	80.0476	100.098
152.2	-0.336609	-0.254517	-0.167542	-0.10498	-45.166	13.1226	69.2749	0.119324	0.154419	0.212097	0.272827	-100.128	-80.1086	-60.0891	-40.0391	-20.0806	30.5176	19.9585	40.1001	60.0586	80.0476	100.067
152.3	-0.337524	-0.254822	-0.167847	-0.104675	-45.166	13.1226	69.5801	0.119324	0.154114	0.212708	0.272827	-100.128	-80.1392	-60.0891	-40.0085	-20.0195	30.5176	19.989	40.1001	60.0281	80.0476	100.159
152.4	-0.33783	-0.255432	-0.167847	-0.104675	-45.166	13.1226	69.8853	0.118713	0.154114	0.212708	0.272827	-100.159	-80.1392	-60.1196	-40.0696	-19.989	0	19.989	40.0391	60.0586	79.9866	100.128
152.5	-0.337219	-0.255432	-0.167847	-0.10498	-45.4712	12.8174	70.1904	0.118408	0.154724	0.212402	0.272827	-100.128	-80.0781	-60.0891	-40.0391	-20.0195	30.5176	19.9585	40.0085	60.0281	80.0171	100.098
152.6	-0.335999	-0.254822	-0.167236	-0.10498	-45.4712	12.207	70.1904	0.118408	0.155029	0.212097	0.272522	-100.128	-80.1086	-60.0891	-40.0696	-19.989	-30.5176	19.989	40.0391	60.0891	80.0781	100.067
152.7	-0.334473	-0.254211	-0.166321	-0.10498	-45.166	12.207	70.1904	0.118103	0.154724	0.211792	0.272217	-100.128	-80.0781	-60.0586	-40.0696	-19.989	-30.5176	19.9585	40.0085	60.0586	80.0476	100.098
152.8	-0.332947	-0.253906	-0.166016	-0.104675	-45.166	12.8174	70.8008	0.118408	0.154114	0.211487	0.271912	-100.189	-80.0476	-60.0586	-40.0696	-20.0195	-91.5527	19.9585	40.0085	60.0586	80.0476	100.098
152.9	-0.332031	-0.253601	-0.166626	-0.10498	-45.166	13.1226	71.106	0.119019	0.154114	0.211792	0.271912	-100.098	-80.0171	-60.0281	-40.0391	-19.989	0	19.9585	40.0391	60.0891	80.0476	100.098
153	-0.331726	-0.253601	-0.167236	-0.105286	-45.4712	13.1226	71.106	0.119629	0.154114	0.212097	0.272827	-100.159	-80.0781	-60.0586	-40.0391	-20.05	0	19.9585	40.0696	60.0281	80.0781	100.128
153.1	-0.331726	-0.253601	-0.167847	-0.105591	-45.4712	13.1226	70.8008	0.119934	0.154419	0.212097	0.273743	-100.159	-80.1392	-60.0586	-40.0391	-20.05	-30.5176	19.9585	40.0391	60.0586	79.9866	100.098
153.2	-0.332031	-0.253601	-0.167847	-0.105591	-45.7764	13.1226	70.8008	0.119629	0.154419	0.212097	0.274353	-100.189	-80.1086	-60.1196	-40.1306	-20.0195	-30.5176	20.0195	40.0696	60.0586	80.0781	100.159
153.3	-0.332336	-0.253601	-0.167847	-0.105591	-45.7764	13.4277	70.8008	0.119324	0.154419	0.212097	0.274048	-100.159	-80.0781	-60.0586	-40.0696	-20.0806	-30.5176	19.9585	40.0696	60.0891	80.0781	100.098
153.4	-0.332336	-0.253601	-0.167542	-0.105591	-45.4712	13.7329	70.4956	0.119324	0.154114	0.212097	0.273743	-100.189	-80.1086	-60.0281	-40.0696	-20.05	-30.5176	19.989	40.0391	60.0586	80.0171	100.098
153.5	-0.332947	-0.252991	-0.167542	-0.105286	-45.166	13.7329	70.1904	0.119324	0.153809	0.212097	0.273132	-100.128	-80.0476	-60.0891	-40.0696	-19.928	-30.5176	20.0195	40.0391	60.0891	80.0476	100.067
153.6	-0.333252	-0.252686	-0.167847	-0.10498	-44.8608	13.7329	69.8853	0.119324	0.153503	0.212097	0.272827	-100.098	-80.1086	-60.0281	-40.0391	-19.989	0	19.989	40.0085	60.0586	80.0476	100.098
153.7	-0.333862	-0.252075	-0.167542	-0.105286	-44.5557	13.7329	69.5801	0.119324	0.153198	0.211792	0.272522	-100.159	-80.0781	-60.0586	-40.0391	-19.989	-61.0352	19.989	40.0391	60.0281	80.0781	100.189
153.8	-0.334473	-0.251465	-0.167542	-0.105591	-44.5557	14.0381	69.5801	0.119324	0.153198	0.211792	0.272217	-100.128	-80.0781	-60.1196	-40.0696	-20.0195	0	19.989	40.0391	59.9976	80.0476	100.098
153.9	-0.334473	-0.25116	-0.167542	-0.106201	-44.8608	14.0381	69.8853	0.119629	0.153198	0.211792	0.272217	-100.159	-80.1086	-60.0891	-40.0696	-20.0195	0	20.0195	40.0391	60.0281	80.0476	100.128
154	-0.334473	-0.250854	-0.167542	-0.106506	-44.8608	13.7329	69.8853	0.119629	0.153503	0.211792	0.271912	-100.159	-80.0781	-60.0891	-40.0391	-20.0806	0	20.0195	40.1001	60.1196	80.0476	100.128
154.1	-0.334473	-0.250549	-0.167542	-0.106201	-45.166	13.4277	70.1904	0.119629	0.154419	0.211487	0.271606	-100.159	-80.0476	-60.0891	-40.0696	-20.0195	0	19.989	39.978	60.0891	80.0171	100.067
154.2	-0.334473	-0.250549	-0.167236	-0.105896	-45.166	13.1226	70.4956	0.119629	0.155029	0.211487	0.271606	-100.098	-80.0476	-60.0281	-40.0391	-20.0806	0	20.0195	39.9475	60.0586	80.0476	100.128
154.3	-0.333862	-0.250549	-0.166931	-0.105286	-45.166	12.8174	70.8008	0.119324	0.155334	0.211182	0.271912	-100.128	-80.0476	-60.0891	-40.0391	-20.0195	0	19.989	40.0085	60.0891	80.0476	100.159
154.4	-0.333557	-0.250244	-0.166626	-0.10498	-45.7764	12.8174	70.8008	0.119019	0.155334	0.211182	0.272217	-100.128	-80.1086	-60.0891	-40.0696	-20.05	-61.0352	19.9585	40.0391	60.0281	80.0781	100.098
154.5	-0.333252	-0.249939	-0.166626	-0.104675	-45.7764	12.207	70.4956	0.119019	0.155029	0.211792	0.273132	-100.159	-80.1086	-60.0586	-40.1306	-20.05	0	19.989	40.1001	60.0281	80.0781	100.098
154.6	-0.333557	-0.250244	-0.166931	-0.10437	-45.4712	12.207	70.1904	0.118713	0.155334	0.212402	0.274048	-100.189	-80.1086	-60.1196	-40.1001	-20.0806	0	19.989	40.0391	60.0586	80.0781	100.128
154.7	-0.333557	-0.250549	-0.167236	-0.104675	-45.166	12.5122	70.1904	0.118713	0.155945	0.213318	0.274658	-100.128	-80.1697	-60.0891	-40.0696	-20.05	0	20.0195	40.0085	60.0586	80.0171	100.128
154.8	-0.333862	-0.25116	-0.167236	-0.105286	-44.8608	12.5122	70.1904	0.118408	0.156555	0.214233	0.275574	-100.128	-80.0781	-60.0891	-40.0391	-19.989	0	20.0195	39.978	60.0891	80.0476	100.098
154.9	-0.333252	-0.25116	-0.167236	-0.105896	-44.2505	12.8174	70.4956	0.118103	0.15686	0.215149	0.275879	-100.067	-80.0476	-60.0586	-40.0391	-19.989	-61.0352	20.0195	39.978	60.0586	80.0476	100.067
155	-0.332947	-0.25116	-0.167542	-0.106201	-44.2505	13.1226	70.4956	0.118103	0.15686	0.215759	0.276184	-100.128	-80.0476	-60.0891	-40.0696	-19.9585	-30.5176	19.9585	39.978	60.0281	80.0781	100.037
155.1	-0.332947	-0.250854	-0.167847	-0.106201	-43.9453	13.1226	70.4956	0.118408	0.15686	0.215759	0.276184	-100.098	-80.0781	-60.0891	-40.0391	-19.989	-30.5176	19.928	40.0391	60.0281	80.1086	100.098
155.2	-0.332947	-0.25116	-0.168457	-0.106201	-44.2505	12.8174	70.1904	0.118408	0.15686	0.215149	0.276184	-100.159	-80.0781	-60.1196	-40.1306	-20.05	30.5176	19.989	40.0696	60.0586	80.1392	100.098
155.3	-0.332947	-0.25116	-0.169067	-0.105896	-44.2505	12.8174	70.1904	0.118408	0.15686	0.213928	0.276489	-100.128	-80.0781	-60.0891	-40.1001	-20.0195	-30.5176	19.928	40.0696	60.0281	80.0781	100.128
155.4	-0.332336	-0.25177	-0.169678	-0.105591	-44.2505	12.5122	70.1904	0.118103	0.15686	0.212708	0.276184	-100.159	-80.0781	-60.1196	-40.0391	-20.0195	0	19.9585	39.978	60.0281	80.0781	100.098
155.5	-0.331726	-0.252075	-0.169678	-0.105286	-44.5557	12.8174	70.1904	0.118103	0.15686	0.212097	0.276184	-100.159	-80.0781	-60.1196	-40.0696	-19.989	30.5176	19.9585	40.0085	60.0891	80.0781	100.098
155.6	-0.331116	-0.252686	-0.169678	-0.105591	-44.8608	13.1226	70.4956	0.118408	0.15625	0.211792	0.275574	-100.159	-80.1392	-60.0586	-40.0696	-20.0195	-30.5176	19.989	39.978	60.0586	80.0781	100.128
155.7	-0.330505	-0.252991	-0.169373	-0.105896	-44.8608	13.4277	70.4956	0.119019	0.155945	0.211487	0.275269	-100.159	-80.0476	-60.0586	-40.0696	-20.0195	-30.5176	19.989	40.0085	60.0891	80.0781	100.159
155.8	-0.32959	-0.252991	-0.168457	-0.106201	-44.5557	13.4277	70.4956	0.119019	0.155334	0.211182	0.274658	-100.189	-79.9866	-60.0891	-40.0696	-20.0195	-30.5176	19.928	39.978	60.0281	80.0781	100.098
155.9	-0.328979	-0.252991	-0.167847	-0.105896	-44.2505	13.7329	69.8853	0.119019	0.155029	0.211182	0.274353	-100.159	-80.0781	-60.1196	-40.0696	-19.989	0	19.928	39.978	60.0586	80.1392	100.098
156	-0.328674	-0.252686	-0.167236	-0.105591	-43.9453	13.7329	69.5801	0.119324	0.154724	0.211182	0.273743	-100.189	-80.0476	-60.1196	-40.0696	-20.0195	-30.5176	19.989	39.978	60.0281	80.0781	100.098
156.1	-0.329285	-0.252075	-0.166931	-0.105591	-43.9453	13.4277	69.8853	0.119629	0.155029	0.211792	0.273437	-100.128	-80.1086	-60.0891	-40.0391	-19.989	0	19.928	40.1001	60.0281	80.1086	100.098
156.2	-0.3302	-0.25116	-0.166931	-0.105591	-43.6401	13.7329	70.4956	0.119934	0.155029	0.212097	0.273743	-100.159	-80.0476	-60.1196	-40.0696	-20.05	0	20.0195	39.978	60.0281	80.0781	100.128
156.3	-0.331421	-0.250244	-0.167236	-0.105591	-43.335	13.7329	71.106	0.120544	0.155334	0.213013	0.274658	-100.128	-80.0476	-60.0891	-40.0696	-20.0195	0	20.0195	40.0391	60.0891	80.1086	100.128
156.4	-0.331726	-0.249634	-0.167236	-0.105591	-43.6401	13.7329	71.4111	0.120544	0.15564	0.213928	0.275269	-100.189	-80.0781	-60.1196	-40.0391	-19.989	-30.5176	19.989	39.978	60.0281	80.0781	100.098
156.5	-0.331421	-0.249634	-0.167542	-0.104675	-44.2505	13.4277	71.106	0.120239	0.155945	0.215149	0.275879	-100.189	-80.0476	-60.0586	-40.0696	-19.989	-30.5176	19.9585	39.978	60.0586	80.1086	100.159
156.6	-0.331421	-0.249329	-0.167542	-0.104065	-44.8608	13.1226	70.8008	0.120239	0.155945	0.215759	0.276184	-100.159	-80.0781	-60.1196	-40.1001	-20.0195	0	19.9585	39.978	60.0281	80.0781	100.098
156.7	-0.332031	-0.249634	-0.167847	-0.10437	-44.5557	12.8174	70.4956	0.120239	0.155945	0.216064	0.276489	-100.159	-80.0476	-60.0891	-40.0696	-20.05	0	19.9585	40.0085	60.0281	80.1086	100.098
156.8	-0.332642	-0.249634	-0.168457	-0.104675	-43.6401	12.8174	70.4956	0.119934	0.15625	0.215759	0.276489	-100.189	-80.0781	-60.1196	-40.1001	-20.0195	0	19.989	40.0085	59.9976	80.0781	100.037
156.9	-0.333252	-0.249329	-0.168762	-0.105286	-43.335	12.8174	70.8008	0.119934	0.156555	0.215454	0.276184	-100.189	-80.0476	-60.0891	-40.0696	-20.05	61.0352	19.9585	40.0391	60.0586	80.0476	100.128
157	-0.333252	-0.248718	-0.169067	-0.105896	-42.7246	13.1226	71.106	0.119934	0.15686	0.215149	0.275574	-100.159	-80.0476	-60.0891	-40.0696	-19.989	-30.5176	19.989	40.0391	60.0281	80.0781	100.098
157.1	-0.332947	-0.249023	-0.169678	-0.105591	-42.7246	13.4277	71.106	0.119934	0.15686	0.214233	0.275269	-100.159	-80.0476	-60.0586	-40.0391	-19.989	-30.5176	19.928	40.0085	60.0281	80.0476	100.098
157.2	-0.332336	-0.249329	-0.169983	-0.105286	-43.0298	13.7329	70.8008	0.119934	0.157166	0.213928	0.275269	-100.159	-80.0476	-60.0891	-40.0391	-19.989	0	19.989	40.0085	60.0586	80.0781	100.098
157.3	-0.331726	-0.249939	-0.170288	-0.105286	-43.335	13.4277	70.8008	0.119629	0.157166	0.213623	0.276184	-100.159	-80.0171	-60.1501	-40.0696	-19.9585	-30.5176	19.928	40.0085	60.0891	80.0781	100.098
157.4	-0.331726	-0.250244	-0.170288	-0.105286	-43.6401	13.4277	71.106	0.119019	0.157166	0.213623	0.277405	-100.128	-80.1086	-60.1196	-40.0696	-19.989	-61.0352	19.9585	40.0391	59.9976	80.1392	100.098
157.5	-0.332031	-0.250549	-0.169678	-0.105591	-44.2505	13.4277	71.4111	0.118408	0.15686	0.213623	0.27832	-100.189	-80.0781	-60.0891	-40.1001	-19.989	-30.5176	19.989	40.0085	60.0281	80.0781	100.159
157.6	-0.332031	-0.250854	-0.169373	-0.105286	-44.8608	13.4277	71.4111	0.118103	0.15686	0.213928	0.278931	-100.159	-80.0476	-60.1196	-40.1001	-20.05	61.0352	19.989	40.0085	59.9976	80.0781	100.098
157.7	-0.332031	-0.25116	-0.169067	-0.105286	-45.166	14.0381	71.4111	0.118408	0.15686	0.214233	0.279236	-100.128	-80.0476	-60.1196	-40.1001	-20.0195	30.5176	20.0195	39.978	60.0281	80.0781	100.128
157.8	-0.331726	-0.251465	-0.168762	-0.105286	-45.166	14.3433	71.4111	0.119019	0.157166	0.214539	0.279236	-100.189	-80.0476	-60.0281	-40.0391	-20.0195	-61.0352	19.989	40.0085	60.0586	80.0476	100.098
157.9	-0.331116	-0.252075	-0.168457	-0.105591	-45.4712	14.9536	71.106	0.119629	0.157166	0.214844	0.278931	-100.159	-80.0171	-60.0891	-40.0085	-20.0195	-30.5176	19.989	40.0085	60.0586	80.1086	100.159
158	-0.330811	-0.25238	-0.168762	-0.105896	-45.4712	15.2588	70.8008	0.120239	0.15686	0.215149	0.278931	-100.159	-80.0476	-60.0281	-40.0696	-20.05	-30.5176	19.9585	40.0085	60.0586	80.1086	100.067
158.1	-0.330811	-0.252075	-0.169067	-0.106201	-45.166	14.6484	70.4956	0.12085	0.156555	0.214844	0.278931	-100.189	-80.0781	-60.1196	-40.0696	-20.0806	-30.5176	19.989	40.0085	60.0281	80.1697	100.098
158.2	-0.331116	-0.251465	-0.169067	-0.105896	-44.8608	14.0381	69.8853	0.121155	0.15564	0.214539	0.278931	-100.159	-80.0476	-60.0891	-40.0696	-20.0195	0	19.9585	40.0085	59.9976	80.1086	100.098
158.3	-0.331421	-0.250549	-0.169373	-0.105591	-44.8608	13.4277	69.8853	0.121155	0.155029	0.214233	0.278625	-100.128	-80.0781	-60.0891	-40.1001	-20.0806	30.5176	19.9585	40.0085	59.967	80.0781	100.098
158.4	-0.331726	-0.250244	-0.169067	-0.105591	-44.8608	13.4277	69.8853	0.121155	0.154419	0.213928	0.278625	-100.128	-80.0781	-60.0586	-40.0696	-20.0806	0	19.989	39.9475	60.0281	80.0476	100.128
158.5	-0.331726	-0.249634	-0.169067	-0.105896	-44.8608	13.4277	70.1904	0.12146	0.154114	0.213928	0.278931	-100.159	-79.9866	-60.0281	-40.0696	-20.0195	-30.5176	19.989	40.0085	60.0586	80.1086	100.159
158.6	-0.332031	-0.249634	-0.169067	-0.105591	-44.8608	13.4277	70.1904	0.122375	0.154114	0.213623	0.279846	-100.128	-80.0476	-60.0281	-40.1001	-20.0806	-30.5176	20.0195	39.9475	60.0586	80.1392	100.037
158.7	-0.332336	-0.249329	-0.169067	-0.10498	-44.8608	13.1226	69.8853	0.122986	0.154724	0.213623	0.280457	-100.128	-80.0476	-60.1196	-40.0696	-19.989	-30.5176	19.9585	39.9475	60.0586	80.0781	100.098
158.8	-0.332642	-0.249329	-0.169067	-0.104675	-44.8608	13.1226	69.5801	0.122986	0.155334	0.213318	0.280762	-100.037	-80.0476	-60.0891	-40.1001	-20.0195	0	19.9585	39.9475	60.0281	80.0781	100.067
158.9	-0.332947	-0.249634	-0.168457	-0.104675	-44.8608	13.1226	69.2749	0.122375	0.15564	0.213013	0.281067	-100.128	-80.0781	-60.0891	-40.1001	-20.0195	-30.5176	19.9585	39.978	60.0586	80.0781	100.098
159	-0.332947	-0.249939	-0.168152	-0.104675	-44.8608	12.8174	69.2749	0.12146	0.155945	0.212402	0.280762	-100.098	-80.1392	-60.0586	-40.1001	-20.0806	-30.5176	19.989	39.9475	60.0586	80.0781	100.098
159.1	-0.332947	-0.249939	-0.168152	-0.104675	-44.5557	12.5122	69.5801	0.121155	0.156555	0.211792	0.280457	-100.159	-80.0781	-60.0586	-40.1306	-20.0195	-30.5176	19.989	39.978	60.0586	80.0476	100.128
159.2	-0.332947	-0.250244	-0.168457	-0.104675	-44.5557	12.207	70.1904	0.121155	0.15686	0.211487	0.280151	-100.128	-80.1086	-60.0586	-40.0391	-20.0806	-30.5176	19.989	39.978	60.0281	80.1086	100.159
159.3	-0.332947	-0.250244	-0.168457	-0.104675	-44.5557	12.5122	70.4956	0.12146	0.157166	0.211182	0.278931	-100.159	-80.0781	-60.0891	-40.0391	-20.05	-30.5176	19.989	39.9475	60.0586	80.0781	100.098
159.4	-0.333557	-0.250244	-0.168152	-0.104675	-44.5557	12.8174	70.8008	0.121765	0.157166	0.210876	0.27771	-100.098	-80.0171	-60.0891	-40.0391	-19.989	0	19.9585	40.0085	60.0281	80.0476	100.098
159.5	-0.333557	-0.250244	-0.167847	-0.10437	-44.8608	13.1226	70.8008	0.12207	0.15686	0.210876	0.276489	-100.128	-80.0476	-60.0891	-40.0391	-20.0195	30.5176	19.9585	39.978	60.0586	80.0781	100.067
159.6	-0.333252	-0.249939	-0.168152	-0.10437	-44.5557	13.7329	70.8008	0.122375	0.156555	0.210876	0.275879	-100.128	-80.1086	-60.0891	-40.0391	-19.928	-30.5176	19.989	40.0391	60.0281	80.0781	100.098
159.7	-0.332947	-0.249634	-0.168457	-0.10437	-44.2505	13.7329	70.8008	0.12207	0.15625	0.211182	0.275879	-100.128	-80.1086	-60.0891	-40.0696	-19.989	0	19.9585	40.0391	60.0586	80.1392	100.098
159.8	-0.332642	-0.249634	-0.168457	-0.104675	-43.9453	13.4277	71.106	0.121155	0.155945	0.211792	0.276184	-100.128	-80.0781	-60.1501	-40.0696	-20.0806	0	19.928	40.0391	60.0281	80.1392	100.128
159.9	-0.332642	-0.249939	-0.168457	-0.104675	-43.6401	13.4277	71.4111	0.12085	0.155945	0.212402	0.276489	-100.159	-80.1086	-60.1196	-40.1001	-20.0195	-30.5176	19.9585	40.0696	60.0281	80.0781	100.128
160	-0.333252	-0.250244	-0.168457	-0.104675	-43.6401	13.1226	71.4111	0.121155	0.156555	0.212708	0.2771	-100.128	-80.0781	-60.0281	-40.0391	-19.989	-61.0352	20.0195	39.978	60.0891	80.0476	100.098
160.1	-0.334167	-0.250549	-0.168762	-0.104675	-43.9453	13.1226	71.4111	0.12146	0.157166	0.213013	0.278015	-100.128	-80.0171	-60.0586	-39.978	-20.0195	0	19.989	39.978	60.0891	80.0476	100.098
160.2	-0.335083	-0.250549	-0.169373	-0.10437	-44.5557	13.1226	71.4111	0.12146	0.157776	0.213318	0.278931	-100.098	-80.0476	-60.0891	-40.0085	-20.0195	0	19.9585	39.978	60.0586	80.0476	100.098
160.3	-0.335999	-0.249939	-0.169373	-0.10437	-44.5557	13.1226	71.106	0.12146	0.157471	0.213623	0.279846	-100.128	-80.0781	-60.0891	-40.0696	-20.0195	0	19.928	40.0085	60.0586	80.1392	100.128
160.4	-0.337219	-0.249329	-0.169067	-0.104065	-44.8608	13.4277	70.8008	0.121155	0.157166	0.213623	0.280151	-100.159	-80.0781	-60.1196	-40.1001	-20.0195	0	19.9585	40.0391	60.0281	80.0781	100.098
160.5	-0.338135	-0.249023	-0.168457	-0.104065	-44.8608	13.7329	70.4956	0.12085	0.156555	0.213318	0.279846	-100.128	-80.0781	-60.0891	-40.0696	-20.05	0	19.928	40.0085	60.0281	80.0781	100.098
160.6	-0.33905	-0.248413	-0.167542	-0.104065	-44.8608	13.7329	70.4956	0.120239	0.156555	0.212708	0.279236	-100.128	-80.1392	-60.0891	-40.0696	-20.0195	-30.5176	19.9585	40.0391	60.0586	80.0476	100.067
160.7	-0.339966	-0.248718	-0.166626	-0.10376	-44.5557	14.3433	70.4956	0.119934	0.15686	0.212097	0.27832	-100.159	-80.1086	-60.0586	-40.0391	-20.0195	-30.5176	19.989	39.978	60.0281	80.0781	100.128
160.8	-0.340271	-0.249329	-0.166931	-0.103455	-43.9453	14.6484	71.106	0.119934	0.157471	0.211792	0.27771	-100.128	-80.0781	-60.0586	-40.0391	-20.0195	-61.0352	19.989	40.0391	60.0281	80.0781	100.098
160.9	-0.339966	-0.249939	-0.167236	-0.10376	-43.9453	14.3433	71.4111	0.119934	0.158081	0.211792	0.277405	-100.189	-80.0171	-60.0281	-40.0391	-19.989	-30.5176	19.989	39.9475	60.0891	80.0781	100.098
161	-0.339355	-0.250549	-0.167847	-0.104065	-44.2505	13.7329	70.8008	0.119629	0.158386	0.212402	0.27771	-100.128	-80.0476	-60.0891	-40.0391	-20.0195	30.5176	19.8975	39.978	60.0891	80.0476	100.098
161.1	-0.338745	-0.250854	-0.167847	-0.104065	-44.8608	13.4277	70.4956	0.119629	0.158081	0.212097	0.278015	-100.098	-80.0476	-60.0586	-40.0696	-20.0195	-30.5176	19.9585	40.1001	60.0586	80.0476	100.037
161.2	-0.338135	-0.250549	-0.167847	-0.104065	-44.8608	13.4277	70.4956	0.119934	0.158081	0.211792	0.278015	-100.128	-80.1392	-60.0891	-40.0696	-20.0195	0	20.0195	40.0391	60.0586	80.0476	100.128
161.3	-0.33783	-0.249939	-0.167542	-0.104065	-44.5557	13.7329	70.8008	0.120239	0.158386	0.211487	0.27771	-100.128	-80.0781	-60.0586	-40.0696	-20.0806	30.5176	20.0195	40.0696	60.0586	80.0781	100.159
161.4	-0.33783	-0.249329	-0.167542	-0.10376	-44.2505	13.4277	71.106	0.12085	0.158691	0.211182	0.277405	-100.128	-80.0781	-60.0586	-40.0696	-20.05	0	20.0195	40.0391	60.0281	80.0781	100.098
161.5	-0.338135	-0.248718	-0.167847	-0.10376	-43.9453	12.8174	71.106	0.12146	0.158691	0.210876	0.278015	-100.159	-80.1392	-60.0281	-40.0391	-19.989	-30.5176	19.989	40.0391	60.0586	80.0171	100.128
161.6	-0.338135	-0.248718	-0.168152	-0.104065	-43.9453	12.207	70.8008	0.12146	0.158081	0.211182	0.278625	-100.159	-80.0476	-60.0586	-40.0696	-20.0195	0	20.0195	40.0085	60.0891	80.0476	100.159
161.7	-0.33844	-0.248718	-0.167847	-0.104675	-44.2505	11.9019	70.4956	0.121155	0.157471	0.211487	0.278931	-100.128	-80.0781	-60.0281	-40.1001	-20.05	0	19.9585	40.0391	60.0586	80.0476	100.098
161.8	-0.33905	-0.248718	-0.167542	-0.10498	-44.2505	11.9019	70.8008	0.12085	0.157166	0.211792	0.278625	-100.128	-80.0781	-60.0891	-40.0696	-20.05	0	19.989	40.0085	60.0586	80.0171	100.067
161.9	-0.339966	-0.249023	-0.167236	-0.10498	-44.2505	12.207	71.106	0.120544	0.15686	0.212097	0.27771	-100.128	-80.0781	-60.1196	-40.0391	-20.05	61.0352	20.0195	40.0085	60.0281	80.0476	100.098
162	-0.340576	-0.248718	-0.166931	-0.10498	-44.2505	12.8174	71.106	0.120239	0.15686	0.212402	0.276794	-100.128	-80.0476	-60.0891	-40.0391	-20.0806	30.5176	19.989	40.0085	60.0281	80.0781	100.128
162.1	-0.341187	-0.248413	-0.166626	-0.104675	-43.9453	13.1226	70.8008	0.119934	0.156555	0.212708	0.276489	-100.159	-80.1086	-60.0281	-40.0696	-19.989	30.5176	20.0195	40.0085	60.0281	80.0476	100.159
162.2	-0.341187	-0.247803	-0.166626	-0.104675	-43.9453	13.4277	70.4956	0.119629	0.15625	0.213013	0.276184	-100.128	-80.1392	-60.0281	-40.0391	-20.0195	30.5176	20.05	40.0085	60.0891	80.0476	100.098
162.3	-0.340576	-0.247498	-0.166626	-0.10498	-44.5557	13.4277	70.4956	0.119324	0.15564	0.213318	0.275879	-100.128	-80.1392	-60.0586	-40.0391	-19.989	-61.0352	19.9585	40.0391	60.0891	80.0476	100.098
162.4	-0.339966	-0.247192	-0.166321	-0.105286	-45.166	13.4277	70.8008	0.119324	0.155334	0.213318	0.274963	-100.128	-80.0781	-60.0891	-40.0391	-19.989	-30.5176	19.989	39.978	60.0586	80.0171	100.098
162.5	-0.339966	-0.247192	-0.166321	-0.10498	-45.7764	13.4277	70.8008	0.119324	0.155334	0.213318	0.273437	-100.128	-80.0781	-60.0586	-40.0696	-20.0195	-30.5176	20.0195	39.978	60.0586	80.0476	100.098
162.6	-0.339966	-0.247192	-0.166016	-0.104065	-45.7764	13.1226	70.4956	0.119019	0.15564	0.213318	0.271606	-100.128	-80.1086	-60.0586	-40.0696	-19.989	30.5176	19.989	40.1001	59.967	80.0781	100.098
162.7	-0.339661	-0.247498	-0.166016	-0.103455	-45.7764	13.1226	70.1904	0.118713	0.15564	0.213013	0.270081	-100.128	-80.1086	-60.0586	-40.0696	-20.05	30.5176	20.0195	39.978	60.0586	80.0476	100.128
162.8	-0.339355	-0.247498	-0.166016	-0.102844	-45.7764	13.4277	69.8853	0.118408	0.155945	0.212708	0.26886	-100.128	-80.1086	-60.0891	-40.1001	-19.989	-61.0352	19.9585	40.0696	60.0586	80.1392	100.128
162.9	-0.338745	-0.247192	-0.166626	-0.103149	-45.4712	13.4277	69.5801	0.118408	0.155945	0.212097	0.268555	-100.159	-80.1392	-60.0891	-40.0696	-20.0195	0	19.989	40.0391	60.0586	80.0781	100.098
163	-0.338745	-0.246582	-0.166931	-0.103149	-45.166	13.4277	69.5801	0.118103	0.15625	0.211792	0.26825	-100.128	-80.1392	-60.0586	-40.1001	-20.0195	30.5176	20.0195	39.978	60.1196	80.0476	100.067
163.1	-0.33844	-0.246277	-0.167847	-0.10376	-44.8608	13.1226	69.5801	0.118103	0.15625	0.211792	0.268555	-100.098	-80.0781	-60.0891	-40.0696	-20.0195	-30.5176	20.0195	40.0391	60.0281	80.0171	100.098
163.2	-0.33783	-0.246582	-0.168152	-0.104065	-44.5557	12.8174	68.9697	0.118408	0.15625	0.212097	0.26886	-100.128	-80.0476	-60.0586	-40.0696	-20.0195	30.5176	19.989	39.978	60.0891	80.0171	100.037
163.3	-0.337219	-0.247192	-0.168762	-0.104065	-44.5557	12.207	68.9697	0.118408	0.15625	0.212708	0.26886	-100.128	-80.1086	-60.0586	-40.0696	-20.0195	0	19.9585	39.978	60.0586	80.0476	100.098
163.4	-0.336609	-0.247803	-0.168762	-0.104065	-44.8608	11.5967	68.9697	0.118713	0.15625	0.213318	0.26886	-100.098	-80.1392	-60.0891	-40.0696	-19.9585	61.0352	20.0195	40.0391	60.0281	80.1086	100.098
163.5	-0.335999	-0.248108	-0.168457	-0.104065	-44.5557	11.5967	69.2749	0.118713	0.156555	0.213318	0.26886	-100.159	-80.1086	-60.0891	-40.0696	-19.989	30.5176	19.989	40.0391	60.0586	80.0781	100.098
163.6	-0.335693	-0.248413	-0.168152	-0.10376	-44.5557	11.5967	69.2749	0.118408	0.15686	0.213318	0.269165	-100.128	-80.0781	-60.1196	-40.0391	-19.989	0	19.989	40.1001	60.0891	80.0476	100.098
163.7	-0.335388	-0.248108	-0.167847	-0.10376	-44.5557	11.9019	69.2749	0.117798	0.157166	0.213013	0.269165	-100.128	-80.1392	-60.0586	-40.0391	-20.0195	0	20.05	39.978	60.0891	80.0476	100.098
163.8	-0.334778	-0.247803	-0.167847	-0.10376	-44.5557	11.9019	69.2749	0.117798	0.157166	0.212708	0.269775	-100.128	-80.0476	-60.0586	-40.0696	-19.9585	0	19.989	40.0391	60.0586	80.0171	100.098
163.9	-0.334167	-0.247498	-0.168152	-0.104065	-44.2505	12.5122	69.8853	0.117798	0.157166	0.212402	0.270081	-100.098	-80.0781	-60.0891	-40.0085	-19.989	61.0352	20.0195	39.978	60.0891	80.0476	100.037
164	-0.333862	-0.247192	-0.168457	-0.10437	-44.2505	12.8174	70.4956	0.118103	0.156555	0.212097	0.270386	-100.037	-80.0781	-60.0891	-40.0391	-19.989	30.5176	20.0195	40.0696	60.0281	80.0781	100.067
164.1	-0.333252	-0.247192	-0.168762	-0.10437	-44.5557	13.1226	70.8008	0.118713	0.155945	0.211487	0.270386	-100.098	-80.0781	-60.0891	-40.1001	-20.0195	61.0352	19.989	40.1001	60.0586	80.0476	100.006
164.2	-0.332947	-0.247498	-0.169067	-0.104065	-44.8608	13.1226	70.8008	0.119019	0.15564	0.210876	0.270691	-100.098	-80.0476	-60.0891	-40.0391	-19.989	0	19.989	40.0696	60.0281	80.0781	100.067
164.3	-0.332642	-0.247803	-0.169067	-0.104065	-45.166	12.8174	70.1904	0.119019	0.15625	0.210266	0.270996	-100.098	-80.1392	-60.0586	-40.0696	-20.0195	30.5176	20.0195	40.1001	60.0891	80.0476	100.037
164.4	-0.332336	-0.248718	-0.169067	-0.104065	-45.4712	12.8174	69.8853	0.118713	0.156555	0.209961	0.271301	-100.098	-80.1392	-60.1196	-40.0696	-19.989	0	19.989	40.1001	60.0586	80.0171	100.098
164.5	-0.332031	-0.249329	-0.169067	-0.104065	-45.4712	12.8174	69.5801	0.118713	0.157166	0.209961	0.271301	-100.128	-80.1392	-60.0891	-40.0696	-19.989	0	19.989	40.0696	60.0891	80.0476	100.098
164.6	-0.331726	-0.249939	-0.169373	-0.10437	-45.4712	12.8174	69.5801	0.118713	0.157776	0.209961	0.271301	-100.098	-80.0476	-60.0891	-40.0391	-19.989	30.5176	19.989	40.0696	59.9976	80.0171	100.098
164.7	-0.331726	-0.249939	-0.169373	-0.10437	-45.166	13.1226	69.5801	0.119019	0.158081	0.210571	0.271301	-100.098	-80.0476	-60.0891	-40.0085	-19.989	61.0352	20.05	40.0391	60.0281	80.0476	100.037
164.8	-0.331726	-0.249329	-0.169678	-0.10437	-44.5557	13.1226	69.8853	0.119019	0.158386	0.210876	0.271301	-100.128	-80.1086	-60.0586	-40.0391	-19.989	0	19.989	40.0391	60.0281	80.0781	100.098
164.9	-0.331421	-0.248413	-0.170288	-0.10376	-44.2505	12.8174	70.1904	0.119324	0.158081	0.210876	0.271912	-100.098	-80.0781	-60.1501	-40.0696	-20.0806	61.0352	19.989	40.0391	60.0586	80.0781	100.067
165	-0.331116	-0.247803	-0.170593	-0.103455	-44.2505	12.5122	70.4956	0.119934	0.158081	0.210876	0.272217	-100.128	-80.0476	-60.1196	-40.0391	-19.989	30.5176	19.989	40.1001	60.0281	80.0476	100.098
165.1	-0.330811	-0.246887	-0.170593	-0.103455	-43.9453	12.5122	70.8008	0.120544	0.157776	0.210876	0.272827	-100.098	-80.0781	-60.0281	-40.0696	-20.05	0	20.0195	40.0696	60.0281	80.0171	100.098
165.2	-0.3302	-0.246582	-0.170288	-0.103455	-43.9453	13.1226	70.8008	0.120544	0.157776	0.210571	0.273437	-100.159	-80.0476	-60.0586	-40.1001	-19.989	0	20.0195	40.0391	60.0586	80.0476	100.067
165.3	-0.329895	-0.246887	-0.169983	-0.10376	-44.2505	13.4277	71.106	0.120239	0.157471	0.210266	0.274048	-100.098	-80.1392	-60.0891	-40.0391	-19.989	30.5176	20.05	40.0696	60.0281	80.0476	100.067
165.4	-0.329895	-0.247498	-0.169983	-0.10376	-44.2505	13.4277	71.4111	0.119019	0.157471	0.209961	0.274658	-100.128	-80.0781	-60.0586	-40.0391	-19.9585	61.0352	20.0195	40.0391	60.0586	80.0171	100.037
165.5	-0.329895	-0.247803	-0.170288	-0.10376	-44.5557	13.1226	71.106	0.118103	0.15686	0.210266	0.275269	-100.128	-80.0476	-60.0891	-40.0085	-20.0195	91.5527	19.9585	40.0085	60.0586	80.0171	100.067
165.6	-0.32959	-0.248108	-0.169983	-0.103455	-44.8608	12.5122	71.106	0.116882	0.156555	0.210571	0.275269	-100.037	-80.1086	-60.1196	-40.0391	-20.05	61.0352	19.9585	40.0696	60.0281	80.0476	100.037
165.7	-0.328979	-0.248108	-0.169678	-0.103455	-45.4712	12.207	71.106	0.116272	0.15625	0.210571	0.274963	-100.098	-80.1697	-60.0586	-40.0696	-20.0195	61.0352	19.989	40.0391	60.0891	80.0476	100.098
165.8	-0.328369	-0.248108	-0.169067	-0.103149	-45.7764	12.5122	71.106	0.116272	0.15625	0.210571	0.274658	-100.159	-80.1392	-60.1196	-40.1001	-19.989	0	20.0806	40.0696	60.0281	80.0171	100.128
165.9	-0.327759	-0.248413	-0.168762	-0.103455	-45.7764	12.5122	70.8008	0.117187	0.15625	0.210266	0.274353	-100.098	-80.1086	-60.0586	-40.0696	-19.989	-61.0352	20.05	40.0696	60.0281	80.0476	100.098
166	-0.327454	-0.248413	-0.168762	-0.103455	-45.7764	12.8174	70.1904	0.117798	0.15625	0.210266	0.274353	-100.098	-80.0476	-60.0586	-40.0696	-20.0195	0	19.989	40.0391	60.1196	80.0171	100.128
166.1	-0.327148	-0.248108	-0.168762	-0.104065	-45.4712	12.8174	69.8853	0.118103	0.156555	0.210266	0.274658	-100.128	-80.0476	-60.0586	-40.0391	-20.0195	30.5176	19.989	40.0696	60.0891	79.9866	100.067
166.2	-0.327148	-0.247803	-0.168762	-0.104065	-45.166	12.5122	69.5801	0.118103	0.156555	0.210266	0.274658	-100.098	-80.0781	-60.0586	-40.0696	-20.0195	30.5176	19.989	40.0391	60.0891	80.0171	100.067
166.3	-0.326538	-0.247498	-0.169067	-0.104065	-45.166	12.207	69.8853	0.117798	0.15686	0.210266	0.274963	-100.159	-80.1392	-60.0586	-40.0391	-20.0806	30.5176	19.989	39.9475	60.0586	80.0781	100.098
166.4	-0.326233	-0.247498	-0.169373	-0.10376	-45.166	12.207	70.1904	0.117187	0.157166	0.209961	0.275269	-100.128	-80.1086	-60.0586	-40.0391	-20.0195	30.5176	20.0195	40.0391	60.0281	80.0476	100.067
166.5	-0.325623	-0.247498	-0.169983	-0.10376	-45.166	12.207	70.4956	0.116882	0.157471	0.209656	0.274963	-100.098	-80.1086	-60.1196	-40.1001	-20.0195	30.5176	20.0195	40.0391	59.9976	80.0781	100.098
166.6	-0.325317	-0.247192	-0.169983	-0.103455	-45.166	12.207	70.4956	0.116882	0.157471	0.209045	0.274963	-100.067	-80.1086	-60.0891	-40.0391	-19.989	0	20.0195	40.0391	60.0281	80.0171	100.098
166.7	-0.325623	-0.247192	-0.170288	-0.103149	-45.166	12.207	70.4956	0.117187	0.157471	0.208435	0.274963	-100.098	-80.1086	-60.0586	-40.0391	-19.989	0	20.05	40.0391	60.0281	80.0171	100.067
166.8	-0.326233	-0.246887	-0.170288	-0.103455	-45.166	12.5122	70.1904	0.117187	0.157166	0.20813	0.275574	-100.128	-80.0781	-60.0891	-40.0696	-19.989	0	20.0195	40.0391	60.0891	80.0476	100.037
166.9	-0.326538	-0.246582	-0.170593	-0.103455	-45.4712	13.1226	70.1904	0.117187	0.15686	0.208435	0.275879	-100.128	-80.0781	-60.0891	-40.0085	-19.9585	30.5176	20.0195	40.0085	60.0891	80.0476	100.037
167	-0.326843	-0.246277	-0.170898	-0.10376	-45.166	13.4277	70.1904	0.116882	0.156555	0.20874	0.276184	-100.159	-80.0781	-60.0891	-40.0696	-19.989	30.5176	20.0195	40.0391	60.0281	80.0171	100.037
167.1	-0.327148	-0.246582	-0.170593	-0.104065	-44.8608	13.4277	69.8853	0.116882	0.15625	0.209656	0.276184	-100.098	-80.0781	-60.0281	-40.1306	-20.0195	30.5176	19.989	39.978	59.9976	80.0781	100.098
167.2	-0.327148	-0.246887	-0.170288	-0.10376	-44.8608	13.1226	69.5801	0.116882	0.156555	0.209961	0.276184	-100.037	-80.1392	-60.1196	-40.0696	-20.0195	30.5176	20.05	40.0391	60.0281	80.0476	100.128
167.3	-0.327454	-0.246887	-0.169678	-0.10376	-44.5557	12.8174	69.5801	0.117187	0.15686	0.210266	0.276184	-100.098	-80.1086	-60.1196	-40.1001	-19.9585	30.5176	19.989	40.0391	60.0281	80.0781	100.098
167.4	-0.327454	-0.246277	-0.169678	-0.104065	-44.8608	12.207	69.2749	0.116882	0.157166	0.210266	0.275879	-100.159	-80.0781	-60.0281	-40.0696	-19.989	30.5176	20.0195	40.0696	60.0586	80.0781	100.067
167.5	-0.328064	-0.245667	-0.169678	-0.10437	-44.8608	11.9019	69.2749	0.116577	0.15686	0.209961	0.275574	-100.159	-80.1392	-60.0891	-40.1001	-20.0195	0	20.0195	40.1001	60.0281	80.0171	100.037
167.6	-0.328369	-0.245361	-0.169678	-0.104675	-44.8608	11.5967	69.2749	0.116577	0.15625	0.209656	0.275574	-100.098	-80.0781	-60.0586	-40.1001	-20.0195	30.5176	20.0195	40.0391	60.0586	80.0476	100.037
167.7	-0.328674	-0.245361	-0.169678	-0.104675	-44.8608	11.9019	69.2749	0.116272	0.15564	0.209961	0.275879	-100.098	-80.0171	-60.1196	-40.0696	-19.989	61.0352	20.0195	40.0391	60.0586	80.0476	100.037
167.8	-0.328979	-0.245361	-0.169373	-0.104675	-44.8608	12.207	69.8853	0.115967	0.15564	0.210571	0.275879	-100.128	-80.0781	-60.1196	-40.0391	-20.05	61.0352	19.989	40.0085	60.0281	80.0476	100.067
167.9	-0.32959	-0.245667	-0.169067	-0.104675	-44.8608	12.5122	70.1904	0.115662	0.155945	0.211182	0.276184	-100.098	-80.0781	-60.0891	-40.1001	-20.0195	30.5176	20.0195	40.0391	60.0281	80.0171	100.037
168	-0.329895	-0.245667	-0.168762	-0.10498	-44.8608	12.5122	70.1904	0.115662	0.156555	0.211792	0.275879	-100.098	-80.1392	-60.0586	-40.1001	-20.05	30.5176	20.0195	40.0696	59.9976	80.0476	100.067
168.1	-0.3302	-0.245972	-0.168152	-0.105286	-45.166	12.5122	70.1904	0.115662	0.15686	0.212097	0.275574	-100.128	-80.1392	-60.1196	-40.0391	-20.0195	-30.5176	20.05	40.0696	60.0281	80.1086	100.067
168.2	-0.329895	-0.246582	-0.168152	-0.105591	-45.166	12.8174	70.1904	0.115967	0.15686	0.212097	0.275574	-100.128	-80.1086	-60.1196	-40.0085	-20.0195	0	20.0195	40.0696	60.0891	80.0781	100.067
168.3	-0.32959	-0.246887	-0.167847	-0.105591	-45.7764	12.8174	70.4956	0.115967	0.156555	0.211487	0.275879	-100.128	-80.0781	-60.1196	-40.0391	-19.9585	0	19.989	40.0391	60.0586	80.0476	100.098
168.4	-0.329285	-0.247192	-0.168152	-0.105286	-46.0815	12.8174	70.8008	0.115662	0.156555	0.210876	0.276489	-100.128	-80.0171	-60.1196	-40.0391	-19.9585	0	19.989	39.9475	60.0281	80.0476	100.098
168.5	-0.32959	-0.247498	-0.168457	-0.105286	-46.0815	12.8174	71.106	0.115662	0.15686	0.210876	0.2771	-100.098	-80.0476	-60.0586	-40.0696	-20.0195	30.5176	19.989	40.0085	60.0281	80.0781	100.006
168.6	-0.329895	-0.247498	-0.168762	-0.10498	-45.7764	12.8174	71.106	0.115967	0.157471	0.211182	0.277405	-100.067	-80.0781	-60.0891	-40.0696	-20.0195	0	19.989	40.0696	60.0586	80.0476	100.067
168.7	-0.330505	-0.247192	-0.168457	-0.10498	-45.4712	13.1226	71.106	0.116272	0.158081	0.211792	0.277405	-100.128	-80.0781	-60.0586	-40.0696	-20.0195	30.5176	19.989	40.0696	60.0586	80.0781	100.128
168.8	-0.330505	-0.246887	-0.168152	-0.10498	-45.166	13.1226	70.4956	0.116577	0.158386	0.212097	0.27771	-100.128	-80.1086	-60.0891	-40.0696	-20.0195	30.5176	20.0195	40.0391	60.0281	80.0171	100.098
168.9	-0.3302	-0.246582	-0.167542	-0.10498	-44.8608	12.8174	70.1904	0.116882	0.158691	0.212097	0.278015	-100.159	-80.0476	-60.0586	-40.1001	-20.0195	30.5176	20.05	40.0696	60.0586	80.0171	100.067
169	-0.3302	-0.246582	-0.167236	-0.104675	-44.5557	12.207	69.8853	0.116882	0.158386	0.211792	0.278625	-100.159	-80.0476	-60.0586	-40.0696	-20.0195	0	19.989	40.0696	60.0891	80.0476	100.098
169.1	-0.32959	-0.247192	-0.167847	-0.10498	-44.2505	11.9019	69.8853	0.117187	0.158691	0.211182	0.279236	-100.128	-80.0476	-60.0891	-40.0085	-20.0195	30.5176	20.0195	39.978	60.0586	80.0781	100.067
169.2	-0.328979	-0.247192	-0.168152	-0.105591	-44.5557	11.9019	69.2749	0.117187	0.158691	0.210571	0.279236	-100.159	-80.1086	-60.0891	-40.0391	-19.989	30.5176	19.9585	39.978	59.9976	80.0781	100.098
169.3	-0.328064	-0.247192	-0.167847	-0.105896	-44.8608	11.9019	68.6646	0.117493	0.158386	0.210266	0.278625	-100.098	-80.0476	-60.0891	-40.0391	-20.05	30.5176	19.9585	40.0391	60.0586	80.0781	100.098
169.4	-0.327454	-0.246887	-0.167542	-0.105896	-45.166	12.5122	68.3594	0.117187	0.157776	0.209656	0.27771	-100.128	-80.0781	-60.1196	-40.0391	-20.05	30.5176	19.9585	40.0391	60.0281	80.0781	100.098
169.5	-0.327454	-0.246887	-0.167542	-0.105591	-44.8608	13.4277	68.6646	0.117187	0.157166	0.209961	0.276489	-100.159	-80.0781	-60.0891	-40.1001	-20.0195	0	19.989	40.0391	59.9976	80.0781	100.098
169.6	-0.327759	-0.247192	-0.167542	-0.105286	-44.8608	13.4277	68.9697	0.117493	0.157166	0.210571	0.275574	-100.159	-80.1392	-60.1196	-40.0696	-20.0806	-30.5176	19.9585	40.0391	60.0281	80.0171	100.067
169.7	-0.328369	-0.247803	-0.167542	-0.10498	-44.2505	13.4277	69.2749	0.117798	0.157776	0.211487	0.275574	-100.037	-80.0781	-60.0891	-40.1001	-20.05	30.5176	20.0195	40.0085	60.0586	80.0171	100.128
169.8	-0.328674	-0.247803	-0.167236	-0.104675	-44.2505	13.1226	69.5801	0.117493	0.158081	0.211792	0.276184	-100.128	-80.0476	-60.0281	-40.0391	-19.9585	-30.5176	20.0195	40.0391	60.0586	80.0171	100.098
169.9	-0.328979	-0.248108	-0.167236	-0.104675	-44.2505	13.1226	69.5801	0.116882	0.158386	0.212097	0.276489	-100.128	-80.0781	-60.0586	-40.0085	-20.05	30.5176	19.989	40.0391	60.0281	80.0171	100.098
170	-0.329285	-0.248108	-0.166931	-0.10498	-44.8608	13.1226	70.1904	0.116272	0.158691	0.212097	0.277405	-100.159	-80.1392	-60.1196	-40.0085	-20.0195	61.0352	20.0195	39.978	60.0586	80.0476	100.128
170.1	-0.328979	-0.248108	-0.166626	-0.105286	-45.166	13.1226	70.8008	0.115967	0.158386	0.212097	0.278015	-100.159	-80.1392	-60.0891	-40.0696	-19.989	30.5176	20.0195	40.0085	60.0281	80.0476	100.128
170.2	-0.328064	-0.248108	-0.166626	-0.105591	-45.166	13.1226	71.106	0.115662	0.158386	0.212402	0.278931	-100.098	-80.1392	-60.0891	-40.1001	-20.05	-30.5176	19.989	40.0391	60.0281	80.0781	100.098
170.3	-0.327759	-0.248108	-0.166321	-0.105591	-45.166	13.1226	71.106	0.115662	0.158386	0.212402	0.279541	-100.159	-80.0781	-60.0891	-40.0696	-20.05	0	20.0195	40.0391	60.0281	80.0781	100.098
170.4	-0.327759	-0.248108	-0.166321	-0.105591	-44.8608	13.1226	71.106	0.115662	0.158691	0.212402	0.279541	-100.128	-80.0781	-60.0586	-40.0696	-20.05	0	20.0195	40.0085	60.0586	80.0171	100.128
170.5	-0.328064	-0.248108	-0.166321	-0.10498	-44.2505	13.4277	70.8008	0.115356	0.158691	0.212402	0.279541	-100.128	-80.0781	-60.0891	-40.0391	-20.0195	-61.0352	20.0195	40.0391	60.0891	80.0171	100.098
170.6	-0.328369	-0.247803	-0.166626	-0.10437	-44.2505	13.4277	70.8008	0.115356	0.158386	0.212402	0.279541	-100.159	-80.0781	-60.0586	-40.0085	-20.0195	-30.5176	19.989	40.0085	60.0586	80.1086	100.067
170.7	-0.328674	-0.247192	-0.166626	-0.10437	-44.5557	13.4277	70.4956	0.115662	0.158386	0.212097	0.279541	-100.128	-80.0781	-60.0891	-40.0391	-20.0806	61.0352	19.989	39.978	60.1196	80.0476	100.098
170.8	-0.328979	-0.246887	-0.167236	-0.10437	-44.5557	13.4277	69.8853	0.115662	0.158691	0.212097	0.279236	-100.128	-80.0781	-60.1196	-40.0696	-20.05	0	19.9585	39.978	60.0586	80.0781	100.067
170.9	-0.329285	-0.246582	-0.167542	-0.10437	-44.8608	13.4277	69.5801	0.115967	0.159302	0.211487	0.279541	-100.128	-80.0781	-60.1196	-40.0391	-20.05	0	19.989	40.0085	60.0586	80.0476	100.098
171	-0.32959	-0.246277	-0.167847	-0.10437	-45.166	13.4277	69.2749	0.116272	0.159302	0.210876	0.279846	-100.159	-80.1392	-60.1196	-40.0696	-20.0806	-61.0352	19.989	40.0391	59.9976	80.0476	100.098
171.1	-0.32959	-0.246582	-0.167847	-0.104065	-45.4712	13.1226	68.9697	0.116272	0.159302	0.210266	0.280151	-100.098	-80.1086	-60.0586	-40.0696	-20.0195	-61.0352	19.9585	40.0391	60.0586	80.1086	100.067
171.2	-0.32959	-0.246887	-0.167847	-0.10376	-45.7764	12.8174	69.2749	0.116272	0.158691	0.209961	0.280762	-100.159	-80.1392	-60.0586	-40.0696	-20.0195	-91.5527	19.989	40.0391	60.0891	80.0476	100.098
171.3	-0.32959	-0.246582	-0.167847	-0.10376	-46.0815	12.5122	69.5801	0.116272	0.158386	0.209656	0.281372	-100.159	-80.1392	-60.0281	-40.0085	-20.05	-61.0352	19.9585	40.0085	60.0586	80.0476	100.098
171.4	-0.329895	-0.246887	-0.167847	-0.104065	-46.6919	12.207	69.8853	0.116577	0.157776	0.209351	0.281982	-100.189	-80.1392	-60.0281	-40.0696	-19.989	30.5176	19.989	40.0391	60.0891	80.0476	100.098
171.5	-0.32959	-0.246582	-0.167542	-0.10437	-46.3867	11.9019	70.1904	0.116272	0.157776	0.209045	0.282593	-100.128	-80.0781	-60.0586	-40.0696	-19.989	-30.5176	19.989	40.0391	60.0891	80.0171	100.067
171.6	-0.329285	-0.246887	-0.167542	-0.10437	-46.0815	11.9019	69.8853	0.115967	0.158081	0.209045	0.282593	-100.128	-80.0781	-60.0586	-40.0391	-20.05	0	19.989	39.978	60.0586	80.0476	100.159
171.7	-0.328674	-0.247192	-0.167236	-0.10437	-45.7764	12.207	69.8853	0.115662	0.158386	0.209351	0.282288	-100.128	-80.1392	-60.0891	-40.0696	-20.0195	-30.5176	19.989	40.0391	60.0281	80.0476	100.098
171.8	-0.328369	-0.247498	-0.166931	-0.10437	-45.166	12.5122	70.1904	0.115662	0.158691	0.209351	0.281677	-100.159	-80.1392	-60.0586	-40.0391	-19.989	-30.5176	19.989	40.0085	60.1196	80.0476	100.159
171.9	-0.327759	-0.248108	-0.166626	-0.104675	-44.5557	13.1226	70.4956	0.115967	0.158691	0.209351	0.281067	-100.159	-80.1392	-60.0281	-40.1001	-19.989	-30.5176	19.9585	40.0391	60.0586	80.0171	100.128
172	-0.327148	-0.248413	-0.166931	-0.10437	-44.2505	13.7329	70.4956	0.115967	0.158997	0.209656	0.280457	-100.159	-80.0781	-60.0586	-40.0696	-20.05	-30.5176	19.9585	40.1001	60.1196	80.0781	100.098
172.1	-0.326538	-0.248413	-0.167542	-0.10437	-43.9453	13.7329	70.4956	0.115662	0.159607	0.209656	0.279846	-100.098	-80.0781	-60.0281	-40.0696	-20.0806	30.5176	19.9585	39.978	60.0586	80.0171	100.098
172.2	-0.326233	-0.247803	-0.168152	-0.104065	-44.2505	13.7329	70.1904	0.115662	0.159912	0.209656	0.279236	-100.037	-80.1392	-60.0281	-40.0391	-20.0195	0	19.9585	40.0391	60.0586	80.0476	100.098
172.3	-0.326233	-0.247498	-0.168152	-0.10376	-44.5557	13.4277	70.1904	0.115356	0.159912	0.209351	0.278931	-100.098	-80.1086	-60.0586	-40.0696	-20.05	0	19.9585	39.978	60.0586	80.0781	100.128
172.4	-0.326538	-0.247192	-0.167847	-0.10376	-45.166	12.8174	69.8853	0.115662	0.159302	0.209045	0.279236	-100.098	-80.1392	-60.0586	-40.0391	-20.1111	-30.5176	19.928	40.0085	60.0281	80.0476	100.098
172.5	-0.326538	-0.247192	-0.167236	-0.103149	-45.166	12.8174	69.5801	0.116272	0.158997	0.209045	0.279541	-100.159	-80.0476	-60.0891	-40.0391	-20.05	-30.5176	19.9585	40.0696	60.0586	80.0476	100.128
172.6	-0.326843	-0.247192	-0.166626	-0.102844	-45.166	12.8174	69.2749	0.116577	0.158691	0.209351	0.280151	-100.189	-80.1086	-60.0586	-40.0391	-20.0195	-30.5176	19.9585	40.0391	60.0586	80.0476	100.128
172.7	-0.326538	-0.247803	-0.166626	-0.102844	-44.8608	13.1226	69.2749	0.116577	0.158386	0.209961	0.280457	-100.22	-80.0781	-60.0281	-40.0696	-20.0195	0	19.989	40.0391	60.0891	79.9866	100.098
172.8	-0.326233	-0.248413	-0.166626	-0.102844	-44.5557	13.4277	69.5801	0.116272	0.158691	0.210571	0.280457	-100.159	-80.0781	-60.0586	-40.0085	-20.0195	-61.0352	20.0195	39.978	60.0586	80.0476	100.098
172.9	-0.326538	-0.248718	-0.166931	-0.103455	-44.5557	13.4277	70.1904	0.115967	0.158997	0.211182	0.280762	-100.128	-80.0781	-60.0891	-40.0391	-20.05	30.5176	20.0195	40.0085	60.0586	80.0171	100.128
173	-0.327454	-0.248413	-0.167542	-0.10376	-44.5557	13.1226	70.1904	0.115356	0.159302	0.211487	0.281067	-100.067	-80.0781	-60.0586	-40.0085	-20.0806	0	19.9585	40.0085	60.0586	80.0476	100.128
173.1	-0.328064	-0.247803	-0.167847	-0.10437	-44.8608	13.1226	70.4956	0.115356	0.159302	0.211182	0.281677	-100.159	-80.1086	-60.0891	-40.0696	-20.0195	-30.5176	19.9585	40.0085	60.0891	80.1697	100.128
173.2	-0.328979	-0.246887	-0.167847	-0.10437	-44.8608	13.1226	70.8008	0.115356	0.159302	0.210571	0.282593	-100.128	-80.1697	-60.0586	-39.978	-20.1111	-30.5176	19.9585	40.0085	60.0586	80.0476	100.128
173.3	-0.32959	-0.246582	-0.168152	-0.10437	-44.8608	13.4277	70.4956	0.115662	0.158997	0.209961	0.283508	-100.159	-80.1086	-60.0891	-40.0696	-20.05	0	19.9585	40.0085	60.0586	80.0171	100.098
173.4	-0.32959	-0.246582	-0.168152	-0.10437	-44.8608	13.7329	70.1904	0.115967	0.158691	0.209656	0.284424	-100.159	-80.1086	-60.0281	-40.0391	-19.989	0	19.9585	40.0696	60.0281	80.0171	100.159
173.5	-0.32959	-0.246582	-0.167847	-0.104065	-44.8608	13.7329	69.5801	0.116272	0.158081	0.209656	0.284729	-100.128	-80.0781	-60.0586	-40.0391	-19.989	-61.0352	19.9585	39.978	60.0586	79.9561	100.098
173.6	-0.329285	-0.246582	-0.167542	-0.104065	-45.166	13.4277	68.9697	0.116577	0.157471	0.209961	0.285034	-100.189	-80.0476	-60.0586	-40.0085	-20.0195	0	19.9585	40.0085	60.1196	80.0171	100.098
173.7	-0.329285	-0.246887	-0.166931	-0.10376	-45.4712	13.1226	68.3594	0.116577	0.15686	0.209961	0.285339	-100.128	-80.0781	-60.0891	-40.0696	-20.0195	0	19.9585	39.978	60.0281	80.0171	100.067
173.8	-0.328979	-0.246887	-0.166626	-0.10376	-45.4712	13.1226	68.0542	0.116577	0.156555	0.209961	0.285339	-100.128	-80.0781	-60.0586	-40.0391	-20.0806	-61.0352	19.9585	40.0085	60.0586	80.0781	100.098
173.9	-0.328979	-0.246887	-0.166931	-0.10376	-45.166	13.1226	68.0542	0.116577	0.155945	0.209961	0.285645	-100.128	-80.1392	-60.0586	-40.0085	-20.0195	-91.5527	19.928	40.0085	60.0281	80.0476	100.189
174	-0.328674	-0.246887	-0.167236	-0.104065	-45.166	13.1226	68.0542	0.116882	0.15564	0.210266	0.285645	-100.098	-80.1392	-60.0586	-40.0696	-20.05	-91.5527	19.9585	40.0391	60.0891	80.0781	100.159
174.1	-0.328979	-0.246582	-0.167542	-0.10376	-44.8608	13.1226	68.6646	0.116577	0.155334	0.210266	0.285645	-100.159	-80.1697	-60.0586	-40.0391	-20.0195	-30.5176	19.989	40.0391	60.1196	80.0171	100.128
174.2	-0.328979	-0.246277	-0.167847	-0.103149	-45.166	13.1226	69.2749	0.116577	0.155334	0.210571	0.285339	-100.189	-80.1086	-60.0281	-40.0391	-20.0806	0	19.989	40.0085	60.0891	79.9561	100.128
174.3	-0.32959	-0.245972	-0.167847	-0.102844	-45.4712	13.1226	69.5801	0.116272	0.155334	0.210876	0.284424	-100.159	-80.1086	-60.0281	-39.978	-20.0195	30.5176	19.989	39.978	60.0586	80.0476	100.098
174.4	-0.329895	-0.245667	-0.168152	-0.102844	-45.7764	13.1226	69.8853	0.116272	0.155334	0.210876	0.283508	-100.128	-80.0781	-60.0586	-40.0391	-20.05	0	19.928	40.0391	60.0891	80.0171	100.067
174.5	-0.329895	-0.245056	-0.168152	-0.103149	-45.4712	13.1226	69.8853	0.116272	0.15564	0.210571	0.282898	-100.159	-80.0781	-60.0586	-40.0085	-20.05	0	19.928	40.0391	60.0891	80.0476	100.128
174.6	-0.329895	-0.244751	-0.167847	-0.10376	-45.4712	13.1226	70.1904	0.115967	0.155945	0.210266	0.281982	-100.098	-80.1086	-60.0281	-40.0391	-20.0195	-61.0352	19.9585	40.0391	60.0586	80.0171	100.098
174.7	-0.329895	-0.244446	-0.167847	-0.104065	-45.166	12.8174	70.4956	0.115662	0.156555	0.210266	0.281372	-100.159	-80.1392	-60.0586	-40.0085	-20.05	-30.5176	19.989	39.978	60.0891	80.0476	100.128
174.8	-0.3302	-0.244446	-0.167542	-0.104065	-44.8608	12.8174	70.4956	0.115662	0.15686	0.209961	0.280151	-100.189	-80.1392	-60.0586	-40.0391	-20.05	-30.5176	19.989	40.0391	60.1501	80.0171	100.189
174.9	-0.330505	-0.244446	-0.167236	-0.10376	-44.5557	12.8174	69.8853	0.115967	0.15686	0.209961	0.279541	-100.128	-80.0781	-59.9976	-40.0696	-19.989	-30.5176	19.9585	40.0696	60.0891	80.0476	100.159
175	-0.331116	-0.244446	-0.167236	-0.103149	-44.5557	12.8174	69.5801	0.115967	0.156555	0.209961	0.278931	-100.189	-80.0781	-60.0281	-40.0085	-20.05	-30.5176	19.9585	40.1001	60.1196	80.0781	100.128
175.1	-0.331421	-0.244446	-0.166931	-0.102539	-44.2505	13.1226	69.5801	0.116272	0.15625	0.209961	0.278931	-100.159	-80.0781	-59.9976	-39.9475	-20.0806	-61.0352	19.9585	39.978	60.0891	80.0781	100.128
175.2	-0.331421	-0.244751	-0.166931	-0.102234	-44.2505	13.7329	69.5801	0.116272	0.15625	0.210266	0.278931	-100.067	-80.0781	-60.0281	-40.0391	-20.05	-30.5176	19.9585	40.0391	60.0891	80.0781	100.128
175.3	-0.331726	-0.245361	-0.167236	-0.101929	-44.2505	14.0381	69.8853	0.115967	0.15625	0.211182	0.279236	-100.159	-80.1697	-60.0586	-40.0085	-20.05	-30.5176	19.9585	39.978	60.0586	80.0781	100.128
175.4	-0.332031	-0.245972	-0.167542	-0.101929	-44.8608	14.0381	69.8853	0.115967	0.155945	0.211487	0.279541	-100.159	-80.1392	-60.0891	-40.0696	-20.05	-30.5176	19.989	40.0085	60.0891	80.1086	100.159
175.5	-0.332336	-0.246887	-0.167847	-0.101929	-45.166	13.7329	70.1904	0.115967	0.15564	0.212097	0.279846	-100.159	-80.1392	-60.0586	-40.0696	-20.05	-61.0352	19.989	40.0696	60.0891	80.0171	100.128
175.6	-0.332336	-0.247498	-0.168152	-0.102234	-45.4712	13.4277	70.1904	0.115967	0.155334	0.212402	0.279846	-100.128	-80.1392	-60.0281	-40.1001	-20.1111	-61.0352	19.989	40.0391	60.0586	80.0781	100.128
175.7	-0.332336	-0.247803	-0.168457	-0.102539	-45.4712	13.1226	70.1904	0.116272	0.155334	0.212402	0.279846	-100.159	-80.0781	-60.0281	-40.0391	-20.0806	-30.5176	19.9585	40.0391	60.0891	80.0171	100.128
175.8	-0.332031	-0.247498	-0.168457	-0.102844	-45.166	12.8174	69.8853	0.116272	0.15564	0.212097	0.279846	-100.128	-80.1086	-60.0281	-39.9475	-20.0195	-61.0352	19.989	40.0391	60.0891	80.0476	100.128
175.9	-0.331726	-0.246887	-0.168762	-0.103149	-44.5557	12.8174	69.8853	0.116577	0.15625	0.211792	0.280151	-100.098	-80.1392	-60.0281	-39.978	-20.05	0	19.989	39.978	60.0891	80.0171	100.128
176	-0.331726	-0.246582	-0.168457	-0.103149	-43.9453	13.1226	69.5801	0.116577	0.156555	0.211487	0.280762	-100.128	-80.1392	-60.0586	-40.0085	-20.05	-30.5176	19.9585	40.0085	60.0586	80.0781	100.098
176.1	-0.331726	-0.246887	-0.168152	-0.103149	-43.6401	13.1226	69.8853	0.116577	0.156555	0.210876	0.281067	-100.159	-80.1086	-60.0891	-40.0391	-20.05	-30.5176	19.928	40.0391	60.0891	80.0781	100.159
176.2	-0.331726	-0.247192	-0.167542	-0.103149	-43.335	13.1226	69.8853	0.115967	0.156555	0.210876	0.281677	-100.128	-80.1392	-60.1196	-40.0391	-20.0195	-61.0352	19.9585	40.0391	60.0586	80.1086	100.159
176.3	-0.331421	-0.247498	-0.166931	-0.103455	-43.335	12.8174	69.8853	0.115356	0.156555	0.210876	0.282593	-100.128	-80.1086	-60.0586	-40.0391	-20.05	-30.5176	19.9585	40.0391	60.0586	80.0781	100.098
176.4	-0.331116	-0.247498	-0.166321	-0.10376	-43.0298	12.8174	69.8853	0.114746	0.15625	0.210876	0.283508	-100.159	-80.1086	-60.0281	-40.0085	-20.0195	0	19.989	40.0391	60.0281	80.0476	100.098
176.5	-0.331116	-0.247498	-0.16571	-0.104065	-43.335	13.1226	70.1904	0.114441	0.155945	0.210571	0.284424	-100.159	-80.0781	-60.0281	-39.978	-19.9585	0	20.0195	40.0391	60.0891	80.0476	100.128
176.6	-0.331421	-0.247803	-0.165405	-0.104065	-43.9453	13.4277	70.4956	0.114136	0.15625	0.210571	0.285339	-100.067	-80.1086	-60.0281	-40.0391	-19.989	61.0352	19.9585	40.0391	60.0891	80.0781	100.189
176.7	-0.332031	-0.247803	-0.16571	-0.103455	-44.2505	14.0381	70.4956	0.114746	0.15625	0.210266	0.285645	-100.128	-80.1086	-60.1196	-40.0696	-20.05	0	19.928	40.0085	60.0891	80.0781	100.098
176.8	-0.332642	-0.248108	-0.166016	-0.103455	-44.5557	14.3433	70.4956	0.115356	0.15686	0.210266	0.285645	-100.098	-80.0781	-60.0586	-40.0696	-20.0806	0	19.9585	40.0391	60.0586	80.0781	100.067
176.9	-0.333252	-0.248108	-0.166626	-0.10376	-44.8608	14.0381	70.4956	0.115967	0.15686	0.210571	0.28595	-100.128	-80.1086	-60.0586	-40.0391	-20.05	-30.5176	19.9585	40.0085	60.0281	80.0171	100.128
177	-0.333557	-0.247803	-0.166931	-0.104065	-45.166	13.4277	70.4956	0.115967	0.15686	0.210876	0.286255	-100.128	-80.1392	-60.0891	-40.0391	-20.0195	0	19.9585	40.0391	60.0891	80.1086	100.159
177.1	-0.333252	-0.247803	-0.167236	-0.10437	-45.166	12.8174	70.1904	0.115967	0.15686	0.210876	0.286865	-100.098	-80.1086	-60.0586	-40.0391	-20.0195	0	19.9585	40.1001	60.0891	80.0476	100.098
177.2	-0.332336	-0.247803	-0.167236	-0.104675	-45.166	12.207	70.1904	0.115662	0.156555	0.211182	0.28717	-100.128	-80.1086	-60.0586	-40.0391	-20.0195	91.5527	19.989	40.0696	60.0586	80.0171	100.067
177.3	-0.332031	-0.247803	-0.166626	-0.10437	-44.5557	12.207	69.8853	0.115662	0.15625	0.211182	0.287476	-100.159	-80.0781	-60.0586	-40.0391	-19.989	0	19.989	40.0391	60.0281	80.0171	100.128
177.4	-0.332336	-0.248108	-0.166626	-0.10376	-43.9453	13.1226	69.5801	0.115967	0.155334	0.211792	0.28717	-100.159	-80.0476	-60.1196	-40.0696	-20.0195	0	19.9585	40.0696	60.0891	80.0476	100.067
177.5	-0.332642	-0.248718	-0.166931	-0.10376	-43.9453	14.0381	69.5801	0.116577	0.155334	0.212402	0.286865	-100.067	-80.0781	-60.0891	-40.0391	-20.0806	0	19.989	40.0391	60.0891	80.0171	100.037
177.6	-0.332336	-0.249329	-0.167236	-0.10376	-44.2505	14.0381	68.9697	0.116882	0.15564	0.213318	0.28656	-100.098	-80.0781	-60.0586	-40.0391	-20.0195	0	19.989	39.978	60.0281	80.0781	100.098
177.7	-0.331726	-0.249634	-0.167542	-0.104065	-44.5557	13.4277	68.6646	0.116577	0.155334	0.213928	0.286255	-100.128	-80.0781	-60.0586	-40.0696	-20.0806	-30.5176	19.989	40.0391	59.9976	80.0476	100.128
177.8	-0.331116	-0.249939	-0.167542	-0.104065	-44.5557	13.1226	68.6646	0.115662	0.154724	0.214233	0.285339	-100.098	-80.0781	-60.0891	-40.0696	-19.989	0	19.9585	40.0391	60.0281	80.0171	100.098
177.9	-0.330811	-0.250244	-0.167542	-0.10437	-44.5557	12.8174	68.9697	0.115356	0.154114	0.214539	0.284424	-100.128	-80.1392	-60.0891	-40.0391	-19.989	0	19.989	40.0391	60.0891	80.0171	100.098
178	-0.286255	-0.210876	-0.133667	-0.0790405	-28.9917	12.8174	55.2368	0.0921631	0.122986	0.177917	0.243225	-0.0610352	0	0	0	-0.0305176	0	-0.0305176	-0.0305176	-0.0305176	-0.0915527	-0.0610352
178.1	0.23468	0.22522	0.210571	0.163879	105.286	13.1226	-69.5801	-0.133972	-0.201721	-0.235596	-0.250244	0	0	-0.0305176	-0.0305176	-0.0610352	-30.5176	-0.0305176	0	-0.0305176	0.0305176	-0.0305176
178.2	1.31927	1.10504	0.883789	0.625305	349.731	13.1226	-301.819	-0.570984	-0.846863	-1.08276	-1.29211	0.0305176	0	0	0	-0.0610352	30.5176	-0.0305176	-0.0305176	0	0	-0.0305176
178.3	2.38129	1.95099	1.51825	1.05072	568.237	13.1226	-514.221	-0.983582	-1.46729	-1.91315	-2.33215	0	-0.0305176	-0.0305176	0	-0.0305176	-30.5176	0.0305176	-0.0610352	-0.0305176	0	0.0305176
178.4	2.95319	2.39716	1.84387	1.26251	670.776	13.4277	-618.591	-1.19873	-1.7981	-2.36633	-2.91199	-0.0305176	-0.0610352	-0.0305176	0	0	-91.5527	0	-0.0305176	-0.0305176	0	-0.0305176
178.5	2.97577	2.40387	1.83777	1.25	656.128	13.4277	-610.657	-1.19904	-1.80695	-2.39105	-2.95746	-0.0305176	-0.0610352	0.0305176	-0.0305176	-0.0305176	0	0	0	-0.0305176	-0.0305176	0.0305176
178.6	2.63702	2.12585	1.61987	1.09741	571.594	13.1226	-533.447	-1.05988	-1.6037	-2.12891	-2.64038	-0.0610352	-0.0305176	-0.0610352	-0.0610352	0.0610352	0	0	0	0.0305176	-0.0305176	0
178.7	2.15973	1.74042	1.32416	0.895691	463.867	13.1226	-431.519	-0.867615	-1.31714	-1.75171	-2.1756	-0.0610352	-0.0610352	0.0610352	-0.0305176	0	61.0352	-0.0305176	0	0.0305176	-0.0305176	-0.0305176
178.8	1.6925	1.36444	1.03851	0.702515	363.159	12.8174	-333.862	-0.679932	-1.03455	-1.37665	-1.71082	-0.0305176	0	-0.0305176	0	0	0	0	-0.0305176	0	-0.0305176	0.0305176
178.9	1.29974	1.04858	0.799866	0.541687	280.762	12.5122	-252.686	-0.52124	-0.794983	-1.05774	-1.3147	-0.0305176	0.0305176	-0.0305176	0.0305176	-0.0305176	0	-0.0305176	-0.0305176	-0.0305176	0	0.0305176
179	0.992737	0.802002	0.614014	0.41626	216.98	12.5122	-189.514	-0.396118	-0.605774	-0.805969	-1.00128	-0.0305176	-0.0305176	0	0.0610352	-0.0610352	-30.5176	0	-0.0305176	-0.0305176	-0.0305176	0.0305176
179.1	0.759277	0.614014	0.472412	0.32074	168.762	12.8174	-141.602	-0.300598	-0.460815	-0.613098	-0.761719	0.0305176	0	-0.0305176	-0.0610352	-0.0610352	-61.0352	-0.0305176	0	0.0305176	0.0305176	0
179.2	0.582886	0.472412	0.365295	0.249023	132.446	13.1226	-105.286	-0.227966	-0.350342	-0.466919	-0.580139	0	-0.0305176	-0.0305176	0	-0.0305176	-30.5176	-0.0305176	0	0	0	-0.0305176
179.3	0.448608	0.36499	0.284119	0.194702	104.98	13.7329	-77.5146	-0.172729	-0.266418	-0.35553	-0.442505	-0.0305176	-0.0305176	-0.0305176	0	0.0610352	-30.5176	0.0305176	-0.0305176	-0.0305176	-0.0305176	0
179.4	0.346375	0.283813	0.222168	0.153809	84.2285	14.0381	-56.7627	-0.130615	-0.202637	-0.270691	-0.337219	0	0	0.0610352	-0.0305176	0	-30.5176	0.0305176	-0.0305176	0.0305176	-0.0305176	0
179.5	0.26886	0.222168	0.175171	0.122681	68.3594	14.0381	-41.1987	-0.0979614	-0.154419	-0.206604	-0.256958	-0.0305176	0	0	0	0	-30.5176	0.0305176	0	0	0	-0.0305176
179.6	0.210266	0.175781	0.139465	0.098877	56.1523	13.7329	-29.2969	-0.0732422	-0.117798	-0.157776	-0.196228	-0.0305176	0.0305176	0	-0.0610352	0	-30.5176	-0.0305176	-0.0305176	0	0.0305176	-0.0610352
179.7	0.16571	0.140686	0.11261	0.0802612	46.9971	13.1226	-19.8364	-0.0549316	-0.0897217	-0.121155	-0.150146	-0.0305176	0	-0.0610352	-0.0305176	-0.0305176	-30.5176	-0.0305176	-0.0610352	0	0.0305176	0.0305176
179.8	0.132751	0.113831	0.0918579	0.0662231	39.978	12.8174	-13.1226	-0.0408936	-0.0683594	-0.0933838	-0.115356	-0.0305176	-0.0305176	-0.0305176	-0.0610352	-0.0305176	0	-0.0305176	-0.0610352	-0.0610352	0.0305176	-0.0305176
179.9	0.107727	0.093689	0.0756836	0.0552368	35.0952	12.8174	-7.93457	-0.0302124	-0.0521851	-0.0723267	-0.0894165	0	0	-0.0610352	-0.0305176	-0.0610352	0	0	0	-0.0305176	0	0
180	0.0891113	0.0784302	0.0634766	0.0473022	31.1279	13.1226	-3.96729	-0.0222778	-0.039978	-0.0561523	-0.0695801	-0.0305176	-0.0305176	-0.0305176	-0.12207	-0.0305176	-30.5176	0	-0.0305176	0	0.0305176	0
180.1	0.0750732	0.0668335	0.0540161	0.0411987	27.771	13.1226	-0.915527	-0.0161743	-0.0305176	-0.0439453	-0.0543213	0	0.0305176	-0.0305176	0.0305176	0	0	0.0305176	0	0	-0.0305176	0
180.2	0.0640869	0.0576782	0.0473022	0.0366211	25.3296	13.4277	1.2207	-0.0112915	-0.0228882	-0.0338745	-0.0430298	-0.0610352	0.0305176	0.0305176	-0.0305176	0.0610352	0	0	0	0	0	-0.0305176
180.3	0.055542	0.050354	0.0424194	0.0332642	23.4985	13.4277	3.05176	-0.00762939	-0.0170898	-0.0259399	-0.0344849	0	0.0610352	-0.0305176	0	0	0	-0.0305176	-0.0305176	-0.0305176	0.0610352	-0.0305176
180.4	0.0488281	0.0445557	0.0390625	0.0305176	22.2778	13.4277	4.27246	-0.00488281	-0.0125122	-0.0195312	-0.027771	-0.0305176	-0.0305176	-0.0305176	-0.0610352	0	-30.5176	0.0305176	-0.0610352	-0.0305176	0	-0.0305176
180.5	0.0436401	0.0402832	0.0363159	0.0283813	21.6675	13.7329	5.79834	-0.00244141	-0.00946045	-0.0146484	-0.022583	0.0305176	-0.0305176	-0.0610352	-0.0305176	0	-30.5176	-0.0305176	-0.0610352	-0.0305176	0.0305176	-0.0305176
180.6	0.0396729	0.0369263	0.0341797	0.0265503	21.0571	13.7329	7.01904	-0.000915527	-0.00701904	-0.0115967	-0.0177002	0.0305176	-0.0305176	-0.0610352	-0.0915527	0	-30.5176	-0.0305176	-0.0610352	-0.0305176	0.0305176	0.0305176
180.7	0.0369263	0.0341797	0.0320435	0.0250244	20.752	14.0381	7.93457	0.000305176	-0.00518799	-0.00915527	-0.0140381	0.0305176	0	-0.0610352	-0.0610352	-0.0305176	0	-0.0305176	-0.0610352	-0.0610352	0	0
180.8	0.0344849	0.0323486	0.0302124	0.0241089	20.1416	13.7329	8.8501	0.00152588	-0.00366211	-0.00701904	-0.0109863	-0.0610352	0.0610352	-0.0610352	-0.0610352	0.0305176	0	0	-0.0305176	-0.0305176	0	0.0305176
180.9	0.032959	0.0311279	0.0283813	0.0231934	19.5312	13.7329	9.46045	0.00274658	-0.00213623	-0.00518799	-0.0088501	-0.0305176	0.0305176	-0.0610352	0	0	0	0	-0.0610352	-0.0305176	0.0305176	-0.0305176
181	0.0320435	0.0302124	0.0271606	0.0228882	18.6157	13.1226	9.46045	0.00366211	-0.0012207	-0.00366211	-0.00701904	0.0305176	0.0610352	0	-0.0305176	0	-30.5176	0	0.0305176	-0.0305176	-0.0305176	-0.0305176
181.1	0.0311279	0.0292969	0.0265503	0.0222778	18.0054	12.8174	9.46045	0.00457764	-0.000305176	-0.00213623	-0.00549316	0	0	-0.0915527	-0.0305176	-0.0305176	30.5176	-0.0305176	-0.0305176	-0.0305176	0.0610352	-0.0915527
181.2	0.0302124	0.0283813	0.0259399	0.0222778	17.7002	12.5122	9.46045	0.00518799	0.000305176	-0.00152588	-0.00457764	0.0305176	0.0305176	-0.0305176	-0.0610352	0	0	-0.0610352	-0.0610352	-0.0610352	0.0305176	-0.0610352
181.3	0.0296021	0.027771	0.0253296	0.0219727	17.0898	12.5122	9.76562	0.00549316	0.000610352	-0.000915527	-0.00366211	-0.0305176	0	-0.0305176	-0.0305176	0.0305176	0	-0.0305176	-0.0305176	-0.0305176	0.0305176	-0.0610352
181.4	0.0289917	0.0268555	0.0247192	0.0216675	16.7847	12.8174	9.76562	0.00549316	0.0012207	-0.000305176	-0.00274658	-0.0305176	0	-0.0305176	0	0.0305176	0	0	0.0305176	-0.0610352	0.0305176	0.0305176
181.5	0.0283813	0.0262451	0.0238037	0.0210571	16.4795	13.4277	9.46045	0.00549316	0.00183105	-0.000305176	-0.00213623	-0.0610352	0	-0.0610352	-0.0610352	0.0610352	30.5176	-0.0305176	-0.0610352	-0.0305176	0	-0.0305176
181.6	0.0280762	0.0259399	0.0231934	0.020752	16.1743	13.7329	8.54492	0.00579834	0.00213623	0	-0.000915527	-0.0305176	0.0305176	-0.0305176	-0.0610352	0.0305176	30.5176	0.0305176	0	-0.0305176	0.0305176	0
181.7	0.027771	0.0256348	0.0231934	0.0204468	16.1743	13.7329	8.23975	0.00610352	0.00213623	0.000305176	0	-0.0305176	0.0305176	-0.0305176	-0.0305176	0	30.5176	0	0	-0.0305176	-0.0305176	-0.0305176
181.8	0.027771	0.0253296	0.0231934	0.0204468	16.4795	13.4277	8.23975	0.00610352	0.00183105	0.000610352	0.000305176	0	0.0305176	-0.0305176	0.0305176	0.0305176	0	-0.0610352	0	0	0.0305176	-0.0305176
181.9	0.027771	0.0253296	0.0231934	0.0204468	16.4795	13.1226	8.8501	0.00610352	0.00213623	0.000915527	0.000305176	-0.0915527	0	0	-0.0305176	0	0	-0.0305176	0	-0.0610352	0	0.0305176
182	0.027771	0.0250244	0.0228882	0.0204468	16.4795	13.1226	9.46045	0.00579834	0.00244141	0.000915527	0.000305176	0	0	-0.0610352	-0.0305176	0	-61.0352	-0.0305176	-0.0610352	-0.0305176	0.0305176	-0.0610352
182.1	0.0271606	0.0253296	0.022583	0.0204468	16.4795	12.8174	9.76562	0.00610352	0.00274658	0.0012207	0.000610352	-0.0305176	-0.0305176	-0.0915527	-0.0305176	0	0	0.0305176	0	-0.0915527	0.0305176	-0.0305176
182.2	0.0265503	0.0256348	0.0222778	0.0201416	16.4795	12.8174	10.0708	0.00610352	0.00335693	0.00183105	0.0012207	-0.0305176	0.0305176	-0.0610352	-0.0305176	0.0305176	61.0352	0	-0.0305176	-0.0610352	0	-0.0305176
182.3	0.0265503	0.0256348	0.0219727	0.0195312	16.1743	12.5122	10.376	0.00610352	0.00366211	0.00244141	0.00183105	0.0305176	0	-0.0915527	-0.0305176	0	30.5176	0	0.0305176	-0.0305176	0	-0.0305176
182.4	0.0265503	0.0253296	0.0219727	0.0195312	15.8691	12.5122	10.376	0.00579834	0.00366211	0.00305176	0.00244141	-0.0610352	0.0305176	-0.0305176	-0.0610352	0	0	0.0610352	-0.0305176	-0.0305176	0.0305176	-0.0305176
182.5	0.0262451	0.0247192	0.0219727	0.0192261	15.8691	12.8174	10.6812	0.00610352	0.00366211	0.00335693	0.00244141	0.0305176	0.0610352	0.0305176	-0.0610352	0	-30.5176	0.0610352	-0.0610352	-0.0305176	0.0305176	-0.0305176
182.6	0.0262451	0.0241089	0.0216675	0.0195312	15.8691	13.1226	10.6812	0.00640869	0.00396729	0.00335693	0.00244141	-0.0305176	0.0610352	0	-0.0610352	-0.0610352	30.5176	-0.0305176	0.0305176	-0.12207	0.0305176	-0.0305176
182.7	0.0256348	0.0231934	0.0213623	0.0198364	16.1743	13.4277	10.376	0.00701904	0.00427246	0.00305176	0.00244141	0	0	-0.0610352	-0.0305176	-0.0305176	0	0	-0.0305176	-0.0915527	0.0305176	0
182.8	0.0253296	0.0228882	0.0213623	0.0195312	16.4795	13.7329	10.376	0.00732422	0.00427246	0.00305176	0.00244141	-0.0305176	0	-0.0305176	-0.0305176	-0.0305176	0	-0.0305176	0	-0.0610352	-0.0305176	-0.0305176
182.9	0.0250244	0.0228882	0.0216675	0.0189209	16.7847	13.7329	10.376	0.00732422	0.00457764	0.00305176	0.00274658	0	0	-0.0305176	-0.0915527	0.0305176	-61.0352	0	-0.0305176	-0.0610352	0.0305176	0.0305176
183	0.0250244	0.022583	0.0219727	0.0183105	16.7847	13.4277	10.6812	0.00732422	0.00457764	0.00335693	0.00305176	-0.0305176	0	-0.0305176	-0.0915527	0	0	0.0610352	-0.0610352	-0.0305176	0.0610352	0.0305176
183.1	0.0247192	0.0222778	0.0219727	0.0177002	16.4795	13.4277	10.9863	0.00732422	0.00518799	0.00366211	0.00274658	-0.0305176	0.0305176	0	-0.0915527	0	0	0.0610352	-0.0305176	-0.0305176	0	0.0305176
183.2	0.0247192	0.0219727	0.0216675	0.017395	15.8691	13.7329	10.9863	0.00732422	0.00518799	0.00396729	0.00244141	-0.0610352	0	-0.0305176	-0.0610352	0.0610352	30.5176	0.0305176	0	0	-0.0305176	0
183.3	0.0247192	0.0219727	0.0213623	0.0177002	15.564	13.7329	10.9863	0.00762939	0.00549316	0.00396729	0.00274658	-0.0305176	0.0305176	-0.0305176	-0.0305176	0	61.0352	0	-0.0610352	0	0	-0.0305176
183.4	0.0244141	0.0219727	0.0210571	0.0183105	15.564	13.7329	10.9863	0.00762939	0.00549316	0.00396729	0.00274658	0	0	0	-0.0305176	0.0305176	0	0	-0.0305176	0	0	-0.0305176
183.5	0.0241089	0.0216675	0.0210571	0.0189209	15.8691	14.0381	10.376	0.00762939	0.00579834	0.00427246	0.00305176	0	-0.0305176	-0.0305176	-0.0305176	-0.0305176	-30.5176	0	0	-0.0305176	0.0305176	0
183.6	0.0238037	0.0216675	0.020752	0.0192261	16.1743	14.0381	10.0708	0.00793457	0.00579834	0.00457764	0.00335693	-0.0610352	-0.0305176	-0.0305176	-0.0915527	0	-30.5176	0	-0.0610352	0	0.0610352	0.0305176
183.7	0.0234985	0.0216675	0.0204468	0.0192261	16.1743	14.0381	9.76562	0.00823975	0.00610352	0.00488281	0.00366211	0	0	0.0305176	-0.0610352	0	0	0.0305176	-0.0915527	-0.0610352	-0.0305176	0
183.8	0.0231934	0.0219727	0.0204468	0.0186157	16.4795	13.7329	9.76562	0.00823975	0.00640869	0.00488281	0.00366211	-0.0610352	0	-0.0610352	-0.0610352	0.0610352	0	-0.0305176	-0.0610352	0	0	0.0610352
183.9	0.0231934	0.0219727	0.0204468	0.0186157	16.4795	13.4277	9.76562	0.00823975	0.00640869	0.00457764	0.00366211	-0.0305176	0	-0.0305176	-0.0305176	0.0305176	-61.0352	-0.0305176	0	0	0.0610352	0
184	0.0228882	0.0222778	0.0204468	0.0183105	16.4795	13.4277	9.76562	0.00823975	0.00640869	0.00427246	0.00335693	-0.0915527	0.0610352	0	-0.0610352	-0.0305176	-30.5176	-0.0305176	-0.0305176	0.0610352	0.0305176	-0.0305176
184.1	0.0231934	0.0222778	0.0201416	0.0183105	16.4795	13.1226	9.76562	0.00823975	0.00671387	0.00366211	0.00335693	0	0.0305176	0	-0.0915527	0	-30.5176	0	-0.0305176	-0.0305176	0.0305176	0
184.2	0.0231934	0.022583	0.0198364	0.0180054	16.7847	13.1226	10.0708	0.00793457	0.00671387	0.00366211	0.00396729	0	0	-0.0305176	0	-0.0305176	-61.0352	0	-0.0610352	-0.0305176	0.0305176	0
184.3	0.0228882	0.022583	0.0198364	0.0180054	16.1743	12.8174	10.0708	0.00762939	0.00701904	0.00366211	0.00488281	0	0	-0.0610352	-0.0305176	-0.0305176	0	0.0305176	-0.0610352	-0.0610352	0	0
184.4	0.0222778	0.022583	0.0195312	0.0177002	15.564	12.8174	10.0708	0.00793457	0.00701904	0.00427246	0.00549316	-0.0305176	0	-0.0610352	-0.0305176	0	61.0352	0	0	-0.0305176	-0.0610352	0
184.5	0.0222778	0.022583	0.0195312	0.0177002	14.9536	12.5122	10.376	0.00823975	0.00701904	0.00488281	0.00610352	-0.0610352	-0.0305176	-0.0305176	-0.0610352	0.0610352	0	-0.0305176	-0.0610352	0	0	-0.0610352
184.6	0.0219727	0.0222778	0.0195312	0.0177002	14.6484	12.5122	10.376	0.00854492	0.00671387	0.00579834	0.00610352	-0.0610352	0	0	-0.0610352	0.0305176	-30.5176	0	0	-0.0305176	0.0610352	0
184.7	0.0222778	0.0222778	0.0195312	0.0180054	14.9536	12.8174	10.6812	0.00854492	0.00640869	0.00640869	0.00610352	0	0	-0.0610352	-0.0305176	0.0305176	0	0	0	-0.0305176	0.0305176	-0.0305176
184.8	0.022583	0.0219727	0.0195312	0.0180054	14.9536	12.8174	10.6812	0.00854492	0.00640869	0.00671387	0.00549316	-0.0305176	0.0305176	0	0.0305176	0	0	0.0610352	-0.0305176	-0.0305176	0	0
184.9	0.0228882	0.0216675	0.0192261	0.0180054	15.564	12.8174	10.6812	0.00854492	0.00671387	0.00671387	0.00518799	-0.0305176	-0.0305176	0	-0.0305176	0	0	-0.0305176	-0.0610352	-0.0305176	0	0
185	0.0228882	0.0213623	0.0195312	0.0183105	15.564	12.8174	10.6812	0.00823975	0.00671387	0.00640869	0.00488281	-0.0305176	-0.0305176	-0.0305176	-0.0610352	0.0305176	-61.0352	0	-0.0915527	-0.0305176	0.0610352	-0.0305176
185.1	0.0228882	0.0213623	0.0198364	0.0183105	15.2588	12.8174	10.9863	0.00823975	0.00671387	0.00610352	0.00488281	0.0305176	0.0305176	-0.0610352	-0.0305176	-0.0305176	-30.5176	-0.0610352	-0.0610352	-0.0305176	0.0610352	0.0305176
185.2	0.0222778	0.0213623	0.0198364	0.0183105	14.9536	12.8174	10.9863	0.00823975	0.00640869	0.00610352	0.00488281	-0.0305176	0	-0.0915527	-0.0305176	-0.0305176	0	0	-0.0305176	-0.0915527	0	0.0305176
185.3	0.0216675	0.0216675	0.0195312	0.0180054	15.2588	12.5122	11.2915	0.0088501	0.00671387	0.00610352	0.00488281	-0.0305176	-0.0305176	-0.0305176	-0.0305176	0	91.5527	0.0610352	-0.0610352	0	-0.0610352	0.0305176
185.4	0.0210571	0.0216675	0.0195312	0.0177002	15.564	12.5122	11.5967	0.00915527	0.00701904	0.00640869	0.00457764	0	0	0	-0.0610352	0.0305176	0	0	-0.0305176	0	0	-0.0610352
185.5	0.020752	0.0213623	0.0192261	0.017395	15.564	12.5122	12.207	0.00915527	0.00701904	0.00640869	0.00396729	-0.0610352	0.0305176	-0.0305176	0	0	0	0.0305176	0.0305176	-0.0610352	0	-0.0305176
185.6	0.0204468	0.0213623	0.0189209	0.017395	14.9536	12.8174	12.5122	0.00915527	0.00732422	0.00640869	0.00396729	0	0.0305176	-0.0305176	-0.0305176	-0.0305176	-30.5176	-0.0305176	0	-0.0305176	-0.0305176	-0.0305176
185.7	0.0204468	0.020752	0.0186157	0.0170898	14.6484	12.8174	12.5122	0.0088501	0.00732422	0.00640869	0.00457764	-0.0305176	0	-0.0305176	-0.0610352	0	0	-0.0305176	-0.0610352	-0.0305176	0	0
185.8	0.020752	0.0204468	0.0183105	0.0167847	14.3433	12.5122	12.207	0.0088501	0.00732422	0.00640869	0.00518799	0	-0.0305176	0	0.0305176	-0.0305176	61.0352	-0.0610352	-0.0305176	-0.0305176	0	-0.0305176
185.9	0.0216675	0.0201416	0.0186157	0.0164795	14.0381	12.207	11.5967	0.00854492	0.00732422	0.00610352	0.00579834	-0.0305176	-0.0305176	-0.0305176	-0.0305176	-0.0305176	0	-0.0610352	-0.0305176	-0.0305176	-0.0305176	-0.0305176
186	0.0222778	0.0201416	0.0192261	0.0167847	14.3433	11.9019	10.376	0.00793457	0.00732422	0.00610352	0.00671387	0	0	0	-0.0305176	0	30.5176	0	-0.0305176	-0.0305176	-0.0610352	0
186.1	0.0219727	0.0201416	0.0195312	0.017395	15.2588	12.207	9.46045	0.00793457	0.00701904	0.00579834	0.00671387	0	0.0305176	0	0	0	61.0352	0.0305176	0	0	-0.0305176	-0.0305176
186.2	0.0216675	0.0204468	0.0192261	0.0177002	15.564	13.1226	9.76562	0.00793457	0.00671387	0.00579834	0.00671387	-0.0305176	0.0305176	-0.0305176	0.0305176	0	30.5176	0	0.0610352	-0.0305176	0	0
186.3	0.0213623	0.0210571	0.0189209	0.0177002	15.2588	13.4277	10.0708	0.00854492	0.00732422	0.00610352	0.00671387	-0.0305176	-0.0610352	0	0.0305176	-0.0305176	30.5176	-0.0305176	0.0305176	0	-0.0305176	-0.0305176
186.4	0.0213623	0.0210571	0.0186157	0.017395	14.9536	13.7329	10.6812	0.0088501	0.00762939	0.00671387	0.00732422	0	-0.0610352	-0.0305176	0	0	-30.5176	0	0	-0.0305176	-0.0305176	-0.0305176
186.5	0.0216675	0.0210571	0.0186157	0.017395	14.6484	13.4277	11.5967	0.00915527	0.00793457	0.00701904	0.00762939	-0.0305176	0.0305176	-0.0305176	0.0305176	-0.0915527	0	-0.0610352	0	-0.0305176	0	-0.0305176
186.6	0.0219727	0.0210571	0.0192261	0.0170898	14.6484	13.1226	11.5967	0.0088501	0.00793457	0.00701904	0.00732422	0.0305176	-0.0305176	0.0305176	0	-0.0305176	-30.5176	0	-0.0305176	-0.0610352	-0.0305176	0.0305176
186.7	0.0216675	0.0204468	0.0195312	0.0170898	14.6484	13.4277	11.5967	0.00854492	0.00793457	0.00701904	0.00701904	-0.0610352	0	-0.0305176	0	0.0610352	30.5176	0	-0.0610352	-0.0305176	-0.0305176	0.0610352
186.8	0.0216675	0.0198364	0.0195312	0.0167847	14.9536	13.7329	11.2915	0.00854492	0.00793457	0.00701904	0.00701904	-0.0610352	0	-0.0305176	0.0305176	0	0	0.0305176	0	-0.0305176	-0.0305176	0
186.9	0.0213623	0.0192261	0.0195312	0.0164795	15.2588	13.7329	10.9863	0.0088501	0.00793457	0.00732422	0.00671387	-0.0305176	0	0.0305176	0	0	0	0.0305176	0	0	-0.0610352	0
187	0.0210571	0.0192261	0.0192261	0.0161743	15.8691	13.7329	10.9863	0.00915527	0.00793457	0.00732422	0.00640869	-0.0610352	0	-0.0305176	0.0305176	0.0305176	0	0	0	0.0305176	-0.0305176	-0.0610352
187.1	0.020752	0.0192261	0.0189209	0.0164795	15.8691	13.1226	10.9863	0.00946045	0.00793457	0.00732422	0.00610352	-0.0305176	-0.0305176	-0.0305176	0	-0.0305176	-61.0352	0	0.0305176	-0.0305176	0	-0.0305176
187.2	0.020752	0.0192261	0.0186157	0.017395	15.564	12.8174	10.9863	0.00946045	0.00793457	0.00701904	0.00579834	-0.0305176	0.0305176	-0.0305176	-0.0610352	-0.0305176	-30.5176	-0.0305176	0	-0.0305176	-0.0305176	0.0305176
187.3	0.020752	0.0195312	0.0186157	0.0177002	15.2588	12.5122	10.9863	0.00915527	0.00793457	0.00701904	0.00610352	-0.0305176	-0.0305176	0	0	-0.0305176	-30.5176	-0.0305176	-0.0305176	-0.0305176	0.0305176	0
187.4	0.0210571	0.0195312	0.0183105	0.0180054	15.2588	12.207	10.9863	0.0088501	0.00762939	0.00701904	0.00671387	-0.0305176	-0.0305176	0	-0.0305176	-0.0305176	-61.0352	0.0305176	0	-0.0305176	0.0610352	0.0305176
187.5	0.0216675	0.0201416	0.0186157	0.017395	15.2588	12.5122	11.2915	0.00854492	0.00762939	0.00701904	0.00732422	-0.0610352	-0.0305176	-0.0305176	-0.0305176	0	0	-0.0305176	-0.0305176	0	0	0.0305176
187.6	0.0216675	0.0204468	0.0189209	0.0170898	14.9536	12.8174	11.5967	0.00823975	0.00793457	0.00732422	0.00762939	-0.0610352	-0.0305176	0	0	-0.0305176	0	0.0305176	0	0	0	-0.0305176
187.7	0.0213623	0.0204468	0.0192261	0.0164795	14.9536	12.8174	12.207	0.00854492	0.00823975	0.00732422	0.00732422	0	-0.0305176	0.0305176	-0.0305176	0	0	0.0305176	0.0305176	0	-0.0610352	0
187.8	0.0210571	0.0201416	0.0192261	0.0167847	15.2588	12.8174	12.207	0.0088501	0.00823975	0.00701904	0.00701904	0	0	-0.0305176	-0.0305176	0	0	0.0305176	-0.0915527	0	0	-0.0610352
187.9	0.020752	0.0201416	0.0192261	0.0170898	15.564	12.5122	12.207	0.00915527	0.00823975	0.00640869	0.00671387	0.0305176	0.0305176	0.0305176	-0.0305176	0	-30.5176	-0.0305176	0	0	0	0
188	0.0201416	0.0201416	0.0189209	0.0170898	15.564	12.5122	11.9019	0.00976562	0.00823975	0.00640869	0.00701904	0	-0.0610352	0.0305176	0	0.0610352	-30.5176	-0.0305176	0.0305176	-0.0305176	0	0.0305176
188.1	0.0198364	0.0198364	0.0186157	0.0170898	15.564	12.5122	11.9019	0.010376	0.00793457	0.00671387	0.00732422	0.0305176	-0.0610352	0	-0.0610352	0	0	-0.0305176	0	-0.0305176	0	-0.0305176
188.2	0.0198364	0.0195312	0.0183105	0.0167847	14.9536	12.8174	11.9019	0.010376	0.00732422	0.00732422	0.00732422	0	-0.0305176	-0.0305176	-0.0610352	-0.0305176	0	-0.0305176	-0.0305176	-0.0305176	0.0305176	0
188.3	0.0198364	0.0195312	0.0180054	0.0164795	14.6484	12.8174	11.9019	0.010376	0.00732422	0.00762939	0.00732422	0	-0.0305176	-0.0305176	-0.0610352	0	30.5176	0	0	0.0610352	-0.0305176	0
188.4	0.0198364	0.0195312	0.0180054	0.0167847	14.3433	12.8174	11.9019	0.00976562	0.00762939	0.00762939	0.00732422	-0.0305176	-0.0610352	0	-0.0305176	0.0305176	-61.0352	0	0	0	-0.0305176	0
188.5	0.0198364	0.0198364	0.0186157	0.0164795	14.3433	12.8174	12.207	0.00946045	0.00823975	0.00762939	0.00732422	0	-0.0610352	0.0305176	0.0610352	-0.0610352	0	-0.0305176	0	0	0	-0.0305176
188.6	0.0198364	0.0201416	0.0189209	0.0164795	14.6484	12.8174	11.9019	0.00915527	0.0088501	0.00823975	0.00732422	0.0305176	0	0	0	0	-30.5176	0.0305176	0	-0.0305176	0	-0.0305176
188.7	0.0201416	0.0204468	0.0192261	0.0164795	14.6484	13.1226	11.5967	0.00915527	0.00915527	0.00854492	0.00732422	0.0305176	-0.0610352	-0.0305176	0.0305176	0	0	-0.0610352	-0.0305176	-0.0305176	0	-0.0305176
188.8	0.0204468	0.0201416	0.0189209	0.0161743	14.3433	13.4277	11.2915	0.00976562	0.00915527	0.0088501	0.00732422	-0.0305176	-0.0305176	-0.0610352	0	0	-30.5176	-0.0305176	0	0	-0.0610352	-0.0610352
188.9	0.020752	0.0198364	0.0183105	0.0158691	14.0381	13.7329	11.2915	0.010376	0.00915527	0.0088501	0.00671387	0.0610352	-0.0610352	0	0	-0.0305176	30.5176	-0.0610352	-0.0305176	0.0305176	-0.0305176	0
189	0.0213623	0.0198364	0.0180054	0.0158691	14.0381	14.3433	10.9863	0.010376	0.00915527	0.00854492	0.00640869	0.0305176	-0.0305176	-0.0305176	-0.0305176	-0.0305176	30.5176	0	0	0	-0.0610352	0
189.1	0.0213623	0.0198364	0.0177002	0.0158691	14.0381	14.6484	10.6812	0.010376	0.00915527	0.00823975	0.00671387	0.0305176	0.0305176	0.0305176	0	0.0305176	30.5176	0	0	-0.0305176	-0.0305176	-0.0610352
189.2	0.0210571	0.0201416	0.017395	0.0158691	14.0381	14.3433	10.6812	0.00976562	0.00915527	0.00793457	0.00732422	0.0305176	0	0.0305176	0	0	30.5176	0.0305176	0	0	-0.0305176	-0.0610352
189.3	0.0204468	0.0201416	0.017395	0.0164795	14.0381	14.0381	10.9863	0.00976562	0.00915527	0.00732422	0.00793457	0	-0.0610352	-0.0610352	0.0610352	0	30.5176	0	0.0305176	-0.0305176	0	-0.0305176
189.4	0.0198364	0.0204468	0.0177002	0.0167847	14.6484	13.7329	11.9019	0.00976562	0.00915527	0.00762939	0.0088501	0.0305176	-0.0610352	0	-0.0305176	0	-61.0352	-0.0610352	0.0610352	-0.0305176	-0.0305176	-0.0610352
189.5	0.0195312	0.0204468	0.0180054	0.0170898	15.2588	13.7329	12.5122	0.0100708	0.0088501	0.00793457	0.00915527	0.0305176	-0.0305176	0.0305176	0	-0.0610352	-30.5176	-0.0305176	0.0610352	-0.0305176	-0.0305176	-0.0610352
189.6	0.0198364	0.020752	0.0189209	0.0167847	15.564	13.4277	12.8174	0.00976562	0.00854492	0.0088501	0.0088501	0	-0.0610352	-0.0610352	0.0305176	0	-30.5176	-0.0305176	0	0	0	-0.0305176
189.7	0.0198364	0.0204468	0.0195312	0.0161743	15.564	13.1226	12.5122	0.00976562	0.00823975	0.00915527	0.0088501	-0.0305176	-0.0305176	-0.0305176	0	-0.0305176	61.0352	-0.0305176	0.0610352	-0.0305176	-0.0305176	0.0305176
189.8	0.0195312	0.0204468	0.0195312	0.0158691	15.2588	13.1226	12.207	0.0100708	0.00823975	0.00915527	0.00854492	0	-0.0915527	0	0.0305176	0.0305176	0	0.0305176	0.0305176	0.0305176	-0.0305176	-0.0610352
189.9	0.0192261	0.0204468	0.0189209	0.0158691	14.9536	13.4277	12.207	0.010376	0.0088501	0.0088501	0.00823975	0	0	0	0	0	61.0352	0	0.0305176	0	-0.0915527	-0.0610352
190	0.0189209	0.020752	0.0183105	0.015564	14.6484	13.4277	12.207	0.0106812	0.0088501	0.00854492	0.00793457	0.0305176	0	-0.0305176	0.0305176	-0.0305176	-61.0352	0	0.0610352	-0.0610352	-0.0610352	-0.0610352
190.1	0.0189209	0.020752	0.0177002	0.0158691	14.3433	13.4277	12.207	0.0109863	0.00854492	0.00854492	0.00793457	-0.0305176	-0.0610352	0	0.0305176	-0.0305176	0	-0.0305176	0	0	0	-0.0915527
190.2	0.0192261	0.0201416	0.017395	0.0161743	14.3433	13.4277	12.207	0.0106812	0.00823975	0.0088501	0.00793457	0.0305176	-0.0610352	0	0	0.0305176	-30.5176	-0.0610352	0.0305176	-0.0610352	-0.0610352	-0.0305176
190.3	0.0192261	0.0195312	0.017395	0.0164795	14.6484	13.1226	11.9019	0.010376	0.00823975	0.00915527	0.00823975	-0.0305176	-0.0305176	0	-0.0305176	-0.0305176	-30.5176	-0.0305176	0	-0.0305176	0	-0.0305176
190.4	0.0192261	0.0192261	0.0177002	0.0167847	14.6484	13.1226	11.5967	0.00976562	0.00823975	0.00915527	0.00823975	0.0305176	-0.0610352	0	0	-0.0305176	-61.0352	0	0.0305176	0	-0.0610352	0
190.5	0.0195312	0.0189209	0.0180054	0.0170898	14.3433	13.1226	11.2915	0.00976562	0.00854492	0.00915527	0.00823975	0.0305176	-0.0305176	-0.0305176	0.0610352	-0.0305176	30.5176	0	0.0305176	0	-0.0610352	-0.0305176
190.6	0.0195312	0.0186157	0.0180054	0.017395	14.3433	13.1226	11.2915	0.0100708	0.0088501	0.00854492	0.00823975	-0.0305176	-0.0305176	0.0305176	0	0	0	0	0.0305176	-0.0305176	-0.0610352	-0.0305176
190.7	0.0195312	0.0183105	0.0180054	0.0177002	14.3433	13.1226	11.2915	0.010376	0.00946045	0.00823975	0.00823975	-0.0305176	-0.0305176	0.0915527	0	-0.0305176	30.5176	-0.0305176	0.0305176	0.0305176	0	-0.12207
190.8	0.0195312	0.0183105	0.0177002	0.017395	14.3433	13.4277	11.5967	0.0106812	0.00976562	0.00823975	0.00823975	0	0	0.0305176	0.0305176	0	30.5176	0	0.0305176	-0.0305176	-0.0305176	0
190.9	0.0195312	0.0189209	0.0170898	0.017395	14.6484	13.4277	11.9019	0.010376	0.00976562	0.00823975	0.00823975	0.0305176	-0.0305176	0	0	-0.0610352	0	-0.0305176	0.0305176	-0.0305176	-0.0305176	0
191	0.0195312	0.0189209	0.0170898	0.0170898	14.6484	13.4277	11.9019	0.010376	0.00976562	0.00823975	0.00793457	0	-0.0305176	-0.0610352	0	-0.0305176	0	-0.0305176	0	0	0	0
191.1	0.0195312	0.0192261	0.017395	0.0167847	14.6484	13.1226	12.207	0.0100708	0.00976562	0.00823975	0.00793457	0	-0.0610352	-0.0305176	-0.0305176	0	-61.0352	-0.0915527	0	-0.0305176	-0.0610352	-0.0305176
191.2	0.0195312	0.0186157	0.0177002	0.0167847	14.3433	13.4277	12.207	0.0100708	0.0100708	0.00793457	0.00762939	-0.0305176	-0.0915527	-0.0610352	0	0	0	-0.0305176	-0.0305176	0	-0.0610352	-0.0305176
191.3	0.0195312	0.0186157	0.0177002	0.0167847	14.0381	13.4277	12.207	0.0100708	0.0100708	0.00823975	0.00793457	-0.0305176	-0.0305176	0	-0.0305176	0.0305176	-30.5176	0	0	0.0915527	-0.0915527	-0.0305176
191.4	0.0195312	0.0183105	0.0177002	0.0167847	14.0381	13.4277	11.9019	0.010376	0.00976562	0.00823975	0.00823975	0	0	0	-0.0305176	0	0	0.0610352	0	0.0305176	-0.0610352	-0.0305176
191.5	0.0195312	0.0189209	0.0180054	0.0170898	14.0381	13.1226	11.9019	0.0106812	0.00976562	0.00823975	0.00823975	0.0305176	-0.0305176	-0.0305176	0	0	0	0	0.0305176	0	-0.0610352	0.0305176
191.6	0.0195312	0.0192261	0.0183105	0.0170898	14.6484	13.1226	11.5967	0.0106812	0.00976562	0.00823975	0.00823975	0.0305176	-0.0305176	0	0	0	30.5176	-0.0305176	0.0305176	-0.0305176	-0.0305176	0
191.7	0.0192261	0.0192261	0.0183105	0.0167847	15.2588	13.1226	11.5967	0.0106812	0.00976562	0.00854492	0.00823975	0.0305176	-0.0610352	-0.0610352	0	-0.0305176	-61.0352	-0.0610352	0	0	-0.0305176	-0.0305176
191.8	0.0192261	0.0189209	0.0180054	0.0161743	15.8691	13.1226	11.5967	0.0106812	0.0100708	0.0088501	0.00854492	0.0305176	-0.0305176	0	0	0	-30.5176	-0.0305176	-0.0305176	0.0305176	0	-0.0305176
191.9	0.0195312	0.0189209	0.0177002	0.0158691	16.4795	13.7329	11.5967	0.010376	0.0100708	0.0088501	0.00854492	0	-0.0305176	-0.0305176	-0.0305176	0	-30.5176	0	0	-0.0305176	-0.0305176	-0.0305176
192	0.0195312	0.0192261	0.0170898	0.0158691	16.7847	13.7329	11.5967	0.0100708	0.00976562	0.0088501	0.0088501	0	-0.0305176	0.0305176	-0.0305176	-0.0610352	30.5176	0.0305176	0.0305176	0.0610352	-0.0610352	0
192.1	0.0195312	0.0195312	0.0170898	0.0161743	16.4795	14.0381	11.9019	0.00976562	0.00976562	0.0088501	0.0088501	0	0	0.0305176	0	0	0	-0.0305176	0.0305176	-0.0305176	-0.0305176	-0.0610352
192.2	0.0192261	0.0198364	0.0170898	0.0164795	15.8691	13.7329	12.207	0.00946045	0.00946045	0.00915527	0.00854492	0.0305176	-0.0305176	0	0	0	-30.5176	0	0.0610352	0	-0.0610352	-0.0915527
192.3	0.0189209	0.0195312	0.0177002	0.0167847	14.6484	13.7329	11.9019	0.00915527	0.00915527	0.0088501	0.00823975	0.0305176	0	-0.0305176	0.0305176	0.0305176	0	0.0305176	0.0305176	-0.0610352	0.0610352	-0.0610352
192.4	0.0189209	0.0192261	0.0180054	0.0170898	14.0381	13.7329	11.9019	0.00915527	0.0088501	0.00854492	0.00823975	0.0305176	-0.0305176	-0.0305176	0	0	30.5176	0	0.0305176	0	0	0
192.5	0.0189209	0.0189209	0.0180054	0.0170898	13.4277	14.0381	11.5967	0.00976562	0.00854492	0.00854492	0.00823975	0.0305176	-0.0610352	0	-0.0305176	0	0	0	0	0.0305176	0	-0.0305176
192.6	0.0189209	0.0183105	0.0180054	0.0167847	13.4277	13.7329	11.2915	0.010376	0.00915527	0.0088501	0.00823975	0.0305176	-0.0305176	0	0	0	30.5176	0	0	0	-0.0305176	0
192.7	0.0192261	0.0180054	0.017395	0.0164795	13.7329	13.7329	11.2915	0.0106812	0.00946045	0.00915527	0.00823975	0	-0.0305176	0	0	-0.0305176	0	-0.0305176	0	-0.0610352	-0.0305176	0
192.8	0.0192261	0.0177002	0.017395	0.0161743	14.0381	13.4277	11.5967	0.0106812	0.00946045	0.00915527	0.00823975	0.0305176	-0.0305176	-0.0610352	0.0610352	-0.0305176	-30.5176	-0.0305176	0	-0.0305176	-0.0305176	-0.0305176
192.9	0.0189209	0.0180054	0.0177002	0.0161743	14.6484	13.1226	11.9019	0.010376	0.00915527	0.0088501	0.00823975	0	0	-0.0305176	0	0.0305176	30.5176	0	0.0305176	0.0305176	-0.0305176	-0.0610352
193	0.0186157	0.0183105	0.0180054	0.0161743	15.2588	13.4277	12.5122	0.010376	0.00915527	0.0088501	0.00854492	0.0305176	-0.0305176	-0.0305176	0.0305176	0.0305176	0	-0.0305176	0.0305176	0	0	-0.0915527
193.1	0.0183105	0.0186157	0.0180054	0.0161743	15.8691	13.7329	12.5122	0.010376	0.00915527	0.00854492	0.0088501	0.0915527	0	0	0	0.0305176	0	-0.0305176	0.0305176	0	-0.0610352	-0.0610352
193.2	0.0183105	0.0189209	0.0180054	0.0161743	16.1743	14.0381	12.207	0.0106812	0.00946045	0.00854492	0.0088501	0.0610352	-0.0305176	-0.0610352	-0.0305176	-0.0610352	0	-0.0610352	0.0305176	-0.0305176	-0.0305176	0
193.3	0.0186157	0.0186157	0.0177002	0.0161743	16.4795	13.4277	12.207	0.0106812	0.00976562	0.00946045	0.00915527	0.0305176	0	-0.0305176	0	-0.0305176	-30.5176	0.0305176	0	-0.0305176	-0.0305176	-0.0305176
193.4	0.0189209	0.0189209	0.0177002	0.0164795	16.4795	13.1226	12.207	0.0106812	0.00946045	0.0100708	0.00946045	0.0305176	-0.0305176	0	-0.0610352	0	30.5176	0.0305176	0.0305176	-0.0305176	0	-0.0305176
193.5	0.0189209	0.0189209	0.0177002	0.0164795	16.1743	12.8174	12.207	0.0106812	0.00915527	0.010376	0.0100708	0	-0.0305176	-0.0305176	-0.0305176	0.0305176	30.5176	-0.0305176	0.0305176	0	0	-0.0610352
193.6	0.0186157	0.0189209	0.0180054	0.0161743	15.564	12.5122	12.207	0.0106812	0.0088501	0.010376	0.0100708	0	-0.0305176	0	-0.0610352	0	30.5176	0	0	0.0610352	-0.0305176	-0.0305176
193.7	0.0183105	0.0189209	0.0183105	0.0158691	14.9536	12.5122	11.9019	0.010376	0.0088501	0.010376	0.00976562	0	0.0305176	0	0.0305176	0	30.5176	0.0305176	0	0.0305176	0	-0.0610352
193.8	0.0186157	0.0192261	0.0183105	0.015564	14.0381	12.5122	11.9019	0.010376	0.0088501	0.010376	0.00915527	0	0	-0.0305176	0.0305176	0.0610352	0	0	0	-0.0305176	0	-0.0610352
193.9	0.0189209	0.0195312	0.0183105	0.0158691	14.0381	12.5122	12.207	0.010376	0.00915527	0.00976562	0.0088501	0.0610352	-0.0610352	-0.0610352	0.0305176	-0.0305176	30.5176	-0.0610352	0	-0.0305176	0	0
194	0.0189209	0.0198364	0.0183105	0.0167847	14.3433	12.5122	11.9019	0.0106812	0.00946045	0.00915527	0.00854492	0.0305176	-0.0305176	-0.0305176	0.0610352	-0.0305176	0	0	-0.0305176	-0.0305176	0	0
194.1	0.0189209	0.0195312	0.0177002	0.0167847	15.2588	13.4277	12.207	0.0106812	0.0100708	0.0088501	0.00854492	-0.0305176	-0.0305176	-0.0305176	-0.0305176	-0.0305176	30.5176	-0.0305176	-0.0305176	0	-0.0305176	0
194.2	0.0189209	0.0189209	0.0170898	0.0158691	15.2588	14.0381	12.8174	0.0109863	0.0109863	0.00854492	0.00854492	-0.0305176	-0.0610352	0	-0.0305176	0	61.0352	-0.0305176	0	0	-0.0610352	-0.0305176
194.3	0.0189209	0.0183105	0.0167847	0.0152588	15.2588	14.3433	12.8174	0.0109863	0.0112915	0.0088501	0.0088501	-0.0305176	0.0305176	-0.0305176	0	0.0305176	0	0.0305176	-0.0610352	0	-0.0610352	-0.0610352
194.4	0.0186157	0.0186157	0.0167847	0.0152588	14.9536	14.0381	12.8174	0.0106812	0.010376	0.0088501	0.00915527	-0.0305176	0.0610352	-0.0305176	0	0	30.5176	0.0305176	0	-0.0305176	-0.0610352	-0.0610352
194.5	0.0183105	0.0189209	0.0167847	0.0158691	14.6484	14.0381	12.5122	0.010376	0.00946045	0.00915527	0.00946045	0	0.0305176	0	0.0305176	0	0	0	0.0610352	0	0	0
194.6	0.0180054	0.0195312	0.017395	0.0161743	14.6484	14.0381	12.5122	0.010376	0.00915527	0.00946045	0.00946045	0	0.0305176	-0.0610352	0	0	0	-0.0610352	0.0305176	0	0	-0.0305176
194.7	0.0180054	0.0198364	0.0177002	0.0167847	14.6484	13.7329	12.5122	0.0106812	0.00915527	0.010376	0.00946045	0	0.0305176	-0.0610352	-0.0305176	-0.0305176	-30.5176	-0.0305176	-0.0305176	-0.0610352	-0.0305176	0.0305176
194.8	0.0180054	0.0198364	0.0177002	0.0167847	14.6484	13.4277	12.5122	0.0106812	0.00915527	0.0106812	0.00946045	-0.0305176	-0.0305176	-0.0610352	-0.0610352	0	-61.0352	-0.0305176	0.0305176	0	-0.0305176	0.0305176
194.9	0.0180054	0.0192261	0.017395	0.0167847	14.6484	13.1226	12.207	0.0106812	0.00946045	0.0106812	0.00946045	-0.0305176	-0.0305176	-0.0305176	-0.0610352	-0.0305176	0	-0.0305176	-0.0305176	0	0	0
195	0.0180054	0.0186157	0.017395	0.0161743	14.6484	13.1226	12.207	0.010376	0.0100708	0.010376	0.00946045	-0.0915527	0.0305176	0.0305176	-0.0305176	0	-30.5176	-0.0305176	-0.0305176	0	-0.0305176	0.0305176
195.1	0.0177002	0.0180054	0.0167847	0.0158691	14.9536	13.1226	12.5122	0.0106812	0.010376	0.00946045	0.00946045	0	0	0.0610352	0.0305176	0	0	0.0610352	0.0305176	-0.0305176	0.0305176	0
195.2	0.017395	0.0177002	0.0161743	0.015564	15.2588	13.4277	12.8174	0.0109863	0.010376	0.00915527	0.00946045	0	0	0	0.0610352	-0.0305176	0	0	0	0	0	0
195.3	0.017395	0.0177002	0.0158691	0.0149536	14.9536	13.4277	13.1226	0.0112915	0.00976562	0.0088501	0.00946045	-0.0305176	-0.0305176	0	0.0305176	-0.0305176	-30.5176	-0.0305176	0	-0.0305176	0	-0.0305176
195.4	0.017395	0.017395	0.0161743	0.0149536	14.6484	13.7329	13.1226	0.0112915	0.00946045	0.0088501	0.00915527	0	-0.0305176	-0.0305176	-0.0305176	0	-30.5176	-0.0305176	0.0610352	0	0	0
195.5	0.017395	0.017395	0.0164795	0.0149536	14.3433	14.0381	13.1226	0.0109863	0.0088501	0.00854492	0.0088501	-0.0305176	-0.0610352	-0.0610352	0	-0.0610352	-30.5176	-0.0610352	0.0305176	0	0	-0.0305176
195.6	0.017395	0.017395	0.0167847	0.0152588	14.3433	14.0381	12.8174	0.010376	0.0088501	0.00793457	0.0088501	-0.0305176	-0.0305176	0.0305176	-0.0610352	0.0305176	-91.5527	-0.0305176	-0.0610352	0	0	0.0305176
195.7	0.0170898	0.0177002	0.0170898	0.015564	14.6484	14.0381	12.8174	0.0100708	0.0088501	0.00793457	0.0088501	0.0305176	-0.0305176	-0.0305176	0	0	0	0	-0.0305176	-0.0305176	-0.0305176	0
195.8	0.017395	0.0180054	0.017395	0.015564	14.6484	13.7329	12.8174	0.0100708	0.0088501	0.00823975	0.00915527	-0.0305176	0.0305176	0.0305176	-0.0305176	-0.0305176	30.5176	0.0305176	0	-0.0305176	0.0305176	-0.0305176
195.9	0.0177002	0.0180054	0.017395	0.0158691	14.6484	13.1226	12.8174	0.0100708	0.00915527	0.00854492	0.00946045	0	-0.0305176	0.0305176	-0.0305176	0	-30.5176	0	0	0.0305176	-0.0610352	0
196	0.0177002	0.0183105	0.0170898	0.0161743	14.9536	12.8174	12.5122	0.0100708	0.00946045	0.0088501	0.0100708	0	0	0	0	-0.0305176	-30.5176	-0.0305176	0	0	-0.0305176	-0.0305176
196.1	0.0180054	0.0180054	0.0167847	0.0158691	14.9536	12.5122	11.9019	0.0100708	0.00976562	0.00946045	0.010376	0	0	0	0	0	-30.5176	-0.0305176	-0.0610352	-0.0305176	0.0305176	0.0305176
196.2	0.0183105	0.0180054	0.0164795	0.015564	14.9536	12.5122	11.5967	0.0100708	0.00976562	0.00946045	0.0100708	-0.0610352	0	-0.0305176	0.0610352	0	-30.5176	0	-0.0305176	-0.0305176	0.0305176	0
196.3	0.0186157	0.0180054	0.0164795	0.0152588	14.6484	12.5122	11.2915	0.00976562	0.00976562	0.00976562	0.00946045	0	-0.0305176	0	0	-0.0610352	-30.5176	-0.0305176	0	0	0.0305176	0
196.4	0.0186157	0.0177002	0.0164795	0.0152588	14.0381	12.5122	10.9863	0.0100708	0.00976562	0.00976562	0.0088501	0.0305176	-0.0610352	0	-0.0305176	0	-30.5176	0.0305176	-0.0610352	0	-0.0305176	0
196.5	0.0183105	0.0177002	0.0167847	0.0158691	13.7329	12.8174	10.9863	0.010376	0.00976562	0.00946045	0.00854492	-0.0610352	-0.0305176	0	0	-0.0305176	-30.5176	0.0305176	0	0.0305176	-0.0305176	0
196.6	0.0180054	0.0177002	0.017395	0.0158691	13.7329	13.1226	11.5967	0.0106812	0.0100708	0.00946045	0.00823975	-0.0305176	0	0	-0.0305176	0	0	0	-0.0305176	-0.0305176	0	0
196.7	0.017395	0.0177002	0.017395	0.0158691	13.7329	13.1226	12.207	0.0106812	0.0106812	0.00976562	0.0088501	0	0	0	-0.0305176	-0.0305176	0	0	0	0.0305176	0	-0.0305176
196.8	0.017395	0.017395	0.017395	0.015564	13.4277	13.1226	12.5122	0.010376	0.0106812	0.0100708	0.00915527	0	0	0.0305176	0	0	-30.5176	0	-0.0610352	0	-0.0305176	-0.0305176
196.9	0.0177002	0.0170898	0.017395	0.015564	13.1226	12.8174	12.8174	0.0100708	0.010376	0.0100708	0.00976562	0.0305176	0	0	0.0305176	-0.0610352	-91.5527	-0.0610352	-0.0305176	-0.0305176	0	0.0610352
197	0.0180054	0.0167847	0.0170898	0.015564	13.1226	12.8174	12.5122	0.0100708	0.0100708	0.00976562	0.00976562	-0.0305176	-0.0305176	0.0305176	0	-0.0305176	-61.0352	-0.0610352	-0.0610352	-0.0305176	0	0.0610352
197.1	0.0183105	0.0164795	0.0170898	0.015564	13.4277	12.8174	12.207	0.0100708	0.0100708	0.00976562	0.00946045	-0.0305176	-0.0305176	-0.0305176	-0.0305176	-0.0305176	30.5176	-0.0610352	-0.0305176	-0.0305176	-0.0305176	-0.0305176
197.2	0.0183105	0.0164795	0.0170898	0.0152588	13.7329	12.8174	12.207	0.0100708	0.0100708	0.00976562	0.00915527	-0.0610352	-0.0305176	0	0	0	0	-0.0305176	-0.0305176	0.0305176	-0.0305176	-0.0305176
197.3	0.0177002	0.0164795	0.0170898	0.0152588	13.7329	12.8174	12.207	0.0100708	0.00976562	0.00976562	0.00915527	-0.0610352	0.0305176	0	0.0610352	-0.0305176	-30.5176	-0.0305176	-0.0305176	0	0.0305176	-0.0305176
197.4	0.0170898	0.0167847	0.0167847	0.015564	14.0381	13.1226	12.207	0.0100708	0.00915527	0.0100708	0.00915527	-0.0305176	0	0	-0.0305176	-0.0305176	-61.0352	0	-0.0305176	0.0305176	-0.0305176	-0.0305176
197.5	0.0167847	0.0170898	0.0161743	0.015564	14.0381	13.4277	11.9019	0.0106812	0.0088501	0.010376	0.00946045	-0.0305176	0	0	0.0305176	-0.0305176	-30.5176	-0.0610352	-0.0610352	0	0	0.0305176
197.6	0.0164795	0.017395	0.0161743	0.0152588	14.3433	13.7329	11.9019	0.0109863	0.00915527	0.010376	0.00976562	0	0	0	0.0305176	-0.0305176	-30.5176	-0.0610352	-0.0305176	0.0305176	0.0305176	0
197.7	0.0164795	0.017395	0.0158691	0.0143433	14.3433	14.0381	12.207	0.0112915	0.00946045	0.010376	0.00976562	-0.0305176	-0.0305176	-0.0305176	0	-0.0915527	-30.5176	-0.0610352	-0.0305176	0	0.0305176	0
197.8	0.0167847	0.0180054	0.0158691	0.0137329	14.0381	14.0381	12.5122	0.0112915	0.00976562	0.010376	0.00976562	0	-0.0305176	-0.0305176	-0.0305176	-0.0305176	-30.5176	-0.0915527	-0.0610352	0.0305176	0	0
197.9	0.0167847	0.0183105	0.0158691	0.0134277	13.7329	13.7329	12.5122	0.0112915	0.00976562	0.00976562	0.00915527	-0.0610352	0	-0.0305176	-0.0305176	-0.0305176	-30.5176	-0.0610352	-0.0305176	-0.0305176	-0.0305176	0.0305176
198	0.017395	0.0186157	0.0158691	0.0134277	13.7329	13.4277	12.8174	0.0112915	0.00976562	0.00946045	0.00915527	-0.0610352	0.0305176	0	-0.0610352	0	0	-0.0610352	-0.0610352	0.0610352	0	0
198.1	0.0177002	0.0183105	0.0158691	0.0137329	14.0381	13.1226	12.5122	0.0115967	0.00976562	0.00946045	0.00946045	-0.0305176	0	-0.0305176	0	-0.0305176	-30.5176	-0.0305176	0	0	0	0
198.2	0.0180054	0.0180054	0.0161743	0.0143433	14.0381	12.8174	11.9019	0.0112915	0.0100708	0.00946045	0.00976562	-0.0610352	0.0305176	0	-0.0305176	0	-61.0352	0.0305176	-0.0305176	0	0	-0.0610352
198.3	0.0180054	0.0177002	0.0161743	0.0149536	13.7329	12.8174	11.5967	0.0112915	0.0100708	0.00976562	0.0100708	0	0	0	0	-0.0610352	30.5176	-0.0610352	-0.0305176	-0.0610352	0.0305176	0.0305176
198.4	0.0180054	0.0170898	0.0164795	0.0152588	13.7329	13.1226	11.5967	0.0106812	0.0100708	0.00976562	0.00976562	-0.0610352	0	-0.0305176	0.0305176	0	-61.0352	-0.0610352	-0.0610352	-0.0305176	-0.0305176	0
198.5	0.0180054	0.0167847	0.0164795	0.0152588	13.7329	13.4277	11.9019	0.010376	0.0100708	0.00976562	0.00946045	0	-0.0610352	0.0610352	0	-0.0610352	-30.5176	-0.0610352	-0.0305176	0.0305176	0	0
198.6	0.0177002	0.0164795	0.0161743	0.0152588	13.4277	14.0381	12.207	0.0100708	0.0100708	0.00946045	0.00915527	-0.0610352	0	-0.0305176	-0.0305176	-0.0305176	-30.5176	-0.0610352	-0.0610352	0.0305176	0	0.0610352
198.7	0.0170898	0.0164795	0.0161743	0.0152588	13.1226	14.0381	11.9019	0.00976562	0.0100708	0.00946045	0.00946045	-0.0305176	0	0.0610352	-0.0305176	-0.0305176	0	-0.0305176	-0.0305176	0	-0.0305176	0
198.8	0.0167847	0.0167847	0.0158691	0.0152588	12.8174	13.7329	11.9019	0.00976562	0.0100708	0.00946045	0.00976562	-0.0305176	0.0610352	0	-0.0305176	-0.0610352	-30.5176	0	-0.0610352	0.0915527	-0.0305176	0.0915527
198.9	0.0167847	0.0170898	0.015564	0.0152588	13.1226	13.4277	11.9019	0.010376	0.00976562	0.00976562	0.00976562	-0.0305176	0.0305176	0.0305176	0.0305176	0	-30.5176	-0.0305176	-0.0610352	0	0.0305176	0
199	0.0170898	0.017395	0.015564	0.0152588	12.8174	13.1226	12.207	0.0109863	0.00946045	0.010376	0.00946045	-0.0610352	-0.0305176	0.0305176	0.0305176	-0.0305176	-91.5527	-0.0305176	0	0	-0.0305176	0.0305176
199.1	0.0170898	0.0177002	0.0158691	0.015564	12.8174	13.1226	12.207	0.0112915	0.00976562	0.0106812	0.00915527	-0.0610352	0	-0.0305176	-0.0610352	-0.0305176	-91.5527	-0.0610352	0	-0.0305176	0	0.0305176
199.2	0.017395	0.0177002	0.015564	0.015564	12.8174	12.8174	12.207	0.0115967	0.00976562	0.0112915	0.00915527	-0.0610352	0	-0.0305176	0	-0.0610352	0	-0.0610352	0	0	-0.0305176	0.0915527
199.3	0.017395	0.0177002	0.015564	0.0152588	13.1226	12.8174	12.207	0.0112915	0.0100708	0.0115967	0.00915527	-0.0305176	-0.0305176	0.0305176	0.0305176	-0.0610352	0	-0.0305176	-0.0305176	0.0305176	0	0.0610352
199.4	0.0170898	0.0177002	0.0158691	0.0149536	13.4277	12.8174	12.207	0.0106812	0.0100708	0.0115967	0.0088501	-0.0915527	-0.0305176	0	0.0305176	-0.0305176	-30.5176	-0.0610352	-0.0305176	0	-0.0305176	0.0305176
199.5	0.0167847	0.0177002	0.0164795	0.0146484	13.7329	12.8174	12.207	0.010376	0.0100708	0.0112915	0.0088501	-0.0915527	0	0	-0.0305176	-0.0305176	-30.5176	-0.0305176	-0.0915527	0.0305176	-0.0305176	0
199.6	0.0164795	0.017395	0.0167847	0.0143433	13.7329	13.4277	12.207	0.00976562	0.00976562	0.0109863	0.00915527	-0.0610352	0.0305176	0.0305176	-0.0305176	-0.0610352	-30.5176	0.0305176	-0.0915527	0	0	0
199.7	0.0164795	0.0170898	0.0167847	0.0143433	13.7329	13.7329	11.9019	0.0100708	0.00976562	0.0106812	0.00976562	-0.0305176	-0.0305176	0.0305176	0	-0.0305176	-30.5176	-0.0305176	-0.0305176	0	0	0.0305176
199.8	0.0164795	0.0164795	0.0164795	0.0143433	13.7329	13.7329	11.9019	0.010376	0.00946045	0.010376	0.0100708	-0.0305176	-0.0305176	-0.0305176	0.0305176	-0.0610352	0	-0.0305176	0	0	-0.0305176	0.0305176
[truncated: 8,004 more rows]

## Sheet: I46V-exp2
CsNa
﻿Time (ms)	Im_scaled (nA)	Im_scaled (nA)	Im_scaled (nA)	Im_scaled (nA)	Im_scaled (nA)	Im_scaled (pA)	Im_scaled (nA)	Im_scaled (nA)	Im_scaled (nA)	Im_scaled (nA)	Im_scaled (nA)	10_Vm (mV)	10_Vm (mV)	10_Vm (mV)	10_Vm (mV)	10_Vm (mV)	10_Vm (µV)	10_Vm (mV)	10_Vm (mV)	10_Vm (mV)	10_Vm (mV)	10_Vm (mV)
0.1	0.0216675	0.0262451	0.0247192	0.0241089	0.0228882	22.8882	0.0222778	0.0247192	0.0271606	0.0265503	0.0265503	-0.0610352	0.0610352	-0.0305176	-0.0610352	-0.0305176	30.5176	0	0.0305176	-0.0610352	0.0610352	0
0.2	0.0222778	0.0259399	0.0244141	0.0244141	0.0222778	23.8037	0.0228882	0.0247192	0.0265503	0.0262451	0.0268555	-0.0305176	0.0305176	-0.0610352	0	-0.0305176	0	-0.0610352	-0.0610352	-0.0305176	0.0305176	0.0305176
0.3	0.0222778	0.0259399	0.0247192	0.0250244	0.022583	24.4141	0.0238037	0.0250244	0.0259399	0.0262451	0.0268555	0	0.0305176	-0.0610352	0	0	0	0	0	-0.0915527	0	0
0.4	0.0222778	0.0259399	0.0253296	0.0253296	0.0231934	24.7192	0.0244141	0.0253296	0.0256348	0.0262451	0.0268555	-0.0305176	-0.0305176	-0.0610352	-0.0610352	0	-30.5176	0	0	-0.0610352	0	0.0305176
0.5	0.0222778	0.0259399	0.0262451	0.0256348	0.0234985	25.0244	0.0247192	0.0259399	0.0256348	0.0265503	0.0268555	-0.0305176	0	-0.0305176	-0.0610352	-0.0305176	30.5176	0	-0.0305176	-0.0610352	0.0305176	0
0.6	0.022583	0.0262451	0.0265503	0.0262451	0.0238037	25.0244	0.0247192	0.0259399	0.0259399	0.0265503	0.0268555	0.0305176	0.0305176	-0.0305176	-0.0305176	0.0305176	61.0352	0	0	-0.0610352	0	0.0305176
0.7	0.0228882	0.0262451	0.0265503	0.0262451	0.0234985	24.7192	0.0244141	0.0259399	0.0262451	0.0268555	0.0265503	-0.0610352	0	-0.0305176	-0.0610352	0.0915527	30.5176	-0.0305176	0.0305176	-0.0305176	0	0
0.8	0.0234985	0.0256348	0.0265503	0.0262451	0.0231934	24.4141	0.0241089	0.0259399	0.0265503	0.0268555	0.0268555	0	0.0305176	0.0305176	0.0305176	0.0305176	0	-0.0305176	0	0.0305176	-0.0305176	-0.0305176
0.9	0.0238037	0.0250244	0.0265503	0.0256348	0.0231934	23.8037	0.0238037	0.0253296	0.0262451	0.0271606	0.0268555	-0.0915527	0	-0.0305176	-0.0305176	0.0610352	0	-0.0305176	0.0305176	0	-0.0610352	0
1	0.0234985	0.0247192	0.0268555	0.0250244	0.0228882	24.1089	0.0238037	0.0253296	0.0265503	0.0271606	0.0268555	-0.0610352	-0.0305176	-0.0305176	-0.0610352	0	0	-0.0305176	0.0305176	-0.0915527	-0.0305176	0.0305176
1.1	0.0228882	0.0250244	0.0271606	0.0244141	0.0228882	24.4141	0.0234985	0.0256348	0.0265503	0.0271606	0.0268555	0	0	-0.0305176	-0.0305176	-0.0610352	0	0	0.0610352	-0.0610352	0.0305176	0.0305176
1.2	0.0222778	0.0253296	0.0274658	0.0244141	0.0231934	24.4141	0.0234985	0.0256348	0.0268555	0.0268555	0.0262451	0.0610352	0	-0.0305176	-0.0610352	0.0305176	30.5176	0	0.0305176	-0.12207	0.0610352	0
1.3	0.0213623	0.0256348	0.0274658	0.0241089	0.0234985	24.1089	0.0234985	0.0253296	0.0268555	0.0265503	0.0259399	0.0305176	0	0.0305176	-0.0305176	0	30.5176	-0.0305176	0.0305176	0.0305176	0.0610352	0
1.4	0.020752	0.0256348	0.0268555	0.0244141	0.0241089	23.8037	0.0234985	0.0250244	0.0268555	0.0262451	0.0256348	-0.0305176	0	0	-0.0305176	0.0610352	30.5176	-0.0610352	0	-0.0305176	0	0
1.5	0.0204468	0.0256348	0.0262451	0.0247192	0.0244141	23.4985	0.0234985	0.0250244	0.0268555	0.0259399	0.0256348	-0.0610352	0.0305176	0	0	0	-30.5176	-0.0305176	0.0305176	-0.0305176	0	-0.0305176
1.6	0.0204468	0.0253296	0.0253296	0.0247192	0.0238037	23.4985	0.0238037	0.0253296	0.0268555	0.0259399	0.0259399	-0.0305176	0	-0.0305176	-0.0305176	0.0305176	0	0	0.0305176	-0.0305176	-0.0305176	-0.0305176
1.7	0.0210571	0.0253296	0.0250244	0.0247192	0.0231934	23.8037	0.0241089	0.0256348	0.0268555	0.0265503	0.0262451	-0.0610352	0	-0.0610352	0	0.0305176	0	-0.0305176	0.0610352	-0.0305176	0.0305176	0.0305176
1.8	0.0222778	0.0253296	0.0250244	0.0244141	0.022583	24.4141	0.0247192	0.0259399	0.0265503	0.0265503	0.0262451	-0.0305176	-0.0305176	-0.0915527	0	0.0305176	0	-0.0305176	0	0	0.0305176	0.0305176
1.9	0.0231934	0.0253296	0.0253296	0.0241089	0.0222778	24.4141	0.0250244	0.0262451	0.0265503	0.0262451	0.0265503	0	0	-0.0610352	0	0	91.5527	-0.0305176	0	-0.0610352	0.0305176	0.0305176
2	0.0244141	0.0256348	0.0250244	0.0244141	0.0222778	24.1089	0.0253296	0.0265503	0.0265503	0.0256348	0.0268555	-0.0305176	0.0305176	-0.0610352	0	0	30.5176	-0.0305176	-0.0610352	-0.0305176	0	0
2.1	0.0250244	0.0256348	0.0250244	0.0247192	0.0228882	23.4985	0.0250244	0.0268555	0.0265503	0.0250244	0.0271606	-0.0305176	0.0915527	-0.0305176	-0.0305176	0.0305176	61.0352	-0.0610352	-0.0305176	0	0	0.0305176
2.2	0.0250244	0.0259399	0.0247192	0.0250244	0.0234985	23.4985	0.0253296	0.0265503	0.0262451	0.0250244	0.0265503	-0.0305176	0.0305176	0	-0.0305176	0	30.5176	-0.0305176	0.0305176	-0.0610352	0	0
2.3	0.0241089	0.0259399	0.0247192	0.0250244	0.0238037	23.4985	0.0253296	0.0262451	0.0265503	0.0256348	0.0262451	-0.0915527	-0.0305176	-0.0305176	-0.0305176	0.0305176	30.5176	-0.0305176	0	-0.0610352	0.0305176	-0.0305176
2.4	0.0238037	0.0262451	0.0250244	0.0244141	0.0234985	23.1934	0.0250244	0.0262451	0.0268555	0.0259399	0.0262451	-0.0305176	0.0305176	-0.0610352	0.0305176	0.0305176	-30.5176	-0.0305176	0	-0.0610352	0.0305176	-0.0305176
2.5	0.0238037	0.0259399	0.0253296	0.0241089	0.0231934	23.1934	0.0250244	0.0265503	0.0271606	0.0265503	0.0265503	0	0.0305176	-0.0305176	0	0.0305176	0	-0.0305176	0.0305176	0.0305176	0.0305176	0.0305176
2.6	0.0244141	0.0253296	0.0256348	0.0238037	0.0231934	23.8037	0.0253296	0.0265503	0.0274658	0.0268555	0.0265503	-0.0305176	0.0305176	-0.0610352	0.0305176	-0.0305176	0	-0.0305176	-0.0305176	0	0.0305176	0.0610352
2.7	0.0247192	0.0253296	0.0256348	0.0244141	0.0231934	24.1089	0.0259399	0.0259399	0.027771	0.0265503	0.0265503	-0.0305176	0	-0.0610352	0	-0.0305176	0	-0.0305176	-0.0610352	-0.0305176	0.0305176	0
2.8	0.0247192	0.0256348	0.0253296	0.0247192	0.0228882	24.4141	0.0262451	0.0250244	0.0280762	0.0259399	0.0265503	-0.0305176	0.0305176	-0.0305176	-0.0305176	0.0305176	30.5176	0	-0.0305176	-0.0915527	0.0305176	-0.0610352
2.9	0.0244141	0.0262451	0.0253296	0.0250244	0.022583	24.4141	0.0259399	0.0244141	0.0280762	0.0250244	0.0265503	-0.0610352	-0.0305176	-0.0305176	-0.0610352	-0.0305176	30.5176	0	0	0	0	-0.0305176
3	0.0238037	0.0265503	0.0262451	0.0253296	0.0219727	24.4141	0.0253296	0.0241089	0.0280762	0.0247192	0.0271606	-0.0610352	0.0305176	0	0.0305176	0	-30.5176	-0.0610352	0.0305176	-0.0610352	0.0305176	-0.0305176
3.1	0.0238037	0.0265503	0.0268555	0.0253296	0.0213623	24.4141	0.0253296	0.0241089	0.0280762	0.0244141	0.0280762	-0.0610352	0.0305176	-0.0305176	0	0.0305176	0	-0.0305176	0	0	-0.0305176	0
3.2	0.0241089	0.0265503	0.0271606	0.0253296	0.0213623	24.7192	0.0253296	0.0241089	0.0274658	0.0244141	0.0286865	-0.0305176	0	0	0	0	30.5176	0	-0.0305176	0	-0.0305176	-0.0305176
3.3	0.0241089	0.0262451	0.0274658	0.0247192	0.0216675	25.0244	0.0253296	0.0244141	0.0265503	0.0244141	0.0289917	-0.0610352	-0.0305176	-0.0305176	0.0610352	0	30.5176	-0.0305176	-0.0610352	-0.0305176	-0.0305176	0
3.4	0.0238037	0.0256348	0.0271606	0.0244141	0.0222778	25.6348	0.0253296	0.0250244	0.0262451	0.0244141	0.0286865	0	-0.0610352	-0.0610352	-0.0305176	0	-30.5176	-0.0305176	-0.12207	-0.0610352	-0.0305176	0.0610352
3.5	0.0238037	0.0250244	0.0268555	0.0244141	0.022583	26.2451	0.0253296	0.0253296	0.0265503	0.0247192	0.0283813	0	-0.0305176	-0.0305176	-0.0610352	-0.0305176	0	-0.0305176	-0.0305176	-0.0305176	0.0305176	0
3.6	0.0234985	0.0253296	0.0265503	0.0241089	0.022583	26.5503	0.0247192	0.0262451	0.0271606	0.0253296	0.027771	0	0.0305176	0	-0.0305176	0	30.5176	-0.0305176	-0.0305176	-0.0305176	0.0305176	-0.0305176
3.7	0.0228882	0.0256348	0.0265503	0.0241089	0.0228882	26.2451	0.0241089	0.0271606	0.0274658	0.0256348	0.0271606	-0.0305176	0.0305176	0.0305176	0	0	0	-0.0305176	-0.0305176	0	0.0305176	-0.0610352
3.8	0.022583	0.0262451	0.0265503	0.0241089	0.0231934	25.9399	0.0238037	0.027771	0.0274658	0.0256348	0.0271606	-0.0610352	0	0	0	0.0915527	-30.5176	-0.0305176	0	0	0	0.0305176
[truncated: 9,964 more rows]

## Sheet: I46V-exp3
CsNa
[truncated: 10,003 more rows]

## Sheet: I46V-exp4
CsNa
[truncated: 10,003 more rows]

## Sheet: I46V-exp5
CsNa
[truncated: 10,003 more rows]

## Sheet: I46V-exp6
CsNa
[truncated: 10,003 more rows]

## Sheet: I46V-exp7
CsNa
[truncated: 10,003 more rows]

## Sheet: I46V-exp8
CsNa
[truncated: 10,003 more rows]
