# Supplementary material for: Differential ion dehydration energetics explains selectivity in the non-canonical lysosomal K+ channel TMEM175
Source: eLife. 2022 May 24;11:e75122. doi: 10.7554/eLife.75122 (PMC9129878; doi:10.7554/eLife.75122)
Supplement: Figure 5—source data 2. [file elife-75122-fig5-data2.zip › raw-data-Figure5_2/raw-data-Figure5-S3-I46A-AP-6.xlsx]

## Sheet: I46A-exp1
CsNa
﻿Time (ms)	Im_scaled (pA)	Im_scaled (pA)	Im_scaled (pA)	Im_scaled (pA)	Im_scaled (pA)	Im_scaled (pA)	Im_scaled (pA)	Im_scaled (pA)	Im_scaled (pA)	Im_scaled (pA)	Im_scaled (pA)	10_Vm (mV)	10_Vm (mV)	10_Vm (mV)	10_Vm (mV)	10_Vm (mV)	10_Vm (µV)	10_Vm (mV)	10_Vm (mV)	10_Vm (mV)	10_Vm (mV)	10_Vm (mV)
0.1	2.86865	4.69971	5.06592	4.63867	4.21143	4.45557	3.96728	3.84521	4.15039	3.78418	3.84521	0	-0.0305176	0.0610352	0.0305176	-0.0305176	-30.5176	0.0305176	-0.0915527	0	0	0
0.2	2.80762	4.69971	5.06592	4.63867	4.27246	4.3335	3.96728	3.90625	4.08936	3.78418	3.84521	0.0305176	-0.0305176	0	0	0	-61.0352	0	-0.0305176	0.0610352	-0.0305176	-0.0305176
0.3	2.86865	4.63867	5.00488	4.63867	4.27246	4.39453	3.96728	3.90625	4.02832	3.72314	3.78418	0	0.0305176	0.0305176	-0.0610352	0	-61.0352	0.0305176	0.0305176	0	-0.0305176	-0.0610352
0.4	2.86865	4.63867	4.88281	4.63867	4.21143	4.45557	3.90625	3.96728	3.96728	3.72314	3.78418	0.0610352	0.0305176	-0.0305176	-0.0305176	-0.0305176	-30.5176	0.0610352	0	0.0610352	0	0
0.5	2.92969	4.69971	4.76074	4.63867	4.15039	4.5166	3.84521	3.90625	3.96728	3.66211	3.78418	-0.0305176	0.0305176	0	-0.0305176	-0.0305176	-30.5176	0.0305176	0	0.0915527	-0.0305176	0
0.6	3.05176	4.76074	4.76074	4.63867	4.15039	4.57764	3.84521	3.90625	3.96728	3.66211	3.84521	0	0.0610352	0.0305176	0.0305176	0	-30.5176	0.0305176	-0.0305176	0	-0.0305176	0
0.7	3.11279	4.76074	4.69971	4.69971	4.08936	4.57764	3.84521	3.84521	3.96728	3.72314	3.84521	0	-0.0305176	0	0	-0.0305176	-61.0352	0	-0.0610352	0.0610352	0	0
0.8	3.05176	4.69971	4.63867	4.69971	4.08936	4.63867	3.84521	3.72314	3.96728	3.78418	3.78418	0	-0.0610352	0.0305176	0	-0.0305176	0	0	-0.0915527	0	0	0.0305176
0.9	3.05176	4.57764	4.57764	4.76074	4.15039	4.57764	3.90625	3.72314	3.90625	3.72314	3.78418	0	0	-0.0305176	0	-0.0305176	-30.5176	-0.0305176	-0.0305176	0.0305176	-0.0305176	-0.0610352
1	2.99072	4.45557	4.57764	4.82178	4.21143	4.63867	3.96728	3.72314	3.90625	3.72314	3.78418	0	-0.0610352	0	0.0305176	-0.0610352	-61.0352	-0.0305176	-0.0915527	0.0305176	-0.0915527	-0.0610352
1.1	3.05176	4.39453	4.57764	4.82178	4.15039	4.63867	3.96728	3.78418	3.90625	3.60107	3.78418	0.0305176	0	0.0305176	-0.0305176	-0.0915527	-30.5176	0	-0.0610352	0.0610352	-0.0305176	-0.0915527
1.2	3.05176	4.45557	4.63867	4.82178	4.15039	4.57764	3.96728	3.84521	3.90625	3.54004	3.72314	0.0305176	0	0.0305176	-0.0305176	-0.0305176	-91.5527	0.0305176	-0.0610352	0	-0.0305176	-0.0305176
1.3	3.11279	4.5166	4.69971	4.76074	4.15039	4.45557	3.96728	3.84521	3.90625	3.60107	3.72314	0.0610352	0	0.0305176	0	0	-61.0352	0.0610352	-0.0610352	0.0305176	-0.0610352	-0.0305176
1.4	3.11279	4.63867	4.69971	4.76074	4.21143	4.3335	3.96728	3.84521	3.96728	3.66211	3.72314	0.0305176	0	-0.0305176	-0.0305176	0.0610352	-61.0352	0	-0.0610352	-0.0305176	-0.0610352	0
1.5	3.05176	4.69971	4.76074	4.69971	4.27246	4.21143	4.02832	3.84521	3.96728	3.66211	3.72314	0.0305176	0.0610352	-0.0305176	0	0	0	0.0305176	-0.0915527	0.0305176	-0.0305176	0.0305176
1.6	2.99072	4.69971	4.76074	4.69971	4.3335	4.15039	4.02832	3.78418	3.96728	3.72314	3.78418	-0.0610352	0	0	-0.0610352	0	0	-0.0305176	-0.0610352	-0.0305176	0	-0.0610352
1.7	2.99072	4.69971	4.76074	4.76074	4.3335	4.21143	3.96728	3.66211	3.90625	3.78418	3.84521	-0.0610352	-0.0305176	0	-0.0305176	-0.0305176	0	0	0	0.0610352	-0.0305176	-0.0305176
1.8	2.99072	4.69971	4.82178	4.82178	4.39453	4.27246	3.90625	3.66211	3.90625	3.78418	3.84521	0	-0.0305176	-0.0305176	0	-0.0610352	-30.5176	-0.0305176	-0.0610352	0.0305176	-0.0610352	-0.0610352
1.9	2.99072	4.69971	4.88281	4.82178	4.39453	4.39453	3.84521	3.66211	3.90625	3.84521	3.84521	0.0305176	0.0305176	0.0305176	0	0	-30.5176	0.0305176	-0.0610352	0.0915527	-0.0915527	-0.0915527
2	2.92969	4.76074	4.88281	4.82178	4.39453	4.5166	3.78418	3.78418	3.90625	3.84521	3.96728	0.0305176	0	0	-0.0610352	-0.0305176	-30.5176	0.0610352	-0.0305176	0.0305176	-0.0610352	-0.0305176
2.1	2.92969	4.82178	4.82178	4.82178	4.39453	4.57764	3.84521	3.90625	3.90625	3.84521	4.02832	0	0	-0.0610352	0	-0.0305176	-30.5176	0.0305176	-0.0305176	0.0305176	-0.0610352	-0.0610352
2.2	2.92969	4.82178	4.82178	4.76074	4.39453	4.57764	3.84521	4.02832	3.90625	3.84521	4.15039	0	0.0305176	0	-0.0305176	-0.0305176	-30.5176	0	-0.0610352	0.0305176	0	0
2.3	2.86865	4.76074	4.82178	4.69971	4.39453	4.57764	3.90625	4.08936	3.90625	3.84521	4.21143	0	0.0305176	0	-0.0305176	0.0305176	-30.5176	0	-0.0305176	-0.0305176	-0.0305176	0.0305176
2.4	2.86865	4.69971	4.76074	4.63867	4.39453	4.57764	3.96728	4.15039	3.84521	3.78418	4.15039	0.0610352	0.0915527	-0.0610352	0	0.0610352	30.5176	0	-0.0915527	0	-0.0305176	-0.0305176
2.5	2.86865	4.69971	4.69971	4.57764	4.3335	4.57764	3.96728	4.08936	3.72314	3.78418	4.08936	-0.0305176	0	-0.0610352	0	0.0305176	0	0	-0.0610352	-0.0305176	-0.0305176	-0.0305176
2.6	2.92969	4.69971	4.69971	4.57764	4.27246	4.5166	3.90625	4.02832	3.66211	3.78418	4.02832	-0.0610352	0	-0.0305176	-0.0305176	0	-30.5176	0.0305176	-0.0305176	0.0305176	0	-0.0610352
2.7	2.99072	4.76074	4.69971	4.63867	4.3335	4.39453	3.96728	4.02832	3.66211	3.78418	4.02832	-0.0610352	-0.0305176	0	-0.0610352	0	0	0.0305176	-0.0305176	0.0610352	0	-0.0305176
2.8	3.11279	4.69971	4.63867	4.63867	4.3335	4.3335	3.96728	4.02832	3.66211	3.84521	4.02832	0	-0.0305176	0	-0.0610352	-0.0305176	0	-0.0305176	-0.0305176	0	-0.0610352	-0.0610352
2.9	3.23486	4.69971	4.57764	4.57764	4.39453	4.27246	4.02832	4.02832	3.66211	3.90625	3.96728	0.0305176	0.0305176	0	-0.0305176	0	0	0	0	0.0305176	0	0.0305176
3	3.23486	4.69971	4.57764	4.5166	4.45557	4.3335	4.02832	4.02832	3.66211	3.90625	3.96728	0	-0.0305176	0	-0.0610352	0	-30.5176	0.0305176	0	0.0610352	0.0305176	-0.0610352
3.1	3.17383	4.76074	4.57764	4.45557	4.5166	4.39453	3.96728	4.08936	3.66211	3.84521	3.90625	0	0	0	0	-0.0305176	0	0.0305176	-0.0305176	0	-0.0305176	-0.0305176
3.2	3.05176	4.82178	4.63867	4.45557	4.57764	4.39453	3.90625	4.08936	3.66211	3.78418	3.90625	-0.0305176	0.0915527	-0.0305176	-0.0305176	0.0305176	0	0.0305176	-0.0305176	0.0305176	0.0305176	-0.0305176
3.3	2.92969	4.76074	4.69971	4.45557	4.5166	4.45557	3.90625	4.08936	3.78418	3.78418	3.90625	0	0	-0.0305176	0	0	0	-0.0305176	-0.0915527	0	-0.0305176	0.0305176
3.4	2.80762	4.69971	4.63867	4.5166	4.5166	4.5166	3.84521	4.02832	3.84521	3.78418	3.96728	-0.0610352	0.0610352	-0.0610352	-0.0305176	-0.0305176	0	-0.0305176	0	0.0610352	0	0.0610352
3.5	2.86865	4.69971	4.5166	4.63867	4.5166	4.57764	3.90625	3.96728	3.90625	3.90625	3.96728	-0.0305176	0	0	-0.0305176	0.0610352	30.5176	0.0305176	0.0305176	0.0610352	-0.0305176	-0.0305176
3.6	3.05176	4.82178	4.5166	4.63867	4.45557	4.57764	3.90625	3.90625	3.90625	3.96728	4.02832	-0.0305176	0.0305176	0.0305176	-0.0305176	0	-30.5176	-0.0305176	0	0.0305176	-0.0305176	-0.0305176
3.7	3.17383	4.88281	4.5166	4.76074	4.39453	4.5166	3.90625	3.90625	3.90625	4.02832	4.02832	0	0	0	-0.0610352	0.0610352	0	0	-0.0305176	0	0.0610352	0
3.8	3.23486	4.82178	4.45557	4.82178	4.45557	4.5166	3.90625	3.90625	3.84521	3.96728	3.96728	0.0305176	0	0	-0.0305176	0	0	0	0.0305176	0.0305176	0.0305176	0
3.9	3.23486	4.69971	4.39453	4.82178	4.5166	4.5166	3.84521	3.78418	3.78418	3.90625	3.90625	-0.0305176	0	0.0305176	0.0610352	0.0610352	0	0.0610352	-0.0305176	0	0	-0.0305176
4	3.05176	4.63867	4.3335	4.76074	4.57764	4.57764	3.96728	3.72314	3.66211	3.72314	3.78418	0	0.0610352	0	0	0	-61.0352	0.0305176	-0.0305176	-0.0610352	0.0305176	0.0305176
4.1	2.92969	4.63867	4.3335	4.63867	4.57764	4.57764	4.15039	3.78418	3.66211	3.54004	3.66211	0.0305176	0	0	0.0305176	-0.0305176	-30.5176	0.0305176	0	-0.0305176	0	0.0610352
4.2	2.92969	4.63867	4.3335	4.57764	4.5166	4.5166	4.21143	3.96728	3.72314	3.54004	3.54004	0	0.0305176	0.0305176	-0.0305176	0	-30.5176	0	0.0305176	0	-0.0305176	0.0305176
4.3	2.92969	4.63867	4.39453	4.57764	4.5166	4.39453	4.21143	4.15039	3.84521	3.66211	3.54004	0	0.0305176	0	0	-0.0915527	-30.5176	-0.0305176	0	0.0305176	-0.0305176	0
4.4	2.92969	4.63867	4.45557	4.63867	4.45557	4.3335	4.15039	4.21143	3.90625	3.72314	3.60107	0	0.0305176	0.0305176	0	0	61.0352	0	0.0305176	0.0305176	0.0305176	-0.0305176
4.5	2.92969	4.63867	4.5166	4.76074	4.39453	4.3335	4.08936	4.15039	3.96728	3.72314	3.78418	-0.0610352	0	0.0305176	0	-0.0610352	0	0.0305176	0	0.0305176	0	-0.0610352
4.6	2.92969	4.69971	4.57764	4.82178	4.27246	4.39453	4.08936	4.15039	4.02832	3.66211	3.90625	-0.0610352	0.0305176	0	-0.0305176	-0.0305176	30.5176	0.0610352	-0.0305176	0	-0.0610352	-0.0305176
4.7	2.92969	4.76074	4.5166	4.82178	4.21143	4.45557	4.08936	4.08936	4.08936	3.66211	4.02832	-0.0305176	-0.0305176	0.0610352	0	-0.0610352	-91.5527	0	0	-0.0610352	-0.0305176	0
4.8	2.92969	4.82178	4.45557	4.76074	4.15039	4.45557	4.15039	4.08936	4.02832	3.72314	4.02832	-0.0305176	0	-0.0610352	0.0305176	-0.0610352	0	0.0305176	-0.0305176	-0.0305176	-0.0610352	0.0915527
4.9	2.92969	4.82178	4.45557	4.69971	4.15039	4.45557	4.15039	4.15039	4.02832	3.84521	4.08936	0	0	-0.0305176	0	-0.0305176	-30.5176	0	0.0915527	0	-0.0610352	0.0610352
5	2.92969	4.88281	4.57764	4.69971	4.21143	4.39453	4.15039	4.15039	3.96728	3.96728	4.02832	0.0305176	0	0.0305176	0	-0.0305176	30.5176	-0.0305176	0.0305176	0	-0.0610352	0
5.1	2.92969	4.82178	4.63867	4.76074	4.3335	4.45557	4.15039	4.15039	3.96728	3.96728	3.96728	-0.0305176	0	-0.0305176	0.0305176	0	0	-0.0305176	0	-0.0305176	0	0.0305176
5.2	2.99072	4.76074	4.69971	4.82178	4.39453	4.45557	4.15039	4.08936	3.96728	3.96728	3.90625	0.0305176	-0.0305176	0.0305176	0.0305176	0	0	-0.0610352	-0.0305176	0	-0.0610352	0
5.3	3.05176	4.63867	4.63867	4.82178	4.45557	4.45557	4.08936	4.02832	3.96728	3.96728	3.84521	-0.0305176	0	0	0.0305176	-0.0610352	30.5176	0	0	-0.0305176	-0.0305176	-0.0915527
5.4	3.11279	4.63867	4.57764	4.76074	4.5166	4.39453	4.08936	4.02832	3.96728	3.96728	3.84521	-0.0610352	-0.0305176	0	-0.0305176	0	0	0.0305176	-0.0610352	0.0305176	-0.0305176	0
5.5	3.11279	4.63867	4.57764	4.69971	4.5166	4.39453	4.08936	3.96728	3.96728	3.96728	3.78418	-0.0305176	-0.0305176	-0.0305176	-0.0305176	0	0	-0.0305176	0	-0.0305176	-0.0610352	0.0305176
5.6	3.11279	4.69971	4.57764	4.76074	4.5166	4.39453	4.08936	3.96728	3.90625	4.02832	3.78418	-0.0305176	0.0305176	-0.0610352	0	0.0305176	-30.5176	-0.0305176	0.0610352	0.0305176	0.0610352	0.0305176
5.7	3.05176	4.82178	4.57764	4.82178	4.57764	4.39453	4.02832	3.96728	3.84521	4.02832	3.78418	0	0	0	-0.0610352	0.0305176	-61.0352	-0.0305176	-0.0305176	0	-0.0305176	0.0610352
5.8	2.92969	4.88281	4.63867	4.94385	4.63867	4.39453	4.02832	4.02832	3.84521	3.96728	3.78418	0	0.0305176	-0.0305176	0	-0.0305176	-30.5176	0	0	-0.0305176	0	0
5.9	2.80762	4.94385	4.63867	5.00488	4.63867	4.3335	4.02832	4.08936	3.84521	3.90625	3.72314	0	-0.0305176	-0.0305176	0.0610352	0.0305176	-30.5176	0	-0.0305176	-0.0305176	0	0
6	2.74658	4.88281	4.5166	5.06592	4.57764	4.39453	4.08936	4.15039	3.84521	3.84521	3.66211	0	-0.0305176	-0.0305176	-0.0305176	0	0	-0.12207	-0.0305176	-0.0305176	-0.0305176	-0.0305176
6.1	2.68555	4.82178	4.39453	5.06592	4.45557	4.45557	4.15039	4.21143	3.84521	3.78418	3.66211	-0.0305176	-0.0915527	0	0.0305176	0.0305176	0	0.0305176	0	0	-0.0305176	-0.0305176
6.2	2.68555	4.69971	4.39453	5.00488	4.3335	4.45557	4.08936	4.15039	3.84521	3.78418	3.66211	0.0305176	-0.0305176	0	-0.0305176	-0.0305176	-30.5176	-0.0610352	0	0.0305176	-0.0305176	0
6.3	2.74658	4.63867	4.45557	4.94385	4.27246	4.45557	4.02832	4.08936	3.78418	3.90625	3.72314	-0.0610352	0.0305176	-0.0305176	-0.0305176	0	0	-0.0305176	0	0	0	0
6.4	2.80762	4.57764	4.5166	4.82178	4.27246	4.3335	3.96728	3.96728	3.78418	3.90625	3.78418	0	0	0	0	0	0	0	0.0305176	0.0610352	0	0
6.5	2.86865	4.57764	4.57764	4.82178	4.27246	4.27246	3.90625	3.90625	3.72314	3.90625	3.78418	-0.0610352	0.0305176	-0.0305176	0.0305176	0.0305176	-30.5176	0.0305176	0	0	0.0305176	0
6.6	2.86865	4.57764	4.63867	4.88281	4.27246	4.3335	3.84521	3.90625	3.78418	3.84521	3.66211	0.0305176	0	-0.0305176	0	0	-30.5176	0	-0.0305176	0.0305176	0.0305176	0.0305176
6.7	2.92969	4.69971	4.63867	4.94385	4.3335	4.39453	3.90625	3.90625	3.78418	3.90625	3.60107	-0.0305176	0	-0.0305176	0	-0.0610352	0	-0.0610352	0.0610352	-0.0305176	-0.0305176	0
6.8	2.92969	4.76074	4.63867	4.94385	4.5166	4.45557	3.96728	3.90625	3.84521	4.02832	3.54004	-0.0305176	-0.0305176	0.0305176	0.0610352	0	0	-0.0305176	-0.0305176	-0.0610352	0.0305176	0
6.9	2.92969	4.82178	4.63867	4.94385	4.63867	4.45557	4.02832	3.90625	3.84521	4.15039	3.60107	-0.0610352	-0.0305176	-0.0305176	0	0	0	-0.0915527	0.0305176	0	0.0305176	0.0610352
7	2.86865	4.88281	4.63867	4.82178	4.76074	4.45557	4.02832	3.90625	3.84521	4.15039	3.72314	0	-0.0610352	-0.0305176	-0.0305176	0	61.0352	-0.0610352	0	0.0305176	0.0305176	-0.0305176
7.1	2.80762	4.94385	4.69971	4.76074	4.82178	4.39453	4.02832	3.90625	3.90625	4.08936	3.84521	-0.0305176	-0.0305176	0.0305176	-0.0305176	-0.0305176	30.5176	-0.0915527	0.0610352	0.0305176	0.0610352	-0.0305176
7.2	2.74658	5.06592	4.76074	4.69971	4.88281	4.39453	4.02832	3.96728	3.90625	4.02832	3.90625	-0.0305176	-0.0305176	0	-0.0305176	0	30.5176	0.0610352	0.0305176	0	0.0610352	-0.0305176
7.3	2.80762	5.12695	4.76074	4.76074	4.88281	4.45557	4.02832	4.02832	3.96728	3.90625	3.96728	0	-0.0305176	-0.0305176	-0.0305176	-0.0305176	30.5176	-0.0610352	0.0610352	-0.0305176	0.0915527	0.0305176
7.4	2.80762	5.12695	4.69971	4.82178	4.76074	4.5166	4.15039	4.08936	3.96728	3.84521	3.90625	0	0	0	0	0.0610352	-30.5176	0.0305176	0	-0.0305176	0.0915527	-0.0305176
7.5	2.86865	5.12695	4.63867	4.82178	4.63867	4.5166	4.15039	4.08936	4.02832	3.84521	3.84521	0	-0.0305176	0	0	-0.0305176	30.5176	-0.0305176	0	0	0.0610352	0.0305176
7.6	2.92969	5.06592	4.57764	4.76074	4.45557	4.45557	4.15039	4.08936	4.08936	3.84521	3.84521	0	0	-0.0305176	0.0610352	-0.0610352	0	0	0.0305176	0	0.0305176	0.0610352
7.7	3.05176	5.00488	4.5166	4.76074	4.39453	4.45557	4.08936	4.08936	4.15039	3.84521	3.84521	-0.0305176	-0.0610352	0.0305176	0.0305176	0	61.0352	-0.12207	0.0305176	-0.0610352	0	0.0305176
7.8	3.05176	5.00488	4.57764	4.82178	4.39453	4.45557	3.96728	4.08936	4.15039	3.84521	3.84521	-0.0305176	-0.0610352	0.0610352	0.0610352	0	0	-0.0305176	-0.0610352	0.0305176	0.0610352	-0.0305176
7.9	2.99072	5.00488	4.63867	4.82178	4.45557	4.45557	3.96728	4.08936	4.08936	3.84521	3.84521	0	-0.0610352	0	-0.0305176	-0.0305176	30.5176	0	0.0305176	-0.0305176	0	-0.0610352
8	2.92969	5.00488	4.69971	4.82178	4.39453	4.45557	4.02832	4.02832	4.08936	3.84521	3.90625	0	-0.0610352	0.0610352	-0.0305176	0	0	0	-0.0305176	0	0	-0.0610352
8.1	2.92969	5.00488	4.69971	4.82178	4.3335	4.5166	4.08936	3.96728	4.02832	3.84521	3.96728	-0.0305176	-0.0305176	0.0305176	0.0305176	-0.0305176	0	0	0.0305176	-0.0610352	0.0305176	-0.0610352
8.2	3.05176	4.94385	4.63867	4.82178	4.27246	4.5166	4.08936	3.96728	3.90625	3.84521	3.96728	-0.0305176	0	0.0305176	0.0610352	-0.0305176	0	0	0.0915527	-0.0305176	0	0
8.3	3.11279	4.94385	4.57764	4.76074	4.27246	4.45557	4.08936	4.02832	3.78418	3.90625	3.96728	-0.0305176	0	0	0	0.0305176	30.5176	0	0.0305176	-0.0305176	0.0610352	0.0305176
8.4	3.05176	4.88281	4.5166	4.69971	4.3335	4.39453	4.08936	4.08936	3.72314	3.90625	3.96728	0	0.0305176	0	0.0915527	0.0305176	30.5176	-0.0610352	0	0	-0.0305176	0
8.5	2.99072	4.88281	4.57764	4.69971	4.45557	4.3335	4.08936	4.08936	3.66211	3.96728	3.96728	0.0305176	0	-0.0610352	0.0610352	0.0305176	0	-0.0305176	0	-0.0305176	0.0305176	0
8.6	2.99072	4.82178	4.5166	4.69971	4.5166	4.27246	4.08936	4.08936	3.66211	3.96728	3.96728	-0.0305176	-0.0305176	0	0	-0.0305176	30.5176	0.0305176	0.0305176	-0.12207	-0.0305176	0
8.7	2.99072	4.82178	4.45557	4.69971	4.63867	4.27246	4.02832	4.15039	3.72314	3.90625	3.90625	-0.0305176	-0.0610352	0.0305176	0	-0.0915527	30.5176	-0.0610352	0	-0.0305176	0.0305176	-0.0305176
8.8	3.11279	4.76074	4.39453	4.69971	4.69971	4.39453	4.08936	4.21143	3.78418	3.78418	3.84521	0	0	0.0305176	-0.0305176	-0.0610352	-30.5176	-0.0915527	0.0915527	-0.0305176	0.0305176	0.0305176
8.9	3.17383	4.76074	4.45557	4.76074	4.63867	4.45557	4.15039	4.3335	3.78418	3.72314	3.84521	-0.0305176	0	0.0305176	-0.0305176	-0.0305176	30.5176	-0.0305176	0	0	0.0305176	0
9	3.17383	4.69971	4.5166	4.88281	4.5166	4.5166	4.21143	4.3335	3.78418	3.66211	3.84521	0.0610352	0.0305176	0	-0.0610352	0	61.0352	-0.0305176	0.0610352	0	0.0305176	0.0305176
9.1	3.17383	4.76074	4.57764	4.88281	4.39453	4.57764	4.21143	4.3335	3.78418	3.66211	3.90625	0	0	0	0	0	0	-0.0305176	0.0305176	-0.0305176	0.0610352	0.0305176
9.2	3.11279	4.76074	4.5166	4.88281	4.39453	4.57764	4.21143	4.21143	3.78418	3.66211	3.96728	-0.0915527	0.0305176	-0.0305176	0.0305176	0.0610352	30.5176	-0.0305176	0.0305176	-0.0610352	0.0610352	0
9.3	2.99072	4.82178	4.5166	4.82178	4.45557	4.57764	4.15039	4.15039	3.78418	3.78418	4.02832	0	-0.0305176	-0.0305176	0	0	0	-0.0610352	0	0	0.0305176	-0.0305176
9.4	2.86865	4.94385	4.45557	4.76074	4.45557	4.57764	4.08936	4.08936	3.84521	3.84521	3.96728	-0.0610352	0	-0.0610352	0	0	0	-0.0915527	0.0610352	-0.0305176	0	0
9.5	2.74658	5.06592	4.5166	4.76074	4.45557	4.5166	4.08936	4.02832	3.84521	3.90625	3.90625	-0.0610352	0.0610352	0	-0.0305176	0	30.5176	0	0	-0.0915527	0.0305176	0
9.6	2.74658	5.06592	4.57764	4.76074	4.45557	4.45557	4.08936	4.02832	3.84521	3.90625	3.78418	-0.0305176	-0.0305176	0	-0.0305176	0	30.5176	-0.0610352	0.0305176	-0.0305176	0.0610352	-0.0305176
9.7	2.86865	5.06592	4.57764	4.82178	4.45557	4.39453	4.08936	4.02832	3.84521	3.90625	3.72314	-0.0305176	0.0305176	0	0.0305176	-0.0305176	0	-0.0610352	0	-0.0305176	-0.0305176	0.0305176
9.8	3.11279	5.00488	4.63867	4.82178	4.45557	4.3335	4.08936	4.02832	3.90625	3.90625	3.66211	-0.0305176	-0.0305176	0.0610352	0	0	30.5176	0	0	-0.0610352	0.0305176	0
9.9	3.17383	4.94385	4.63867	4.88281	4.5166	4.27246	4.15039	4.02832	3.96728	3.90625	3.66211	0.0305176	0	0.0305176	0.0305176	0	0	0	0.0305176	-0.0305176	0.0610352	-0.0305176
10	3.05176	4.88281	4.69971	4.88281	4.45557	4.21143	4.08936	3.96728	3.96728	3.84521	3.72314	-0.0305176	0.0305176	-0.0305176	-0.0305176	0.0305176	30.5176	0	0	0	0.0610352	0
10.1	2.86865	4.94385	4.69971	4.88281	4.45557	4.27246	4.08936	3.96728	3.96728	3.90625	3.78418	0	0.0305176	-0.0610352	0	0.0305176	30.5176	-0.0305176	0.0610352	-0.0305176	0.0610352	0.0305176
10.2	2.74658	4.94385	4.63867	4.88281	4.45557	4.3335	4.08936	3.90625	3.96728	3.96728	3.90625	0	0	-0.0305176	0.0305176	0.0305176	61.0352	-0.0610352	0	0.0305176	0.0305176	-0.0305176
10.3	2.68555	5.00488	4.63867	4.88281	4.39453	4.45557	4.08936	3.90625	3.96728	3.96728	4.02832	0	-0.0305176	-0.0305176	0.0305176	0.0610352	0	-0.0610352	0	-0.0305176	0	-0.0305176
10.4	2.68555	5.00488	4.57764	4.82178	4.45557	4.45557	4.02832	3.90625	4.02832	3.90625	4.08936	-0.0305176	-0.0610352	0.0305176	0	0	0	-0.0305176	-0.0305176	-0.0610352	0.0305176	0.0305176
10.5	2.68555	5.06592	4.57764	4.76074	4.5166	4.45557	3.96728	3.96728	4.02832	3.90625	4.08936	-0.0305176	-0.0305176	0.0305176	-0.0305176	-0.0610352	61.0352	-0.0305176	0	0	0.0305176	-0.0305176
10.6	2.74658	5.12695	4.57764	4.76074	4.57764	4.39453	3.90625	3.90625	4.08936	3.84521	4.02832	-0.0305176	-0.0915527	0	-0.0305176	-0.0305176	0	0	0.0305176	0	0.0305176	0
10.7	2.86865	5.18799	4.57764	4.82178	4.57764	4.27246	3.90625	3.78418	4.08936	3.84521	4.02832	-0.0305176	0.0305176	0	0	-0.0305176	61.0352	0.0305176	0.12207	0	-0.0305176	0
10.8	2.99072	5.12695	4.57764	4.76074	4.57764	4.21143	3.96728	3.78418	4.02832	3.84521	3.96728	0.0305176	0	0	0	-0.0610352	30.5176	0.0305176	0.0305176	-0.0305176	0.0915527	0
10.9	3.11279	5.06592	4.45557	4.69971	4.57764	4.27246	4.02832	3.90625	3.96728	3.84521	4.02832	0.0305176	0	-0.0305176	0	-0.0305176	-30.5176	0	0	-0.0305176	0.0915527	0
11	3.11279	4.94385	4.45557	4.63867	4.57764	4.3335	4.15039	4.02832	3.84521	3.84521	4.02832	0.0305176	0.0305176	0.0305176	-0.0305176	0.0305176	-30.5176	-0.0305176	0	-0.0305176	0.0305176	-0.0305176
11.1	3.11279	4.76074	4.45557	4.63867	4.57764	4.45557	4.21143	4.21143	3.78418	3.90625	3.96728	0	0	0.0305176	0	0.0305176	30.5176	0	-0.0610352	0	0.0305176	0
11.2	2.99072	4.69971	4.57764	4.63867	4.5166	4.45557	4.21143	4.3335	3.78418	3.90625	3.96728	-0.0305176	-0.0305176	0	-0.0610352	0	30.5176	0	-0.0305176	-0.0305176	0.0305176	0
11.3	2.86865	4.69971	4.76074	4.69971	4.5166	4.45557	4.15039	4.3335	3.84521	3.90625	3.96728	-0.0610352	-0.0305176	0.0610352	-0.0610352	-0.0915527	0	-0.0305176	0.0305176	0	-0.0305176	-0.0305176
11.4	2.80762	4.76074	4.82178	4.69971	4.45557	4.39453	4.02832	4.27246	3.90625	3.84521	3.90625	0.0305176	-0.0305176	0	-0.0305176	0.0305176	-30.5176	-0.0610352	0.0305176	0.0305176	0	-0.0305176
11.5	2.86865	4.88281	4.82178	4.69971	4.45557	4.39453	3.96728	4.15039	3.90625	3.84521	3.84521	0	-0.0610352	0.0305176	0	-0.0305176	-61.0352	-0.0610352	0	0.0305176	0.0305176	0.0610352
11.6	2.92969	5.06592	4.76074	4.63867	4.45557	4.39453	3.90625	4.08936	3.84521	3.84521	3.78418	-0.0305176	0	0	0.0305176	-0.0305176	30.5176	0	0.0305176	-0.0305176	0.0305176	-0.0305176
11.7	2.99072	5.06592	4.76074	4.76074	4.39453	4.3335	3.90625	4.02832	3.78418	3.90625	3.66211	0.0305176	0.0305176	0.0305176	0	-0.0305176	-30.5176	0.0610352	0.0305176	-0.0915527	0.0610352	0
11.8	2.99072	5.00488	4.69971	4.88281	4.3335	4.3335	3.96728	3.96728	3.78418	4.02832	3.54004	0	0	-0.0305176	0.0305176	0.0305176	0	0	-0.0305176	-0.0305176	-0.0305176	-0.0305176
11.9	2.92969	4.88281	4.63867	4.82178	4.39453	4.3335	4.02832	3.96728	3.78418	4.15039	3.54004	-0.0305176	0.0305176	-0.0305176	0.0610352	0	0	0.0305176	0	-0.0305176	-0.0305176	0.0305176
12	2.92969	4.76074	4.5166	4.76074	4.3335	4.45557	4.15039	4.02832	3.78418	4.15039	3.60107	-0.0305176	-0.0305176	0	-0.0305176	-0.0305176	-30.5176	0	-0.0305176	0	0.0305176	-0.0610352
12.1	2.99072	4.76074	4.45557	4.63867	4.27246	4.39453	4.27246	4.15039	3.84521	4.15039	3.66211	-0.0305176	0.0610352	-0.0305176	0	-0.0305176	-61.0352	-0.0305176	0	-0.0305176	0	-0.0305176
12.2	3.05176	4.82178	4.3335	4.57764	4.21143	4.3335	4.21143	4.15039	3.96728	4.15039	3.66211	-0.0305176	0.0610352	0.0915527	0	0	30.5176	-0.0915527	0	0.0305176	0	0
12.3	3.05176	4.94385	4.3335	4.57764	4.21143	4.27246	4.08936	4.08936	4.02832	4.15039	3.78418	0.0610352	0	0	-0.0305176	-0.0305176	61.0352	0	-0.0305176	-0.0610352	0	0
12.4	3.05176	4.88281	4.39453	4.57764	4.15039	4.27246	4.02832	4.02832	3.96728	4.08936	3.84521	0.0305176	0.0305176	0.0305176	0	-0.0305176	0	0.0610352	0.0305176	0	0.0305176	-0.0305176
12.5	2.92969	4.82178	4.5166	4.57764	4.15039	4.3335	3.96728	4.02832	3.90625	3.96728	3.84521	0.0305176	0.0305176	0	0	-0.0305176	-30.5176	-0.0305176	-0.0305176	0	-0.0610352	0
12.6	2.86865	4.76074	4.63867	4.63867	4.15039	4.39453	3.90625	3.96728	3.78418	3.90625	3.84521	0	0	0	0.0305176	0	-61.0352	0	-0.0305176	-0.0305176	-0.0305176	0
12.7	2.80762	4.76074	4.69971	4.76074	4.15039	4.45557	3.90625	3.90625	3.78418	3.96728	3.78418	-0.0305176	0	-0.0305176	0	-0.0305176	-30.5176	0.0305176	0	-0.0305176	0.0305176	0.0305176
12.8	2.92969	4.82178	4.63867	4.82178	4.15039	4.57764	3.96728	3.84521	3.84521	3.90625	3.72314	-0.0305176	0.0610352	-0.0305176	0.0305176	0	0	-0.0305176	0	-0.0305176	0	0.0305176
12.9	2.99072	4.88281	4.57764	4.88281	4.15039	4.57764	4.08936	3.84521	3.90625	3.90625	3.72314	0	0.0305176	-0.0305176	-0.0305176	0.0610352	30.5176	-0.0305176	-0.0610352	0.0305176	0	-0.0305176
13	2.99072	4.88281	4.45557	4.82178	4.15039	4.5166	4.21143	3.96728	3.90625	3.90625	3.72314	-0.0305176	0	0	0.0305176	0	61.0352	-0.0305176	0	0.0305176	0	0
13.1	2.92969	4.88281	4.39453	4.76074	4.21143	4.5166	4.21143	4.02832	3.84521	3.96728	3.78418	0	-0.0305176	-0.0610352	0.0305176	0.0305176	30.5176	-0.0305176	-0.0305176	-0.0305176	0	0
13.2	2.92969	4.82178	4.39453	4.63867	4.21143	4.5166	4.21143	4.02832	3.78418	3.96728	3.90625	-0.0610352	-0.0305176	0	0	0	0	0	0	-0.0305176	-0.0305176	-0.0610352
13.3	2.92969	4.76074	4.45557	4.57764	4.21143	4.45557	4.21143	3.96728	3.72314	3.96728	3.96728	0	0	0.0610352	-0.0305176	-0.0610352	-30.5176	0.0610352	0	0	0.0305176	0
13.4	2.92969	4.69971	4.39453	4.57764	4.21143	4.39453	4.21143	3.90625	3.72314	3.90625	3.90625	-0.0305176	0	-0.0610352	0	0	-30.5176	0.0305176	0.0305176	-0.0305176	-0.0305176	0.0305176
13.5	2.92969	4.63867	4.39453	4.63867	4.15039	4.27246	4.15039	3.78418	3.66211	3.84521	3.84521	0	0	0	-0.0305176	0	0	0.0305176	0	0	-0.0305176	0.0305176
13.6	2.92969	4.57764	4.45557	4.69971	4.15039	4.27246	4.08936	3.78418	3.66211	3.84521	3.84521	0.0305176	0.0305176	-0.0915527	0.0915527	0	-30.5176	-0.0305176	0.0305176	-0.0305176	-0.0305176	0
13.7	2.92969	4.57764	4.57764	4.76074	4.21143	4.21143	4.02832	3.78418	3.72314	3.84521	3.84521	-0.0305176	-0.0305176	-0.0305176	0.0305176	0.0305176	30.5176	-0.0305176	0	0	-0.0305176	0.0305176
13.8	2.92969	4.57764	4.69971	4.76074	4.3335	4.21143	3.96728	3.78418	3.78418	3.90625	3.90625	0.0610352	0	0	0	-0.0610352	61.0352	0	0.0305176	-0.0610352	0	0.0305176
13.9	2.99072	4.5166	4.76074	4.76074	4.45557	4.27246	3.96728	3.84521	3.84521	3.96728	3.90625	-0.0305176	-0.0305176	-0.0610352	0	0.0305176	-30.5176	0	0	-0.0305176	0	-0.0305176
14	3.11279	4.57764	4.76074	4.63867	4.45557	4.3335	3.96728	3.90625	3.90625	3.96728	3.84521	0	-0.0305176	0	-0.0915527	-0.0915527	-61.0352	-0.0305176	0.0305176	0	0	-0.0305176
14.1	3.17383	4.63867	4.69971	4.57764	4.3335	4.39453	3.96728	3.96728	3.96728	4.02832	3.78418	0	-0.0610352	-0.0305176	0	-0.0305176	-61.0352	0	0.0305176	0.0305176	0	0.0305176
14.2	3.17383	4.69971	4.57764	4.57764	4.27246	4.45557	3.96728	3.96728	3.96728	4.08936	3.72314	0	0	-0.0305176	0	0.0305176	0	-0.0305176	0.0305176	0.0610352	0	0
14.3	3.11279	4.69971	4.45557	4.63867	4.21143	4.5166	4.02832	3.96728	3.90625	4.08936	3.60107	0	0.0305176	-0.0305176	0	0	-30.5176	0.0305176	0	0.0305176	0	-0.0305176
14.4	3.05176	4.69971	4.45557	4.76074	4.21143	4.45557	4.02832	4.02832	3.84521	4.02832	3.60107	0.0610352	-0.0305176	-0.0305176	0.0305176	0.0915527	-30.5176	0.0305176	-0.0305176	-0.0305176	-0.0305176	0
14.5	3.11279	4.69971	4.5166	4.88281	4.3335	4.39453	4.02832	4.08936	3.78418	3.90625	3.60107	0.0305176	-0.0305176	0.0305176	0.0610352	0	-30.5176	0.0305176	0	-0.0610352	0	-0.0305176
14.6	3.17383	4.63867	4.57764	4.88281	4.45557	4.3335	4.02832	4.15039	3.72314	3.90625	3.72314	0.0610352	-0.0305176	0	0.0305176	0	-30.5176	0.0610352	-0.0305176	-0.0305176	-0.0305176	0
14.7	3.17383	4.63867	4.57764	4.88281	4.63867	4.3335	4.02832	4.15039	3.66211	3.90625	3.78418	-0.0305176	0	0.0610352	0.0305176	-0.0305176	30.5176	0	0	-0.0305176	-0.0305176	0
14.8	3.05176	4.57764	4.57764	4.82178	4.63867	4.39453	4.02832	4.15039	3.66211	3.90625	3.84521	-0.0305176	-0.12207	-0.0610352	0	-0.0610352	-61.0352	0	0.0305176	-0.0305176	-0.0305176	0
14.9	2.99072	4.57764	4.57764	4.76074	4.57764	4.45557	4.08936	4.08936	3.72314	3.90625	3.84521	0.0305176	0	0.0305176	-0.0915527	-0.0305176	0	0	0.0610352	0	0	0.0610352
15	2.92969	4.5166	4.63867	4.63867	4.39453	4.45557	4.15039	4.08936	3.78418	3.96728	3.78418	0.0305176	0.0305176	-0.0305176	0	0	-30.5176	0	0.0305176	0.0305176	-0.0610352	-0.0305176
15.1	2.92969	4.45557	4.69971	4.57764	4.27246	4.39453	4.21143	4.08936	3.84521	4.08936	3.78418	0.0915527	0.0305176	0.0305176	0	0.0305176	0	0.0305176	-0.0610352	-0.0305176	0.0915527	0
15.2	2.92969	4.39453	4.69971	4.5166	4.21143	4.39453	4.21143	4.08936	3.90625	4.08936	3.84521	0.0305176	0	-0.0305176	0.0610352	0.0305176	-61.0352	0.0305176	-0.0305176	0	-0.0305176	0
15.3	2.99072	4.39453	4.63867	4.45557	4.21143	4.45557	4.15039	4.08936	3.96728	4.02832	3.84521	0.0915527	-0.0305176	0.0610352	0	-0.0305176	-61.0352	0.0305176	-0.0610352	-0.0915527	-0.0305176	0.0305176
15.4	3.05176	4.45557	4.5166	4.39453	4.27246	4.5166	4.08936	4.08936	3.96728	3.96728	3.90625	0.0305176	-0.0305176	-0.0305176	0.0305176	0	0	0.0305176	-0.0305176	-0.0610352	-0.0305176	0
15.5	3.05176	4.5166	4.5166	4.3335	4.3335	4.5166	4.08936	4.08936	3.90625	3.90625	3.90625	0.0610352	-0.0305176	0.0305176	0	-0.0305176	30.5176	-0.0305176	-0.0305176	0.0610352	-0.0610352	0
15.6	3.05176	4.5166	4.57764	4.39453	4.3335	4.5166	4.02832	4.15039	3.84521	3.84521	3.84521	0.0305176	-0.0305176	0	0	0.0305176	-61.0352	0	0	0	-0.0610352	-0.0305176
15.7	3.11279	4.57764	4.69971	4.45557	4.3335	4.5166	4.02832	4.15039	3.84521	3.84521	3.78418	0	-0.0610352	0	-0.0305176	0	30.5176	-0.0305176	-0.0610352	0.0305176	0	0
15.8	3.23486	4.57764	4.82178	4.63867	4.39453	4.5166	3.96728	4.15039	3.78418	3.90625	3.78418	0.0305176	-0.0305176	-0.0305176	0.0610352	0.0305176	0	0.0305176	0.0305176	0.0305176	0	-0.0610352
15.9	3.2959	4.57764	4.94385	4.69971	4.39453	4.5166	3.96728	4.02832	3.72314	3.90625	3.72314	0.0305176	0	-0.0610352	-0.0610352	0.0610352	-30.5176	0	-0.0610352	0	0	0
16	3.35693	4.57764	5.00488	4.76074	4.27246	4.45557	4.02832	3.90625	3.72314	3.96728	3.72314	0.0305176	0.0305176	-0.0915527	-0.0610352	0.0305176	-61.0352	0.0610352	-0.0610352	0.0305176	0	0
16.1	3.2959	4.57764	5.00488	4.76074	4.15039	4.39453	4.02832	3.84521	3.66211	3.96728	3.66211	0	0.0305176	-0.0305176	0	0.0305176	-30.5176	-0.0305176	-0.0610352	0	-0.0305176	0.0305176
16.2	3.2959	4.57764	4.88281	4.69971	4.08936	4.39453	4.02832	3.84521	3.72314	3.96728	3.66211	-0.0305176	0.0305176	0	0.0305176	0.0305176	-30.5176	0.0305176	-0.0610352	-0.0305176	-0.0610352	0.0610352
16.3	3.23486	4.69971	4.76074	4.57764	4.08936	4.45557	4.08936	3.84521	3.78418	4.02832	3.66211	0	0	-0.0610352	0	0.0305176	30.5176	-0.0610352	-0.0305176	0	0.0610352	-0.0305176
16.4	3.11279	4.69971	4.69971	4.57764	4.15039	4.45557	4.15039	3.90625	3.78418	4.08936	3.72314	0	0	-0.0305176	0	0.0305176	0	0	-0.0305176	0	-0.0305176	0
16.5	3.05176	4.76074	4.69971	4.63867	4.21143	4.57764	4.15039	3.96728	3.78418	4.08936	3.78418	0	-0.0305176	0	0	-0.0305176	-30.5176	-0.0305176	0	0	-0.0305176	0
16.6	2.99072	4.82178	4.69971	4.76074	4.21143	4.57764	4.15039	4.02832	3.66211	4.08936	3.84521	0.0915527	-0.0610352	0	0	0.0305176	-30.5176	0.0305176	-0.0305176	-0.0305176	0	0
16.7	2.92969	4.94385	4.76074	4.94385	4.21143	4.63867	4.15039	4.08936	3.66211	4.02832	3.84521	-0.0305176	0	-0.0305176	0	0.0305176	0	0.0915527	0	0.0610352	0	0.0305176
16.8	2.99072	5.00488	4.69971	5.00488	4.15039	4.63867	4.08936	4.08936	3.66211	3.96728	3.84521	0.0305176	0	0	-0.0610352	-0.0305176	-91.5527	0.0610352	-0.0305176	-0.0305176	-0.0305176	0
16.9	2.99072	5.00488	4.63867	4.94385	4.08936	4.57764	4.02832	4.15039	3.66211	3.96728	3.84521	0.0305176	0	-0.0305176	-0.0305176	0.0305176	-30.5176	0.0305176	0.0305176	0	-0.0305176	0.0305176
17	3.05176	4.94385	4.57764	4.82178	4.08936	4.5166	3.96728	4.21143	3.78418	3.96728	3.84521	0.0305176	0.0610352	-0.0915527	0	0	0	0.0305176	-0.0305176	0.0305176	0.0305176	0
17.1	3.11279	4.82178	4.57764	4.82178	4.15039	4.45557	3.90625	4.21143	3.84521	3.96728	3.84521	0.0305176	0	-0.0305176	-0.0305176	0.0305176	-30.5176	0.0305176	-0.0915527	0	-0.0305176	0
17.2	3.17383	4.76074	4.63867	4.76074	4.15039	4.45557	3.90625	4.15039	3.90625	3.96728	3.78418	0	0	-0.0305176	0	0.0915527	30.5176	0	-0.0305176	0	-0.0610352	0.0305176
17.3	3.23486	4.69971	4.69971	4.69971	4.08936	4.5166	3.90625	4.15039	3.96728	3.90625	3.72314	0.0305176	-0.0305176	0	0	-0.0305176	0	0	0	-0.0305176	-0.0305176	-0.0305176
17.4	3.23486	4.69971	4.69971	4.63867	4.08936	4.5166	3.90625	4.15039	4.02832	3.78418	3.66211	0	0	-0.0305176	0	0	0	0.0305176	-0.0305176	0.0305176	0	0.0305176
17.5	3.11279	4.57764	4.69971	4.69971	4.08936	4.5166	3.96728	4.21143	4.08936	3.72314	3.66211	0	-0.0305176	0.0305176	0	0	-30.5176	0.0305176	0	0.0305176	0	0.0305176
17.6	3.05176	4.5166	4.69971	4.69971	4.15039	4.5166	4.08936	4.21143	4.08936	3.72314	3.72314	0.0610352	-0.0305176	0	0	0	-30.5176	0.0915527	-0.0305176	0	0	0.0305176
17.7	3.11279	4.5166	4.63867	4.76074	4.21143	4.5166	4.08936	4.08936	4.08936	3.72314	3.78418	0.0915527	-0.0305176	0	0	0.0305176	-61.0352	0.0610352	0	0	-0.0610352	0.0305176
17.8	3.11279	4.5166	4.63867	4.82178	4.27246	4.5166	4.08936	3.96728	4.02832	3.72314	3.84521	0.0610352	0	-0.0305176	0.0305176	0.0305176	-61.0352	0.0305176	0.0305176	0.0305176	-0.0305176	0
17.9	3.11279	4.57764	4.57764	4.88281	4.39453	4.45557	4.08936	3.96728	3.96728	3.72314	3.84521	0.0305176	0	-0.0915527	0.0610352	-0.0305176	-61.0352	0.0305176	0	-0.0305176	0	0.0305176
18	3.05176	4.57764	4.63867	4.88281	4.39453	4.39453	4.02832	3.96728	3.90625	3.78418	3.84521	0	0.0305176	-0.0305176	0.0915527	0.0305176	-30.5176	-0.0305176	-0.0610352	0.0305176	-0.0305176	-0.0305176
18.1	2.92969	4.57764	4.69971	4.88281	4.3335	4.3335	4.02832	3.96728	3.84521	3.84521	3.72314	0.0305176	-0.0305176	-0.0305176	0.0305176	-0.0610352	0	-0.0305176	0	-0.0305176	-0.0915527	0
18.2	2.86865	4.63867	4.69971	4.82178	4.27246	4.3335	3.96728	3.96728	3.78418	3.84521	3.66211	0.0305176	-0.0305176	0	0	0	-30.5176	0.0305176	-0.0305176	-0.0305176	-0.0305176	0
18.3	2.80762	4.76074	4.76074	4.82178	4.27246	4.21143	3.90625	3.96728	3.72314	3.84521	3.60107	0.0305176	-0.0305176	0	-0.0305176	0	0	0.0305176	0	0.0305176	0	0
18.4	2.80762	4.82178	4.82178	4.82178	4.27246	4.27246	3.90625	4.08936	3.78418	3.84521	3.60107	0.0305176	-0.0305176	-0.0305176	0	-0.0305176	-30.5176	0	0	0	0	0
18.5	2.86865	4.82178	4.82178	4.76074	4.3335	4.3335	3.96728	4.21143	3.84521	3.84521	3.60107	0	-0.0305176	0	-0.0305176	-0.0305176	-30.5176	0.0610352	0.0305176	0.0305176	0	0
18.6	2.92969	4.76074	4.82178	4.69971	4.3335	4.45557	4.02832	4.27246	3.96728	3.84521	3.60107	-0.0305176	0.0305176	0.0305176	0.0305176	0	-61.0352	0.0305176	0	0.0305176	-0.0610352	0.0610352
18.7	2.99072	4.69971	4.76074	4.63867	4.3335	4.5166	3.96728	4.27246	4.02832	3.84521	3.60107	0.0915527	0.0305176	-0.0305176	0.0305176	0.0305176	-30.5176	0.0610352	-0.0305176	0	-0.0610352	0.0305176
18.8	3.05176	4.63867	4.63867	4.63867	4.39453	4.5166	3.90625	4.3335	3.96728	3.84521	3.66211	0.12207	0.0305176	-0.0610352	0.0305176	0.0305176	-30.5176	0.0305176	-0.0305176	0	-0.0610352	0
18.9	3.11279	4.63867	4.63867	4.63867	4.45557	4.5166	3.84521	4.3335	3.90625	3.84521	3.72314	0.0610352	-0.0610352	-0.0305176	0	0.0305176	-30.5176	-0.0610352	0	0	-0.0610352	0.0305176
19	3.11279	4.63867	4.63867	4.69971	4.45557	4.45557	3.78418	4.3335	3.78418	3.78418	3.84521	-0.0305176	-0.0305176	-0.0305176	-0.0305176	0	0	-0.0305176	-0.0305176	-0.0305176	0.0610352	-0.0305176
19.1	3.05176	4.69971	4.63867	4.69971	4.39453	4.45557	3.78418	4.27246	3.72314	3.72314	3.96728	-0.0610352	-0.0610352	-0.0305176	0.0305176	0	0	-0.0305176	0	-0.0305176	0	-0.0305176
19.2	3.05176	4.76074	4.57764	4.69971	4.39453	4.5166	3.72314	4.21143	3.72314	3.78418	3.96728	0	0	0	-0.0305176	-0.0305176	0	0	0	0	0	0
19.3	3.05176	4.76074	4.57764	4.69971	4.3335	4.57764	3.72314	4.15039	3.72314	3.84521	3.90625	0	0	0	-0.0305176	0.0305176	0	0	-0.0610352	0.0610352	-0.0305176	0.0305176
19.4	3.05176	4.76074	4.63867	4.69971	4.27246	4.63867	3.72314	4.08936	3.78418	3.84521	3.84521	0.0610352	0	-0.0610352	-0.0305176	0.0610352	0	0.0305176	0	0.0610352	-0.0305176	0
19.5	2.99072	4.76074	4.69971	4.69971	4.27246	4.63867	3.78418	4.02832	3.90625	3.84521	3.78418	0	-0.0610352	-0.0305176	0	0.0305176	0	-0.0305176	-0.0305176	0.0305176	0.0305176	-0.0610352
19.6	2.99072	4.76074	4.76074	4.63867	4.27246	4.57764	3.84521	4.02832	3.96728	3.78418	3.72314	0.0305176	0.0305176	-0.0305176	0.0305176	0.0915527	61.0352	0	-0.0305176	0	0.0305176	0
19.7	2.99072	4.82178	4.88281	4.63867	4.27246	4.5166	3.96728	4.02832	4.02832	3.72314	3.72314	0	0.0610352	-0.0610352	0.0610352	0.0915527	-30.5176	0	-0.0915527	0	-0.0305176	0
19.8	2.99072	4.94385	4.88281	4.63867	4.27246	4.45557	4.08936	4.08936	4.08936	3.60107	3.78418	-0.0305176	-0.0305176	0	-0.0305176	0	30.5176	-0.0610352	-0.0610352	0	-0.0610352	0.0305176
19.9	2.99072	4.94385	4.82178	4.63867	4.3335	4.45557	4.15039	4.08936	4.08936	3.60107	3.84521	-0.0305176	0	0	0	-0.0610352	30.5176	0	0	-0.0305176	-0.0305176	-0.0305176
20	2.86865	4.88281	4.76074	4.57764	4.45557	4.39453	4.21143	4.02832	4.08936	3.66211	3.84521	-0.0610352	0	0	-0.0305176	0	30.5176	-0.0305176	0	-0.0610352	0	-0.0305176
20.1	2.80762	4.76074	4.69971	4.57764	4.5166	4.39453	4.21143	4.02832	4.15039	3.72314	3.84521	-0.0305176	0	-0.0305176	0	0.0305176	0	0.0305176	0	-0.0305176	0	0.0305176
20.2	2.80762	4.76074	4.63867	4.57764	4.5166	4.39453	4.15039	4.02832	4.15039	3.72314	3.78418	0.0305176	0	-0.0305176	-0.0305176	0.0305176	30.5176	0	0.0305176	0.0305176	0.0305176	0
20.3	2.92969	4.82178	4.69971	4.57764	4.39453	4.39453	4.08936	4.08936	4.08936	3.72314	3.78418	0.0305176	0	-0.0305176	0	0.0305176	0	0	-0.0305176	0.0305176	0	-0.0305176
20.4	3.05176	4.94385	4.82178	4.63867	4.27246	4.3335	4.02832	4.15039	4.02832	3.72314	3.84521	-0.0305176	0	0	0.0305176	0	0	0.0305176	0	0	0	0
20.5	3.11279	5.00488	4.88281	4.76074	4.27246	4.27246	3.96728	4.21143	4.02832	3.78418	3.84521	-0.0305176	0	0.0305176	-0.0305176	0	-61.0352	0.0305176	-0.0610352	0	0	0.0305176
20.6	3.05176	5.06592	4.94385	4.69971	4.27246	4.27246	3.90625	4.08936	3.96728	3.84521	3.90625	-0.0610352	-0.0305176	0.0915527	0	0	-30.5176	0	0	-0.0610352	-0.0305176	0.0305176
20.7	2.99072	5.00488	4.88281	4.63867	4.3335	4.3335	3.96728	4.15039	3.84521	3.84521	3.90625	-0.0305176	-0.0305176	0	-0.0305176	-0.0305176	-30.5176	0	-0.0305176	0	-0.0305176	-0.0305176
20.8	2.92969	4.94385	4.82178	4.57764	4.3335	4.39453	4.02832	4.15039	3.78418	3.90625	3.78418	-0.0305176	0.0305176	-0.0610352	-0.0305176	0	30.5176	0	0	0	-0.0305176	0.0610352
20.9	2.99072	4.88281	4.69971	4.57764	4.39453	4.45557	4.02832	4.21143	3.84521	4.02832	3.78418	0	0	0	-0.0305176	0	61.0352	0.0305176	0.0915527	0.0305176	0.0305176	-0.0305176
21	3.11279	4.88281	4.57764	4.57764	4.39453	4.5166	4.02832	4.15039	3.96728	4.15039	3.90625	0.0305176	0.0305176	0	0.0610352	0.0305176	61.0352	0	0	0	0.0915527	0.0305176
21.1	3.17383	4.88281	4.5166	4.63867	4.39453	4.5166	4.02832	4.15039	3.96728	4.15039	3.96728	0	-0.0305176	0	0	-0.0305176	0	0.0610352	0	-0.0305176	0	0
21.2	3.11279	4.88281	4.57764	4.69971	4.45557	4.5166	3.96728	4.15039	3.96728	4.02832	3.90625	-0.0305176	0.0610352	0.0305176	-0.0305176	-0.0305176	-30.5176	0.0305176	0.0305176	0	0	0.0610352
21.3	3.05176	4.88281	4.57764	4.69971	4.45557	4.5166	3.84521	4.15039	3.90625	3.96728	3.78418	0	0	-0.0305176	0	0.0305176	-30.5176	0.0305176	0	0.0305176	-0.0610352	0.0305176
21.4	2.99072	4.82178	4.63867	4.63867	4.39453	4.5166	3.84521	4.21143	3.84521	3.90625	3.66211	0	0.0305176	0	0	0	-30.5176	0	0	0	-0.0305176	0.0305176
21.5	2.99072	4.69971	4.63867	4.45557	4.3335	4.45557	3.84521	4.27246	3.78418	3.90625	3.54004	-0.0610352	0	0.0610352	0.0610352	-0.0305176	-30.5176	-0.0305176	0	0	-0.0305176	0
21.6	2.99072	4.63867	4.63867	4.39453	4.3335	4.39453	3.90625	4.3335	3.66211	3.96728	3.479	0	-0.0610352	0	0.0305176	-0.0305176	-30.5176	-0.0305176	0.0305176	0	-0.0305176	-0.0305176
21.7	2.99072	4.63867	4.63867	4.39453	4.39453	4.3335	3.96728	4.3335	3.66211	4.02832	3.54004	-0.0610352	0	0.0915527	0	-0.0305176	0	0.0305176	-0.0305176	0	-0.0305176	-0.0305176
21.8	2.92969	4.69971	4.57764	4.5166	4.39453	4.3335	4.08936	4.27246	3.66211	4.08936	3.60107	-0.0305176	-0.0305176	0.0305176	0	-0.0915527	-30.5176	0	0.0305176	-0.0610352	-0.0305176	-0.0305176
21.9	2.86865	4.82178	4.57764	4.57764	4.39453	4.39453	4.15039	4.21143	3.84521	4.15039	3.66211	0	-0.0305176	-0.0610352	-0.0610352	0.0305176	0	-0.0305176	0.0305176	0	0	0
22	2.86865	4.82178	4.57764	4.63867	4.3335	4.39453	4.15039	4.15039	3.96728	4.21143	3.78418	-0.0305176	0	0	-0.0305176	-0.0915527	-30.5176	0.0305176	-0.0305176	0.0305176	-0.0915527	0.0305176
22.1	2.86865	4.82178	4.57764	4.69971	4.3335	4.45557	4.15039	4.15039	4.08936	4.21143	3.84521	-0.0305176	0	-0.0305176	0.0305176	0.0305176	-30.5176	0	0.0305176	0.0305176	-0.12207	0.0305176
22.2	2.92969	4.76074	4.63867	4.69971	4.3335	4.39453	4.02832	4.15039	4.08936	4.21143	3.90625	-0.0305176	0.0305176	-0.0305176	0	0.0305176	0	-0.0305176	0.0610352	0	0	0
22.3	3.05176	4.69971	4.76074	4.69971	4.3335	4.39453	3.90625	4.15039	4.02832	4.15039	3.90625	0.0915527	-0.0610352	0	0.0915527	-0.0610352	-30.5176	-0.0305176	-0.0305176	-0.0305176	-0.0610352	0
22.4	3.05176	4.57764	4.82178	4.63867	4.39453	4.39453	3.78418	4.08936	3.96728	4.15039	3.90625	0	-0.0305176	0	0	-0.0305176	-30.5176	-0.0305176	0	-0.0305176	-0.0305176	-0.0305176
22.5	2.99072	4.5166	4.88281	4.57764	4.45557	4.39453	3.84521	4.08936	3.96728	4.08936	3.84521	-0.0305176	-0.0305176	0.0305176	-0.0305176	0	-30.5176	-0.0305176	0	0	0	-0.0305176
22.6	2.92969	4.45557	4.82178	4.57764	4.5166	4.39453	3.90625	4.15039	3.90625	3.96728	3.78418	-0.0610352	0.0305176	0	-0.0610352	-0.0610352	-30.5176	-0.0305176	0	0	-0.0305176	-0.0305176
22.7	2.80762	4.5166	4.82178	4.57764	4.45557	4.27246	3.96728	4.27246	3.84521	3.84521	3.72314	0	0.0305176	0	-0.0610352	-0.0305176	0	0	0	-0.0305176	0.0305176	0.0610352
22.8	2.80762	4.5166	4.76074	4.5166	4.45557	4.15039	3.96728	4.3335	3.78418	3.78418	3.66211	-0.0610352	0	0.0305176	-0.0305176	-0.0305176	0	0.0305176	0.0305176	0.0305176	0.0305176	0
22.9	2.86865	4.57764	4.82178	4.45557	4.39453	4.15039	3.96728	4.27246	3.66211	3.72314	3.66211	-0.0305176	0.0915527	0	-0.0305176	0.0305176	0	-0.0610352	0	0	0	-0.0305176
23	2.92969	4.57764	4.82178	4.39453	4.3335	4.15039	3.96728	4.21143	3.60107	3.66211	3.66211	0.0305176	0	-0.0305176	-0.0305176	-0.0610352	-30.5176	-0.0305176	0	-0.0305176	-0.0305176	0
23.1	2.92969	4.57764	4.82178	4.3335	4.3335	4.21143	3.96728	4.08936	3.66211	3.60107	3.72314	0	0.0915527	0	-0.0305176	0	0	-0.0610352	-0.0915527	-0.0305176	-0.0305176	-0.0305176
23.2	2.86865	4.69971	4.88281	4.3335	4.27246	4.39453	3.90625	3.96728	3.66211	3.60107	3.78418	-0.0610352	0	0	0	0.0305176	-61.0352	-0.0305176	0	-0.0305176	-0.0305176	0
23.3	2.74658	4.69971	4.94385	4.39453	4.27246	4.5166	3.90625	3.90625	3.72314	3.60107	3.84521	-0.0610352	0.0610352	0.0305176	-0.0305176	-0.0610352	0	-0.0305176	-0.0610352	0	0	-0.0305176
23.4	2.68555	4.69971	4.94385	4.45557	4.3335	4.57764	3.90625	3.96728	3.84521	3.72314	3.90625	-0.0305176	0	0	0	-0.0610352	0	-0.0305176	-0.0610352	-0.0305176	0.0915527	-0.0305176
23.5	2.62451	4.69971	4.94385	4.57764	4.3335	4.63867	3.90625	4.02832	3.90625	3.78418	3.90625	-0.0610352	0	0.0305176	-0.0305176	-0.0305176	-30.5176	-0.0305176	0.0610352	0	0.0305176	-0.0305176
23.6	2.62451	4.76074	4.94385	4.63867	4.3335	4.57764	3.96728	4.08936	3.96728	3.84521	3.90625	-0.0305176	-0.0305176	-0.0305176	0	-0.0305176	0	0	0	0	0.0915527	0
23.7	2.62451	4.82178	4.88281	4.69971	4.3335	4.5166	4.02832	4.08936	3.90625	3.90625	3.90625	-0.0610352	0.0305176	-0.0305176	0	-0.0305176	-61.0352	-0.0305176	-0.0305176	0.0305176	0.0305176	0
23.8	2.62451	4.82178	4.88281	4.69971	4.27246	4.45557	4.02832	4.15039	3.90625	3.90625	3.84521	-0.0305176	0	-0.0610352	-0.0305176	0	-30.5176	0.0305176	-0.0305176	0	0	0.0305176
23.9	2.62451	4.76074	4.94385	4.76074	4.21143	4.5166	4.02832	4.15039	3.90625	3.90625	3.78418	0	0.0305176	0	0	0.0305176	0	0	0	0.0305176	0	0
24	2.68555	4.63867	4.94385	4.76074	4.15039	4.57764	4.02832	4.15039	3.90625	3.90625	3.72314	-0.0305176	0.0305176	0	0	-0.0305176	-30.5176	0	-0.0305176	0	0	0.0610352
24.1	2.74658	4.5166	4.94385	4.76074	4.15039	4.63867	4.02832	4.15039	3.96728	3.84521	3.72314	-0.0610352	0.0305176	0.0610352	-0.0915527	0	30.5176	0	0	0	0	-0.0610352
24.2	2.86865	4.5166	4.94385	4.76074	4.27246	4.69971	3.96728	4.21143	4.02832	3.84521	3.66211	-0.0610352	-0.0610352	0	0	-0.0915527	0	-0.0305176	-0.0610352	0	0.0305176	-0.0305176
24.3	2.92969	4.5166	4.94385	4.76074	4.3335	4.69971	3.84521	4.21143	4.08936	3.78418	3.78418	-0.0305176	0	0.0915527	-0.0915527	-0.0610352	30.5176	0	0.0305176	0	0.0305176	-0.0610352
24.4	2.92969	4.57764	4.94385	4.69971	4.39453	4.69971	3.78418	4.21143	4.08936	3.78418	3.90625	-0.0305176	-0.0305176	0.0305176	-0.0305176	-0.0305176	30.5176	0	0.0305176	-0.0305176	0.0305176	-0.0915527
24.5	3.05176	4.63867	4.88281	4.69971	4.39453	4.63867	3.78418	4.15039	4.08936	3.78418	3.96728	0	0	0	-0.0305176	-0.0305176	-30.5176	-0.0915527	0	0.0305176	0	-0.0305176
24.6	3.05176	4.69971	4.88281	4.63867	4.3335	4.57764	3.84521	4.15039	4.02832	3.84521	4.02832	-0.0305176	0	0	-0.0305176	-0.0610352	0	0	0.0305176	0	0.0305176	0
24.7	2.99072	4.76074	4.88281	4.63867	4.27246	4.57764	3.84521	4.15039	3.90625	3.84521	4.08936	0	0	0	-0.0305176	0	-61.0352	0	0	0	0	-0.0305176
24.8	2.92969	4.69971	4.88281	4.63867	4.27246	4.57764	3.90625	4.15039	3.72314	3.96728	4.08936	0	0.0305176	0.0305176	0.0305176	0	30.5176	0	0	0.0610352	0	0
24.9	2.86865	4.69971	4.88281	4.69971	4.27246	4.57764	3.90625	4.15039	3.60107	4.02832	4.08936	0	0	0.0305176	0.0305176	0	-30.5176	-0.0305176	0	0	-0.0610352	-0.0610352
25	2.92969	4.63867	4.82178	4.76074	4.27246	4.57764	3.90625	4.21143	3.60107	4.08936	3.96728	-0.0610352	-0.0305176	0.0610352	-0.0305176	0.0305176	30.5176	-0.0610352	-0.0305176	-0.0305176	0.0305176	-0.0610352
25.1	2.92969	4.69971	4.76074	4.88281	4.21143	4.57764	3.96728	4.15039	3.60107	4.08936	3.90625	-0.0610352	0	0	0.0610352	-0.0610352	0	-0.0610352	-0.0305176	0	-0.0305176	-0.0305176
25.2	2.99072	4.76074	4.82178	4.88281	4.15039	4.5166	4.02832	4.08936	3.60107	4.02832	3.90625	0	0	0.0610352	-0.0305176	-0.0610352	0	0	0.0305176	0	0.0305176	-0.0305176
25.3	3.05176	4.82178	4.88281	4.76074	4.08936	4.5166	4.08936	4.02832	3.60107	4.02832	3.96728	-0.0610352	0	0	-0.0305176	-0.0305176	0	-0.0305176	-0.0610352	-0.0305176	-0.0305176	0.0305176
25.4	2.99072	4.82178	4.94385	4.69971	4.08936	4.57764	4.15039	4.02832	3.60107	4.02832	4.02832	0.0305176	0	0	-0.0305176	-0.0305176	0	0.0305176	0.0305176	0	0.0305176	0
25.5	2.92969	4.82178	4.88281	4.69971	4.15039	4.57764	4.15039	4.02832	3.66211	4.02832	4.08936	-0.0305176	0	-0.0305176	-0.0305176	-0.0305176	-30.5176	-0.0305176	0	-0.0305176	0	-0.0305176
25.6	2.92969	4.76074	4.82178	4.76074	4.15039	4.5166	4.08936	4.02832	3.78418	3.96728	4.02832	0	0.0305176	0.0610352	0	-0.0305176	30.5176	-0.0610352	0.0305176	0	-0.0610352	-0.0305176
25.7	2.86865	4.69971	4.82178	4.82178	4.21143	4.45557	4.08936	4.08936	3.84521	3.96728	4.02832	-0.0610352	0.0915527	0	-0.0305176	-0.0305176	0	-0.0305176	0.0305176	0.0915527	-0.0305176	-0.0610352
25.8	2.92969	4.63867	4.82178	4.82178	4.27246	4.45557	4.02832	4.08936	3.90625	3.90625	4.02832	-0.0915527	0.0305176	0.0610352	-0.0610352	-0.0305176	0	-0.0610352	0.0305176	-0.0305176	0	-0.0305176
25.9	3.05176	4.57764	4.76074	4.82178	4.3335	4.5166	4.02832	4.02832	4.02832	3.84521	3.96728	-0.0305176	-0.0305176	0	0	-0.12207	30.5176	-0.0915527	0	0	0.0305176	-0.0610352
26	3.11279	4.57764	4.69971	4.82178	4.3335	4.57764	3.96728	4.02832	4.15039	3.84521	3.96728	-0.0305176	0	0	0.0610352	-0.0305176	0	-0.0305176	0.0305176	-0.0610352	0.0305176	-0.0305176
26.1	3.05176	4.69971	4.63867	4.76074	4.3335	4.63867	4.02832	4.02832	4.27246	3.84521	3.90625	-0.0610352	0	-0.0305176	-0.0610352	0	0	-0.0305176	0.0305176	-0.0610352	0.0305176	-0.0305176
26.2	2.92969	4.76074	4.57764	4.69971	4.3335	4.57764	4.02832	4.02832	4.3335	3.90625	3.84521	-0.0305176	0	-0.0305176	-0.0610352	-0.0915527	30.5176	0	0	-0.0305176	0.0610352	0
26.3	2.80762	4.76074	4.57764	4.63867	4.3335	4.5166	4.02832	4.08936	4.27246	3.96728	3.90625	-0.0305176	0	-0.0610352	-0.0610352	0.0305176	30.5176	0	-0.0305176	0.0305176	0.0305176	-0.0305176
26.4	2.80762	4.82178	4.63867	4.57764	4.3335	4.45557	3.96728	4.15039	4.27246	4.02832	4.02832	0	0.0610352	-0.0305176	-0.0305176	-0.0305176	0	-0.0305176	-0.0305176	-0.0305176	-0.0305176	0
26.5	2.86865	4.76074	4.76074	4.63867	4.39453	4.45557	3.96728	4.21143	4.21143	4.08936	4.08936	0.0305176	0	0	-0.0305176	-0.0610352	30.5176	0.0305176	-0.0305176	0	0.0305176	-0.0305176
26.6	2.86865	4.69971	4.82178	4.63867	4.39453	4.5166	4.02832	4.21143	4.15039	4.15039	4.15039	0	-0.0305176	0.0305176	0	0	-30.5176	-0.0305176	0.0305176	-0.0305176	0	0.0305176
26.7	2.86865	4.63867	4.82178	4.63867	4.45557	4.57764	4.15039	4.21143	4.08936	4.08936	4.15039	-0.0610352	0	0.0610352	-0.0610352	0	-30.5176	-0.0305176	-0.0610352	-0.0610352	-0.0305176	-0.0305176
26.8	2.86865	4.63867	4.82178	4.69971	4.45557	4.57764	4.21143	4.15039	4.08936	4.02832	4.08936	-0.0305176	0	0	-0.0305176	-0.0305176	30.5176	-0.0305176	-0.0305176	0	0.0610352	-0.0610352
26.9	2.80762	4.57764	4.82178	4.69971	4.39453	4.57764	4.21143	4.15039	4.15039	3.96728	3.96728	-0.0610352	0.0305176	0.0305176	0	-0.0305176	30.5176	-0.0610352	0	-0.0305176	0.0305176	-0.0305176
27	2.80762	4.57764	4.69971	4.69971	4.39453	4.57764	4.15039	4.08936	4.15039	3.90625	3.90625	0	0	0	-0.0915527	0	30.5176	-0.0610352	0.0305176	0	0	-0.0610352
27.1	2.92969	4.57764	4.63867	4.76074	4.3335	4.57764	4.15039	4.08936	4.08936	3.96728	3.84521	-0.0305176	0	0.0305176	-0.0610352	-0.0305176	0	0	0	0	-0.0305176	0
27.2	3.05176	4.57764	4.57764	4.76074	4.27246	4.63867	4.08936	4.08936	3.96728	3.96728	3.84521	0	0.0305176	-0.0305176	-0.0305176	-0.0305176	0	0.0305176	0.0610352	0.0305176	0	0
27.3	3.17383	4.57764	4.5166	4.76074	4.27246	4.63867	4.08936	4.15039	3.90625	3.96728	3.84521	-0.0305176	0.0305176	-0.0610352	-0.0305176	0	-30.5176	0	0	0.0610352	0.0610352	-0.0305176
27.4	3.23486	4.57764	4.45557	4.82178	4.27246	4.63867	4.08936	4.27246	3.84521	3.96728	3.84521	-0.0305176	0	0	-0.0305176	0	0	-0.0305176	0	0	0	-0.0305176
27.5	3.23486	4.57764	4.45557	4.82178	4.27246	4.69971	4.02832	4.3335	3.90625	3.90625	3.90625	0	-0.0305176	0.0610352	0	0	0	-0.0305176	-0.0610352	-0.0305176	-0.0305176	-0.0610352
27.6	3.17383	4.63867	4.5166	4.94385	4.27246	4.76074	4.02832	4.27246	3.96728	3.84521	3.90625	-0.0915527	-0.0305176	0.0305176	-0.0610352	0	-30.5176	-0.0305176	-0.0305176	0	0.0305176	-0.0610352
27.7	3.17383	4.69971	4.63867	5.00488	4.21143	4.88281	4.02832	4.21143	3.96728	3.72314	3.96728	-0.0305176	0	0.0610352	0.0305176	-0.0305176	30.5176	0	-0.0610352	0	0	-0.0305176
27.8	3.17383	4.76074	4.69971	5.00488	4.15039	4.94385	3.96728	4.15039	3.90625	3.66211	3.96728	-0.0610352	-0.0305176	0.0305176	0.0305176	-0.0305176	30.5176	0.0305176	0	0.0305176	0	0
27.9	3.23486	4.82178	4.76074	4.94385	4.15039	5.00488	3.96728	4.15039	3.90625	3.66211	3.96728	0	-0.0305176	0.0610352	-0.0610352	0	0	0.0305176	0.0305176	-0.0305176	0	-0.0305176
28	3.2959	4.82178	4.76074	4.88281	4.15039	4.94385	3.96728	4.08936	3.90625	3.66211	3.96728	0.0610352	0.0610352	0.0305176	-0.0305176	0	0	0.0305176	0.0305176	0.0305176	0.0610352	0
28.1	3.2959	4.76074	4.76074	4.88281	4.21143	4.82178	3.90625	4.02832	3.96728	3.72314	3.96728	-0.0305176	0	0.0305176	0	0	0	-0.0305176	0.0305176	0.0305176	0	-0.0305176
28.2	3.23486	4.82178	4.82178	4.88281	4.21143	4.69971	3.96728	4.02832	4.02832	3.84521	3.96728	0.0610352	0.0305176	0.0305176	0	0	-30.5176	0.0305176	-0.0305176	0.0305176	0	-0.0305176
28.3	3.11279	4.82178	4.88281	4.88281	4.21143	4.63867	3.96728	4.02832	4.08936	3.90625	3.96728	0.0305176	-0.0305176	0	-0.0610352	0	0	0	-0.0610352	-0.0305176	0	0
28.4	2.92969	4.82178	4.94385	4.88281	4.27246	4.57764	3.96728	4.08936	4.08936	3.90625	3.96728	0	-0.0305176	0.0305176	-0.0305176	-0.0610352	0	0	-0.0305176	0	-0.0610352	-0.0610352
28.5	2.92969	4.76074	4.88281	4.82178	4.39453	4.5166	3.96728	4.08936	4.08936	3.90625	4.02832	-0.0915527	-0.0610352	0.0305176	0	-0.0610352	0	0	0	0.0610352	0.0305176	0
28.6	2.99072	4.76074	4.76074	4.69971	4.5166	4.63867	4.02832	4.15039	4.02832	3.90625	4.08936	-0.0305176	-0.0305176	0	0	-0.0915527	0	0	0.0610352	0	-0.0305176	-0.0305176
28.7	3.11279	4.69971	4.57764	4.63867	4.5166	4.69971	4.02832	4.15039	3.96728	3.84521	4.08936	-0.0305176	-0.0305176	0.0305176	-0.0305176	-0.0305176	-61.0352	-0.0305176	0.0305176	0	0	-0.0305176
28.8	3.11279	4.63867	4.5166	4.57764	4.5166	4.63867	4.08936	4.15039	3.96728	3.90625	4.02832	-0.0305176	0.0305176	-0.0610352	-0.0305176	0.0305176	0	0	0.0305176	0	0	0
28.9	3.11279	4.57764	4.45557	4.45557	4.5166	4.5166	4.02832	4.15039	4.02832	4.02832	3.96728	0.0305176	0.0610352	-0.0305176	0	0.0305176	0	0	0.0305176	0.0305176	0	0.0305176
29	3.11279	4.57764	4.5166	4.39453	4.5166	4.45557	3.96728	4.02832	4.02832	4.08936	3.96728	0.0305176	0	0.0305176	0.0305176	0.0305176	-30.5176	0.0305176	-0.0305176	0.0305176	-0.0305176	-0.0610352
29.1	3.17383	4.57764	4.57764	4.3335	4.5166	4.45557	3.90625	3.96728	3.96728	4.02832	3.90625	-0.0610352	0.0305176	0.0305176	0	0	-30.5176	-0.0610352	0.0610352	-0.0305176	-0.0305176	0
29.2	3.17383	4.63867	4.63867	4.39453	4.5166	4.5166	3.96728	4.02832	3.90625	3.90625	3.84521	-0.0305176	0	0.0915527	0.0305176	-0.0305176	-61.0352	0.0305176	0	-0.0610352	0	0
29.3	3.23486	4.69971	4.76074	4.39453	4.45557	4.5166	4.02832	4.15039	3.90625	3.78418	3.72314	-0.0610352	0.0610352	0	-0.0305176	-0.0305176	-61.0352	0.0610352	-0.0305176	0.0305176	-0.0610352	0
29.4	3.2959	4.76074	4.82178	4.45557	4.45557	4.5166	4.21143	4.27246	3.90625	3.78418	3.72314	-0.0610352	0	0.0305176	0	-0.0305176	0	-0.0610352	0.0305176	0	0	-0.0305176
29.5	3.23486	4.88281	4.88281	4.5166	4.45557	4.39453	4.27246	4.3335	3.90625	3.72314	3.78418	-0.0305176	0.0610352	-0.0305176	0.0610352	-0.0305176	30.5176	-0.0305176	0.0610352	-0.0305176	0	0
29.6	3.17383	4.94385	4.82178	4.57764	4.45557	4.3335	4.3335	4.27246	3.96728	3.66211	3.78418	-0.0305176	0	-0.0305176	-0.0305176	0.0305176	91.5527	-0.0305176	-0.0305176	0.0305176	0	0
29.7	3.05176	4.94385	4.76074	4.69971	4.39453	4.27246	4.3335	4.27246	3.96728	3.60107	3.78418	0.0305176	0	0	0	0	0	0.0305176	-0.0305176	0	0.0305176	0
29.8	3.05176	4.94385	4.63867	4.82178	4.3335	4.21143	4.27246	4.21143	4.02832	3.60107	3.72314	0.0305176	0	0	-0.0305176	-0.0305176	61.0352	-0.0305176	0.0305176	-0.0305176	-0.0305176	0
29.9	3.11279	4.82178	4.5166	4.88281	4.27246	4.15039	4.21143	4.08936	3.96728	3.60107	3.72314	0	0.0305176	-0.0610352	-0.0305176	-0.0610352	-30.5176	0	-0.0305176	0.0305176	-0.0305176	0.0610352
30	3.23486	4.76074	4.45557	4.88281	4.27246	4.15039	4.08936	4.02832	3.96728	3.72314	3.72314	-0.0305176	0.0305176	0	0	0	-61.0352	0.0305176	0	0	-0.0305176	0
30.1	3.35693	4.69971	4.39453	4.88281	4.3335	4.15039	4.08936	4.08936	3.90625	3.90625	3.78418	0.0305176	-0.0305176	0.0305176	0.0305176	0	0	-0.0305176	-0.0305176	0	-0.0610352	0.0305176
30.2	3.35693	4.76074	4.3335	4.94385	4.3335	4.21143	4.08936	4.08936	3.90625	3.96728	3.84521	-0.0610352	-0.0305176	0	0.0305176	-0.0305176	0	-0.0305176	-0.0305176	0.0305176	0	-0.0305176
30.3	3.35693	4.82178	4.27246	4.94385	4.27246	4.27246	4.08936	4.15039	3.90625	3.96728	3.90625	0	-0.0305176	0	0	0.0305176	61.0352	-0.0610352	0.0305176	-0.0610352	0	0
30.4	3.23486	4.82178	4.27246	4.94385	4.27246	4.3335	4.08936	4.21143	3.90625	3.96728	3.84521	-0.0305176	-0.0305176	-0.0305176	-0.0305176	0.0305176	0	0.0305176	0.0305176	-0.0610352	0.0305176	0
30.5	3.17383	4.88281	4.3335	4.88281	4.21143	4.39453	4.02832	4.21143	3.96728	3.96728	3.84521	0	0	0	-0.0610352	0.0305176	30.5176	-0.0305176	-0.0305176	-0.0610352	-0.0305176	-0.0305176
30.6	3.11279	4.88281	4.39453	4.76074	4.15039	4.5166	4.02832	4.21143	4.02832	3.96728	3.78418	0	-0.0305176	-0.0610352	0.0305176	0	0	0.0305176	0	-0.0305176	-0.0305176	0.0610352
30.7	3.11279	4.94385	4.45557	4.69971	4.15039	4.5166	4.08936	4.21143	4.08936	3.96728	3.78418	-0.0610352	0	-0.0305176	-0.0305176	0.0610352	-30.5176	0	0	0.0610352	0	0.0305176
30.8	3.11279	4.94385	4.57764	4.57764	4.21143	4.5166	4.08936	4.21143	4.15039	3.96728	3.72314	0.0305176	0.0305176	-0.0610352	0.0915527	0.0305176	0	0	0	0	0	-0.0305176
30.9	3.11279	5.00488	4.76074	4.57764	4.3335	4.5166	4.15039	4.21143	4.08936	3.90625	3.78418	-0.0610352	-0.0305176	-0.0305176	0.0610352	0	0	0.0305176	0	0	0	0
31	3.05176	5.00488	4.88281	4.57764	4.45557	4.45557	4.08936	4.21143	3.96728	3.90625	3.78418	0.0305176	-0.0305176	-0.0610352	0.0610352	0.0305176	0	0	0	-0.0305176	-0.0305176	-0.0305176
31.1	3.05176	4.94385	4.82178	4.57764	4.45557	4.45557	4.08936	4.15039	3.96728	3.84521	3.72314	0	-0.0305176	-0.0610352	0	-0.0305176	61.0352	-0.0610352	0	-0.0305176	0	0
31.2	3.05176	4.82178	4.69971	4.57764	4.45557	4.3335	4.15039	4.15039	3.96728	3.78418	3.66211	0	-0.0610352	0.0610352	-0.0305176	0	0	0	0	0	0.0610352	0.0305176
31.3	3.05176	4.69971	4.57764	4.57764	4.45557	4.21143	4.21143	4.15039	4.02832	3.72314	3.66211	0	0	-0.0305176	0.0305176	-0.0305176	61.0352	0.0915527	0.0305176	-0.0610352	0	0.0305176
31.4	3.05176	4.57764	4.45557	4.57764	4.45557	4.15039	4.21143	4.21143	4.02832	3.78418	3.72314	0.0610352	-0.0305176	0	-0.0305176	0.0305176	-30.5176	0.0610352	0	-0.0305176	0.0610352	0
31.5	3.17383	4.57764	4.39453	4.57764	4.39453	4.08936	4.21143	4.27246	4.08936	3.90625	3.84521	0.0610352	-0.0305176	-0.0610352	0.0305176	0.0305176	-30.5176	0.0305176	0	-0.0305176	0	0
31.6	3.2959	4.57764	4.39453	4.63867	4.39453	4.21143	4.15039	4.27246	4.08936	4.02832	3.90625	0.0610352	0	-0.0610352	-0.0305176	0.0610352	-30.5176	0.0305176	0	0.0305176	0.0610352	0
31.7	3.35693	4.63867	4.5166	4.69971	4.39453	4.3335	4.15039	4.21143	4.08936	4.08936	3.84521	0.0610352	-0.0610352	-0.0305176	0.0915527	0.0305176	0	-0.0305176	0	0	-0.0305176	-0.0305176
31.8	3.2959	4.63867	4.57764	4.76074	4.5166	4.45557	4.21143	4.08936	4.02832	4.02832	3.72314	0.0610352	-0.0305176	0.0305176	0.0610352	0.0305176	-30.5176	0	-0.0305176	-0.0305176	-0.0305176	0.0610352
31.9	3.11279	4.57764	4.63867	4.82178	4.57764	4.5166	4.27246	4.02832	4.02832	4.02832	3.66211	0.0305176	-0.0610352	-0.0610352	0.0305176	-0.0305176	-30.5176	-0.0305176	-0.0305176	0	0	0.0305176
32	2.92969	4.5166	4.69971	4.88281	4.5166	4.5166	4.39453	4.02832	4.08936	4.02832	3.60107	-0.0610352	-0.0305176	-0.0305176	0	0.0305176	0	0	0	-0.0610352	0	-0.0610352
32.1	2.80762	4.57764	4.69971	4.82178	4.45557	4.5166	4.45557	4.02832	4.08936	4.02832	3.60107	0.0305176	-0.0915527	0.0305176	0.0305176	0.0305176	0	-0.0305176	0.0305176	-0.0305176	-0.0305176	0.0305176
32.2	2.80762	4.63867	4.69971	4.76074	4.3335	4.45557	4.45557	4.08936	4.02832	4.02832	3.66211	0.0305176	-0.0610352	-0.0305176	0	0.0305176	0	0.0305176	-0.0305176	0	0	0
32.3	2.74658	4.69971	4.76074	4.69971	4.27246	4.39453	4.45557	4.15039	4.02832	3.96728	3.72314	0.0610352	-0.0305176	-0.0610352	0.0305176	0.0305176	30.5176	-0.0305176	0.0305176	0	0	0.0305176
32.4	2.74658	4.76074	4.76074	4.69971	4.21143	4.3335	4.39453	4.15039	4.02832	3.90625	3.84521	0.0305176	-0.0305176	-0.0610352	0	0.0610352	-30.5176	0.0915527	0.0305176	-0.0305176	0	-0.0305176
32.5	2.74658	4.82178	4.69971	4.69971	4.15039	4.3335	4.27246	4.21143	3.96728	3.84521	3.84521	0.0305176	0	-0.0610352	0.0305176	0	-61.0352	0.0610352	0	-0.0305176	0	0.0305176
32.6	2.80762	4.88281	4.69971	4.63867	4.21143	4.3335	4.21143	4.21143	3.84521	3.84521	3.90625	0	-0.0610352	-0.0305176	0.0305176	0.0305176	-61.0352	0.0305176	0	-0.0305176	0	-0.0305176
32.7	2.86865	4.88281	4.63867	4.57764	4.27246	4.3335	4.15039	4.27246	3.84521	3.84521	3.84521	-0.0610352	0.0305176	-0.0305176	0	-0.0610352	0	0	0	0	-0.0305176	0.0610352
32.8	2.92969	4.88281	4.63867	4.5166	4.39453	4.3335	4.02832	4.27246	3.84521	3.78418	3.84521	0.0305176	-0.0305176	-0.0305176	0.0305176	0.0915527	-91.5527	0.0305176	0.0305176	-0.0305176	0.0305176	-0.0305176
32.9	2.99072	4.82178	4.63867	4.45557	4.45557	4.39453	3.96728	4.27246	3.90625	3.78418	3.84521	0.0305176	0.0305176	0.0305176	0.0610352	0	0	-0.0610352	0.0305176	0	0.0305176	0.0610352
33	3.05176	4.82178	4.63867	4.45557	4.5166	4.45557	3.90625	4.27246	3.96728	3.72314	3.78418	0.0305176	-0.0610352	-0.0305176	0	0	0	0	0.0305176	-0.0305176	0.0305176	0.0610352
33.1	2.99072	4.76074	4.63867	4.5166	4.45557	4.5166	3.90625	4.21143	4.08936	3.66211	3.78418	0.0305176	0.0305176	-0.0915527	0	0	-30.5176	-0.0305176	0	-0.0305176	0	0.0305176
33.2	2.99072	4.69971	4.57764	4.5166	4.39453	4.5166	3.96728	4.15039	4.21143	3.72314	3.78418	0.0610352	0	-0.0305176	0.0305176	0.0915527	-30.5176	0.0610352	0	0	0	0.0305176
33.3	2.99072	4.63867	4.5166	4.5166	4.3335	4.5166	4.02832	4.08936	4.27246	3.72314	3.84521	0.0305176	-0.0305176	-0.0305176	0.0305176	0.0610352	0	0.0610352	0.0610352	0.0305176	-0.0915527	0.0305176
33.4	3.05176	4.63867	4.45557	4.5166	4.3335	4.5166	4.08936	4.08936	4.27246	3.78418	3.84521	0.0305176	-0.0305176	-0.0915527	-0.0305176	0.0610352	-30.5176	0.0305176	0	-0.0305176	-0.0305176	0
33.5	2.99072	4.69971	4.45557	4.5166	4.3335	4.5166	4.27246	4.02832	4.21143	3.84521	3.78418	0.0305176	-0.0610352	-0.0305176	0.0305176	0.0305176	0	0	0	-0.0305176	-0.0305176	-0.0305176
33.6	2.99072	4.82178	4.45557	4.5166	4.3335	4.5166	4.3335	4.02832	4.21143	3.78418	3.72314	-0.0305176	-0.0610352	0	0	0.0610352	0	0.0305176	-0.0305176	0	0.0305176	-0.0610352
33.7	2.86865	4.82178	4.5166	4.5166	4.3335	4.45557	4.39453	4.08936	4.15039	3.72314	3.66211	0	-0.0610352	-0.0915527	0	0	0	0.0305176	0	-0.0610352	0	0
33.8	2.80762	4.82178	4.57764	4.45557	4.21143	4.39453	4.3335	4.15039	4.08936	3.66211	3.66211	-0.0305176	-0.0610352	-0.0305176	0.0305176	-0.0610352	30.5176	0	0	-0.0610352	0	0.0610352
33.9	2.74658	4.69971	4.57764	4.5166	4.15039	4.39453	4.27246	4.21143	3.96728	3.66211	3.72314	0.0305176	-0.0610352	0	0	0	61.0352	0	0	-0.0305176	-0.0305176	0.0305176
34	2.68555	4.57764	4.63867	4.5166	4.15039	4.39453	4.15039	4.21143	3.90625	3.78418	3.72314	0.0610352	-0.0305176	-0.0610352	-0.0305176	0	30.5176	0	0	0	0	0
34.1	2.68555	4.45557	4.69971	4.5166	4.21143	4.3335	4.02832	4.21143	3.78418	3.78418	3.72314	0.0610352	-0.0305176	-0.0915527	0.0305176	0	0	0.0610352	0	0.0305176	0	-0.0305176
34.2	2.74658	4.39453	4.69971	4.5166	4.27246	4.3335	3.90625	4.21143	3.84521	3.78418	3.72314	0	0	-0.0915527	-0.0610352	0.0305176	0	0.0915527	0	0	0	0
34.3	2.86865	4.39453	4.63867	4.45557	4.39453	4.27246	3.90625	4.21143	3.90625	3.72314	3.66211	0	-0.0305176	-0.0305176	0.0305176	0	-61.0352	0.0305176	0	0	0	0.0305176
34.4	2.99072	4.45557	4.63867	4.45557	4.39453	4.21143	3.90625	4.15039	3.90625	3.72314	3.66211	0.0915527	-0.0305176	-0.0305176	0.0305176	0	0	0.0610352	-0.0610352	0	0.0610352	0.0305176
34.5	3.11279	4.5166	4.63867	4.5166	4.39453	4.21143	3.96728	4.08936	3.90625	3.84521	3.66211	0.0305176	-0.0610352	0	0.0305176	0	-30.5176	0.0305176	0	-0.0305176	0	-0.0305176
34.6	3.05176	4.57764	4.69971	4.5166	4.39453	4.21143	3.96728	4.08936	3.78418	3.90625	3.66211	0.0305176	-0.0305176	0	0.0915527	0.0305176	30.5176	0	0.0610352	-0.0610352	0.0610352	0.0305176
34.7	2.99072	4.63867	4.76074	4.57764	4.3335	4.3335	3.96728	4.02832	3.72314	3.96728	3.72314	0.0915527	-0.0610352	-0.0305176	0	-0.0305176	0	-0.0305176	0	-0.0305176	0.0305176	0.0610352
34.8	2.86865	4.63867	4.76074	4.57764	4.27246	4.39453	3.96728	4.02832	3.72314	3.96728	3.72314	0	0.0305176	0.0305176	0.0610352	0.0305176	30.5176	0	0.0610352	-0.0305176	0	0.0305176
34.9	2.80762	4.63867	4.69971	4.57764	4.15039	4.39453	4.02832	4.02832	3.78418	3.90625	3.60107	0.0305176	-0.0305176	-0.0915527	0.0305176	0.0610352	30.5176	0	0.0305176	0	0.0305176	0.0305176
35	2.80762	4.57764	4.57764	4.5166	4.08936	4.39453	4.02832	4.02832	3.90625	3.90625	3.60107	0	0.0610352	-0.0610352	0.0305176	0.0610352	0	0.0610352	0.0305176	0	-0.0305176	0.0305176
35.1	2.86865	4.63867	4.5166	4.5166	4.08936	4.45557	4.15039	4.02832	4.02832	3.78418	3.60107	0.0610352	-0.0305176	-0.0305176	0.0305176	0.0305176	-61.0352	0.0610352	0	-0.0305176	-0.0305176	0
35.2	2.92969	4.69971	4.5166	4.5166	4.21143	4.45557	4.21143	4.02832	4.02832	3.72314	3.66211	0.0610352	-0.0610352	0.0610352	0	0	-61.0352	0.0305176	0.0305176	-0.0305176	-0.0305176	0
35.3	2.99072	4.76074	4.5166	4.57764	4.3335	4.45557	4.3335	4.15039	4.02832	3.60107	3.66211	0.0610352	-0.0305176	0.0305176	0.0305176	0	0	0.0305176	0	0	0.0610352	0.0305176
35.4	2.99072	4.76074	4.5166	4.63867	4.5166	4.45557	4.39453	4.21143	4.08936	3.60107	3.72314	0	-0.0305176	-0.0610352	0.0610352	-0.0305176	-30.5176	0	0	-0.0305176	0.0305176	-0.0305176
35.5	2.99072	4.76074	4.57764	4.69971	4.57764	4.45557	4.3335	4.21143	4.15039	3.66211	3.72314	0	-0.0610352	0	0.0305176	0	30.5176	0	0	0.0305176	0	0
35.6	2.92969	4.69971	4.69971	4.69971	4.57764	4.5166	4.21143	4.21143	4.08936	3.72314	3.72314	0	-0.0610352	-0.0305176	0.0305176	0.0305176	0	0	0.0305176	-0.0305176	-0.0305176	0.0610352
35.7	2.86865	4.76074	4.76074	4.69971	4.5166	4.57764	4.08936	4.15039	4.08936	3.84521	3.72314	0.0305176	-0.0305176	0	-0.0305176	0.0610352	-30.5176	0.0305176	0.0305176	-0.0305176	0.0305176	0.0305176
35.8	2.86865	4.82178	4.88281	4.63867	4.39453	4.5166	4.02832	4.08936	4.02832	3.90625	3.66211	0.0610352	-0.0305176	0	0.0305176	0	0	0	0	-0.0305176	0	0
35.9	2.86865	4.82178	4.94385	4.57764	4.3335	4.45557	4.02832	4.02832	4.02832	4.02832	3.60107	-0.0610352	0.0305176	-0.0305176	0.0305176	-0.0305176	-30.5176	0.0305176	0.0305176	-0.0305176	0.0610352	0
36	2.80762	4.88281	4.94385	4.5166	4.27246	4.39453	3.96728	4.02832	4.02832	4.08936	3.60107	0.0305176	-0.0305176	-0.0305176	0	0.0305176	30.5176	-0.0610352	0.0305176	0	0	0
36.1	2.86865	4.82178	5.00488	4.45557	4.21143	4.3335	3.90625	4.02832	3.96728	4.08936	3.66211	-0.0305176	-0.0305176	-0.0305176	0	0.0305176	0	0	-0.0305176	0	-0.0305176	-0.0610352
36.2	2.99072	4.76074	5.00488	4.5166	4.21143	4.39453	3.90625	4.15039	3.84521	4.02832	3.72314	0	-0.0610352	-0.0305176	-0.0305176	0.0610352	30.5176	0.0610352	0.0305176	0	0	0
36.3	3.11279	4.76074	5.00488	4.5166	4.21143	4.45557	3.90625	4.15039	3.78418	3.96728	3.72314	-0.0305176	0	0.0305176	0.0305176	0	0	0.0305176	0	-0.0610352	0	0.0305176
36.4	3.17383	4.69971	4.94385	4.57764	4.27246	4.45557	4.02832	4.15039	3.78418	3.84521	3.72314	0.0305176	-0.0305176	0.0305176	0.0610352	0.0305176	61.0352	-0.0610352	0	-0.0915527	0.0305176	0.0610352
36.5	3.17383	4.69971	4.88281	4.5166	4.27246	4.45557	4.15039	4.21143	3.90625	3.78418	3.72314	0	0	-0.0305176	-0.0305176	0	30.5176	0	0.0305176	-0.0305176	-0.0305176	0.0305176
36.6	2.99072	4.69971	4.76074	4.5166	4.3335	4.45557	4.15039	4.21143	4.02832	3.78418	3.78418	0.0610352	0.0305176	-0.0305176	0.0305176	0.0305176	30.5176	0	0	0	-0.0305176	0.0305176
36.7	2.80762	4.63867	4.69971	4.57764	4.39453	4.39453	4.08936	4.15039	4.08936	3.78418	3.90625	0	-0.0305176	-0.0305176	-0.0305176	0.0305176	30.5176	0.0305176	0.0305176	0	-0.0305176	-0.0305176
36.8	2.68555	4.57764	4.57764	4.57764	4.39453	4.27246	4.02832	4.15039	4.08936	3.78418	3.96728	0.0610352	-0.0305176	-0.0305176	-0.0305176	-0.0305176	0	0	-0.0305176	-0.0305176	0	-0.0305176
36.9	2.74658	4.57764	4.57764	4.45557	4.3335	4.15039	3.90625	4.08936	4.02832	3.78418	3.84521	0	-0.0305176	0	0	0.0610352	0	0	-0.0305176	-0.0305176	-0.0610352	0.0305176
37	2.74658	4.69971	4.63867	4.39453	4.21143	4.08936	3.90625	4.15039	3.90625	3.78418	3.72314	-0.0915527	0	0	-0.0305176	-0.0305176	30.5176	0.0305176	0	0	0.0305176	0.0610352
37.1	2.80762	4.76074	4.76074	4.45557	4.08936	3.96728	3.84521	4.15039	3.84521	3.84521	3.60107	-0.0610352	0	0.0305176	-0.0305176	-0.0305176	-61.0352	0	0.0305176	0	0.0610352	0
37.2	2.80762	4.82178	4.76074	4.5166	4.15039	4.02832	3.78418	4.08936	3.84521	3.90625	3.60107	-0.0305176	-0.0305176	0	-0.0305176	-0.0305176	30.5176	-0.0305176	0	-0.0305176	0	0.0305176
37.3	2.86865	4.88281	4.76074	4.63867	4.3335	4.21143	3.84521	3.96728	3.84521	3.90625	3.60107	-0.0305176	-0.0305176	0	-0.0305176	0	30.5176	0	0.0305176	0.0610352	0	-0.0305176
37.4	2.92969	4.94385	4.69971	4.69971	4.5166	4.3335	3.96728	3.96728	3.84521	3.84521	3.66211	0	0	-0.0305176	-0.0305176	0	30.5176	0	0.0305176	0	0	0.0305176
37.5	3.05176	4.94385	4.69971	4.69971	4.63867	4.39453	4.08936	4.02832	3.96728	3.78418	3.60107	0.0305176	0.0305176	-0.0305176	0	0.0305176	91.5527	-0.0305176	0.0305176	0	0	0.0610352
37.6	3.11279	4.88281	4.69971	4.76074	4.63867	4.45557	4.21143	4.15039	4.08936	3.90625	3.60107	0.0305176	-0.0305176	0	0.0305176	0.0305176	30.5176	0.0305176	-0.0305176	0.0610352	0	0.0610352
37.7	3.05176	4.88281	4.76074	4.76074	4.57764	4.39453	4.27246	4.15039	4.08936	3.90625	3.66211	-0.0305176	0	0	-0.0610352	-0.0305176	-30.5176	0	0	0	0	0.0305176
37.8	2.92969	4.88281	4.82178	4.76074	4.5166	4.21143	4.27246	4.15039	4.08936	3.90625	3.72314	-0.0305176	0	0.0305176	0	0	-30.5176	0.0305176	-0.0305176	0.0305176	-0.0305176	0
37.9	2.80762	4.88281	4.82178	4.76074	4.39453	4.08936	4.27246	4.15039	4.02832	3.90625	3.78418	-0.0305176	0.0305176	0.0305176	0.0305176	-0.0305176	0	0.0610352	0	0	0	0
38	2.74658	4.82178	4.82178	4.69971	4.27246	3.96728	4.21143	4.08936	4.02832	3.84521	3.84521	-0.0305176	-0.0305176	0.0305176	0	-0.0610352	0	0	-0.0305176	0	-0.0305176	0.0610352
38.1	2.68555	4.82178	4.82178	4.69971	4.21143	3.96728	4.08936	4.08936	4.02832	3.84521	3.90625	0	-0.0610352	-0.0305176	-0.0305176	-0.0305176	0	-0.0610352	0.0305176	-0.0305176	0.0305176	0
38.2	2.74658	4.82178	4.82178	4.63867	4.08936	4.02832	4.02832	4.02832	3.96728	3.84521	3.90625	-0.0305176	-0.0305176	-0.0305176	0	0	-30.5176	0	0.0305176	0.0305176	0.0305176	0.0305176
38.3	2.86865	4.76074	4.76074	4.57764	4.08936	4.08936	3.96728	4.08936	3.90625	3.78418	3.90625	0.0305176	0	-0.0305176	-0.0610352	0.0305176	0	-0.0305176	0.0610352	0	-0.0305176	0
38.4	2.92969	4.76074	4.69971	4.57764	4.15039	4.21143	3.96728	4.08936	3.90625	3.78418	3.84521	0	0.0915527	0	-0.0305176	0.0305176	61.0352	-0.0915527	0.0305176	0.0610352	0	-0.0305176
38.5	2.92969	4.76074	4.57764	4.57764	4.27246	4.27246	4.02832	4.08936	3.96728	3.84521	3.84521	-0.0305176	0.0305176	0.0610352	-0.0305176	0.0610352	-30.5176	0.0305176	0	0	0	0
38.6	2.99072	4.69971	4.57764	4.63867	4.3335	4.3335	4.02832	4.08936	4.02832	3.84521	3.84521	0.0305176	0	0.0305176	0.0305176	-0.0610352	-61.0352	0.0610352	0.0305176	0.0305176	-0.0305176	0
38.7	2.99072	4.63867	4.57764	4.63867	4.3335	4.3335	4.02832	4.15039	4.02832	3.84521	3.84521	-0.0610352	0.0305176	0.0610352	-0.0305176	0	-30.5176	0.0305176	0	0	-0.0305176	0
38.8	2.99072	4.63867	4.63867	4.69971	4.3335	4.3335	4.02832	4.21143	4.02832	3.78418	3.84521	-0.0305176	0	0.0305176	0.0305176	-0.0305176	-30.5176	0	0.0305176	-0.0610352	-0.0610352	-0.0305176
38.9	2.99072	4.69971	4.69971	4.69971	4.27246	4.3335	4.02832	4.21143	4.02832	3.72314	3.84521	-0.0305176	0	0	-0.0610352	-0.0915527	-30.5176	-0.0305176	-0.0305176	-0.0305176	0	-0.0305176
39	2.99072	4.76074	4.82178	4.69971	4.21143	4.3335	4.02832	4.21143	4.02832	3.66211	3.84521	-0.0305176	0	0.0305176	-0.0305176	-0.0305176	0	0	-0.0610352	-0.0305176	0	-0.0305176
39.1	2.92969	4.76074	4.88281	4.69971	4.08936	4.27246	4.02832	4.15039	3.96728	3.66211	3.72314	0	-0.0305176	0.0305176	-0.0610352	-0.0915527	-91.5527	-0.0305176	0	0	0	0.0305176
39.2	2.92969	4.76074	4.94385	4.69971	4.08936	4.21143	4.08936	4.21143	4.02832	3.66211	3.60107	-0.0305176	0.0305176	-0.0610352	-0.0305176	-0.0610352	0	-0.0305176	-0.0305176	-0.0305176	-0.0305176	0.0610352
39.3	2.92969	4.76074	4.88281	4.63867	4.15039	4.15039	4.15039	4.21143	4.08936	3.72314	3.54004	-0.0305176	0.0915527	-0.0305176	-0.0610352	-0.0610352	0	0.0610352	0	0	-0.0610352	-0.0305176
39.4	2.92969	4.76074	4.82178	4.63867	4.21143	4.15039	4.21143	4.27246	4.21143	3.84521	3.479	0	0.0610352	0.0610352	-0.0305176	0	-30.5176	0	0	-0.0305176	0	-0.0305176
39.5	2.92969	4.63867	4.76074	4.63867	4.27246	4.15039	4.21143	4.3335	4.21143	3.90625	3.54004	0	0	-0.0305176	0	-0.0305176	-61.0352	-0.0305176	-0.0305176	0	0	-0.0610352
39.6	2.86865	4.63867	4.69971	4.63867	4.21143	4.15039	4.21143	4.3335	4.15039	3.96728	3.66211	-0.0610352	0.0305176	0.0305176	0	0	0	-0.0305176	-0.0610352	0	0.0305176	0
39.7	2.86865	4.63867	4.69971	4.63867	4.15039	4.15039	4.08936	4.3335	4.08936	3.90625	3.72314	0	0	0	0.0610352	-0.0305176	-30.5176	0.0305176	-0.0610352	0	0.0305176	-0.0610352
39.8	2.80762	4.69971	4.63867	4.63867	4.15039	4.15039	4.02832	4.3335	4.02832	3.84521	3.78418	-0.0915527	-0.0305176	0	-0.0305176	-0.0610352	-30.5176	0	-0.0610352	-0.0305176	-0.0915527	0
39.9	2.80762	4.69971	4.63867	4.63867	4.15039	4.15039	3.96728	4.3335	3.96728	3.78418	3.78418	0	0	0.0305176	-0.0305176	-0.0610352	0	-0.0610352	-0.0305176	-0.0305176	-0.0610352	0.0610352
40	2.80762	4.69971	4.69971	4.63867	4.15039	4.08936	3.96728	4.3335	4.02832	3.72314	3.72314	-0.0305176	-0.0305176	0.0305176	-0.0610352	-0.0305176	-61.0352	-0.0610352	0	0.0305176	-0.0305176	-0.0305176
40.1	2.80762	4.63867	4.76074	4.63867	4.15039	4.15039	4.02832	4.27246	4.02832	3.78418	3.72314	0.0610352	0	0	-0.0610352	0.0305176	-30.5176	-0.0305176	-0.0305176	0	-0.0305176	0
40.2	2.80762	4.57764	4.76074	4.63867	4.21143	4.15039	4.08936	4.21143	4.02832	3.84521	3.72314	-0.0305176	0.0915527	-0.0305176	0.0305176	0.0305176	30.5176	0.0305176	0	0.0305176	0	-0.0305176
40.3	2.92969	4.57764	4.82178	4.69971	4.21143	4.15039	4.08936	4.21143	4.02832	3.90625	3.66211	-0.0305176	0.0305176	0	-0.0305176	0	0	-0.0305176	-0.0610352	0	-0.0305176	-0.0305176
40.4	2.92969	4.63867	4.82178	4.82178	4.21143	4.08936	4.15039	4.27246	4.02832	3.90625	3.60107	-0.0610352	0.0305176	-0.0305176	-0.0915527	-0.0305176	-61.0352	0	-0.0305176	0.0305176	0	-0.0915527
40.5	2.92969	4.76074	4.88281	4.94385	4.21143	4.08936	4.15039	4.3335	4.02832	3.90625	3.60107	0	-0.0305176	0.0610352	-0.0305176	-0.0305176	-30.5176	-0.0305176	-0.0610352	0	0	-0.0305176
40.6	2.86865	4.76074	4.82178	5.00488	4.21143	4.15039	4.21143	4.3335	4.08936	3.90625	3.66211	-0.0915527	0	0.0305176	-0.0610352	0	-61.0352	0	0	0.0610352	-0.0305176	0
40.7	2.86865	4.76074	4.82178	5.00488	4.15039	4.15039	4.21143	4.27246	4.08936	3.84521	3.78418	0.0305176	0	0.0610352	-0.0610352	-0.0305176	0	-0.0915527	-0.0305176	0	-0.0610352	0
40.8	2.86865	4.76074	4.76074	5.00488	4.15039	4.15039	4.15039	4.15039	4.15039	3.78418	3.84521	-0.0305176	0.0305176	0.0305176	-0.0915527	-0.0305176	-30.5176	-0.0305176	-0.0305176	0.0305176	0	0
40.9	2.80762	4.76074	4.76074	5.00488	4.15039	4.15039	4.08936	4.08936	4.15039	3.78418	3.84521	0.0610352	-0.0915527	0	0	0	0	-0.0915527	-0.0305176	0.0610352	0.0305176	0
41	2.80762	4.82178	4.69971	5.06592	4.21143	4.15039	4.02832	4.08936	4.21143	3.84521	3.90625	0	0.0305176	0.0305176	-0.0915527	0	-30.5176	-0.0610352	0.0610352	0.0610352	0	0.0305176
41.1	2.80762	4.82178	4.69971	5.06592	4.27246	4.21143	4.02832	4.15039	4.21143	3.84521	3.90625	0.0305176	0.0305176	0.0305176	-0.0305176	0	30.5176	0.0610352	-0.0305176	0.0305176	-0.0305176	0
41.2	2.80762	4.82178	4.69971	5.00488	4.3335	4.27246	4.02832	4.15039	4.08936	3.84521	4.02832	-0.0305176	0.0305176	0.0305176	-0.0305176	0	-30.5176	0.0305176	0	0.0305176	0	-0.0305176
41.3	2.74658	4.82178	4.69971	4.94385	4.39453	4.3335	4.08936	4.21143	4.02832	3.72314	4.08936	0	0.0305176	0.0305176	0.0305176	-0.0610352	-30.5176	0.0305176	-0.0305176	-0.0305176	0	-0.0915527
41.4	2.74658	4.76074	4.69971	4.82178	4.39453	4.39453	4.08936	4.15039	4.02832	3.60107	4.15039	-0.0610352	0.0305176	0.0915527	-0.0305176	-0.0305176	-30.5176	0	-0.0610352	0.0305176	-0.0305176	-0.0610352
41.5	2.80762	4.63867	4.69971	4.69971	4.39453	4.5166	4.02832	4.15039	4.02832	3.60107	4.08936	-0.0305176	0	0	-0.0610352	-0.0610352	0	-0.0305176	-0.0305176	0.0305176	0.0305176	-0.0305176
41.6	2.86865	4.57764	4.69971	4.57764	4.3335	4.5166	3.96728	4.15039	3.96728	3.66211	3.96728	-0.0610352	-0.0305176	0.0305176	-0.0610352	-0.0305176	0	-0.0305176	-0.0305176	0.0610352	0	-0.0610352
41.7	2.86865	4.57764	4.69971	4.5166	4.27246	4.45557	3.90625	4.08936	3.84521	3.72314	3.90625	0	0	0.0305176	-0.0305176	0	0	-0.0610352	-0.0305176	0.0305176	0	0.0305176
41.8	2.92969	4.63867	4.76074	4.57764	4.21143	4.39453	3.84521	4.08936	3.78418	3.78418	3.90625	0	0.0915527	0.0305176	0	-0.0305176	0	-0.0305176	-0.0305176	0.0610352	0	-0.0305176
41.9	2.92969	4.69971	4.82178	4.57764	4.27246	4.27246	3.84521	4.15039	3.84521	3.78418	3.90625	0.0305176	0.0305176	0.0305176	-0.0610352	-0.0305176	0	0	0	0.0610352	0	0
42	2.99072	4.76074	4.88281	4.63867	4.3335	4.21143	3.90625	4.15039	3.96728	3.84521	3.84521	0	0.0610352	0.0305176	0	0.0305176	-30.5176	-0.0305176	0	0.0305176	-0.0305176	-0.0305176
42.1	3.11279	4.76074	4.82178	4.63867	4.3335	4.21143	3.90625	4.15039	4.02832	3.90625	3.84521	-0.0915527	0.0305176	0.0305176	-0.0305176	-0.0305176	-30.5176	0	0	0.0610352	0	0
42.2	3.17383	4.82178	4.76074	4.57764	4.39453	4.27246	3.84521	4.15039	4.08936	3.96728	3.78418	-0.0305176	0.0610352	0.0305176	-0.0305176	-0.0610352	-30.5176	-0.0610352	-0.0305176	0	0	-0.0610352
42.3	3.23486	4.82178	4.63867	4.5166	4.39453	4.39453	3.84521	4.15039	4.08936	3.90625	3.78418	-0.0610352	0.0305176	0.0610352	0	-0.0305176	-30.5176	-0.0305176	-0.0915527	0.0305176	-0.0610352	-0.0915527
42.4	3.35693	4.82178	4.57764	4.5166	4.39453	4.5166	3.78418	4.15039	4.02832	3.84521	3.78418	-0.0610352	0.0305176	0.0305176	-0.0305176	-0.0610352	-30.5176	0	-0.0305176	0.0305176	-0.0305176	-0.0305176
42.5	3.35693	4.88281	4.57764	4.5166	4.39453	4.57764	3.84521	4.15039	4.08936	3.72314	3.72314	-0.0610352	0	0.0305176	-0.0610352	-0.0305176	-91.5527	-0.0305176	-0.0610352	0.0305176	0.0305176	-0.0305176
42.6	3.2959	4.94385	4.63867	4.57764	4.39453	4.57764	3.84521	4.15039	4.02832	3.72314	3.72314	-0.0305176	0.0305176	0	-0.0610352	-0.0915527	-30.5176	-0.0305176	0	0.0305176	-0.0305176	0.0305176
42.7	3.23486	5.00488	4.69971	4.57764	4.27246	4.5166	3.78418	4.15039	4.02832	3.78418	3.72314	-0.0305176	0.0915527	0	-0.0305176	0	30.5176	-0.0305176	0	0.0610352	-0.0610352	-0.0305176
42.8	3.11279	4.94385	4.76074	4.57764	4.21143	4.39453	3.72314	4.15039	4.02832	3.84521	3.78418	0	0.0610352	0	-0.0305176	-0.0305176	0	-0.0305176	-0.0305176	0.0305176	0	0
42.9	3.05176	4.94385	4.76074	4.57764	4.15039	4.27246	3.66211	4.15039	3.96728	3.90625	3.84521	-0.0305176	0.0305176	0.0305176	0.0305176	0	-30.5176	-0.0305176	-0.0305176	0	-0.0305176	-0.0305176
43	3.05176	4.94385	4.82178	4.63867	4.15039	4.21143	3.66211	4.21143	3.90625	3.90625	3.84521	-0.0305176	0.0915527	0.0305176	-0.0305176	-0.0305176	-61.0352	0	-0.0305176	0.0305176	0	-0.0305176
43.1	3.05176	4.88281	4.88281	4.63867	4.15039	4.27246	3.72314	4.21143	3.96728	3.90625	3.78418	-0.0610352	0.0305176	0.0610352	-0.0610352	0	-61.0352	0.0305176	-0.0305176	-0.0610352	0	0
43.2	3.11279	4.88281	4.88281	4.69971	4.08936	4.27246	3.84521	4.21143	4.02832	3.90625	3.72314	-0.0610352	0.0305176	0	-0.0305176	-0.0610352	-61.0352	-0.0305176	-0.12207	0	0	-0.0610352
43.3	3.11279	4.88281	4.88281	4.82178	4.08936	4.3335	3.96728	4.27246	3.96728	3.96728	3.72314	-0.0610352	0.0305176	0.0305176	-0.0305176	-0.0305176	0	-0.0305176	0	0	0	-0.0610352
43.4	3.05176	4.82178	4.88281	4.94385	4.15039	4.39453	3.96728	4.27246	3.96728	3.90625	3.72314	-0.0610352	-0.0305176	-0.0305176	-0.0610352	0	30.5176	-0.0305176	0	0.0610352	0	0
43.5	2.92969	4.76074	4.88281	5.00488	4.21143	4.45557	3.96728	4.3335	3.96728	3.90625	3.72314	0	0	0.0915527	-0.0610352	0	0	0	0	0.0305176	-0.0305176	-0.0305176
43.6	2.92969	4.76074	4.88281	5.06592	4.27246	4.45557	4.02832	4.39453	4.08936	3.90625	3.78418	0	-0.0610352	0.0305176	-0.0305176	-0.0305176	-30.5176	0	-0.0305176	0	-0.0610352	-0.0610352
43.7	2.99072	4.69971	4.88281	5.06592	4.3335	4.45557	4.08936	4.45557	4.15039	3.90625	3.78418	-0.0305176	0.0305176	-0.0305176	-0.0610352	-0.0305176	-30.5176	0	-0.0305176	0	-0.0305176	-0.0610352
43.8	3.11279	4.63867	4.76074	5.00488	4.39453	4.45557	4.08936	4.45557	4.15039	3.90625	3.78418	0	0.0305176	0	-0.0915527	0.0305176	-30.5176	-0.0305176	0	0	0	-0.0610352
43.9	3.23486	4.57764	4.76074	4.88281	4.39453	4.5166	4.08936	4.39453	4.02832	3.90625	3.72314	-0.0610352	0.0305176	-0.0305176	0	0.0305176	-30.5176	-0.0305176	-0.0610352	0	-0.0610352	-0.0610352
44	3.2959	4.63867	4.76074	4.76074	4.45557	4.57764	4.08936	4.39453	3.96728	3.90625	3.66211	0	0.0610352	0.0305176	0	0.0305176	0	-0.0305176	-0.0305176	0.0305176	-0.0305176	-0.0305176
44.1	3.23486	4.69971	4.82178	4.69971	4.5166	4.63867	4.08936	4.3335	3.96728	3.90625	3.66211	-0.0610352	0.0305176	0	-0.0305176	-0.0305176	-61.0352	0	-0.0610352	0.0305176	0.0610352	-0.0305176
44.2	3.11279	4.63867	4.82178	4.69971	4.5166	4.69971	4.08936	4.27246	4.02832	3.96728	3.72314	-0.0305176	-0.0305176	0.0305176	-0.0610352	0	-30.5176	0	-0.0305176	0	0	-0.0305176
44.3	3.05176	4.57764	4.76074	4.63867	4.5166	4.63867	4.02832	4.27246	4.08936	3.90625	3.72314	-0.0305176	-0.0610352	0	-0.0305176	0	30.5176	-0.0305176	-0.0305176	0.0305176	-0.0305176	0.0305176
44.4	2.92969	4.57764	4.76074	4.63867	4.5166	4.63867	4.02832	4.21143	4.15039	3.84521	3.84521	-0.0305176	0.0305176	0	-0.0305176	0.0610352	-30.5176	-0.0305176	0.0305176	0.0305176	-0.0610352	0
44.5	2.92969	4.63867	4.76074	4.63867	4.39453	4.57764	3.96728	4.21143	4.15039	3.84521	3.96728	0.0610352	-0.0305176	0.0305176	-0.0305176	0.0305176	0	0	0.0305176	0.0610352	-0.0305176	0.0305176
44.6	2.86865	4.76074	4.76074	4.63867	4.3335	4.57764	3.96728	4.21143	4.02832	3.84521	4.02832	0	-0.0305176	-0.0305176	-0.0305176	-0.0305176	0	0	-0.0305176	0.0610352	-0.0610352	-0.0305176
44.7	2.86865	4.88281	4.82178	4.63867	4.27246	4.5166	3.96728	4.27246	3.96728	3.84521	4.08936	0.0610352	0.0305176	0.0305176	0	0	-30.5176	0.0305176	-0.0305176	0	0	0
44.8	2.99072	4.94385	4.82178	4.57764	4.27246	4.5166	3.96728	4.27246	3.90625	3.84521	4.02832	0	0	0.0610352	-0.0305176	-0.0305176	-61.0352	0	-0.0305176	0.0305176	0.0610352	-0.0610352
44.9	3.17383	5.00488	4.76074	4.57764	4.3335	4.5166	3.90625	4.39453	3.96728	3.84521	3.96728	-0.0305176	0.0305176	0	-0.0305176	-0.0305176	30.5176	0.0305176	-0.0305176	0.0305176	-0.0610352	-0.0610352
45	3.11279	5.06592	4.88281	4.57764	4.45557	4.39453	3.84521	4.5166	3.90625	3.78418	3.90625	-0.0305176	-0.0305176	0	0	-0.0305176	30.5176	0.0305176	-0.0305176	-0.0305176	0	0
45.1	2.99072	4.94385	5.00488	4.76074	4.57764	4.39453	3.78418	4.63867	3.90625	3.72314	3.90625	0	-0.0305176	-0.0305176	0	0	0	-0.0305176	0	0	0	0.0305176
45.2	2.92969	4.82178	5.06592	4.82178	4.69971	4.45557	3.78418	4.69971	3.84521	3.72314	3.90625	-0.0610352	-0.0305176	0	0	0.0305176	30.5176	-0.0610352	0.0305176	0.0610352	-0.0305176	0
45.3	2.92969	4.69971	5.12695	4.76074	4.76074	4.57764	3.90625	4.63867	3.84521	3.72314	3.96728	0	0.0305176	-0.0610352	0	0.0305176	30.5176	-0.0305176	0.0305176	0.0305176	-0.0305176	0
45.4	2.99072	4.69971	5.12695	4.69971	4.69971	4.5166	4.02832	4.57764	3.90625	3.78418	4.02832	0.0915527	0	0	0	0	30.5176	-0.0305176	0	0.0305176	-0.0305176	0
45.5	3.05176	4.69971	5.06592	4.63867	4.57764	4.39453	4.08936	4.5166	4.02832	3.84521	4.08936	-0.0305176	0.0305176	0	0	0.0610352	0	0	0	-0.0305176	0.0305176	0.0610352
45.6	3.11279	4.69971	5.00488	4.63867	4.57764	4.27246	4.02832	4.45557	4.15039	3.90625	4.08936	-0.0305176	0.0305176	0	0	0	-30.5176	0	0	-0.0305176	-0.0305176	-0.0610352
45.7	3.11279	4.76074	4.88281	4.63867	4.57764	4.21143	3.90625	4.39453	4.15039	3.96728	4.08936	0.0305176	0	0	0	-0.0305176	-30.5176	0.0610352	0	0	0	-0.0610352
45.8	3.11279	4.82178	4.88281	4.69971	4.57764	4.21143	3.78418	4.3335	4.02832	3.96728	4.02832	-0.0610352	0.0305176	0.0305176	0	-0.0610352	-30.5176	0.0305176	0	-0.0610352	-0.0305176	0
45.9	3.11279	4.88281	4.82178	4.69971	4.5166	4.3335	3.72314	4.3335	3.96728	3.96728	3.84521	-0.0915527	0.0305176	0	0	-0.0610352	0	0	0.0305176	0	0.0305176	0
46	3.05176	4.82178	4.82178	4.69971	4.5166	4.39453	3.72314	4.27246	3.90625	3.84521	3.78418	0.0305176	-0.0305176	-0.0305176	0	-0.0305176	0	-0.0610352	0	0.0305176	0.0305176	-0.0610352
46.1	2.99072	4.88281	4.76074	4.69971	4.45557	4.45557	3.78418	4.15039	3.90625	3.78418	3.72314	0.0915527	-0.0610352	-0.0305176	0	0	30.5176	-0.0305176	0.0305176	0.0305176	0	-0.0305176
46.2	2.99072	4.88281	4.76074	4.63867	4.45557	4.45557	3.90625	4.15039	3.96728	3.72314	3.78418	-0.0305176	0	0	0	0.0305176	91.5527	-0.0305176	-0.0305176	-0.0305176	0	-0.0610352
46.3	3.05176	4.82178	4.76074	4.69971	4.39453	4.45557	3.96728	4.15039	4.02832	3.66211	3.84521	0	0.0305176	-0.0305176	-0.0305176	0	30.5176	0	0	0	-0.0305176	0
46.4	3.05176	4.76074	4.69971	4.76074	4.3335	4.5166	4.02832	4.21143	4.08936	3.66211	3.90625	-0.0305176	0.0305176	0	0.0305176	0	-30.5176	0.0915527	-0.0305176	0.0305176	0	0.0305176
46.5	3.05176	4.69971	4.69971	4.76074	4.3335	4.63867	3.96728	4.27246	4.08936	3.72314	3.96728	0	0.0610352	0.0305176	0.0305176	-0.0610352	-30.5176	0	0.0305176	-0.0610352	-0.0610352	0
46.6	3.05176	4.69971	4.69971	4.82178	4.39453	4.63867	3.96728	4.39453	4.02832	3.78418	3.96728	-0.0305176	0.0305176	0.0305176	-0.0305176	-0.0610352	-30.5176	0.0305176	0	-0.0305176	0	0
46.7	3.11279	4.76074	4.76074	4.82178	4.45557	4.57764	3.96728	4.45557	3.90625	3.84521	3.90625	-0.0305176	0.0305176	-0.0305176	0.0610352	-0.0305176	-30.5176	0.0305176	0	-0.0305176	0.0610352	0
46.8	3.17383	4.82178	4.88281	4.82178	4.5166	4.45557	3.96728	4.5166	3.90625	3.84521	3.90625	0	-0.0305176	-0.0305176	0	0.0305176	0	0	0.0305176	0	-0.0305176	0
46.9	3.11279	4.88281	5.00488	4.76074	4.57764	4.3335	4.02832	4.45557	3.96728	3.90625	3.84521	-0.0305176	0	-0.0305176	0	-0.0305176	30.5176	-0.0305176	0	0.0305176	-0.0305176	0
47	3.05176	4.88281	5.06592	4.76074	4.57764	4.3335	4.08936	4.3335	4.02832	3.84521	3.84521	0	-0.0305176	-0.0305176	0	0.0305176	30.5176	-0.0305176	-0.0305176	-0.0610352	-0.0305176	0
47.1	3.05176	4.88281	5.06592	4.69971	4.57764	4.39453	4.08936	4.21143	4.08936	3.78418	3.78418	0	0	-0.0610352	-0.0915527	0.0610352	0	0	0.0610352	-0.0610352	-0.0305176	0
47.2	3.05176	4.88281	5.00488	4.63867	4.5166	4.39453	4.02832	4.21143	4.08936	3.78418	3.72314	-0.0305176	-0.0305176	-0.0305176	0	0.0305176	0	-0.0305176	0	0.0305176	-0.0610352	0.0305176
47.3	3.11279	4.88281	4.94385	4.57764	4.45557	4.39453	3.90625	4.3335	4.02832	3.84521	3.72314	0	0.0305176	-0.0305176	-0.0305176	0.0305176	0	-0.0305176	0.0915527	0	0.0305176	0
47.4	3.17383	4.88281	4.82178	4.57764	4.39453	4.3335	3.84521	4.39453	3.96728	3.90625	3.72314	-0.0305176	-0.0305176	0	0.0305176	0.0305176	-30.5176	0.0305176	-0.0305176	0	0.0305176	0
47.5	3.23486	4.82178	4.76074	4.57764	4.39453	4.3335	3.78418	4.5166	3.84521	3.90625	3.78418	-0.0305176	0	0	-0.0305176	0.0305176	0	0	0	0	0.0305176	0
47.6	3.23486	4.88281	4.76074	4.57764	4.39453	4.39453	3.78418	4.45557	3.78418	3.90625	3.84521	0	0	0	-0.0305176	-0.0305176	-30.5176	0.0305176	-0.0305176	0	0	0
47.7	3.2959	4.88281	4.82178	4.63867	4.45557	4.39453	3.84521	4.39453	3.72314	3.90625	3.84521	-0.0305176	-0.0305176	-0.0610352	-0.0610352	0.0305176	0	-0.0305176	0.0610352	0	-0.0305176	-0.0305176
47.8	3.2959	4.88281	4.88281	4.63867	4.45557	4.45557	3.90625	4.3335	3.72314	3.84521	3.78418	0.0305176	-0.0610352	-0.0305176	-0.0305176	0.0915527	30.5176	0.0610352	0.0305176	0	0	0.0305176
47.9	3.2959	4.82178	4.94385	4.63867	4.5166	4.45557	3.96728	4.3335	3.72314	3.78418	3.66211	0	0.0305176	-0.0305176	-0.0915527	0	0	-0.0305176	0.0915527	0.0305176	-0.0610352	0
48	3.17383	4.76074	4.94385	4.5166	4.5166	4.45557	3.90625	4.3335	3.72314	3.78418	3.66211	0	-0.0610352	-0.0610352	-0.0610352	0.0305176	61.0352	0.0305176	0.0610352	-0.0610352	0.0305176	0.0305176
48.1	3.11279	4.69971	4.88281	4.5166	4.45557	4.39453	3.84521	4.3335	3.78418	3.78418	3.72314	0	-0.0305176	-0.0305176	0	0	30.5176	0	0.0305176	-0.0305176	0.0610352	-0.0610352
48.2	3.05176	4.76074	4.88281	4.45557	4.3335	4.39453	3.78418	4.3335	3.90625	3.84521	3.84521	-0.0305176	-0.0610352	-0.0305176	0.0305176	-0.0305176	0	-0.0305176	-0.0305176	0	-0.0305176	0
48.3	3.11279	4.82178	4.88281	4.5166	4.27246	4.45557	3.72314	4.39453	4.02832	3.90625	3.90625	0	-0.0305176	0.0305176	0.0305176	0.0305176	30.5176	0	-0.0305176	-0.0305176	0.0305176	-0.0305176
48.4	3.05176	4.82178	4.94385	4.57764	4.27246	4.5166	3.72314	4.39453	4.08936	4.02832	3.90625	0.0610352	-0.0305176	-0.0305176	-0.0305176	-0.0305176	-30.5176	0.0305176	0	-0.0305176	0	0.0305176
48.5	3.05176	4.82178	4.94385	4.57764	4.3335	4.5166	3.72314	4.3335	4.21143	4.08936	3.84521	0	-0.0610352	0	0.0610352	-0.0610352	0	0	-0.0305176	-0.0610352	0.0305176	-0.0305176
48.6	2.99072	4.82178	4.94385	4.57764	4.39453	4.5166	3.78418	4.21143	4.27246	4.08936	3.84521	0.0305176	-0.0610352	0	0	0	0	0	0.0305176	0	0	0
48.7	2.99072	4.88281	4.94385	4.57764	4.5166	4.45557	3.90625	4.02832	4.27246	4.08936	3.84521	0	-0.0610352	0.0305176	0.0610352	0.0610352	30.5176	-0.0305176	0	-0.0305176	0	0
48.8	3.05176	4.88281	4.88281	4.5166	4.5166	4.39453	4.02832	3.96728	4.21143	4.02832	3.78418	0.0610352	-0.0610352	-0.0305176	0	0.0305176	30.5176	-0.0305176	0.0305176	0	-0.0305176	0
48.9	3.05176	4.94385	4.88281	4.5166	4.39453	4.3335	4.02832	4.02832	4.15039	3.90625	3.66211	0	0.0305176	-0.0610352	0.0915527	0.0305176	61.0352	0	-0.0305176	0.0610352	0.0305176	0
49	3.05176	4.88281	4.76074	4.45557	4.3335	4.3335	3.96728	4.08936	4.08936	3.78418	3.66211	0.0610352	-0.0305176	0.0305176	0.0610352	0.0610352	30.5176	0.0305176	0.0305176	-0.0610352	0.0915527	0.0305176
49.1	2.99072	4.88281	4.69971	4.45557	4.27246	4.3335	3.90625	4.21143	4.02832	3.72314	3.66211	0.0305176	0	0.0305176	0.0610352	0	0	0.0305176	-0.0305176	-0.0610352	0.0610352	0
49.2	2.99072	4.82178	4.63867	4.45557	4.27246	4.27246	3.90625	4.27246	4.02832	3.72314	3.72314	-0.0305176	0	0	0.0305176	-0.0305176	-30.5176	0.0305176	0	-0.0610352	0	0
49.3	2.99072	4.76074	4.63867	4.5166	4.27246	4.3335	3.90625	4.3335	4.02832	3.72314	3.72314	0.0610352	-0.0305176	0	0.0305176	-0.0305176	0	0.0305176	-0.0305176	-0.0610352	0	0
49.4	3.05176	4.76074	4.63867	4.57764	4.3335	4.39453	3.90625	4.39453	4.02832	3.72314	3.72314	0.0305176	-0.0305176	-0.0610352	0	0.0610352	30.5176	0.0305176	0.0305176	-0.0305176	0.0305176	0.0610352
49.5	3.05176	4.82178	4.69971	4.57764	4.3335	4.5166	3.90625	4.45557	4.02832	3.84521	3.72314	0.0305176	-0.0610352	0	0.0305176	0	0	-0.0305176	0	0	0	0
49.6	2.99072	4.76074	4.76074	4.63867	4.3335	4.5166	3.90625	4.45557	4.02832	3.84521	3.72314	0.0305176	-0.0610352	0.0305176	0	0	61.0352	-0.0305176	0.0305176	0.0610352	0	0
49.7	2.99072	4.69971	4.69971	4.63867	4.45557	4.5166	3.96728	4.39453	4.02832	3.84521	3.72314	0.0610352	0.0305176	-0.0305176	0.0305176	0	0	0	0	-0.0305176	0.0305176	0
49.8	2.99072	4.57764	4.69971	4.57764	4.57764	4.45557	3.96728	4.3335	4.02832	3.84521	3.72314	0	-0.0305176	-0.0610352	0	0	30.5176	0	0.0610352	-0.0305176	0	0.0305176
49.9	3.05176	4.5166	4.69971	4.57764	4.57764	4.3335	3.96728	4.27246	3.96728	3.78418	3.72314	0	0.0305176	0	0.0610352	0.0305176	0	0.0305176	0.0610352	-0.0305176	0.0305176	0
50	3.11279	4.57764	4.76074	4.57764	4.57764	4.27246	3.84521	4.27246	3.96728	3.72314	3.72314	0.0305176	0	-0.0305176	0.0305176	0.0305176	0	0.0610352	0.0305176	-0.0610352	0.0610352	0.0305176
50.1	3.17383	4.57764	4.76074	4.63867	4.5166	4.3335	3.78418	4.27246	3.96728	3.66211	3.84521	0	-0.0305176	0	0.0305176	0	0	0.0305176	0.0305176	-0.0305176	0.0610352	0
50.2	3.2959	4.57764	4.69971	4.69971	4.5166	4.39453	3.78418	4.21143	3.96728	3.66211	3.90625	0.0305176	-0.0610352	0	0.0305176	0	-61.0352	0.0305176	0.0305176	-0.0915527	0	0
50.3	3.2959	4.57764	4.69971	4.63867	4.39453	4.39453	3.84521	4.21143	3.96728	3.66211	3.90625	-0.0305176	-0.0915527	0	0	0	30.5176	-0.0305176	0.0610352	-0.0305176	0.0305176	0
50.4	3.23486	4.57764	4.63867	4.63867	4.3335	4.39453	3.96728	4.21143	3.96728	3.78418	3.90625	0	-0.0610352	-0.0915527	-0.0305176	0.0610352	91.5527	-0.0305176	0.0305176	-0.0305176	0	0.0305176
50.5	3.11279	4.57764	4.63867	4.57764	4.27246	4.39453	4.02832	4.27246	3.96728	3.84521	3.84521	-0.0305176	-0.0610352	-0.12207	0	0.0305176	61.0352	-0.0305176	0.0915527	0	0.0305176	0
50.6	2.99072	4.63867	4.63867	4.57764	4.27246	4.45557	4.08936	4.21143	4.02832	3.90625	3.84521	-0.0305176	0	-0.0610352	-0.0305176	0.0610352	122.07	0.0305176	0.0915527	0	0	0.0305176
50.7	2.92969	4.63867	4.69971	4.5166	4.27246	4.39453	4.08936	4.21143	4.08936	3.90625	3.84521	0	0	-0.0610352	0.0305176	0	30.5176	0	0.0610352	0	0	0
50.8	2.99072	4.69971	4.63867	4.39453	4.27246	4.39453	4.15039	4.15039	4.02832	3.90625	3.84521	0	0	-0.0305176	0.0305176	0.0305176	30.5176	0.0305176	-0.0305176	-0.0305176	0.0305176	0.0305176
50.9	3.05176	4.76074	4.63867	4.39453	4.3335	4.27246	4.15039	4.08936	3.90625	3.84521	3.78418	0.0305176	0	-0.0305176	0.0305176	0.0305176	-30.5176	0.0610352	0	-0.0305176	0.0305176	0
51	3.11279	4.82178	4.63867	4.45557	4.3335	4.27246	4.21143	4.02832	3.84521	3.84521	3.78418	-0.0305176	-0.0610352	0	0.0915527	0.0915527	30.5176	0.0305176	0.0305176	-0.0305176	-0.0305176	-0.0305176
51.1	3.17383	4.82178	4.63867	4.57764	4.27246	4.27246	4.08936	4.08936	3.72314	3.84521	3.78418	-0.0305176	-0.0305176	-0.0610352	0.0305176	0.0305176	0	-0.0610352	0.0305176	-0.0305176	0.0305176	0.0305176
51.2	3.17383	4.76074	4.69971	4.69971	4.27246	4.27246	4.02832	4.08936	3.78418	3.84521	3.72314	0	-0.0305176	-0.0610352	-0.0305176	0.0305176	61.0352	-0.0305176	0.0305176	0.0305176	-0.0610352	0.0610352
51.3	3.11279	4.69971	4.76074	4.69971	4.27246	4.27246	3.90625	4.21143	3.90625	3.78418	3.72314	0	-0.0610352	-0.0610352	0	0.0305176	30.5176	-0.0305176	0	0	-0.0305176	0.0610352
51.4	3.05176	4.63867	4.94385	4.69971	4.27246	4.3335	3.78418	4.27246	4.08936	3.72314	3.66211	0.0610352	-0.0610352	-0.0305176	-0.0305176	0.0610352	61.0352	0	0.0305176	0	-0.0305176	0.0305176
51.5	2.99072	4.57764	5.06592	4.69971	4.3335	4.45557	3.72314	4.27246	4.21143	3.66211	3.72314	0.0305176	-0.0610352	-0.0305176	0	0	0	-0.0305176	0	-0.0305176	0.0305176	0.0305176
51.6	2.99072	4.57764	5.18799	4.76074	4.39453	4.5166	3.72314	4.15039	4.21143	3.66211	3.72314	0	0.0305176	-0.0610352	0	0	91.5527	-0.0305176	-0.0305176	-0.0305176	0.0305176	0
51.7	3.05176	4.63867	5.24902	4.88281	4.39453	4.63867	3.72314	4.02832	4.21143	3.72314	3.78418	-0.0610352	0	0	0	0	-30.5176	0	-0.0305176	-0.0610352	0.0305176	0
51.8	2.99072	4.69971	5.18799	4.94385	4.39453	4.69971	3.78418	4.02832	4.08936	3.78418	3.84521	-0.0610352	-0.0610352	0	0	-0.0305176	-61.0352	-0.0610352	0.0305176	-0.0610352	0.0610352	0.0305176
51.9	2.99072	4.76074	5.12695	5.00488	4.3335	4.76074	3.84521	4.02832	4.02832	3.78418	3.84521	0.0305176	-0.0305176	0.0305176	0.0305176	0.0610352	0	0.0610352	0.0305176	0.0305176	-0.0305176	-0.0305176
52	2.92969	4.82178	5.00488	5.00488	4.27246	4.69971	3.84521	3.96728	3.96728	3.72314	3.84521	0.0610352	-0.0915527	0	0.0305176	0	-30.5176	0.0305176	0.0305176	0	0.0610352	0
52.1	2.92969	4.82178	4.94385	4.94385	4.27246	4.63867	3.90625	3.96728	3.96728	3.72314	3.84521	0.0305176	-0.0305176	-0.0305176	-0.0305176	0.0305176	-30.5176	0	0	-0.0305176	0	0.0610352
52.2	2.99072	4.76074	4.94385	4.88281	4.27246	4.5166	3.84521	3.96728	4.02832	3.72314	3.84521	0.0610352	-0.0610352	-0.0305176	0.0305176	0.0305176	0	0.0305176	0	-0.0305176	0.0305176	0.0305176
52.3	2.99072	4.76074	4.94385	4.76074	4.27246	4.45557	3.84521	3.96728	4.08936	3.72314	3.84521	0	0.0305176	-0.0305176	-0.0305176	-0.0305176	0	0.0305176	0.0305176	0	0	0.0305176
52.4	3.05176	4.76074	4.88281	4.63867	4.3335	4.45557	3.78418	3.96728	4.08936	3.78418	3.84521	0	0	-0.0305176	0.0610352	-0.0305176	30.5176	0	-0.0305176	-0.0305176	0.0610352	0.0305176
52.5	3.05176	4.76074	4.82178	4.45557	4.27246	4.45557	3.78418	4.02832	4.08936	3.84521	3.78418	0.0305176	0.0305176	0	0.0305176	0	30.5176	0	0.0305176	0	0.0305176	-0.0305176
52.6	2.99072	4.82178	4.76074	4.39453	4.27246	4.39453	3.84521	4.08936	4.08936	3.90625	3.78418	0	-0.0305176	0.0305176	0.0610352	-0.0305176	0	0.0305176	-0.0305176	-0.12207	0.0610352	-0.0610352
52.7	2.86865	4.94385	4.63867	4.45557	4.21143	4.3335	3.84521	4.15039	4.08936	3.90625	3.84521	-0.0610352	0.0305176	0.0305176	0	-0.0305176	0	0	0	-0.0610352	0.0305176	-0.0610352
52.8	2.74658	5.00488	4.57764	4.5166	4.21143	4.39453	3.90625	4.21143	4.08936	3.90625	3.90625	0	0	0.0305176	0.0305176	0.0305176	0	0.0305176	0.0305176	0.0305176	-0.0305176	0
52.9	2.74658	5.06592	4.57764	4.63867	4.3335	4.5166	3.96728	4.21143	4.02832	3.84521	3.90625	-0.0305176	-0.0610352	0	0	-0.0305176	30.5176	0	0	0.0305176	0	0
53	2.80762	5.00488	4.63867	4.69971	4.39453	4.63867	4.02832	4.21143	4.02832	3.78418	3.90625	0	0	0.0610352	-0.0305176	0.0305176	30.5176	0.0305176	0.0610352	0.0305176	-0.0305176	0.0915527
53.1	2.80762	5.00488	4.76074	4.63867	4.39453	4.69971	4.08936	4.15039	4.02832	3.78418	3.90625	0.0915527	-0.0610352	-0.0305176	-0.0305176	0.0305176	30.5176	0.0305176	0.0610352	0	0	0
53.2	2.80762	4.88281	4.82178	4.57764	4.39453	4.69971	4.02832	4.15039	4.02832	3.72314	3.96728	0	-0.0305176	0	0	-0.0305176	30.5176	0.0610352	0.0305176	-0.0305176	0	-0.0610352
53.3	2.74658	4.76074	4.82178	4.5166	4.45557	4.63867	3.96728	4.21143	3.96728	3.72314	3.96728	0.0610352	-0.0305176	-0.0305176	0	0	61.0352	-0.0305176	-0.0305176	-0.0305176	0.0305176	0
53.4	2.80762	4.57764	4.82178	4.57764	4.57764	4.57764	3.90625	4.27246	3.90625	3.66211	3.90625	-0.0305176	0	0.0305176	0.0305176	0	30.5176	0.0305176	0	-0.0305176	0	0
53.5	2.99072	4.5166	4.76074	4.57764	4.57764	4.5166	3.84521	4.3335	3.84521	3.60107	3.90625	-0.0305176	0.0610352	0	0	0.0305176	-30.5176	0.0305176	0	0.0305176	0	-0.0305176
53.6	3.17383	4.57764	4.76074	4.63867	4.5166	4.5166	3.84521	4.3335	3.78418	3.66211	3.84521	-0.0305176	-0.0610352	0.0305176	0	-0.0305176	0	0.0305176	-0.0305176	-0.0305176	-0.0610352	0
53.7	3.2959	4.63867	4.82178	4.69971	4.45557	4.39453	3.90625	4.3335	3.72314	3.72314	3.84521	-0.0305176	0.0305176	0.0305176	-0.0305176	-0.0305176	0	0.0305176	0	0	-0.0305176	0
53.8	3.2959	4.63867	4.82178	4.76074	4.39453	4.3335	3.96728	4.3335	3.78418	3.78418	3.84521	-0.0610352	-0.0305176	0	-0.0610352	0	0	0.0305176	0.0305176	0	0.0305176	0.0305176
53.9	3.23486	4.5166	4.76074	4.76074	4.39453	4.27246	3.90625	4.27246	3.84521	3.78418	3.84521	0.0305176	-0.0610352	-0.0610352	-0.0305176	0.0305176	0	0	0.0305176	0	0.0305176	0
54	3.05176	4.45557	4.69971	4.88281	4.27246	4.3335	3.96728	4.21143	3.84521	3.78418	3.78418	0.0305176	-0.0305176	-0.0915527	0	0	30.5176	0	0.0305176	0	0.0915527	0
54.1	2.92969	4.39453	4.69971	4.88281	4.21143	4.45557	4.02832	4.15039	3.84521	3.66211	3.78418	0	-0.0610352	0	0	0.0305176	30.5176	-0.0305176	-0.0305176	0.0305176	0.0305176	0.0305176
54.2	2.80762	4.45557	4.76074	4.88281	4.21143	4.57764	4.08936	4.21143	3.90625	3.66211	3.78418	0	0	-0.0305176	0	0	30.5176	-0.0305176	0.0305176	0.0610352	0.0610352	0
54.3	2.74658	4.5166	4.88281	4.76074	4.27246	4.63867	4.08936	4.27246	4.02832	3.66211	3.90625	-0.0305176	0.0305176	0	0	-0.0305176	0	0	0	0	0	0
54.4	2.74658	4.63867	4.94385	4.69971	4.39453	4.76074	4.15039	4.27246	4.08936	3.78418	3.96728	-0.0610352	0.0305176	0.0305176	-0.0305176	0	30.5176	0.0610352	0.0305176	-0.0305176	0	-0.0305176
54.5	2.74658	4.63867	5.00488	4.69971	4.45557	4.76074	4.15039	4.27246	4.08936	3.84521	4.02832	-0.0305176	0	-0.0305176	-0.0305176	0	-61.0352	0	0.0305176	-0.0305176	0	0
54.6	2.86865	4.69971	4.94385	4.63867	4.5166	4.76074	4.08936	4.27246	4.08936	3.90625	4.02832	-0.0305176	-0.0305176	-0.0915527	0	0	30.5176	0.0305176	0	0.0305176	0	-0.0610352
54.7	2.99072	4.69971	4.82178	4.63867	4.5166	4.69971	4.08936	4.27246	4.08936	3.84521	4.08936	-0.0610352	-0.0305176	0	-0.0305176	0	30.5176	-0.0305176	0.0305176	0.0305176	0	0.0305176
54.8	3.11279	4.69971	4.76074	4.57764	4.5166	4.63867	4.08936	4.21143	4.02832	3.84521	4.08936	-0.0305176	0	-0.0610352	0.0305176	0.0305176	0	-0.0305176	0	0	0	0.0305176
54.9	3.17383	4.63867	4.76074	4.63867	4.45557	4.57764	4.08936	4.15039	3.96728	3.84521	3.96728	0.0610352	0	-0.0305176	0.0305176	-0.0305176	30.5176	-0.0610352	0	0	0	0
55	3.11279	4.57764	4.82178	4.63867	4.39453	4.57764	4.08936	4.15039	3.90625	3.84521	3.84521	0	0.0305176	0	-0.0305176	0	-30.5176	-0.0305176	0.0610352	-0.0305176	-0.0305176	0.0915527
55.1	3.11279	4.57764	4.88281	4.63867	4.27246	4.57764	4.02832	4.15039	3.84521	3.90625	3.84521	0.0915527	-0.0305176	-0.0305176	0	-0.0305176	-30.5176	0	0	-0.0305176	-0.0305176	0
55.2	3.05176	4.5166	4.88281	4.63867	4.21143	4.57764	4.02832	4.15039	3.78418	3.90625	3.96728	-0.0305176	0.0305176	0.0915527	0.0305176	0	-30.5176	0	0	-0.0305176	-0.0305176	0.0305176
55.3	3.05176	4.5166	4.76074	4.63867	4.15039	4.57764	4.08936	4.21143	3.84521	3.90625	4.02832	-0.0305176	-0.0305176	0.0305176	0	0	-61.0352	-0.0305176	0.0305176	-0.0305176	0	0
55.4	3.05176	4.57764	4.76074	4.69971	4.08936	4.5166	4.21143	4.21143	3.96728	3.90625	4.02832	-0.0305176	-0.0610352	0	0.0305176	-0.0610352	-30.5176	0.0305176	-0.0305176	0	0	0
55.5	2.99072	4.63867	4.76074	4.76074	4.15039	4.5166	4.27246	4.21143	4.08936	3.90625	3.96728	-0.0305176	0	0	0	-0.0305176	0	-0.0305176	-0.0305176	0	-0.0305176	-0.0305176
55.6	2.99072	4.69971	4.76074	4.76074	4.21143	4.45557	4.27246	4.21143	4.15039	3.90625	3.96728	0	-0.0305176	0	0.0610352	-0.0305176	-61.0352	0	-0.0305176	-0.0610352	0	0.0610352
55.7	2.99072	4.69971	4.82178	4.76074	4.27246	4.45557	4.21143	4.21143	4.21143	3.90625	3.96728	-0.0305176	0.0305176	0	0	0	0	-0.0305176	-0.0305176	-0.0305176	-0.0610352	0.0610352
55.8	2.99072	4.69971	4.82178	4.69971	4.27246	4.5166	4.15039	4.21143	4.21143	3.90625	3.96728	0	0.0305176	-0.0305176	-0.0305176	-0.0610352	0	0	0	0.0610352	-0.0305176	0
55.9	2.99072	4.63867	4.76074	4.57764	4.3335	4.5166	4.15039	4.21143	4.21143	3.90625	3.90625	0.0305176	0.0915527	-0.0305176	0.0305176	-0.0305176	30.5176	0	0	-0.0610352	0	-0.0305176
56	2.92969	4.63867	4.76074	4.5166	4.3335	4.57764	4.15039	4.21143	4.21143	3.90625	3.90625	-0.0305176	0.0305176	0.0305176	0	-0.0610352	0	-0.0305176	0.0305176	0	-0.0305176	-0.0305176
56.1	2.86865	4.63867	4.76074	4.57764	4.27246	4.57764	4.15039	4.15039	4.21143	3.90625	3.96728	0	0.0305176	0	0	-0.0305176	0	-0.0610352	-0.0305176	-0.0305176	-0.0305176	0
56.2	2.80762	4.63867	4.76074	4.57764	4.27246	4.63867	4.15039	4.08936	4.08936	3.84521	4.02832	-0.0305176	0.0305176	0.0305176	-0.0305176	0	-30.5176	-0.0305176	-0.0915527	0	-0.0305176	-0.0305176
56.3	2.80762	4.76074	4.82178	4.63867	4.27246	4.57764	4.21143	4.15039	4.02832	3.84521	4.08936	0	0	0.0305176	0.0305176	-0.0305176	-30.5176	0.0305176	0	-0.0305176	-0.0610352	-0.0610352
56.4	2.86865	4.76074	4.82178	4.76074	4.27246	4.5166	4.27246	4.15039	3.96728	3.84521	4.08936	0	0.0610352	-0.0305176	-0.0305176	0	-61.0352	0	-0.0610352	-0.0305176	0	0
56.5	2.92969	4.82178	4.82178	4.82178	4.27246	4.45557	4.21143	4.21143	3.96728	3.78418	4.08936	0.0305176	0	-0.0610352	-0.0305176	-0.0305176	-91.5527	0	0	-0.0305176	-0.0610352	-0.0305176
56.6	2.99072	4.82178	4.82178	4.82178	4.27246	4.45557	4.02832	4.21143	3.96728	3.78418	4.02832	0.0610352	0	0	0	0	-30.5176	-0.0305176	0.0305176	0	0.0305176	0
56.7	2.92969	4.82178	4.76074	4.82178	4.3335	4.45557	3.96728	4.21143	4.02832	3.78418	3.96728	0	0.0305176	-0.0915527	0	0	-30.5176	-0.0305176	-0.0305176	0.0305176	0	-0.0610352
56.8	2.86865	4.82178	4.69971	4.76074	4.39453	4.5166	3.90625	4.21143	4.08936	3.78418	3.84521	0	0.0915527	0.0305176	-0.0305176	0	30.5176	0	-0.0305176	0	0.0305176	-0.0305176
56.9	2.86865	4.69971	4.76074	4.69971	4.5166	4.5166	3.96728	4.27246	4.08936	3.72314	3.72314	0	0.0610352	0.0915527	0	-0.0305176	0	-0.0305176	0	0.0305176	0	0
57	2.86865	4.57764	4.76074	4.63867	4.63867	4.45557	4.02832	4.3335	4.02832	3.66211	3.66211	-0.0610352	0	0.0305176	0.0610352	-0.0610352	-61.0352	0.0610352	-0.0610352	0	-0.0305176	-0.0305176
57.1	2.92969	4.5166	4.82178	4.63867	4.69971	4.39453	4.08936	4.39453	4.02832	3.66211	3.60107	-0.0305176	0	0.0305176	0	-0.0610352	0	0	-0.0610352	0	-0.0305176	0
57.2	3.05176	4.5166	4.82178	4.63867	4.69971	4.3335	4.08936	4.39453	4.02832	3.66211	3.54004	-0.0305176	0.0305176	0.0305176	-0.0305176	-0.0305176	-30.5176	0.0305176	-0.0305176	-0.0305176	0.0305176	-0.0610352
57.3	3.11279	4.57764	4.82178	4.69971	4.69971	4.39453	4.02832	4.39453	4.02832	3.72314	3.60107	0	0	-0.0305176	-0.0305176	0	-61.0352	0	0.0305176	0.0305176	0	0.0305176
57.4	3.11279	4.57764	4.82178	4.76074	4.57764	4.39453	4.02832	4.3335	3.96728	3.72314	3.66211	0	0	-0.0305176	-0.0305176	0.0305176	-30.5176	-0.0305176	-0.0305176	0.0610352	-0.0610352	-0.0305176
57.5	3.05176	4.57764	4.76074	4.76074	4.45557	4.45557	4.02832	4.27246	3.96728	3.66211	3.78418	0.0305176	0	0	-0.0610352	0	-30.5176	-0.0305176	0	0.0305176	0	0
57.6	2.99072	4.63867	4.69971	4.82178	4.39453	4.45557	4.02832	4.27246	4.02832	3.66211	3.84521	0	-0.0305176	0	-0.0305176	-0.0305176	-30.5176	0	-0.0610352	-0.0305176	-0.0305176	-0.0305176
57.7	3.05176	4.57764	4.69971	4.88281	4.39453	4.45557	4.08936	4.21143	4.02832	3.72314	3.90625	0	0.0305176	0	0.0305176	-0.0305176	-30.5176	-0.0305176	0	0.0610352	-0.0610352	0
57.8	3.11279	4.57764	4.76074	4.88281	4.39453	4.39453	4.15039	4.15039	4.08936	3.84521	3.90625	-0.0305176	0.0305176	0.0305176	-0.0610352	0	0	0.0305176	-0.0610352	0	-0.0610352	-0.0610352
57.9	3.05176	4.57764	4.88281	4.76074	4.45557	4.3335	4.21143	4.02832	4.02832	3.90625	3.96728	-0.0305176	0	0.0305176	-0.0305176	0	-61.0352	-0.0305176	-0.0305176	0.0305176	-0.0305176	0
58	-4.94385	-2.62451	-1.0376	0.0610352	1.77002	4.39453	7.32422	9.15527	10.6812	11.8408	12.7563	-100.067	-80.1392	-60.0586	-40.1001	-20.0195	30.5176	20.0195	39.978	60.1501	80.0476	100.067
58.1	-101.013	-82.9468	-63.9038	-44.2505	-22.2168	4.45557	33.3862	55.9082	77.6367	96.7407	113.892	-100.098	-80.0781	-60.0891	-40.0696	-19.989	0	19.9585	40.0085	60.0891	80.0781	100.098
58.2	-301.514	-244.385	-186.34	-127.808	-66.04	4.5166	79.7119	142.395	206.177	264.709	320.435	-100.159	-80.1392	-60.0586	-40.1611	-19.989	0	19.989	40.0391	60.1196	80.0476	100.067
58.3	-501.526	-401.611	-303.406	-205.811	-105.652	4.57764	120.666	221.313	326.416	424.744	520.63	-100.159	-80.0781	-60.1196	-40.1001	-19.989	-61.0352	19.9585	39.978	60.1501	80.0781	100.128
58.4	-618.286	-491.028	-368.408	-247.681	-125.854	4.57764	140.503	261.963	390.32	511.719	631.47	-100.128	-80.0781	-60.1196	-40.0391	-19.989	-30.5176	19.9585	40.0391	60.0891	80.0781	100.098
58.5	-640.381	-505.859	-377.686	-252.258	-126.648	4.5166	139.954	264.221	395.996	521.484	645.996	-100.098	-80.0476	-60.0586	-40.0696	-19.989	-30.5176	19.989	39.978	60.0891	80.0171	100.006
58.6	-598.938	-471.802	-351.074	-233.215	-115.784	4.45557	127.563	243.103	365.356	482.483	598.938	-100.067	-80.0476	-60.0891	-40.0391	-20.0195	-61.0352	19.989	40.0085	60.0891	80.0476	100.067
58.7	-530.334	-417.48	-310.12	-205.2	-100.83	4.39453	111.328	213.501	321.167	424.866	528.137	-100.128	-80.0476	-60.0281	-40.0696	-20.05	-91.5527	19.989	39.978	60.0891	80.0171	100.067
58.8	-458.74	-361.389	-268.188	-177.063	-86.2427	4.3335	95.9473	184.509	277.344	367.31	456.97	-100.159	-80.0781	-59.9976	-40.0391	-20.0806	-30.5176	19.989	39.978	60.1196	80.0171	100.128
58.9	-394.775	-311.462	-231.079	-152.466	-73.7915	4.3335	82.8857	159.485	239.197	317.139	394.897	-100.128	-80.0781	-60.0586	-40.0696	-20.05	-61.0352	20.05	40.0085	60.0891	80.0476	100.067
59	-340.576	-269.165	-199.707	-131.775	-63.4766	4.27246	72.2046	138.855	207.397	275.33	343.14	-100.159	-80.0781	-60.0586	-40.0696	-20.05	-91.5527	19.989	40.0085	60.0891	80.0781	100.067
59.1	-295.105	-233.398	-173.401	-114.441	-54.9316	4.21143	63.3545	121.643	181.091	240.662	300.049	-100.098	-80.0476	-60.0891	-40.0696	-19.9585	0	20.0195	40.0085	60.0891	80.0476	100.098
59.2	-256.714	-203.003	-151.001	-99.7314	-47.7295	4.27246	55.9082	107.239	158.875	211.487	263.733	-100.128	-80.1086	-60.0891	-40.0696	-19.989	-61.0352	19.9585	40.0085	60.0586	79.9561	100.067
59.3	-223.877	-177.002	-131.836	-87.0361	-41.5039	4.27246	49.5605	94.8486	140.015	186.584	232.666	-100.128	-80.1086	-60.0586	-40.0391	-19.989	0	20.05	40.0391	60.0891	80.0476	100.067
59.4	-195.862	-154.724	-115.234	-75.9888	-36.0107	4.3335	44.0674	84.2285	123.718	165.039	205.872	-100.128	-80.0781	-60.0281	-40.0696	-20.05	0	19.989	40.0085	60.0891	80.0171	100.037
59.5	-171.814	-135.681	-101.013	-66.4673	-31.25	4.27246	39.3066	74.8901	109.558	146.362	182.8	-100.128	-80.1086	-60.0586	-40.0696	-19.989	-30.5176	19.989	39.978	60.0891	79.9866	100.067
59.6	-151.062	-119.324	-88.7451	-58.2275	-27.0996	4.21143	35.2173	66.8335	97.29	130.127	162.903	-100.128	-80.0171	-60.0586	-40.0391	-20.05	-61.0352	20.0195	39.978	60.0586	79.9866	100.128
59.7	-133.179	-105.225	-78.186	-51.1475	-23.4375	4.15039	31.6772	59.8755	86.6699	116.089	145.752	-100.128	-80.0476	-60.0586	-40.0696	-19.9585	0	19.9585	39.978	60.0891	80.0171	100.098
59.8	-117.798	-93.1396	-69.0308	-45.0439	-20.3857	4.15039	28.6865	53.833	77.5146	103.943	130.798	-100.159	-80.0476	-60.0281	-40.1001	-20.05	-61.0352	20.0195	40.0085	60.0586	80.0476	100.098
59.9	-104.614	-82.6416	-61.0352	-39.7949	-17.7002	4.15039	26.062	48.5229	69.6411	93.5059	117.798	-100.128	-80.1086	-60.0891	-40.0696	-20.0806	-91.5527	19.989	39.9475	60.1196	80.1086	100.098
60	-93.3227	-73.4863	-54.0771	-35.1562	-15.3809	4.15039	23.7427	43.9453	62.8662	84.5337	106.506	-100.037	-80.0781	-60.0586	-40.0696	-20.0195	-30.5176	19.989	40.0085	60.0891	80.0781	100.098
60.1	-83.6182	-65.6128	-48.0957	-31.189	-13.3667	4.21143	21.6675	39.978	57.0068	76.7822	96.8018	-100.128	-80.0781	-60.1196	-40.0696	-20.0806	-61.0352	19.989	40.1001	60.0586	80.0171	100.067
60.2	-75.3174	-58.7769	-42.9687	-27.6489	-11.5967	4.3335	19.9585	36.499	51.9409	70.1294	88.501	-100.159	-80.0171	-60.0586	-40.0085	-20.05	0	20.0195	40.0085	60.0586	80.0171	100.067
60.3	-68.1763	-52.9785	-38.6353	-24.5972	-10.0708	4.45557	18.4937	33.5693	47.5464	64.3311	81.4209	-100.189	-80.0476	-59.9976	-40.0391	-20.0195	-30.5176	20.05	39.978	60.0586	79.9866	100.067
60.4	-62.0117	-48.0957	-34.9121	-21.9727	-8.8501	4.5166	17.2119	30.9448	43.7622	59.3262	75.3784	-100.128	-80.1392	-60.0281	-40.0391	-19.989	30.5176	20.0195	39.978	60.0891	80.0171	100.067
60.5	-56.7627	-43.8843	-31.6772	-19.7144	-7.75146	4.57764	16.0522	28.6865	40.5273	54.9927	70.0684	-100.128	-80.1086	-60.0586	-40.0391	-20.0806	0	20.0195	39.978	60.0586	80.0781	100.067
60.6	-52.124	-40.2222	-28.8086	-17.7612	-6.83594	4.57764	15.0757	26.6724	37.7197	51.2695	65.4907	-100.159	-80.0781	-60.0891	-40.0696	-20.0195	-30.5176	19.9585	40.0085	60.1501	80.0476	100.098
60.7	-48.2178	-36.9873	-26.3672	-16.0522	-5.98144	4.5166	14.2212	25.0244	35.2173	48.0347	61.4624	-100.128	-80.1086	-60.0891	-40.1001	-20.0195	-30.5176	19.9585	39.978	60.0891	80.0476	100.037
60.8	-44.8608	-34.1797	-24.231	-14.6484	-5.24902	4.45557	13.5498	23.5596	33.1421	45.2881	58.0444	-100.159	-80.1086	-60.0891	-40.1001	-19.928	-30.5176	19.9585	39.978	60.0586	80.1086	100.098
60.9	-41.9311	-31.8603	-22.3999	-13.4277	-4.63867	4.39453	13.0005	22.3389	31.311	42.7856	54.9927	-100.098	-80.1392	-60.1196	-40.0696	-19.989	-30.5176	19.989	40.0391	60.0891	80.0476	100.128
61	-39.4287	-29.8462	-20.9351	-12.3291	-4.02832	4.39453	12.5122	21.3013	29.7852	40.5884	52.3682	-100.128	-80.0781	-60.0891	-40.0391	-20.05	-30.5176	19.9585	40.1001	60.0586	80.0171	100.098
61.1	-37.1704	-28.1372	-19.6533	-11.4136	-3.54004	4.5166	12.085	20.4468	28.4424	38.6353	50.0488	-100.037	-80.1392	-60.0891	-40.1001	-20.0195	0	19.989	40.0696	60.1196	80.0171	100.037
61.2	-35.2173	-26.6113	-18.5547	-10.6812	-3.11279	4.5166	11.5967	19.6533	27.3437	36.9873	48.1567	-100.098	-80.1392	-60.0891	-40.0391	-19.9585	-30.5176	20.0806	39.978	60.0586	80.0171	100.037
61.3	-33.5693	-25.2686	-17.5781	-9.88769	-2.74658	4.5166	11.2305	18.9209	26.4282	35.5835	46.4478	-100.189	-80.0476	-60.0891	-39.978	-20.0195	0	20.0195	39.978	60.1196	80.0476	100.159
61.4	-32.1655	-24.1089	-16.6626	-9.21631	-2.50244	4.39453	10.8032	18.2495	25.5737	34.4849	44.9829	-100.159	-80.1086	-59.9976	-40.0391	-20.0195	0	20.0195	40.0085	60.0586	80.0476	100.098
61.5	-30.9448	-23.0103	-15.8691	-8.54492	-2.31934	4.27246	10.437	17.6392	24.9023	33.5693	43.6401	-100.22	-80.1392	-60.0891	-40.0696	-20.0195	0	20.0195	40.0085	60.0586	80.1086	100.128
61.6	-29.9072	-22.0947	-15.0757	-7.93457	-2.13623	4.27246	10.1318	17.2119	24.231	32.7759	42.4805	-100.159	-80.1086	-60.0586	-40.1001	-20.0195	-30.5176	20.05	40.0391	60.0891	80.0476	100.159
61.7	-29.1138	-21.4844	-14.4043	-7.44629	-1.89209	4.27246	9.88769	16.8457	23.6816	32.0435	41.5039	-100.159	-80.1392	-60.0586	-40.0391	-19.989	30.5176	19.989	39.978	60.0891	80.0476	100.159
61.8	-28.3813	-21.0571	-13.916	-7.08008	-1.70898	4.3335	9.64355	16.5405	23.1323	31.4941	40.5884	-100.098	-80.1697	-60.0891	-40.0391	-20.0195	30.5176	19.9585	40.0391	60.0891	80.0476	100.128
61.9	-27.71	-20.6299	-13.6108	-6.95801	-1.52588	4.3335	9.52148	16.1133	22.644	30.9448	39.7949	-100.128	-80.1392	-60.1807	-40.0696	-20.0195	0	19.9585	40.0391	60.0891	80.0171	100.098
62	-26.9165	-20.2026	-13.3057	-6.95801	-1.46484	4.45557	9.46045	15.7471	22.2778	30.4565	39.1235	-100.098	-80.1392	-60.0586	-40.0696	-19.989	0	20.0195	40.0085	60.0586	80.0476	100.098
62.1	-26.2451	-19.7754	-13.0005	-7.01904	-1.46484	4.45557	9.46045	15.564	22.0337	30.0293	38.6353	-100.159	-80.1086	-59.9976	-40.0696	-20.0195	30.5176	20.0806	40.0085	60.0586	80.0476	100.098
62.2	-25.6958	-19.4092	-12.6953	-6.95801	-1.40381	4.39453	9.27734	15.3809	21.7895	29.7241	38.147	-100.159	-80.1392	-60.0281	-40.0391	-20.0195	0	20.0195	40.0391	60.0281	80.0171	100.159
62.3	-25.2686	-18.9819	-12.3901	-6.83594	-1.2207	4.27246	9.0332	15.1978	21.6064	29.48	37.8418	-100.159	-80.0781	-60.0281	-40.0696	-20.0195	-30.5176	20.0195	40.0085	60.0586	80.1086	100.128
62.4	-24.8413	-18.5547	-12.207	-6.53076	-1.0376	4.21143	8.8501	15.0757	21.2402	29.1748	37.5366	-100.128	-80.0476	-60.0586	-40.0696	-20.05	-30.5176	20.0195	39.978	60.0281	80.0476	100.128
62.5	-24.353	-18.2495	-12.0239	-6.22559	-0.854492	4.15039	8.72803	14.8926	20.9961	28.8696	37.1704	-100.128	-80.0476	-60.1501	-40.0696	-20.0195	0	19.989	40.0696	60.0281	80.1086	100.128
62.6	-23.8647	-17.9443	-11.7798	-5.98144	-0.732422	4.15039	8.78906	14.7705	20.813	28.5645	36.6821	-100.098	-80.1086	-60.0891	-40.0696	-19.9585	0	19.9585	40.0696	60.0281	80.1086	100.098
62.7	-23.4985	-17.7002	-11.6577	-5.79834	-0.610352	4.15039	8.91113	14.7705	20.752	28.2593	36.3159	-100.128	-80.0781	-60.0586	-40.0391	-19.989	30.5176	19.928	40.0696	60.0586	80.0781	100.037
62.8	-23.2544	-17.5781	-11.4746	-5.67627	-0.488281	4.15039	8.97217	14.7705	20.752	28.0151	36.0107	-100.037	-80.0781	-59.9976	-40.0391	-19.989	30.5176	19.989	40.0696	59.9976	80.0476	100.128
62.9	-23.0103	-17.4561	-11.4136	-5.61523	-0.427246	4.15039	9.0332	14.6484	20.813	27.771	35.7666	-100.159	-80.0781	-60.0281	-40.0391	-20.05	0	20.0195	40.0391	60.0281	80.0476	100.128
63	-22.8271	-17.395	-11.3525	-5.5542	-0.366211	4.08936	9.0332	14.5264	20.752	27.6489	35.6445	-100.189	-80.0171	-59.9976	-40.0696	-20.05	-61.0352	19.989	40.0696	59.9976	80.0171	100.098
63.1	-22.7051	-17.334	-11.3525	-5.5542	-0.366211	4.08936	8.97217	14.4043	20.6299	27.5879	35.5835	-100.159	-80.0476	-60.0586	-40.0391	-20.05	0	20.0195	40.0696	60.0281	80.0171	100.098
63.2	-22.644	-17.2729	-11.2915	-5.5542	-0.366211	4.02832	8.8501	14.2822	20.4468	27.5269	35.5835	-100.189	-80.0476	-60.0586	-40.0085	-20.0195	-30.5176	20.0195	40.0391	60.0281	80.0781	100.098
63.3	-22.583	-17.2119	-11.2305	-5.49316	-0.427246	4.08936	8.8501	14.2212	20.2026	27.4658	35.7056	-100.098	-80.0781	-60.1501	-39.978	-19.989	30.5176	19.9585	39.978	60.0586	80.0476	100.159
63.4	-22.522	-17.1509	-11.1694	-5.43213	-0.366211	4.21143	8.8501	14.0991	20.0806	27.3437	35.7056	-100.189	-80.1086	-60.0281	-40.0391	-20.0195	61.0352	19.989	40.0085	60.0586	80.0781	100.098
63.5	-22.3999	-17.0288	-11.1084	-5.37109	-0.305176	4.27246	8.8501	14.0381	19.8975	27.2827	35.5835	-100.128	-80.0781	-60.0891	-40.0391	-20.0195	0	19.9585	40.0696	60.0586	80.0476	100.128
63.6	-22.2168	-16.9067	-11.0474	-5.31006	-0.244141	4.27246	8.8501	13.977	19.8364	27.2827	35.4004	-100.189	-80.1392	-60.0586	-40.0391	-19.989	61.0352	19.989	40.0391	60.0586	79.9866	100.189
63.7	-21.9727	-16.7847	-10.9253	-5.31006	-0.244141	4.3335	8.78906	13.977	19.7754	27.2827	35.2173	-100.098	-80.1086	-60.0586	-40.0696	-20.05	61.0352	20.0195	40.0391	60.0281	79.9866	100.098
63.8	-21.7895	-16.7236	-10.8643	-5.31006	-0.305176	4.45557	8.72803	14.0381	19.7754	27.2217	35.0952	-100.189	-80.0781	-60.0891	-40.0085	-20.1111	30.5176	20.0195	40.0391	60.0281	79.9866	100.098
63.9	-21.6675	-16.7236	-10.8032	-5.24902	-0.427246	4.5166	8.60596	14.0991	19.7144	27.1606	34.9731	-100.098	-80.0781	-60.0281	-40.0391	-19.989	61.0352	20.0195	40.0085	60.0281	80.0171	100.098
64	-21.5454	-16.6626	-10.8032	-5.24902	-0.427246	4.45557	8.60596	14.0991	19.6533	27.0996	34.9731	-100.189	-80.0476	-60.0281	-40.0391	-19.989	0	19.928	40.0085	60.0891	80.0171	100.098
64.1	-21.4844	-16.6016	-10.8032	-5.24902	-0.427246	4.3335	8.54492	14.0381	19.5923	27.0996	34.9121	-100.159	-79.9866	-60.0586	-40.0391	-19.989	0	19.989	39.978	60.0586	80.0781	100.098
64.2	-21.3623	-16.6016	-10.8032	-5.24902	-0.366211	4.27246	8.48389	13.977	19.5923	27.0386	34.9121	-100.159	-80.1086	-60.0891	-40.1001	-19.989	0	19.989	40.0085	60.0586	80.0781	100.128
64.3	-21.3013	-16.5405	-10.8032	-5.31006	-0.366211	4.21143	8.48389	13.977	19.5923	26.9165	34.9121	-100.159	-80.0781	-60.0586	-40.0696	-20.0195	-30.5176	19.9585	40.0391	60.0586	80.0781	100.128
64.4	-21.2402	-16.4795	-10.7422	-5.31006	-0.305176	4.3335	8.48389	13.916	19.5923	26.8555	34.9121	-100.128	-80.1086	-60.0891	-40.0696	-19.928	30.5176	19.989	40.0391	60.0891	80.0781	100.098
64.5	-21.2402	-16.4185	-10.7422	-5.31006	-0.244141	4.39453	8.54492	13.916	19.5923	26.7944	34.8511	-100.098	-80.0781	-60.1196	-40.0391	-19.989	0	19.9585	40.0696	60.0586	80.0781	100.128
64.6	-21.2402	-16.3574	-10.7422	-5.31006	-0.183105	4.39453	8.60596	13.855	19.5312	26.7334	34.729	-100.159	-80.0781	-60.0891	-40.0391	-20.05	61.0352	19.989	40.0696	60.0586	80.1086	100.037
64.7	-21.2402	-16.2964	-10.7422	-5.24902	-0.12207	4.39453	8.66699	13.916	19.4702	26.6113	34.6069	-100.098	-80.0781	-60.0586	-40.0085	-20.0195	0	19.9585	40.0696	60.1196	80.0476	100.098
64.8	-21.3013	-16.2964	-10.6812	-5.18799	-0.12207	4.45557	8.66699	13.977	19.4702	26.6113	34.4849	-100.098	-80.0781	-60.0891	-40.0391	-20.0195	30.5176	19.989	40.0085	60.0586	80.1086	100.159
64.9	-21.2402	-16.2354	-10.6812	-5.18799	-0.12207	4.45557	8.72803	13.916	19.5312	26.5503	34.4238	-100.159	-80.1086	-60.0586	-40.0391	-20.0195	-30.5176	20.0195	40.0391	60.0281	80.0781	100.159
65	-21.1792	-16.2354	-10.6812	-5.12695	-0.12207	4.5166	8.66699	13.916	19.5923	26.4893	34.4238	-100.22	-80.1086	-60.0891	-40.1001	-19.989	-30.5176	19.989	39.978	60.0586	80.1086	100.098
65.1	-21.0571	-16.1743	-10.6812	-5.06592	-0.12207	4.57764	8.60596	13.916	19.5923	26.4282	34.4238	-100.128	-80.0781	-60.0281	-40.0696	-19.989	30.5176	19.9585	40.0391	60.0586	80.1392	100.128
65.2	-21.0571	-16.1133	-10.6812	-5.00488	-0.12207	4.57764	8.54492	13.916	19.5923	26.4282	34.3628	-100.128	-80.1392	-60.1196	-40.1001	-19.989	30.5176	19.989	40.0696	60.0891	80.1697	100.128
65.3	-20.9961	-15.9912	-10.7422	-5.00488	-0.183105	4.57764	8.54492	13.7939	19.5312	26.3672	34.2407	-100.159	-80.0781	-60.0891	-40.0391	-19.9585	30.5176	19.9585	40.0391	60.0281	80.0476	100.098
65.4	-20.9961	-16.0522	-10.8032	-4.94385	-0.244141	4.57764	8.54492	13.7329	19.5312	26.3672	34.1187	-100.098	-80.2002	-60.0586	-40.1001	-19.989	0	19.928	40.0391	60.0586	80.1086	100.098
65.5	-20.874	-16.0522	-10.8032	-4.94385	-0.305176	4.57764	8.54492	13.7329	19.5312	26.4282	34.0576	-100.128	-80.1086	-60.0586	-40.0696	-20.05	30.5176	19.989	40.0085	60.0586	80.0476	100.189
65.6	-20.813	-16.0522	-10.7422	-4.94385	-0.305176	4.45557	8.54492	13.7939	19.5312	26.4893	34.0576	-100.128	-80.1392	-60.0586	-40.1001	-20.0195	30.5176	20.05	40.0085	60.0891	80.0781	100.098
65.7	-20.6909	-16.1133	-10.6201	-5.00488	-0.305176	4.39453	8.54492	13.855	19.4702	26.4893	33.9966	-100.098	-80.0781	-60.0586	-40.0391	-20.0195	30.5176	19.989	40.0391	60.0281	80.1392	100.159
65.8	-20.6909	-16.1743	-10.5591	-5.06592	-0.244141	4.39453	8.54492	13.7939	19.4702	26.4893	33.9355	-100.159	-80.0476	-60.0586	-40.0696	-20.0195	0	20.0195	40.0391	60.0891	80.0781	100.098
65.9	-20.6299	-16.1743	-10.6201	-5.12695	-0.183105	4.39453	8.60596	13.6719	19.4702	26.4893	33.8745	-100.159	-80.0781	-60.0586	-40.0696	-20.0195	0	19.989	40.0696	60.0586	80.1697	100.159
66	-20.5688	-16.1133	-10.6201	-5.06592	-0.183105	4.39453	8.54492	13.6108	19.4702	26.4282	33.8135	-100.128	-80.0476	-60.0586	-40.0085	-19.989	30.5176	19.989	40.0696	60.0891	80.1086	100.128
66.1	-20.4468	-16.0522	-10.6812	-5.00488	-0.244141	4.5166	8.54492	13.5498	19.4702	26.3672	33.7524	-100.159	-80.1086	-60.1196	-40.0391	-19.989	-30.5176	19.928	40.0696	60.0891	80.1392	100.128
66.2	-20.3857	-16.0522	-10.7422	-4.88281	-0.305176	4.57764	8.48389	13.6108	19.4092	26.3672	33.6914	-100.159	-80.1086	-60.0891	-40.0696	-19.9585	-30.5176	19.9585	40.0391	60.0586	80.0781	100.159
66.3	-20.2637	-15.9912	-10.7422	-4.88281	-0.366211	4.57764	8.48389	13.6719	19.3481	26.3672	33.6304	-100.128	-80.0781	-60.0891	-40.0391	-20.0195	0	20.0195	40.1001	60.0586	80.0476	100.098
66.4	-20.2026	-15.8691	-10.8032	-4.94385	-0.427246	4.57764	8.54492	13.7329	19.3481	26.3672	33.6304	-100.128	-80.0476	-60.0281	-40.0391	-20.0806	30.5176	19.989	40.0696	59.9976	80.0781	100.098
66.5	-20.2026	-15.8081	-10.8032	-5.00488	-0.427246	4.45557	8.60596	13.7329	19.2871	26.3672	33.6914	-100.128	-80.0781	-60.0586	-40.0085	-20.0195	30.5176	20.0195	40.0696	60.0281	80.0476	100.098
66.6	-20.2026	-15.686	-10.7422	-5.06592	-0.366211	4.39453	8.72803	13.7329	19.2871	26.4282	33.7524	-100.128	-80.0781	-59.9976	-40.0696	-20.0195	61.0352	19.989	40.0696	60.0281	80.0781	100.128
66.7	-20.2026	-15.625	-10.6812	-5.06592	-0.244141	4.39453	8.78906	13.7329	19.2871	26.4893	33.8135	-100.189	-80.0476	-60.0281	-40.0391	-20.0195	-30.5176	20.0195	40.1001	60.1196	80.0781	100.189
66.8	-20.1416	-15.686	-10.6201	-5.00488	-0.0610352	4.39453	8.72803	13.7329	19.2871	26.4893	33.8745	-100.098	-80.0476	-60.1501	-40.1001	-19.989	61.0352	19.9585	40.0696	60.0586	80.0781	100.128
66.9	-20.1416	-15.7471	-10.6201	-5.00488	0	4.45557	8.66699	13.7939	19.2871	26.4893	33.9355	-100.189	-80.1392	-60.1196	-40.0696	-19.989	30.5176	19.989	40.0085	60.0281	80.1392	100.098
67	-20.2026	-15.686	-10.6812	-4.94385	0	4.45557	8.66699	13.855	19.3481	26.3672	33.8745	-100.189	-80.1392	-60.1501	-40.0696	-19.989	30.5176	19.9585	40.0696	60.0586	80.0781	100.128
67.1	-20.2026	-15.686	-10.7422	-5.00488	0	4.45557	8.60596	13.7939	19.3481	26.1841	33.8135	-100.159	-80.1697	-60.0891	-40.0391	-19.928	30.5176	19.989	40.0085	60.0586	80.0781	100.128
67.2	-20.0806	-15.625	-10.7422	-5.00488	-0.0610352	4.5166	8.54492	13.7329	19.3481	26.123	33.7524	-100.159	-80.1392	-60.0281	-40.0391	-20.0195	61.0352	20.0195	40.0696	60.0281	80.1392	100.067
67.3	-20.0195	-15.564	-10.6812	-5.06592	-0.12207	4.5166	8.54492	13.6719	19.2871	26.062	33.6914	-100.159	-80.0171	-60.0891	-40.0085	-20.05	61.0352	19.989	40.0391	59.9976	80.0781	100.098
67.4	-19.8975	-15.5029	-10.6812	-5.06592	-0.183105	4.5166	8.54492	13.6108	19.2871	26.001	33.5693	-100.128	-80.0781	-60.0891	-40.0085	-20.0195	61.0352	19.989	40.0696	60.0281	80.0781	100.128
67.5	-19.8364	-15.5029	-10.6201	-5.06592	-0.244141	4.5166	8.60596	13.6108	19.2871	25.8789	33.5083	-100.128	-80.0781	-60.0891	-40.0085	-20.0195	30.5176	19.989	40.0696	60.0281	80.1086	100.128
67.6	-19.7754	-15.5029	-10.6201	-5.06592	-0.305176	4.5166	8.66699	13.6108	19.2261	25.8789	33.5083	-100.189	-80.0781	-60.0586	-40.0085	-19.989	30.5176	20.0195	40.0391	60.0586	80.1086	100.159
67.7	-19.7754	-15.564	-10.5591	-5.06592	-0.427246	4.5166	8.66699	13.6108	19.165	25.8789	33.4473	-100.067	-80.1086	-60.0586	-39.978	-19.9585	-30.5176	19.9585	40.0391	60.0586	80.1392	100.128
67.8	-19.8364	-15.5029	-10.6201	-5.06592	-0.488281	4.45557	8.60596	13.6108	19.104	25.8789	33.3862	-100.128	-80.0781	-60.0891	-40.1001	-19.989	-30.5176	19.9585	40.0391	60.0281	80.0476	100.159
67.9	-19.8975	-15.3809	-10.6812	-5.00488	-0.488281	4.39453	8.54492	13.6108	19.104	25.9399	33.3252	-100.128	-80.1086	-60.0891	-40.0696	-19.989	30.5176	19.928	40.0696	60.0586	80.1392	100.159
68	-19.8975	-15.3198	-10.8032	-4.94385	-0.488281	4.3335	8.54492	13.6108	19.043	26.062	33.3252	-100.159	-80.0781	-60.1196	-40.0391	-19.9585	30.5176	19.9585	40.0696	59.9976	80.1086	100.128
68.1	-19.8364	-15.2588	-10.7422	-4.82178	-0.427246	4.3335	8.54492	13.6719	19.043	26.1841	33.3862	-100.159	-80.0476	-60.0891	-40.0391	-20.0195	91.5527	20.0195	40.0696	60.0891	80.0781	100.098
68.2	-19.8364	-15.3198	-10.6812	-4.76074	-0.427246	4.3335	8.60596	13.6719	19.043	26.3672	33.4473	-100.098	-80.1392	-60.0891	-40.0391	-19.9585	61.0352	20.0195	40.0696	60.0891	80.0781	100.159
68.3	-19.8364	-15.3198	-10.5591	-4.76074	-0.427246	4.3335	8.60596	13.6719	19.104	26.4282	33.4473	-100.128	-80.1086	-60.0891	-40.0391	-20.0195	0	20.0195	40.0391	60.0891	80.0171	100.189
68.4	-19.8364	-15.3809	-10.498	-4.88281	-0.488281	4.27246	8.60596	13.7329	19.2261	26.4282	33.4473	-100.128	-80.0476	-60.0586	-40.0696	-20.0806	30.5176	19.9585	40.0391	60.0586	80.1086	100.128
68.5	-19.7754	-15.3809	-10.498	-4.94385	-0.488281	4.27246	8.60596	13.7329	19.2871	26.4282	33.4473	-100.189	-80.0781	-60.0586	-40.1001	-20.0195	30.5176	19.9585	40.0085	60.1196	80.2002	100.159
68.6	-19.7754	-15.4419	-10.498	-4.94385	-0.488281	4.21143	8.66699	13.7329	19.2261	26.3672	33.4473	-100.159	-80.1086	-60.0891	-40.0391	-20.0195	30.5176	19.928	40.0696	60.0281	80.1392	100.128
68.7	-19.8364	-15.5029	-10.5591	-4.94385	-0.366211	4.08936	8.66699	13.6719	19.2261	26.2451	33.4473	-100.098	-80.1392	-60.0586	-40.0391	-19.9585	-30.5176	19.928	40.0391	60.0586	80.0781	100.128
68.8	-19.8975	-15.564	-10.5591	-4.94385	-0.244141	4.02832	8.66699	13.6108	19.2261	26.1841	33.4473	-100.037	-80.1086	-60.0891	-40.0696	-19.989	-30.5176	19.9585	40.0391	60.0891	80.1086	100.159
68.9	-19.8975	-15.5029	-10.5591	-5.06592	-0.183105	3.96728	8.54492	13.6108	19.2261	26.062	33.4473	-100.128	-80.0781	-60.0891	-40.1001	-19.989	30.5176	20.0195	40.0391	60.0281	80.0781	100.128
69	-19.8975	-15.5029	-10.437	-5.06592	-0.12207	3.96728	8.48389	13.6719	19.165	26.001	33.4473	-100.128	-80.1086	-60.0586	-40.0391	-20.0195	-30.5176	20.0195	40.0085	60.0586	80.0781	100.067
69.1	-19.8364	-15.3809	-10.376	-5.06592	-0.12207	3.96728	8.42285	13.7329	19.165	26.001	33.4473	-100.098	-80.0781	-60.0891	-40.0391	-19.9585	30.5176	19.989	40.0696	60.0281	80.0781	100.098
69.2	-19.8364	-15.3198	-10.376	-5.00488	-0.183105	3.96728	8.36182	13.855	19.104	25.9399	33.4473	-100.22	-80.1086	-60.0891	-40.0696	-20.0195	0	19.989	40.0696	60.0891	80.1392	100.128
69.3	-19.8364	-15.3198	-10.437	-4.94385	-0.244141	4.02832	8.42285	13.855	18.9819	25.9399	33.4473	-100.159	-80.1086	-60.0891	-40.1001	-20.0195	0	20.05	40.0391	60.0891	80.1392	100.159
69.4	-19.7754	-15.2588	-10.498	-4.88281	-0.366211	4.08936	8.48389	13.855	18.8599	25.9399	33.4473	-100.159	-80.0781	-60.0586	-40.1306	-20.0195	30.5176	20.0806	40.0391	60.1196	80.0781	100.159
69.5	-19.7144	-15.2588	-10.5591	-4.88281	-0.366211	4.15039	8.48389	13.7939	18.7988	25.8789	33.3862	-100.098	-80.1697	-60.0891	-40.0391	-20.05	0	19.989	40.0391	60.0586	80.0476	100.159
69.6	-19.6533	-15.1978	-10.5591	-4.88281	-0.305176	4.27246	8.48389	13.6719	18.8599	25.8179	33.3862	-100.128	-80.0781	-60.0891	-40.0696	-19.989	0	20.05	40.0696	60.0281	80.0781	100.098
69.7	-19.7144	-15.1978	-10.5591	-4.94385	-0.305176	4.3335	8.54492	13.6108	18.9819	25.7568	33.3252	-100.098	-80.0171	-60.0891	-40.0085	-20.0195	0	19.9585	40.0696	60.0586	80.0781	100.098
69.8	-19.7144	-15.2588	-10.5591	-5.00488	-0.366211	4.3335	8.54492	13.4888	19.104	25.7568	33.2642	-100.037	-80.1086	-60.0891	-40.0085	-20.0195	30.5176	20.0195	40.0391	60.0586	80.1392	100.098
69.9	-19.7754	-15.2588	-10.498	-5.06592	-0.366211	4.3335	8.66699	13.4888	19.165	25.7568	33.2642	-100.128	-80.0476	-60.0586	-40.0696	-20.0806	30.5176	19.989	40.0391	60.0281	80.0476	100.037
70	-19.8364	-15.3198	-10.498	-5.06592	-0.366211	4.39453	8.78906	13.4277	19.165	25.7568	33.2642	-100.128	-80.0476	-60.0281	-40.0696	-19.989	30.5176	19.989	40.0391	60.0281	80.0781	100.098
70.1	-19.8364	-15.3809	-10.5591	-5.06592	-0.427246	4.45557	8.78906	13.4277	19.165	25.7568	33.3252	-100.159	-80.0781	-60.0281	-40.1306	-20.0806	0	19.989	39.978	60.0891	80.1086	100.128
70.2	-19.7144	-15.3809	-10.6201	-5.06592	-0.366211	4.5166	8.72803	13.4888	19.165	25.7568	33.3252	-100.128	-80.1392	-60.0586	-40.0696	-20.05	-30.5176	20.0195	40.0391	60.0281	80.0781	100.128
70.3	-19.6533	-15.2588	-10.6812	-5.06592	-0.427246	4.5166	8.60596	13.4888	19.104	25.7568	33.2642	-100.159	-80.0781	-60.0891	-40.0696	-19.9585	0	19.928	40.0085	60.0586	80.0476	100.128
70.4	-19.6533	-15.1978	-10.6201	-5.00488	-0.427246	4.45557	8.48389	13.4888	19.043	25.7568	33.2031	-100.128	-80.1086	-60.0891	-40.0391	-20.0195	-30.5176	19.989	40.0391	60.0586	80.0781	100.098
70.5	-19.6533	-15.1367	-10.6201	-4.88281	-0.427246	4.39453	8.30078	13.5498	19.043	25.6958	33.2031	-100.128	-80.1086	-60.0891	-40.0391	-19.989	0	20.0195	39.978	60.0586	80.1697	100.159
70.6	-19.5923	-15.1367	-10.6201	-4.88281	-0.305176	4.39453	8.30078	13.4888	19.043	25.6958	33.1421	-100.098	-80.0781	-60.0891	-40.0085	-19.989	30.5176	19.9585	40.0391	60.0891	80.0476	100.098
70.7	-19.5923	-15.1367	-10.6201	-4.82178	-0.244141	4.3335	8.42285	13.5498	18.9819	25.5737	33.0811	-100.189	-80.0781	-60.0586	-40.0391	-19.989	61.0352	20.0195	40.0085	60.0281	80.0476	100.128
70.8	-19.5312	-15.1367	-10.498	-4.88281	-0.183105	4.3335	8.54492	13.6108	18.9819	25.3906	32.959	-100.189	-80.0781	-60.0281	-40.0391	-20.05	61.0352	20.0195	40.0085	60.0586	80.0476	100.067
70.9	-19.5312	-15.0757	-10.437	-4.82178	-0.12207	4.3335	8.54492	13.7329	19.104	25.3296	32.8979	-100.159	-80.0171	-60.1196	-40.0696	-19.989	30.5176	19.989	40.0696	60.0281	80.0476	100.128
71	-19.5312	-15.0757	-10.376	-4.82178	-0.12207	4.3335	8.54492	13.7939	19.165	25.4517	32.8979	-100.189	-80.0781	-60.0586	-40.0696	-20.0195	30.5176	19.989	40.0696	60.0281	80.0476	100.189
71.1	-19.5312	-15.0757	-10.376	-4.82178	-0.12207	4.27246	8.48389	13.855	19.2261	25.5737	33.02	-100.067	-80.1086	-60.0586	-40.0391	-20.0195	0	19.989	40.0085	60.0586	80.0781	100.128
71.2	-19.5312	-15.0757	-10.376	-4.88281	-0.183105	4.3335	8.42285	13.7939	19.2261	25.6958	33.1421	-100.128	-80.1086	-60.1196	-40.0085	-19.9585	30.5176	19.928	40.0391	60.0281	80.0781	100.128
71.3	-19.4702	-15.1367	-10.376	-4.82178	-0.12207	4.3335	8.42285	13.7329	19.165	25.6958	33.2642	-100.159	-80.1392	-60.0281	-40.1001	-19.9585	0	19.9585	39.978	60.0891	80.0781	100.128
71.4	-19.4092	-15.1978	-10.3149	-4.82178	-0.12207	4.3335	8.54492	13.7329	19.104	25.6958	33.2642	-100.098	-80.1392	-60.1196	-39.978	-20.05	0	20.05	40.0085	60.0891	80.0171	100.159
71.5	-19.4092	-15.2588	-10.1929	-4.76074	-0.0610352	4.39453	8.60596	13.7939	19.104	25.6958	33.2642	-100.128	-80.1392	-60.0586	-40.1001	-20.0195	91.5527	19.9585	40.0391	60.0281	80.0171	100.098
71.6	-19.4702	-15.3198	-10.1318	-4.76074	-0.12207	4.5166	8.66699	13.7939	19.165	25.6958	33.2642	-100.159	-80.0476	-60.0891	-40.1001	-20.0806	61.0352	19.989	40.0391	60.0281	80.0476	100.128
71.7	-19.4092	-15.3198	-10.1318	-4.76074	-0.12207	4.5166	8.66699	13.7329	19.2261	25.7568	33.2642	-100.128	-80.0476	-60.0891	-40.0391	-20.0195	0	20.0195	40.0391	59.967	80.0781	100.098
71.8	-19.4092	-15.3198	-10.1929	-4.88281	-0.183105	4.39453	8.66699	13.7329	19.2261	25.7568	33.2642	-100.098	-80.1086	-60.0586	-40.0696	-19.989	61.0352	19.989	40.0696	60.0281	80.0781	100.098
71.9	-19.3481	-15.2588	-10.2539	-5.06592	-0.183105	4.27246	8.66699	13.7329	19.165	25.6958	33.2031	-100.128	-80.0476	-60.0586	-40.0696	-20.05	61.0352	19.989	40.0391	60.0281	80.0781	100.128
72	-19.2871	-15.1978	-10.2539	-5.18799	-0.183105	4.21143	8.60596	13.7329	19.104	25.6348	33.1421	-100.159	-80.1392	-60.0891	-40.0391	-19.989	91.5527	19.9585	40.0391	60.0586	80.0781	100.098
72.1	-19.2871	-15.1367	-10.3149	-5.24902	-0.183105	4.15039	8.54492	13.7939	19.043	25.5737	33.1421	-100.128	-80.1392	-60.0586	-40.0391	-20.0195	0	19.928	40.0085	60.0891	80.0781	100.159
72.2	-19.3481	-15.0146	-10.3149	-5.18799	-0.12207	4.21143	8.48389	13.7939	19.043	25.5127	33.2031	-100.128	-80.1086	-60.1196	-40.0696	-20.05	-61.0352	19.989	39.978	60.0891	79.9561	100.159
72.3	-19.4092	-14.8926	-10.2539	-5.12695	-0.12207	4.21143	8.42285	13.7939	19.104	25.4517	33.1421	-100.098	-80.0781	-60.0586	-39.978	-19.989	0	19.9585	40.0391	60.0891	80.0781	100.159
72.4	-19.4702	-14.8926	-10.2539	-5.18799	-0.12207	4.21143	8.42285	13.7939	19.043	25.4517	33.0811	-100.128	-80.1086	-60.1501	-40.0085	-20.0195	-30.5176	19.989	40.0085	60.0586	80.0781	100.128
72.5	-19.4702	-14.8926	-10.376	-5.18799	-0.12207	4.27246	8.42285	13.7939	18.9819	25.4517	32.959	-100.067	-80.0781	-60.0586	-40.1001	-20.05	-61.0352	20.0806	40.0696	60.0281	80.0781	100.067
72.6	-19.3481	-14.9536	-10.437	-5.24902	-0.12207	4.3335	8.48389	13.7939	18.9209	25.4517	32.959	-100.128	-80.0781	-60.1196	-40.0391	-20.0806	30.5176	20.0195	40.0696	60.0586	80.0781	100.098
72.7	-19.3481	-15.0146	-10.437	-5.24902	-0.12207	4.39453	8.48389	13.7939	18.9209	25.4517	32.8979	-100.128	-80.0781	-60.0281	-40.1001	-20.0806	0	20.05	40.0391	60.0891	80.0476	100.067
72.8	-19.4092	-15.0146	-10.437	-5.24902	-0.12207	4.3335	8.48389	13.7939	18.9819	25.3906	32.8979	-100.159	-80.1392	-60.0891	-40.0391	-20.0195	30.5176	19.989	39.978	60.0891	80.0781	100.067
72.9	-19.4702	-15.0757	-10.3149	-5.18799	-0.244141	4.27246	8.48389	13.855	18.9819	25.3906	32.8369	-100.128	-80.1086	-60.0586	-40.0391	-19.9585	-61.0352	20.0195	40.0085	60.0586	80.1086	100.098
73	-19.4702	-15.0757	-10.3149	-5.18799	-0.366211	4.21143	8.54492	13.916	18.9819	25.3296	32.8369	-100.067	-80.0476	-60.0586	-40.0391	-20.0195	-91.5527	19.989	40.0085	60.0586	80.0476	100.159
73.1	-19.4702	-15.0757	-10.3149	-5.18799	-0.366211	4.15039	8.60596	13.916	18.9819	25.3296	32.7759	-100.067	-80.1086	-60.0891	-39.978	-19.9585	-30.5176	20.0195	40.0085	60.0586	80.0781	100.098
73.2	-19.4702	-15.0146	-10.376	-5.18799	-0.366211	4.15039	8.60596	13.916	19.104	25.3296	32.7148	-100.098	-80.1086	-60.0891	-40.0085	-19.989	30.5176	19.9585	40.0696	59.9976	80.0781	100.098
73.3	-19.3481	-15.0146	-10.437	-5.18799	-0.305176	4.21143	8.60596	13.7939	19.165	25.3296	32.7148	-100.067	-80.1086	-60.0891	-39.978	-19.989	-30.5176	20.0195	40.0391	60.0586	80.0171	100.098
73.4	-19.2261	-15.0757	-10.376	-5.24902	-0.366211	4.21143	8.60596	13.7329	19.2261	25.3906	32.7148	-100.098	-80.0781	-60.0281	-39.978	-20.05	0	20.0195	40.0391	60.0281	79.9866	100.067
73.5	-19.104	-15.1367	-10.3149	-5.18799	-0.366211	4.27246	8.54492	13.6719	19.2261	25.3906	32.7148	-100.128	-80.0781	-60.0586	-40.0391	-19.989	0	20.0195	40.0391	60.0586	80.0476	100.098
73.6	-19.043	-15.1367	-10.2539	-5.12695	-0.427246	4.3335	8.54492	13.6108	19.2871	25.3906	32.7148	-100.128	-80.0781	-60.0281	-40.0696	-20.0195	-30.5176	20.0195	40.0391	60.0891	80.0781	100.098
73.7	-19.104	-15.1367	-10.1318	-5.06592	-0.366211	4.39453	8.54492	13.6108	19.2871	25.3906	32.7759	-100.128	-80.1086	-60.0891	-40.0391	-19.989	-61.0352	20.0195	40.0391	60.1196	80.0476	100.098
73.8	-19.2261	-15.1367	-10.0708	-5.06592	-0.244141	4.39453	8.60596	13.6108	19.2871	25.3906	32.7759	-100.128	-80.1086	-60.0586	-40.0696	-20.0195	-61.0352	19.9585	40.0391	60.0891	80.0476	100.128
73.9	-19.3481	-15.1367	-10.0708	-5.12695	-0.12207	4.39453	8.66699	13.6719	19.2261	25.3906	32.7759	-100.159	-80.0781	-60.0891	-40.0391	-19.989	30.5176	19.989	40.0085	60.0586	80.0171	100.067
74	-19.4702	-15.2588	-10.0708	-5.24902	-0.12207	4.39453	8.66699	13.7329	19.165	25.3906	32.7759	-100.098	-80.1392	-60.1501	-40.0391	-20.0195	-30.5176	19.9585	40.0391	60.0586	80.0781	100.098
74.1	-19.4702	-15.3809	-10.0708	-5.31006	-0.12207	4.27246	8.66699	13.7329	19.104	25.3296	32.7148	-100.067	-80.0781	-60.0891	-40.0391	-19.9585	-30.5176	20.0195	39.978	60.0586	80.1086	100.067
74.2	-19.3481	-15.4419	-10.1318	-5.31006	-0.0610352	4.15039	8.60596	13.6719	19.043	25.2686	32.6538	-100.128	-80.0781	-60.0891	-40.0391	-20.0195	0	20.1416	40.0085	60.0281	80.1086	100.098
74.3	-19.2871	-15.4419	-10.0708	-5.24902	0	4.08936	8.54492	13.6108	18.9819	25.2686	32.5317	-100.098	-80.0781	-60.0586	-40.0696	-20.0195	0	20.05	40.0391	60.0586	79.9866	100.128
74.4	-19.2261	-15.3809	-10.0098	-5.24902	0	4.08936	8.48389	13.5498	18.9819	25.3906	32.4097	-100.128	-80.0781	-60.0891	-40.0391	-20.0195	-61.0352	20.0806	39.978	60.0586	80.0476	100.098
74.5	-19.2261	-15.3198	-9.94873	-5.18799	0	4.08936	8.42285	13.4277	19.043	25.4517	32.3486	-100.098	-80.1392	-60.1501	-40.0085	-20.0195	-30.5176	20.0195	40.0391	59.9976	80.0781	100.128
74.6	-19.2261	-15.1367	-9.94873	-5.12695	0	4.15039	8.36182	13.3057	19.104	25.5737	32.2876	-100.159	-80.1392	-60.0891	-40.0391	-20.0195	30.5176	20.05	40.0085	60.0891	80.0781	100.159
74.7	-19.2261	-15.0146	-10.0098	-5.12695	0	4.27246	8.36182	13.2446	19.165	25.5737	32.3486	-100.128	-80.1697	-60.0891	-40.1001	-19.989	0	20.0195	40.0085	60.0891	80.0781	100.098
74.8	-19.2871	-15.0146	-10.0708	-5.18799	-0.0610352	4.3335	8.36182	13.2446	19.104	25.5737	32.4097	-100.128	-80.0476	-60.1196	-40.0696	-19.928	0	20.0806	40.0391	60.0891	79.9866	100.098
74.9	-19.3481	-14.9536	-10.1318	-5.18799	-0.183105	4.3335	8.42285	13.2446	19.104	25.6348	32.4707	-100.098	-80.1086	-60.1196	-40.0391	-19.989	-61.0352	19.989	40.0391	60.1196	80.0171	100.128
75	-19.4092	-14.9536	-10.1929	-5.18799	-0.183105	4.39453	8.54492	13.3057	19.104	25.7568	32.5317	-100.128	-80.1086	-60.1196	-40.0085	-19.989	-30.5176	20.05	39.9475	60.0281	80.0476	100.098
75.1	-19.4092	-15.0146	-10.2539	-5.18799	-0.183105	4.39453	8.72803	13.3057	19.104	25.8179	32.5317	-100.098	-80.1392	-60.0281	-40.0391	-20.0195	30.5176	20.0195	40.0085	60.0281	80.0476	100.128
75.2	-19.4092	-15.0146	-10.1929	-5.18799	-0.183105	4.39453	8.78906	13.3667	19.043	25.8179	32.5928	-100.067	-80.0781	-60.0586	-40.1306	-20.0195	0	20.0806	39.978	60.0281	80.0781	100.037
75.3	-19.3481	-15.0146	-10.1318	-5.12695	-0.244141	4.3335	8.8501	13.4888	19.043	25.8179	32.5928	-100.098	-80.1086	-60.1196	-40.0391	-20.0195	-61.0352	19.989	40.0085	60.0891	80.0781	100.128
75.4	-19.2261	-15.0146	-10.1318	-5.06592	-0.244141	4.3335	8.78906	13.6108	18.9819	25.7568	32.6538	-100.067	-80.0781	-60.0586	-40.0696	-20.0195	-30.5176	19.928	39.978	60.0891	80.0476	100.098
75.5	-19.165	-15.0146	-10.2539	-5.06592	-0.305176	4.3335	8.72803	13.6719	18.9209	25.6958	32.7148	-100.098	-80.0781	-60.1196	-40.0391	-20.0195	30.5176	20.0195	40.0085	60.0891	80.0476	100.128
75.6	-19.2261	-15.0146	-10.3149	-5.00488	-0.366211	4.3335	8.72803	13.7939	18.9819	25.6348	32.7759	-100.067	-80.0781	-60.1196	-40.0085	-19.989	-30.5176	19.989	39.978	60.0586	80.0171	100.098
75.7	-19.2261	-15.0146	-10.376	-5.00488	-0.427246	4.27246	8.72803	13.7329	19.043	25.5737	32.7759	-100.067	-80.0781	-60.1196	-40.0391	-20.05	-61.0352	19.989	39.978	60.0891	79.9866	100.098
75.8	-19.2261	-15.0146	-10.437	-5.06592	-0.488281	4.21143	8.60596	13.6719	19.043	25.5127	32.7148	-100.067	-80.0781	-60.0586	-39.9475	-19.989	-30.5176	19.989	40.0391	60.0281	80.0476	100.128
75.9	-19.165	-15.0146	-10.437	-5.06592	-0.488281	4.21143	8.54492	13.5498	19.043	25.4517	32.5928	-100.098	-80.0781	-60.0891	-40.0391	-19.9585	0	20.0195	40.0696	60.0586	80.0781	100.098
76	-19.104	-15.0146	-10.376	-5.12695	-0.488281	4.21143	8.48389	13.4888	19.043	25.4517	32.5317	-100.098	-80.0476	-60.0891	-40.0391	-20.05	-30.5176	20.05	40.0391	60.0891	80.0476	100.098
76.1	-19.043	-15.0146	-10.3149	-5.18799	-0.488281	4.27246	8.36182	13.4277	18.9209	25.4517	32.4707	-100.098	-80.0781	-60.0891	-40.0391	-20.0195	0	20.0806	39.9475	60.0586	80.0781	100.098
76.2	-19.104	-15.0146	-10.3149	-5.12695	-0.427246	4.27246	8.36182	13.3667	18.9209	25.3906	32.4707	-100.098	-80.0476	-60.0281	-40.0696	-19.989	-61.0352	20.05	40.0085	60.0586	80.0781	100.067
76.3	-19.2261	-15.0146	-10.2539	-5.06592	-0.366211	4.3335	8.36182	13.4277	18.9209	25.3296	32.4707	-100.159	-80.1392	-60.1196	-40.0391	-19.989	-30.5176	20.0806	39.978	60.0586	80.0476	100.098
76.4	-19.3481	-15.0146	-10.2539	-5.00488	-0.366211	4.21143	8.36182	13.5498	18.9209	25.2686	32.4707	-100.128	-80.0781	-60.1501	-40.0696	-19.989	-91.5527	20.0195	39.978	60.0281	80.0781	100.067
76.5	-19.4092	-15.0146	-10.2539	-5.06592	-0.366211	4.15039	8.42285	13.6108	18.9209	25.2075	32.4097	-100.067	-80.1392	-60.0891	-40.0391	-19.989	-61.0352	20.05	39.978	60.0586	80.0781	100.098
76.6	-19.4092	-14.8926	-10.2539	-5.06592	-0.366211	4.08936	8.48389	13.7329	18.8599	25.1465	32.3486	-100.098	-80.1086	-60.1196	-40.0391	-19.989	-91.5527	19.989	40.0391	60.0281	80.0171	100.037
76.7	-19.4092	-14.8926	-10.2539	-5.12695	-0.427246	4.02832	8.48389	13.7939	18.7988	25.1465	32.2266	-100.128	-80.1392	-60.0891	-40.0085	-20.0195	-91.5527	19.989	40.0391	60.0281	80.0171	100.128
76.8	-19.4702	-14.8926	-10.2539	-5.18799	-0.427246	4.08936	8.54492	13.7939	18.7988	25.1465	32.2266	-100.098	-80.0781	-60.0891	-40.0085	-20.1111	0	20.0195	40.1001	60.0891	79.9866	100.067
76.9	-19.5312	-14.9536	-10.1929	-5.31006	-0.366211	4.15039	8.54492	13.7329	18.7378	25.2075	32.2266	-100.098	-80.1392	-60.0891	-40.0391	-20.0806	-30.5176	20.0195	40.0391	60.0281	80.0476	100.037
77	-19.4702	-15.0757	-10.1929	-5.37109	-0.244141	4.27246	8.54492	13.6719	18.7378	25.3296	32.2876	-100.098	-80.1086	-60.0891	-40.0696	-19.989	30.5176	19.989	40.0085	60.0586	80.1392	100.067
77.1	-19.2871	-15.0757	-10.1929	-5.37109	-0.12207	4.3335	8.54492	13.6108	18.6157	25.4517	32.3486	-100.098	-80.1086	-60.0586	-40.0391	-19.989	30.5176	20.0195	40.0391	60.1501	80.0781	100.128
77.2	-19.165	-15.0146	-10.1318	-5.31006	-0.12207	4.39453	8.60596	13.6108	18.5547	25.5127	32.3486	-100.189	-80.0781	-60.0891	-40.0391	-19.9585	-30.5176	19.989	39.9475	60.0281	80.0476	100.128
77.3	-19.104	-14.9536	-10.1318	-5.24902	-0.12207	4.45557	8.66699	13.6719	18.5547	25.4517	32.3486	-100.128	-80.1392	-60.1196	-40.0696	-19.9585	-30.5176	19.989	39.978	60.0281	80.0476	100.098
77.4	-19.104	-14.8315	-10.0708	-5.12695	-0.0610352	4.45557	8.66699	13.6719	18.6768	25.3906	32.2876	-100.006	-80.0781	-60.1196	-40.0391	-19.989	-30.5176	20.0195	40.0085	60.0281	80.0171	100.067
77.5	-19.104	-14.7095	-10.0098	-5.00488	-0.0610352	4.45557	8.66699	13.6108	18.7988	25.3296	32.2266	-100.098	-80.1392	-60.1196	-39.978	-20.0195	0	20.0195	40.0696	60.0891	80.0171	100.098
77.6	-19.165	-14.6484	-10.0098	-4.94385	-0.0610352	4.39453	8.60596	13.4888	18.9819	25.3296	32.1655	-100.098	-80.0781	-60.0891	-40.0391	-19.989	0	20.0195	40.0696	60.0281	80.0476	100.067
77.7	-19.2261	-14.5264	-10.0098	-4.94385	-0.0610352	4.27246	8.54492	13.4888	19.104	25.3906	32.2876	-100.098	-80.1392	-60.0891	-40.0085	-20.0195	30.5176	20.0195	40.0391	60.0281	80.0781	100.098
77.8	-19.2261	-14.4653	-10.0708	-5.00488	-0.0610352	4.21143	8.48389	13.4888	19.104	25.3906	32.3486	-100.128	-80.1086	-60.0586	-40.0391	-20.0195	30.5176	19.989	40.0391	60.0586	80.0476	100.128
77.9	-19.2261	-14.4653	-10.2539	-5.12695	-0.12207	4.15039	8.48389	13.4888	19.043	25.3296	32.4707	-100.159	-80.1392	-60.1196	-40.0391	-20.0195	0	20.0195	40.0391	60.0891	80.0171	100.128
78	-19.165	-14.5264	-10.3149	-5.24902	-0.12207	4.08936	8.48389	13.4277	19.043	25.3296	32.5317	-100.128	-80.1086	-60.0891	-40.1306	-19.989	0	20.0195	40.0391	60.0891	80.0476	100.098
78.1	-19.165	-14.5264	-10.376	-5.24902	-0.183105	4.08936	8.48389	13.4277	18.9819	25.3906	32.6538	-100.098	-80.1392	-60.1196	-40.0696	-19.989	-61.0352	19.989	40.0085	60.0586	80.0476	100.159
78.2	-19.043	-14.5874	-10.437	-5.31006	-0.244141	4.15039	8.48389	13.4277	19.043	25.4517	32.7148	-100.128	-80.1392	-60.1196	-40.0085	-19.989	-30.5176	19.989	40.0391	59.9976	80.0476	100.128
78.3	-19.043	-14.5264	-10.376	-5.31006	-0.305176	4.08936	8.54492	13.5498	19.043	25.5127	32.7759	-100.128	-80.0781	-60.1196	-40.0391	-19.928	0	20.0195	40.0696	60.0586	80.1086	100.098
78.4	-19.104	-14.6484	-10.1929	-5.31006	-0.366211	4.15039	8.60596	13.6108	18.9819	25.5127	32.7148	-100.128	-80.1086	-60.1196	-40.0391	-20.05	30.5176	20.05	40.0696	60.0891	80.0476	100.128
78.5	-19.165	-14.7705	-10.0708	-5.18799	-0.366211	4.21143	8.60596	13.6719	18.9209	25.3906	32.6538	-100.128	-80.1392	-60.0891	-40.0696	-20.0195	30.5176	20.05	40.0085	60.0281	80.0781	100.128
78.6	-19.165	-14.8315	-10.0098	-5.12695	-0.366211	4.39453	8.60596	13.6719	18.7988	25.3296	32.5317	-100.098	-80.0781	-60.0586	-40.0696	-20.0195	0	19.989	40.0696	60.0586	80.0781	100.098
78.7	-19.2261	-14.8315	-10.0098	-5.18799	-0.366211	4.5166	8.72803	13.6719	18.7378	25.2686	32.4707	-100.159	-80.0781	-60.0891	-40.0391	-19.989	30.5176	20.0195	40.0696	60.0891	80.0476	100.128
78.8	-19.165	-14.8315	-10.0098	-5.24902	-0.366211	4.5166	8.8501	13.6719	18.6768	25.2686	32.4097	-100.128	-80.0781	-60.0891	-40.0696	-20.05	30.5176	20.0195	40.0085	60.0281	80.0781	100.159
78.9	-19.165	-14.7705	-10.0098	-5.37109	-0.366211	4.39453	8.8501	13.6719	18.7378	25.3296	32.4097	-100.098	-80.0781	-60.0281	-40.0391	-20.0195	0	20.0195	40.0085	60.0281	80.0476	100.128
79	-19.165	-14.7095	-10.0708	-5.43213	-0.305176	4.27246	8.72803	13.6719	18.6157	25.3906	32.4707	-100.098	-80.1086	-60.0586	-40.0696	-19.989	-30.5176	19.989	39.9475	60.0586	80.0171	100.128
79.1	-19.165	-14.7095	-10.1929	-5.43213	-0.244141	4.21143	8.60596	13.6108	18.4937	25.3296	32.4707	-100.128	-80.1392	-60.0586	-40.0085	-19.9585	0	20.0195	39.978	60.0891	80.0476	100.159
79.2	-19.2261	-14.7095	-10.2539	-5.43213	-0.305176	4.21143	8.54492	13.6719	18.4326	25.2686	32.4097	-100.128	-80.1697	-60.0891	-40.0391	-19.989	0	19.9585	40.0391	60.0891	80.1086	100.067
79.3	-19.2261	-14.6484	-10.3149	-5.37109	-0.305176	4.27246	8.54492	13.6108	18.4326	25.1465	32.3486	-100.067	-80.0781	-60.0891	-40.0696	-19.9585	0	19.9585	40.0085	60.0281	80.0476	100.098
79.4	-19.2261	-14.5264	-10.2539	-5.31006	-0.366211	4.3335	8.60596	13.5498	18.4326	25.1465	32.3486	-100.159	-80.1392	-60.0281	-40.0391	-20.0806	61.0352	19.989	40.0696	59.9976	80.0476	100.128
79.5	-19.2871	-14.4653	-10.1929	-5.37109	-0.366211	4.39453	8.66699	13.5498	18.4937	25.2075	32.2876	-100.128	-80.0476	-60.0586	-40.0391	-20.0195	0	19.989	40.0696	60.0586	80.0171	100.128
79.6	-19.3481	-14.4653	-10.0098	-5.31006	-0.244141	4.39453	8.78906	13.4888	18.5547	25.2686	32.2876	-100.128	-80.1086	-60.0586	-40.1001	-20.0195	-30.5176	19.989	40.0391	60.1196	80.0171	100.128
79.7	-19.4092	-14.5264	-9.88769	-5.31006	-0.12207	4.3335	8.78906	13.4888	18.6157	25.2686	32.3486	-100.128	-80.0781	-59.9976	-40.0391	-20.0806	30.5176	20.0195	40.0391	60.0586	80.0171	100.128
79.8	-19.4092	-14.5874	-9.82666	-5.24902	0	4.3335	8.78906	13.4888	18.6157	25.2075	32.3486	-100.159	-80.0476	-60.0891	-40.0696	-19.989	30.5176	19.9585	40.0391	60.0891	80.0171	100.067
79.9	-19.4092	-14.6484	-9.82666	-5.24902	0	4.3335	8.72803	13.4888	18.6768	25.1465	32.3486	-100.159	-80.1392	-60.0891	-40.0696	-19.989	0	19.9585	40.0085	60.0586	80.0171	100.128
80	-19.3481	-14.7095	-9.82666	-5.31006	-0.12207	4.27246	8.60596	13.5498	18.7378	25.0854	32.3486	-100.037	-80.0171	-60.0586	-40.0085	-19.989	30.5176	19.989	40.0085	60.0586	80.0476	100.128
80.1	-19.2261	-14.7095	-9.88769	-5.31006	-0.183105	4.27246	8.54492	13.6108	18.7988	25.0854	32.3486	-100.189	-80.1086	-60.0586	-40.0085	-20.0195	0	19.989	40.0391	60.0891	80.0781	100.098
80.2	-19.2261	-14.7095	-10.0098	-5.31006	-0.244141	4.3335	8.48389	13.6719	18.7988	25.0854	32.2876	-100.098	-80.0476	-60.0281	-40.0391	-20.0806	-30.5176	20.0806	40.0391	60.0281	80.0171	100.128
80.3	-19.2261	-14.7095	-10.0708	-5.37109	-0.305176	4.3335	8.54492	13.7329	18.7988	25.0854	32.1655	-100.128	-80.0476	-60.0586	-40.0391	-19.989	-91.5527	20.0195	40.0696	60.0586	80.0476	100.098
80.4	-19.2871	-14.7095	-10.1929	-5.37109	-0.427246	4.3335	8.54492	13.7329	18.7988	25.1465	32.1045	-100.098	-80.0171	-60.0281	-40.0391	-20.0806	0	19.989	40.0696	60.0281	80.0781	100.098
80.5	-19.3481	-14.6484	-10.2539	-5.49316	-0.427246	4.3335	8.60596	13.7329	18.7378	25.1465	32.1045	-100.159	-80.0476	-60.0281	-40.0391	-20.05	30.5176	19.9585	39.978	60.0281	80.0476	100.128
80.6	-19.4092	-14.7095	-10.3149	-5.49316	-0.488281	4.27246	8.66699	13.7329	18.7378	25.1465	32.1045	-100.189	-80.0781	-60.0891	-40.0696	-20.0195	61.0352	19.928	40.0085	60.0586	80.0476	100.098
80.7	-19.3481	-14.7705	-10.2539	-5.43213	-0.549316	4.21143	8.66699	13.7329	18.6768	25.1465	32.1045	-100.22	-80.0781	-60.0281	-40.0696	-20.05	30.5176	19.9585	40.0391	60.0586	80.0476	100.098
80.8	-19.2871	-14.8315	-10.2539	-5.37109	-0.549316	4.15039	8.66699	13.6108	18.6157	25.2075	32.0435	-100.189	-80.1086	-60.0891	-40.0696	-20.0806	0	19.9585	40.0391	60.0586	80.0171	100.098
80.9	-19.2871	-14.7705	-10.2539	-5.31006	-0.488281	4.15039	8.60596	13.5498	18.6157	25.2686	31.9824	-100.128	-80.0476	-60.0586	-40.1001	-20.0195	-30.5176	20.0195	40.0696	60.0281	80.0171	100.037
81	-19.2871	-14.7095	-10.1929	-5.24902	-0.427246	4.15039	8.60596	13.4888	18.6768	25.2686	31.8603	-100.159	-80.0476	-60.0891	-40.0696	-20.0195	0	20.0195	40.0696	59.9976	80.0476	100.067
81.1	-19.3481	-14.6484	-10.2539	-5.24902	-0.427246	4.08936	8.54492	13.4888	18.7378	25.2075	31.7993	-100.128	-80.0781	-60.0586	-39.978	-20.0195	30.5176	19.989	40.0696	60.0891	80.0476	100.098
81.2	-19.4092	-14.7095	-10.2539	-5.24902	-0.427246	4.15039	8.54492	13.4888	18.7988	25.2075	31.7383	-100.159	-80.1086	-60.0586	-40.0696	-20.0195	0	19.989	40.0391	60.0586	80.0781	100.098
81.3	-19.4092	-14.7095	-10.2539	-5.24902	-0.427246	4.21143	8.48389	13.5498	18.7988	25.2075	31.7383	-100.098	-80.0476	-60.0586	-40.0696	-20.0195	61.0352	20.0195	40.0085	60.1501	80.0476	100.128
81.4	-19.4092	-14.7095	-10.2539	-5.24902	-0.427246	4.3335	8.42285	13.5498	18.7988	25.2075	31.7993	-100.189	-80.0781	-60.0586	-40.0391	-20.05	0	20.0195	39.978	60.0891	80.1086	100.159
81.5	-19.4092	-14.7095	-10.376	-5.24902	-0.488281	4.3335	8.48389	13.6108	18.7378	25.2686	31.8603	-100.159	-80.0476	-60.0281	-40.1001	-20.05	30.5176	19.989	40.0391	60.1196	80.0781	100.098
81.6	-19.3481	-14.5874	-10.437	-5.31006	-0.488281	4.3335	8.48389	13.6719	18.6768	25.2075	31.9214	-100.22	-80.0476	-60.0586	-40.0696	-20.0195	-30.5176	19.989	39.978	60.0586	80.1086	100.159
81.7	-19.2871	-14.5264	-10.437	-5.31006	-0.488281	4.27246	8.54492	13.6719	18.7988	25.2075	31.9214	-100.159	-80.0781	-59.9976	-40.0391	-19.9585	30.5176	19.928	40.0085	60.1196	80.0476	100.098
81.8	-19.2871	-14.4653	-10.437	-5.31006	-0.549316	4.27246	8.60596	13.6108	18.8599	25.2075	31.8603	-100.098	-80.0781	-60.0891	-40.0696	-20.0195	0	19.9585	39.9475	60.0281	80.0781	100.098
81.9	-19.4092	-14.4653	-10.437	-5.24902	-0.610352	4.3335	8.66699	13.4888	18.9209	25.2075	31.8603	-100.189	-80.0476	-60.0891	-40.0391	-20.0195	0	20.0195	39.978	60.0891	80.0781	100.067
82	-19.4702	-14.4043	-10.3149	-5.24902	-0.610352	4.3335	8.66699	13.4277	18.9209	25.1465	31.9214	-100.159	-80.1392	-60.0891	-40.1001	-20.05	0	20.0195	40.0391	60.1196	80.1392	100.037
82.1	-19.4702	-14.4043	-10.1929	-5.31006	-0.610352	4.39453	8.66699	13.4277	18.8599	24.9634	31.8603	-100.159	-80.1392	-60.0586	-40.0696	-20.0195	0	20.0195	40.0391	60.0891	80.0476	100.098
82.2	-19.4702	-14.4043	-10.1318	-5.37109	-0.610352	4.39453	8.60596	13.4888	18.8599	24.8413	31.8603	-100.128	-80.0476	-60.0281	-40.0696	-20.0806	0	20.0195	40.0085	60.0586	80.1086	100.128
82.3	-19.4702	-14.4653	-10.0708	-5.49316	-0.549316	4.39453	8.54492	13.4888	18.8599	24.7803	31.7383	-100.189	-80.0171	-60.0281	-40.0696	-20.0195	30.5176	19.9585	40.0085	60.0891	80.0781	100.159
82.4	-19.5312	-14.5874	-10.1929	-5.5542	-0.549316	4.3335	8.54492	13.5498	18.8599	24.8413	31.6162	-100.159	-80.0781	-60.0891	-40.0696	-20.0806	30.5176	20.0195	40.0391	60.0891	80.1086	100.098
82.5	-19.4702	-14.6484	-10.3149	-5.61523	-0.488281	4.21143	8.54492	13.5498	18.8599	25.0244	31.5552	-100.159	-80.0781	-60.0891	-40.0696	-20.0195	0	19.9585	40.0085	60.0891	80.0476	100.098
82.6	-19.4092	-14.7095	-10.376	-5.5542	-0.488281	4.08936	8.54492	13.6108	18.7988	25.1465	31.4941	-100.189	-80.0781	-60.0891	-40.0696	-19.928	0	19.8975	40.0391	60.0891	80.0781	100.067
82.7	-19.3481	-14.7705	-10.376	-5.43213	-0.488281	4.02832	8.54492	13.6719	18.7988	25.0854	31.4331	-100.189	-80.0781	-60.0891	-40.0696	-20.0195	30.5176	19.928	40.0085	60.0281	80.0171	100.098
82.8	-19.2871	-14.7705	-10.3149	-5.31006	-0.488281	3.96728	8.54492	13.6719	18.7378	25.0244	31.4941	-100.159	-80.0476	-59.9976	-40.0696	-20.0195	-30.5176	19.989	40.0696	60.0586	80.1392	100.067
82.9	-19.2261	-14.8315	-10.3149	-5.24902	-0.427246	3.96728	8.54492	13.6719	18.7378	24.8413	31.5552	-100.159	-80.0781	-60.0586	-40.0696	-20.05	0	19.989	39.978	60.1196	80.0476	100.128
83	-19.104	-14.8315	-10.3149	-5.18799	-0.488281	3.90625	8.54492	13.6108	18.7378	24.7803	31.6162	-100.159	-80.0476	-59.9976	-40.0696	-20.05	0	19.989	40.0391	60.0891	80.0781	100.098
83.1	-19.043	-14.8926	-10.2539	-5.12695	-0.488281	3.96728	8.54492	13.5498	18.6768	24.7803	31.6772	-100.098	-80.0476	-60.0891	-40.1306	-20.0806	30.5176	20.0195	40.1001	60.0891	80.0781	100.159
83.2	-19.104	-14.8926	-10.2539	-5.12695	-0.488281	3.96728	8.54492	13.5498	18.6157	24.7803	31.6772	-100.128	-80.0476	-60.0891	-40.0696	-19.989	0	19.9585	40.0391	60.1196	80.1086	100.067
83.3	-19.165	-14.8926	-10.2539	-5.18799	-0.488281	4.02832	8.48389	13.4888	18.6768	24.7192	31.6772	-100.128	-80.0476	-60.0586	-39.978	-20.05	30.5176	20.0195	40.0391	60.0891	80.0476	100.128
83.4	-19.2261	-14.8315	-10.2539	-5.18799	-0.488281	4.08936	8.42285	13.4277	18.7988	24.7192	31.6162	-100.159	-80.0476	-60.0586	-40.0696	-19.989	0	19.9585	39.978	60.0891	80.0171	100.098
83.5	-19.2871	-14.8315	-10.3149	-5.24902	-0.488281	4.21143	8.42285	13.4277	18.9209	24.7192	31.5552	-100.159	-80.1086	-60.0891	-40.0696	-20.05	0	20.0195	40.0696	60.0891	80.0781	100.006
83.6	-19.3481	-14.8315	-10.3149	-5.37109	-0.427246	4.27246	8.48389	13.4888	19.043	24.7192	31.3721	-100.159	-80.0781	-60.0586	-40.0391	-20.0806	0	19.9585	40.0391	60.0281	80.0476	100.098
83.7	-19.3481	-14.7705	-10.2539	-5.43213	-0.427246	4.3335	8.42285	13.5498	19.043	24.6582	31.25	-100.159	-80.0781	-60.0891	-40.0696	-20.0195	0	19.989	40.0696	60.0586	80.1392	100.098
83.8	-19.3481	-14.7095	-10.2539	-5.49316	-0.366211	4.3335	8.42285	13.4888	18.9819	24.6582	31.189	-100.159	-80.0171	-60.0586	-40.0391	-20.0806	30.5176	19.9585	40.0391	60.1196	80.0781	100.098
83.9	-19.2871	-14.6484	-10.2539	-5.5542	-0.366211	4.3335	8.30078	13.4888	18.9209	24.6582	31.25	-100.189	-80.0476	-60.0281	-40.0696	-20.05	30.5176	19.989	40.0391	60.0891	80.0781	100.067
84	-19.2261	-14.6484	-10.3149	-5.61523	-0.305176	4.27246	8.23975	13.4277	18.8599	24.7192	31.4331	-100.128	-80.1086	-60.0281	-40.1306	-20.0195	30.5176	19.989	40.0391	60.0586	80.1392	100.128
84.1	-19.2261	-14.6484	-10.437	-5.5542	-0.305176	4.27246	8.11768	13.4277	18.8599	24.7803	31.5552	-100.159	-80.0781	-60.0281	-40.0696	-19.989	30.5176	19.9585	40.0391	60.0891	80.0476	100.128
84.2	-19.2261	-14.5874	-10.437	-5.49316	-0.305176	4.21143	8.11768	13.4888	18.7988	24.8413	31.5552	-100.159	-80.0781	-60.0586	-40.0696	-20.0195	0	19.928	40.0696	60.0586	80.0171	100.067
84.3	-19.2261	-14.5874	-10.3149	-5.49316	-0.427246	4.27246	8.23975	13.6108	18.7988	24.8413	31.5552	-100.159	-80.0476	-60.0891	-40.0085	-20.0195	0	19.9585	40.0085	60.0586	80.0781	100.128
84.4	-19.2261	-14.7095	-10.1929	-5.49316	-0.549316	4.3335	8.36182	13.6719	18.8599	24.7803	31.5552	-100.159	-80.0476	-60.0891	-40.0085	-20.0195	30.5176	19.989	40.0391	60.0281	80.0171	100.098
84.5	-19.2871	-14.7705	-10.0098	-5.49316	-0.610352	4.39453	8.36182	13.6108	18.8599	24.7192	31.6162	-100.159	-80.1086	-60.0586	-40.0391	-19.989	0	19.989	40.0085	60.0281	80.0781	100.067
84.6	-19.2871	-14.8315	-9.94873	-5.49316	-0.549316	4.45557	8.36182	13.4888	18.8599	24.6582	31.6162	-100.128	-80.0476	-60.0586	-40.0391	-20.05	-30.5176	20.0195	40.0391	60.0891	80.0476	100.067
84.7	-19.2871	-14.8315	-9.88769	-5.49316	-0.549316	4.39453	8.42285	13.3667	18.8599	24.6582	31.6772	-100.067	-80.0781	-59.9976	-40.0696	-20.0195	30.5176	20.0195	40.0085	60.0281	80.0781	100.098
84.8	-19.2871	-14.8315	-9.94873	-5.49316	-0.488281	4.39453	8.42285	13.2446	18.8599	24.6582	31.7993	-100.189	-80.0476	-60.0281	-40.0696	-20.05	30.5176	19.989	40.0391	60.0586	80.0781	100.098
84.9	-19.2871	-14.7095	-10.0708	-5.49316	-0.549316	4.39453	8.42285	13.1836	18.8599	24.6582	31.7993	-100.159	-80.0476	-60.0586	-40.1001	-20.0195	61.0352	19.9585	40.0085	60.1501	80.0781	100.098
85	-19.3481	-14.6484	-10.2539	-5.43213	-0.549316	4.39453	8.42285	13.2446	18.8599	24.6582	31.7383	-100.128	-80.0781	-60.0586	-40.0696	-20.0195	30.5176	19.989	40.0085	60.1196	80.0476	100.098
85.1	-19.3481	-14.5264	-10.3149	-5.31006	-0.488281	4.45557	8.36182	13.2446	18.8599	24.6582	31.6772	-100.128	-80.1086	-60.0891	-40.1001	-19.989	61.0352	19.989	40.0696	60.1501	80.1392	100.098
85.2	-19.2871	-14.4653	-10.376	-5.24902	-0.427246	4.45557	8.36182	13.3057	18.8599	24.5972	31.6162	-100.128	-80.1392	-60.0586	-40.0391	-20.0195	-30.5176	19.989	40.0391	60.0586	80.0781	100.128
85.3	-19.2261	-14.4653	-10.376	-5.18799	-0.427246	4.5166	8.36182	13.3667	18.7988	24.6582	31.6162	-100.098	-80.0781	-60.0891	-40.0391	-20.0195	-61.0352	19.9585	39.978	60.0586	80.0781	100.128
85.4	-19.2261	-14.4653	-10.376	-5.12695	-0.488281	4.45557	8.30078	13.4277	18.8599	24.6582	31.6162	-100.098	-80.0781	-60.0891	-40.0391	-20.05	-30.5176	19.9585	40.0391	60.0281	80.1086	100.098
85.5	-19.2871	-14.4653	-10.2539	-5.12695	-0.488281	4.45557	8.30078	13.4277	18.9209	24.6582	31.6772	-100.098	-80.0476	-60.1196	-40.0696	-20.0195	0	19.989	40.0391	60.0586	80.0781	100.128
85.6	-19.2871	-14.4653	-10.1929	-5.18799	-0.549316	4.5166	8.30078	13.4277	19.043	24.5972	31.7993	-100.128	-80.0476	-60.0586	-40.0696	-19.9585	30.5176	19.9585	40.0391	60.0891	80.0781	100.098
85.7	-19.2871	-14.4653	-10.1318	-5.18799	-0.610352	4.5166	8.30078	13.4277	19.104	24.5972	31.9214	-100.128	-80.0171	-60.0281	-40.0696	-20.05	30.5176	19.989	40.0085	60.0891	80.0781	100.098
85.8	-19.2261	-14.5264	-10.1929	-5.24902	-0.671387	4.5166	8.36182	13.4888	19.165	24.5972	31.9824	-100.128	-80.0781	-60.0281	-40.1001	-19.9585	30.5176	19.9585	39.9475	60.0891	80.0476	100.128
85.9	-19.2261	-14.5874	-10.2539	-5.18799	-0.671387	4.5166	8.36182	13.5498	19.165	24.6582	31.9214	-100.128	-80.1392	-60.0891	-40.1001	-19.989	0	19.989	40.0085	60.0891	80.0781	100.098
86	-19.2261	-14.7095	-10.3149	-5.18799	-0.732422	4.45557	8.36182	13.6108	19.104	24.6582	31.8603	-100.128	-80.0781	-60.0891	-40.1001	-19.9585	-30.5176	19.9585	40.0391	60.0586	80.0781	100.098
86.1	-19.2261	-14.8926	-10.3149	-5.18799	-0.671387	4.3335	8.30078	13.6108	19.043	24.5972	31.8603	-100.128	-80.0781	-60.0586	-40.0391	-20.05	0	19.928	40.0391	60.0891	80.0781	100.098
86.2	-19.165	-15.0146	-10.3149	-5.18799	-0.671387	4.21143	8.17871	13.6108	18.9209	24.5972	31.7993	-100.098	-80.0781	-60.1196	-40.0085	-20.0195	-30.5176	19.989	40.0391	59.9976	80.1086	100.067
86.3	-19.2261	-15.0757	-10.2539	-5.24902	-0.671387	4.15039	8.11768	13.5498	18.7988	24.5361	31.7993	-100.067	-80.0781	-60.1196	-40.0391	-19.989	0	20.0195	40.0391	60.0586	80.1086	100.098
86.4	-19.165	-15.0146	-10.2539	-5.31006	-0.732422	4.15039	8.05664	13.5498	18.7378	24.5361	31.7993	-100.159	-80.0781	-60.0281	-40.0391	-19.9585	0	19.9585	40.0391	60.0281	80.0171	100.098
86.5	-19.104	-14.8315	-10.1929	-5.37109	-0.732422	4.21143	8.05664	13.5498	18.7378	24.5361	31.8603	-100.128	-80.0476	-60.0586	-40.1001	-20.05	30.5176	19.9585	40.0391	60.0891	80.0476	100.098
86.6	-19.104	-14.7095	-10.1318	-5.37109	-0.610352	4.21143	8.11768	13.5498	18.7378	24.6582	31.8603	-100.159	-80.0476	-60.0586	-40.1001	-20.0195	30.5176	19.989	40.0391	60.0891	80.0781	100.098
86.7	-19.165	-14.7095	-10.1318	-5.43213	-0.549316	4.27246	8.23975	13.5498	18.7378	24.7803	31.8603	-100.159	-80.0476	-60.0586	-40.0391	-19.989	61.0352	20.0195	40.0696	60.0281	80.0476	100.128
86.8	-19.2261	-14.7705	-10.1929	-5.49316	-0.488281	4.21143	8.30078	13.4888	18.7378	24.9023	31.7993	-100.098	-80.0171	-60.0586	-40.0085	-19.989	-30.5176	19.989	40.0391	60.1501	80.0476	100.128
86.9	-19.165	-14.7705	-10.3149	-5.67627	-0.549316	4.21143	8.42285	13.5498	18.7378	24.9634	31.7993	-100.128	-80.0781	-60.0891	-40.0391	-20.0195	-30.5176	20.0195	40.0085	60.0891	80.0781	100.067
87	-19.165	-14.7095	-10.2539	-5.7373	-0.671387	4.21143	8.54492	13.6719	18.6768	24.9023	31.7993	-100.098	-80.1392	-60.1196	-40.0391	-19.989	0	19.989	40.0085	60.0586	80.0781	100.067
87.1	-19.104	-14.6484	-10.0708	-5.61523	-0.732422	4.21143	8.60596	13.7329	18.6768	24.9023	31.8603	-100.098	-80.1086	-60.0586	-40.0391	-20.0195	-61.0352	19.9585	40.0391	60.0891	80.1086	100.067
87.2	-19.165	-14.5264	-10.0098	-5.49316	-0.610352	4.27246	8.54492	13.6719	18.6768	24.9023	31.9214	-100.098	-80.1392	-60.0891	-40.1001	-20.0195	30.5176	19.9585	40.0696	60.0891	80.0781	100.098
87.3	-19.165	-14.4653	-10.0708	-5.43213	-0.549316	4.3335	8.48389	13.6719	18.6157	24.9023	31.9824	-100.159	-80.0476	-60.0586	-40.0696	-20.0806	30.5176	20.05	40.0696	60.0586	80.0476	100.098
87.4	-19.2261	-14.4653	-10.0708	-5.43213	-0.488281	4.39453	8.48389	13.6719	18.4937	24.7803	31.9824	-100.189	-80.1086	-60.0281	-40.0696	-20.0195	30.5176	20.0195	40.0696	60.0586	80.0476	100.159
87.5	-19.2871	-14.4653	-10.1318	-5.43213	-0.427246	4.39453	8.54492	13.7329	18.4326	24.7192	31.7993	-100.128	-80.0781	-60.0891	-40.0696	-20.0806	30.5176	20.0195	40.1001	59.9976	80.0171	100.159
87.6	-19.3481	-14.4653	-10.1929	-5.43213	-0.427246	4.3335	8.54492	13.7329	18.4326	24.7192	31.6162	-100.159	-80.1086	-60.0891	-40.0391	-20.0195	0	20.0806	40.0696	60.0586	80.0171	100.128
87.7	-19.3481	-14.4653	-10.2539	-5.43213	-0.366211	4.27246	8.54492	13.7329	18.3716	24.7192	31.6162	-100.189	-80.1697	-60.0586	-40.0696	-19.9585	61.0352	19.989	39.978	60.1501	79.9866	100.067
87.8	-19.3481	-14.5264	-10.3149	-5.49316	-0.366211	4.27246	8.54492	13.6719	18.3716	24.7192	31.6772	-100.189	-80.1392	-60.0891	-40.0391	-19.989	30.5176	19.9585	40.0391	60.0891	80.0476	100.098
87.9	-19.3481	-14.5264	-10.376	-5.61523	-0.305176	4.21143	8.48389	13.6108	18.3716	24.7192	31.7993	-100.159	-80.0781	-60.0586	-40.0391	-19.9585	30.5176	19.989	40.0696	60.0586	80.0781	100.098
88	-19.3481	-14.5264	-10.376	-5.67627	-0.366211	4.21143	8.48389	13.6108	18.4326	24.7192	31.8603	-100.189	-80.1392	-60.0281	-40.0391	-19.989	61.0352	19.989	40.0391	60.0586	80.0476	100.098
88.1	-19.4092	-14.4653	-10.376	-5.61523	-0.488281	4.21143	8.48389	13.6108	18.5547	24.7803	31.8603	-100.159	-80.0476	-60.0281	-40.0696	-20.0806	-30.5176	19.9585	40.1001	60.0281	80.0476	100.098
88.2	-19.4702	-14.4043	-10.376	-5.5542	-0.549316	4.27246	8.54492	13.5498	18.6157	24.7803	31.9214	-100.159	-80.0781	-60.0586	-40.0696	-20.05	91.5527	20.0195	40.0391	59.9976	80.0171	100.128
88.3	-19.5312	-14.3433	-10.3149	-5.37109	-0.610352	4.3335	8.60596	13.5498	18.7378	24.8413	31.8603	-100.128	-80.1086	-60.0891	-40.0391	-20.0195	91.5527	20.0195	40.0696	60.0586	80.0171	100.128
88.4	-19.5312	-14.2822	-10.2539	-5.31006	-0.610352	4.39453	8.60596	13.4888	18.7988	24.9023	31.8603	-100.067	-80.0476	-60.0586	-40.0696	-19.989	-30.5176	19.989	40.1001	60.0586	80.0476	100.067
88.5	-19.4702	-14.2822	-10.0708	-5.24902	-0.488281	4.39453	8.60596	13.4888	18.8599	24.9023	31.9214	-100.128	-80.1086	-60.1196	-40.0391	-19.989	61.0352	19.9585	39.978	60.0891	80.0476	100.128
88.6	-19.4092	-14.2822	-10.0098	-5.31006	-0.488281	4.45557	8.66699	13.4888	18.9209	24.9634	31.9824	-100.098	-80.0781	-60.1196	-39.978	-20.0195	0	19.928	39.978	60.0586	80.1086	100.189
88.7	-19.4092	-14.2822	-9.94873	-5.37109	-0.427246	4.45557	8.72803	13.4888	18.8599	24.9023	31.9214	-100.128	-80.0476	-60.1196	-40.0085	-20.0195	0	20.0195	39.978	60.0281	80.0781	100.128
88.8	-19.3481	-14.4043	-9.88769	-5.37109	-0.305176	4.39453	8.72803	13.4277	18.7988	24.9023	31.9214	-100.098	-80.0781	-60.0891	-40.0085	-20.0195	-30.5176	19.9585	40.0391	59.967	80.0476	100.098
88.9	-19.3481	-14.4653	-9.82666	-5.31006	-0.244141	4.39453	8.72803	13.3057	18.7378	24.9023	31.9214	-100.098	-80.1392	-60.0281	-40.0391	-19.989	-30.5176	19.989	40.0085	60.0586	80.0476	100.128
89	-19.2871	-14.5874	-9.82666	-5.24902	-0.244141	4.39453	8.72803	13.2446	18.6768	24.9023	31.8603	-100.159	-80.1086	-60.1196	-40.0085	-20.05	0	19.989	39.978	60.0891	80.0476	100.159
89.1	-19.2261	-14.6484	-9.88769	-5.24902	-0.244141	4.45557	8.66699	13.2446	18.6768	24.9634	31.8603	-100.098	-80.1392	-60.0586	-40.0696	-20.0195	0	19.989	39.978	60.0586	80.0781	100.128
89.2	-19.165	-14.6484	-9.94873	-5.31006	-0.305176	4.45557	8.60596	13.3057	18.6157	24.9634	31.7383	-100.159	-80.0781	-60.0586	-40.0696	-20.0195	-30.5176	19.989	39.978	60.0891	80.0781	100.159
89.3	-19.104	-14.6484	-9.94873	-5.37109	-0.427246	4.45557	8.60596	13.3667	18.6157	25.0244	31.6772	-100.098	-80.1086	-60.0586	-39.978	-19.989	30.5176	19.989	40.0696	60.0586	80.0171	100.128
89.4	-19.043	-14.6484	-9.94873	-5.37109	-0.549316	4.39453	8.54492	13.4888	18.6157	25.0244	31.6162	-100.159	-80.1392	-60.0891	-40.0696	-19.989	0	19.928	40.0391	60.0586	80.0781	100.159
89.5	-19.104	-14.5874	-10.0098	-5.37109	-0.610352	4.3335	8.48389	13.6108	18.6768	24.9634	31.6162	-100.098	-80.1086	-60.0891	-40.0085	-20.0195	30.5176	19.989	39.978	60.0281	80.0781	100.189
89.6	-19.165	-14.5874	-10.0708	-5.37109	-0.610352	4.27246	8.42285	13.6108	18.6768	24.9634	31.6162	-100.128	-80.1392	-60.1196	-40.0085	-19.989	-61.0352	20.05	40.0391	60.0281	80.0781	100.067
89.7	-19.2261	-14.5874	-10.1929	-5.37109	-0.610352	4.21143	8.42285	13.6108	18.6157	25.0244	31.6772	-100.037	-80.0781	-60.0891	-40.0085	-20.0195	-61.0352	20.0195	40.0085	59.9976	80.0476	100.128
89.8	-19.165	-14.5874	-10.3149	-5.37109	-0.549316	4.15039	8.54492	13.5498	18.5547	25.0854	31.6772	-100.098	-80.1392	-60.0586	-40.0696	-20.0195	0	20.0195	39.978	60.0586	80.1086	100.098
89.9	-19.165	-14.5874	-10.376	-5.37109	-0.549316	4.21143	8.66699	13.5498	18.6157	25.1465	31.6772	-100.128	-80.1086	-60.0586	-40.0085	-19.989	-61.0352	20.05	39.978	60.0281	80.0781	100.159
90	-19.165	-14.5874	-10.3149	-5.31006	-0.488281	4.27246	8.66699	13.5498	18.7378	25.0854	31.5552	-100.098	-80.0476	-60.0586	-40.0696	-20.05	30.5176	20.0195	40.1306	60.1501	80.0476	100.098
90.1	-19.2261	-14.5874	-10.2539	-5.31006	-0.488281	4.39453	8.66699	13.6108	18.7988	25.0244	31.4941	-100.098	-80.0476	-60.0891	-39.9475	-19.989	-30.5176	20.0806	40.0391	60.0281	80.0171	100.159
90.2	-19.165	-14.6484	-10.1929	-5.24902	-0.488281	4.45557	8.54492	13.6108	18.8599	24.9023	31.4941	-100.098	-80.0476	-60.1196	-40.0696	-19.989	0	20.0195	40.0391	60.0586	80.0476	100.098
90.3	-19.165	-14.7705	-10.1318	-5.31006	-0.488281	4.39453	8.42285	13.6719	18.8599	24.8413	31.4941	-100.067	-80.1086	-60.1196	-39.978	-19.989	-30.5176	20.0195	39.978	60.0281	80.1086	100.098
90.4	-19.165	-14.8315	-10.1318	-5.31006	-0.488281	4.3335	8.30078	13.6108	18.9209	24.7803	31.5552	-100.098	-80.0476	-60.1196	-39.9475	-19.989	-30.5176	20.0195	40.0696	60.0891	80.0781	100.098
90.5	-19.165	-14.8315	-10.1318	-5.24902	-0.427246	4.3335	8.30078	13.6719	18.9209	24.7803	31.5552	-100.128	-80.1086	-60.1501	-40.0085	-20.0195	-30.5176	19.989	39.978	60.0891	80.1697	100.098
90.6	-19.165	-14.8315	-10.1318	-5.18799	-0.427246	4.45557	8.30078	13.6108	18.9209	24.8413	31.5552	-100.098	-80.1086	-60.1196	-40.0696	-19.989	-30.5176	19.989	40.0696	60.0891	80.0781	100.098
90.7	-19.165	-14.8315	-10.0098	-5.06592	-0.488281	4.57764	8.36182	13.6108	18.9209	24.9023	31.5552	-100.098	-80.0781	-59.9976	-40.0085	-20.05	0	20.1111	40.0696	60.0281	80.0171	100.128
90.8	-19.165	-14.8315	-9.94873	-5.00488	-0.549316	4.57764	8.42285	13.5498	18.7988	24.9634	31.5552	-100.098	-80.1086	-60.1196	-40.0696	-20.0195	-30.5176	20.0806	40.1001	60.1196	80.0476	100.098
90.9	-19.165	-14.8315	-9.88769	-5.00488	-0.610352	4.57764	8.42285	13.5498	18.7378	25.0244	31.5552	-100.098	-80.1392	-60.0891	-40.0696	-19.989	-30.5176	20.0806	40.0696	60.0586	80.0476	100.128
91	-19.104	-14.7095	-9.94873	-5.06592	-0.671387	4.45557	8.42285	13.5498	18.6768	25.0854	31.5552	-100.098	-80.1392	-60.0891	-40.0391	-19.9585	30.5176	20.05	40.0391	59.9976	80.0781	100.098
91.1	-19.104	-14.6484	-10.0708	-5.12695	-0.610352	4.3335	8.36182	13.5498	18.7378	25.0854	31.6162	-100.098	-80.1392	-60.0891	-40.0391	-20.0195	61.0352	20.0195	40.0391	60.0586	80.0476	100.067
91.2	-19.104	-14.5874	-10.1318	-5.18799	-0.610352	4.27246	8.36182	13.5498	18.7988	25.0244	31.7383	-100.098	-80.1697	-60.0891	-39.978	-19.9585	30.5176	20.0195	40.0085	59.9976	80.0781	100.098
91.3	-19.165	-14.5874	-10.1318	-5.31006	-0.671387	4.3335	8.30078	13.6108	18.7988	25.0244	31.7993	-100.098	-80.1392	-60.1196	-40.0696	-19.989	0	19.989	40.0696	60.0281	80.0781	100.098
91.4	-19.2261	-14.7095	-10.1318	-5.43213	-0.732422	4.39453	8.17871	13.6719	18.8599	24.9634	31.8603	-100.159	-80.1392	-60.1807	-40.0085	-20.0195	-30.5176	19.989	40.0391	59.9976	80.0476	100.098
91.5	-19.2261	-14.7705	-10.1318	-5.49316	-0.732422	4.45557	8.11768	13.6108	18.9209	24.9634	31.8603	-100.098	-80.1086	-60.1196	-40.0391	-20.0195	0	20.0195	40.1001	59.9976	80.0781	100.128
91.6	-19.2261	-14.7705	-10.1318	-5.49316	-0.732422	4.45557	8.11768	13.5498	18.8599	24.9634	31.7993	-100.098	-80.0781	-60.0891	-40.0696	-20.0195	-30.5176	20.0806	40.0696	59.9976	80.0476	100.128
91.7	-19.104	-14.6484	-10.1318	-5.43213	-0.732422	4.3335	8.11768	13.4888	18.7378	24.9634	31.6772	-100.098	-80.1086	-60.1196	-39.978	-19.989	0	20.0195	40.0391	60.0586	80.0781	100.128
91.8	-19.043	-14.5874	-10.0708	-5.31006	-0.610352	4.27246	8.23975	13.5498	18.6768	25.0244	31.6162	-100.067	-80.1392	-60.0891	-40.0391	-19.989	0	20.0806	40.0696	60.0586	80.0171	100.128
91.9	-18.9209	-14.5874	-10.0098	-5.24902	-0.610352	4.21143	8.30078	13.5498	18.6157	25.0244	31.5552	-100.037	-80.1392	-60.0891	-40.0085	-19.989	-30.5176	20.05	40.0085	60.0891	80.0476	100.128
92	-18.9209	-14.6484	-9.94873	-5.18799	-0.549316	4.27246	8.42285	13.6108	18.6157	25.0244	31.5552	-100.098	-80.1697	-60.1196	-40.0391	-19.989	-61.0352	20.0195	40.0085	60.0281	80.1086	100.098
92.1	-18.8599	-14.6484	-9.94873	-5.24902	-0.549316	4.3335	8.42285	13.7329	18.6768	25.0244	31.5552	-100.128	-80.1392	-60.1196	-39.978	-19.9585	0	19.9585	40.0085	60.0281	80.1392	100.098
92.2	-18.7988	-14.6484	-9.94873	-5.37109	-0.610352	4.39453	8.42285	13.7329	18.7378	25.0244	31.5552	-100.128	-80.1392	-60.1196	-40.0085	-20.05	0	20.0195	40.0696	60.0281	80.1086	100.159
92.3	-18.7378	-14.6484	-9.94873	-5.43213	-0.610352	4.45557	8.36182	13.7329	18.7378	25.0244	31.5552	-100.098	-80.1392	-60.1196	-39.978	-19.989	-30.5176	19.989	40.0391	60.0586	80.0476	100.098
92.4	-18.7378	-14.5874	-9.94873	-5.49316	-0.610352	4.45557	8.36182	13.7939	18.7378	25.0244	31.6162	-100.067	-80.1392	-60.0891	-40.0085	-20.0195	0	20.0195	40.0391	60.0586	80.1392	100.128
92.5	-18.7988	-14.5264	-10.0098	-5.37109	-0.610352	4.39453	8.42285	13.7939	18.7988	25.0854	31.6772	-100.067	-80.1086	-60.0281	-40.0391	-19.989	-30.5176	20.05	40.0085	59.9976	80.0781	100.128
92.6	-18.8599	-14.4653	-10.0708	-5.24902	-0.671387	4.39453	8.48389	13.7939	18.7988	25.1465	31.6772	-100.037	-80.1392	-60.0281	-40.0085	-20.0195	0	20.0195	40.0391	60.0586	80.0781	100.128
92.7	-18.9209	-14.4043	-10.1318	-5.24902	-0.671387	4.39453	8.48389	13.855	18.7988	25.2686	31.5552	-100.098	-80.1392	-60.1501	-40.0085	-19.9585	0	19.989	40.0696	60.0281	80.1086	100.098
92.8	-18.9819	-14.4043	-10.1318	-5.24902	-0.549316	4.45557	8.48389	13.916	18.7378	25.2686	31.4941	-100.189	-80.1086	-60.1196	-40.0085	-19.989	-30.5176	20.0195	40.0085	60.0586	80.0476	100.128
92.9	-19.043	-14.5264	-10.0708	-5.18799	-0.549316	4.45557	8.48389	13.916	18.7378	25.2686	31.5552	-100.098	-80.0781	-60.1196	-39.978	-20.0195	30.5176	19.989	40.0085	60.0586	80.0781	100.037
93	-19.043	-14.5874	-10.0708	-5.18799	-0.488281	4.5166	8.48389	13.916	18.6768	25.2075	31.6162	-100.067	-80.1392	-60.1196	-39.978	-19.989	0	19.9585	40.0085	60.0586	80.1392	100.067
93.1	-19.104	-14.6484	-10.0708	-5.24902	-0.427246	4.57764	8.48389	13.916	18.6157	25.0854	31.7383	-100.098	-80.0476	-60.0891	-40.0085	-19.989	-30.5176	19.989	40.0391	60.0281	80.0781	100.159
93.2	-19.104	-14.6484	-10.1318	-5.24902	-0.366211	4.57764	8.42285	13.855	18.5547	25.0244	31.8603	-100.098	-80.1086	-60.1196	-40.0085	-19.989	-61.0352	19.9585	40.0391	60.0281	80.0781	100.128
93.3	-19.165	-14.5264	-10.1929	-5.31006	-0.366211	4.5166	8.42285	13.7939	18.5547	25.0244	31.9824	-100.067	-80.0781	-60.0891	-40.0696	-20.0195	-30.5176	19.989	40.0696	60.0281	80.0781	100.128
93.4	-19.104	-14.4653	-10.1929	-5.31006	-0.366211	4.45557	8.42285	13.7329	18.5547	25.0854	31.9824	-100.098	-80.0781	-60.0891	-40.0391	-20.0195	-61.0352	20.05	40.0391	60.0586	80.0171	100.159
93.5	-19.104	-14.4653	-10.1929	-5.37109	-0.366211	4.45557	8.36182	13.7329	18.5547	25.1465	31.9824	-100.189	-80.1392	-60.1196	-40.0391	-20.0195	61.0352	20.0806	40.0391	60.0281	80.0171	100.128
93.6	-18.9819	-14.5264	-10.0708	-5.37109	-0.366211	4.39453	8.36182	13.7939	18.5547	25.1465	31.9824	-100.098	-80.0781	-60.0891	-39.978	-19.9585	-30.5176	20.0195	40.0696	60.0281	80.0171	100.128
93.7	-18.9209	-14.5874	-10.0098	-5.43213	-0.427246	4.39453	8.36182	13.7329	18.6157	25.1465	32.0435	-100.159	-80.2002	-60.0586	-40.0085	-19.9585	61.0352	20.0195	39.978	60.0586	80.0781	100.128
93.8	-18.7988	-14.5264	-9.94873	-5.49316	-0.549316	4.3335	8.36182	13.6719	18.6157	25.1465	32.1045	-100.128	-80.1086	-60.0586	-40.0391	-20.0195	0	19.989	40.0085	60.0586	80.0781	100.098
93.9	-18.7988	-14.5264	-9.88769	-5.5542	-0.549316	4.27246	8.42285	13.5498	18.6157	25.1465	32.1655	-100.128	-80.1392	-60.1196	-40.0391	-19.989	-61.0352	19.989	40.0391	59.9976	80.1086	100.098
94	-18.7988	-14.4653	-9.82666	-5.43213	-0.549316	4.27246	8.42285	13.4888	18.6157	25.0854	32.1045	-100.067	-80.0781	-60.1196	-40.0085	-19.989	-30.5176	20.05	40.0696	60.0281	80.0171	100.098
94.1	-18.7988	-14.4653	-9.70459	-5.31006	-0.488281	4.27246	8.42285	13.4888	18.5547	25.0244	32.0435	-100.098	-80.0476	-60.0891	-40.0391	-20.0195	-30.5176	20.0806	40.1001	60.0586	80.0476	100.128
94.2	-18.8599	-14.4653	-9.76562	-5.18799	-0.488281	4.21143	8.36182	13.4888	18.5547	24.9023	31.9824	-100.159	-80.1086	-60.0586	-40.0391	-20.05	30.5176	20.0195	40.1001	60.0586	79.9866	100.159
94.3	-18.9209	-14.4653	-9.88769	-5.06592	-0.488281	4.27246	8.42285	13.5498	18.5547	24.7803	31.8603	-100.098	-80.1086	-60.1196	-40.0391	-20.0195	-30.5176	20.0195	40.0391	60.0281	80.0476	100.159
94.4	-18.9819	-14.5264	-10.0708	-5.06592	-0.488281	4.27246	8.42285	13.6108	18.6157	24.7803	31.7993	-100.128	-80.1086	-60.1196	-40.0391	-20.0195	30.5176	20.05	40.0391	60.0891	80.0476	100.128
94.5	-18.9819	-14.5264	-10.1929	-5.12695	-0.549316	4.21143	8.48389	13.7329	18.6157	24.7803	31.7993	-100.159	-80.1697	-60.1196	-40.0391	-20.0195	-30.5176	20.05	40.0391	60.0586	80.0476	100.037
94.6	-18.9819	-14.5874	-10.2539	-5.12695	-0.610352	4.21143	8.54492	13.7329	18.6768	24.8413	31.8603	-100.128	-80.1086	-60.0891	-40.0391	-19.9585	0	20.0195	40.0391	60.0281	80.0781	100.128
94.7	-18.9209	-14.5874	-10.3149	-5.12695	-0.671387	4.15039	8.54492	13.7939	18.6768	24.9023	31.9824	-100.128	-80.0476	-60.0891	-40.0391	-19.9585	-30.5176	20.0195	40.0391	60.0586	80.0781	100.159
94.8	-18.7378	-14.5874	-10.376	-5.12695	-0.671387	4.15039	8.54492	13.7329	18.7378	24.9023	32.1655	-100.128	-80.0781	-60.1196	-40.0391	-20.0195	0	20.0195	40.0696	60.0586	80.1086	100.067
94.9	-18.6157	-14.5264	-10.3149	-5.18799	-0.671387	4.15039	8.48389	13.6108	18.7378	24.9023	32.2266	-100.128	-80.1086	-60.1196	-40.0391	-20.0195	0	20.0195	40.1001	60.0281	80.0476	100.067
95	-18.6768	-14.4653	-10.1318	-5.24902	-0.671387	4.21143	8.48389	13.6108	18.6768	24.9023	32.1655	-100.128	-80.0781	-60.1196	-40.1001	-19.989	-30.5176	20.0195	40.0391	59.9976	80.0781	100.128
95.1	-18.7988	-14.5264	-10.0098	-5.31006	-0.671387	4.27246	8.48389	13.6108	18.6157	24.9023	32.0435	-100.128	-80.0781	-60.0891	-40.0696	-19.989	61.0352	19.9585	39.978	60.0281	80.0781	100.159
95.2	-18.8599	-14.5264	-10.0098	-5.37109	-0.610352	4.39453	8.42285	13.6108	18.5547	24.9634	31.9824	-100.098	-80.0781	-60.0281	-40.0696	-19.928	61.0352	20.0195	40.0696	60.0281	80.0476	100.067
95.3	-18.9209	-14.5264	-10.0708	-5.5542	-0.610352	4.57764	8.42285	13.5498	18.4937	25.0244	31.9824	-100.098	-80.1392	-59.9976	-40.0391	-20.0195	30.5176	20.05	40.0696	60.0586	80.0171	100.098
95.4	-18.9819	-14.5264	-10.1318	-5.61523	-0.671387	4.63867	8.42285	13.5498	18.4937	25.0854	31.9824	-100.128	-80.1086	-60.0891	-40.1001	-19.928	30.5176	20.0195	40.0085	60.0586	80.0476	100.159
95.5	-18.9819	-14.5264	-10.1929	-5.61523	-0.732422	4.63867	8.42285	13.6719	18.5547	25.1465	31.9824	-100.098	-80.1086	-60.1196	-40.0085	-19.9585	0	19.989	40.0696	60.0586	80.0781	100.098
95.6	-19.043	-14.5264	-10.2539	-5.61523	-0.732422	4.57764	8.30078	13.6719	18.5547	25.2686	31.9214	-100.128	-80.1086	-60.0891	-40.0085	-19.9585	0	20.0195	40.0391	60.0281	80.1392	100.098
95.7	-18.9819	-14.5264	-10.2539	-5.5542	-0.671387	4.57764	8.17871	13.5498	18.6157	25.2686	32.0435	-100.098	-80.0781	-60.1501	-40.1306	-19.9585	0	19.989	40.0085	60.0281	80.0781	100.098
95.8	-18.9819	-14.5874	-10.2539	-5.5542	-0.610352	4.57764	8.23975	13.4277	18.5547	25.2075	32.0435	-100.159	-80.0781	-60.0891	-40.0391	-19.928	0	19.9585	40.0696	60.0586	80.0781	100.159
95.9	-18.9209	-14.5874	-10.3149	-5.43213	-0.610352	4.57764	8.30078	13.3057	18.5547	25.0854	31.9214	-100.128	-80.1086	-59.9976	-40.0696	-20.0195	30.5176	19.928	40.0391	60.0281	80.0171	100.128
96	-18.9819	-14.5874	-10.376	-5.37109	-0.610352	4.57764	8.30078	13.3057	18.5547	25.0244	31.7383	-100.128	-80.0781	-60.0281	-40.1001	-19.928	30.5176	20.0195	40.0391	60.0586	80.0171	100.159
96.1	-18.9819	-14.4653	-10.3149	-5.37109	-0.671387	4.45557	8.30078	13.3057	18.6768	24.9634	31.6772	-100.128	-80.1697	-60.0586	-40.0391	-19.989	30.5176	19.989	40.0391	60.0281	80.0171	100.128
96.2	-19.043	-14.4043	-10.2539	-5.37109	-0.732422	4.39453	8.36182	13.3667	18.7378	24.9634	31.6772	-100.128	-80.1392	-60.0586	-40.0391	-19.989	0	19.9585	40.0391	60.0586	80.0476	100.037
96.3	-19.043	-14.4043	-10.1929	-5.37109	-0.732422	4.27246	8.42285	13.3667	18.7988	25.0244	31.7993	-100.098	-80.1086	-60.0891	-40.0391	-20.0195	0	19.989	40.0085	60.1501	80.0781	100.128
96.4	-18.9819	-14.4043	-10.1318	-5.49316	-0.671387	4.21143	8.48389	13.4277	18.7988	25.0244	31.8603	-100.128	-80.1392	-60.0891	-40.0085	-19.928	61.0352	19.9585	39.978	60.0586	80.0476	100.128
96.5	-18.9209	-14.4043	-10.1318	-5.5542	-0.610352	4.21143	8.42285	13.4888	18.7988	25.0244	31.9214	-100.098	-80.0781	-60.0586	-40.0696	-19.989	0	19.8975	40.0085	60.1196	80.1392	100.128
96.6	-18.8599	-14.4653	-10.1318	-5.49316	-0.488281	4.21143	8.30078	13.5498	18.7378	24.9634	31.9824	-100.128	-80.1086	-59.9976	-40.0696	-19.928	-30.5176	19.8975	39.978	60.0891	80.1086	100.159
96.7	-18.8599	-14.4653	-10.1929	-5.49316	-0.427246	4.27246	8.30078	13.5498	18.6157	24.9023	31.9214	-100.098	-80.0476	-60.0586	-40.0391	-20.0195	-61.0352	20.0195	40.0391	60.0891	80.0476	100.128
96.8	-18.7988	-14.4653	-10.2539	-5.5542	-0.427246	4.27246	8.23975	13.4888	18.4937	24.8413	31.8603	-100.098	-80.0476	-60.0891	-40.0696	-19.989	-30.5176	19.989	40.1001	59.9976	79.9866	100.159
96.9	-18.7378	-14.4653	-10.2539	-5.61523	-0.427246	4.3335	8.23975	13.4277	18.4326	24.7803	31.7993	-100.098	-80.0781	-60.0281	-40.0391	-20.0195	30.5176	19.989	40.0391	60.0281	80.0476	100.189
97	-18.6768	-14.4653	-10.2539	-5.67627	-0.427246	4.3335	8.23975	13.4277	18.3716	24.7192	31.7383	-100.159	-80.1086	-60.0891	-40.0391	-20.0195	30.5176	19.989	40.1001	60.0586	80.0476	100.098
97.1	-18.7378	-14.4043	-10.2539	-5.67627	-0.427246	4.3335	8.23975	13.4277	18.3716	24.6582	31.6772	-100.098	-80.1086	-60.0586	-40.0085	-19.989	-30.5176	19.989	40.0085	60.0281	80.0476	100.098
97.2	-18.7988	-14.3433	-10.2539	-5.67627	-0.488281	4.21143	8.23975	13.4888	18.4326	24.6582	31.6772	-100.159	-80.0171	-60.0586	-40.0391	-19.989	0	19.8975	40.0391	60.0891	80.0171	100.067
97.3	-18.9209	-14.3433	-10.1929	-5.67627	-0.610352	4.15039	8.17871	13.5498	18.4937	24.6582	31.6162	-100.098	-80.0781	-60.1501	-40.0391	-20.0195	0	20.0195	40.0085	60.0281	80.0476	100.128
97.4	-18.9819	-14.4043	-10.1318	-5.61523	-0.671387	4.08936	8.17871	13.6719	18.5547	24.7803	31.6162	-100.189	-80.0171	-60.0891	-40.0391	-19.9585	-30.5176	20.0195	40.0085	60.0586	80.1392	100.067
97.5	-19.043	-14.4043	-10.0708	-5.5542	-0.732422	4.08936	8.23975	13.6719	18.4937	24.8413	31.6162	-100.098	-80.0476	-60.0586	-40.1001	-20.0195	0	20.0195	40.0391	59.9976	80.0171	100.098
97.6	-19.043	-14.3433	-10.0708	-5.49316	-0.732422	4.08936	8.23975	13.6108	18.4326	24.9634	31.6772	-100.128	-80.0781	-60.0586	-40.0391	-20.0195	-30.5176	19.9585	40.0391	60.0281	80.0476	100.128
97.7	-19.043	-14.3433	-10.0708	-5.49316	-0.732422	4.15039	8.30078	13.6108	18.4326	25.0244	31.7993	-100.098	-80.0781	-60.0586	-40.0696	-20.0806	30.5176	19.989	40.0696	60.0281	80.0476	100.098
97.8	-18.9819	-14.4043	-10.0708	-5.43213	-0.671387	4.15039	8.36182	13.5498	18.4326	25.0854	31.8603	-100.159	-80.0781	-60.0281	-39.978	-19.989	30.5176	19.989	40.0085	60.1196	80.0476	100.098
97.9	-18.9209	-14.4653	-10.0098	-5.43213	-0.610352	4.15039	8.42285	13.5498	18.4937	25.0854	31.8603	-100.189	-80.0781	-60.0586	-40.0391	-20.05	61.0352	19.989	40.0085	60.0586	80.0476	100.098
98	-18.8599	-14.5874	-9.94873	-5.37109	-0.549316	4.15039	8.42285	13.5498	18.5547	25.0244	31.8603	-100.159	-80.0781	-60.0586	-40.0085	-19.989	0	20.05	39.978	60.0891	80.0476	100.098
98.1	-18.7988	-14.5874	-9.88769	-5.31006	-0.610352	4.21143	8.48389	13.5498	18.5547	25.0244	31.9214	-100.098	-80.0171	-60.0891	-40.0696	-20.05	-30.5176	19.9585	39.978	60.0891	80.0171	100.128
98.2	-18.7988	-14.4653	-9.94873	-5.24902	-0.671387	4.3335	8.54492	13.4888	18.5547	24.9023	31.9824	-100.159	-80.0781	-60.0891	-40.1001	-20.0195	0	20.0195	40.0085	60.0891	80.0476	100.037
98.3	-18.8599	-14.3433	-9.94873	-5.24902	-0.671387	4.39453	8.60596	13.4277	18.5547	24.8413	32.1045	-100.159	-80.0476	-60.0891	-40.1001	-20.0806	-30.5176	19.989	40.0696	60.0586	80.1392	100.098
98.4	-18.9209	-14.2212	-10.0098	-5.24902	-0.732422	4.39453	8.66699	13.3667	18.4937	24.7192	32.1045	-100.159	-80.0476	-60.0891	-40.1001	-19.989	0	19.9585	40.0085	60.0586	80.0781	100.067
98.5	-18.9819	-14.2212	-10.0708	-5.24902	-0.732422	4.3335	8.66699	13.3667	18.4937	24.7803	32.1045	-100.128	-80.0476	-60.0586	-40.1306	-20.0806	-30.5176	19.8975	40.0696	60.0586	80.0476	100.098
98.6	-19.043	-14.2822	-10.1318	-5.31006	-0.732422	4.27246	8.66699	13.4277	18.4326	24.8413	32.0435	-100.098	-80.0781	-60.0586	-40.1001	-19.989	0	19.989	40.0696	60.0891	80.0476	100.067
98.7	-19.043	-14.3433	-10.1929	-5.43213	-0.793457	4.15039	8.66699	13.4277	18.4937	24.9023	31.9824	-100.159	-80.0781	-60.0586	-40.1001	-20.1111	0	19.989	40.0391	60.0891	80.0476	100.098
98.8	-19.043	-14.3433	-10.1929	-5.49316	-0.854492	4.15039	8.66699	13.4277	18.4937	24.9023	31.8603	-100.098	-80.0476	-59.967	-40.0696	-20.0195	30.5176	19.989	40.0696	60.0891	80.0476	100.037
98.9	-18.9819	-14.3433	-10.1929	-5.5542	-0.793457	4.08936	8.66699	13.3667	18.4937	24.9023	31.7993	-100.189	-80.0476	-60.0891	-40.0696	-20.0195	30.5176	19.989	40.0085	60.0891	80.0781	100.037
99	-18.9209	-14.3433	-10.1929	-5.61523	-0.793457	4.08936	8.60596	13.3667	18.4326	24.9023	31.7383	-100.159	-80.0171	-60.0586	-40.0391	-19.989	30.5176	19.928	40.0391	60.0891	80.0476	100.128
99.1	-18.9209	-14.4043	-10.1929	-5.61523	-0.671387	4.08936	8.48389	13.3667	18.4937	24.8413	31.7993	-100.189	-80.1086	-60.0586	-40.0391	-20.0195	-30.5176	19.8975	39.978	60.0891	80.0781	100.067
99.2	-18.9209	-14.4043	-10.1929	-5.61523	-0.610352	4.15039	8.36182	13.4277	18.4937	24.8413	31.7993	-100.128	-80.0476	-60.0586	-40.0696	-20.0806	-30.5176	20.0195	39.9475	60.0891	80.1086	100.098
99.3	-18.7988	-14.4653	-10.2539	-5.5542	-0.549316	4.15039	8.30078	13.4888	18.4326	24.7803	31.7383	-100.159	-80.0171	-60.0281	-40.1611	-20.0195	0	19.9585	40.0085	60.0586	80.0171	100.128
99.4	-18.6768	-14.4653	-10.3149	-5.49316	-0.488281	4.21143	8.30078	13.4888	18.4326	24.7803	31.6772	-100.159	-80.0476	-60.0586	-40.0696	-20.1111	-30.5176	19.9585	39.9475	60.0891	80.0476	100.098
99.5	-18.6157	-14.4653	-10.2539	-5.5542	-0.488281	4.21143	8.36182	13.4277	18.4326	24.7192	31.6772	-100.128	-80.0781	-60.0586	-40.1001	-20.05	-30.5176	19.9585	40.0085	60.0586	80.0781	100.098
99.6	-18.6768	-14.4653	-10.1929	-5.5542	-0.488281	4.27246	8.36182	13.4277	18.4937	24.7192	31.7383	-100.128	-80.0781	-60.0586	-40.0696	-20.0806	30.5176	19.989	40.0085	60.1196	80.0781	100.067
99.7	-18.7988	-14.4043	-10.1929	-5.61523	-0.549316	4.27246	8.36182	13.4277	18.5547	24.7192	31.7993	-100.098	-80.0171	-60.0891	-40.0696	-20.05	-30.5176	19.989	40.0085	60.1196	80.0171	100.006
99.8	-18.8599	-14.4653	-10.1929	-5.67627	-0.549316	4.27246	8.36182	13.4277	18.5547	24.7192	31.8603	-100.098	-80.0781	-60.0586	-40.1306	-20.1111	-30.5176	19.928	40.0085	60.1807	80.0781	100.098
99.9	-18.9209	-14.5264	-10.1318	-5.67627	-0.610352	4.27246	8.42285	13.3667	18.4937	24.7192	31.8603	-100.189	-80.0781	-60.0586	-40.1001	-20.0195	-30.5176	19.9585	39.9475	60.0891	80.0781	100.189
100	-18.9819	-14.6484	-10.0098	-5.61523	-0.610352	4.21143	8.42285	13.4277	18.4326	24.6582	31.8603	-100.159	-80.0476	-60.0586	-40.0696	-20.05	0	19.8975	39.978	60.1501	80.0476	100.098
100.1	-19.104	-14.5874	-10.0098	-5.5542	-0.549316	4.15039	8.42285	13.3667	18.4326	24.6582	31.8603	-100.189	-80.0476	-60.0891	-40.1001	-20.0195	-30.5176	19.928	40.0696	60.1196	80.0171	100.159
100.2	-19.2261	-14.5264	-10.0708	-5.5542	-0.488281	4.08936	8.36182	13.3667	18.4937	24.6582	31.8603	-100.159	-80.0476	-59.9976	-40.1001	-20.1111	-30.5176	19.928	40.0391	60.1196	80.0171	100.098
100.3	-19.2871	-14.4653	-10.1929	-5.5542	-0.549316	4.08936	8.42285	13.3057	18.4937	24.6582	31.8603	-100.159	-80.0476	-60.0891	-40.0696	-20.05	0	19.9585	39.9475	60.0891	80.0476	100.128
100.4	-19.2261	-14.4043	-10.2539	-5.49316	-0.610352	4.08936	8.48389	13.3057	18.4937	24.7192	31.8603	-100.128	-80.0476	-60.0586	-40.1001	-20.05	0	19.9585	40.0391	60.1196	80.0476	100.098
100.5	-19.165	-14.4043	-10.1929	-5.43213	-0.671387	4.21143	8.48389	13.3057	18.4937	24.8413	31.8603	-100.128	-80.0781	-60.0891	-40.0696	-20.05	30.5176	20.0806	40.0085	60.0586	80.1086	100.067
100.6	-19.104	-14.4043	-10.1318	-5.43213	-0.671387	4.27246	8.48389	13.2446	18.4937	24.9023	31.8603	-100.159	-80.0476	-60.0891	-40.0696	-20.0195	-30.5176	19.989	39.978	60.1196	80.0476	100.067
100.7	-19.165	-14.4653	-10.0708	-5.49316	-0.671387	4.27246	8.42285	13.1836	18.4937	24.9634	31.9824	-100.189	-80.0781	-60.1196	-40.0391	-20.0806	0	19.989	39.978	60.1501	80.0476	100.067
100.8	-19.165	-14.4653	-10.0708	-5.5542	-0.610352	4.27246	8.36182	13.1836	18.4326	25.0244	32.0435	-100.189	-80.0476	-60.0891	-40.0391	-20.0806	0	19.989	40.0085	60.0586	80.0781	100.098
100.9	-19.165	-14.4653	-10.0708	-5.61523	-0.488281	4.21143	8.36182	13.1836	18.4326	25.0854	32.1045	-100.159	-80.0781	-60.0586	-40.1001	-20.05	-30.5176	19.9585	39.978	60.1196	80.0171	100.128
101	-19.104	-14.4653	-10.0708	-5.61523	-0.488281	4.21143	8.36182	13.2446	18.4326	25.0854	32.1655	-100.159	-80.0476	-60.0281	-40.1001	-20.0806	-91.5527	19.9585	39.978	60.0891	80.0476	100.067
101.1	-19.043	-14.4043	-10.0708	-5.5542	-0.488281	4.15039	8.30078	13.3667	18.4326	25.1465	32.2266	-100.159	-80.1392	-60.0586	-40.1306	-20.1111	-30.5176	19.928	40.0391	60.0586	79.9866	100.067
101.2	-18.9819	-14.3433	-10.0708	-5.49316	-0.610352	4.08936	8.30078	13.4277	18.4937	25.2075	32.2876	-100.159	-80.0781	-60.0891	-40.0391	-20.1111	30.5176	19.928	40.0085	60.0281	80.0476	100.128
101.3	-18.8599	-14.3433	-10.0708	-5.43213	-0.671387	4.02832	8.30078	13.4888	18.4937	25.2075	32.3486	-100.159	-80.0476	-60.0281	-40.0085	-20.0806	30.5176	19.9585	39.978	60.0891	80.0171	100.037
101.4	-18.7988	-14.4043	-10.0708	-5.43213	-0.671387	4.02832	8.30078	13.4888	18.4937	25.1465	32.2266	-100.159	-80.0781	-60.0586	-40.0391	-20.05	0	19.989	40.0085	60.0891	80.0476	100.128
101.5	-18.7988	-14.5264	-10.0708	-5.43213	-0.671387	4.02832	8.23975	13.4888	18.4937	25.1465	32.1045	-100.098	-80.0476	-60.0586	-40.0391	-20.0195	0	19.9585	40.0085	60.0891	80.0476	100.006
101.6	-18.8599	-14.5874	-10.0708	-5.37109	-0.671387	4.08936	8.30078	13.4888	18.5547	25.0854	31.9824	-100.159	-80.0171	-60.0586	-40.1001	-20.0806	30.5176	19.9585	39.978	60.0586	80.0476	100.067
101.7	-18.9209	-14.5264	-10.1318	-5.43213	-0.671387	4.02832	8.30078	13.4277	18.6157	25.0244	31.9214	-100.189	-80.0171	-60.0891	-40.1306	-20.0195	-30.5176	19.989	39.978	60.0891	80.0781	100.037
101.8	-18.9209	-14.4653	-10.1318	-5.49316	-0.671387	4.02832	8.36182	13.3667	18.6768	24.9634	31.9214	-100.189	-80.1086	-60.0586	-40.1001	-20.0195	0	19.9585	40.0085	60.0281	80.0476	100.098
101.9	-18.8599	-14.3433	-10.1929	-5.61523	-0.732422	4.08936	8.36182	13.3667	18.6768	24.9634	31.9214	-100.159	-80.0171	-60.0281	-40.0696	-20.05	61.0352	19.9585	40.1001	60.0586	80.0171	100.098
102	-18.9209	-14.3433	-10.1318	-5.61523	-0.793457	4.21143	8.42285	13.3057	18.6768	24.9023	31.9214	-100.098	-80.0476	-59.967	-40.0696	-20.0806	0	19.989	40.0391	60.0586	79.9866	100.067
102.1	-18.9819	-14.4043	-10.1318	-5.61523	-0.793457	4.3335	8.42285	13.3057	18.6768	24.9023	31.9214	-100.067	-80.0781	-60.0586	-40.0696	-20.05	-30.5176	19.9585	40.0085	60.0891	80.0476	100.098
102.2	-19.104	-14.4043	-10.1929	-5.61523	-0.793457	4.45557	8.42285	13.2446	18.7378	24.9023	31.9214	-100.159	-80.1392	-60.0891	-40.0696	-20.0195	0	19.9585	40.0085	60.0891	80.0476	100.098
102.3	-19.165	-14.4653	-10.1929	-5.61523	-0.854492	4.5166	8.42285	13.2446	18.7378	24.9023	31.9214	-100.159	-80.1086	-60.0586	-40.0085	-20.0195	61.0352	19.989	40.0085	60.0891	80.0781	100.037
102.4	-19.165	-14.4653	-10.1929	-5.61523	-0.854492	4.39453	8.36182	13.2446	18.7378	24.9634	31.9824	-100.128	-80.0171	-60.0891	-40.1001	-19.989	0	19.9585	40.0085	60.1501	80.1086	100.037
102.5	-19.2261	-14.5264	-10.1929	-5.49316	-0.915527	4.27246	8.36182	13.3057	18.6768	24.9634	32.0435	-100.159	-80.0171	-60.0891	-40.1001	-20.0195	0	19.989	40.0085	60.1501	80.1086	100.067
102.6	-19.2871	-14.5874	-10.1929	-5.43213	-0.915527	4.21143	8.42285	13.3057	18.6157	24.9634	32.1045	-100.159	-80.0781	-60.1196	-40.1001	-20.05	-61.0352	19.9585	40.0696	60.1501	80.0781	100.098
102.7	-19.4092	-14.6484	-10.1929	-5.43213	-0.915527	4.15039	8.48389	13.3667	18.5547	24.9634	32.1045	-100.159	-80.0476	-60.0586	-40.1001	-19.989	-61.0352	20.0195	40.0085	60.0586	80.0476	100.067
102.8	-19.4702	-14.7095	-10.1929	-5.49316	-0.854492	4.08936	8.54492	13.3667	18.5547	24.9023	32.0435	-100.098	-80.0781	-59.9976	-40.0696	-20.05	0	19.9585	39.978	60.0586	80.0171	100.098
102.9	-19.4702	-14.7095	-10.1318	-5.49316	-0.854492	4.08936	8.54492	13.4277	18.5547	24.9023	31.9824	-100.037	-80.0781	-60.0586	-40.0696	-20.0195	0	19.9585	40.0391	60.0586	79.9866	100.098
103	-19.4092	-14.6484	-10.0098	-5.49316	-0.854492	4.08936	8.54492	13.4888	18.5547	24.7803	31.9214	-100.098	-80.0781	-60.0586	-40.0391	-20.05	30.5176	19.9585	40.0391	60.0891	80.1086	100.098
103.1	-19.2871	-14.5874	-10.0098	-5.61523	-0.793457	4.15039	8.42285	13.4888	18.5547	24.7192	31.8603	-100.128	-80.1392	-60.0891	-40.0696	-19.989	0	19.928	40.0085	60.0891	80.1392	100.128
103.2	-19.165	-14.5874	-10.0098	-5.67627	-0.671387	4.15039	8.36182	13.5498	18.5547	24.7192	31.8603	-100.128	-80.0781	-60.0586	-40.0696	-20.0195	30.5176	19.989	39.978	60.0891	80.0476	100.098
103.3	-19.104	-14.5264	-10.1318	-5.67627	-0.610352	4.21143	8.30078	13.4888	18.5547	24.7192	31.8603	-100.128	-80.0476	-60.0891	-40.0391	-19.989	-61.0352	19.9585	40.0391	60.0891	80.0476	100.067
103.4	-19.165	-14.5264	-10.1929	-5.7373	-0.549316	4.15039	8.36182	13.4277	18.5547	24.8413	31.9824	-100.159	-80.0781	-60.1196	-40.0696	-19.9585	-30.5176	19.989	40.0085	60.1196	80.0476	100.128
103.5	-19.165	-14.5264	-10.3149	-5.79834	-0.610352	4.02832	8.36182	13.3057	18.5547	24.9634	31.9824	-100.098	-80.1086	-60.0281	-40.0696	-19.989	0	19.928	40.0391	60.1196	80.0781	100.067
103.6	-19.104	-14.4653	-10.437	-5.79834	-0.793457	4.02832	8.42285	13.2446	18.5547	25.0244	31.9824	-100.098	-80.0781	-60.1196	-40.0696	-20.0195	0	19.9585	40.0391	60.0586	80.0171	100.128
103.7	-19.165	-14.3433	-10.437	-5.7373	-0.976562	4.02832	8.42285	13.2446	18.6157	25.0244	31.9824	-100.159	-80.0781	-60.0586	-40.0391	-20.0195	0	20.0195	40.0696	60.0586	80.0171	100.098
103.8	-19.2261	-14.2212	-10.376	-5.61523	-0.915527	4.02832	8.30078	13.2446	18.6157	24.9634	31.8603	-100.128	-80.1086	-60.0891	-40.0696	-19.989	0	19.9585	39.978	60.0891	80.0781	100.128
103.9	-19.4092	-14.1602	-10.3149	-5.43213	-0.732422	4.08936	8.17871	13.2446	18.6157	24.8413	31.7993	-100.159	-80.0781	-60.0586	-40.0391	-20.0195	0	19.9585	40.0391	60.0281	80.0171	100.159
104	-19.5312	-14.0991	-10.2539	-5.43213	-0.549316	4.15039	8.17871	13.1226	18.4937	24.7192	31.7383	-100.128	-80.0781	-60.0281	-40.0085	-20.0195	-30.5176	20.0195	40.0391	60.0281	80.0781	100.128
104.1	-19.5923	-14.0381	-10.2539	-5.49316	-0.427246	4.21143	8.23975	13.1226	18.3716	24.5972	31.7383	-100.128	-80.1086	-60.1196	-40.0696	-20.0806	-30.5176	20.0806	40.0085	60.0281	80.0476	100.098
104.2	-19.5312	-14.0381	-10.1929	-5.61523	-0.427246	4.27246	8.36182	13.3057	18.3716	24.5361	31.7383	-100.159	-80.0781	-60.0281	-40.0696	-19.989	0	19.989	40.0391	60.0586	80.0476	100.098
104.3	-19.4702	-14.1602	-10.1318	-5.67627	-0.488281	4.3335	8.42285	13.4277	18.4326	24.5972	31.7993	-100.189	-80.1392	-60.0891	-40.0391	-19.9585	30.5176	19.989	40.0391	60.1196	80.0171	100.098
104.4	-19.4092	-14.2822	-10.0708	-5.61523	-0.610352	4.3335	8.48389	13.4888	18.4937	24.6582	31.9214	-100.189	-80.0781	-60.0281	-40.0391	-20.0195	0	19.9585	40.0391	60.0891	80.0781	100.128
104.5	-19.3481	-14.4043	-10.0098	-5.61523	-0.671387	4.39453	8.48389	13.4888	18.5547	24.6582	31.9824	-100.128	-80.0781	-60.0281	-40.0696	-19.989	-30.5176	19.9585	40.0085	60.0586	80.0171	100.098
104.6	-19.2261	-14.4653	-10.0098	-5.5542	-0.671387	4.39453	8.48389	13.4888	18.5547	24.7192	31.9214	-100.128	-80.1086	-60.0586	-40.0391	-20.0195	0	19.9585	40.0696	59.9976	80.0476	100.128
104.7	-19.165	-14.3433	-9.94873	-5.5542	-0.549316	4.39453	8.48389	13.4888	18.5547	24.7803	31.8603	-100.159	-80.1392	-60.0586	-39.978	-20.05	0	20.0195	40.0696	60.0281	80.0476	100.159
104.8	-19.104	-14.2822	-9.88769	-5.67627	-0.549316	4.39453	8.54492	13.5498	18.4937	24.8413	31.8603	-100.128	-80.1086	-60.0586	-40.0391	-20.0806	0	19.9585	40.0391	60.0281	80.0171	100.098
104.9	-19.165	-14.2212	-9.82666	-5.79834	-0.488281	4.39453	8.60596	13.6108	18.3716	24.8413	31.8603	-100.098	-80.2002	-60.0891	-39.978	-20.0195	61.0352	20.05	40.0391	60.0586	80.0171	100.128
105	-19.104	-14.2212	-9.76562	-5.85937	-0.488281	4.39453	8.54492	13.6108	18.3105	24.8413	31.9214	-100.159	-80.0781	-60.0281	-40.0696	-19.9585	30.5176	19.989	39.978	60.0891	80.1392	100.067
105.1	-19.104	-14.1602	-9.82666	-5.92041	-0.488281	4.3335	8.48389	13.6108	18.3105	24.8413	31.8603	-100.159	-80.0171	-60.0586	-40.0696	-19.989	30.5176	19.9585	39.978	60.0586	80.0476	100.098
105.2	-19.043	-14.0991	-9.82666	-5.85937	-0.488281	4.3335	8.48389	13.5498	18.3105	24.7803	31.7993	-100.128	-80.0781	-60.0586	-40.0696	-20.0195	0	19.9585	40.0085	60.0586	80.0476	100.159
105.3	-19.043	-14.0991	-9.82666	-5.85937	-0.549316	4.3335	8.54492	13.4888	18.3105	24.7192	31.7383	-100.128	-80.0476	-60.0281	-40.0391	-20.0195	0	19.9585	40.0085	60.0281	80.0171	100.098
105.4	-19.043	-14.0381	-9.88769	-5.79834	-0.610352	4.27246	8.60596	13.4277	18.3716	24.7192	31.7383	-100.098	-80.1392	-60.1501	-40.0696	-20.05	-30.5176	19.989	40.0391	59.9976	79.9866	100.128
105.5	-19.104	-13.977	-9.88769	-5.7373	-0.671387	4.21143	8.60596	13.4277	18.4326	24.6582	31.7383	-100.098	-80.1392	-60.0891	-40.0696	-20.0806	30.5176	19.989	40.0696	60.0281	80.0171	100.098
105.6	-19.165	-13.977	-10.0098	-5.67627	-0.671387	4.15039	8.54492	13.3667	18.4937	24.6582	31.7993	-100.067	-80.1392	-60.0891	-40.0391	-19.989	61.0352	19.9585	40.0391	60.0281	80.0476	100.098
105.7	-19.165	-14.0991	-10.0708	-5.67627	-0.732422	4.15039	8.48389	13.3057	18.4326	24.6582	31.7383	-100.189	-80.1392	-60.1196	-40.0391	-20.0195	61.0352	19.989	40.0391	59.9976	80.1086	100.098
105.8	-19.165	-14.2212	-10.1318	-5.61523	-0.732422	4.15039	8.42285	13.3057	18.3716	24.7192	31.6772	-100.098	-80.1086	-60.0586	-40.0391	-19.989	30.5176	20.0195	39.978	60.0891	80.1392	100.098
105.9	-19.104	-14.3433	-10.1929	-5.61523	-0.793457	4.21143	8.36182	13.3057	18.3105	24.9023	31.6162	-100.098	-80.0476	-60.0891	-40.0391	-19.989	-30.5176	20.05	40.0085	60.1196	80.0476	100.128
106	-19.104	-14.4043	-10.1318	-5.61523	-0.732422	4.27246	8.42285	13.3057	18.3716	25.0244	31.5552	-100.098	-80.1086	-60.0586	-40.0391	-19.989	0	19.989	40.0391	60.0586	80.1392	100.037
106.1	-19.104	-14.4653	-10.0708	-5.61523	-0.671387	4.27246	8.48389	13.3057	18.4937	25.0244	31.6162	-100.098	-80.1086	-60.0586	-40.0391	-19.989	-30.5176	19.989	40.0696	60.0586	80.0476	100.128
106.2	-19.104	-14.4043	-10.0098	-5.61523	-0.549316	4.3335	8.54492	13.3667	18.6157	24.9634	31.6162	-100.067	-80.1086	-60.0586	-39.9475	-20.0195	0	20.0195	40.0696	60.0281	80.0781	100.067
106.3	-19.043	-14.4043	-10.0098	-5.67627	-0.549316	4.3335	8.48389	13.4277	18.7378	24.9634	31.6772	-100.159	-80.1392	-60.0281	-39.978	-19.989	0	19.9585	40.0391	60.0891	80.0781	100.098
106.4	-18.9819	-14.4043	-10.0098	-5.67627	-0.732422	4.27246	8.42285	13.4277	18.7378	24.9634	31.6772	-100.128	-80.0781	-60.0281	-39.978	-20.0806	0	19.989	40.0696	59.9976	80.0171	100.128
106.5	-18.9209	-14.4043	-10.0098	-5.67627	-0.854492	4.21143	8.30078	13.3057	18.7378	24.9023	31.6772	-100.098	-80.1086	-60.1501	-40.0391	-19.9585	0	19.989	40.0391	60.0281	80.0781	100.098
106.6	-18.9209	-14.4043	-10.0098	-5.67627	-0.915527	4.21143	8.30078	13.3057	18.6768	24.9023	31.6162	-100.037	-80.1086	-60.0891	-40.0391	-19.928	30.5176	19.989	40.0696	60.0281	80.1392	100.189
106.7	-18.9209	-14.4043	-9.94873	-5.7373	-0.854492	4.21143	8.30078	13.3057	18.6768	24.9023	31.6162	-100.128	-80.0781	-60.0891	-40.0391	-19.9585	61.0352	20.0195	40.0391	60.0586	80.1392	100.128
106.8	-18.8599	-14.3433	-9.94873	-5.7373	-0.793457	4.21143	8.30078	13.4277	18.7378	24.9634	31.6162	-100.098	-80.0781	-60.0891	-40.0391	-19.989	0	20.0195	40.0391	60.0586	80.0781	100.098
106.9	-18.8599	-14.2822	-9.94873	-5.7373	-0.793457	4.21143	8.36182	13.4888	18.7378	25.0244	31.6162	-100.128	-80.1086	-60.1196	-40.0696	-19.9585	0	20.0806	40.0391	60.0891	80.0781	100.098
107	-18.8599	-14.2212	-10.0098	-5.7373	-0.793457	4.21143	8.36182	13.4888	18.7378	25.0854	31.6772	-100.128	-80.1086	-60.0891	-40.0391	-19.989	-30.5176	20.0195	40.0085	60.0586	80.1086	100.128
107.1	-18.8599	-14.1602	-9.94873	-5.7373	-0.793457	4.21143	8.30078	13.4888	18.6768	25.0244	31.7383	-100.159	-80.1697	-60.1196	-40.0391	-20.05	-30.5176	19.989	40.0696	60.0586	80.0781	100.128
107.2	-18.8599	-14.1602	-9.94873	-5.67627	-0.854492	4.21143	8.30078	13.4888	18.6768	24.9634	31.7383	-100.098	-80.1392	-60.0281	-40.0391	-19.989	0	19.9585	40.0696	60.0586	80.0781	100.128
107.3	-18.9209	-14.1602	-9.94873	-5.61523	-0.854492	4.27246	8.30078	13.4888	18.6768	24.9023	31.7383	-100.037	-80.1697	-60.1196	-40.0391	-19.928	0	20.0195	40.0696	60.0281	80.0476	100.098
107.4	-18.9819	-14.1602	-10.0098	-5.5542	-0.793457	4.27246	8.30078	13.4888	18.7378	24.9023	31.7383	-100.128	-80.1086	-60.1196	-40.0085	-20.0195	30.5176	20.0195	40.0391	60.0586	80.0781	100.098
107.5	-19.043	-14.1602	-10.1318	-5.49316	-0.671387	4.39453	8.36182	13.4888	18.7378	24.8413	31.6772	-100.128	-80.1086	-60.1196	-40.0391	-19.989	30.5176	20.05	40.0696	60.1196	80.1392	100.067
107.6	-19.104	-14.2822	-10.1929	-5.43213	-0.671387	4.45557	8.42285	13.4277	18.7988	24.8413	31.6162	-100.128	-80.1086	-60.1196	-40.0391	-20.0195	-30.5176	20.05	40.0391	60.0586	80.1086	100.128
107.7	-19.104	-14.3433	-10.2539	-5.49316	-0.671387	4.5166	8.48389	13.3667	18.7988	24.9023	31.5552	-100.128	-80.0781	-60.1196	-40.0391	-19.9585	0	20.05	40.0391	60.0891	80.1697	100.128
107.8	-19.104	-14.3433	-10.2539	-5.49316	-0.671387	4.5166	8.54492	13.3667	18.7988	24.9634	31.5552	-100.159	-80.1392	-60.0891	-40.0085	-20.05	-30.5176	20.0195	40.0085	60.0586	80.1086	100.159
107.9	-19.043	-14.3433	-10.1929	-5.49316	-0.671387	4.5166	8.48389	13.3667	18.7378	25.0244	31.5552	-100.128	-80.1697	-60.0586	-40.0391	-20.0195	30.5176	20.0195	40.0696	60.0281	80.0781	100.159
108	-18.9819	-14.3433	-10.1318	-5.5542	-0.610352	4.45557	8.42285	13.4277	18.6768	25.0244	31.5552	-100.159	-80.1392	-60.0891	-40.0391	-20.0195	61.0352	20.0195	40.1306	59.9976	80.0476	100.128
108.1	-18.9819	-14.2822	-10.1318	-5.61523	-0.610352	4.3335	8.36182	13.4277	18.6157	25.0244	31.5552	-100.128	-80.1392	-60.1196	-39.978	-19.989	30.5176	19.989	40.1001	59.9976	80.0781	100.128
108.2	-18.9819	-14.2822	-10.1929	-5.61523	-0.549316	4.3335	8.42285	13.3667	18.5547	25.0244	31.5552	-100.037	-80.1392	-60.0891	-40.0085	-19.989	91.5527	20.0195	40.1611	60.0891	80.0476	100.098
108.3	-18.9209	-14.2822	-10.2539	-5.61523	-0.549316	4.3335	8.48389	13.3667	18.4937	25.0854	31.4941	-100.098	-80.1392	-60.1196	-39.9475	-19.989	30.5176	19.989	40.0391	60.0281	80.0781	100.159
108.4	-18.8599	-14.3433	-10.3149	-5.61523	-0.610352	4.3335	8.54492	13.3667	18.4937	25.1465	31.5552	-100.159	-80.1086	-60.1196	-40.0391	-19.9585	30.5176	20.0806	40.0696	60.0281	80.1086	100.098
108.5	-18.7378	-14.4043	-10.2539	-5.5542	-0.732422	4.27246	8.54492	13.3667	18.4937	25.1465	31.5552	-100.128	-80.1086	-60.1196	-39.978	-20.05	30.5176	20.05	40.1001	60.0281	80.0476	100.098
108.6	-18.6768	-14.4653	-10.1318	-5.49316	-0.793457	4.15039	8.48389	13.3667	18.4937	25.0854	31.6162	-100.128	-80.0781	-60.0891	-40.0391	-19.9585	30.5176	20.05	40.0696	60.0586	80.0781	100.128
108.7	-18.6768	-14.5264	-10.0098	-5.43213	-0.732422	4.08936	8.42285	13.3667	18.4937	25.0244	31.6772	-100.128	-80.1392	-60.0891	-40.0391	-20.0195	0	20.0806	40.0696	59.9976	80.0476	100.128
108.8	-18.7378	-14.5264	-9.82666	-5.43213	-0.793457	4.02832	8.36182	13.3667	18.5547	24.9023	31.6772	-100.128	-80.1086	-60.0281	-40.0391	-19.989	30.5176	20.0195	40.1306	59.9976	80.1392	100.159
108.9	-18.8599	-14.4653	-9.70459	-5.43213	-0.793457	4.08936	8.36182	13.3667	18.5547	24.7803	31.6162	-100.098	-80.1392	-60.0891	-40.0391	-19.989	0	19.9585	40.0696	60.0891	80.1086	100.128
109	-18.9209	-14.4653	-9.64355	-5.37109	-0.793457	4.15039	8.42285	13.3057	18.5547	24.6582	31.6162	-100.098	-80.1086	-60.1501	-40.0391	-20.0195	30.5176	19.989	40.1306	60.0281	80.1392	100.098
109.1	-18.9819	-14.5264	-9.64355	-5.37109	-0.732422	4.15039	8.42285	13.3057	18.5547	24.6582	31.6772	-100.067	-80.1392	-60.1196	-40.0696	-19.9585	30.5176	19.989	40.0391	60.0281	80.0781	100.128
109.2	-18.9819	-14.5874	-9.76562	-5.43213	-0.732422	4.21143	8.48389	13.3057	18.5547	24.6582	31.7993	-100.128	-80.0476	-60.1196	-40.0391	-19.9585	61.0352	20.0195	40.0391	60.0281	80.0781	100.159
109.3	-18.8599	-14.6484	-9.82666	-5.5542	-0.732422	4.21143	8.54492	13.3667	18.5547	24.7192	31.8603	-100.098	-80.0781	-60.0891	-40.0391	-19.9585	0	19.989	40.0391	60.0586	80.1392	100.128
109.4	-18.7378	-14.5874	-9.94873	-5.67627	-0.671387	4.15039	8.48389	13.3667	18.5547	24.8413	31.9214	-100.098	-80.1086	-60.0891	-40.0391	-19.989	0	20.0806	40.0391	59.9976	80.1086	100.128
109.5	-18.5547	-14.5264	-9.94873	-5.7373	-0.671387	4.15039	8.42285	13.4277	18.6157	24.9023	31.9214	-100.128	-80.0781	-60.0891	-40.0696	-19.989	30.5176	20.05	40.0391	60.0281	80.0781	100.189
109.6	-18.5547	-14.5264	-9.88769	-5.7373	-0.732422	4.15039	8.48389	13.5498	18.6768	24.8413	31.8603	-100.098	-80.1086	-60.0891	-40.0391	-19.928	-30.5176	19.989	40.0696	60.0891	80.1086	100.128
109.7	-18.6157	-14.4653	-9.76562	-5.7373	-0.732422	4.15039	8.48389	13.6108	18.6768	24.8413	31.8603	-100.128	-80.0781	-60.0586	-39.978	-19.989	0	19.989	40.1001	60.0281	80.0781	100.159
109.8	-18.7378	-14.5264	-9.70459	-5.7373	-0.793457	4.08936	8.48389	13.6108	18.5547	24.7803	31.7993	-100.098	-80.1392	-60.0891	-40.0696	-19.9585	91.5527	19.989	40.0696	60.0281	80.1086	100.159
109.9	-18.8599	-14.4653	-9.64355	-5.79834	-0.854492	4.02832	8.42285	13.5498	18.4326	24.7192	31.7993	-100.098	-80.1392	-60.0891	-40.0085	-20.0195	30.5176	19.989	40.0696	60.0281	80.0781	100.128
110	-18.9819	-14.4653	-9.70459	-5.79834	-0.793457	3.90625	8.48389	13.4277	18.3716	24.6582	31.7383	-100.128	-80.1392	-60.1196	-40.0696	-19.989	0	19.989	40.0696	60.0281	80.1086	100.128
110.1	-19.104	-14.4043	-9.76562	-5.79834	-0.732422	3.90625	8.54492	13.3057	18.3716	24.6582	31.6772	-100.098	-80.0476	-60.1196	-40.0696	-20.0195	-30.5176	19.989	40.0696	60.0281	80.1392	100.159
110.2	-19.104	-14.4043	-9.82666	-5.7373	-0.671387	3.96728	8.60596	13.3057	18.4326	24.7192	31.6162	-100.067	-80.0781	-60.0891	-40.0696	-19.9585	30.5176	20.0195	40.0391	60.0891	80.1392	100.128
110.3	-19.165	-14.4653	-9.82666	-5.7373	-0.610352	4.08936	8.60596	13.2446	18.4937	24.8413	31.6162	-100.128	-80.0476	-60.0586	-40.0391	-19.989	-30.5176	20.0806	40.0391	60.0586	80.0781	100.128
110.4	-19.165	-14.4653	-9.88769	-5.7373	-0.671387	4.15039	8.60596	13.2446	18.5547	24.9023	31.6162	-100.098	-80.0781	-60.0586	-39.9475	-19.989	0	20.0195	40.0696	60.0586	80.1086	100.159
110.5	-19.104	-14.4653	-9.94873	-5.7373	-0.671387	4.21143	8.48389	13.1836	18.6157	24.9023	31.6162	-100.128	-80.1392	-60.0891	-40.0085	-20.0195	-30.5176	20.0195	40.0391	60.0891	80.0476	100.128
110.6	-19.043	-14.3433	-10.1318	-5.7373	-0.671387	4.21143	8.42285	13.2446	18.6157	24.9023	31.6772	-100.037	-80.1086	-60.0891	-39.9475	-20.0806	30.5176	20.05	40.0391	60.0281	80.0781	100.128
110.7	-18.9819	-14.2212	-10.2539	-5.7373	-0.732422	4.21143	8.36182	13.3667	18.5547	24.8413	31.6162	-100.098	-80.1392	-60.0586	-40.0391	-20.0195	-30.5176	19.989	40.0085	60.0281	80.0781	100.128
110.8	-18.9209	-14.1602	-10.3149	-5.67627	-0.793457	4.15039	8.36182	13.4277	18.5547	24.8413	31.6772	-100.128	-80.1086	-60.0891	-40.0391	-19.989	-91.5527	19.989	40.0696	60.0586	80.1392	100.159
110.9	-18.9209	-14.2212	-10.376	-5.5542	-0.854492	4.15039	8.36182	13.4277	18.4937	24.9023	31.6162	-100.159	-80.0781	-60.0891	-40.0085	-19.9585	30.5176	20.0195	40.0391	60.0586	80.1392	100.128
111	-18.8599	-14.2822	-10.3149	-5.43213	-0.915527	4.21143	8.42285	13.4888	18.4326	25.0244	31.5552	-100.098	-80.0781	-60.1196	-40.0391	-19.9585	30.5176	20.05	40.0391	60.0586	80.0781	100.128
111.1	-18.8599	-14.4043	-10.2539	-5.37109	-0.915527	4.21143	8.48389	13.4888	18.4937	25.0854	31.5552	-100.128	-80.0476	-60.0891	-40.0696	-20.0195	0	20.0195	39.978	60.0891	80.0781	100.159
111.2	-18.8599	-14.4043	-10.1929	-5.24902	-0.854492	4.27246	8.66699	13.5498	18.6157	25.1465	31.5552	-100.159	-80.1086	-60.0281	-40.0391	-20.0195	-30.5176	19.989	40.0085	60.0281	80.0781	100.159
111.3	-18.7988	-14.4043	-10.1318	-5.24902	-0.854492	4.27246	8.78906	13.4888	18.6768	25.0854	31.5552	-100.128	-80.1086	-60.0891	-40.1001	-20.05	-30.5176	20.05	40.1306	60.0891	80.0781	100.128
111.4	-18.7988	-14.4043	-10.0098	-5.31006	-0.793457	4.27246	8.8501	13.3667	18.7988	25.0854	31.5552	-100.128	-80.1086	-60.0891	-40.0085	-20.05	0	20.0195	40.1001	60.0586	80.1086	100.128
111.5	-18.8599	-14.3433	-9.94873	-5.43213	-0.854492	4.21143	8.8501	13.2446	18.8599	25.0244	31.5552	-100.128	-80.1392	-60.0586	-39.978	-20.05	0	19.989	40.1001	60.0891	80.0781	100.159
111.6	-18.9819	-14.0991	-9.82666	-5.43213	-0.854492	4.21143	8.8501	13.1226	18.8599	24.9023	31.4941	-100.128	-80.1392	-60.0891	-40.0696	-19.9585	0	19.9585	40.0391	60.0586	80.1392	100.128
111.7	-19.165	-14.0381	-9.64355	-5.43213	-0.915527	4.15039	8.72803	13.0615	18.7988	24.8413	31.4331	-100.22	-80.0781	-60.1196	-40.0391	-19.989	61.0352	20.0195	40.0391	60.0281	80.0476	100.098
111.8	-19.2871	-14.0991	-9.64355	-5.37109	-0.854492	4.08936	8.60596	13.0615	18.7988	24.7192	31.3721	-100.159	-80.0781	-60.0891	-40.0391	-19.989	30.5176	19.989	39.978	60.0891	80.1392	100.128
111.9	-19.2871	-14.2212	-9.70459	-5.31006	-0.732422	4.08936	8.54492	13.1226	18.7988	24.7192	31.3721	-100.128	-80.0781	-60.0586	-40.0391	-19.989	30.5176	19.989	40.0391	59.9976	80.0476	100.037
112	-19.165	-14.2822	-9.82666	-5.37109	-0.732422	4.21143	8.54492	13.1836	18.7988	24.6582	31.3721	-100.128	-80.0781	-60.0891	-40.0696	-20.0195	-30.5176	19.989	40.0696	60.0586	80.0781	100.098
112.1	-19.104	-14.4043	-9.88769	-5.43213	-0.793457	4.21143	8.60596	13.3057	18.8599	24.6582	31.3721	-100.128	-80.0781	-60.1196	-40.0696	-20.0195	30.5176	20.05	40.0696	60.0891	80.0781	100.128
112.2	-18.9819	-14.4043	-9.94873	-5.49316	-0.854492	4.27246	8.54492	13.3667	18.9819	24.6582	31.311	-100.159	-80.1086	-60.0891	-40.0696	-19.989	0	19.989	40.1001	60.0891	80.0781	100.098
112.3	-18.9819	-14.4043	-10.0098	-5.49316	-0.793457	4.27246	8.48389	13.3667	18.9209	24.7192	31.3721	-100.128	-80.1392	-60.0891	-40.0696	-20.0806	0	19.9585	39.978	60.0281	80.0476	100.067
112.4	-18.9819	-14.4043	-9.94873	-5.61523	-0.732422	4.27246	8.42285	13.3057	18.7988	24.7192	31.3721	-100.159	-80.0476	-60.1196	-40.0391	-19.989	0	19.928	40.0696	59.9976	80.0476	100.128
112.5	-18.9209	-14.4653	-9.94873	-5.67627	-0.732422	4.3335	8.42285	13.2446	18.6768	24.7192	31.4331	-100.128	-80.1086	-60.0586	-40.0696	-19.9585	0	19.9585	40.0391	60.0281	80.0476	100.098
112.6	-18.8599	-14.4653	-9.88769	-5.7373	-0.671387	4.3335	8.42285	13.3057	18.5547	24.6582	31.4941	-100.128	-80.1392	-60.0586	-40.0696	-20.0195	30.5176	19.8975	40.0085	59.967	80.0476	100.098
112.7	-18.8599	-14.4043	-9.88769	-5.7373	-0.671387	4.39453	8.48389	13.3057	18.4937	24.7192	31.5552	-100.128	-80.1086	-60.1501	-40.0391	-19.989	-30.5176	19.9585	40.0085	59.9976	80.0476	100.128
112.8	-18.9209	-14.3433	-9.94873	-5.7373	-0.671387	4.39453	8.54492	13.4277	18.4326	24.7803	31.6772	-100.128	-80.1392	-60.0586	-40.0391	-20.0195	0	19.9585	40.0696	60.1196	80.0781	100.067
112.9	-18.9819	-14.2822	-10.0098	-5.67627	-0.671387	4.39453	8.66699	13.5498	18.3716	24.9023	31.7993	-100.128	-80.1086	-60.0586	-40.1306	-20.0195	0	19.989	39.9475	60.0586	80.0476	100.189
113	-19.104	-14.2212	-10.0708	-5.67627	-0.732422	4.3335	8.66699	13.6719	18.3716	25.0244	31.8603	-100.098	-80.0781	-60.0281	-40.1001	-20.0195	0	19.928	40.0085	60.0586	80.1086	100.128
113.1	-19.165	-14.1602	-10.0708	-5.61523	-0.732422	4.3335	8.66699	13.6719	18.4326	25.0244	31.8603	-100.128	-80.0781	-60.0586	-39.978	-20.0195	30.5176	19.989	40.0696	60.0891	80.0171	100.22
113.2	-19.165	-14.1602	-10.0708	-5.5542	-0.732422	4.3335	8.60596	13.6719	18.4937	25.0244	31.8603	-100.098	-80.0781	-60.0586	-40.0696	-20.0195	0	19.9585	40.0085	60.0586	80.0171	100.159
113.3	-19.043	-14.2212	-10.1318	-5.43213	-0.671387	4.3335	8.60596	13.6108	18.6157	24.9634	31.7993	-100.067	-80.0781	-60.0891	-40.0391	-20.0195	0	19.9585	40.0391	59.9976	80.0171	100.128
113.4	-18.9209	-14.2822	-10.1318	-5.43213	-0.671387	4.39453	8.48389	13.6108	18.6768	24.9634	31.7993	-100.067	-80.1086	-60.0891	-39.978	-20.0195	30.5176	19.9585	40.0391	60.0281	80.0171	100.128
113.5	-18.8599	-14.2822	-10.0708	-5.49316	-0.671387	4.45557	8.36182	13.5498	18.7378	24.9023	31.8603	-100.128	-80.0171	-60.0891	-40.0696	-20.0195	0	19.928	40.0085	60.0586	80.0476	100.098
113.6	-18.8599	-14.2212	-9.88769	-5.61523	-0.793457	4.5166	8.30078	13.4888	18.7378	24.9634	32.0435	-100.128	-80.0781	-60.0586	-40.1001	-19.989	30.5176	19.989	39.978	60.0891	80.1086	100.128
113.7	-18.9209	-14.1602	-9.82666	-5.7373	-0.854492	4.5166	8.23975	13.4277	18.7378	24.9634	32.1045	-100.159	-80.1086	-60.0586	-40.1001	-19.989	0	19.989	40.0085	60.0891	80.1697	100.067
113.8	-18.8599	-14.0991	-9.82666	-5.79834	-0.854492	4.5166	8.23975	13.5498	18.6768	24.9634	32.1655	-100.128	-80.0781	-60.0281	-40.0085	-20.0195	-30.5176	20.0195	40.0696	60.0586	80.0476	100.128
113.9	-18.7988	-14.1602	-9.82666	-5.79834	-0.915527	4.45557	8.30078	13.6108	18.6768	24.9634	32.1655	-100.159	-80.0476	-60.0586	-40.0391	-20.0195	-30.5176	20.0195	40.0085	60.0586	80.0476	100.159
114	-18.7378	-14.2212	-9.88769	-5.7373	-0.915527	4.27246	8.36182	13.7329	18.6768	24.9634	32.1045	-100.128	-80.0476	-60.0891	-40.0085	-20.0195	-61.0352	20.05	40.0391	60.0281	80.0476	100.128
114.1	-18.7378	-14.2822	-9.94873	-5.67627	-0.976562	4.15039	8.42285	13.7329	18.7378	24.9023	32.0435	-100.159	-80.1086	-60.1196	-40.0391	-20.05	30.5176	19.989	40.0391	60.0586	80.0476	100.098
114.2	-18.7378	-14.2822	-9.88769	-5.61523	-0.915527	4.08936	8.54492	13.6108	18.7988	24.8413	31.9214	-100.128	-80.0476	-60.1196	-40.0696	-20.0806	-30.5176	20.0195	40.0391	60.0281	80.0476	100.037
114.3	-18.7378	-14.2212	-9.76562	-5.61523	-0.793457	4.02832	8.60596	13.5498	18.7988	24.7803	31.7993	-100.128	-80.1086	-60.0586	-40.0696	-20.05	-30.5176	19.9585	39.978	60.0586	80.0781	100.098
114.4	-18.7988	-14.1602	-9.70459	-5.5542	-0.732422	4.08936	8.60596	13.5498	18.7988	24.7803	31.7383	-100.159	-80.0171	-60.0586	-40.0391	-20.05	61.0352	19.989	39.978	60.1501	80.0781	100.098
114.5	-18.7988	-14.1602	-9.70459	-5.61523	-0.671387	4.08936	8.54492	13.6108	18.7378	24.7803	31.7383	-100.067	-80.0171	-60.0281	-40.0391	-19.9585	-61.0352	19.9585	40.0391	60.0891	80.0476	100.067
114.6	-18.7988	-14.0991	-9.76562	-5.67627	-0.671387	4.15039	8.54492	13.6719	18.6768	24.7803	31.7993	-100.159	-80.0171	-60.0281	-40.0391	-20.0195	0	20.0195	40.0391	60.0891	80.0781	100.067
114.7	-18.7988	-14.0381	-9.88769	-5.79834	-0.671387	4.21143	8.54492	13.6719	18.6768	24.7803	31.7993	-100.067	-80.0781	-60.0586	-40.0391	-20.1111	-30.5176	20.0195	40.0391	60.0586	80.0171	100.067
114.8	-18.8599	-13.977	-10.0098	-5.79834	-0.671387	4.27246	8.54492	13.6108	18.6768	24.7192	31.8603	-100.159	-80.1392	-60.0586	-40.0391	-20.0806	0	19.989	40.0696	60.0891	80.1086	100.128
114.9	-18.9819	-14.0381	-10.0708	-5.79834	-0.671387	4.27246	8.48389	13.5498	18.6768	24.7192	31.8603	-100.067	-80.1086	-60.0891	-40.0391	-20.05	-30.5176	19.989	40.0085	60.0586	80.0476	100.098
115	-18.9819	-14.0381	-10.0708	-5.61523	-0.732422	4.27246	8.48389	13.4277	18.6157	24.7803	31.8603	-100.128	-80.1086	-60.0586	-40.0391	-20.0195	0	19.989	40.0085	60.0586	80.0171	100.128
115.1	-18.9209	-14.0991	-10.0098	-5.49316	-0.854492	4.3335	8.48389	13.3057	18.6157	24.7803	31.8603	-100.067	-80.0781	-60.0586	-40.0696	-20.05	30.5176	19.989	39.978	60.0891	80.0171	100.098
115.2	-18.8599	-14.1602	-9.94873	-5.37109	-0.854492	4.3335	8.54492	13.2446	18.6157	24.7803	31.8603	-100.128	-80.1086	-60.0891	-40.0391	-20.0195	61.0352	19.9585	40.1001	60.0281	80.0476	100.098
115.3	-18.8599	-14.2212	-9.94873	-5.37109	-0.854492	4.39453	8.54492	13.2446	18.6768	24.7192	31.7993	-100.098	-80.0781	-60.0891	-40.1001	-20.05	0	19.989	39.978	60.0586	80.0171	100.067
115.4	-18.7988	-14.3433	-10.0098	-5.49316	-0.854492	4.45557	8.60596	13.3057	18.6768	24.6582	31.6772	-100.159	-80.0476	-60.0586	-40.0391	-20.05	-61.0352	19.9585	40.0085	60.0586	80.0476	100.098
115.5	-18.7378	-14.4043	-10.0098	-5.61523	-0.854492	4.5166	8.66699	13.3057	18.6768	24.6582	31.6162	-100.098	-80.0476	-60.0586	-40.1001	-20.05	0	19.989	39.978	60.0586	80.0171	100.067
115.6	-18.7378	-14.3433	-9.94873	-5.7373	-0.915527	4.45557	8.66699	13.3057	18.6768	24.7192	31.5552	-100.128	-80.0476	-60.0586	-40.0696	-20.0806	0	19.9585	40.0085	60.0891	80.0476	100.098
115.7	-18.7378	-14.2822	-9.88769	-5.79834	-0.915527	4.39453	8.66699	13.3057	18.7378	24.8413	31.4941	-100.098	-80.1392	-60.0586	-40.0085	-20.05	-30.5176	20.0806	39.978	60.1501	80.0171	100.067
115.8	-18.6768	-14.2212	-9.76562	-5.79834	-0.915527	4.27246	8.60596	13.3057	18.7378	24.9023	31.4941	-100.098	-80.0781	-60.0891	-40.0696	-20.05	-30.5176	19.9585	40.0085	60.0586	80.0171	100.067
115.9	-18.6768	-14.1602	-9.70459	-5.79834	-0.854492	4.21143	8.60596	13.3667	18.7378	24.9023	31.5552	-100.098	-80.1086	-60.0586	-40.1001	-20.05	-30.5176	20.05	40.0391	60.0281	80.0476	100.067
116	-18.6157	-14.0991	-9.70459	-5.79834	-0.854492	4.27246	8.60596	13.3667	18.7988	24.8413	31.5552	-100.098	-80.0171	-60.1501	-40.0696	-19.9585	0	19.989	40.0085	60.0586	80.0476	100.067
116.1	-18.6768	-14.0381	-9.82666	-5.7373	-0.915527	4.3335	8.66699	13.3667	18.7988	24.7192	31.5552	-100.159	-80.0476	-60.0586	-40.0696	-19.989	61.0352	20.0195	40.0391	60.0586	80.0171	100.037
116.2	-18.7378	-14.0381	-9.88769	-5.7373	-0.976562	4.3335	8.72803	13.3667	18.7988	24.5972	31.4941	-100.128	-80.0171	-60.1196	-40.0696	-19.9585	0	19.9585	39.978	60.0891	80.0781	100.098
116.3	-18.7378	-14.0381	-10.0098	-5.67627	-0.976562	4.27246	8.72803	13.3667	18.7378	24.5361	31.4941	-100.159	-80.0476	-60.0281	-40.1001	-19.989	-61.0352	19.928	39.978	60.0586	80.0476	100.006
116.4	-18.7378	-14.0381	-10.1318	-5.67627	-0.976562	4.15039	8.72803	13.3057	18.7378	24.5361	31.5552	-100.128	-80.0171	-60.0281	-40.1001	-20.0195	0	19.989	39.978	60.1196	80.0476	100.098
116.5	-18.7988	-14.0991	-10.1929	-5.61523	-0.915527	4.08936	8.66699	13.2446	18.7988	24.5361	31.5552	-100.159	-80.0781	-60.0586	-40.1001	-20.0195	-30.5176	19.9585	40.0391	60.0891	79.9866	100.128
116.6	-18.8599	-14.1602	-10.2539	-5.61523	-0.915527	4.02832	8.66699	13.1836	18.7988	24.5972	31.5552	-100.098	-80.0781	-60.0281	-40.0696	-19.989	-30.5176	19.989	40.0391	60.1196	80.0476	100.098
116.7	-18.8599	-14.1602	-10.2539	-5.61523	-0.915527	3.96728	8.60596	13.1226	18.8599	24.5972	31.6162	-100.128	-80.0781	-60.0891	-40.1001	-20.0806	0	19.989	40.0391	60.0281	80.0171	100.128
116.8	-18.8599	-14.2822	-10.2539	-5.5542	-0.854492	3.96728	8.60596	13.1836	18.9209	24.5361	31.6162	-100.098	-80.0476	-60.0891	-40.0696	-19.989	-30.5176	19.9585	39.978	60.0281	80.0781	100.037
116.9	-18.8599	-14.2822	-10.1929	-5.5542	-0.915527	4.02832	8.66699	13.1836	18.8599	24.5361	31.6162	-100.128	-80.0476	-60.0586	-40.0391	-20.05	0	19.989	39.978	60.0891	80.0476	100.098
117	-18.8599	-14.3433	-10.1929	-5.5542	-0.915527	4.15039	8.66699	13.2446	18.7988	24.4751	31.6162	-100.128	-80.0171	-60.0586	-40.1001	-19.928	30.5176	19.928	40.0085	60.0586	80.0476	100.067
117.1	-18.7988	-14.4043	-10.1929	-5.5542	-0.915527	4.21143	8.66699	13.2446	18.6768	24.4751	31.6772	-100.159	-80.0476	-60.0281	-40.1306	-20.0195	0	19.928	39.917	60.1196	80.0476	100.098
117.2	-18.7378	-14.4043	-10.1929	-5.5542	-0.854492	4.27246	8.60596	13.3667	18.6157	24.5361	31.7993	-100.098	-80.0781	-60.0281	-40.1001	-20.05	-30.5176	19.9585	39.978	60.0891	80.0171	100.067
117.3	-18.7378	-14.3433	-10.1318	-5.61523	-0.854492	4.21143	8.48389	13.4888	18.5547	24.5361	31.7993	-100.128	-80.0781	-60.0586	-39.978	-20.0806	0	19.9585	40.0391	60.1196	80.0171	100.098
117.4	-18.7988	-14.3433	-10.0098	-5.67627	-0.915527	4.27246	8.36182	13.5498	18.4326	24.5972	31.7993	-100.067	-80.0781	-60.0586	-40.0696	-20.0806	-30.5176	19.928	39.978	60.0891	80.0171	100.098
117.5	-18.8599	-14.2822	-9.88769	-5.67627	-0.976562	4.21143	8.36182	13.6108	18.3716	24.6582	31.7993	-100.128	-80.0476	-60.0891	-40.0696	-20.0806	-61.0352	19.989	40.0085	60.0891	79.9866	100.098
117.6	-18.8599	-14.3433	-9.88769	-5.67627	-0.915527	4.15039	8.36182	13.6108	18.3716	24.7192	31.7993	-100.159	-80.0781	-60.0586	-40.0391	-20.0806	-30.5176	19.9585	40.0391	60.0891	80.0781	100.037
117.7	-18.8599	-14.4043	-9.88769	-5.61523	-0.854492	4.08936	8.42285	13.5498	18.4326	24.7803	31.7993	-100.128	-80.0781	-60.1196	-40.0391	-20.0806	61.0352	19.9585	40.0085	60.1196	80.1086	100.037
117.8	-18.9209	-14.5264	-9.94873	-5.5542	-0.854492	3.96728	8.36182	13.4888	18.4937	24.8413	31.6772	-100.098	-80.0781	-60.0891	-40.1001	-20.05	0	20.0195	39.9475	60.0586	80.0476	100.037
117.9	-18.9209	-14.5874	-9.88769	-5.61523	-0.854492	4.02832	8.23975	13.4277	18.5547	24.8413	31.5552	-100.128	-80.0781	-59.9976	-40.0696	-20.0806	30.5176	19.9585	39.978	60.0586	80.0171	100.037
118	-18.9819	-14.5874	-9.88769	-5.7373	-0.854492	4.08936	8.11768	13.4277	18.6157	24.9023	31.4941	-100.128	-80.0476	-59.9976	-40.1306	-20.0195	-30.5176	20.0195	40.0391	60.0891	80.0781	100.006
118.1	-18.9209	-14.5874	-9.82666	-5.85937	-0.854492	4.21143	8.05664	13.3667	18.6157	24.9023	31.5552	-100.189	-80.0781	-59.9976	-40.1001	-20.05	-30.5176	20.0195	40.0085	60.1196	80.0781	100.098
118.2	-18.7988	-14.5264	-9.70459	-5.85937	-0.793457	4.21143	8.11768	13.3057	18.6157	24.9023	31.6162	-100.159	-80.0781	-60.0281	-40.0391	-20.0195	-30.5176	19.9585	40.0391	60.0891	80.0171	100.128
118.3	-18.7378	-14.4653	-9.64355	-5.79834	-0.732422	4.15039	8.17871	13.3057	18.5547	24.9023	31.6162	-100.098	-80.0781	-60.0586	-40.0391	-19.989	0	20.0195	40.0391	60.0891	79.9866	100.067
118.4	-18.6768	-14.4043	-9.58252	-5.67627	-0.671387	4.15039	8.23975	13.3667	18.5547	24.8413	31.6162	-100.128	-80.1086	-60.0891	-39.978	-20.05	0	19.989	40.0391	60.0281	80.0171	100.128
118.5	-18.6157	-14.2822	-9.52148	-5.61523	-0.610352	4.21143	8.36182	13.3667	18.4937	24.8413	31.5552	-100.128	-80.1086	-60.0586	-40.0391	-20.05	-30.5176	19.989	40.0085	60.0891	80.0171	100.067
118.6	-18.6157	-14.1602	-9.58252	-5.5542	-0.610352	4.27246	8.42285	13.3667	18.4937	24.7803	31.5552	-100.128	-80.0781	-60.0891	-40.0391	-20.05	61.0352	19.989	39.978	59.9976	80.0476	100.006
118.7	-18.6157	-14.0991	-9.70459	-5.5542	-0.610352	4.27246	8.48389	13.3667	18.4937	24.7192	31.5552	-100.128	-80.0476	-60.0891	-40.0696	-20.0806	0	19.989	39.978	60.1196	80.0476	100.067
118.8	-18.6768	-14.0991	-9.88769	-5.5542	-0.610352	4.27246	8.48389	13.3667	18.5547	24.7192	31.6162	-100.128	-80.0476	-60.0891	-40.1001	-19.989	0	19.989	40.0085	60.0891	79.9866	100.067
118.9	-18.6768	-14.2212	-10.0098	-5.61523	-0.549316	4.21143	8.54492	13.4277	18.6157	24.7192	31.6772	-100.128	-80.0781	-59.9976	-40.1001	-20.0195	30.5176	19.9585	40.0085	60.0891	79.9866	100.067
119	-18.6768	-14.3433	-10.0098	-5.67627	-0.549316	4.08936	8.60596	13.4277	18.6768	24.7803	31.7993	-100.128	-80.1086	-60.0891	-40.0696	-20.0195	0	19.989	40.0391	60.0586	79.9866	100.128
119.1	-18.6768	-14.4043	-10.0098	-5.7373	-0.610352	4.08936	8.54492	13.4277	18.7378	24.9023	31.8603	-100.159	-80.0476	-60.0586	-40.0696	-20.0195	-30.5176	19.928	40.0696	60.0281	80.0476	100.067
119.2	-18.6768	-14.4043	-10.0098	-5.7373	-0.732422	4.08936	8.54492	13.3667	18.7988	24.9634	31.9824	-100.067	-80.1086	-60.0281	-40.0391	-20.05	-61.0352	19.989	40.0085	60.0281	80.0476	100.037
119.3	-18.6768	-14.4043	-9.94873	-5.7373	-0.854492	4.21143	8.48389	13.3057	18.7988	25.0244	32.0435	-100.128	-80.0781	-60.1501	-40.1001	-20.0806	-30.5176	19.989	40.0085	60.0586	80.0476	100.067
119.4	-18.7378	-14.3433	-9.94873	-5.7373	-0.976562	4.3335	8.54492	13.2446	18.7378	25.0244	32.0435	-100.128	-80.0476	-60.0891	-40.1001	-19.989	0	19.989	40.0085	60.0891	79.9866	100.067
119.5	-18.7988	-14.3433	-10.0098	-5.7373	-1.09863	4.39453	8.60596	13.1836	18.6768	24.9634	32.0435	-100.098	-80.1392	-60.0891	-40.0696	-20.0195	61.0352	19.989	40.0085	60.0586	80.0781	100.067
119.6	-18.8599	-14.2822	-10.0708	-5.7373	-1.09863	4.45557	8.60596	13.2446	18.6157	24.7803	31.9824	-100.159	-80.0476	-60.0891	-40.1001	-20.0195	61.0352	19.9585	39.978	60.0586	80.0781	100.067
119.7	-18.9209	-14.2822	-10.1318	-5.7373	-1.0376	4.45557	8.48389	13.3057	18.5547	24.6582	31.8603	-100.159	-80.0781	-60.0891	-40.0391	-19.989	0	19.989	40.0085	60.0281	80.0476	100.128
119.8	-18.9819	-14.2212	-10.1929	-5.7373	-0.915527	4.45557	8.36182	13.3057	18.6157	24.5972	31.7993	-100.159	-80.0781	-60.0586	-40.0391	-20.0806	0	19.989	40.0085	60.1196	80.0171	100.098
119.9	-19.043	-14.2212	-10.1318	-5.7373	-0.854492	4.39453	8.23975	13.3057	18.6768	24.6582	31.7383	-100.159	-79.9866	-60.1196	-40.0391	-20.0195	-61.0352	19.989	40.0391	60.0891	79.9561	100.128
120	-19.104	-14.2822	-10.0708	-5.79834	-0.854492	4.27246	8.23975	13.3057	18.7988	24.7803	31.8603	-100.128	-80.1086	-60.0586	-40.0696	-20.05	-30.5176	19.989	40.0696	60.0586	80.0476	100.098
120.1	-19.104	-14.3433	-10.0708	-5.85937	-0.915527	4.21143	8.36182	13.3057	18.7988	24.8413	31.9214	-100.128	-80.0476	-60.0281	-40.1001	-20.0195	-61.0352	19.989	40.0391	60.0586	80.0476	100.098
120.2	-19.043	-14.4043	-10.1318	-5.92041	-1.0376	4.21143	8.48389	13.3057	18.7988	24.9023	31.9824	-100.098	-80.1086	-60.0891	-40.1001	-20.05	0	19.928	40.0696	60.0586	80.0476	100.128
120.3	-18.9209	-14.3433	-10.1318	-5.98144	-1.09863	4.15039	8.60596	13.3057	18.7378	24.9023	31.9214	-100.098	-80.0476	-60.0891	-40.0696	-19.989	61.0352	19.989	40.0085	60.0281	80.0171	100.098
120.4	-18.8599	-14.3433	-10.0708	-5.92041	-1.09863	4.08936	8.66699	13.3057	18.7988	24.8413	31.9214	-100.128	-80.0171	-60.0891	-40.1611	-19.989	0	19.989	40.0085	60.0586	80.1086	100.037
120.5	-18.7988	-14.4043	-10.0098	-5.7373	-1.0376	4.08936	8.60596	13.3667	18.7988	24.7192	31.8603	-100.098	-80.0476	-60.0891	-40.1001	-19.989	0	19.9585	40.0085	60.0586	80.0171	100.098
120.6	-18.7988	-14.5264	-9.94873	-5.5542	-0.915527	4.15039	8.48389	13.3667	18.8599	24.6582	31.7993	-100.098	-80.0781	-60.1196	-40.0085	-19.9585	0	19.989	40.0391	60.1196	80.0476	100.159
120.7	-18.7988	-14.6484	-9.82666	-5.49316	-0.854492	4.27246	8.48389	13.3667	18.8599	24.5972	31.7383	-100.067	-80.0781	-60.0586	-40.0391	-19.989	30.5176	19.9585	40.0085	60.0586	80.0781	100.098
120.8	-18.8599	-14.6484	-9.82666	-5.49316	-0.915527	4.3335	8.54492	13.3667	18.8599	24.5361	31.6772	-100.159	-80.1392	-60.0281	-40.0696	-20.0806	-61.0352	19.9585	40.0391	60.0891	80.0476	100.098
120.9	-18.9819	-14.4653	-9.82666	-5.43213	-1.0376	4.3335	8.60596	13.4277	18.8599	24.5972	31.6162	-100.159	-80.1086	-60.0281	-40.0391	-19.989	0	19.928	40.0696	60.0891	80.1086	100.128
121	-19.043	-14.2212	-9.82666	-5.43213	-1.0376	4.27246	8.72803	13.3667	18.7988	24.7192	31.6162	-100.128	-80.1392	-60.0891	-40.0696	-20.0806	0	19.989	39.978	60.0586	80.0476	100.128
121.1	-19.043	-14.0991	-9.88769	-5.37109	-1.0376	4.27246	8.72803	13.3057	18.7378	24.9023	31.6162	-100.128	-80.1086	-60.1196	-40.0696	-20.0195	-30.5176	19.989	39.978	60.0281	80.0476	100.067
121.2	-19.043	-14.0991	-9.88769	-5.37109	-0.915527	4.3335	8.72803	13.2446	18.7378	24.9634	31.6162	-100.098	-80.1086	-60.0891	-40.0085	-19.989	30.5176	19.989	39.978	60.0281	80.0476	100.128
121.3	-19.043	-14.0991	-9.88769	-5.49316	-0.854492	4.39453	8.66699	13.1836	18.7378	24.9023	31.6162	-100.128	-80.0781	-60.1196	-40.0696	-20.0195	-30.5176	20.05	40.0085	60.0586	80.0171	100.128
121.4	-19.043	-14.1602	-9.88769	-5.5542	-0.793457	4.45557	8.66699	13.2446	18.7378	24.8413	31.5552	-100.098	-80.1086	-60.0586	-40.0696	-20.0195	-30.5176	19.928	40.0085	59.9976	80.0476	100.098
121.5	-19.104	-14.2212	-9.94873	-5.5542	-0.793457	4.39453	8.66699	13.3057	18.7378	24.7192	31.4941	-100.159	-80.0781	-60.0281	-40.0391	-19.989	0	19.9585	40.0085	60.0891	80.0476	100.098
121.6	-19.043	-14.2212	-10.0098	-5.5542	-0.793457	4.3335	8.60596	13.3667	18.6768	24.7192	31.4941	-100.098	-80.0781	-60.0586	-40.0696	-19.989	0	20.0195	40.0391	60.0891	80.0476	100.128
121.7	-19.043	-14.2822	-10.0708	-5.5542	-0.854492	4.3335	8.54492	13.3667	18.6157	24.7192	31.4941	-100.159	-80.1392	-60.0586	-39.978	-20.05	0	19.9585	40.0391	60.0281	80.0781	100.128
121.8	-19.043	-14.2212	-10.1318	-5.61523	-0.915527	4.3335	8.48389	13.3667	18.6157	24.7192	31.5552	-100.189	-80.1086	-60.0891	-39.978	-20.0195	-30.5176	20.0195	40.0391	60.0586	79.9866	100.098
121.9	-19.104	-14.2212	-10.1929	-5.7373	-0.976562	4.27246	8.54492	13.3057	18.6157	24.7192	31.6162	-100.128	-80.1086	-60.0891	-40.0085	-20.0195	30.5176	19.989	40.0085	60.0281	80.0476	100.128
122	-19.165	-14.1602	-10.2539	-5.79834	-0.976562	4.21143	8.54492	13.2446	18.5547	24.7192	31.7383	-100.159	-80.1697	-60.0281	-40.0391	-20.0195	30.5176	20.05	40.0391	60.0281	80.0171	100.067
122.1	-19.2261	-14.1602	-10.1929	-5.79834	-0.976562	4.08936	8.54492	13.3057	18.6157	24.7803	31.7993	-100.098	-80.1086	-60.0891	-40.0391	-20.0806	61.0352	19.989	40.0391	60.0281	80.0171	100.128
122.2	-19.3481	-14.0991	-10.0708	-5.7373	-0.915527	3.90625	8.54492	13.3057	18.6157	24.8413	31.7993	-100.128	-80.0476	-60.0891	-40.1001	-20.0195	91.5527	19.9585	40.0085	60.1196	80.0171	100.067
122.3	-19.4092	-14.1602	-10.0098	-5.67627	-0.854492	3.90625	8.54492	13.3667	18.6157	24.8413	31.7993	-100.189	-80.0781	-60.0891	-40.0696	-19.989	30.5176	19.9585	39.978	60.0891	80.0476	100.067
122.4	-19.4092	-14.1602	-10.0708	-5.61523	-0.793457	3.96728	8.60596	13.3667	18.5547	24.9023	31.6772	-100.189	-80.0476	-60.0586	-40.0391	-19.989	30.5176	19.9585	39.978	60.1196	80.0781	100.098
122.5	-19.3481	-14.1602	-10.1318	-5.5542	-0.671387	4.08936	8.66699	13.4277	18.4937	24.9023	31.5552	-100.098	-80.0781	-60.0891	-40.0391	-20.0195	-30.5176	20.0195	39.978	60.0891	80.0476	100.189
122.6	-19.2261	-14.2212	-10.1929	-5.5542	-0.610352	4.21143	8.66699	13.4888	18.4326	24.9023	31.4331	-100.128	-80.1392	-60.0891	-40.0696	-20.05	0	19.989	40.0696	59.9976	80.0781	100.159
122.7	-19.165	-14.2212	-10.1929	-5.49316	-0.671387	4.3335	8.72803	13.5498	18.4326	24.9023	31.3721	-100.098	-80.0781	-60.0891	-40.0696	-20.0195	0	19.989	40.0696	60.0586	80.0781	100.128
122.8	-19.104	-14.2822	-10.0708	-5.49316	-0.671387	4.3335	8.78906	13.5498	18.5547	24.8413	31.3721	-100.067	-80.1392	-60.0891	-40.0696	-19.9585	0	20.0195	40.0696	60.0281	80.0781	100.098
122.9	-19.104	-14.3433	-10.0098	-5.5542	-0.732422	4.21143	8.78906	13.5498	18.6768	24.7803	31.3721	-100.159	-80.0476	-60.0586	-40.0696	-20.0195	30.5176	19.989	40.0696	60.0281	80.0476	100.067
123	-19.104	-14.3433	-9.94873	-5.67627	-0.793457	4.15039	8.72803	13.5498	18.7378	24.6582	31.3721	-100.159	-80.0781	-60.0891	-40.0391	-20.05	30.5176	19.9585	40.0085	60.0586	80.0781	100.098
123.1	-19.104	-14.3433	-9.94873	-5.67627	-0.854492	4.08936	8.60596	13.4888	18.7378	24.5972	31.3721	-100.159	-80.0781	-60.0281	-40.1001	-19.989	30.5176	19.989	40.0085	60.0281	80.0781	100.128
123.2	-19.043	-14.3433	-10.0098	-5.67627	-0.915527	4.08936	8.60596	13.4277	18.6768	24.6582	31.4331	-100.128	-80.0781	-60.0586	-39.978	-19.989	0	20.05	40.0391	60.0891	80.0781	100.159
123.3	-18.9819	-14.2822	-10.0098	-5.61523	-0.915527	4.08936	8.60596	13.3667	18.6157	24.7803	31.4941	-100.159	-80.1086	-60.0281	-40.0391	-20.0195	-61.0352	19.9585	40.0696	60.0891	80.0781	100.128
123.4	-18.9819	-14.2822	-10.0098	-5.61523	-0.793457	4.15039	8.54492	13.3667	18.6157	24.8413	31.4331	-100.128	-80.1086	-60.0586	-39.978	-20.0195	-30.5176	19.989	40.1001	60.0891	80.0781	100.159
123.5	-18.9209	-14.2822	-10.0098	-5.67627	-0.732422	4.27246	8.48389	13.3057	18.6157	24.9023	31.4331	-100.128	-80.1392	-60.0586	-40.0696	-20.0195	61.0352	20.0195	40.0696	60.0891	80.0476	100.067
123.6	-18.8599	-14.2822	-9.94873	-5.7373	-0.610352	4.3335	8.42285	13.3667	18.6768	24.9634	31.3721	-100.037	-80.1392	-60.1196	-40.0391	-19.989	30.5176	19.989	40.0391	60.0586	80.0781	100.159
123.7	-18.8599	-14.2822	-9.88769	-5.7373	-0.610352	4.39453	8.42285	13.3667	18.6768	24.9634	31.4331	-100.098	-80.0781	-60.0891	-40.1306	-20.0195	91.5527	19.989	40.0696	60.0281	80.0476	100.189
123.8	-18.9209	-14.2822	-9.82666	-5.7373	-0.610352	4.39453	8.42285	13.4277	18.7378	24.8413	31.4941	-100.159	-80.0781	-60.0586	-40.0696	-20.0195	0	19.989	39.978	60.0586	80.1392	100.128
123.9	-19.043	-14.2212	-9.82666	-5.79834	-0.671387	4.39453	8.48389	13.5498	18.7378	24.8413	31.4941	-100.128	-80.0171	-60.0891	-40.1001	-19.9585	30.5176	20.0806	40.0391	60.0586	80.1392	100.189
124	-19.104	-14.1602	-9.88769	-5.7373	-0.671387	4.39453	8.54492	13.5498	18.7378	24.9023	31.4941	-100.159	-80.0781	-60.0586	-40.0696	-19.9585	61.0352	19.989	40.0696	60.0586	80.1392	100.067
124.1	-19.104	-14.1602	-9.88769	-5.7373	-0.732422	4.39453	8.54492	13.5498	18.6768	24.9634	31.4941	-100.128	-80.0781	-60.0281	-40.0696	-20.0806	0	19.9585	40.0391	60.0586	80.1697	100.128
124.2	-19.043	-14.1602	-9.94873	-5.67627	-0.793457	4.45557	8.54492	13.5498	18.6157	25.0854	31.4331	-100.189	-80.1392	-60.0586	-40.0391	-19.989	-61.0352	19.989	40.1306	60.0586	80.1086	100.098
124.3	-18.9819	-14.1602	-10.0708	-5.67627	-0.915527	4.45557	8.48389	13.4888	18.4937	25.0854	31.4331	-100.159	-80.1086	-60.0586	-40.0391	-20.05	30.5176	19.989	40.0696	60.0586	80.0781	100.159
124.4	-18.9819	-14.1602	-10.0708	-5.67627	-1.0376	4.45557	8.48389	13.4888	18.4326	25.1465	31.4941	-100.098	-80.1086	-60.0891	-40.0696	-20.0195	-30.5176	19.928	40.1001	60.1807	80.1086	100.189
124.5	-18.9819	-14.1602	-10.0098	-5.67627	-1.09863	4.39453	8.42285	13.5498	18.4326	25.0854	31.4941	-100.098	-80.1697	-60.0891	-40.0696	-20.0195	30.5176	20.0195	40.0391	60.0281	80.1086	100.128
124.6	-18.9819	-14.0991	-9.94873	-5.67627	-1.09863	4.39453	8.42285	13.5498	18.4326	25.0854	31.5552	-100.159	-80.1086	-60.0891	-40.0391	-20.0195	30.5176	20.0806	40.0696	60.0281	80.0781	100.098
124.7	-18.9819	-14.0991	-9.94873	-5.7373	-1.0376	4.39453	8.36182	13.4888	18.3716	25.0854	31.5552	-100.159	-80.1086	-60.0891	-40.0085	-20.0195	30.5176	19.989	40.0391	59.9976	80.1392	100.098
124.8	-19.043	-14.1602	-9.94873	-5.79834	-1.0376	4.39453	8.36182	13.4888	18.3716	25.1465	31.6162	-100.159	-80.1392	-60.1196	-40.0391	-19.9585	30.5176	20.0195	40.0696	60.0891	80.0476	100.128
124.9	-18.9819	-14.2212	-10.0098	-5.79834	-1.0376	4.45557	8.36182	13.4277	18.3716	25.2075	31.5552	-100.189	-80.1086	-60.0281	-40.0696	-19.989	30.5176	19.9585	40.0085	60.0586	80.1392	100.098
125	-18.9819	-14.2212	-10.0098	-5.7373	-0.976562	4.39453	8.42285	13.4277	18.3105	25.2075	31.5552	-100.128	-80.2002	-60.0281	-39.978	-19.9585	0	19.9585	40.0391	60.0891	80.0476	100.128
125.1	-18.9209	-14.2822	-10.0098	-5.67627	-0.915527	4.39453	8.48389	13.4277	18.3716	25.2075	31.5552	-100.159	-80.1392	-60.0586	-40.0696	-20.0195	0	19.9585	40.0696	60.0891	80.1392	100.128
125.2	-18.9819	-14.2822	-9.88769	-5.67627	-0.915527	4.3335	8.54492	13.3667	18.3716	25.1465	31.5552	-100.128	-80.1086	-60.0586	-40.1001	-20.0195	-61.0352	20.0195	40.1001	60.0891	80.0781	100.128
125.3	-18.9819	-14.2822	-9.88769	-5.67627	-0.915527	4.3335	8.60596	13.3057	18.4937	25.0854	31.4941	-100.098	-80.1697	-60.0891	-40.0085	-19.989	0	20.0806	40.0391	60.0891	80.0781	100.159
125.4	-18.9819	-14.2212	-9.94873	-5.67627	-0.915527	4.27246	8.66699	13.1836	18.6157	25.0244	31.4331	-100.128	-80.1392	-60.0891	-40.0391	-20.0195	61.0352	20.0195	40.1001	60.0891	80.1392	100.098
125.5	-18.9209	-14.1602	-9.94873	-5.67627	-0.915527	4.21143	8.72803	13.1836	18.7378	24.9634	31.4331	-100.098	-80.1392	-60.0586	-40.0391	-19.989	91.5527	20.0195	40.0696	60.0281	80.1086	100.098
125.6	-18.9209	-14.0991	-10.0098	-5.67627	-0.854492	4.15039	8.72803	13.3057	18.7378	25.0244	31.3721	-100.037	-80.1086	-60.0586	-40.0391	-19.9585	91.5527	20.0195	40.0696	60.0281	80.1392	100.098
125.7	-18.8599	-14.0991	-9.94873	-5.67627	-0.854492	4.15039	8.72803	13.4277	18.7378	25.0854	31.3721	-100.128	-80.1392	-60.0586	-40.0696	-19.9585	61.0352	20.0195	40.0085	60.0281	80.1086	100.128
125.8	-18.8599	-14.0381	-9.94873	-5.7373	-0.915527	4.08936	8.60596	13.4277	18.6157	25.1465	31.3721	-100.159	-80.1392	-60.0891	-40.0696	-19.989	61.0352	19.989	40.0391	60.0281	80.0781	100.159
125.9	-18.7988	-14.0381	-10.0098	-5.79834	-0.976562	4.02832	8.54492	13.4277	18.5547	25.1465	31.3721	-100.128	-80.1392	-60.1196	-40.0391	-19.9585	0	19.9585	40.0391	60.0891	80.1086	100.128
126	-18.7988	-14.0381	-10.0098	-5.85937	-1.0376	4.02832	8.48389	13.3667	18.6157	25.0854	31.3721	-100.189	-80.1086	-60.0891	-40.0085	-20.0195	30.5176	19.928	40.1001	60.0891	80.0781	100.098
126.1	-18.7378	-14.0991	-9.94873	-5.85937	-1.0376	4.02832	8.54492	13.3057	18.6157	25.0854	31.3721	-100.159	-80.1392	-60.0586	-39.9475	-19.9585	30.5176	20.0195	40.0696	60.0586	80.0476	100.128
126.2	-18.6768	-14.0991	-9.88769	-5.85937	-1.0376	4.15039	8.60596	13.2446	18.6157	25.0854	31.3721	-100.128	-80.1086	-60.0586	-40.0085	-20.0195	61.0352	20.0806	40.1001	60.0586	80.0781	100.128
126.3	-18.7378	-14.1602	-9.94873	-5.85937	-1.09863	4.21143	8.66699	13.2446	18.6157	25.1465	31.3721	-100.128	-80.0171	-60.0281	-40.0696	-20.05	0	20.0195	39.978	60.0586	80.0476	100.067
126.4	-18.7378	-14.1602	-10.0098	-5.92041	-1.0376	4.3335	8.66699	13.2446	18.6157	25.1465	31.4331	-100.159	-80.0781	-60.0586	-40.0391	-20.0195	30.5176	20.0195	39.978	60.0586	80.1697	100.098
126.5	-18.7988	-14.1602	-10.0708	-5.92041	-1.0376	4.39453	8.66699	13.2446	18.5547	25.1465	31.4331	-100.128	-80.0476	-60.0281	-40.0696	-19.989	30.5176	19.9585	40.0391	60.0281	80.1697	100.189
126.6	-18.8599	-14.1602	-10.1318	-5.98144	-1.0376	4.45557	8.60596	13.3057	18.5547	25.0854	31.4941	-100.159	-80.0781	-60.0586	-40.0391	-20.0195	30.5176	20.0195	40.0085	60.0281	80.0781	100.098
126.7	-18.8599	-14.2212	-10.1318	-5.98144	-1.09863	4.39453	8.66699	13.2446	18.5547	25.0244	31.4941	-100.098	-80.0781	-60.0891	-40.0391	-19.9585	30.5176	20.0195	40.0391	60.0586	80.1086	100.159
126.8	-18.7988	-14.2212	-10.1318	-5.92041	-1.15967	4.3335	8.72803	13.2446	18.6157	24.9634	31.4941	-100.189	-80.0781	-60.0281	-40.0696	-20.0195	0	19.989	40.0696	60.0586	80.0781	100.189
126.9	-18.7988	-14.2822	-10.1318	-5.85937	-1.2207	4.21143	8.78906	13.3057	18.6157	24.9023	31.5552	-100.159	-80.1086	-60.0281	-40.0696	-19.989	0	19.989	40.0391	60.0586	80.0781	100.189
127	-18.7378	-14.2822	-10.1318	-5.7373	-1.2207	4.15039	8.78906	13.3667	18.5547	24.9023	31.6772	-100.128	-80.0781	-60.0586	-40.0085	-19.9585	0	19.989	40.0391	60.0281	80.0781	100.159
127.1	-18.7988	-14.3433	-10.1318	-5.67627	-1.2207	4.15039	8.78906	13.4277	18.4937	24.8413	31.7383	-100.128	-80.0781	-60.0586	-40.0391	-20.0195	30.5176	19.928	40.1001	60.0281	80.0476	100.128
127.2	-18.7988	-14.3433	-10.1318	-5.61523	-1.15967	4.21143	8.66699	13.4888	18.3716	24.8413	31.7993	-100.128	-80.1697	-60.1196	-40.0696	-20.05	-30.5176	19.989	40.0391	60.0586	80.1086	100.098
127.3	-18.8599	-14.3433	-10.0708	-5.5542	-1.09863	4.27246	8.60596	13.4888	18.3105	24.8413	31.8603	-100.189	-80.0781	-60.0891	-40.1001	-20.0195	30.5176	20.0806	40.1001	60.0586	80.1392	100.098
127.4	-18.9209	-14.3433	-10.0098	-5.61523	-1.09863	4.3335	8.54492	13.4277	18.3105	24.8413	31.9214	-100.128	-80.0476	-60.0586	-40.1306	-20.0195	0	19.989	40.0085	60.0891	80.1086	100.098
127.5	-18.9819	-14.3433	-9.94873	-5.67627	-1.0376	4.45557	8.48389	13.3057	18.3716	24.9023	31.9214	-100.128	-80.0781	-60.0281	-40.1001	-19.9585	0	19.989	40.0391	60.1196	80.1392	100.159
127.6	-19.043	-14.3433	-10.0098	-5.7373	-0.976562	4.5166	8.48389	13.3057	18.4326	24.9634	31.9824	-100.22	-80.1086	-60.0891	-40.0696	-19.989	-30.5176	19.928	40.0391	60.0586	80.1086	100.189
127.7	-18.9819	-14.3433	-10.0708	-5.85937	-0.976562	4.57764	8.54492	13.3057	18.4937	24.9023	31.9214	-100.128	-80.1086	-60.0891	-39.978	-20.05	0	19.9585	39.978	60.0281	80.0781	100.159
127.8	-18.9209	-14.2822	-10.0708	-5.85937	-0.976562	4.5166	8.54492	13.3667	18.5547	24.9023	31.7993	-100.128	-80.0781	-60.0891	-40.0696	-20.05	30.5176	19.989	40.0696	60.0891	80.0171	100.128
127.9	-18.8599	-14.2212	-10.1318	-5.92041	-0.976562	4.39453	8.54492	13.4277	18.5547	24.9634	31.7383	-100.128	-80.1086	-60.0891	-39.978	-20.0195	-30.5176	20.0195	40.0696	60.0891	80.0476	100.098
128	-18.7988	-14.1602	-10.1318	-5.85937	-0.976562	4.27246	8.54492	13.4888	18.5547	25.0854	31.7383	-100.128	-80.1086	-60.1196	-40.0696	-19.989	0	20.0195	40.0696	60.0586	80.1697	100.128
128.1	-18.7378	-14.1602	-10.0708	-5.85937	-0.976562	4.21143	8.60596	13.4888	18.4326	25.2075	31.7383	-100.159	-80.1086	-60.1196	-40.0696	-19.989	0	19.989	40.0085	60.0586	80.0781	100.128
128.2	-18.7378	-14.0991	-9.94873	-5.85937	-0.915527	4.21143	8.66699	13.4888	18.3105	25.1465	31.7383	-100.098	-80.0781	-60.0281	-40.1001	-20.0195	30.5176	19.9585	39.978	60.0586	80.1392	100.098
128.3	-18.7378	-14.0381	-9.82666	-5.92041	-0.854492	4.21143	8.72803	13.4888	18.1885	25.0244	31.7383	-100.159	-80.0476	-60.0586	-40.1001	-20.0195	-30.5176	19.989	40.0391	60.0586	80.1392	100.098
128.4	-18.8599	-14.0381	-9.76562	-5.79834	-0.915527	4.21143	8.72803	13.4888	18.1274	24.9634	31.7383	-100.189	-80.0781	-60.0281	-40.0696	-20.0195	0	19.989	40.0085	60.0586	80.0781	100.128
128.5	-18.9209	-14.0991	-9.82666	-5.67627	-0.915527	4.27246	8.66699	13.4277	18.1274	24.9023	31.7383	-100.128	-80.1086	-60.0891	-40.1001	-19.989	61.0352	19.9585	40.0085	60.0586	80.0476	100.128
128.6	-18.9209	-14.1602	-9.88769	-5.67627	-0.854492	4.3335	8.66699	13.4277	18.2495	24.9023	31.6772	-100.098	-80.1697	-60.0586	-40.0696	-20.0806	0	19.989	40.0391	60.0586	80.0476	100.098
128.7	-18.7988	-14.1602	-9.88769	-5.7373	-0.854492	4.45557	8.72803	13.4277	18.3716	24.9023	31.5552	-100.098	-80.1392	-60.0891	-40.0696	-20.05	0	19.989	40.0696	60.0586	80.0781	100.128
128.8	-18.7378	-14.1602	-9.94873	-5.79834	-0.854492	4.45557	8.72803	13.4888	18.4326	24.9023	31.4331	-100.128	-80.0781	-60.0891	-40.0391	-20.05	0	19.989	40.0391	60.0586	80.0781	100.128
128.9	-18.6768	-14.1602	-10.0098	-5.7373	-0.854492	4.39453	8.72803	13.4277	18.4937	25.0244	31.3721	-100.098	-80.1086	-60.0586	-40.0696	-20.0195	0	19.989	40.0085	60.0586	80.0476	100.098
129	-18.7378	-14.1602	-10.0708	-5.67627	-0.854492	4.3335	8.72803	13.3057	18.4326	25.1465	31.3721	-100.159	-80.0476	-60.0586	-40.1001	-19.928	0	19.989	40.0085	60.0586	80.0781	100.098
129.1	-18.7988	-14.2212	-10.0708	-5.61523	-0.854492	4.3335	8.72803	13.1836	18.4326	25.1465	31.4331	-100.128	-80.0781	-60.1196	-40.0696	-19.989	61.0352	19.9585	39.978	59.9976	80.0476	100.098
129.2	-18.9209	-14.3433	-9.94873	-5.5542	-0.854492	4.3335	8.72803	13.1226	18.3105	25.0854	31.4331	-100.128	-80.0781	-60.0891	-39.978	-19.989	30.5176	19.989	40.0391	59.9976	79.9866	100.067
129.3	-19.043	-14.4043	-9.76562	-5.5542	-0.915527	4.3335	8.78906	13.1226	18.2495	25.0244	31.3721	-100.159	-80.1392	-60.0891	-40.0696	-20.0195	0	19.989	40.0696	60.0586	80.0171	100.098
129.4	-19.104	-14.4653	-9.76562	-5.61523	-0.976562	4.3335	8.78906	13.1836	18.1885	24.9634	31.4331	-100.189	-80.1392	-60.0891	-40.0696	-19.989	30.5176	19.9585	40.0391	60.0586	80.1086	100.189
129.5	-19.165	-14.5264	-9.82666	-5.61523	-0.976562	4.3335	8.8501	13.2446	18.2495	24.9023	31.4331	-100.159	-80.0781	-60.0281	-40.0696	-19.9585	0	19.989	40.0391	60.0891	80.0781	100.128
129.6	-19.104	-14.5264	-9.94873	-5.67627	-0.976562	4.3335	8.8501	13.3667	18.3716	24.9023	31.4941	-100.128	-80.1392	-60.0586	-40.0696	-20.0195	-30.5176	19.989	40.0085	60.0586	80.0476	100.128
129.7	-19.043	-14.4653	-9.94873	-5.7373	-0.915527	4.3335	8.8501	13.4888	18.4326	24.9634	31.5552	-100.098	-80.0476	-60.0891	-40.0391	-19.989	61.0352	20.0195	40.0696	60.0891	80.0476	100.159
129.8	-18.9209	-14.3433	-9.94873	-5.7373	-0.854492	4.39453	8.72803	13.5498	18.4326	25.0244	31.6162	-100.189	-80.0781	-60.0891	-40.0391	-20.0195	30.5176	19.989	39.978	60.0281	80.0476	100.159
129.9	-18.8599	-14.2822	-10.0098	-5.79834	-0.793457	4.45557	8.66699	13.6108	18.4326	25.0244	31.7383	-100.098	-80.0476	-60.0891	-40.0696	-20.1111	30.5176	20.0195	39.978	60.0281	80.0171	100.098
130	-18.7988	-14.1602	-10.0708	-5.85937	-0.793457	4.45557	8.66699	13.4888	18.3716	25.0244	31.7993	-100.067	-80.0171	-60.0586	-40.0696	-19.9585	30.5176	19.989	40.0085	60.0281	80.0781	100.098
130.1	-18.7988	-14.2212	-10.0708	-5.85937	-0.854492	4.45557	8.60596	13.4277	18.2495	25.0854	31.8603	-100.159	-80.1392	-60.0586	-40.0391	-20.0195	61.0352	19.9585	40.0085	60.0891	80.0781	100.098
130.2	-18.7988	-14.2822	-10.0708	-5.79834	-0.915527	4.3335	8.60596	13.3667	18.1885	25.1465	31.9214	-100.128	-80.1086	-60.1196	-40.0696	-19.989	-30.5176	19.928	40.0696	60.0586	80.0781	100.159
130.3	-18.7378	-14.3433	-10.0708	-5.67627	-0.976562	4.27246	8.60596	13.3667	18.1274	25.1465	31.8603	-100.189	-80.0476	-60.0891	-40.0085	-19.928	30.5176	19.928	40.0085	60.0891	80.0781	100.22
130.4	-18.7378	-14.3433	-10.1318	-5.61523	-1.0376	4.21143	8.66699	13.3667	18.1274	25.1465	31.8603	-100.128	-80.0781	-60.0891	-40.0391	-20.0195	0	19.928	39.978	60.0586	79.9866	100.159
130.5	-18.7378	-14.2822	-10.2539	-5.61523	-1.09863	4.21143	8.66699	13.3667	18.1274	25.0244	31.7993	-100.128	-80.0781	-60.0281	-40.0085	-19.9585	-30.5176	20.0195	40.0696	60.0281	80.0171	100.128
130.6	-18.7988	-14.2822	-10.3149	-5.61523	-1.09863	4.27246	8.60596	13.3667	18.2495	24.9634	31.7993	-100.098	-80.0781	-60.1501	-40.0391	-20.0195	-30.5176	20.0195	40.0391	60.0281	80.0781	100.128
130.7	-18.7988	-14.2822	-10.2539	-5.61523	-1.09863	4.3335	8.48389	13.3057	18.3105	24.8413	31.6772	-100.128	-80.0171	-60.0891	-40.0085	-20.05	-91.5527	20.0195	40.0391	60.0586	80.1086	100.098
130.8	-18.8599	-14.3433	-10.0708	-5.67627	-1.09863	4.39453	8.36182	13.3057	18.3716	24.8413	31.5552	-100.128	-80.0781	-60.0891	-40.0696	-19.989	0	20.0195	40.0085	59.9976	80.0781	100.128
130.9	-18.9819	-14.4043	-10.0098	-5.67627	-1.09863	4.39453	8.23975	13.2446	18.4326	24.9023	31.5552	-100.159	-80.0476	-60.0891	-40.0696	-20.0195	61.0352	20.0195	39.978	60.0891	80.0476	100.098
131	-19.043	-14.4653	-10.0098	-5.67627	-1.0376	4.39453	8.23975	13.2446	18.4937	24.9023	31.6162	-100.128	-80.1086	-60.0586	-40.0391	-19.989	-30.5176	19.989	40.0391	60.1196	80.0781	100.098
131.1	-19.043	-14.4653	-10.0098	-5.61523	-1.0376	4.39453	8.30078	13.3057	18.4937	24.9023	31.6772	-100.128	-80.0781	-60.1196	-40.0696	-20.0195	0	19.989	40.0391	60.0891	80.0171	100.159
131.2	-18.9819	-14.4043	-10.0098	-5.61523	-1.0376	4.45557	8.36182	13.4277	18.4326	24.9023	31.7383	-100.098	-80.1086	-60.0281	-40.0085	-20.0195	-61.0352	20.05	40.0696	60.1196	80.0171	100.098
131.3	-18.9209	-14.2822	-10.0098	-5.61523	-1.0376	4.45557	8.48389	13.4888	18.3716	24.9023	31.7993	-100.037	-80.1086	-60.0891	-40.0391	-20.0195	-30.5176	19.989	40.1001	60.0586	80.0171	100.128
131.4	-18.9209	-14.2212	-10.0098	-5.67627	-0.976562	4.39453	8.54492	13.4888	18.3105	24.9023	31.7993	-100.128	-80.0476	-60.0586	-39.978	-20.1111	-61.0352	20.0195	40.0391	60.0586	80.0476	100.128
131.5	-18.9209	-14.2212	-10.0098	-5.7373	-1.0376	4.39453	8.60596	13.4277	18.2495	24.9023	31.7993	-100.098	-80.0781	-60.0891	-40.0696	-20.0195	0	20.0195	40.0085	60.0586	80.0781	100.067
131.6	-18.9209	-14.2822	-10.0098	-5.7373	-1.09863	4.39453	8.66699	13.4277	18.2495	24.7803	31.7383	-100.128	-80.0171	-60.0281	-40.0391	-19.9585	61.0352	20.0195	39.9475	60.0891	80.0476	100.037
131.7	-18.8599	-14.3433	-9.88769	-5.7373	-1.15967	4.3335	8.60596	13.4277	18.2495	24.7192	31.6772	-100.067	-80.1086	-60.0281	-40.0696	-19.989	0	19.989	39.978	60.0281	80.1086	100.098
131.8	-18.7988	-14.3433	-9.82666	-5.79834	-1.2207	4.3335	8.60596	13.4888	18.3105	24.6582	31.6162	-100.159	-80.0476	-60.0281	-40.1001	-20.0195	-30.5176	19.989	40.0085	60.0586	80.0781	100.098
131.9	-18.7988	-14.4043	-9.76562	-5.7373	-1.15967	4.3335	8.60596	13.5498	18.3716	24.6582	31.5552	-100.128	-80.1086	-60.0891	-40.0391	-19.989	-30.5176	19.989	40.0391	59.967	80.0781	100.098
132	-18.9209	-14.4653	-9.76562	-5.67627	-1.09863	4.27246	8.60596	13.6719	18.4326	24.7192	31.6162	-100.128	-80.0781	-60.1196	-40.0085	-20.0195	-30.5176	20.0195	39.978	60.0891	80.0476	100.037
132.1	-19.043	-14.4653	-9.82666	-5.67627	-1.09863	4.3335	8.60596	13.6108	18.4326	24.8413	31.6772	-100.098	-80.1392	-60.0891	-40.0085	-19.989	-30.5176	19.989	40.0696	60.0891	80.0476	100.098
132.2	-19.104	-14.4043	-9.88769	-5.67627	-1.15967	4.3335	8.60596	13.6108	18.4326	24.9634	31.6772	-100.159	-80.0781	-60.1196	-40.0391	-20.0195	-30.5176	19.989	40.0085	60.1196	80.0171	100.098
132.3	-19.165	-14.3433	-10.0098	-5.67627	-1.15967	4.39453	8.66699	13.4888	18.3105	24.9634	31.6772	-100.128	-80.0781	-60.0891	-40.0391	-20.0195	0	20.0195	40.0391	60.0586	80.0171	100.067
132.4	-19.2261	-14.2212	-10.0708	-5.67627	-1.2207	4.39453	8.72803	13.4277	18.2495	24.9634	31.7383	-100.037	-80.0781	-60.0891	-40.0085	-20.0195	-30.5176	19.989	39.9475	60.0586	80.0476	100.067
132.5	-19.2871	-14.0991	-10.1318	-5.67627	-1.28174	4.39453	8.78906	13.4277	18.2495	24.9023	31.7383	-100.128	-80.0171	-60.0891	-40.0391	-20.0195	-30.5176	20.0195	40.0085	60.0281	80.1086	100.037
132.6	-19.3481	-14.0381	-10.1929	-5.67627	-1.28174	4.39453	8.8501	13.3667	18.3105	24.8413	31.7383	-100.098	-80.1086	-60.0891	-40.0391	-20.05	-30.5176	19.989	40.0085	60.0586	80.0171	100.067
132.7	-19.3481	-14.0381	-10.1929	-5.67627	-1.2207	4.3335	8.8501	13.3667	18.4326	24.7803	31.6772	-100.098	-80.0781	-60.1196	-40.0696	-20.0195	30.5176	20.0195	40.0696	60.0281	80.0476	100.159
132.8	-19.2871	-14.0991	-10.2539	-5.7373	-1.2207	4.27246	8.91113	13.3667	18.5547	24.7192	31.6772	-100.128	-80.1392	-60.0891	-40.0391	-19.989	-30.5176	19.9585	40.0391	60.0891	80.0476	100.098
132.9	-19.2261	-14.2212	-10.1929	-5.7373	-1.15967	4.27246	8.91113	13.4277	18.6157	24.6582	31.7383	-100.128	-80.0781	-60.0586	-40.0696	-19.989	0	20.0195	40.1001	60.0586	80.0476	100.159
133	-19.165	-14.3433	-10.1318	-5.67627	-1.15967	4.27246	8.8501	13.4888	18.6157	24.6582	31.7993	-100.098	-80.1086	-60.1196	-40.0391	-19.989	-91.5527	20.0195	40.0391	60.0891	80.0171	100.067
133.1	-19.165	-14.3433	-10.0098	-5.67627	-1.09863	4.27246	8.78906	13.6108	18.6768	24.7803	31.9214	-100.128	-80.0781	-60.1501	-40.1001	-20.0195	-30.5176	20.0195	40.0696	60.0281	80.0476	100.22
133.2	-19.2261	-14.4043	-9.94873	-5.61523	-1.0376	4.21143	8.72803	13.6108	18.6768	24.9023	31.9824	-100.128	-80.0476	-60.0891	-40.0391	-20.0195	30.5176	19.989	40.0391	59.9976	80.1086	100.067
133.3	-19.2261	-14.4653	-9.88769	-5.61523	-0.976562	4.21143	8.66699	13.6108	18.6768	24.9634	31.9824	-100.159	-80.0476	-60.0891	-40.0696	-20.05	0	19.928	39.978	60.0281	80.0476	100.159
133.4	-19.165	-14.5264	-9.82666	-5.61523	-0.976562	4.27246	8.60596	13.5498	18.6768	24.9634	31.8603	-100.098	-80.1392	-60.0891	-40.0696	-20.05	-30.5176	20.0195	40.0391	60.0281	80.0781	100.098
133.5	-19.104	-14.6484	-9.82666	-5.61523	-0.976562	4.3335	8.54492	13.4888	18.6157	24.9023	31.7993	-100.067	-80.0781	-60.0586	-40.0391	-19.989	0	19.928	39.9475	60.0586	80.0171	100.159
133.6	-19.043	-14.6484	-9.88769	-5.67627	-0.915527	4.39453	8.60596	13.4888	18.5547	24.8413	31.7993	-100.098	-80.0171	-60.0891	-40.1001	-20.0195	0	19.989	40.0391	60.0891	80.0476	100.128
133.7	-19.043	-14.7095	-10.0098	-5.67627	-0.976562	4.39453	8.60596	13.4888	18.4937	24.8413	31.7383	-100.098	-80.0476	-60.0586	-40.0696	-19.989	-30.5176	19.9585	40.0085	60.0586	80.0476	100.159
133.8	-19.104	-14.7095	-10.1318	-5.7373	-1.0376	4.3335	8.60596	13.4888	18.4937	24.9023	31.7383	-100.128	-80.0171	-60.0891	-40.0085	-20.0806	-30.5176	19.9585	40.0391	60.0891	80.0476	100.128
133.9	-19.165	-14.7095	-10.0708	-5.7373	-1.09863	4.21143	8.60596	13.4277	18.4937	24.9634	31.6772	-100.128	-80.0476	-60.0891	-40.0391	-20.0195	-61.0352	20.0195	40.0696	60.0586	79.9866	100.159
134	-19.165	-14.6484	-10.0098	-5.7373	-1.15967	4.15039	8.60596	13.4277	18.5547	25.0244	31.6772	-100.098	-80.0171	-60.0891	-40.0391	-19.989	-61.0352	19.9585	40.0391	60.0281	80.0476	100.098
134.1	-19.2261	-14.5874	-9.94873	-5.7373	-1.2207	4.15039	8.66699	13.4277	18.5547	25.0244	31.6772	-100.098	-80.0781	-60.0891	-40.0391	-20.0195	-61.0352	19.989	40.0391	60.0281	80.0781	100.128
134.2	-19.165	-14.4653	-10.0098	-5.7373	-1.2207	4.08936	8.66699	13.4277	18.5547	25.0854	31.6772	-100.128	-80.0781	-60.0891	-40.1001	-20.0195	-91.5527	19.989	40.0391	60.0586	80.0476	100.098
134.3	-19.104	-14.4043	-10.1318	-5.7373	-1.15967	4.08936	8.72803	13.4277	18.6157	25.1465	31.7383	-100.098	-80.0476	-60.0281	-40.0391	-20.05	30.5176	20.0195	39.978	60.0281	80.0781	100.159
134.4	-19.043	-14.3433	-10.1929	-5.7373	-1.09863	4.02832	8.72803	13.4888	18.6157	25.1465	31.7993	-100.128	-80.0781	-60.0586	-40.0696	-20.05	-61.0352	19.928	40.0696	60.0586	80.0476	100.128
134.5	-19.043	-14.3433	-10.1929	-5.67627	-1.0376	4.02832	8.72803	13.5498	18.6768	25.2075	31.9214	-100.159	-80.0476	-60.0891	-40.0696	-20.05	-30.5176	19.9585	40.0391	60.0891	80.0476	100.159
134.6	-19.043	-14.3433	-10.1929	-5.5542	-0.915527	4.02832	8.72803	13.4888	18.6157	25.2075	31.9824	-100.098	-80.1086	-60.0891	-40.0696	-19.989	0	19.989	40.0085	60.0891	80.0171	100.128
134.7	-19.043	-14.3433	-10.1318	-5.49316	-0.854492	4.08936	8.72803	13.4277	18.4937	25.1465	31.9824	-100.128	-80.1392	-60.0891	-40.0391	-20.0195	-30.5176	19.9585	40.0391	60.1196	79.9866	100.067
134.8	-19.043	-14.3433	-10.1318	-5.49316	-0.793457	4.15039	8.72803	13.3057	18.4326	25.0854	31.9824	-100.098	-80.1086	-60.0891	-40.0391	-20.0806	-61.0352	19.989	40.0085	60.0281	79.9866	100.067
134.9	-19.043	-14.3433	-10.1318	-5.5542	-0.793457	4.15039	8.72803	13.1836	18.4326	25.0244	31.9824	-100.067	-80.0781	-60.1196	-40.0391	-20.0806	-61.0352	19.989	40.0085	60.0586	80.0476	100.037
135	-19.043	-14.2822	-10.1318	-5.61523	-0.793457	4.15039	8.72803	13.1836	18.5547	24.9634	31.9214	-100.098	-80.0781	-60.1196	-40.0085	-20.05	-61.0352	19.989	40.0391	60.0586	80.0476	100.098
135.1	-18.9819	-14.2212	-10.0708	-5.61523	-0.854492	4.15039	8.66699	13.2446	18.7378	25.0244	31.9214	-100.128	-80.0781	-60.0891	-39.9475	-19.989	-30.5176	20.0195	40.0391	60.0586	80.0171	100.067
135.2	-19.043	-14.2822	-10.0098	-5.61523	-0.915527	4.15039	8.60596	13.3057	18.8599	25.0244	31.9214	-100.159	-80.0171	-60.0281	-40.0391	-19.989	-30.5176	20.0195	40.0085	60.0586	80.0781	100.067
135.3	-19.043	-14.2822	-9.94873	-5.67627	-0.976562	4.15039	8.66699	13.3667	18.8599	25.0244	31.8603	-100.128	-80.0781	-60.0586	-40.0085	-19.989	0	20.0195	40.0085	60.0586	80.0781	100.098
135.4	-18.9819	-14.4043	-9.88769	-5.7373	-0.976562	4.15039	8.78906	13.4277	18.8599	25.0854	31.8603	-100.098	-80.0476	-60.0891	-40.0391	-20.0195	-61.0352	19.989	40.0085	59.9976	80.0476	100.067
135.5	-18.9819	-14.4043	-9.88769	-5.79834	-0.976562	4.15039	8.8501	13.4277	18.7988	25.0854	31.7993	-100.067	-80.1086	-60.1196	-40.1001	-20.0195	-30.5176	19.9585	40.1001	60.0586	80.0171	100.098
135.6	-18.9819	-14.4653	-9.88769	-5.85937	-0.976562	4.15039	8.91113	13.4277	18.7988	25.0854	31.7383	-100.128	-79.9866	-60.1196	-40.0085	-20.0195	30.5176	19.989	40.0391	60.0586	80.0171	100.128
135.7	-19.043	-14.4653	-9.88769	-5.85937	-0.976562	4.21143	8.91113	13.3667	18.7988	25.0854	31.7383	-100.098	-80.0476	-60.1196	-40.0085	-19.989	-30.5176	20.0195	40.1001	60.0586	80.0171	100.128
135.8	-19.104	-14.4653	-9.94873	-5.85937	-0.915527	4.21143	8.91113	13.3667	18.7988	25.0854	31.6772	-100.098	-80.1086	-60.0891	-40.0085	-20.0806	0	20.0806	40.0391	60.1196	80.0781	100.128
135.9	-19.104	-14.4653	-9.94873	-5.85937	-0.976562	4.08936	8.8501	13.4888	18.7988	25.1465	31.7383	-100.128	-80.1086	-60.0891	-40.0391	-20.0195	-30.5176	20.05	39.978	60.0281	80.0476	100.067
136	-19.043	-14.4653	-9.88769	-5.85937	-1.0376	4.02832	8.66699	13.5498	18.7378	25.2075	31.7993	-100.159	-80.1392	-60.1196	-40.0696	-19.989	-30.5176	20.0195	40.0085	60.0281	80.1086	100.006
136.1	-18.9819	-14.4653	-9.82666	-5.85937	-1.09863	4.02832	8.54492	13.5498	18.5547	25.2686	31.8603	-100.098	-80.0476	-60.1196	-40.0391	-19.989	-30.5176	19.9585	40.0085	60.0281	80.0171	100.128
136.2	-18.9819	-14.4043	-9.76562	-5.79834	-1.09863	4.02832	8.42285	13.5498	18.4326	25.2686	31.8603	-100.037	-80.1392	-60.0586	-40.0391	-19.9585	0	19.989	40.0085	60.0891	80.0476	100.098
136.3	-18.9819	-14.3433	-9.76562	-5.7373	-1.15967	4.21143	8.36182	13.4277	18.3716	25.2075	31.7993	-100.128	-80.1086	-60.0586	-40.0391	-19.989	0	19.989	40.0391	60.0586	80.0781	100.128
136.4	-18.9819	-14.2822	-9.82666	-5.67627	-1.15967	4.3335	8.36182	13.3667	18.4326	25.0244	31.7383	-100.098	-80.0171	-60.1196	-40.0696	-20.0195	-61.0352	19.989	40.1001	60.0586	80.0171	100.128
136.5	-19.043	-14.3433	-9.82666	-5.61523	-1.15967	4.39453	8.36182	13.3057	18.4937	24.9023	31.7383	-100.067	-80.0781	-60.1196	-40.0391	-19.989	-30.5176	19.989	40.0696	60.0281	80.0781	100.128
136.6	-19.104	-14.3433	-9.88769	-5.61523	-1.2207	4.39453	8.42285	13.3057	18.6157	24.7192	31.7383	-100.098	-80.0781	-60.0891	-40.0391	-19.989	0	19.9585	40.0391	60.0891	80.0781	100.098
136.7	-19.2261	-14.4043	-9.88769	-5.67627	-1.2207	4.39453	8.48389	13.4277	18.7378	24.5972	31.7383	-100.189	-80.0781	-60.1196	-40.0391	-19.9585	-30.5176	20.0195	40.0085	60.0586	80.0781	100.128
136.8	-19.104	-14.4043	-10.0098	-5.67627	-1.2207	4.27246	8.54492	13.4888	18.7378	24.5361	31.7993	-100.098	-80.0476	-60.1196	-40.1001	-20.0195	-61.0352	20.0195	40.0391	60.0281	80.0781	100.067
136.9	-19.043	-14.3433	-10.0708	-5.79834	-1.15967	4.15039	8.54492	13.5498	18.6768	24.4751	31.8603	-100.067	-80.0476	-60.0891	-40.0391	-19.989	0	20.0195	40.0391	60.0586	80.0476	100.159
137	-19.043	-14.2822	-10.0098	-5.85937	-1.2207	4.08936	8.54492	13.4888	18.6157	24.4751	31.9214	-100.159	-80.0781	-60.0586	-40.0696	-19.989	30.5176	19.989	40.0085	60.0281	80.0476	100.128
137.1	-19.043	-14.2212	-9.88769	-5.79834	-1.2207	4.02832	8.60596	13.4888	18.6157	24.4751	31.9824	-100.128	-80.0781	-60.1196	-40.1001	-19.989	0	19.9585	39.978	60.0586	80.0476	100.159
137.2	-19.165	-14.1602	-9.82666	-5.79834	-1.09863	4.02832	8.54492	13.4277	18.6768	24.5361	31.9824	-100.098	-80.1392	-60.1196	-40.0696	-19.989	0	19.989	40.0696	60.1196	79.9866	100.128
137.3	-19.2871	-14.1602	-9.76562	-5.79834	-1.0376	4.08936	8.60596	13.2446	18.6768	24.6582	31.9214	-100.128	-80.1392	-60.0891	-40.0391	-19.989	0	19.989	40.1001	60.0891	80.0476	100.128
137.4	-19.3481	-14.2212	-9.76562	-5.85937	-0.976562	4.21143	8.66699	13.1836	18.5547	24.7803	31.7993	-100.128	-80.0781	-60.0891	-40.0391	-19.989	0	19.989	40.0391	60.0891	80.0781	100.128
137.5	-19.2871	-14.2212	-9.76562	-5.92041	-0.976562	4.3335	8.72803	13.2446	18.4937	24.7803	31.6162	-100.128	-80.0476	-60.0586	-40.1001	-20.0195	-30.5176	19.989	40.0391	60.0586	80.0476	100.067
137.6	-19.165	-14.2212	-9.70459	-5.92041	-0.976562	4.39453	8.72803	13.3667	18.4937	24.8413	31.5552	-100.189	-80.0781	-59.9976	-40.0696	-19.989	0	19.989	40.0085	60.0281	80.0781	100.128
137.7	-19.043	-14.2212	-9.76562	-5.92041	-1.0376	4.39453	8.66699	13.4888	18.5547	24.9023	31.5552	-100.128	-80.1086	-60.0586	-40.1001	-20.0195	0	19.9585	39.978	60.0586	80.0781	100.098
137.8	-18.9209	-14.2212	-9.82666	-5.92041	-0.976562	4.3335	8.60596	13.5498	18.6157	24.8413	31.6162	-100.067	-80.0781	-60.0586	-40.0696	-20.05	0	20.0195	40.0085	60.0281	80.0171	100.128
137.9	-18.7988	-14.1602	-9.82666	-5.92041	-0.976562	4.27246	8.60596	13.6108	18.6157	24.8413	31.7383	-100.159	-80.1392	-60.0586	-40.0391	-19.989	-30.5176	19.989	39.978	60.0281	80.0171	100.098
138	-18.7378	-14.1602	-9.82666	-5.98144	-1.0376	4.15039	8.66699	13.6719	18.6157	24.8413	31.8603	-100.159	-80.1392	-60.0891	-40.0391	-19.989	-30.5176	19.9585	40.0391	60.0891	80.0476	100.098
138.1	-18.6768	-14.2212	-9.88769	-5.98144	-1.0376	4.15039	8.72803	13.6108	18.6157	24.9023	31.9214	-100.159	-80.1392	-60.0586	-40.0391	-19.989	30.5176	19.9585	40.0085	60.0891	80.0781	100.098
138.2	-18.7378	-14.2822	-9.94873	-5.98144	-0.976562	4.15039	8.72803	13.6108	18.5547	24.9634	31.9214	-100.128	-80.1086	-60.0891	-40.0391	-19.989	61.0352	19.989	39.9475	60.0586	80.0476	100.159
138.3	-18.7378	-14.3433	-10.0098	-5.85937	-0.976562	4.27246	8.72803	13.6719	18.5547	25.0244	31.8603	-100.159	-80.0171	-60.0586	-40.0391	-20.0195	0	19.989	39.978	60.0586	80.0171	100.159
138.4	-18.8599	-14.3433	-10.0098	-5.7373	-1.0376	4.39453	8.60596	13.7329	18.5547	24.9634	31.7993	-100.159	-80.1086	-60.0586	-39.978	-19.989	30.5176	19.989	40.0085	60.0281	80.0171	100.098
138.5	-18.8599	-14.3433	-9.94873	-5.67627	-1.0376	4.57764	8.48389	13.7329	18.6157	24.9634	31.7383	-100.098	-80.0781	-60.0586	-40.0085	-20.0195	-61.0352	19.989	40.0391	60.0281	80.0781	100.098
138.6	-18.9209	-14.3433	-9.94873	-5.67627	-1.09863	4.69971	8.48389	13.6719	18.6157	24.9023	31.7993	-100.159	-80.1086	-60.0586	-40.0696	-20.05	30.5176	20.0806	40.0085	60.0281	80.0781	100.098
138.7	-18.9819	-14.2212	-9.88769	-5.67627	-1.09863	4.63867	8.48389	13.5498	18.6768	24.9023	31.8603	-100.189	-80.1086	-59.9976	-40.0696	-19.989	61.0352	20.0195	39.978	59.9976	80.0476	100.067
138.8	-19.043	-14.2212	-9.82666	-5.7373	-1.0376	4.57764	8.48389	13.5498	18.7378	24.9023	31.8603	-100.128	-80.1086	-60.0586	-40.1001	-19.989	61.0352	19.9585	40.0085	60.0586	80.0781	100.098
138.9	-19.165	-14.2212	-9.76562	-5.7373	-0.976562	4.45557	8.54492	13.5498	18.8599	24.8413	31.9214	-100.128	-80.1086	-59.9976	-40.0696	-20.0806	30.5176	19.989	40.0391	60.0891	80.0476	100.128
139	-19.2871	-14.2822	-9.76562	-5.7373	-0.976562	4.39453	8.54492	13.6108	18.8599	24.8413	31.8603	-100.159	-80.1086	-60.0586	-40.0085	-19.989	-30.5176	19.8975	40.0391	60.0891	80.0171	100.22
139.1	-19.2871	-14.2822	-9.70459	-5.67627	-0.976562	4.39453	8.54492	13.6108	18.8599	24.7803	31.8603	-100.128	-80.1086	-60.1196	-39.978	-20.05	30.5176	19.989	40.0391	60.0586	80.0781	100.098
139.2	-19.165	-14.3433	-9.70459	-5.7373	-1.0376	4.45557	8.48389	13.6108	18.7988	24.7192	31.7383	-100.128	-80.0781	-60.1196	-40.0085	-20.0806	0	19.989	40.0391	60.0281	80.0171	100.128
139.3	-19.104	-14.3433	-9.70459	-5.79834	-1.15967	4.45557	8.48389	13.6108	18.7378	24.7192	31.6162	-100.159	-80.0781	-60.0891	-40.0391	-20.0806	0	19.989	40.0085	60.0586	80.0171	100.098
139.4	-18.9209	-14.3433	-9.70459	-5.85937	-1.2207	4.45557	8.48389	13.6719	18.6768	24.7803	31.4941	-100.067	-80.0781	-60.0281	-40.0696	-20.05	0	19.989	40.0391	60.0281	80.0476	100.128
139.5	-18.7378	-14.2822	-9.70459	-5.85937	-1.15967	4.39453	8.48389	13.6719	18.6157	24.8413	31.4331	-100.159	-80.0781	-60.0586	-40.0696	-20.0195	-30.5176	19.9585	39.978	60.0586	80.1086	100.128
139.6	-18.6157	-14.3433	-9.76562	-5.85937	-1.15967	4.3335	8.54492	13.6719	18.6157	24.9023	31.4331	-100.128	-80.0781	-60.0281	-40.1001	-20.0806	61.0352	20.0195	40.0085	60.0891	80.0476	100.067
139.7	-18.6157	-14.3433	-9.82666	-5.85937	-1.0376	4.27246	8.60596	13.6719	18.5547	24.8413	31.4941	-100.189	-80.0781	-60.0586	-40.0391	-20.0195	-30.5176	19.989	40.0696	60.0586	80.0171	100.128
139.8	-18.6157	-14.4043	-9.88769	-5.85937	-0.976562	4.21143	8.72803	13.6108	18.4937	24.8413	31.5552	-100.128	-80.0781	-60.0281	-40.1001	-20.05	0	19.989	40.0391	60.0891	80.0476	100.098
139.9	-18.6768	-14.4043	-9.88769	-5.92041	-0.915527	4.15039	8.72803	13.6108	18.4326	24.8413	31.6162	-100.189	-80.0781	-60.0891	-40.0391	-20.05	30.5176	19.989	40.0696	60.0586	80.0476	100.098
140	-18.6768	-14.4043	-9.94873	-5.85937	-0.915527	4.15039	8.66699	13.5498	18.3716	24.8413	31.5552	-100.128	-80.1086	-60.0586	-40.0085	-20.05	0	19.9585	40.0391	60.0891	80.1086	100.098
140.1	-18.6768	-14.4043	-9.94873	-5.85937	-0.976562	4.15039	8.60596	13.4277	18.2495	24.9023	31.4941	-100.22	-80.1086	-60.0891	-40.0696	-20.0195	30.5176	19.9585	40.0391	60.1196	80.0781	100.098
140.2	-18.6768	-14.4653	-10.0098	-5.85937	-1.0376	4.21143	8.60596	13.3057	18.1885	24.9634	31.4331	-100.159	-80.0476	-60.0281	-40.1001	-20.0195	0	19.989	39.978	60.0891	80.0476	100.067
140.3	-18.7988	-14.4043	-10.0098	-5.85937	-1.0376	4.27246	8.66699	13.3057	18.1885	24.9023	31.3721	-100.098	-80.0781	-60.0586	-40.0696	-20.05	30.5176	19.9585	40.0085	60.0586	80.0781	100.098
140.4	-18.9209	-14.2822	-9.94873	-5.79834	-1.0376	4.21143	8.72803	13.3057	18.2495	24.8413	31.4331	-100.159	-80.0781	-59.9976	-40.1001	-20.0195	61.0352	19.989	39.9475	60.0586	80.0476	100.128
140.5	-19.043	-14.2212	-9.88769	-5.7373	-1.0376	4.21143	8.72803	13.3667	18.3716	24.7803	31.4941	-100.128	-80.0781	-60.0281	-40.0696	-20.0195	-30.5176	19.989	40.0085	60.0586	80.1086	100.098
140.6	-19.104	-14.1602	-9.82666	-5.7373	-0.915527	4.27246	8.60596	13.4277	18.4326	24.7803	31.6162	-100.159	-80.0781	-60.0586	-40.0391	-20.0195	61.0352	19.989	39.9475	60.0891	80.0171	100.098
140.7	-19.043	-14.0991	-9.82666	-5.67627	-0.793457	4.3335	8.54492	13.4888	18.4937	24.8413	31.6772	-100.128	-80.1392	-60.0586	-40.0696	-19.989	-61.0352	19.9585	40.0391	60.1196	80.0781	100.128
140.8	-18.9209	-14.0381	-9.82666	-5.7373	-0.793457	4.39453	8.48389	13.4888	18.4937	24.9634	31.6162	-100.159	-80.1086	-60.0891	-40.0696	-20.05	30.5176	19.9585	40.1001	60.1501	80.0781	100.128
140.9	-18.8599	-13.977	-9.82666	-5.7373	-0.915527	4.45557	8.48389	13.5498	18.4937	25.0244	31.5552	-100.128	-80.0781	-60.0891	-40.1001	-20.0195	-30.5176	19.9585	40.0696	60.1196	80.0781	100.067
141	-18.8599	-14.0381	-9.76562	-5.7373	-1.0376	4.57764	8.60596	13.5498	18.4326	25.0244	31.4331	-100.189	-79.9866	-60.0586	-40.0696	-20.05	30.5176	19.9585	40.0085	60.1196	80.1697	100.098
141.1	-18.9209	-14.1602	-9.76562	-5.67627	-1.15967	4.69971	8.72803	13.5498	18.3716	24.9634	31.4331	-100.128	-80.0781	-60.0281	-40.0391	-20.05	0	19.989	40.0391	60.0586	80.0476	100.098
141.2	-19.043	-14.2212	-9.70459	-5.5542	-1.15967	4.69971	8.72803	13.4888	18.3105	24.9023	31.4941	-100.22	-80.0781	-60.0281	-40.0696	-20.0806	30.5176	20.05	40.0085	60.0891	80.0781	100.067
141.3	-19.104	-14.3433	-9.76562	-5.49316	-1.15967	4.69971	8.66699	13.4277	18.3105	24.7803	31.5552	-100.159	-80.0781	-60.0281	-40.1001	-20.0195	30.5176	19.989	39.978	60.0891	80.0781	100.037
141.4	-19.104	-14.3433	-9.82666	-5.43213	-1.09863	4.63867	8.60596	13.3667	18.2495	24.7803	31.5552	-100.189	-80.1086	-60.0281	-40.0391	-20.05	30.5176	20.05	40.0085	60.0891	80.0476	100.098
141.5	-19.043	-14.3433	-9.94873	-5.49316	-0.976562	4.63867	8.60596	13.3667	18.3105	24.7803	31.6162	-100.189	-80.1392	-60.0586	-40.1001	-19.989	30.5176	20.0195	39.9475	60.0586	80.0476	100.098
141.6	-18.9819	-14.4043	-10.0098	-5.5542	-0.976562	4.69971	8.66699	13.4277	18.3105	24.7803	31.6162	-100.128	-80.1086	-60.0586	-40.0696	-19.9585	61.0352	19.928	40.0391	60.0891	80.0781	100.098
141.7	-18.8599	-14.4653	-10.0708	-5.61523	-0.976562	4.63867	8.78906	13.4277	18.4326	24.8413	31.6772	-100.159	-80.0476	-60.0891	-40.0391	-19.989	30.5176	19.9585	40.0696	60.1807	80.0171	100.098
141.8	-18.7378	-14.4653	-10.0098	-5.67627	-1.0376	4.57764	8.8501	13.4277	18.4937	24.8413	31.7383	-100.098	-80.0476	-60.0281	-40.1001	-20.0195	91.5527	19.9585	40.0391	60.0891	80.0171	100.067
141.9	-18.6157	-14.4653	-9.94873	-5.7373	-1.0376	4.39453	8.8501	13.4277	18.5547	24.8413	31.7993	-100.159	-80.0476	-60.0586	-40.1001	-20.0806	0	19.9585	40.0391	60.0891	80.0781	100.067
142	-18.5547	-14.4043	-9.88769	-5.79834	-0.976562	4.27246	8.78906	13.4277	18.5547	24.9023	31.7993	-100.159	-80.0781	-60.0281	-40.0391	-20.0195	-30.5176	19.989	40.0391	60.0891	80.0781	100.128
142.1	-18.6157	-14.2822	-9.82666	-5.79834	-0.976562	4.21143	8.78906	13.4277	18.5547	24.8413	31.7993	-100.159	-80.1086	-59.967	-40.0696	-20.05	61.0352	20.0195	40.0085	60.0586	80.0781	100.067
142.2	-18.7378	-14.2822	-9.82666	-5.85937	-0.976562	4.21143	8.72803	13.4277	18.5547	24.7803	31.7993	-100.128	-80.0781	-60.0586	-40.0391	-20.05	30.5176	20.0195	40.0085	60.0891	80.1086	100.098
142.3	-18.8599	-14.2212	-9.76562	-5.92041	-1.0376	4.21143	8.72803	13.4277	18.5547	24.7803	31.8603	-100.159	-80.0781	-60.0586	-40.0696	-20.05	61.0352	19.9585	40.0085	60.0891	80.0781	100.098
142.4	-19.043	-14.2212	-9.76562	-5.92041	-1.0376	4.27246	8.72803	13.3667	18.6157	24.7803	31.8603	-100.098	-80.1086	-60.0281	-40.0696	-20.0195	30.5176	19.9585	39.978	60.0891	80.0476	100.098
142.5	-19.104	-14.2212	-9.70459	-5.92041	-1.09863	4.3335	8.72803	13.2446	18.7378	24.7803	31.9214	-100.159	-80.1086	-60.1196	-40.0696	-20.05	61.0352	19.9585	40.0085	60.0586	80.0476	100.098
142.6	-19.104	-14.1602	-9.70459	-5.85937	-1.09863	4.45557	8.72803	13.1836	18.7988	24.7803	31.9214	-100.128	-80.1392	-60.0586	-40.0696	-20.0195	61.0352	19.989	40.0391	60.0891	80.0476	100.128
142.7	-19.043	-14.0991	-9.70459	-5.85937	-1.15967	4.45557	8.66699	13.0615	18.7988	24.6582	31.9214	-100.128	-80.0476	-60.0586	-40.0696	-20.0806	61.0352	19.989	40.0085	60.0586	80.1392	100.098
142.8	-18.9819	-14.0991	-9.76562	-5.85937	-1.15967	4.39453	8.72803	13.0005	18.7378	24.6582	31.8603	-100.098	-80.0476	-60.0586	-40.0696	-20.05	0	19.989	40.0391	60.0281	80.1086	100.098
142.9	-18.9819	-14.0991	-9.82666	-5.7373	-1.15967	4.3335	8.72803	13.0005	18.6157	24.6582	31.7993	-100.128	-80.0476	-60.0586	-40.0696	-19.9585	30.5176	20.05	40.0391	60.0281	80.1086	100.098
143	-18.9819	-14.2212	-9.82666	-5.61523	-1.15967	4.27246	8.78906	13.0615	18.4937	24.7803	31.7993	-100.098	-80.1086	-60.0281	-40.0391	-20.0195	30.5176	20.0195	39.978	59.9976	80.0781	100.098
143.1	-18.9819	-14.3433	-9.88769	-5.49316	-1.15967	4.21143	8.8501	13.1836	18.3716	24.8413	31.7993	-100.128	-80.1086	-60.0281	-40.1306	-19.9585	30.5176	19.9585	40.0391	60.0586	80.0476	100.128
143.2	-18.9819	-14.4043	-9.88769	-5.49316	-1.15967	4.21143	8.8501	13.3667	18.4326	24.9634	31.7993	-100.189	-80.1086	-60.0281	-40.0696	-20.0195	30.5176	19.989	40.0391	60.0586	80.0781	100.098
143.3	-19.043	-14.3433	-9.94873	-5.5542	-1.15967	4.27246	8.78906	13.4888	18.4326	24.9634	31.8603	-100.128	-80.0781	-60.0586	-39.978	-19.9585	30.5176	19.928	40.0085	60.0586	80.0781	100.128
143.4	-19.104	-14.2822	-10.0098	-5.5542	-1.15967	4.3335	8.72803	13.4888	18.4326	24.9634	31.9214	-100.189	-80.0781	-60.0586	-40.0391	-20.0195	30.5176	19.928	40.0391	60.1196	80.1086	100.128
143.5	-19.165	-14.2212	-10.0098	-5.61523	-1.09863	4.39453	8.60596	13.4277	18.4326	25.0244	31.9824	-100.098	-80.0476	-60.0891	-40.0391	-19.989	0	19.928	40.0391	60.0891	80.0476	100.067
143.6	-19.165	-14.2212	-9.94873	-5.61523	-1.09863	4.39453	8.48389	13.3667	18.4326	25.0244	32.0435	-100.128	-80.0781	-60.0281	-40.0696	-20.05	61.0352	19.9585	40.0391	60.1196	80.0781	100.098
143.7	-19.165	-14.2212	-9.82666	-5.67627	-1.0376	4.39453	8.42285	13.3667	18.3716	25.0244	32.0435	-100.128	-80.0781	-60.0281	-40.1001	-20.0195	0	19.989	40.0391	60.1196	80.1086	100.098
143.8	-19.104	-14.2212	-9.76562	-5.7373	-0.976562	4.39453	8.48389	13.3667	18.3716	25.0244	32.0435	-100.128	-80.0476	-60.0586	-40.1306	-20.05	-30.5176	20.0195	39.978	60.0891	80.1697	100.098
143.9	-19.104	-14.2212	-9.70459	-5.7373	-1.0376	4.39453	8.54492	13.3667	18.4326	25.0244	31.9824	-100.189	-80.0781	-60.0281	-40.1001	-19.989	0	19.9585	39.978	60.0586	80.0781	100.098
144	-19.043	-14.2822	-9.70459	-5.79834	-1.0376	4.39453	8.60596	13.3057	18.4937	24.9634	31.9214	-100.128	-80.0781	-59.9976	-40.1306	-19.989	30.5176	19.9585	40.0391	60.0891	80.0476	100.128
144.1	-19.043	-14.3433	-9.70459	-5.79834	-1.09863	4.45557	8.66699	13.1836	18.4937	24.9634	31.8603	-100.159	-80.0476	-60.0586	-40.1001	-19.9585	61.0352	19.989	40.0085	60.1196	80.0781	100.128
144.2	-19.043	-14.3433	-9.64355	-5.85937	-1.09863	4.45557	8.66699	13.1226	18.4937	24.9023	31.8603	-100.159	-80.0476	-60.0891	-40.0085	-20.05	30.5176	19.9585	40.0391	60.1196	80.0476	100.159
144.3	-19.104	-14.3433	-9.58252	-5.92041	-1.09863	4.5166	8.72803	13.1836	18.3716	24.9023	31.9214	-100.098	-80.0781	-60.0891	-40.0391	-19.9585	30.5176	19.989	40.0391	60.0891	80.0171	100.128
144.4	-19.043	-14.2822	-9.58252	-5.98144	-1.09863	4.5166	8.78906	13.2446	18.3105	24.8413	31.9824	-100.128	-80.1086	-60.1196	-40.0391	-20.0195	0	19.989	40.0391	60.0586	80.0171	100.098
144.5	-19.043	-14.2212	-9.64355	-5.92041	-1.0376	4.57764	8.78906	13.2446	18.3105	24.8413	31.9824	-100.159	-80.0781	-60.0586	-40.0696	-19.989	-30.5176	19.9585	39.978	60.0281	80.1086	100.067
144.6	-19.043	-14.2822	-9.70459	-5.85937	-0.915527	4.57764	8.78906	13.2446	18.3716	24.8413	31.9214	-100.159	-80.0476	-59.967	-40.1001	-20.0195	30.5176	20.0195	40.0391	60.0891	80.1086	100.098
144.7	-19.043	-14.2822	-9.82666	-5.79834	-0.915527	4.5166	8.66699	13.2446	18.4937	24.8413	31.9214	-100.159	-80.0476	-60.0586	-40.1001	-19.9585	0	19.9585	39.978	60.0891	80.1392	100.159
144.8	-18.9819	-14.3433	-9.88769	-5.7373	-0.854492	4.45557	8.54492	13.1836	18.5547	24.9023	31.9214	-100.159	-80.0781	-60.0586	-40.1001	-20.05	30.5176	20.0195	39.978	60.0891	80.0781	100.098
144.9	-18.8599	-14.2212	-9.94873	-5.67627	-0.915527	4.39453	8.54492	13.1226	18.4937	24.9023	31.8603	-100.159	-80.1086	-60.0281	-40.0391	-19.989	30.5176	19.989	39.978	60.0281	80.0476	100.159
145	-18.8599	-14.0991	-9.94873	-5.67627	-0.976562	4.3335	8.54492	13.1836	18.4937	24.9634	31.6772	-100.159	-80.0781	-60.0586	-40.0696	-20.0195	-61.0352	19.9585	40.0696	60.0891	80.0476	100.098
145.1	-18.9209	-14.1602	-10.0098	-5.5542	-1.0376	4.3335	8.60596	13.1836	18.5547	25.0244	31.5552	-100.128	-80.0476	-60.0891	-40.0391	-20.0195	30.5176	19.9585	40.0391	60.1196	80.0476	100.159
145.2	-19.104	-14.2212	-10.0708	-5.61523	-0.976562	4.39453	8.66699	13.1226	18.5547	25.0854	31.4941	-100.159	-80.1086	-60.0891	-40.0696	-19.989	61.0352	19.989	40.0391	60.1196	80.0476	100.037
145.3	-19.165	-14.2822	-10.0708	-5.7373	-0.976562	4.5166	8.72803	13.1226	18.5547	25.0854	31.4941	-100.159	-80.0781	-60.0586	-40.1001	-20.0806	0	19.989	40.0085	60.0891	80.0476	100.067
145.4	-19.2871	-14.2822	-10.0708	-5.92041	-1.0376	4.5166	8.8501	13.1836	18.5547	25.0244	31.4941	-100.159	-80.0476	-60.0891	-40.0085	-20.0195	61.0352	19.9585	40.0085	60.0891	80.0781	100.098
145.5	-19.2871	-14.2822	-10.0708	-5.98144	-1.09863	4.3335	8.91113	13.3057	18.6157	24.9023	31.4941	-100.098	-80.1392	-60.0891	-40.0391	-20.05	0	19.9585	39.978	60.0586	80.0781	100.128
145.6	-19.2871	-14.2822	-10.0708	-5.92041	-1.0376	4.21143	8.8501	13.4277	18.6157	24.9634	31.4331	-100.098	-80.0781	-60.0586	-40.0696	-20.05	-30.5176	20.0195	39.917	60.0281	80.0476	100.098
145.7	-19.2261	-14.2822	-10.1318	-5.79834	-0.976562	4.15039	8.72803	13.3667	18.5547	25.0244	31.3721	-100.128	-80.1086	-60.0586	-40.0696	-20.05	-30.5176	20.0195	40.0391	60.0281	80.0476	100.098
145.8	-19.2261	-14.2822	-10.1929	-5.67627	-0.915527	4.15039	8.60596	13.3667	18.4937	24.9634	31.311	-100.037	-80.1392	-60.1196	-40.0391	-20.1111	-30.5176	20.0195	40.0696	59.9976	80.0781	100.098
145.9	-19.2871	-14.2212	-10.1318	-5.61523	-0.976562	4.15039	8.66699	13.4277	18.4326	24.9634	31.25	-100.159	-80.1392	-60.0281	-40.0696	-20.0195	30.5176	20.0195	40.0391	60.0586	80.0476	100.098
146	-19.2871	-14.2212	-10.0708	-5.5542	-0.976562	4.21143	8.72803	13.4277	18.3105	24.9634	31.189	-100.098	-80.0476	-60.0891	-40.0696	-20.0195	0	19.989	40.0696	59.9976	80.0781	100.037
146.1	-19.2871	-14.2212	-10.0098	-5.61523	-1.0376	4.21143	8.8501	13.4277	18.2495	24.9634	31.189	-100.128	-80.0781	-60.0891	-39.978	-19.989	0	19.928	40.0085	60.0891	80.0781	100.128
146.2	-19.2871	-14.2822	-9.88769	-5.7373	-1.09863	4.21143	8.8501	13.4277	18.1885	24.9023	31.25	-100.067	-80.0476	-60.0891	-40.0391	-19.9585	0	19.9585	40.0085	60.0586	80.0171	100.128
146.3	-19.165	-14.4043	-9.82666	-5.85937	-1.09863	4.27246	8.78906	13.4277	18.1885	24.7803	31.311	-100.098	-80.0476	-60.0586	-40.0391	-20.05	0	19.989	40.0085	60.0586	80.0171	100.128
146.4	-19.104	-14.4653	-9.82666	-5.85937	-1.09863	4.27246	8.66699	13.4277	18.2495	24.7803	31.3721	-100.098	-80.0781	-60.1196	-40.0391	-19.989	0	20.0195	40.0391	60.0586	80.0476	100.128
146.5	-19.043	-14.5264	-9.88769	-5.92041	-1.09863	4.21143	8.60596	13.4888	18.3105	24.8413	31.3721	-100.159	-80.1086	-60.0586	-40.0085	-20.0195	0	20.0195	39.978	59.967	80.0476	100.098
146.6	-18.9819	-14.5874	-9.94873	-5.92041	-1.09863	4.15039	8.60596	13.4888	18.4326	24.9634	31.4331	-100.128	-80.0781	-60.1501	-40.1001	-20.05	0	19.9585	40.0391	60.0281	80.0476	100.128
146.7	-18.9209	-14.5264	-9.94873	-5.85937	-1.09863	4.08936	8.66699	13.4888	18.4937	25.0244	31.3721	-100.128	-80.1086	-60.0891	-40.0696	-19.9585	61.0352	19.989	40.0391	60.0586	80.0781	100.098
146.8	-18.9209	-14.5264	-9.94873	-5.7373	-1.09863	4.08936	8.66699	13.5498	18.5547	24.9634	31.3721	-100.128	-80.1086	-60.0281	-40.0085	-19.9585	61.0352	19.9585	40.1001	60.0586	80.0476	100.128
146.9	-18.9819	-14.4653	-9.82666	-5.61523	-1.15967	4.08936	8.72803	13.5498	18.5547	24.9023	31.3721	-100.128	-80.0781	-60.0891	-40.0085	-19.989	30.5176	19.928	40.0391	60.0586	80.0476	100.037
147	-19.043	-14.4043	-9.82666	-5.61523	-1.15967	4.08936	8.8501	13.5498	18.4326	24.9023	31.3721	-100.067	-80.1392	-60.0586	-40.0085	-19.989	-30.5176	20.05	40.0085	60.0891	80.0781	100.128
147.1	-19.104	-14.3433	-9.82666	-5.67627	-1.15967	4.08936	8.8501	13.5498	18.3716	24.9023	31.3721	-100.098	-80.1086	-60.0891	-40.0391	-20.05	0	19.989	40.0391	59.9976	80.0476	100.128
147.2	-19.165	-14.2822	-9.82666	-5.79834	-1.15967	4.15039	8.8501	13.4888	18.3105	24.9634	31.4941	-100.067	-80.1697	-60.0281	-40.0696	-20.05	-30.5176	19.989	40.0391	60.0281	80.0476	100.128
147.3	-19.2261	-14.2822	-9.88769	-5.85937	-1.2207	4.21143	8.78906	13.4888	18.3105	25.0244	31.6162	-100.128	-80.0781	-60.0586	-40.1611	-20.0195	-61.0352	19.989	39.9475	60.0281	80.0781	100.159
147.4	-19.165	-14.2822	-9.94873	-5.79834	-1.28174	4.21143	8.72803	13.4888	18.2495	25.1465	31.6162	-100.189	-80.1086	-60.0281	-40.0391	-20.0195	0	19.989	40.0391	60.0586	80.0781	100.128
147.5	-19.104	-14.2212	-10.0098	-5.7373	-1.34277	4.21143	8.72803	13.4277	18.2495	25.1465	31.6772	-100.128	-80.0781	-60.0891	-39.978	-20.0195	0	20.0195	40.0696	60.0281	80.1086	100.159
147.6	-19.043	-14.2212	-10.0708	-5.67627	-1.34277	4.15039	8.66699	13.3667	18.3105	25.1465	31.6772	-100.159	-80.0476	-60.0891	-40.0696	-19.989	0	20.0195	40.0391	60.0586	80.0171	100.159
147.7	-18.9819	-14.2822	-10.0098	-5.67627	-1.34277	4.15039	8.60596	13.3057	18.3105	25.1465	31.6772	-100.098	-80.1086	-60.0281	-40.0391	-20.0195	-61.0352	19.989	40.0391	60.0586	80.1392	100.128
147.8	-18.9819	-14.3433	-9.94873	-5.7373	-1.34277	4.15039	8.66699	13.2446	18.2495	25.1465	31.6772	-100.128	-80.1697	-60.1196	-40.0085	-20.0195	0	20.0195	40.0391	60.0281	80.0476	100.098
147.9	-18.9819	-14.3433	-9.88769	-5.7373	-1.34277	4.21143	8.66699	13.2446	18.3105	25.1465	31.7383	-100.128	-80.0781	-60.0891	-40.0391	-19.989	-30.5176	20.05	40.0391	60.1196	80.1392	100.067
148	-18.9819	-14.2822	-9.82666	-5.7373	-1.2207	4.27246	8.66699	13.2446	18.3716	25.1465	31.7383	-100.159	-80.1086	-60.0586	-40.0391	-20.0195	0	19.989	39.9475	60.0586	80.0781	100.098
148.1	-18.9819	-14.2212	-9.82666	-5.7373	-1.2207	4.27246	8.78906	13.2446	18.4326	25.0854	31.6772	-100.128	-80.1086	-60.0586	-40.0391	-20.0195	-30.5176	20.0806	40.0085	60.1196	80.1086	100.098
148.2	-18.9819	-14.2212	-9.88769	-5.7373	-1.09863	4.21143	8.8501	13.3667	18.4937	25.0854	31.6162	-100.159	-80.0781	-60.1196	-40.1001	-19.989	-30.5176	20.05	40.0696	60.0586	80.0781	100.189
148.3	-18.9209	-14.2212	-9.94873	-5.7373	-1.0376	4.21143	8.91113	13.4277	18.4937	25.1465	31.6162	-100.098	-80.0476	-60.0586	-40.0391	-19.989	0	20.05	40.0391	60.0891	80.0476	100.159
148.4	-18.9819	-14.2822	-9.94873	-5.7373	-0.915527	4.21143	8.91113	13.4888	18.4937	25.1465	31.6162	-100.098	-80.1086	-60.1501	-39.9475	-19.989	0	20.0806	40.0085	60.0586	80.0476	100.128
148.5	-19.043	-14.3433	-9.88769	-5.7373	-0.915527	4.15039	8.91113	13.4888	18.4937	25.1465	31.6162	-100.098	-80.0781	-60.0891	-40.0085	-19.989	-61.0352	20.05	40.0696	60.0586	79.9866	100.098
148.6	-19.165	-14.4043	-9.82666	-5.67627	-0.976562	4.02832	8.8501	13.4888	18.4937	25.1465	31.6162	-100.098	-80.1697	-60.0891	-39.978	-19.989	30.5176	19.989	40.0696	60.0586	80.0476	100.067
148.7	-19.165	-14.4653	-9.82666	-5.67627	-1.0376	3.96728	8.78906	13.3667	18.4326	25.1465	31.4941	-100.159	-80.1392	-60.0586	-39.978	-20.0195	30.5176	19.989	40.0391	60.1196	80.0476	100.098
148.8	-19.165	-14.5264	-9.88769	-5.67627	-1.09863	4.02832	8.72803	13.3057	18.4937	25.1465	31.5552	-100.128	-80.1392	-60.0891	-40.0391	-19.928	30.5176	19.9585	40.0391	60.0586	80.1086	100.159
148.9	-19.104	-14.4653	-9.88769	-5.7373	-1.15967	4.02832	8.66699	13.2446	18.4937	25.0854	31.6162	-100.098	-80.1086	-60.0281	-39.978	-20.0195	-30.5176	20.0195	39.978	60.1196	80.0476	100.098
149	-19.165	-14.4043	-9.88769	-5.7373	-1.15967	4.02832	8.60596	13.1836	18.4937	25.0854	31.7383	-100.128	-80.1086	-60.1196	-40.0085	-19.928	0	20.1111	40.0391	60.0281	80.0476	100.098
149.1	-19.2261	-14.3433	-9.76562	-5.7373	-1.15967	4.02832	8.54492	13.1836	18.4937	25.0854	31.7383	-100.159	-80.1392	-60.0891	-40.0085	-19.989	-61.0352	20.0195	40.1001	59.967	80.0476	100.159
149.2	-19.2261	-14.2822	-9.70459	-5.67627	-1.09863	4.08936	8.54492	13.1226	18.4937	25.1465	31.7383	-100.128	-80.1392	-60.1196	-40.0085	-20.0806	-61.0352	20.0806	40.0696	60.0281	80.0476	100.159
149.3	-19.2261	-14.2822	-9.64355	-5.7373	-1.09863	4.15039	8.54492	13.1226	18.4937	25.0854	31.6772	-100.128	-80.1392	-60.1196	-40.0696	-19.989	0	19.989	40.0391	59.967	80.0476	100.098
149.4	-19.2261	-14.3433	-9.70459	-5.79834	-1.09863	4.27246	8.54492	13.1226	18.4326	25.0244	31.6162	-100.037	-80.1086	-60.1501	-40.0696	-19.989	-30.5176	20.0195	40.0696	60.0586	80.0476	100.098
149.5	-19.165	-14.4043	-9.70459	-5.85937	-1.09863	4.3335	8.48389	13.1226	18.3716	25.0244	31.5552	-100.098	-80.1086	-60.0586	-39.9475	-19.9585	-30.5176	19.9585	40.0696	60.0586	80.0476	100.098
149.6	-19.043	-14.4653	-9.76562	-5.85937	-1.0376	4.3335	8.48389	13.1836	18.3716	25.0854	31.5552	-100.128	-80.0476	-60.0891	-40.0085	-19.989	-61.0352	20.0195	40.0696	60.0281	80.1697	100.128
149.7	-18.9209	-14.5264	-9.76562	-5.92041	-0.976562	4.27246	8.48389	13.1836	18.3716	25.1465	31.4331	-100.098	-80.0781	-60.1196	-39.9475	-19.989	0	19.9585	40.0391	60.0281	80.0781	100.098
149.8	-18.8599	-14.5264	-9.82666	-5.92041	-1.0376	4.21143	8.54492	13.3057	18.3716	25.0854	31.3721	-100.098	-80.0781	-60.1196	-40.0085	-20.0195	-30.5176	20.05	40.0085	59.9976	80.1086	100.098
149.9	-18.8599	-14.5264	-9.88769	-5.85937	-1.09863	4.08936	8.54492	13.3667	18.4326	24.9634	31.25	-100.098	-80.0781	-60.0891	-40.0391	-19.9585	-30.5176	20.0806	40.0696	60.0281	80.0781	100.098
150	-18.9819	-14.4653	-9.94873	-5.79834	-1.15967	3.96728	8.54492	13.3667	18.5547	24.8413	31.189	-100.098	-80.0781	-60.1196	-40.0391	-19.989	-30.5176	20.0195	40.1001	59.967	80.0781	100.159
150.1	-19.043	-14.4043	-10.0098	-5.67627	-1.2207	3.90625	8.54492	13.4277	18.6768	24.7192	31.1279	-100.067	-80.1392	-60.1501	-40.0391	-20.0195	-30.5176	19.989	40.0391	60.0281	80.1086	100.159
150.2	-19.104	-14.4653	-10.0098	-5.61523	-1.2207	3.90625	8.54492	13.4277	18.7988	24.7192	31.1279	-100.098	-80.0781	-60.1501	-40.0391	-19.9585	-30.5176	20.05	40.0696	60.0891	80.1086	100.128
150.3	-19.104	-14.4653	-10.0708	-5.61523	-1.2207	3.90625	8.60596	13.3667	18.9209	24.7192	31.189	-100.098	-80.1392	-60.1501	-39.917	-19.989	0	19.989	40.0696	60.0586	80.0476	100.067
150.4	-19.104	-14.5264	-10.1318	-5.67627	-1.2207	3.96728	8.54492	13.3667	18.8599	24.7803	31.25	-100.098	-80.0476	-60.1196	-39.978	-19.928	-61.0352	19.9585	40.0391	59.9976	80.1086	100.067
150.5	-19.165	-14.5264	-10.1929	-5.7373	-1.2207	3.96728	8.48389	13.3057	18.7988	24.8413	31.3721	-100.067	-80.1392	-60.0891	-40.0391	-19.9585	-61.0352	20.0195	40.0391	60.0586	80.0781	100.128
150.6	-19.104	-14.4653	-10.2539	-5.79834	-1.2207	3.96728	8.48389	13.2446	18.7378	24.9634	31.4331	-100.098	-80.0476	-60.0891	-40.0391	-20.0195	-61.0352	19.9585	40.0696	59.9976	80.0781	100.098
150.7	-19.104	-14.4043	-10.2539	-5.79834	-1.28174	3.96728	8.48389	13.2446	18.6768	25.0854	31.5552	-100.159	-80.0476	-60.1196	-40.0085	-20.05	-30.5176	20.0195	40.0391	59.9976	80.1086	100.037
150.8	-19.104	-14.2822	-10.1929	-5.85937	-1.2207	3.90625	8.48389	13.2446	18.5547	25.1465	31.5552	-100.128	-80.0476	-60.0586	-40.0391	-19.928	-61.0352	20.1111	40.0391	59.9976	80.0171	100.159
150.9	-19.104	-14.2212	-10.1318	-5.79834	-1.2207	3.90625	8.54492	13.3057	18.5547	25.1465	31.6162	-100.128	-80.1086	-60.1501	-40.0085	-19.989	-30.5176	20.0806	40.0085	59.9976	80.0781	100.189
151	-19.043	-14.2212	-10.0708	-5.79834	-1.15967	3.90625	8.54492	13.3057	18.5547	25.1465	31.6162	-100.128	-80.1086	-60.0891	-40.1001	-19.989	-30.5176	20.0195	40.0696	60.0281	80.0171	100.159
151.1	-18.9819	-14.2212	-9.94873	-5.85937	-1.15967	3.96728	8.54492	13.3057	18.5547	25.0854	31.6162	-100.067	-80.1392	-60.0281	-40.0391	-19.9585	-61.0352	20.05	40.0391	60.0281	80.0476	100.128
151.2	-18.9209	-14.2212	-9.88769	-5.98144	-1.15967	3.96728	8.60596	13.3057	18.5547	25.0854	31.6162	-100.098	-80.1086	-60.0891	-40.0391	-19.989	-30.5176	19.989	40.0696	60.0586	80.0781	100.128
151.3	-18.9819	-14.2822	-9.82666	-5.98144	-1.2207	4.08936	8.60596	13.3667	18.4937	25.0244	31.6162	-100.128	-80.0781	-60.0891	-40.0085	-19.989	-61.0352	19.989	40.1001	60.1196	80.0781	100.098
151.4	-18.9819	-14.3433	-9.82666	-5.85937	-1.2207	4.15039	8.54492	13.3667	18.4326	25.0244	31.6162	-100.128	-80.0781	-60.1196	-40.0391	-19.989	-61.0352	20.0195	40.0696	60.0586	80.0476	100.128
151.5	-19.043	-14.4043	-9.76562	-5.67627	-1.28174	4.21143	8.48389	13.3667	18.3716	25.0244	31.6772	-100.098	-80.1086	-60.0586	-40.0085	-19.9585	-30.5176	20.0195	40.1001	59.9976	80.0476	100.128
151.6	-19.104	-14.4653	-9.76562	-5.49316	-1.34277	4.27246	8.42285	13.3057	18.3716	25.0854	31.6772	-100.128	-80.1697	-60.0891	-40.1306	-20.0195	-61.0352	20.0195	40.0391	60.0281	80.0781	100.128
151.7	-19.043	-14.5264	-9.82666	-5.49316	-1.34277	4.21143	8.48389	13.2446	18.3716	25.1465	31.7383	-100.128	-80.1392	-60.1196	-40.0696	-20.0806	-91.5527	20.0806	40.0085	60.0281	80.0476	100.128
151.8	-18.9819	-14.5264	-9.82666	-5.5542	-1.28174	4.21143	8.54492	13.2446	18.3716	25.0854	31.7383	-100.098	-80.2307	-60.0891	-40.0391	-19.989	0	20.0195	40.0391	60.0281	80.0781	100.159
151.9	-18.9209	-14.5264	-9.82666	-5.67627	-1.28174	4.08936	8.60596	13.1836	18.4326	25.0854	31.7383	-100.098	-80.1086	-60.1196	-40.0391	-19.989	30.5176	20.0195	40.0391	60.0586	80.0476	100.098
152	-18.9819	-14.5264	-9.88769	-5.67627	-1.2207	4.08936	8.66699	13.1836	18.4326	25.0854	31.7383	-100.098	-80.1086	-60.0891	-40.0085	-19.928	0	20.0195	40.0696	60.0891	80.0476	100.098
152.1	-19.043	-14.4653	-9.88769	-5.7373	-1.2207	4.08936	8.66699	13.1836	18.3716	25.0244	31.7993	-100.128	-80.0781	-60.1196	-40.0085	-19.989	-30.5176	20.0195	40.1001	60.0891	80.0781	100.128
152.2	-19.043	-14.4653	-9.88769	-5.67627	-1.2207	4.15039	8.60596	13.1836	18.3716	25.0244	31.7993	-100.128	-80.1392	-60.0891	-40.0696	-19.9585	-61.0352	19.989	40.0696	60.0586	80.0476	100.098
152.3	-18.9819	-14.5264	-10.0098	-5.7373	-1.15967	4.15039	8.54492	13.2446	18.3105	25.0244	31.7993	-100.098	-80.1086	-60.0891	-40.0391	-20.05	-61.0352	19.989	40.0391	60.0281	80.0781	100.067
152.4	-18.9209	-14.5264	-10.1318	-5.79834	-1.2207	4.15039	8.54492	13.3057	18.2495	25.0854	31.6772	-100.128	-80.1086	-60.0586	-40.0391	-20.0806	-30.5176	20.0806	40.0391	60.0281	80.0781	100.159
152.5	-18.8599	-14.4653	-10.1929	-5.79834	-1.2207	4.15039	8.60596	13.2446	18.2495	25.0854	31.5552	-100.128	-80.0781	-60.1196	-40.0391	-19.989	0	19.989	40.0391	60.0281	80.1086	100.189
152.6	-18.8599	-14.3433	-10.2539	-5.85937	-1.2207	4.15039	8.60596	13.2446	18.2495	25.0244	31.4331	-100.128	-80.1392	-60.1196	-40.0696	-20.0195	0	20.0195	40.0391	60.0586	80.1086	100.159
152.7	-18.8599	-14.2822	-10.2539	-5.79834	-1.2207	4.15039	8.54492	13.3057	18.1885	25.0244	31.4331	-100.067	-80.1392	-60.1196	-40.0391	-19.989	0	20.05	40.0696	60.0586	79.9866	100.128
152.8	-18.9209	-14.2822	-10.1929	-5.7373	-1.2207	4.15039	8.42285	13.3667	18.2495	25.0244	31.4941	-100.098	-80.1392	-60.1196	-40.0391	-19.9585	0	20.05	40.0696	60.0586	80.0171	100.128
152.9	-18.9819	-14.4043	-10.0708	-5.61523	-1.2207	4.15039	8.42285	13.3667	18.3105	25.0244	31.6162	-100.037	-80.0781	-60.0891	-39.978	-20.0195	0	19.989	40.0696	60.0586	80.1086	100.128
153	-18.9819	-14.5264	-10.0098	-5.5542	-1.2207	4.15039	8.42285	13.3667	18.3716	25.0244	31.6772	-100.037	-80.0171	-60.0586	-40.0085	-20.0195	0	19.989	40.0391	60.0281	80.0781	100.067
153.1	-18.9209	-14.6484	-9.94873	-5.5542	-1.15967	4.21143	8.54492	13.3057	18.4937	25.0244	31.6772	-100.037	-80.1392	-60.1196	-40.0085	-19.989	0	19.989	40.1001	60.0586	80.1392	100.067
153.2	-18.9209	-14.7095	-9.88769	-5.5542	-1.15967	4.15039	8.54492	13.3057	18.4937	24.9634	31.6772	-100.098	-80.0476	-60.0586	-40.0391	-19.989	-30.5176	19.989	40.1001	60.0891	80.0781	100.067
153.3	-18.9209	-14.5874	-9.88769	-5.61523	-1.15967	4.15039	8.54492	13.3667	18.4937	24.9634	31.7383	-100.098	-80.0476	-60.0891	-40.0391	-20.05	-30.5176	20.0806	40.0391	60.0281	80.0781	100.128
153.4	-18.8599	-14.5264	-9.94873	-5.7373	-1.2207	4.15039	8.48389	13.4277	18.4937	24.9634	31.7993	-100.128	-80.0781	-60.0586	-40.0696	-19.989	0	19.989	40.0085	60.0281	80.0781	100.159
153.5	-18.7988	-14.4043	-10.0708	-5.79834	-1.2207	4.21143	8.48389	13.4277	18.5547	25.0244	31.7993	-100.067	-80.1392	-60.1196	-40.0696	-20.0806	30.5176	20.0195	40.0391	60.0586	80.0476	100.098
153.6	-18.6768	-14.2822	-10.1318	-5.98144	-1.28174	4.21143	8.48389	13.3667	18.5547	25.0244	31.7993	-100.128	-80.0476	-60.1501	-40.0696	-19.989	0	20.05	40.0696	59.9976	80.0476	100.128
153.7	-18.6768	-14.0991	-10.0708	-6.04248	-1.34277	4.21143	8.54492	13.3057	18.6157	25.0244	31.7383	-100.037	-80.1392	-60.1196	-40.0391	-19.989	0	19.989	40.0391	60.0281	80.0476	100.098
153.8	-18.7988	-14.0991	-9.94873	-5.98144	-1.34277	4.08936	8.60596	13.3057	18.5547	25.0244	31.7383	-100.098	-80.1392	-60.0586	-40.0391	-20.0195	30.5176	20.05	40.0391	60.0891	80.0781	100.098
153.9	-18.9819	-14.0991	-9.82666	-5.85937	-1.28174	4.08936	8.48389	13.3057	18.4937	25.0244	31.7993	-100.159	-80.0171	-60.1196	-40.0696	-19.989	30.5176	19.989	40.0696	60.0586	80.0476	100.098
154	-19.104	-14.0991	-9.76562	-5.7373	-1.28174	4.15039	8.48389	13.2446	18.4937	25.0854	31.7993	-100.128	-80.0476	-60.0586	-40.0391	-19.989	0	19.9585	40.0696	60.1196	80.0781	100.128
154.1	-19.2261	-14.0381	-9.76562	-5.7373	-1.28174	4.21143	8.54492	13.1836	18.5547	24.9634	31.7383	-100.128	-80.0476	-60.0586	-40.0696	-20.0195	0	19.9585	39.978	60.0586	80.1392	100.128
154.2	-19.2261	-14.0381	-9.82666	-5.79834	-1.34277	4.21143	8.60596	13.2446	18.6157	24.9023	31.6162	-100.128	-80.0781	-60.0891	-40.0085	-20.0195	-61.0352	19.989	40.0391	60.0891	80.0781	100.098
154.3	-19.165	-14.0381	-9.88769	-5.85937	-1.28174	4.27246	8.54492	13.3667	18.7378	24.9023	31.4941	-100.067	-80.1392	-60.0891	-40.0391	-20.0195	-61.0352	19.9585	40.0085	60.0281	80.0476	100.128
154.4	-19.104	-14.1602	-9.88769	-5.79834	-1.2207	4.21143	8.48389	13.4277	18.8599	25.0244	31.4941	-100.159	-80.1392	-60.1501	-40.0391	-20.0195	61.0352	19.989	40.0391	60.0586	80.0781	100.159
154.5	-19.104	-14.2212	-9.94873	-5.7373	-1.15967	4.21143	8.42285	13.4888	18.8599	25.0854	31.4941	-100.128	-80.1697	-60.0891	-40.0696	-19.989	0	20.0195	40.0391	60.0586	80.0781	100.128
154.6	-19.104	-14.1602	-10.0098	-5.61523	-1.15967	4.15039	8.42285	13.4888	18.7988	25.0854	31.5552	-100.159	-80.1697	-60.0586	-40.0391	-19.989	0	19.989	40.0696	60.0891	80.0171	100.098
154.7	-19.104	-14.1602	-10.0098	-5.61523	-1.15967	4.08936	8.36182	13.4888	18.7378	25.0854	31.5552	-100.098	-80.0476	-60.0586	-40.0696	-19.9585	30.5176	19.928	40.0391	60.0586	80.0781	100.098
154.8	-19.043	-14.0991	-10.0708	-5.61523	-1.28174	4.08936	8.36182	13.4277	18.6768	25.0244	31.5552	-100.159	-80.0171	-60.0891	-40.0391	-20.0195	0	19.928	40.0391	60.1196	80.0171	100.128
154.9	-18.9819	-14.0381	-10.0098	-5.67627	-1.34277	4.02832	8.30078	13.4277	18.6768	25.0244	31.5552	-100.067	-80.0781	-60.0586	-40.0391	-20.0195	-30.5176	19.9585	39.978	60.0281	80.0171	100.098
155	-18.9209	-14.0991	-9.94873	-5.67627	-1.34277	4.02832	8.23975	13.4888	18.6768	24.9634	31.6162	-100.159	-80.0781	-60.0281	-40.0391	-19.989	-30.5176	19.928	39.978	60.0281	80.0781	100.128
155.1	-18.8599	-14.1602	-9.88769	-5.67627	-1.34277	3.96728	8.23975	13.5498	18.6157	25.0244	31.6772	-100.159	-80.1086	-60.0281	-40.0696	-20.05	-61.0352	20.0195	39.978	60.0281	80.0476	100.098
155.2	-18.8599	-14.2212	-9.76562	-5.61523	-1.34277	3.90625	8.30078	13.5498	18.5547	25.0244	31.7383	-100.189	-80.0781	-60.0586	-40.0696	-19.9585	30.5176	20.05	40.0085	60.0281	80.0171	100.128
155.3	-18.8599	-14.2822	-9.64355	-5.61523	-1.40381	3.90625	8.42285	13.5498	18.4326	24.9634	31.8603	-100.098	-80.1086	-60.0891	-40.0696	-20.0195	91.5527	19.989	39.978	60.0586	80.0781	100.159
155.4	-18.9209	-14.3433	-9.64355	-5.61523	-1.46484	3.96728	8.48389	13.4888	18.3716	24.9023	31.8603	-100.128	-80.1086	-60.0586	-40.0696	-20.0195	30.5176	19.989	40.0391	60.0586	80.0171	100.098
155.5	-18.9819	-14.3433	-9.70459	-5.67627	-1.46484	4.02832	8.54492	13.4888	18.2495	24.8413	31.9214	-100.098	-80.0476	-60.0586	-40.0391	-20.0195	30.5176	20.0195	40.0696	60.0586	80.0171	100.128
155.6	-18.9819	-14.2212	-9.76562	-5.67627	-1.46484	4.02832	8.54492	13.5498	18.2495	24.8413	31.9824	-100.098	-80.0476	-60.0586	-40.0391	-20.05	30.5176	19.989	40.0391	60.0891	80.0781	100.189
155.7	-19.043	-14.1602	-9.82666	-5.67627	-1.34277	4.02832	8.60596	13.5498	18.3105	24.9023	32.0435	-100.098	-80.0781	-60.1501	-40.0085	-20.0195	0	19.9585	40.0391	60.0586	79.9866	100.098
155.8	-19.104	-14.1602	-9.88769	-5.67627	-1.28174	4.08936	8.54492	13.6108	18.3716	24.9023	32.1045	-100.128	-80.0781	-60.0586	-40.0696	-20.0806	0	19.9585	40.0085	60.0891	80.0476	100.098
155.9	-19.104	-14.2212	-9.94873	-5.67627	-1.2207	4.15039	8.48389	13.6108	18.4326	24.9634	32.1655	-100.159	-80.1086	-59.9976	-40.0696	-20.0806	0	19.989	40.0696	60.0891	80.1392	100.098
156	-19.104	-14.2822	-9.88769	-5.7373	-1.15967	4.15039	8.42285	13.6108	18.4326	25.0244	32.2266	-100.159	-80.0781	-60.0586	-40.1306	-20.0195	0	19.9585	40.0085	60.0281	80.0781	100.128
156.1	-19.104	-14.3433	-9.82666	-5.67627	-1.15967	4.15039	8.30078	13.5498	18.4326	25.1465	32.2876	-100.159	-80.0781	-60.0281	-40.0391	-20.0195	30.5176	20.0195	40.0696	60.0891	80.0781	100.098
156.2	-19.165	-14.3433	-9.76562	-5.67627	-1.15967	4.02832	8.23975	13.4888	18.3716	25.2686	32.2876	-100.189	-80.1086	-60.0891	-40.0391	-20.0195	61.0352	19.989	40.0391	59.9976	80.0476	100.098
156.3	-19.104	-14.2822	-9.76562	-5.61523	-1.15967	3.96728	8.23975	13.3667	18.3105	25.2686	32.2876	-100.159	-80.0781	-60.0891	-40.0085	-20.05	30.5176	19.989	40.0085	60.0586	80.0171	100.159
156.4	-19.104	-14.2822	-9.82666	-5.61523	-1.15967	4.02832	8.30078	13.3057	18.1885	25.2075	32.2876	-100.159	-80.0171	-60.0891	-40.0085	-20.05	61.0352	20.0195	40.0391	60.0281	80.0171	100.067
156.5	-19.043	-14.2822	-9.88769	-5.67627	-1.15967	4.08936	8.36182	13.2446	18.1274	25.0854	32.2266	-100.128	-80.0781	-60.0281	-40.0391	-20.0806	30.5176	19.9585	40.0085	60.0891	80.0781	100.067
156.6	-19.043	-14.2822	-9.88769	-5.7373	-1.2207	4.15039	8.42285	13.3057	18.1274	24.9634	32.1655	-100.159	-80.0171	-60.0586	-40.0391	-20.0195	-30.5176	19.928	40.0696	60.0891	80.0781	100.098
156.7	-19.043	-14.2822	-9.82666	-5.79834	-1.2207	4.15039	8.48389	13.3667	18.1885	24.8413	32.0435	-100.159	-80.0476	-60.0281	-40.0391	-20.1416	0	19.9585	39.978	60.0586	80.0781	100.128
156.8	-18.9819	-14.2822	-9.76562	-5.79834	-1.28174	4.08936	8.48389	13.4277	18.2495	24.7803	31.9824	-100.159	-80.0476	-60.0891	-40.0391	-20.05	-30.5176	20.0195	40.0696	60.0891	80.1086	100.098
156.9	-18.9819	-14.2822	-9.76562	-5.85937	-1.2207	4.02832	8.48389	13.4888	18.3716	24.7192	31.8603	-100.189	-80.0781	-60.0586	-40.0391	-20.0806	30.5176	19.989	39.978	60.0586	80.0476	100.098
157	-18.9819	-14.3433	-9.76562	-5.85937	-1.2207	3.90625	8.42285	13.5498	18.4326	24.6582	31.8603	-100.159	-80.0476	-60.0586	-40.0696	-20.0195	0	20.05	39.978	60.0281	80.0476	100.037
157.1	-19.043	-14.2822	-9.82666	-5.85937	-1.15967	3.84521	8.42285	13.4888	18.4937	24.6582	31.9214	-100.159	-80.0781	-60.0281	-40.1001	-20.05	30.5176	19.9585	40.0391	60.0586	80.0476	100.098
157.2	-19.104	-14.2822	-9.82666	-5.85937	-1.15967	3.84521	8.42285	13.4888	18.4937	24.6582	31.9824	-100.128	-80.0476	-60.0281	-40.0391	-20.0195	0	19.989	40.0391	60.1501	80.0476	100.098
157.3	-19.104	-14.2212	-9.82666	-5.85937	-1.15967	3.90625	8.42285	13.3667	18.4326	24.7192	32.0435	-100.189	-80.0781	-59.9976	-40.1001	-19.989	30.5176	19.9585	40.0391	60.0891	80.0476	100.067
157.4	-19.043	-14.2212	-9.88769	-5.79834	-1.15967	4.02832	8.36182	13.2446	18.3716	24.8413	32.0435	-100.159	-80.0171	-60.0586	-40.0696	-19.989	0	19.9585	40.0391	60.1807	80.0781	100.067
157.5	-19.043	-14.2212	-9.94873	-5.79834	-1.2207	4.15039	8.36182	13.1836	18.3716	24.9023	32.0435	-100.159	-80.0476	-59.9976	-40.0696	-19.9585	-30.5176	19.9585	40.0085	60.1196	80.1086	100.098
157.6	-18.9819	-14.2212	-9.94873	-5.7373	-1.2207	4.21143	8.42285	13.1836	18.4326	24.8413	32.0435	-100.159	-80.0781	-60.0281	-40.0696	-20.0806	-61.0352	19.989	39.978	60.1501	80.1086	100.098
157.7	-18.9209	-14.2822	-9.94873	-5.7373	-1.15967	4.27246	8.36182	13.1836	18.4937	24.8413	32.1045	-100.159	-80.0476	-60.0586	-40.1001	-20.05	0	19.928	39.978	60.0586	80.0781	100.098
157.8	-18.7988	-14.3433	-9.88769	-5.7373	-1.15967	4.3335	8.36182	13.2446	18.4937	24.9023	32.1655	-100.189	-80.1086	-60.0586	-40.1001	-20.0806	30.5176	19.989	40.0391	60.1501	80.0476	100.098
157.9	-18.7378	-14.3433	-9.88769	-5.79834	-1.09863	4.3335	8.42285	13.2446	18.4937	25.0244	32.1655	-100.189	-80.0781	-60.0586	-40.1001	-20.0195	0	20.0195	39.978	60.0586	80.0476	100.067
158	-18.7378	-14.3433	-9.88769	-5.7373	-1.0376	4.3335	8.60596	13.2446	18.5547	25.0854	32.1045	-100.22	-80.0476	-60.0281	-40.0391	-20.0195	0	19.989	40.0391	60.1501	80.0171	100.098
158.1	-18.8599	-14.3433	-9.94873	-5.67627	-0.976562	4.27246	8.66699	13.3057	18.4937	25.0244	31.9824	-100.159	-80.0781	-59.9976	-40.0696	-20.05	0	20.0195	40.0391	60.1501	80.0476	100.098
158.2	-18.9819	-14.2822	-9.94873	-5.67627	-0.915527	4.21143	8.72803	13.4277	18.4937	25.0244	31.8603	-100.159	-80.0476	-60.0281	-40.1306	-20.0195	0	19.9585	40.0085	60.1501	80.0781	100.098
158.3	-19.165	-14.1602	-9.94873	-5.7373	-0.976562	4.21143	8.78906	13.4888	18.4326	24.9634	31.7383	-100.159	-80.0781	-59.967	-40.0696	-20.05	-30.5176	19.9585	39.978	60.1196	80.0476	100.067
158.4	-19.2261	-14.0991	-9.82666	-5.79834	-1.09863	4.21143	8.78906	13.4888	18.4937	25.0244	31.6772	-100.159	-80.0781	-59.9976	-40.1001	-20.05	0	19.9585	39.978	60.1501	80.0781	100.098
158.5	-19.165	-14.0991	-9.76562	-5.79834	-1.15967	4.21143	8.72803	13.4277	18.5547	25.0854	31.7383	-100.189	-80.1392	-60.0586	-40.0696	-20.0195	91.5527	19.928	40.0085	60.1196	80.0476	100.037
158.6	-19.043	-14.0991	-9.82666	-5.7373	-1.2207	4.27246	8.66699	13.3057	18.6768	25.1465	31.7993	-100.189	-80.0781	-60.0281	-40.0696	-20.05	0	19.989	39.978	60.1501	80.0781	100.098
158.7	-18.9819	-14.1602	-9.94873	-5.67627	-1.15967	4.3335	8.60596	13.2446	18.7378	25.1465	31.9214	-100.189	-80.0171	-60.0586	-40.0696	-20.0806	61.0352	19.9585	40.0391	60.1196	80.0476	100.098
158.8	-18.9209	-14.2212	-10.0708	-5.67627	-1.09863	4.3335	8.54492	13.1226	18.7378	25.1465	31.9824	-100.189	-80.1392	-60.0586	-40.0696	-20.05	61.0352	19.989	40.0085	60.1196	80.0171	100.067
158.9	-18.9209	-14.2822	-10.0708	-5.7373	-1.0376	4.21143	8.48389	13.1836	18.6157	25.1465	32.0435	-100.189	-80.0781	-60.0891	-40.1306	-20.05	30.5176	19.989	39.978	60.0891	80.1086	100.067
159	-18.8599	-14.4043	-10.0708	-5.7373	-1.09863	4.15039	8.48389	13.2446	18.6157	25.0854	31.9824	-100.189	-80.0781	-60.0586	-40.0696	-20.0806	30.5176	19.9585	39.978	60.1807	80.0476	100.037
159.1	-18.8599	-14.4043	-10.0098	-5.67627	-1.2207	4.08936	8.48389	13.3667	18.6768	24.9634	31.9214	-100.128	-80.0476	-60.0586	-40.1001	-20.0806	30.5176	19.9585	39.978	60.1501	80.0476	100.067
159.2	-18.8599	-14.4043	-10.0708	-5.67627	-1.34277	4.08936	8.48389	13.4277	18.7378	24.8413	31.7993	-100.189	-80.1086	-59.9976	-40.0391	-20.0195	0	19.9585	40.0085	60.1196	80.0171	100.128
159.3	-18.9209	-14.4653	-10.0708	-5.61523	-1.40381	4.15039	8.48389	13.4888	18.7378	24.7803	31.7383	-100.189	-80.0476	-60.0586	-40.0696	-20.0806	30.5176	19.9585	39.978	60.1196	80.0476	100.098
159.4	-18.9819	-14.4653	-10.0098	-5.61523	-1.40381	4.21143	8.54492	13.4277	18.6768	24.7803	31.7993	-100.159	-80.0781	-60.0281	-40.1001	-20.05	61.0352	19.928	39.9475	60.1196	80.0171	100.128
159.5	-18.9209	-14.4653	-9.94873	-5.61523	-1.40381	4.27246	8.60596	13.4277	18.6157	24.8413	31.7993	-100.128	-80.0781	-60.0586	-40.1611	-20.05	30.5176	19.9585	39.978	60.0891	80.0171	100.098
159.6	-18.8599	-14.4043	-9.88769	-5.61523	-1.34277	4.27246	8.66699	13.4277	18.5547	24.9023	31.8603	-100.037	-80.0476	-60.0586	-40.0696	-20.1111	61.0352	19.928	40.0085	60.0281	80.0476	100.098
159.7	-18.7988	-14.2822	-9.82666	-5.5542	-1.28174	4.27246	8.72803	13.3667	18.5547	24.9023	31.8603	-100.159	-80.0476	-60.0586	-40.0696	-20.05	61.0352	19.989	40.0085	60.0586	80.0171	100.067
159.8	-18.7988	-14.2212	-9.88769	-5.61523	-1.28174	4.21143	8.66699	13.3057	18.5547	24.9023	31.8603	-100.128	-80.0476	-59.9976	-40.0696	-20.0806	61.0352	19.989	39.978	60.1807	80.0171	100.067
159.9	-18.7378	-14.2212	-9.94873	-5.67627	-1.2207	4.21143	8.60596	13.2446	18.5547	24.8413	31.8603	-100.159	-80.0476	-60.0586	-40.0391	-20.0195	0	19.989	40.0391	60.1196	80.0171	100.067
160	-18.7988	-14.2822	-10.0098	-5.67627	-1.2207	4.15039	8.54492	13.2446	18.5547	24.7803	31.8603	-100.098	-80.0781	-59.9976	-40.0391	-20.0195	30.5176	19.989	40.0085	60.0891	80.0476	100.037
160.1	-18.7988	-14.2822	-10.0098	-5.7373	-1.15967	4.08936	8.54492	13.3057	18.6157	24.8413	31.7993	-100.128	-80.0781	-60.0281	-40.0391	-20.0195	0	19.9585	40.0085	60.1196	79.9866	100.067
160.2	-18.8599	-14.2212	-10.0098	-5.7373	-1.15967	4.02832	8.54492	13.3057	18.6768	24.9023	31.7383	-100.159	-80.0781	-60.0891	-40.0696	-20.1111	30.5176	19.9585	40.0085	60.0891	80.0476	100.098
160.3	-18.8599	-14.2212	-10.0098	-5.7373	-1.2207	3.96728	8.60596	13.3057	18.6768	24.9634	31.7383	-100.128	-80.1086	-60.0586	-40.0696	-20.0806	0	19.989	39.978	60.0281	80.0781	100.067
160.4	-18.8599	-14.1602	-9.94873	-5.67627	-1.28174	3.96728	8.72803	13.3667	18.6768	24.9634	31.7383	-100.189	-80.0171	-60.0586	-40.1001	-20.0195	0	19.9585	40.0391	60.0891	80.0781	100.098
160.5	-18.8599	-14.1602	-9.94873	-5.5542	-1.34277	4.02832	8.72803	13.3667	18.7378	25.0244	31.7383	-100.189	-80.0781	-60.0586	-40.1306	-20.0195	30.5176	19.989	40.0085	60.0891	80.0781	100.098
160.6	-18.8599	-14.2212	-9.88769	-5.43213	-1.40381	4.02832	8.72803	13.3667	18.7988	25.0854	31.7383	-100.128	-80.0476	-60.0891	-40.0391	-19.9585	0	19.989	40.0085	60.1196	80.0171	100.098
160.7	-18.9209	-14.2822	-9.82666	-5.43213	-1.40381	4.08936	8.66699	13.4277	18.8599	25.1465	31.6772	-100.128	-80.0476	-60.0891	-40.0696	-19.989	30.5176	20.0195	40.0391	60.0891	80.0476	100.067
160.8	-18.9209	-14.2822	-9.70459	-5.49316	-1.34277	4.08936	8.66699	13.4888	18.8599	25.1465	31.6162	-100.128	-80.0781	-60.0586	-40.0391	-20.0195	0	19.989	40.0391	60.1196	80.0476	100.037
160.9	-18.9209	-14.2822	-9.64355	-5.5542	-1.28174	4.15039	8.72803	13.4888	18.8599	25.0854	31.6162	-100.159	-80.0781	-60.0586	-40.0696	-20.05	-30.5176	19.989	40.0391	60.0586	80.0781	100.006
161	-18.9209	-14.2212	-9.58252	-5.61523	-1.2207	4.21143	8.78906	13.4277	18.7988	25.0854	31.5552	-100.128	-80.0781	-60.0281	-40.0391	-19.989	-30.5176	19.9585	40.0391	60.0891	80.0476	100.067
161.1	-18.9819	-14.1602	-9.64355	-5.67627	-1.15967	4.21143	8.78906	13.3667	18.7378	25.0244	31.5552	-100.159	-80.0171	-60.0281	-40.1001	-20.0195	30.5176	19.928	39.978	60.1196	80.0781	100.098
161.2	-18.9819	-14.1602	-9.70459	-5.7373	-1.2207	4.21143	8.72803	13.3667	18.6768	25.0244	31.5552	-100.159	-80.1086	-60.0281	-40.0696	-19.989	30.5176	19.989	39.978	60.0891	80.1086	100.128
161.3	-19.043	-14.1602	-9.76562	-5.79834	-1.2207	4.15039	8.66699	13.3667	18.6768	25.0244	31.4941	-100.159	-80.1086	-60.0586	-40.1001	-20.0195	-30.5176	20.0195	40.0085	60.0586	80.0476	100.098
161.4	-19.043	-14.2212	-9.82666	-5.79834	-1.2207	4.08936	8.72803	13.3667	18.7378	24.9634	31.4941	-100.098	-80.0476	-60.0891	-40.1306	-20.0195	-30.5176	19.9585	40.0085	60.0586	80.0476	100.098
161.5	-18.9819	-14.2822	-9.82666	-5.85937	-1.2207	4.08936	8.72803	13.3667	18.6768	24.9023	31.4941	-100.067	-80.0781	-60.0891	-40.0391	-19.989	-30.5176	19.989	39.978	60.0586	80.0476	100.098
161.6	-18.9209	-14.2212	-9.76562	-5.92041	-1.28174	4.08936	8.78906	13.3667	18.5547	24.8413	31.4941	-100.128	-80.1086	-60.0281	-40.0696	-20.0195	0	19.989	40.0085	60.1196	80.0171	100.037
161.7	-18.9819	-14.2212	-9.64355	-5.85937	-1.28174	4.21143	8.78906	13.4277	18.4937	24.7803	31.5552	-100.128	-80.1086	-60.0281	-40.0696	-19.989	30.5176	19.989	40.0391	60.0891	80.0476	100.098
161.8	-18.9819	-14.2822	-9.70459	-5.7373	-1.2207	4.27246	8.78906	13.4888	18.4937	24.7192	31.6162	-100.128	-80.0781	-60.0281	-40.0391	-20.0806	0	19.9585	40.0085	60.0891	80.0781	100.098
161.9	-18.9819	-14.3433	-9.76562	-5.79834	-1.09863	4.3335	8.8501	13.5498	18.4937	24.6582	31.6772	-100.159	-80.0476	-60.0586	-40.0696	-20.0195	-30.5176	19.928	39.978	60.0281	80.1697	100.128
162	-18.8599	-14.3433	-9.88769	-5.92041	-1.09863	4.39453	8.97217	13.5498	18.4326	24.6582	31.6772	-100.189	-80.0171	-60.0891	-40.0391	-20.0195	0	19.9585	39.978	60.0891	80.0476	100.098
162.1	-18.8599	-14.2212	-10.0098	-5.98144	-1.15967	4.39453	8.91113	13.5498	18.3716	24.7803	31.7383	-100.128	-80.0476	-60.1196	-40.0696	-19.989	-30.5176	19.928	40.0085	60.0891	80.0476	100.037
162.2	-18.8599	-14.1602	-10.1318	-5.92041	-1.15967	4.39453	8.78906	13.4888	18.4326	24.8413	31.7383	-100.067	-80.1086	-60.1196	-39.978	-20.0195	-61.0352	19.989	39.9475	60.0586	80.0476	100.098
162.3	-18.9209	-14.0991	-10.1318	-5.85937	-1.15967	4.39453	8.54492	13.3057	18.4937	24.9634	31.7993	-100.128	-80.1697	-60.0891	-40.0391	-20.05	0	20.0195	39.978	60.0891	79.9866	100.128
162.4	-18.9209	-14.0991	-10.0708	-5.79834	-1.09863	4.39453	8.36182	13.1836	18.4937	24.9634	31.8603	-100.128	-80.1086	-60.1196	-40.0391	-20.05	61.0352	20.0195	40.0391	60.0586	79.9561	100.098
162.5	-18.9209	-14.0991	-10.0708	-5.67627	-1.0376	4.3335	8.23975	13.1226	18.4937	24.9023	31.7993	-100.159	-80.1086	-60.0891	-40.0391	-19.989	0	20.05	40.0391	60.0586	80.0781	100.159
162.6	-18.8599	-14.0991	-10.0098	-5.5542	-1.0376	4.3335	8.17871	13.1226	18.4326	24.8413	31.6772	-100.128	-80.1086	-60.0586	-40.0696	-20.0195	0	19.928	40.0085	60.0891	80.1392	100.159
162.7	-18.7988	-14.1602	-10.0098	-5.49316	-1.15967	4.27246	8.23975	13.2446	18.4937	24.9023	31.5552	-100.159	-80.0781	-60.0891	-40.0696	-19.989	0	19.989	39.978	60.0586	80.0781	100.159
162.8	-18.7988	-14.2822	-10.0708	-5.43213	-1.28174	4.21143	8.30078	13.3057	18.4937	24.9634	31.6162	-100.128	-80.0476	-60.0891	-40.0696	-19.989	-30.5176	19.9585	39.9475	59.9976	80.0781	100.128
162.9	-18.8599	-14.4043	-10.0098	-5.43213	-1.40381	4.21143	8.36182	13.4277	18.4937	24.9634	31.6772	-100.128	-80.0476	-60.0891	-40.0696	-20.0195	0	19.989	39.978	60.0281	80.0171	100.128
163	-18.9819	-14.4653	-9.94873	-5.5542	-1.46484	4.15039	8.42285	13.5498	18.4937	24.9023	31.7383	-100.128	-80.0781	-60.1196	-40.0696	-20.0806	30.5176	20.05	40.0085	60.0891	79.9866	100.098
163.1	-18.9819	-14.4653	-9.88769	-5.67627	-1.52588	4.21143	8.48389	13.5498	18.4937	24.8413	31.7993	-100.128	-80.0781	-60.0586	-40.0391	-20.05	91.5527	20.0195	40.0391	59.9976	79.9561	100.098
163.2	-19.043	-14.4043	-9.82666	-5.7373	-1.52588	4.21143	8.48389	13.5498	18.4937	24.7803	31.8603	-100.067	-80.0781	-60.0586	-40.0696	-19.989	30.5176	19.9585	40.0391	60.0586	80.0781	100.128
163.3	-19.043	-14.4043	-9.76562	-5.79834	-1.46484	4.21143	8.48389	13.4888	18.4937	24.7192	31.8603	-100.098	-80.0781	-60.0281	-40.0696	-19.989	30.5176	19.989	40.0696	60.0891	80.0781	100.189
163.4	-19.043	-14.3433	-9.76562	-5.85937	-1.46484	4.27246	8.54492	13.4888	18.4326	24.6582	31.8603	-100.098	-80.0476	-60.0891	-40.0085	-20.0195	61.0352	19.9585	40.0085	60.0281	80.0476	100.098
163.5	-18.9819	-14.3433	-9.76562	-5.92041	-1.46484	4.27246	8.54492	13.4277	18.4326	24.6582	31.8603	-100.128	-80.0476	-60.0586	-40.0696	-19.9585	0	19.9585	40.0085	60.0586	80.0781	100.128
163.6	-18.9209	-14.3433	-9.76562	-5.92041	-1.40381	4.27246	8.54492	13.3667	18.4326	24.6582	31.9214	-100.037	-80.1392	-60.0891	-40.0391	-19.989	-91.5527	19.989	40.0391	60.0281	80.0781	100.128
163.7	-18.9209	-14.4653	-9.70459	-5.92041	-1.34277	4.21143	8.48389	13.3667	18.4937	24.6582	31.9214	-100.098	-80.1392	-60.1196	-40.1001	-20.05	0	19.989	40.0085	60.0281	80.0476	100.128
163.8	-18.9209	-14.5264	-9.70459	-5.85937	-1.34277	4.21143	8.48389	13.4277	18.5547	24.7192	31.9824	-100.098	-80.0781	-60.0586	-40.1001	-20.0195	0	19.989	40.0391	59.9976	79.9866	100.128
163.9	-18.9209	-14.5874	-9.70459	-5.79834	-1.28174	4.15039	8.42285	13.4888	18.6157	24.8413	31.9214	-100.128	-80.1392	-60.0891	-40.1001	-20.0195	30.5176	19.989	40.0696	59.9976	80.0476	100.128
164	-18.9209	-14.6484	-9.76562	-5.79834	-1.28174	4.08936	8.42285	13.4888	18.6157	24.9634	31.8603	-100.128	-80.0476	-60.0891	-40.0391	-20.0195	91.5527	19.989	39.978	60.0586	80.0781	100.159
164.1	-18.8599	-14.5264	-9.76562	-5.7373	-1.28174	4.02832	8.42285	13.5498	18.5547	25.0244	31.7993	-100.128	-80.1086	-60.1196	-40.0391	-19.989	30.5176	20.0195	40.0696	60.0891	80.0476	100.098
164.2	-18.7988	-14.4653	-9.76562	-5.67627	-1.34277	4.02832	8.48389	13.5498	18.4937	25.0854	31.7993	-100.128	-80.0781	-60.0891	-40.0391	-20.0195	0	20.0195	39.978	60.0586	80.0781	100.098
164.3	-18.7988	-14.3433	-9.76562	-5.61523	-1.34277	4.08936	8.54492	13.4888	18.3716	25.0244	31.8603	-100.159	-80.1086	-60.0891	-40.0391	-20.0195	30.5176	20.1111	40.0391	60.0891	80.0171	100.098
164.4	-18.7988	-14.2212	-9.82666	-5.5542	-1.34277	4.15039	8.54492	13.3667	18.3105	24.9023	31.7993	-100.128	-80.1086	-60.0281	-40.0696	-20.0195	-30.5176	19.9585	40.0085	59.9976	80.1086	100.067
164.5	-18.7988	-14.2212	-9.88769	-5.5542	-1.34277	4.27246	8.54492	13.3057	18.2495	24.8413	31.7993	-100.067	-80.1392	-60.0586	-40.0391	-20.0195	0	20.0195	40.0696	60.0586	80.0781	100.159
164.6	-18.8599	-14.1602	-9.88769	-5.61523	-1.28174	4.27246	8.54492	13.3057	18.1885	24.7803	31.7993	-100.159	-80.1086	-60.0281	-40.0696	-20.05	0	19.989	40.0696	60.0891	80.1392	100.159
164.7	-18.8599	-14.2212	-9.94873	-5.67627	-1.2207	4.3335	8.54492	13.3667	18.1885	24.7803	31.7993	-100.128	-80.1086	-60.0891	-39.978	-20.0195	-61.0352	19.928	40.0391	60.0586	80.0781	100.159
164.8	-18.8599	-14.2212	-9.88769	-5.67627	-1.15967	4.39453	8.60596	13.4888	18.1274	24.7803	31.8603	-100.098	-80.1392	-60.0586	-40.0391	-20.05	-30.5176	20.05	40.0391	60.0281	80.0781	100.128
164.9	-18.8599	-14.1602	-9.82666	-5.67627	-1.15967	4.3335	8.60596	13.5498	18.1885	24.8413	31.9214	-100.067	-80.2002	-60.0586	-39.978	-20.0195	0	19.9585	40.0085	60.0281	80.0781	100.098
165	-18.9209	-14.2212	-9.82666	-5.67627	-1.15967	4.27246	8.72803	13.5498	18.3105	24.9023	31.9214	-100.098	-80.1392	-60.0891	-39.978	-19.989	0	20.0806	40.1306	60.0586	80.0476	100.098
165.1	-19.043	-14.2212	-9.82666	-5.61523	-1.2207	4.21143	8.8501	13.4888	18.4326	25.0244	31.9214	-100.098	-80.1392	-60.0586	-40.0085	-19.928	61.0352	19.989	40.0391	60.0281	80.0781	100.098
165.2	-19.104	-14.2212	-9.82666	-5.61523	-1.2207	4.15039	8.91113	13.4277	18.4937	24.9634	31.9214	-100.098	-80.1392	-60.0281	-40.0391	-20.0195	0	20.0195	40.1001	60.0586	80.0781	100.128
165.3	-19.165	-14.2822	-9.88769	-5.67627	-1.2207	4.08936	8.8501	13.3667	18.5547	24.9023	31.9824	-100.128	-80.0476	-59.9976	-40.0391	-19.989	0	19.989	40.0696	60.0891	80.1086	100.128
165.4	-19.2261	-14.3433	-10.0098	-5.67627	-1.2207	4.02832	8.78906	13.3057	18.5547	24.8413	31.9824	-100.128	-80.1086	-60.0891	-40.0391	-19.989	-30.5176	20.0195	40.0696	60.0891	80.0781	100.128
165.5	-19.2261	-14.4653	-10.0098	-5.7373	-1.15967	4.02832	8.66699	13.3057	18.5547	24.8413	31.9214	-100.159	-80.0781	-60.1501	-40.0696	-19.989	-30.5176	19.989	40.0391	60.0281	80.1086	100.128
165.6	-19.043	-14.5264	-10.0708	-5.7373	-1.15967	4.02832	8.48389	13.2446	18.5547	24.8413	31.8603	-100.098	-80.1697	-60.0891	-40.0391	-20.0195	30.5176	20.0806	40.0696	60.0586	80.0476	100.128
165.7	-18.9209	-14.5264	-10.0708	-5.79834	-1.09863	4.15039	8.36182	13.1836	18.5547	24.8413	31.7993	-100.098	-80.1086	-60.1196	-40.0391	-20.0195	0	20.0195	40.0391	59.9976	80.0781	100.128
165.8	-18.8599	-14.4653	-10.0708	-5.85937	-1.09863	4.21143	8.36182	13.1836	18.4937	24.8413	31.7383	-100.067	-80.1392	-60.0891	-39.978	-19.9585	0	20.0195	40.1001	60.0281	80.0171	100.128
165.9	-18.9209	-14.4043	-10.0098	-5.98144	-1.15967	4.3335	8.36182	13.1226	18.4326	24.9023	31.7383	-100.098	-80.1697	-60.1196	-40.0085	-19.8975	30.5176	20.0195	40.0391	60.0281	80.1086	100.098
166	-19.043	-14.2822	-10.0098	-5.98144	-1.2207	4.45557	8.36182	13.1226	18.3105	24.9023	31.7383	-100.098	-80.0781	-60.0586	-40.0391	-20.0195	0	19.989	40.0696	60.1501	80.0781	100.128
166.1	-19.043	-14.1602	-9.94873	-5.98144	-1.2207	4.39453	8.36182	13.0615	18.3105	24.9023	31.7383	-100.098	-80.1086	-60.0586	-40.0696	-19.928	0	19.9585	40.0391	60.0891	80.1392	100.037
166.2	-19.043	-14.0991	-9.88769	-5.92041	-1.28174	4.3335	8.36182	13.0615	18.3105	24.9023	31.7383	-100.128	-80.1086	-60.1196	-40.0391	-19.989	-30.5176	19.989	40.0391	60.0586	80.0476	100.098
166.3	-19.043	-14.0991	-9.82666	-5.92041	-1.28174	4.3335	8.36182	13.1226	18.4326	24.9023	31.7383	-100.128	-80.1392	-60.0891	-40.0696	-20.05	0	19.989	39.978	60.0281	80.0476	100.128
166.4	-18.9819	-14.0381	-9.82666	-5.85937	-1.34277	4.3335	8.30078	13.1836	18.5547	24.9023	31.7383	-100.098	-80.1392	-60.0891	-40.0391	-20.0195	0	20.0195	40.0696	60.0281	80.0476	100.098
166.5	-19.043	-14.0381	-9.76562	-5.79834	-1.34277	4.3335	8.23975	13.1836	18.6157	24.9023	31.7383	-100.098	-80.1086	-60.1196	-40.0391	-19.9585	30.5176	20.0806	40.0391	59.967	80.1086	100.128
166.6	-19.043	-14.0381	-9.76562	-5.61523	-1.28174	4.27246	8.30078	13.1836	18.6768	24.9634	31.7383	-100.128	-80.1697	-60.1196	-40.0085	-20.0195	30.5176	20.05	40.0696	60.0586	80.0781	100.128
166.7	-18.9819	-14.1602	-9.76562	-5.5542	-1.2207	4.15039	8.36182	13.1226	18.6157	24.9634	31.7993	-100.098	-80.0781	-60.1501	-40.0085	-19.989	30.5176	20.0195	40.1001	60.0891	80.0781	100.128
166.8	-18.9819	-14.1602	-9.82666	-5.61523	-1.15967	4.15039	8.48389	13.1226	18.5547	25.0244	31.9214	-100.037	-80.1086	-60.1196	-39.978	-20.0195	30.5176	20.05	40.0391	60.0281	80.1086	100.189
166.9	-18.9819	-14.2212	-9.88769	-5.7373	-1.0376	4.21143	8.60596	13.1836	18.4326	25.0244	31.9214	-100.067	-80.0476	-60.0586	-40.0085	-19.9585	-30.5176	19.989	40.0696	60.0586	80.0476	100.098
167	-18.9819	-14.2212	-9.88769	-5.79834	-0.976562	4.3335	8.72803	13.1226	18.3716	25.0854	31.8603	-100.098	-80.1086	-60.1196	-39.978	-19.9585	30.5176	20.0195	40.0696	60.0281	80.1392	100.128
167.1	-18.9819	-14.2212	-9.88769	-5.79834	-1.0376	4.45557	8.78906	13.1226	18.3105	25.0854	31.7993	-100.128	-80.0781	-60.1196	-40.0085	-19.9585	-30.5176	20.05	40.0391	60.0281	80.0476	100.159
167.2	-19.043	-14.2212	-9.82666	-5.79834	-1.09863	4.5166	8.8501	13.0615	18.3716	25.0854	31.6772	-100.128	-80.1392	-60.1196	-39.978	-19.928	-30.5176	20.05	40.0696	60.0281	80.0781	100.159
167.3	-18.9819	-14.3433	-9.82666	-5.7373	-1.2207	4.57764	8.8501	13.0615	18.3716	25.0244	31.6772	-100.098	-80.1392	-60.1196	-39.978	-19.989	0	20.0195	40.0696	59.9976	80.0476	100.128
167.4	-18.9209	-14.3433	-9.82666	-5.67627	-1.2207	4.57764	8.72803	13.0005	18.4937	24.9634	31.7383	-100.067	-80.1392	-60.0891	-40.0085	-20.0195	0	20.0806	40.0696	60.0281	80.0781	100.159
167.5	-18.9209	-14.2822	-9.88769	-5.7373	-1.28174	4.57764	8.66699	13.0615	18.5547	24.9023	31.7383	-100.098	-80.1392	-60.1196	-40.0085	-19.989	61.0352	20.05	40.1306	60.0281	80.0171	100.098
167.6	-18.9819	-14.2822	-9.88769	-5.79834	-1.2207	4.5166	8.66699	13.1836	18.5547	24.8413	31.6772	-100.098	-80.0781	-60.1196	-39.978	-19.989	30.5176	20.05	40.1001	60.0281	80.0476	100.098
167.7	-19.043	-14.2822	-9.88769	-5.85937	-1.15967	4.5166	8.60596	13.2446	18.5547	24.7192	31.6162	-100.159	-80.0476	-60.1196	-39.978	-19.9585	30.5176	20.05	40.1611	60.0281	80.1392	100.159
167.8	-19.043	-14.3433	-9.94873	-5.85937	-1.09863	4.45557	8.60596	13.3057	18.4937	24.6582	31.6162	-100.098	-80.0781	-60.0891	-40.0391	-19.9585	30.5176	19.989	40.1001	60.0586	80.1086	100.128
167.9	-19.043	-14.3433	-10.0098	-5.79834	-1.09863	4.39453	8.54492	13.1836	18.4937	24.7192	31.6772	-100.067	-80.1392	-60.0586	-40.0391	-20.05	-61.0352	19.989	40.1001	60.0281	80.1392	100.098
168	-19.104	-14.3433	-10.0708	-5.7373	-1.09863	4.39453	8.48389	13.1226	18.5547	24.7803	31.7383	-100.128	-80.1392	-60.0586	-40.0391	-19.989	0	19.989	40.0391	60.0586	80.0781	100.189
168.1	-19.165	-14.2822	-10.1318	-5.67627	-1.09863	4.3335	8.42285	13.0615	18.4937	24.8413	31.7383	-100.128	-80.1392	-60.0586	-40.0085	-19.9585	30.5176	20.05	40.0696	59.967	80.1392	100.128
168.2	-19.165	-14.1602	-10.1929	-5.67627	-1.15967	4.27246	8.42285	13.0615	18.3716	24.8413	31.6162	-100.098	-80.0781	-60.1196	-40.0085	-19.989	-61.0352	19.989	40.0696	60.0281	80.0476	100.128
168.3	-19.165	-14.0991	-10.1929	-5.7373	-1.28174	4.27246	8.48389	13.0615	18.3105	24.8413	31.5552	-100.098	-80.0781	-60.0891	-40.0391	-19.989	0	19.989	40.0696	60.0586	80.1086	100.128
168.4	-19.165	-14.0991	-10.2539	-5.67627	-1.34277	4.27246	8.54492	13.0005	18.2495	24.7803	31.5552	-100.098	-80.1392	-60.1196	-40.0391	-19.9585	-30.5176	20.0195	40.0696	60.0586	80.0476	100.128
168.5	-19.043	-14.1602	-10.3149	-5.67627	-1.40381	4.27246	8.60596	12.8784	18.3105	24.7803	31.6162	-100.128	-80.1392	-60.0281	-40.0696	-19.989	-61.0352	19.989	40.0391	60.0891	80.1086	100.128
168.6	-18.9209	-14.2212	-10.2539	-5.61523	-1.40381	4.21143	8.60596	12.8784	18.3716	24.8413	31.6772	-100.128	-80.1392	-60.0586	-40.0391	-19.989	-30.5176	19.989	40.0696	60.1196	80.1086	100.189
168.7	-18.8599	-14.2212	-10.1929	-5.61523	-1.34277	4.15039	8.60596	12.8784	18.3716	24.9023	31.7383	-100.098	-80.1086	-60.0586	-40.0696	-19.989	-30.5176	19.989	40.1001	60.0891	80.1697	100.128
168.8	-18.9209	-14.2212	-10.1318	-5.61523	-1.34277	4.08936	8.54492	13.0005	18.4326	24.9023	31.7993	-100.128	-80.1392	-60.0586	-40.0391	-19.989	-30.5176	19.989	40.0696	60.0281	80.1086	100.037
168.9	-18.9819	-14.2822	-10.0708	-5.67627	-1.28174	4.02832	8.54492	13.1226	18.4326	24.9634	31.8603	-100.128	-80.1392	-60.0891	-40.0085	-19.989	-30.5176	20.05	40.0696	60.0281	80.1392	100.159
169	-19.043	-14.3433	-10.0708	-5.7373	-1.28174	4.08936	8.54492	13.1836	18.4326	25.0244	31.8603	-100.159	-80.1086	-60.0891	-40.1001	-20.05	0	20.0195	39.978	60.0281	80.0781	100.128
169.1	-18.9819	-14.4043	-10.0708	-5.7373	-1.2207	4.15039	8.48389	13.2446	18.3716	25.0854	31.7993	-100.128	-80.1392	-60.0891	-40.0085	-20.0195	30.5176	19.989	40.0085	60.0586	80.0171	100.128
169.2	-18.9209	-14.4653	-10.0708	-5.7373	-1.2207	4.27246	8.48389	13.3057	18.3716	25.1465	31.7993	-100.098	-80.1392	-60.0891	-40.0391	-19.8975	0	19.9585	40.0085	60.0891	80.0781	100.128
169.3	-18.8599	-14.4043	-10.0098	-5.79834	-1.28174	4.3335	8.54492	13.3667	18.3716	25.0854	31.8603	-100.037	-80.0476	-60.0891	-39.9475	-20.0195	61.0352	20.0195	40.0391	60.0586	80.0476	100.128
169.4	-18.8599	-14.2822	-9.88769	-5.79834	-1.34277	4.39453	8.60596	13.4277	18.4937	25.0854	31.9824	-100.067	-80.0476	-60.0891	-40.0085	-20.0195	0	20.0195	40.1001	60.0586	80.0781	100.098
169.5	-18.8599	-14.1602	-9.82666	-5.79834	-1.34277	4.39453	8.66699	13.4277	18.5547	25.0244	32.0435	-100.067	-80.1392	-60.0586	-40.0391	-20.0195	-61.0352	19.989	40.0696	60.0891	80.0781	100.128
169.6	-18.8599	-14.0381	-9.82666	-5.85937	-1.40381	4.27246	8.72803	13.3057	18.6768	24.9023	32.1655	-100.098	-80.0781	-59.9976	-40.0391	-20.0195	0	19.989	40.1001	60.0891	80.0781	100.128
169.7	-18.8599	-13.977	-9.82666	-5.85937	-1.40381	4.15039	8.78906	13.2446	18.6768	24.8413	32.1655	-100.128	-80.0781	-60.0891	-40.0696	-19.9585	0	20.0195	40.0391	60.0891	80.0781	100.098
169.8	-18.8599	-13.977	-9.88769	-5.85937	-1.46484	4.08936	8.8501	13.1836	18.7378	24.7803	32.1045	-100.159	-80.0781	-60.1196	-40.0391	-20.0195	0	20.0195	40.0085	60.0891	80.0781	100.159
169.9	-18.9209	-13.977	-9.94873	-5.92041	-1.46484	4.08936	8.91113	13.1836	18.6768	24.7803	32.0435	-100.098	-80.1392	-60.0586	-40.0696	-20.0806	-30.5176	19.989	40.0391	60.0281	80.0781	100.128
170	-19.043	-14.0381	-9.94873	-5.92041	-1.46484	4.21143	8.97217	13.2446	18.6157	24.8413	31.9824	-100.098	-80.1086	-60.0891	-40.0391	-20.0195	0	19.989	39.978	60.0281	80.0171	100.128
170.1	-19.104	-14.1602	-10.0098	-5.85937	-1.40381	4.21143	8.97217	13.3057	18.5547	24.9023	31.9824	-100.159	-80.1086	-60.0586	-40.0085	-19.9585	30.5176	20.1111	40.0391	60.0586	80.0781	100.128
170.2	-19.165	-14.2212	-10.1318	-5.79834	-1.34277	4.21143	9.0332	13.3667	18.4937	24.9023	32.0435	-100.098	-80.0781	-60.0891	-40.0085	-20.0195	61.0352	20.0195	40.0391	60.0281	80.0781	100.098
170.3	-19.104	-14.1602	-10.2539	-5.85937	-1.40381	4.21143	9.0332	13.3667	18.4326	24.8413	32.0435	-100.067	-80.1392	-60.0586	-40.0391	-20.05	-61.0352	20.05	40.0391	60.0586	80.0781	100.067
170.4	-19.043	-14.0381	-10.1929	-5.79834	-1.40381	4.15039	8.97217	13.3667	18.4326	24.7803	32.1045	-100.128	-80.0476	-60.0281	-40.0696	-19.9585	30.5176	19.9585	40.0391	60.0891	80.0781	100.098
170.5	-18.9209	-13.977	-10.0708	-5.7373	-1.28174	4.08936	8.91113	13.2446	18.4326	24.7192	32.1045	-100.128	-80.0476	-60.0891	-40.0696	-19.9585	0	20.05	40.1001	60.0586	80.1086	100.128
170.6	-18.8599	-14.0991	-10.0098	-5.7373	-1.2207	4.08936	8.91113	13.1226	18.4326	24.7192	32.1045	-100.128	-80.0476	-60.0891	-40.1001	-20.0195	-30.5176	19.9585	40.0085	60.0281	80.1086	100.159
170.7	-18.7988	-14.2822	-9.94873	-5.7373	-1.2207	4.15039	8.91113	13.0615	18.3716	24.7803	32.1045	-100.159	-80.0476	-60.1196	-40.1001	-19.989	-91.5527	19.989	39.9475	60.0281	80.0781	100.128
170.8	-18.8599	-14.3433	-9.94873	-5.7373	-1.2207	4.15039	8.97217	13.1836	18.3105	24.7192	32.0435	-100.128	-80.0781	-60.1501	-40.0085	-19.928	0	19.989	39.978	60.0281	80.0476	100.128
170.9	-18.9209	-14.2822	-10.0708	-5.7373	-1.34277	4.08936	8.97217	13.3057	18.3105	24.7192	31.9214	-100.098	-80.1086	-60.1501	-40.0085	-20.0806	0	20.05	40.0391	60.0281	80.0171	100.098
171	-18.9819	-14.2212	-10.1929	-5.7373	-1.46484	4.02832	8.97217	13.4277	18.3716	24.7192	31.9214	-100.189	-80.0781	-60.0891	-40.0391	-20.05	30.5176	19.989	39.978	60.0281	80.0171	100.098
171.1	-18.9819	-14.1602	-10.1929	-5.79834	-1.46484	3.96728	8.97217	13.4277	18.4326	24.7803	31.9824	-100.128	-80.0476	-60.0586	-40.0391	-19.989	91.5527	19.989	40.0391	60.0281	80.0171	100.098
171.2	-18.9819	-14.1602	-10.1318	-5.79834	-1.40381	3.96728	8.91113	13.3057	18.5547	24.7192	32.1045	-100.189	-79.9866	-60.0281	-40.0696	-19.989	30.5176	19.9585	40.0391	60.0586	80.0781	100.098
171.3	-18.9209	-14.2212	-10.0708	-5.79834	-1.34277	3.96728	8.8501	13.2446	18.5547	24.7192	32.1655	-100.128	-80.0476	-60.0281	-40.0696	-19.989	30.5176	19.928	40.0085	60.0281	80.0781	100.098
171.4	-18.8599	-14.2212	-9.94873	-5.79834	-1.2207	4.08936	8.72803	13.1836	18.5547	24.6582	32.2266	-100.098	-80.1086	-60.0891	-40.0696	-19.989	-30.5176	19.9585	40.0391	60.0891	80.0476	100.128
171.5	-18.7988	-14.1602	-9.88769	-5.79834	-1.09863	4.15039	8.66699	13.1226	18.4937	24.6582	32.1655	-100.159	-80.0781	-60.0281	-40.0696	-20.1111	30.5176	19.9585	40.0391	60.0281	80.1392	100.098
171.6	-18.7988	-14.2212	-9.82666	-5.79834	-1.09863	4.27246	8.66699	13.1226	18.4326	24.7192	32.1655	-100.067	-80.1086	-60.0891	-40.0391	-20.0195	-61.0352	19.9585	39.978	60.0281	80.0476	100.098
171.7	-18.7988	-14.2212	-9.82666	-5.85937	-1.09863	4.39453	8.66699	13.1226	18.3105	24.7803	32.1045	-100.159	-80.1392	-60.0586	-40.0696	-20.0195	30.5176	20.0195	40.0085	60.0281	80.0781	100.098
171.8	-18.7988	-14.2822	-9.82666	-5.85937	-1.15967	4.5166	8.66699	13.1836	18.3105	24.8413	32.1045	-100.159	-80.1086	-60.0586	-40.0391	-20.0806	30.5176	19.989	40.0696	60.0281	80.0476	100.098
171.9	-18.9209	-14.3433	-9.76562	-5.92041	-1.2207	4.5166	8.60596	13.1836	18.3716	24.9634	32.0435	-100.159	-80.1086	-60.0586	-40.0696	-19.9585	-30.5176	19.9585	39.978	60.0586	80.0781	100.159
172	-18.9819	-14.2822	-9.70459	-5.85937	-1.28174	4.5166	8.54492	13.1226	18.4326	25.0244	32.0435	-100.128	-80.0781	-60.0586	-40.0391	-20.0195	0	19.8975	40.0391	60.0586	80.0781	100.159
172.1	-19.043	-14.1602	-9.76562	-5.7373	-1.34277	4.39453	8.54492	13.0615	18.4937	25.0854	32.0435	-100.128	-80.0476	-60.1501	-40.0696	-20.0195	-30.5176	19.989	40.0391	60.0891	80.1392	100.159
172.2	-19.104	-14.1602	-9.88769	-5.61523	-1.34277	4.3335	8.60596	13.0615	18.4937	25.1465	32.0435	-100.128	-80.1392	-60.0586	-40.0696	-20.0195	0	19.928	40.0391	60.1196	80.0476	100.128
172.3	-19.104	-14.2212	-9.94873	-5.5542	-1.34277	4.27246	8.72803	13.0615	18.4326	25.2075	32.1045	-100.189	-80.0781	-60.0891	-40.1001	-20.05	-30.5176	19.989	40.0391	60.0586	80.0781	100.159
172.4	-19.043	-14.3433	-9.94873	-5.5542	-1.28174	4.27246	8.8501	13.1226	18.3716	25.2075	32.0435	-100.159	-80.0781	-60.0586	-40.1001	-20.05	0	19.989	39.978	60.0586	80.0171	100.128
172.5	-18.9819	-14.4043	-9.88769	-5.67627	-1.2207	4.3335	8.97217	13.1226	18.3716	25.2075	31.9824	-100.159	-80.1086	-59.9976	-40.1001	-20.05	0	19.989	40.0391	60.0586	80.0171	100.098
172.6	-18.9209	-14.4043	-9.88769	-5.79834	-1.2207	4.39453	8.97217	13.1836	18.3716	25.2075	31.8603	-100.128	-80.0781	-60.0891	-40.0391	-20.0195	0	20.0195	39.978	60.0281	80.0476	100.098
172.7	-18.9209	-14.3433	-9.88769	-5.98144	-1.15967	4.39453	8.97217	13.2446	18.3105	25.2075	31.7993	-100.159	-80.0781	-60.0586	-40.0391	-20.0195	0	19.989	40.0391	60.0586	80.0476	100.098
172.8	-18.8599	-14.2822	-9.94873	-6.04248	-1.2207	4.39453	8.91113	13.3057	18.3105	25.2075	31.7383	-100.098	-80.0781	-60.0586	-39.978	-20.0806	30.5176	19.989	40.0391	60.0891	80.0476	100.098
172.9	-18.8599	-14.2212	-10.0098	-5.98144	-1.2207	4.39453	8.78906	13.3057	18.2495	25.2075	31.6772	-100.189	-80.0476	-60.0891	-40.0085	-20.0195	0	20.0195	40.0391	60.0586	79.9866	100.067
173	-18.9209	-14.2212	-10.0098	-5.85937	-1.2207	4.39453	8.72803	13.3667	18.3105	25.2075	31.6772	-100.159	-80.0171	-60.0586	-40.0696	-19.989	91.5527	19.9585	40.0391	60.0586	80.0476	100.067
173.1	-18.9819	-14.2212	-9.94873	-5.7373	-1.2207	4.3335	8.72803	13.4277	18.3105	25.2075	31.6162	-100.22	-80.0781	-60.0586	-40.0391	-19.989	30.5176	19.9585	40.0391	60.0281	80.0171	100.098
173.2	-19.043	-14.2212	-9.82666	-5.7373	-1.09863	4.3335	8.72803	13.4277	18.2495	25.2075	31.6162	-100.189	-80.0781	-60.0586	-40.0696	-20.05	0	19.989	40.0696	60.1501	80.0781	100.067
173.3	-19.043	-14.2822	-9.76562	-5.79834	-1.09863	4.3335	8.72803	13.4277	18.1885	25.2075	31.6772	-100.128	-80.0781	-60.0586	-40.0696	-19.989	-30.5176	19.928	40.0085	60.1196	80.0476	100.128
173.4	-19.043	-14.2822	-9.76562	-5.85937	-1.09863	4.3335	8.72803	13.4277	18.1885	25.2075	31.7993	-100.128	-80.0781	-60.0891	-40.0391	-20.05	0	20.0195	40.0085	60.0586	80.0476	100.067
173.5	-18.9209	-14.2212	-9.76562	-5.85937	-1.15967	4.39453	8.66699	13.4888	18.1274	25.2075	31.9214	-100.098	-80.0781	-60.1196	-39.917	-20.0195	0	19.989	39.978	60.0281	80.0476	100.037
173.6	-18.8599	-14.1602	-9.70459	-5.92041	-1.15967	4.39453	8.66699	13.4277	18.1274	25.1465	32.0435	-100.067	-80.0476	-60.1196	-40.0391	-20.0806	30.5176	20.0195	40.0391	60.0281	80.0476	100.159
173.7	-18.7988	-14.0991	-9.70459	-5.98144	-1.2207	4.45557	8.66699	13.4277	18.1274	25.0854	32.2266	-100.128	-80.0171	-60.0586	-40.0696	-19.989	0	19.989	40.0696	60.0586	80.0476	100.067
173.8	-18.8599	-14.0991	-9.64355	-5.98144	-1.28174	4.39453	8.72803	13.4277	18.1885	25.0854	32.2876	-100.128	-80.0476	-60.1196	-40.0696	-19.989	30.5176	19.9585	40.0696	60.0891	80.0476	100.098
173.9	-18.8599	-14.0991	-9.70459	-5.98144	-1.28174	4.39453	8.78906	13.3667	18.2495	25.1465	32.3486	-100.128	-80.0171	-60.0586	-40.0696	-20.0195	-61.0352	19.989	40.0085	60.0891	80.0781	100.067
174	-18.9209	-14.1602	-9.70459	-5.98144	-1.2207	4.3335	8.8501	13.3667	18.2495	25.2686	32.2876	-100.189	-80.0781	-60.0891	-40.1306	-20.0195	0	19.989	40.1001	60.0586	80.0476	100.128
174.1	-19.043	-14.2212	-9.76562	-5.98144	-1.15967	4.27246	8.97217	13.3667	18.3105	25.3906	32.1655	-100.189	-80.1086	-60.0891	-40.0391	-20.0806	-30.5176	19.9585	39.9475	60.0586	80.0476	100.067
174.2	-19.104	-14.2212	-9.82666	-5.98144	-1.09863	4.21143	8.97217	13.4277	18.2495	25.4517	32.0435	-100.159	-80.0781	-60.0586	-39.978	-20.0806	0	19.989	40.0085	59.9976	80.0476	100.159
174.3	-19.165	-14.2212	-9.82666	-5.92041	-1.09863	4.15039	9.0332	13.4277	18.2495	25.4517	31.9824	-100.189	-80.0476	-60.0891	-40.0085	-20.1111	-61.0352	19.989	39.9475	60.0586	80.0171	100.067
174.4	-19.165	-14.2212	-9.82666	-5.79834	-0.976562	4.08936	9.0332	13.4277	18.3105	25.4517	31.9214	-100.159	-80.0781	-60.0891	-40.0696	-20.05	0	20.0195	40.0085	60.0891	80.0476	100.098
174.5	-19.104	-14.2822	-9.88769	-5.7373	-0.976562	4.08936	9.0332	13.3667	18.3716	25.3906	31.8603	-100.189	-80.0476	-60.0586	-40.0696	-20.0806	0	19.9585	39.9475	60.0586	80.0476	100.037
174.6	-19.104	-14.4043	-9.82666	-5.67627	-0.915527	4.08936	9.09424	13.3667	18.4326	25.2686	31.7993	-100.159	-80.0171	-60.0891	-40.0391	-20.0195	0	19.989	40.0085	60.1501	80.0781	100.098
174.7	-19.043	-14.4653	-9.76562	-5.61523	-0.976562	4.08936	9.0332	13.3057	18.4326	25.2075	31.6772	-100.159	-80.0476	-60.0281	-40.1306	-20.05	-30.5176	19.9585	40.0696	60.0891	80.0781	100.037
174.8	-19.043	-14.4653	-9.76562	-5.61523	-1.0376	4.15039	8.97217	13.3057	18.3716	25.2075	31.6162	-100.159	-80.0171	-60.0281	-40.1001	-20.05	-30.5176	19.989	40.0391	60.0891	80.0781	100.098
174.9	-19.043	-14.3433	-9.76562	-5.61523	-1.15967	4.21143	8.91113	13.3057	18.3105	25.2686	31.4941	-100.22	-80.0781	-60.0281	-40.1001	-20.05	-30.5176	19.8975	40.0085	60.0891	79.9866	100.037
175	-19.043	-14.2822	-9.82666	-5.67627	-1.34277	4.21143	8.8501	13.2446	18.2495	25.3906	31.4331	-100.189	-80.0781	-60.0586	-40.0696	-20.0806	-30.5176	19.9585	39.978	60.0586	80.0476	100.098
175.1	-19.043	-14.2212	-9.76562	-5.67627	-1.40381	4.21143	8.8501	13.1836	18.2495	25.4517	31.4331	-100.159	-80.0781	-60.1196	-40.0391	-20.0806	0	20.0195	39.978	60.0891	80.0171	100.159
175.2	-19.043	-14.2822	-9.76562	-5.67627	-1.46484	4.27246	8.91113	13.1836	18.2495	25.5127	31.3721	-100.128	-80.0781	-60.0891	-40.0391	-20.05	30.5176	19.989	39.978	60.0586	80.0171	100.067
175.3	-19.043	-14.2212	-9.76562	-5.67627	-1.40381	4.27246	8.91113	13.2446	18.3105	25.4517	31.311	-100.128	-80.0781	-60.1196	-40.1001	-20.1111	0	19.989	40.0085	60.0891	80.0476	100.128
175.4	-18.9819	-14.1602	-9.76562	-5.67627	-1.40381	4.3335	8.8501	13.3057	18.3716	25.3906	31.25	-100.037	-80.0476	-60.0586	-40.0696	-20.0195	0	19.9585	40.0391	60.0586	80.0476	100.037
175.5	-18.9209	-14.0991	-9.70459	-5.7373	-1.40381	4.3335	8.78906	13.3667	18.4326	25.3296	31.25	-100.159	-80.0476	-59.9976	-40.0696	-20.05	0	19.989	40.0085	60.0891	80.0476	100.098
175.6	-18.7988	-14.0991	-9.64355	-5.7373	-1.46484	4.39453	8.78906	13.4277	18.4937	25.3296	31.189	-100.159	-80.0171	-60.0586	-40.1001	-20.05	-30.5176	19.989	39.978	60.0891	80.1086	100.037
175.7	-18.7988	-14.1602	-9.58252	-5.7373	-1.40381	4.3335	8.78906	13.4277	18.4937	25.3296	31.189	-100.159	-80.0476	-59.9976	-40.1001	-20.05	-30.5176	19.9585	40.0085	60.0891	80.0476	100.037
175.8	-18.7988	-14.2212	-9.58252	-5.7373	-1.40381	4.27246	8.72803	13.4277	18.5547	25.3296	31.25	-100.159	-80.0781	-60.0586	-40.1611	-20.0195	0	19.989	39.978	60.0891	80.0171	100.067
175.9	-18.9209	-14.3433	-9.70459	-5.7373	-1.40381	4.21143	8.72803	13.3667	18.5547	25.3296	31.3721	-100.128	-80.0781	-60.0586	-40.0696	-20.0806	-30.5176	19.928	39.978	60.0586	80.0171	100.098
176	-18.9819	-14.4043	-9.88769	-5.67627	-1.46484	4.27246	8.72803	13.3057	18.5547	25.2686	31.5552	-100.128	-80.1392	-60.0586	-40.0391	-20.0806	0	19.9585	39.978	60.0586	79.9866	100.098
176.1	-18.9819	-14.4043	-9.94873	-5.67627	-1.46484	4.3335	8.72803	13.2446	18.5547	25.2075	31.6162	-100.159	-80.1086	-60.0586	-40.0696	-20.0806	0	19.989	40.0696	60.0586	80.0171	100.098
176.2	-19.043	-14.2822	-10.0098	-5.67627	-1.46484	4.45557	8.72803	13.1836	18.5547	25.1465	31.6772	-100.098	-80.0476	-60.0891	-40.0696	-20.05	30.5176	19.9585	40.0085	60.0891	80.0171	100.006
176.3	-19.104	-14.1602	-10.0098	-5.67627	-1.34277	4.57764	8.66699	13.1836	18.6157	25.1465	31.6162	-100.098	-80.1086	-60.0586	-40.1001	-20.05	30.5176	20.0195	40.0085	60.0586	80.0171	100.128
176.4	-19.104	-14.1602	-9.94873	-5.67627	-1.34277	4.57764	8.60596	13.2446	18.7378	25.1465	31.6162	-100.159	-80.0476	-60.0281	-40.1001	-19.989	-30.5176	19.928	39.978	60.0891	80.0476	100.067
176.5	-19.104	-14.2212	-9.88769	-5.61523	-1.34277	4.57764	8.66699	13.3057	18.7988	25.1465	31.6772	-100.159	-80.0171	-60.0586	-40.1001	-20.0195	-30.5176	19.8975	40.0391	60.0891	80.0476	100.067
176.6	-19.043	-14.2822	-9.82666	-5.61523	-1.34277	4.57764	8.66699	13.4277	18.7988	25.1465	31.7383	-100.159	-80.0781	-60.1196	-40.0696	-19.989	0	19.8975	40.0391	60.1196	80.0476	100.098
176.7	-18.9209	-14.2822	-9.76562	-5.67627	-1.34277	4.57764	8.66699	13.4888	18.7378	25.0854	31.7993	-100.128	-80.0476	-60.1196	-40.0391	-20.0195	30.5176	19.9585	40.0085	60.0891	80.0171	100.098
176.8	-18.8599	-14.2212	-9.70459	-5.79834	-1.34277	4.5166	8.60596	13.5498	18.6157	25.0244	31.8603	-100.159	-80.0476	-60.0891	-40.0085	-20.0806	30.5176	20.0195	40.0391	60.1196	80.0171	100.128
176.9	-18.7988	-14.2212	-9.70459	-5.79834	-1.34277	4.45557	8.54492	13.5498	18.4326	25.0244	31.8603	-100.128	-80.0781	-60.0586	-40.0696	-20.0806	0	19.989	40.0085	60.0586	79.9866	100.128
177	-18.8599	-14.2212	-9.76562	-5.7373	-1.28174	4.39453	8.48389	13.4888	18.3716	25.0244	31.7993	-100.037	-80.0171	-60.0586	-40.0391	-20.0806	0	19.989	39.978	59.9976	80.0171	100.067
177.1	-18.9819	-14.2212	-9.82666	-5.7373	-1.15967	4.3335	8.42285	13.4277	18.3105	25.0854	31.7383	-100.098	-80.0476	-60.0586	-40.0391	-20.05	30.5176	19.928	39.978	60.0586	80.0781	100.037
177.2	-19.104	-14.1602	-9.82666	-5.67627	-1.09863	4.21143	8.48389	13.3667	18.2495	25.2075	31.6772	-100.189	-80.0781	-60.0891	-40.0391	-20.05	-30.5176	19.989	40.1001	60.0281	80.0781	100.067
177.3	-19.104	-14.0991	-9.82666	-5.7373	-1.09863	4.21143	8.48389	13.3667	18.3105	25.2075	31.6772	-100.159	-80.0476	-60.0891	-39.978	-20.0195	0	19.989	40.0391	60.0891	80.0476	100.067
177.4	-19.043	-14.0991	-9.82666	-5.7373	-1.09863	4.21143	8.54492	13.3667	18.3716	25.2075	31.6772	-100.159	-80.0781	-60.0891	-40.0391	-20.0195	-30.5176	19.989	40.0696	60.0586	80.0171	100.098
177.5	-18.9209	-14.1602	-9.88769	-5.67627	-1.2207	4.3335	8.54492	13.3667	18.3716	25.1465	31.6772	-100.159	-80.0781	-60.0891	-40.0391	-19.9585	-30.5176	19.9585	40.0391	60.0586	80.0476	100.098
177.6	-18.8599	-14.1602	-9.94873	-5.67627	-1.28174	4.39453	8.54492	13.3667	18.3716	25.0854	31.6772	-100.128	-80.0781	-60.0586	-40.0696	-20.0195	0	19.9585	40.0085	60.0586	80.1086	100.098
177.7	-18.8599	-14.1602	-10.0098	-5.67627	-1.34277	4.5166	8.60596	13.3667	18.3716	25.1465	31.6772	-100.128	-80.0781	-60.1501	-40.0391	-20.1111	30.5176	19.989	40.0085	60.0586	80.0476	100.037
177.8	-18.8599	-14.1602	-10.0708	-5.7373	-1.40381	4.45557	8.66699	13.4277	18.4326	25.1465	31.6772	-100.098	-80.0781	-60.1196	-40.0391	-19.989	-30.5176	20.0195	39.978	60.0586	79.9866	100.098
177.9	-18.8599	-14.1602	-10.0708	-5.7373	-1.46484	4.45557	8.66699	13.5498	18.4937	25.0854	31.6772	-100.037	-80.0476	-60.0586	-40.0391	-20.0195	0	19.9585	39.978	60.0586	80.0171	100.128
178	-10.0708	-6.10352	-3.35693	-0.549316	1.52588	4.39453	5.98144	9.0332	12.3901	17.9443	23.7427	-0.0305176	0.0305176	0.0305176	-0.0305176	0	-30.5176	0.0305176	-0.0305176	-0.0305176	-0.0305176	-0.0610352
178.1	92.2241	78.8574	63.7817	46.814	27.771	4.3335	-17.8223	-34.5459	-50.415	-61.4014	-71.5332	0.0610352	-0.0305176	-0.0305176	-0.0305176	0	-61.0352	0.0305176	-0.0305176	0.0610352	-0.0305176	-0.0610352
178.2	303.162	247.437	193.054	134.644	74.3408	4.3335	-61.2183	-116.821	-172.546	-220.52	-269.409	-0.0305176	0	-0.0305176	-0.0610352	0	-30.5176	-0.0305176	0	0	-0.0305176	0
178.3	509.888	408.325	314.27	214.783	115.295	4.3335	-100.342	-193.848	-288.879	-375.061	-465.881	0.0305176	0	0	-0.0305176	0.0305176	-61.0352	-0.0610352	0.0305176	-0.0305176	0	0
178.4	626.404	495.972	378.906	255.981	134.827	4.39453	-120.3	-235.657	-353.149	-462.585	-579.834	-0.0305176	-0.0610352	-0.0305176	0.0305176	-0.0305176	0	-0.0305176	0	-0.0305176	-0.0305176	-0.0305176
178.5	643.433	505.92	384.766	257.935	134.155	4.45557	-121.216	-240.54	-362.061	-476.929	-600.769	-0.0610352	0	0	0	0	-91.5527	0.0305176	-0.0305176	0	0	0
178.6	595.581	466.553	353.943	236.023	121.643	4.5166	-110.657	-222.046	-335.327	-443.42	-559.814	0	0.0305176	-0.0305176	-0.0305176	0	-30.5176	-0.0305176	-0.0610352	-0.0305176	-0.0610352	0.0305176
178.7	521.545	408.386	309.265	205.749	105.408	4.5166	-96.0083	-194.458	-294.495	-390.564	-493.042	0.0305176	-0.0305176	-0.0915527	-0.0305176	-0.0305176	-30.5176	0	-0.0305176	0.0610352	-0.0610352	-0.0305176
178.8	446.289	350.159	264.893	176.27	90.0268	4.5166	-81.7261	-166.504	-252.869	-336.426	-424.011	0.0305176	0.0610352	-0.0305176	0.0305176	-0.0305176	0	0.0305176	-0.0305176	0	0	0.0305176
178.9	380.188	299.499	226.318	150.94	77.0264	4.45557	-69.397	-142.029	-216.125	-288.513	-362.671	-0.0305176	0	0	-0.0305176	0	30.5176	0.0305176	0.0305176	0.0305176	-0.0610352	0
179	324.768	257.263	194.214	130.066	66.4062	4.39453	-59.1431	-121.582	-185.303	-248.23	-310.913	-0.0305176	-0.0305176	0	-0.0610352	0	0	0.0305176	0.0305176	-0.0305176	0	-0.0610352
179.1	278.503	222.107	167.48	112.793	57.6782	4.3335	-50.5371	-104.614	-159.668	-214.416	-267.517	0	0.0610352	0.0610352	-0.0915527	0.0915527	0	-0.0305176	0	0.0610352	-0.0305176	-0.0305176
179.2	239.38	192.261	144.958	98.1445	50.293	4.3335	-43.1519	-90.21	-138	-185.791	-230.835	0	0	0	-0.0305176	0.0305176	0	-0.0610352	-0.0305176	0	0.0305176	0
179.3	205.933	166.748	125.671	85.5713	43.9453	4.3335	-36.8042	-77.7588	-119.385	-161.194	-199.463	0	-0.0305176	-0.0305176	-0.0305176	0	-30.5176	-0.0610352	-0.0610352	0.0610352	0	-0.0610352
179.4	177.307	144.653	109.07	74.646	38.5132	4.3335	-31.311	-66.8945	-103.271	-139.893	-172.302	0.0915527	0	-0.0305176	0	0	-61.0352	0	-0.0305176	0	-0.0610352	0
179.5	152.649	125.61	94.7876	65.1855	33.7524	4.3335	-26.6113	-57.373	-89.2944	-121.338	-148.865	0.0305176	-0.0610352	-0.0305176	0.0305176	-0.0305176	0	0.0305176	-0.0610352	0	-0.0305176	0.0610352
179.6	131.531	109.131	82.3975	56.9458	29.6631	4.3335	-22.583	-49.0112	-77.1484	-105.286	-128.601	-0.0610352	0.0305176	-0.0610352	-0.0305176	-0.0305176	61.0352	0.0305176	-0.0305176	-0.0305176	-0.0305176	-0.0305176
179.7	113.342	94.8486	71.7773	49.8047	26.123	4.3335	-19.104	-41.8091	-66.5894	-91.2476	-111.145	0	0.0305176	0	-0.0305176	0	30.5176	0	-0.0610352	0	-0.0305176	-0.0305176
179.8	97.7783	82.4585	62.5	43.5791	23.1934	4.3335	-16.0522	-35.6445	-57.4951	-79.1016	-96.0693	-0.0305176	0.0305176	0.0305176	0	-0.0610352	30.5176	-0.0610352	-0.0305176	0	-0.0305176	0
179.9	84.3506	71.8384	54.5654	38.208	20.6299	4.27246	-13.4277	-30.3955	-49.5605	-68.5425	-83.0688	0	-0.0610352	0	0	0.0305176	30.5176	0	0.0610352	0.0915527	0.0305176	-0.0305176
180	72.876	62.7441	47.7905	33.5693	18.3716	4.27246	-11.2305	-25.8179	-42.6636	-59.3262	-71.7163	-0.0610352	0	-0.0305176	-0.0610352	0.0305176	-30.5176	-0.0915527	-0.0305176	0.0305176	0.0610352	0
180.1	63.0493	54.9316	41.9922	29.602	16.2964	4.21143	-9.27734	-21.9727	-36.6821	-51.3916	-61.8896	-0.0305176	-0.0610352	0	0.0305176	0	-30.5176	-0.0305176	0	0	-0.0305176	0
180.2	54.6875	48.1567	36.9873	26.123	14.5264	4.21143	-7.56836	-18.6157	-31.5552	-44.4946	-53.3447	0.0305176	-0.0305176	-0.0305176	-0.0305176	0	-61.0352	0.0305176	0	-0.0305176	0	0.0305176
180.3	47.5464	42.2363	32.6538	23.1323	12.9395	4.3335	-6.04248	-15.7471	-27.0386	-38.5132	-46.0205	0.0305176	0.0305176	-0.0610352	0.0305176	-0.0305176	0	-0.0305176	-0.0305176	-0.0915527	-0.0610352	0.0305176
180.4	41.3818	37.1094	28.8696	20.4468	11.6577	4.39453	-4.63867	-13.1836	-23.1934	-33.3252	-39.7339	0.0305176	-0.0305176	-0.0305176	-0.0305176	-0.0305176	91.5527	0.0305176	0.0305176	0	-0.0305176	0
180.5	36.1328	32.7148	25.5127	18.1885	10.437	4.45557	-3.35693	-10.9863	-19.8364	-28.8696	-34.3628	-0.0305176	0.0610352	-0.0305176	-0.0305176	0.0305176	30.5176	0	0	-0.0610352	-0.0305176	0
180.6	31.6162	28.8696	22.522	16.1743	9.33838	4.45557	-2.31934	-9.0332	-16.9067	-24.9634	-29.6631	0	0	0.0305176	0.0305176	0	30.5176	-0.0610352	0	-0.0305176	0.0305176	-0.0305176
180.7	27.71	25.6348	19.8975	14.5264	8.42285	4.45557	-1.46484	-7.38525	-14.2822	-21.6064	-25.6348	-0.0610352	0.0305176	0	-0.0305176	0	30.5176	-0.0305176	0	0	0.0305176	-0.0610352
180.8	24.353	22.8271	17.7612	13.1226	7.62939	4.3335	-0.793457	-5.98144	-12.0239	-18.6157	-22.2168	0	-0.0305176	0	0.0610352	0	30.5176	0	-0.0305176	-0.0305176	0	0
180.9	21.5454	20.2637	15.9302	11.9629	7.01904	4.21143	-0.244141	-4.69971	-10.1318	-15.9912	-19.2261	0	-0.0305176	0.0305176	0	-0.0305176	0	0.0610352	0	0	0	-0.0305176
181	19.2261	18.1274	14.4653	10.9253	6.46973	4.15039	0.12207	-3.60107	-8.54492	-13.7329	-16.6016	0	-0.0305176	0	0.0305176	-0.0305176	0	-0.0305176	0.0305176	0.0305176	-0.0305176	0.0305176
181.1	17.2119	16.2354	13.1226	10.0098	5.98144	4.08936	0.488281	-2.62451	-7.20215	-11.7798	-14.2822	-0.0305176	0	0	0	-0.0305176	0	0	0.0305176	0.0305176	0	0.0305176
181.2	15.564	14.6484	12.0239	9.21631	5.61523	4.02832	0.793457	-1.83105	-6.04248	-10.0098	-12.3291	0	-0.0305176	-0.0305176	0	0	30.5176	0.0305176	0	0.0305176	-0.0305176	0.0305176
181.3	14.0381	13.3057	10.9863	8.54492	5.24902	4.02832	1.15967	-1.15967	-5.06592	-8.48389	-10.498	0	0	0	0.0305176	0	0	0.0305176	-0.0305176	-0.0305176	-0.0610352	0
181.4	12.7563	12.146	10.0098	7.8125	4.94385	4.02832	1.52588	-0.671387	-4.08936	-7.14111	-8.97217	0.0305176	-0.0305176	0	0	-0.0305176	30.5176	0.0305176	-0.0305176	-0.0305176	0.0305176	0
181.5	11.6577	11.1084	9.09424	7.20215	4.76074	4.15039	1.83105	-0.12207	-3.35693	-5.92041	-7.62939	-0.0305176	0	0.0305176	0	-0.0305176	-30.5176	0.0305176	-0.0305176	0	0.0305176	-0.0305176
181.6	10.8032	10.1929	8.36182	6.65283	4.63867	4.21143	2.13623	0.244141	-2.74658	-4.94385	-6.46973	0	0	0.0610352	-0.0305176	0.0915527	-30.5176	0.0610352	0.0305176	-0.0610352	0.0610352	-0.0305176
181.7	10.0098	9.33838	7.75146	6.10352	4.45557	4.27246	2.50244	0.671387	-2.13623	-4.08936	-5.49316	-0.0305176	0	0.0305176	0	0	-30.5176	-0.0305176	0.0305176	0.0305176	0.0610352	0
181.8	9.33838	8.66699	7.20215	5.61523	4.27246	4.27246	2.80762	1.09863	-1.64795	-3.41797	-4.63867	-0.0610352	0	0.0610352	-0.0305176	0	0	0	0.0305176	0.0305176	0.0305176	0
181.9	8.72803	8.05664	6.65283	5.18799	4.08936	4.27246	3.11279	1.40381	-1.09863	-2.80762	-3.84521	-0.0610352	-0.0305176	0.0305176	-0.0305176	-0.0305176	0	-0.0610352	-0.0305176	0.0610352	0.0305176	0
182	8.17871	7.50732	6.22559	4.94385	3.96728	4.27246	3.2959	1.70898	-0.610352	-2.2583	-3.23486	0	-0.0610352	-0.0305176	-0.0305176	0	61.0352	0.0305176	-0.0305176	0	0	0
182.1	7.75146	7.08008	5.85937	4.76074	3.78418	4.27246	3.479	1.89209	-0.12207	-1.70898	-2.68555	0.0305176	0.0305176	-0.0305176	0.0305176	0	30.5176	0.0305176	-0.0610352	0	0.0305176	0.0610352
182.2	7.20215	6.5918	5.5542	4.63867	3.60107	4.27246	3.60107	2.0752	0.244141	-1.2207	-2.19727	0	-0.0305176	0	0	0	61.0352	0.0305176	0	0	0	0
182.3	6.7749	6.16455	5.18799	4.5166	3.54004	4.27246	3.66211	2.2583	0.610352	-0.854492	-1.83105	0.0305176	-0.0305176	0	0	-0.0305176	0	0	0.0610352	-0.0610352	0.0305176	0
182.4	6.34766	5.85937	4.88281	4.3335	3.60107	4.27246	3.72314	2.38037	0.732422	-0.549316	-1.46484	0	-0.0305176	0	-0.0305176	0	0	0	0.0305176	0.0305176	0.0305176	-0.0305176
182.5	6.04248	5.61523	4.63867	4.21143	3.66211	4.27246	3.72314	2.56348	0.854492	-0.305176	-1.09863	0.0305176	0	0.0305176	-0.0610352	0.0305176	0	-0.0305176	0.0610352	0.0305176	0.0305176	0
182.6	5.85937	5.37109	4.5166	4.08936	3.66211	4.27246	3.66211	2.68555	0.915527	-0.0610352	-0.732422	0	-0.0610352	0.0915527	-0.0305176	0.0305176	30.5176	-0.0305176	0.0305176	0.0305176	0	0.0305176
182.7	5.67627	5.18799	4.39453	3.96728	3.54004	4.3335	3.66211	2.74658	1.0376	0.0610352	-0.488281	0.0610352	-0.0915527	0	-0.0305176	0.0610352	0	0	0.0305176	0.0610352	0.0305176	0.0610352
182.8	5.49316	5.00488	4.27246	3.84521	3.479	4.39453	3.72314	2.80762	1.2207	0.305176	-0.305176	0.0610352	-0.0305176	0	0.0305176	0	0	0.0610352	0	0	0.0610352	0
182.9	5.37109	4.76074	4.15039	3.72314	3.41797	4.39453	3.84521	2.80762	1.40381	0.549316	-0.12207	-0.0305176	-0.0305176	0.0305176	0.0305176	-0.0305176	30.5176	0.0305176	0.0305176	0	0.0305176	0
183	5.24902	4.63867	4.08936	3.60107	3.35693	4.3335	3.96728	2.86865	1.52588	0.732422	0	0.0610352	-0.0305176	0	0	-0.0305176	-30.5176	0	-0.0305176	0	0.0610352	0
183.1	5.18799	4.5166	4.02832	3.479	3.23486	4.27246	4.02832	2.80762	1.70898	0.854492	0.244141	0.0305176	0	0.0305176	0.0305176	0.0305176	30.5176	0.0305176	0	0	0.0305176	-0.0305176
183.2	5.06592	4.39453	4.02832	3.35693	3.17383	4.21143	4.02832	2.80762	1.89209	0.976562	0.427246	0	-0.0305176	0.0305176	0	0	30.5176	-0.0305176	0	0	0.0915527	0
183.3	4.88281	4.27246	4.02832	3.23486	3.11279	4.27246	3.96728	2.80762	1.95312	1.09863	0.610352	0	-0.0305176	0	0.0305176	0	30.5176	0	0	-0.0305176	0.0610352	0.0610352
183.4	4.69971	4.15039	4.02832	3.23486	3.05176	4.3335	3.84521	2.86865	2.0752	1.2207	0.732422	-0.0305176	-0.0305176	0	0.0305176	-0.0305176	61.0352	-0.0305176	0	0.0305176	0.0305176	0.0305176
183.5	4.57764	4.02832	4.02832	3.17383	2.99072	4.3335	3.78418	2.92969	2.13623	1.40381	0.854492	0.0305176	-0.0610352	-0.0610352	0	0.0305176	0	-0.0305176	0.0610352	0	0	0.0305176
183.6	4.5166	3.90625	3.90625	3.11279	2.99072	4.3335	3.78418	3.05176	2.13623	1.52588	0.976562	0.0305176	-0.0610352	0.0305176	0	0.0610352	0	0	0.0305176	0.0305176	0.0610352	0.0305176
183.7	4.5166	3.90625	3.84521	2.99072	2.92969	4.27246	3.84521	3.17383	2.0752	1.64795	1.09863	0.0610352	-0.0610352	0.0305176	-0.0610352	0.0305176	0	0.0610352	0.0610352	0.0305176	0	0.0305176
183.8	4.5166	3.96728	3.72314	2.92969	2.92969	4.27246	3.96728	3.2959	2.0752	1.77002	1.28174	0.152588	-0.0915527	0	0	-0.0610352	30.5176	0	0	0	0.0305176	0
183.9	4.45557	4.02832	3.60107	2.86865	2.92969	4.27246	4.02832	3.41797	2.13623	1.89209	1.46484	0.0610352	0	-0.0305176	0.0305176	-0.0305176	30.5176	0.0305176	0.0305176	0.0305176	0	0
184	4.39453	4.02832	3.54004	2.92969	2.92969	4.27246	4.15039	3.479	2.2583	2.01416	1.52588	0	-0.0610352	0	0	-0.0305176	30.5176	0.0610352	0.0305176	-0.0610352	0.0305176	0.0305176
184.1	4.27246	4.02832	3.54004	2.92969	2.92969	4.3335	4.08936	3.54004	2.38037	2.01416	1.58691	0	0	0	-0.0305176	0	0	0.0305176	0.0610352	-0.0305176	0	0.0305176
184.2	4.15039	3.96728	3.479	2.92969	2.80762	4.3335	4.02832	3.54004	2.50244	1.95312	1.58691	0	0	-0.0305176	-0.0305176	0.0610352	0	0	0.0610352	0	0.0305176	0
184.3	4.08936	3.78418	3.35693	2.92969	2.80762	4.27246	4.08936	3.60107	2.56348	1.89209	1.58691	0	-0.0305176	0	-0.0305176	0.0305176	-30.5176	0	0.0305176	0	0.0305176	0
184.4	3.96728	3.66211	3.23486	2.92969	2.80762	4.21143	4.08936	3.60107	2.56348	1.89209	1.52588	0.0305176	0	0	0.0305176	0	0	-0.0305176	0.0305176	-0.0305176	0.0305176	0.0305176
184.5	3.96728	3.60107	3.23486	3.05176	2.80762	4.21143	4.15039	3.60107	2.56348	1.95312	1.52588	0.0305176	0	-0.0305176	0	0	0	0.0305176	0.0305176	-0.0610352	0.0610352	0.0305176
184.6	3.96728	3.54004	3.23486	3.11279	2.74658	4.27246	4.08936	3.60107	2.56348	2.01416	1.52588	0	0	-0.0305176	0.0915527	0	30.5176	0.0610352	0	0	0.0305176	0.0305176
184.7	3.96728	3.479	3.17383	3.11279	2.74658	4.39453	3.96728	3.66211	2.50244	2.13623	1.58691	0.0305176	0.0305176	0	0.0305176	0.0305176	61.0352	0.0305176	0	-0.0305176	0.0305176	0
184.8	3.90625	3.479	3.11279	2.99072	2.74658	4.39453	3.84521	3.66211	2.62451	2.13623	1.64795	0	-0.0305176	0.0305176	0	-0.0305176	30.5176	0.0305176	0.0305176	0	0.0305176	0.0305176
184.9	3.84521	3.479	3.11279	2.86865	2.74658	4.39453	3.84521	3.66211	2.74658	2.13623	1.64795	0.0610352	0	0.0610352	0	0.0305176	30.5176	0	0	0	0.0610352	0
185	3.78418	3.41797	3.11279	2.80762	2.80762	4.27246	3.84521	3.66211	2.86865	2.13623	1.64795	0	-0.0305176	0.0610352	-0.0305176	0	0	0	0	0.0305176	0.0610352	0.0305176
185.1	3.72314	3.41797	3.17383	2.80762	2.80762	4.21143	3.84521	3.72314	2.86865	2.13623	1.70898	-0.0305176	-0.0305176	-0.0305176	0	-0.0305176	0	-0.0305176	-0.0305176	0.0305176	0.0915527	0.0305176
185.2	3.72314	3.35693	3.17383	2.80762	2.86865	4.15039	3.90625	3.72314	2.80762	2.13623	1.70898	0	-0.0305176	-0.0610352	-0.0305176	0.0610352	0	0.0305176	0.0610352	0	0.0305176	0.0305176
185.3	3.72314	3.2959	3.23486	2.74658	2.86865	4.15039	3.90625	3.72314	2.80762	2.13623	1.77002	-0.0610352	0.0305176	0.0305176	0	0.0305176	0	0	0	0.0610352	0.0305176	0.0610352
185.4	3.78418	3.23486	3.23486	2.68555	2.80762	4.15039	3.84521	3.72314	2.86865	2.13623	1.77002	0.0305176	-0.0610352	0	0.0305176	-0.0305176	-30.5176	0	-0.0610352	0.0305176	-0.0305176	0.0305176
185.5	3.78418	3.2959	3.17383	2.62451	2.74658	4.15039	3.78418	3.78418	2.86865	2.19727	1.83105	0.0305176	-0.0610352	0	0.0610352	-0.0610352	30.5176	-0.0305176	-0.0610352	0	0.0305176	0.0305176
185.6	3.72314	3.35693	3.05176	2.62451	2.74658	4.15039	3.78418	3.78418	2.92969	2.2583	1.89209	0.0305176	0.0305176	0	0	0	-30.5176	0	0	-0.0305176	0.0610352	-0.0610352
185.7	3.66211	3.41797	2.92969	2.62451	2.74658	4.15039	3.90625	3.78418	2.92969	2.2583	2.01416	0	0.0305176	0	-0.0610352	0	0	-0.0610352	-0.0305176	0.0305176	0.0610352	0
185.8	3.60107	3.54004	2.80762	2.62451	2.74658	4.15039	3.96728	3.78418	2.92969	2.2583	2.19727	0	-0.0305176	0.0305176	-0.0305176	0.0305176	0	0.0305176	-0.0305176	0.0305176	0.0305176	-0.0305176
185.9	3.54004	3.60107	2.80762	2.68555	2.68555	4.15039	4.02832	3.78418	2.99072	2.2583	2.31934	-0.0305176	-0.0305176	0.0305176	-0.0305176	0.0305176	0	0.0305176	0.0305176	0.0305176	0	0
186	3.54004	3.60107	2.92969	2.68555	2.68555	4.15039	4.08936	3.84521	2.99072	2.31934	2.31934	0	-0.0915527	0	-0.0305176	0.0915527	30.5176	0	0.0305176	0	0.0305176	0.0305176
186.1	3.54004	3.479	2.99072	2.68555	2.80762	4.21143	4.08936	3.84521	2.99072	2.31934	2.31934	0	-0.0305176	0	-0.0610352	0	0	0.0305176	0.0610352	0.0610352	0.0305176	-0.0305176
186.2	3.54004	3.41797	3.11279	2.68555	2.86865	4.27246	4.08936	3.84521	2.92969	2.38037	2.2583	0.0305176	0	0	0	0.0610352	-30.5176	-0.0305176	0	0.0305176	0	0
186.3	3.54004	3.35693	3.17383	2.56348	2.86865	4.27246	4.02832	3.84521	2.86865	2.44141	2.19727	0	0	-0.0305176	0	0	30.5176	0	-0.0305176	0	-0.0915527	0.0305176
186.4	3.54004	3.2959	3.23486	2.44141	2.80762	4.27246	3.96728	3.84521	2.86865	2.38037	2.19727	0.0305176	0.0305176	0.0305176	0.0305176	0.0610352	30.5176	-0.0610352	-0.0305176	0.0305176	0.0305176	0.0610352
186.5	3.60107	3.2959	3.23486	2.31934	2.74658	4.21143	3.96728	3.84521	2.80762	2.44141	2.13623	-0.0305176	0.0305176	0	0	0.0305176	0	0	-0.0610352	0	0.0610352	0
186.6	3.54004	3.23486	3.05176	2.31934	2.68555	4.21143	3.96728	3.84521	2.80762	2.50244	2.0752	0	-0.0305176	0.0305176	-0.0305176	0	30.5176	0.0305176	-0.0305176	0	0	-0.0305176
186.7	3.41797	3.23486	2.92969	2.38037	2.74658	4.21143	3.96728	3.84521	2.80762	2.62451	2.0752	0	-0.0305176	0.0305176	0.0305176	-0.0305176	0	0.0305176	-0.0305176	0	-0.0305176	0
186.8	3.41797	3.17383	2.80762	2.50244	2.80762	4.21143	4.02832	3.84521	2.80762	2.68555	2.13623	-0.0305176	0	0	-0.0610352	0.0305176	30.5176	0	0.0305176	0	0	-0.0305176
186.9	3.479	3.11279	2.74658	2.56348	2.86865	4.21143	4.02832	3.84521	2.80762	2.74658	2.19727	0	-0.0610352	-0.0305176	-0.0305176	0	-30.5176	0	-0.0305176	0.0305176	0.0305176	-0.0305176
187	3.54004	3.05176	2.74658	2.56348	2.86865	4.15039	4.08936	3.78418	2.80762	2.68555	2.2583	-0.0305176	-0.0305176	-0.0305176	-0.0305176	0	0	0	0	0.0305176	0	0.0305176
187.1	3.60107	3.05176	2.92969	2.62451	2.80762	4.02832	4.08936	3.78418	2.80762	2.62451	2.31934	0	0.0305176	-0.0610352	-0.0305176	0	0	-0.0305176	-0.0305176	-0.0305176	0	0.12207
187.2	3.66211	2.99072	3.05176	2.68555	2.80762	4.02832	4.08936	3.72314	2.80762	2.56348	2.31934	0.0305176	-0.0610352	-0.0610352	0	0	-61.0352	-0.0610352	0	-0.0305176	0.0305176	0.0305176
187.3	3.66211	2.99072	3.11279	2.74658	2.80762	4.21143	4.15039	3.60107	2.74658	2.62451	2.38037	0.0305176	0	-0.0610352	0.0305176	-0.0915527	0	0.0305176	-0.0305176	-0.0305176	-0.0305176	0
187.4	3.66211	2.92969	3.11279	2.74658	2.80762	4.3335	4.27246	3.60107	2.68555	2.62451	2.38037	0	0.0610352	0	0	-0.0305176	30.5176	0.0610352	-0.0305176	-0.0305176	-0.0305176	-0.0305176
187.5	3.60107	2.86865	3.05176	2.74658	2.74658	4.3335	4.27246	3.72314	2.68555	2.56348	2.38037	0	0	0.0610352	0.0305176	0	0	0.0305176	-0.0305176	-0.0305176	0.0305176	-0.0305176
187.6	3.60107	2.80762	2.99072	2.74658	2.68555	4.27246	4.21143	3.90625	2.86865	2.62451	2.31934	-0.0305176	0	0.0305176	-0.0305176	0	30.5176	0.0305176	0	-0.0305176	0.0305176	-0.0305176
187.7	3.54004	2.80762	2.92969	2.80762	2.62451	4.21143	4.08936	4.02832	2.99072	2.68555	2.38037	-0.0610352	0	-0.0610352	-0.0610352	0.0610352	-61.0352	-0.0305176	0.0305176	0	0.0305176	0.0305176
187.8	3.54004	2.80762	2.86865	2.74658	2.62451	4.08936	4.02832	4.08936	3.05176	2.74658	2.50244	-0.0610352	0	-0.0305176	-0.0305176	0.0610352	-30.5176	-0.0610352	0	-0.0305176	0	0.0610352
187.9	3.479	2.86865	2.80762	2.68555	2.68555	4.02832	4.08936	4.02832	3.05176	2.80762	2.56348	0.0305176	-0.0305176	-0.0610352	0	0.0305176	0	-0.0610352	-0.0610352	-0.0305176	0	0.0305176
188	3.41797	2.92969	2.80762	2.56348	2.74658	4.02832	4.21143	3.90625	2.99072	2.92969	2.62451	0.0610352	0	-0.0610352	0.0305176	0	0	0	0	-0.0305176	-0.0305176	0.0610352
188.1	3.41797	2.86865	2.80762	2.50244	2.80762	4.08936	4.27246	3.84521	2.99072	3.05176	2.56348	0	0.0305176	0	0.0305176	-0.0305176	0	0.0305176	-0.0305176	-0.0305176	-0.0305176	0
188.2	3.479	2.86865	2.74658	2.50244	2.80762	4.27246	4.3335	3.78418	2.92969	3.11279	2.56348	0.0305176	0.0610352	0	0.0305176	-0.0305176	0	0	0	-0.0915527	-0.0305176	-0.0305176
188.3	3.479	2.86865	2.74658	2.44141	2.86865	4.39453	4.21143	3.78418	2.86865	3.17383	2.50244	0	0.0305176	0.0305176	0	0	30.5176	0	-0.0305176	-0.0305176	0	0
188.4	3.41797	2.92969	2.68555	2.38037	2.86865	4.5166	4.15039	3.84521	2.86865	3.11279	2.38037	0	0.0305176	0	0	0	0	0	0.0610352	-0.0915527	0.0305176	-0.0305176
188.5	3.35693	3.05176	2.68555	2.31934	2.86865	4.5166	4.02832	3.96728	2.86865	3.05176	2.38037	-0.0610352	0.0305176	-0.0305176	-0.0305176	0.0305176	30.5176	-0.0305176	0	0	0	0
188.6	3.2959	3.11279	2.68555	2.31934	2.80762	4.5166	3.96728	4.02832	2.86865	2.99072	2.38037	-0.0305176	0	-0.0305176	0.0305176	0	30.5176	-0.0610352	-0.0610352	0	0	0
188.7	3.2959	3.17383	2.62451	2.2583	2.74658	4.45557	3.90625	4.08936	2.99072	2.99072	2.44141	-0.0305176	-0.0305176	0	0	0	-30.5176	-0.0305176	0	0	-0.0305176	-0.0305176
188.8	3.2959	3.23486	2.62451	2.31934	2.74658	4.45557	3.84521	4.08936	2.99072	2.99072	2.50244	0.0305176	0.0305176	0	-0.0305176	0.0610352	-30.5176	-0.0305176	0.0305176	0.0610352	-0.0305176	0.0305176
188.9	3.2959	3.2959	2.56348	2.38037	2.74658	4.45557	3.84521	4.08936	2.99072	3.05176	2.44141	-0.0610352	0	0.0305176	0.0305176	-0.0305176	-30.5176	-0.0305176	0	0	0	0.0610352
189	3.23486	3.2959	2.50244	2.50244	2.74658	4.45557	3.90625	4.15039	2.92969	3.11279	2.50244	-0.0305176	0.0305176	0.0610352	0.0305176	-0.0610352	-30.5176	-0.0610352	0	0.0305176	-0.0305176	0.0305176
189.1	3.23486	3.17383	2.50244	2.56348	2.74658	4.45557	3.96728	4.15039	2.80762	3.11279	2.50244	0.0305176	0.0305176	0	0	0	61.0352	-0.0305176	0	-0.0305176	-0.0305176	0
189.2	3.17383	3.05176	2.56348	2.62451	2.74658	4.39453	4.08936	4.15039	2.74658	3.11279	2.50244	0	0	0.0305176	0	0	0	0.0305176	0	0	0.0305176	0
189.3	3.11279	2.99072	2.62451	2.68555	2.80762	4.39453	4.15039	4.15039	2.80762	3.17383	2.56348	0.0305176	-0.0610352	-0.0305176	0	0	0	0	0.0305176	0.0305176	0	-0.0305176
189.4	3.05176	2.92969	2.68555	2.68555	2.74658	4.3335	4.15039	4.08936	2.92969	3.17383	2.62451	0	-0.0610352	0	0	-0.0305176	-30.5176	0.0305176	0.0305176	0	0.0305176	0.0305176
189.5	3.05176	2.92969	2.74658	2.68555	2.74658	4.39453	4.15039	4.08936	2.99072	3.2959	2.68555	0	0.0305176	0	-0.0305176	0	-30.5176	0	0.0305176	0	-0.0305176	-0.0305176
189.6	3.05176	2.92969	2.74658	2.62451	2.68555	4.3335	4.15039	4.08936	2.99072	3.2959	2.68555	0	-0.0305176	-0.0305176	0.0305176	-0.0305176	-30.5176	0	0	0	-0.0610352	0.0610352
189.7	3.11279	2.99072	2.74658	2.50244	2.62451	4.27246	4.15039	4.08936	2.92969	3.35693	2.74658	0	0	-0.0305176	0.0305176	-0.0305176	0	0	0	0	-0.0915527	0
189.8	3.17383	3.05176	2.74658	2.44141	2.62451	4.27246	4.08936	4.15039	2.86865	3.41797	2.80762	0.0305176	0	0	0	-0.0305176	0	-0.0305176	-0.0305176	0	-0.0305176	-0.0305176
189.9	3.23486	3.05176	2.74658	2.44141	2.62451	4.27246	4.08936	4.08936	2.86865	3.35693	2.80762	0	0	-0.0305176	0.0305176	0	0	0	0	0.0610352	-0.0305176	-0.0610352
190	3.23486	3.05176	2.74658	2.44141	2.62451	4.27246	4.02832	4.08936	2.99072	3.35693	2.80762	0	-0.0305176	0.0305176	0	-0.0305176	0	0	-0.0610352	-0.0305176	-0.0305176	-0.0305176
190.1	3.2959	3.05176	2.68555	2.44141	2.68555	4.27246	4.02832	4.02832	3.17383	3.35693	2.80762	0.0305176	0.0305176	0.0305176	-0.0610352	0	-30.5176	0.0305176	0	-0.0305176	0	-0.0610352
190.2	3.35693	2.99072	2.62451	2.44141	2.68555	4.21143	4.02832	3.96728	3.2959	3.35693	2.80762	0	-0.0610352	0.0305176	0.0305176	-0.0610352	0	-0.0305176	0	-0.0610352	-0.0305176	-0.0305176
190.3	3.35693	2.99072	2.62451	2.44141	2.68555	4.21143	4.08936	3.84521	3.2959	3.35693	2.80762	-0.0305176	-0.0305176	0	-0.0305176	-0.0305176	-30.5176	0.0305176	0.0305176	0	0	-0.0305176
190.4	3.2959	3.05176	2.68555	2.38037	2.74658	4.21143	4.08936	3.78418	3.2959	3.2959	2.80762	-0.0305176	0	0.0305176	0	0	-30.5176	0.0305176	0.0305176	0	-0.0305176	0.0915527
190.5	3.2959	3.11279	2.74658	2.44141	2.80762	4.3335	4.15039	3.72314	3.2959	3.2959	2.86865	0.0305176	0.0305176	-0.0305176	-0.0305176	0	0	-0.0305176	0.0305176	0.0305176	-0.0305176	-0.0305176
190.6	3.35693	3.05176	2.74658	2.56348	2.80762	4.39453	4.21143	3.78418	3.23486	3.2959	2.80762	-0.0305176	-0.0305176	-0.12207	0.0305176	-0.0305176	-61.0352	-0.0305176	0.0305176	-0.0305176	-0.0305176	0.0610352
190.7	3.35693	3.05176	2.68555	2.56348	2.86865	4.39453	4.27246	3.84521	3.23486	3.23486	2.80762	0	0	-0.0610352	-0.0305176	-0.0610352	-61.0352	0	0.0305176	0	-0.0305176	-0.0305176
190.8	3.35693	3.05176	2.56348	2.62451	2.86865	4.39453	4.3335	3.96728	3.23486	3.17383	2.80762	0.0610352	0.0305176	-0.0610352	0.0305176	-0.0915527	0	0.0305176	-0.0610352	-0.12207	-0.0610352	0
190.9	3.35693	3.11279	2.44141	2.62451	2.92969	4.39453	4.3335	4.02832	3.2959	3.05176	2.80762	-0.0305176	0	-0.0305176	0	-0.0305176	-30.5176	0.0305176	0.0305176	-0.0305176	0	-0.0610352
191	3.2959	3.17383	2.38037	2.56348	2.92969	4.3335	4.27246	4.02832	3.2959	3.05176	2.80762	0	0	0	0.0305176	-0.0610352	-30.5176	0.0305176	0	0	0	-0.0610352
191.1	3.2959	3.23486	2.31934	2.50244	2.86865	4.27246	4.21143	4.02832	3.23486	3.05176	2.74658	-0.0305176	0	-0.0610352	-0.0305176	0	-61.0352	-0.0305176	0.0305176	0	-0.0305176	-0.0305176
191.2	3.23486	3.23486	2.31934	2.38037	2.80762	4.27246	4.15039	4.08936	3.17383	3.17383	2.80762	-0.0305176	-0.0305176	-0.0305176	-0.0305176	0.0305176	0	0	0	-0.0305176	0	0
191.3	3.17383	3.23486	2.31934	2.2583	2.74658	4.21143	4.08936	4.15039	3.11279	3.2959	2.86865	0	-0.0305176	-0.0305176	0	0	-61.0352	-0.0610352	0.0305176	0	0	-0.0305176
191.4	3.11279	3.17383	2.38037	2.19727	2.74658	4.21143	4.08936	4.27246	3.05176	3.35693	2.92969	-0.0610352	0	-0.0305176	-0.0610352	-0.0305176	-30.5176	0	0.0305176	-0.0305176	-0.0305176	0.0305176
191.5	3.05176	3.11279	2.38037	2.13623	2.74658	4.3335	4.15039	4.27246	3.11279	3.35693	2.92969	-0.0305176	0.0610352	0.0305176	0	0.0305176	-30.5176	-0.0305176	0.0305176	-0.0305176	-0.0610352	-0.0610352
191.6	3.05176	3.05176	2.44141	2.13623	2.80762	4.45557	4.21143	4.27246	3.17383	3.35693	2.92969	0	0	-0.0305176	0	0	-30.5176	0.0305176	0.0305176	-0.0610352	0	-0.0305176
191.7	3.05176	3.05176	2.44141	2.13623	2.86865	4.5166	4.21143	4.21143	3.2959	3.35693	2.86865	-0.0610352	0.0305176	-0.0305176	0	-0.0305176	-30.5176	0.0305176	0.0305176	-0.0610352	0	-0.0610352
191.8	3.05176	2.99072	2.50244	2.19727	2.86865	4.5166	4.27246	4.15039	3.35693	3.2959	2.74658	0	0.0305176	0	-0.0305176	-0.0305176	-30.5176	0.0610352	0	-0.0610352	0.0305176	-0.0305176
191.9	3.05176	2.92969	2.56348	2.2583	2.74658	4.5166	4.27246	4.15039	3.35693	3.35693	2.68555	0.0305176	0.0305176	0	-0.0305176	-0.0305176	-61.0352	0	-0.0915527	-0.0915527	0	-0.0305176
192	3.11279	2.92969	2.68555	2.31934	2.74658	4.45557	4.21143	4.08936	3.23486	3.41797	2.68555	-0.0305176	0	0	-0.0305176	0.0305176	-91.5527	0	0	-0.0305176	-0.0305176	-0.0305176
192.1	3.23486	2.99072	2.74658	2.31934	2.74658	4.39453	4.15039	4.02832	3.17383	3.54004	2.74658	-0.0610352	0	-0.0305176	-0.0305176	0.0305176	-30.5176	-0.0305176	0	0	-0.0610352	-0.0305176
192.2	3.2959	3.11279	2.80762	2.31934	2.80762	4.3335	4.02832	4.08936	3.17383	3.54004	2.80762	0	0	-0.0305176	0.0305176	-0.0305176	-61.0352	-0.0305176	-0.0305176	0.0305176	-0.0305176	0
192.3	3.2959	3.11279	2.80762	2.31934	2.80762	4.3335	3.96728	4.15039	3.17383	3.54004	2.92969	0	0.0305176	-0.0915527	0.0610352	-0.0305176	-61.0352	-0.0610352	0	0	-0.0610352	-0.0305176
192.4	3.23486	3.11279	2.74658	2.38037	2.86865	4.3335	4.02832	4.21143	3.2959	3.54004	2.99072	0.0305176	0.0305176	-0.0305176	0	0	-30.5176	0.0610352	0	0	-0.0305176	-0.0305176
192.5	3.17383	3.05176	2.68555	2.50244	2.92969	4.27246	4.02832	4.21143	3.35693	3.54004	3.11279	0.0305176	0.0305176	0	0.0610352	0.0305176	0	-0.0305176	-0.0305176	-0.0305176	0	-0.0305176
192.6	3.11279	2.99072	2.62451	2.56348	2.92969	4.21143	4.08936	4.08936	3.41797	3.479	3.17383	-0.0610352	-0.0610352	-0.0305176	-0.0305176	-0.0305176	-30.5176	-0.0305176	0	-0.0305176	0	-0.0305176
192.7	3.05176	2.99072	2.50244	2.62451	2.92969	4.15039	4.02832	3.96728	3.41797	3.479	3.23486	0	0	0	-0.0610352	0	-30.5176	0	0	-0.0305176	0	-0.0305176
192.8	2.92969	2.99072	2.50244	2.68555	2.86865	4.15039	4.02832	3.84521	3.479	3.479	3.2959	-0.0610352	-0.0305176	-0.0915527	-0.0305176	0	0	-0.0610352	-0.0305176	-0.0305176	0	-0.0305176
192.9	2.86865	2.99072	2.50244	2.68555	2.80762	4.15039	4.02832	3.84521	3.479	3.41797	3.23486	-0.0610352	0	-0.0305176	-0.0610352	0	-30.5176	-0.0305176	0.0305176	-0.0305176	-0.0305176	-0.0305176
193	2.92969	2.99072	2.50244	2.68555	2.80762	4.21143	4.08936	3.84521	3.41797	3.35693	3.17383	0	-0.0610352	-0.0305176	-0.0305176	0	-61.0352	-0.0305176	0.0915527	-0.0610352	-0.0305176	-0.0305176
193.1	2.99072	2.92969	2.56348	2.62451	2.86865	4.27246	4.15039	3.96728	3.2959	3.2959	3.11279	0	-0.0305176	-0.0610352	0.0305176	0.0305176	0	-0.0610352	0.0305176	0	-0.0610352	-0.0305176
193.2	3.05176	2.99072	2.56348	2.56348	2.99072	4.27246	4.21143	4.02832	3.23486	3.17383	3.17383	0.0305176	-0.0305176	0	0	0	-30.5176	-0.0305176	0.0305176	0.0305176	-0.0305176	0.0305176
193.3	3.11279	2.99072	2.68555	2.50244	3.11279	4.21143	4.21143	4.02832	3.23486	3.11279	3.17383	0.0305176	0	0	0.0305176	-0.0305176	-30.5176	0.0305176	0	0.0305176	-0.0610352	-0.0610352
193.4	3.17383	3.11279	2.74658	2.44141	3.17383	4.08936	4.15039	4.02832	3.23486	3.11279	3.17383	0	-0.0305176	0	0.0305176	-0.0610352	61.0352	0	-0.0610352	-0.0610352	-0.0305176	-0.0610352
193.5	3.23486	3.11279	2.68555	2.44141	3.05176	4.02832	4.15039	4.02832	3.17383	3.11279	3.05176	-0.0305176	-0.0305176	-0.0915527	0	-0.0305176	0	0.0305176	-0.0305176	-0.0610352	0.0305176	-0.0610352
193.6	3.23486	3.05176	2.62451	2.38037	2.92969	3.96728	4.15039	4.08936	3.17383	3.11279	3.05176	-0.0305176	-0.0305176	-0.0305176	-0.0305176	0.0305176	61.0352	0	-0.0305176	-0.0305176	0	-0.0915527
193.7	3.23486	2.99072	2.56348	2.38037	2.86865	3.96728	4.15039	4.02832	3.11279	3.17383	3.05176	-0.0610352	-0.0305176	-0.0305176	0	0.0305176	-30.5176	-0.0305176	0.0305176	-0.0610352	-0.0305176	0
193.8	3.11279	2.92969	2.50244	2.44141	2.80762	3.90625	4.08936	3.90625	3.11279	3.23486	3.11279	0	-0.0915527	0	-0.0305176	0	-30.5176	0	0	0	-0.0610352	0
193.9	3.05176	2.92969	2.44141	2.50244	2.80762	3.90625	4.02832	3.84521	3.17383	3.23486	3.17383	0.0610352	0	-0.0915527	0	-0.0305176	-30.5176	0	0.0305176	-0.0610352	-0.0915527	0
194	3.05176	2.92969	2.50244	2.56348	2.80762	3.90625	3.96728	3.78418	3.23486	3.2959	3.2959	0	-0.0305176	-0.0305176	0.0915527	0	0	-0.0305176	0.0305176	-0.0305176	-0.0305176	-0.0305176
194.1	2.99072	2.99072	2.68555	2.50244	2.86865	3.96728	3.96728	3.78418	3.2959	3.35693	3.35693	0	0	-0.0305176	0	-0.0305176	0	0	0.0305176	0.0305176	0	0.0305176
194.2	2.92969	3.05176	2.80762	2.44141	2.99072	4.08936	4.02832	3.84521	3.35693	3.41797	3.35693	0.0305176	0	-0.0610352	0	-0.0305176	-30.5176	0.0610352	0	-0.0305176	-0.0305176	-0.0305176
194.3	2.86865	3.05176	2.86865	2.38037	3.11279	4.15039	4.15039	3.84521	3.41797	3.41797	3.41797	0	0	0	0.0305176	0.0305176	-30.5176	0.0305176	0	-0.0305176	0	0
194.4	2.99072	3.05176	2.80762	2.31934	3.11279	4.15039	4.27246	3.84521	3.41797	3.35693	3.35693	-0.0305176	0	-0.0610352	-0.0305176	-0.0305176	-30.5176	-0.0305176	0	-0.0305176	-0.0305176	0
194.5	3.05176	3.05176	2.68555	2.31934	3.11279	4.15039	4.27246	3.84521	3.479	3.2959	3.23486	-0.0305176	-0.0610352	-0.0610352	-0.0305176	0.0610352	-61.0352	0	0.0305176	-0.0305176	-0.0305176	-0.0915527
194.6	3.17383	2.99072	2.50244	2.31934	3.05176	4.15039	4.27246	3.84521	3.479	3.17383	3.11279	0.0610352	-0.0610352	-0.0305176	-0.0915527	0	-61.0352	0.0305176	-0.0305176	-0.0610352	-0.0305176	-0.0305176
194.7	3.11279	2.99072	2.31934	2.44141	2.99072	4.15039	4.21143	3.84521	3.41797	3.17383	3.05176	-0.0610352	-0.0305176	-0.0305176	-0.0305176	0	-61.0352	0.0305176	0.0305176	-0.0610352	0	-0.0305176
194.8	3.17383	2.92969	2.19727	2.44141	2.86865	4.21143	4.08936	3.90625	3.35693	3.23486	3.11279	-0.0305176	-0.0305176	-0.0610352	0.0610352	0	-30.5176	0	0.0305176	0.0305176	-0.0610352	0.0305176
194.9	3.23486	2.99072	2.13623	2.38037	2.86865	4.27246	4.08936	3.96728	3.2959	3.41797	3.11279	0	0	-0.0305176	0	0	-30.5176	0.0305176	0	0	-0.0610352	0.0305176
195	3.17383	3.05176	2.2583	2.38037	2.80762	4.3335	4.08936	3.96728	3.17383	3.479	3.05176	0	0.0610352	-0.0305176	-0.0305176	0.0305176	0	0.0305176	-0.0305176	-0.0610352	-0.0305176	0
195.1	3.05176	2.99072	2.44141	2.44141	2.86865	4.3335	4.15039	4.02832	3.11279	3.54004	2.99072	-0.0610352	0.0305176	0.0305176	0	-0.0305176	-61.0352	0.0305176	0.0610352	-0.0305176	0	-0.0305176
195.2	2.99072	2.86865	2.50244	2.44141	2.92969	4.3335	4.15039	4.08936	3.11279	3.54004	2.92969	0	0.0305176	-0.0305176	0	0.0305176	-61.0352	0.0305176	-0.0305176	0.0305176	0.0305176	0.0305176
195.3	2.92969	2.86865	2.50244	2.44141	2.92969	4.39453	4.15039	4.21143	3.17383	3.54004	2.99072	0	0.0305176	-0.0305176	-0.0305176	0.0305176	30.5176	0.0305176	-0.0305176	-0.0610352	0	0
195.4	2.92969	2.86865	2.50244	2.38037	2.92969	4.39453	4.15039	4.3335	3.2959	3.54004	3.05176	-0.0610352	0	0.0305176	-0.0305176	0	-30.5176	0.0305176	0	-0.0305176	0	0.0305176
195.5	2.99072	2.92969	2.50244	2.38037	2.92969	4.27246	4.21143	4.45557	3.41797	3.54004	3.17383	-0.0305176	-0.0305176	0	-0.0305176	0.0610352	-30.5176	-0.0915527	0.0305176	0	0.0305176	0.0305176
195.6	3.05176	2.92969	2.56348	2.38037	2.92969	4.08936	4.21143	4.39453	3.60107	3.66211	3.2959	0	0	0	-0.0610352	0.0305176	-30.5176	-0.0305176	0	-0.0305176	0	0.0915527
195.7	3.11279	2.92969	2.62451	2.44141	2.86865	4.02832	4.15039	4.27246	3.60107	3.72314	3.41797	0	0	-0.0610352	-0.0305176	0.0305176	0	-0.0610352	0	0.0305176	0	0.0305176
195.8	3.17383	2.86865	2.68555	2.44141	2.92969	4.02832	4.08936	4.15039	3.54004	3.72314	3.479	0.0610352	0.0305176	-0.0305176	0.0305176	0.0305176	-61.0352	-0.0305176	0	0	0	0.0610352
195.9	3.17383	2.86865	2.68555	2.44141	2.99072	4.02832	4.08936	4.15039	3.41797	3.66211	3.2959	0.0610352	0	-0.0305176	-0.0305176	0.0305176	-30.5176	0	0	0	-0.0915527	-0.0305176
196	3.17383	2.80762	2.68555	2.44141	3.05176	4.08936	4.08936	4.21143	3.35693	3.66211	3.17383	0	-0.0305176	0.0305176	0	-0.0610352	0	0	-0.0915527	-0.0610352	0	0.0305176
196.1	3.17383	2.80762	2.56348	2.44141	3.11279	4.08936	4.08936	4.21143	3.41797	3.60107	3.11279	0	0	0	0.0610352	-0.0610352	0	0	-0.0305176	-0.0915527	0.0610352	-0.0305176
196.2	3.17383	2.86865	2.50244	2.38037	3.11279	4.08936	4.08936	4.21143	3.479	3.60107	3.11279	-0.0305176	0	0.0305176	-0.0610352	0.0305176	0	0	0.0305176	-0.0610352	0	0.0305176
196.3	3.05176	2.80762	2.50244	2.2583	2.99072	4.08936	4.15039	4.15039	3.54004	3.54004	3.17383	-0.0610352	-0.0305176	0	-0.0305176	0	30.5176	-0.0305176	-0.0305176	0	0.0305176	0
196.4	2.99072	2.74658	2.50244	2.2583	2.86865	4.08936	4.27246	4.08936	3.479	3.54004	3.2959	0	-0.0305176	0.0305176	-0.0305176	0.0305176	0	0	0	0	-0.0305176	0.0610352
196.5	2.99072	2.68555	2.56348	2.31934	2.74658	4.08936	4.3335	3.96728	3.41797	3.60107	3.35693	0	0	-0.0305176	-0.0305176	0.0610352	-61.0352	-0.0305176	-0.0305176	0	-0.0305176	0.0305176
196.6	2.99072	2.68555	2.62451	2.31934	2.74658	4.02832	4.45557	3.96728	3.41797	3.60107	3.479	0.0305176	-0.0305176	0	0.0305176	0	0	-0.0610352	0	0	0	0.0915527
196.7	3.05176	2.74658	2.62451	2.31934	2.74658	3.96728	4.45557	4.02832	3.479	3.60107	3.479	0	-0.0610352	0	0	0	0	0	0	-0.0305176	-0.0305176	0
196.8	3.11279	2.74658	2.62451	2.38037	2.80762	3.90625	4.45557	4.15039	3.54004	3.66211	3.41797	-0.0610352	0.0305176	0	-0.0305176	-0.0305176	30.5176	-0.0305176	0	-0.0305176	-0.0610352	-0.0610352
196.9	3.11279	2.74658	2.56348	2.44141	2.92969	3.84521	4.39453	4.21143	3.66211	3.66211	3.35693	0	-0.0610352	0	-0.0305176	-0.0610352	61.0352	0	0	-0.0610352	0	-0.0305176
197	2.99072	2.74658	2.50244	2.50244	2.99072	3.78418	4.3335	4.21143	3.72314	3.72314	3.2959	-0.0305176	0	0	0	-0.0305176	30.5176	-0.0610352	0.0305176	0.0305176	-0.0305176	0
197.1	2.92969	2.68555	2.50244	2.68555	3.05176	3.84521	4.3335	4.21143	3.72314	3.72314	3.23486	0	-0.0305176	0	-0.0610352	-0.0305176	0	0	-0.0915527	0.0305176	-0.0305176	0.0305176
197.2	2.92969	2.62451	2.56348	2.74658	3.11279	3.84521	4.27246	4.27246	3.66211	3.66211	3.23486	-0.0305176	0	0	0.0305176	0	-30.5176	-0.0610352	0	-0.0305176	0	0.0305176
197.3	2.99072	2.62451	2.62451	2.74658	3.17383	3.90625	4.27246	4.27246	3.54004	3.66211	3.2959	-0.0305176	-0.0305176	0	0	-0.0305176	-30.5176	-0.0305176	-0.0305176	0.0305176	-0.0610352	-0.0305176
197.4	3.11279	2.68555	2.62451	2.62451	3.17383	3.96728	4.21143	4.3335	3.479	3.60107	3.35693	0	0	-0.0305176	0.0610352	-0.0305176	0	0	-0.0610352	0.0610352	0	0
197.5	3.23486	2.68555	2.50244	2.56348	3.23486	4.02832	4.21143	4.27246	3.41797	3.60107	3.41797	-0.0305176	0	0	0	-0.0305176	0	0.0915527	0.0305176	0.0305176	-0.0305176	0.0305176
197.6	3.2959	2.68555	2.38037	2.50244	3.2959	4.02832	4.21143	4.21143	3.41797	3.54004	3.479	0.0610352	0.0305176	0	-0.0305176	-0.0610352	61.0352	0	0.0305176	0.0305176	-0.0305176	0
197.7	3.2959	2.68555	2.31934	2.38037	3.23486	4.08936	4.21143	4.08936	3.479	3.54004	3.479	0	0.0305176	0.0305176	0	-0.0305176	-30.5176	-0.0305176	0	0.0305176	0	0.0305176
197.8	3.17383	2.62451	2.38037	2.31934	3.11279	4.02832	4.27246	4.02832	3.54004	3.41797	3.479	-0.0305176	0	-0.0305176	0.0305176	-0.0305176	30.5176	0.0305176	-0.0610352	0	0	-0.0305176
197.9	3.11279	2.68555	2.56348	2.2583	2.99072	4.02832	4.27246	4.02832	3.60107	3.41797	3.41797	-0.0915527	0	0	-0.0915527	0	-30.5176	-0.0305176	0	-0.0610352	0	0.0305176
198	3.05176	2.74658	2.68555	2.2583	2.92969	4.02832	4.21143	4.02832	3.66211	3.35693	3.41797	-0.0305176	0	-0.0305176	0	0	30.5176	0.0305176	-0.0305176	0	-0.0305176	0
198.1	2.99072	2.80762	2.74658	2.2583	2.99072	4.02832	4.27246	4.02832	3.66211	3.41797	3.479	-0.0610352	0	0.0915527	0	0	-30.5176	0	0.0305176	0	-0.0305176	-0.0305176
198.2	2.92969	2.74658	2.74658	2.2583	3.11279	4.02832	4.39453	4.02832	3.60107	3.479	3.54004	0	0.0305176	-0.0305176	0	-0.0305176	0	0.0305176	-0.0305176	0.0610352	-0.0305176	0
198.3	2.86865	2.74658	2.68555	2.2583	3.17383	4.02832	4.5166	4.08936	3.60107	3.54004	3.66211	-0.0915527	0.0305176	0	0	0.0610352	0	-0.0305176	0.0305176	0	0	-0.0305176
198.4	2.80762	2.80762	2.68555	2.31934	3.17383	3.96728	4.5166	4.15039	3.66211	3.60107	3.72314	0	0.0915527	0.0305176	0.0305176	0	0	0	0.0305176	0	0	0
198.5	2.80762	2.86865	2.62451	2.31934	3.11279	3.96728	4.5166	4.21143	3.66211	3.66211	3.72314	0	0.0305176	0	0	0	61.0352	0	-0.0305176	0	-0.0305176	-0.0305176
198.6	2.86865	2.86865	2.56348	2.31934	3.11279	3.96728	4.39453	4.21143	3.72314	3.66211	3.66211	0	-0.0610352	0.0305176	0	-0.0305176	30.5176	0	0	0	0.0305176	-0.0305176
198.7	2.86865	2.86865	2.56348	2.31934	3.11279	3.96728	4.3335	4.21143	3.66211	3.72314	3.60107	-0.0305176	0	0.0305176	-0.0305176	0	91.5527	0.0305176	-0.0305176	0	0	-0.0610352
198.8	2.86865	2.80762	2.56348	2.31934	3.11279	4.02832	4.3335	4.21143	3.66211	3.72314	3.54004	0	0	0	-0.0610352	-0.0610352	30.5176	0.0610352	-0.0305176	0.0915527	0.0305176	-0.0305176
198.9	2.86865	2.74658	2.62451	2.2583	3.05176	4.08936	4.39453	4.21143	3.66211	3.66211	3.54004	-0.0305176	0	0.0610352	-0.0305176	-0.0305176	91.5527	-0.0305176	0	0	0.0305176	-0.0305176
199	2.92969	2.74658	2.68555	2.31934	2.92969	4.15039	4.3335	4.15039	3.66211	3.66211	3.479	-0.0305176	0.0305176	0.0305176	0.0305176	-0.0305176	-30.5176	-0.0305176	0	0.0610352	0.0305176	0
199.1	2.92969	2.74658	2.68555	2.38037	2.80762	4.15039	4.3335	4.15039	3.66211	3.66211	3.479	-0.0305176	0	0.0305176	-0.0610352	0.0305176	30.5176	-0.0610352	-0.0305176	0.0305176	0.0610352	0
199.2	2.86865	2.74658	2.68555	2.44141	2.80762	4.08936	4.3335	4.08936	3.66211	3.72314	3.54004	0.0305176	0.0305176	0	0.0305176	0.0305176	0	-0.0610352	0	0.0610352	0.0305176	0.0305176
199.3	2.86865	2.80762	2.56348	2.38037	2.80762	4.08936	4.27246	4.02832	3.60107	3.66211	3.479	0.0305176	0.0610352	0.0305176	-0.0305176	0.0305176	-61.0352	0	-0.0610352	0.0305176	0.0305176	0
199.4	2.92969	2.80762	2.50244	2.2583	2.86865	4.15039	4.15039	4.02832	3.60107	3.60107	3.479	-0.0305176	0.0305176	0.0915527	0	0	30.5176	0	-0.0305176	0	0.0305176	0
199.5	2.99072	2.80762	2.44141	2.13623	2.92969	4.21143	4.15039	3.96728	3.54004	3.54004	3.35693	0	-0.0305176	0.0610352	-0.0305176	-0.0305176	30.5176	-0.0305176	0.0305176	0	0.0610352	-0.0610352
199.6	3.11279	2.86865	2.44141	2.0752	3.05176	4.21143	4.15039	4.02832	3.41797	3.54004	3.2959	-0.0610352	0	0.0915527	-0.0610352	-0.0305176	30.5176	0	-0.0305176	0	0.0610352	0
199.7	3.17383	2.86865	2.50244	2.13623	3.05176	4.15039	4.21143	4.08936	3.35693	3.60107	3.2959	0	-0.0610352	0	-0.0915527	-0.0305176	30.5176	-0.0305176	-0.0305176	0.0610352	0.0915527	-0.0305176
199.8	3.17383	2.92969	2.56348	2.19727	2.99072	4.08936	4.21143	4.15039	3.41797	3.60107	3.35693	-0.0610352	-0.0305176	0.0915527	-0.0610352	0.0305176	0	-0.0305176	0	0.0610352	0.0305176	-0.0305176
[truncated: 8,004 more rows]

## Sheet: I46A-exp2
CsNa
﻿Time (ms)	Im_scaled (pA)	Im_scaled (pA)	Im_scaled (pA)	Im_scaled (pA)	Im_scaled (pA)	Im_scaled (pA)	Im_scaled (pA)	Im_scaled (pA)	Im_scaled (pA)	Im_scaled (pA)	Im_scaled (pA)	10_Vm (mV)	10_Vm (mV)	10_Vm (mV)	10_Vm (mV)	10_Vm (mV)	10_Vm (µV)	10_Vm (mV)	10_Vm (mV)	10_Vm (mV)	10_Vm (mV)	10_Vm (mV)
0.1	0.732422	0.305176	0.488281	0.610352	0.732422	0.671387	0.671387	0.488281	0.610352	0.549316	0.183105	0	0	0.0305176	0.0305176	0.0305176	30.5176	0.0915527	-0.0305176	-0.0305176	0.0610352	-0.0610352
0.2	0.671387	0.488281	0.488281	0.671387	0.732422	0.793457	0.610352	0.488281	0.671387	0.549316	0.305176	0	0	0	0.0305176	0	61.0352	0.0305176	0.0305176	0	0.0305176	-0.0305176
0.3	0.549316	0.549316	0.549316	0.671387	0.671387	0.854492	0.549316	0.549316	0.732422	0.549316	0.488281	0.0305176	0.0305176	0	-0.0305176	-0.0305176	61.0352	0.0305176	0	-0.0305176	0.0305176	-0.0305176
0.4	0.427246	0.610352	0.549316	0.732422	0.610352	0.915527	0.549316	0.610352	0.793457	0.427246	0.610352	0	0.0305176	0	-0.0305176	-0.0305176	30.5176	0	0.0305176	-0.0305176	0.0305176	-0.0305176
0.5	0.305176	0.549316	0.549316	0.671387	0.610352	0.854492	0.610352	0.671387	0.793457	0.244141	0.610352	0	0	0	-0.0305176	0	30.5176	0	-0.0305176	0.0305176	0	0
0.6	0.305176	0.549316	0.488281	0.732422	0.671387	0.732422	0.671387	0.732422	0.671387	0.12207	0.671387	0.0305176	0	0	-0.0305176	-0.0305176	0	0.0610352	0	0	0	0
0.7	0.366211	0.488281	0.488281	0.732422	0.732422	0.610352	0.732422	0.732422	0.549316	0.183105	0.732422	0.0305176	-0.0305176	0	0	-0.0305176	30.5176	0	-0.0305176	-0.0305176	0	-0.0305176
0.8	0.427246	0.427246	0.549316	0.793457	0.732422	0.610352	0.671387	0.732422	0.488281	0.305176	0.671387	-0.0305176	0	-0.0305176	0	0.0305176	-30.5176	0.0305176	0	-0.0305176	0.0305176	-0.0305176
0.9	0.488281	0.427246	0.549316	0.793457	0.732422	0.610352	0.732422	0.732422	0.427246	0.488281	0.610352	0.0305176	-0.0305176	0	0.0305176	-0.0305176	0	0.0305176	0	-0.0305176	0.0305176	0
1	0.549316	0.366211	0.488281	0.854492	0.671387	0.732422	0.732422	0.671387	0.488281	0.549316	0.549316	0.0610352	0	-0.0305176	0	-0.0610352	61.0352	0.0305176	0	-0.0610352	0	-0.0305176
1.1	0.549316	0.366211	0.488281	0.854492	0.671387	0.732422	0.732422	0.549316	0.610352	0.610352	0.549316	-0.0305176	0	0.0305176	0	0	30.5176	0	0	0.0305176	0.0305176	-0.0305176
1.2	0.427246	0.427246	0.488281	0.732422	0.732422	0.793457	0.671387	0.488281	0.732422	0.549316	0.549316	0	0.0305176	0	0	0	30.5176	0	0.0305176	0.0610352	-0.0305176	-0.0610352
1.3	0.244141	0.366211	0.549316	0.549316	0.671387	0.854492	0.671387	0.488281	0.854492	0.488281	0.549316	0	-0.0305176	0	0.0305176	0	0	0	-0.0305176	0	-0.0305176	-0.12207
1.4	0.0610352	0.427246	0.671387	0.427246	0.610352	0.915527	0.732422	0.488281	0.976562	0.488281	0.549316	0.0305176	0	0	-0.0610352	-0.0305176	0	0	0	0	0	-0.0610352
1.5	0	0.366211	0.671387	0.366211	0.488281	0.915527	0.732422	0.549316	0.976562	0.427246	0.549316	-0.0305176	0	0	0	-0.0305176	30.5176	0	-0.0305176	0	0.0305176	0
1.6	0	0.366211	0.671387	0.366211	0.488281	0.854492	0.671387	0.549316	0.976562	0.427246	0.549316	-0.0610352	-0.0305176	-0.0305176	-0.0610352	-0.0305176	0	0.0610352	-0.0305176	-0.0610352	0	-0.0305176
1.7	0	0.305176	0.671387	0.366211	0.488281	0.732422	0.610352	0.549316	0.976562	0.427246	0.427246	0.0610352	0.0305176	0	0	-0.0610352	-30.5176	0.0305176	-0.0305176	-0.0305176	-0.0305176	-0.0305176
1.8	0.183105	0.366211	0.671387	0.427246	0.549316	0.671387	0.610352	0.610352	1.0376	0.427246	0.366211	0.0305176	-0.0305176	0.0305176	0.0610352	0	-30.5176	0.0305176	0.0305176	0.0305176	-0.0305176	-0.0305176
1.9	0.305176	0.366211	0.610352	0.549316	0.610352	0.610352	0.549316	0.549316	0.915527	0.488281	0.366211	0.0305176	0.0305176	0	-0.0305176	0	-30.5176	0	-0.0305176	0.0305176	0.0305176	-0.0305176
2	0.305176	0.366211	0.488281	0.610352	0.610352	0.610352	0.549316	0.549316	0.793457	0.488281	0.488281	-0.0305176	-0.0305176	-0.0305176	-0.0305176	-0.0305176	30.5176	-0.0610352	0	0	-0.0305176	-0.0610352
2.1	0.244141	0.366211	0.488281	0.610352	0.671387	0.671387	0.549316	0.549316	0.671387	0.488281	0.549316	-0.0305176	0	-0.0610352	0	0	61.0352	-0.0305176	0.0610352	0	-0.0305176	-0.0915527
2.2	0.244141	0.366211	0.549316	0.488281	0.671387	0.732422	0.549316	0.610352	0.549316	0.488281	0.549316	0.0305176	0	0.0610352	0	-0.0305176	0	-0.0305176	0.0305176	-0.0305176	-0.0305176	-0.0305176
2.3	0.183105	0.366211	0.671387	0.366211	0.671387	0.793457	0.610352	0.732422	0.488281	0.549316	0.488281	-0.0610352	-0.0305176	0.0305176	-0.0610352	-0.0305176	-30.5176	-0.0305176	0	0	0	-0.0305176
2.4	0.183105	0.427246	0.671387	0.305176	0.732422	0.793457	0.671387	0.671387	0.488281	0.549316	0.427246	0	-0.0610352	-0.0610352	-0.0610352	-0.0305176	-30.5176	0	-0.0305176	-0.0305176	0.0305176	0.0305176
2.5	0.244141	0.427246	0.610352	0.305176	0.732422	0.793457	0.610352	0.549316	0.549316	0.549316	0.488281	-0.0305176	0	-0.0305176	-0.0915527	-0.0305176	-30.5176	0.0305176	0	0	0	-0.0305176
2.6	0.244141	0.366211	0.427246	0.183105	0.732422	0.732422	0.549316	0.366211	0.549316	0.366211	0.549316	0.0305176	0.0610352	-0.0305176	-0.0305176	-0.0305176	-61.0352	0.0915527	0	-0.0305176	0.0305176	-0.0610352
2.7	0.244141	0.366211	0.427246	0.12207	0.671387	0.671387	0.488281	0.244141	0.549316	0.244141	0.549316	0.0610352	0	-0.0915527	0.0305176	-0.0305176	30.5176	-0.0305176	0	0.0305176	0	-0.0915527
2.8	0.366211	0.366211	0.427246	0.183105	0.732422	0.671387	0.549316	0.305176	0.549316	0.244141	0.549316	0	0	-0.0305176	0	0	61.0352	0.0610352	-0.0610352	0	-0.0305176	-0.0610352
2.9	0.366211	0.427246	0.488281	0.244141	0.793457	0.732422	0.732422	0.488281	0.549316	0.366211	0.488281	0.0305176	0.0305176	-0.0305176	0.0305176	0	-30.5176	-0.0305176	0.0305176	-0.0305176	0.0305176	-0.0610352
3	0.366211	0.427246	0.488281	0.244141	0.915527	0.732422	0.793457	0.732422	0.549316	0.488281	0.488281	0	-0.0305176	0.0610352	-0.0610352	0.0305176	0	-0.0305176	0.0305176	0.0610352	0.0305176	0
3.1	0.366211	0.427246	0.488281	0.244141	0.915527	0.793457	0.854492	0.854492	0.549316	0.610352	0.427246	-0.0305176	0.0305176	-0.0610352	-0.0610352	0.0305176	-30.5176	-0.0305176	0	-0.0305176	0.0305176	0
3.2	0.305176	0.427246	0.488281	0.305176	0.915527	0.793457	0.915527	0.854492	0.549316	0.610352	0.427246	-0.0305176	0	-0.0305176	-0.0305176	0	-61.0352	-0.0305176	0	0.0305176	0	0
3.3	0.305176	0.549316	0.549316	0.427246	0.793457	0.793457	0.915527	0.793457	0.610352	0.610352	0.427246	0.0305176	-0.0305176	-0.0305176	-0.0915527	0.0305176	30.5176	0	-0.0305176	-0.0305176	0	0
3.4	0.244141	0.610352	0.610352	0.488281	0.732422	0.793457	0.915527	0.671387	0.671387	0.549316	0.488281	0	0	-0.0305176	-0.0305176	0	0	0.0305176	-0.0305176	-0.0610352	-0.0305176	-0.0305176
3.5	0.305176	0.610352	0.671387	0.549316	0.549316	0.854492	0.854492	0.610352	0.732422	0.488281	0.549316	0.0610352	-0.0305176	-0.0305176	0.0305176	-0.0305176	-30.5176	0.0305176	0	-0.0610352	0.0610352	-0.0610352
3.6	0.366211	0.610352	0.732422	0.549316	0.488281	0.915527	0.732422	0.549316	0.732422	0.427246	0.610352	0	-0.0305176	0	0.0305176	-0.0610352	0	-0.0610352	0.0305176	-0.0610352	0.12207	0.0305176
3.7	0.427246	0.671387	0.793457	0.549316	0.488281	0.976562	0.610352	0.549316	0.610352	0.427246	0.610352	0	0.0610352	0.0305176	0	0	0	-0.0305176	0	-0.0305176	-0.0305176	0
3.8	0.488281	0.732422	0.793457	0.549316	0.549316	0.976562	0.610352	0.549316	0.488281	0.488281	0.610352	0	0	0	0	0	0	-0.0305176	0.0305176	0.0610352	0	0
3.9	0.488281	0.732422	0.793457	0.549316	0.671387	0.976562	0.671387	0.549316	0.427246	0.549316	0.549316	-0.0305176	0.0610352	0.0610352	-0.0305176	0.0305176	0	0	0.0610352	0	0	-0.0305176
4	0.427246	0.732422	0.793457	0.549316	0.732422	0.976562	0.732422	0.610352	0.427246	0.610352	0.427246	-0.0305176	0	-0.0305176	0	0	0	0.0305176	-0.0610352	-0.0305176	-0.0305176	0
4.1	0.366211	0.671387	0.793457	0.610352	0.793457	0.915527	0.793457	0.671387	0.549316	0.610352	0.305176	-0.0305176	-0.0305176	0.0610352	-0.0610352	0	61.0352	-0.0305176	-0.0305176	-0.0915527	0	-0.0305176
4.2	0.366211	0.610352	0.854492	0.610352	0.793457	0.732422	0.976562	0.671387	0.610352	0.488281	0.244141	0	-0.0305176	0	0	-0.0305176	0	0	0	-0.0305176	-0.0305176	0
4.3	0.427246	0.549316	0.915527	0.610352	0.671387	0.610352	1.0376	0.610352	0.671387	0.427246	0.305176	0	0	0.0305176	0.0610352	-0.0305176	-30.5176	0	0	0	-0.0305176	0.0305176
4.4	0.427246	0.549316	0.976562	0.671387	0.610352	0.549316	1.09863	0.671387	0.793457	0.366211	0.488281	0	0	-0.0305176	0	-0.0305176	0	-0.0305176	-0.0305176	0	0.0305176	0.0305176
4.5	0.427246	0.610352	0.915527	0.732422	0.671387	0.549316	1.0376	0.732422	0.854492	0.427246	0.549316	0	0	-0.0610352	0.0305176	0.0305176	30.5176	0	0	0.0610352	0	0
4.6	0.366211	0.671387	0.854492	0.793457	0.793457	0.610352	1.0376	0.793457	0.915527	0.488281	0.549316	0.0305176	0	-0.0305176	0.0305176	0	30.5176	-0.0305176	0.0610352	0.0915527	-0.0305176	0
4.7	0.305176	0.671387	0.732422	0.854492	0.854492	0.671387	1.0376	0.854492	0.854492	0.549316	0.427246	-0.0305176	0.0305176	-0.0305176	0	0.0305176	-30.5176	0	0	0	-0.0610352	0.0305176
4.8	0.305176	0.610352	0.671387	0.793457	0.854492	0.549316	0.976562	0.915527	0.793457	0.610352	0.366211	-0.0305176	-0.0610352	0.0305176	0	0	-30.5176	-0.0305176	-0.0305176	0	0	0.0610352
4.9	0.427246	0.549316	0.671387	0.610352	0.915527	0.427246	0.854492	0.854492	0.732422	0.549316	0.427246	0	-0.0305176	0.0305176	-0.0305176	0	-30.5176	-0.0305176	-0.0305176	-0.0610352	0	0.0305176
5	0.671387	0.488281	0.610352	0.427246	0.854492	0.427246	0.793457	0.793457	0.671387	0.549316	0.427246	0.0305176	-0.0610352	-0.0305176	0.0305176	-0.0305176	-91.5527	0.0305176	-0.0610352	0	0.0305176	0.0305176
5.1	0.793457	0.488281	0.549316	0.244141	0.732422	0.488281	0.854492	0.793457	0.549316	0.488281	0.427246	0.0305176	-0.0305176	0	-0.0305176	-0.0610352	0	-0.0305176	0	-0.0305176	0	0.0305176
5.2	0.915527	0.488281	0.549316	0.244141	0.671387	0.671387	0.854492	0.793457	0.549316	0.427246	0.427246	-0.0915527	0.0305176	-0.0305176	0.0305176	0	-30.5176	0	-0.0305176	0.0305176	-0.0610352	-0.0305176
5.3	0.915527	0.549316	0.488281	0.244141	0.610352	0.793457	0.976562	0.732422	0.610352	0.366211	0.549316	-0.0305176	0	-0.0305176	0	0.0305176	0	-0.0610352	-0.0915527	0	-0.0305176	0.0305176
5.4	0.915527	0.488281	0.549316	0.183105	0.671387	0.915527	1.09863	0.732422	0.610352	0.305176	0.610352	0.0305176	0.0305176	-0.0305176	0.0305176	0.0610352	30.5176	0	-0.0305176	0	-0.0305176	-0.0305176
5.5	0.793457	0.488281	0.488281	0.183105	0.671387	0.915527	1.09863	0.671387	0.610352	0.244141	0.671387	-0.0610352	0.0305176	0	0	0.0305176	0	-0.0610352	0.0305176	0.0305176	-0.0305176	0
5.6	0.732422	0.488281	0.549316	0.244141	0.671387	0.915527	1.0376	0.610352	0.549316	0.305176	0.732422	-0.0610352	0	0	0	0.0305176	-61.0352	-0.0305176	0	0.0305176	-0.0610352	0
5.7	0.732422	0.549316	0.549316	0.305176	0.732422	0.976562	0.915527	0.488281	0.488281	0.305176	0.793457	-0.0305176	0.0305176	0.0610352	-0.0610352	0	-30.5176	-0.0305176	0	0	0	0.0305176
5.8	0.610352	0.610352	0.610352	0.305176	0.671387	0.976562	0.854492	0.366211	0.427246	0.305176	0.854492	0	0	-0.0610352	-0.0305176	0	-61.0352	-0.0305176	-0.0915527	0.0305176	-0.0305176	0.0305176
5.9	0.488281	0.671387	0.610352	0.305176	0.610352	0.915527	0.732422	0.366211	0.488281	0.366211	0.854492	-0.0305176	0	0	0.0305176	-0.0305176	-30.5176	0.0610352	-0.0305176	-0.0305176	0.0305176	0.0305176
6	0.366211	0.671387	0.671387	0.366211	0.610352	0.854492	0.671387	0.427246	0.549316	0.488281	0.793457	-0.0305176	-0.0305176	-0.0610352	0	0	-61.0352	0	-0.0915527	0	0.0305176	0
6.1	0.366211	0.610352	0.671387	0.488281	0.671387	0.793457	0.610352	0.671387	0.549316	0.610352	0.732422	0.0610352	-0.0305176	-0.0305176	0.0305176	-0.0610352	0	0	-0.0305176	0.0305176	-0.0305176	0
6.2	0.366211	0.549316	0.671387	0.610352	0.671387	0.732422	0.671387	0.793457	0.671387	0.671387	0.671387	-0.0305176	0	-0.0305176	0.0305176	0.0305176	-30.5176	0	0.0305176	0	-0.0305176	-0.0610352
6.3	0.366211	0.488281	0.549316	0.671387	0.610352	0.793457	0.671387	0.854492	0.793457	0.671387	0.610352	0	0.0305176	-0.0305176	0	0.0305176	0	-0.0305176	0.0305176	0	-0.0305176	0
6.4	0.366211	0.488281	0.549316	0.671387	0.549316	0.854492	0.671387	0.854492	0.854492	0.610352	0.488281	-0.0305176	0	0	-0.0305176	0.0305176	-30.5176	-0.0305176	-0.0305176	0.0610352	0.0305176	-0.0305176
6.5	0.427246	0.488281	0.549316	0.549316	0.549316	0.915527	0.610352	0.854492	0.915527	0.549316	0.427246	-0.0305176	0.0305176	-0.0305176	-0.0305176	-0.0305176	-30.5176	-0.0305176	0.0305176	0	0	0
6.6	0.427246	0.427246	0.610352	0.549316	0.488281	0.915527	0.671387	0.854492	0.915527	0.488281	0.366211	-0.0305176	0.0305176	-0.0305176	0.0305176	0	0	-0.0610352	-0.0610352	-0.0305176	0	-0.0305176
6.7	0.366211	0.366211	0.732422	0.549316	0.488281	0.915527	0.671387	0.854492	0.854492	0.488281	0.427246	0	-0.0305176	-0.0305176	-0.0305176	0.0305176	-61.0352	0	-0.0610352	-0.0305176	0	0.0305176
6.8	0.244141	0.427246	0.854492	0.610352	0.549316	0.915527	0.793457	0.854492	0.854492	0.549316	0.488281	-0.0305176	0	-0.0305176	0	0	-30.5176	-0.0305176	-0.0305176	0	0.0305176	0
6.9	0.183105	0.549316	0.915527	0.549316	0.671387	0.915527	0.793457	0.854492	0.854492	0.549316	0.549316	-0.0610352	-0.0610352	-0.0610352	0	0.0305176	-61.0352	0	0.0610352	-0.0305176	0	0
7	0.183105	0.549316	0.915527	0.488281	0.732422	0.915527	0.854492	0.793457	0.854492	0.549316	0.610352	0	0.0610352	-0.0610352	0.0305176	0	-30.5176	-0.0610352	0	0	0	0.0610352
7.1	0.183105	0.610352	0.793457	0.427246	0.732422	0.915527	0.854492	0.732422	0.976562	0.488281	0.610352	-0.0610352	-0.0305176	-0.0305176	-0.0305176	0	-30.5176	-0.0610352	-0.0305176	0.0305176	-0.0610352	0
7.2	0.244141	0.549316	0.732422	0.366211	0.671387	0.793457	0.793457	0.671387	0.976562	0.488281	0.671387	0	-0.0305176	-0.0305176	0	0	-30.5176	-0.0610352	0.0305176	0.0305176	-0.0610352	0.0610352
7.3	0.305176	0.610352	0.610352	0.427246	0.671387	0.671387	0.793457	0.610352	0.976562	0.549316	0.671387	-0.0305176	0.0305176	0	0.0305176	0	-30.5176	0	0	-0.0305176	-0.0305176	0.0305176
7.4	0.305176	0.671387	0.549316	0.488281	0.732422	0.610352	0.793457	0.610352	0.915527	0.610352	0.610352	0	-0.0610352	-0.0305176	0	0.0305176	0	-0.0305176	-0.0610352	0.0305176	0	0.0915527
7.5	0.244141	0.732422	0.549316	0.671387	0.793457	0.671387	0.732422	0.549316	0.854492	0.610352	0.671387	0	-0.0305176	-0.0305176	0.0305176	0	-61.0352	-0.0610352	-0.0305176	0.0305176	0	0.0915527
7.6	0.305176	0.671387	0.488281	0.793457	0.793457	0.671387	0.732422	0.488281	0.793457	0.610352	0.732422	-0.0305176	-0.0610352	0	0	0	-30.5176	-0.0305176	0	0	0.0305176	0.0610352
7.7	0.427246	0.610352	0.488281	0.854492	0.854492	0.732422	0.793457	0.549316	0.854492	0.488281	0.732422	-0.0305176	0	-0.0610352	0	-0.0305176	-61.0352	0	0	0	-0.0305176	0.0305176
7.8	0.488281	0.488281	0.610352	0.854492	0.854492	0.854492	0.793457	0.671387	0.854492	0.427246	0.610352	-0.0305176	-0.0305176	-0.0305176	0	-0.0305176	-30.5176	-0.0915527	-0.0305176	0	-0.0305176	0.0305176
7.9	0.488281	0.549316	0.671387	0.732422	0.854492	0.976562	0.793457	0.854492	0.854492	0.488281	0.549316	0.0610352	-0.0305176	-0.0610352	0.0305176	0	-30.5176	-0.0305176	0.0305176	0	-0.0610352	0
8	0.488281	0.549316	0.671387	0.610352	0.793457	0.976562	0.671387	0.976562	0.854492	0.610352	0.610352	0.0305176	0	-0.0305176	0.0305176	0	0	-0.0915527	0	0	-0.0305176	0.0305176
8.1	0.488281	0.610352	0.610352	0.549316	0.671387	0.976562	0.610352	0.976562	0.793457	0.671387	0.671387	-0.0305176	0.0305176	0.0610352	0.0305176	0	-61.0352	-0.0610352	-0.0305176	0	-0.0610352	0
8.2	0.488281	0.671387	0.610352	0.488281	0.610352	0.976562	0.549316	0.915527	0.732422	0.671387	0.732422	-0.0610352	0.0305176	0	-0.0305176	0	-30.5176	-0.0610352	0	-0.0610352	-0.0915527	0
8.3	0.549316	0.610352	0.610352	0.549316	0.488281	0.976562	0.610352	0.854492	0.671387	0.549316	0.732422	-0.0305176	0.0305176	0.0305176	-0.0305176	0	-91.5527	-0.0610352	0.0305176	-0.0305176	-0.0305176	0.0305176
8.4	0.671387	0.488281	0.671387	0.549316	0.366211	1.0376	0.610352	0.793457	0.610352	0.488281	0.671387	-0.0305176	-0.0305176	-0.0305176	0	0	-30.5176	0.0610352	-0.0305176	0	-0.0610352	0.0305176
8.5	0.732422	0.427246	0.732422	0.549316	0.305176	1.0376	0.610352	0.671387	0.610352	0.427246	0.610352	0	0	0.0305176	0.0305176	0	-61.0352	0	0	0	-0.0305176	0
8.6	0.793457	0.366211	0.732422	0.549316	0.305176	1.0376	0.610352	0.549316	0.671387	0.427246	0.488281	0.0305176	-0.0305176	0	0	0.0305176	-30.5176	0	0	-0.0610352	-0.0305176	0.0305176
8.7	0.793457	0.305176	0.671387	0.549316	0.427246	0.915527	0.610352	0.488281	0.793457	0.488281	0.549316	0	-0.0305176	0	0	0.0305176	-61.0352	-0.0305176	0	0	-0.0610352	-0.0305176
8.8	0.793457	0.305176	0.549316	0.610352	0.610352	0.732422	0.671387	0.427246	0.793457	0.488281	0.610352	-0.0915527	0.0305176	-0.0305176	0	0.0305176	-30.5176	-0.0610352	-0.0610352	0	0	-0.0305176
8.9	0.793457	0.366211	0.488281	0.732422	0.793457	0.610352	0.732422	0.427246	0.793457	0.488281	0.732422	-0.0610352	0	-0.0305176	0	0.0305176	-30.5176	-0.0305176	0	0.0305176	-0.0610352	0
9	0.671387	0.488281	0.427246	0.793457	0.793457	0.671387	0.732422	0.366211	0.793457	0.427246	0.732422	-0.0915527	0	-0.0305176	-0.0610352	0	0	-0.0610352	0.0305176	0	-0.0305176	0.0610352
9.1	0.488281	0.549316	0.488281	0.793457	0.732422	0.732422	0.854492	0.427246	0.915527	0.366211	0.793457	0	-0.0305176	0	-0.0305176	0	-61.0352	-0.0610352	0	0	-0.0305176	-0.0305176
9.2	0.366211	0.671387	0.488281	0.732422	0.732422	0.854492	0.915527	0.488281	0.976562	0.305176	0.854492	0.0305176	0	0.0305176	-0.0305176	-0.0305176	-30.5176	-0.0305176	-0.0305176	-0.0305176	-0.0305176	0
9.3	0.244141	0.732422	0.488281	0.549316	0.732422	0.915527	0.915527	0.671387	0.976562	0.244141	0.854492	-0.0305176	-0.0305176	0.0305176	0	0	-30.5176	-0.0305176	0	-0.0915527	-0.0305176	0
9.4	0.244141	0.732422	0.549316	0.305176	0.732422	0.854492	0.976562	0.793457	0.976562	0.305176	0.793457	0.0305176	0.0610352	-0.0305176	0	0	-122.07	0.0305176	0	0	-0.0610352	0.0305176
9.5	0.305176	0.610352	0.488281	0.12207	0.793457	0.732422	0.976562	0.854492	0.976562	0.366211	0.671387	-0.0610352	0	-0.0610352	-0.0305176	0	-30.5176	0	-0.0610352	0.0610352	-0.0305176	0.0305176
9.6	0.366211	0.427246	0.366211	0	0.793457	0.732422	0.854492	0.854492	0.976562	0.366211	0.488281	0	-0.0305176	-0.0610352	0	0.0305176	0	-0.0305176	-0.0305176	0.0305176	-0.0305176	0
9.7	0.427246	0.366211	0.244141	0.0610352	0.793457	0.793457	0.793457	0.732422	0.976562	0.427246	0.549316	0.0305176	0.0305176	-0.0305176	0.0305176	0	30.5176	-0.0305176	0.0305176	-0.0305176	0	0.0610352
9.8	0.366211	0.366211	0.244141	0.183105	0.793457	0.854492	0.732422	0.610352	0.976562	0.488281	0.610352	-0.0305176	0	0	0	0.0305176	0	-0.0305176	0.0305176	0	-0.0305176	0
9.9	0.244141	0.427246	0.366211	0.305176	0.793457	0.915527	0.671387	0.549316	1.0376	0.549316	0.671387	-0.0610352	0.0305176	0.0305176	-0.0305176	0.0305176	-30.5176	-0.0915527	0.0305176	-0.0610352	0	0.0305176
10	0.183105	0.488281	0.488281	0.427246	0.793457	0.915527	0.671387	0.610352	1.0376	0.610352	0.732422	0	0	0.0305176	0	0	-30.5176	-0.0610352	-0.0305176	0	0	0.0915527
10.1	0.12207	0.427246	0.610352	0.610352	0.854492	0.976562	0.671387	0.610352	1.15967	0.671387	0.732422	-0.0305176	-0.0610352	0	0.0305176	-0.0305176	30.5176	-0.0305176	-0.0305176	-0.0610352	0.0610352	0.0610352
10.2	0.12207	0.488281	0.671387	0.732422	0.793457	0.915527	0.610352	0.549316	1.15967	0.671387	0.610352	0.0305176	0	0	0	0	-61.0352	0	-0.0305176	-0.0610352	-0.0305176	0.0305176
10.3	0.183105	0.549316	0.610352	0.793457	0.732422	0.854492	0.610352	0.549316	1.09863	0.610352	0.549316	-0.0305176	0.0305176	-0.0305176	-0.0305176	0	-30.5176	0.0610352	0	0	0.0305176	0
10.4	0.244141	0.610352	0.488281	0.793457	0.732422	0.854492	0.610352	0.488281	0.915527	0.549316	0.488281	-0.0305176	-0.0610352	-0.0305176	0	0	0	0	0	0.0305176	0	0
10.5	0.305176	0.610352	0.366211	0.732422	0.732422	0.854492	0.671387	0.488281	0.610352	0.488281	0.488281	0	0.0305176	0	0.0305176	-0.0610352	61.0352	-0.0305176	-0.0305176	0	0	0.0305176
10.6	0.366211	0.610352	0.183105	0.732422	0.793457	0.854492	0.732422	0.488281	0.488281	0.488281	0.549316	-0.0305176	-0.0305176	0	0.0305176	0.0305176	-30.5176	-0.0305176	0.0305176	0	-0.0305176	-0.0610352
10.7	0.488281	0.671387	0.12207	0.671387	0.793457	0.854492	0.793457	0.549316	0.427246	0.488281	0.671387	0	0.0305176	-0.0305176	-0.0305176	0.0915527	61.0352	-0.0305176	0	0	0	0.0305176
10.8	0.610352	0.793457	0.183105	0.732422	0.854492	0.854492	0.915527	0.732422	0.610352	0.549316	0.671387	-0.0305176	-0.0305176	0	-0.0305176	-0.0305176	-30.5176	-0.0610352	-0.0305176	0.0305176	0	0.0915527
10.9	0.549316	0.732422	0.366211	0.732422	0.854492	0.854492	0.976562	0.915527	0.793457	0.610352	0.610352	0	0	0.0610352	0	0.0305176	0	0	-0.0915527	-0.0610352	0	0.0305176
11	0.427246	0.549316	0.427246	0.610352	0.793457	0.793457	0.854492	0.976562	0.854492	0.549316	0.427246	0.0305176	-0.0305176	0	-0.0305176	0	-30.5176	0.0305176	-0.0610352	0	-0.0305176	0.0305176
11.1	0.305176	0.366211	0.549316	0.488281	0.671387	0.671387	0.793457	0.854492	0.854492	0.488281	0.305176	0	-0.0610352	-0.0305176	0	-0.0305176	0	0.0305176	-0.0305176	-0.0305176	0.0305176	0
11.2	0.366211	0.305176	0.549316	0.488281	0.671387	0.671387	0.732422	0.671387	0.854492	0.427246	0.305176	0.0305176	-0.0305176	0	0.0305176	-0.0305176	0	0	0	0	0.0305176	0.0305176
11.3	0.427246	0.305176	0.549316	0.610352	0.671387	0.671387	0.671387	0.549316	0.793457	0.305176	0.366211	-0.0305176	-0.0610352	-0.0305176	0.0610352	0.0305176	-30.5176	0	0.0610352	0.0610352	-0.0305176	-0.0305176
11.4	0.427246	0.366211	0.488281	0.732422	0.732422	0.793457	0.610352	0.488281	0.793457	0.366211	0.366211	-0.0610352	-0.0610352	0	0	-0.0305176	30.5176	0	0.0305176	0.0305176	-0.0305176	0.0305176
11.5	0.427246	0.488281	0.427246	0.793457	0.732422	0.915527	0.549316	0.549316	0.732422	0.488281	0.427246	0.0305176	0.0305176	0	0.0305176	0.0305176	0	-0.0305176	0	0	-0.0305176	0.0915527
11.6	0.427246	0.610352	0.366211	0.732422	0.732422	0.915527	0.549316	0.549316	0.732422	0.732422	0.488281	-0.0305176	0.0305176	0.0305176	-0.0305176	0.0915527	0	0	-0.0305176	0.0305176	-0.0610352	-0.0305176
11.7	0.427246	0.671387	0.305176	0.671387	0.671387	0.915527	0.610352	0.610352	0.671387	0.793457	0.488281	-0.0610352	0	0	-0.0915527	0	0	-0.0610352	-0.0305176	0	-0.0610352	0.0305176
11.8	0.488281	0.610352	0.305176	0.549316	0.732422	0.793457	0.610352	0.671387	0.671387	0.732422	0.549316	0.0305176	-0.0610352	0	0	-0.0305176	0	0	0.0305176	-0.0305176	0	0
11.9	0.549316	0.488281	0.427246	0.488281	0.793457	0.610352	0.610352	0.671387	0.671387	0.671387	0.549316	-0.0305176	-0.0610352	0	0	-0.0305176	-30.5176	0.0610352	0	-0.0305176	0	-0.0305176
12	0.610352	0.427246	0.488281	0.488281	0.915527	0.549316	0.610352	0.610352	0.671387	0.732422	0.610352	-0.0610352	-0.0610352	0	0.0305176	-0.0305176	-30.5176	0	0	-0.0305176	0	0
12.1	0.671387	0.427246	0.549316	0.488281	0.915527	0.549316	0.671387	0.549316	0.671387	0.793457	0.671387	0.0305176	-0.0305176	-0.0305176	0.0305176	0	0	0	-0.0305176	0	0.0305176	-0.0305176
12.2	0.732422	0.427246	0.549316	0.610352	0.915527	0.610352	0.793457	0.549316	0.671387	0.854492	0.671387	0.0305176	0	-0.0305176	-0.0305176	0.0610352	-61.0352	0	0.0305176	0.0915527	-0.0305176	-0.0305176
12.3	0.671387	0.488281	0.488281	0.671387	0.854492	0.793457	0.854492	0.488281	0.671387	0.793457	0.549316	0	0	0.0305176	0	0	30.5176	0	0.0305176	0.0610352	-0.0610352	-0.0610352
12.4	0.610352	0.549316	0.488281	0.732422	0.732422	0.915527	0.854492	0.427246	0.671387	0.671387	0.427246	-0.0305176	0	-0.0305176	0	0.0305176	-30.5176	-0.0610352	-0.0305176	-0.0610352	-0.0610352	-0.0305176
12.5	0.549316	0.671387	0.549316	0.732422	0.610352	0.915527	0.793457	0.427246	0.671387	0.549316	0.305176	-0.0915527	-0.0305176	0	0	-0.0610352	-30.5176	-0.0305176	0.0305176	0	-0.0610352	0
12.6	0.610352	0.732422	0.671387	0.732422	0.610352	0.854492	0.671387	0.549316	0.671387	0.488281	0.305176	0	0.0305176	0	0	-0.0305176	-91.5527	0.0610352	0	-0.0305176	-0.0305176	-0.0305176
12.7	0.610352	0.671387	0.732422	0.732422	0.671387	0.793457	0.610352	0.610352	0.671387	0.427246	0.305176	-0.0915527	0	0	-0.0610352	-0.0305176	-61.0352	-0.0305176	-0.0305176	0.0305176	0	0
12.8	0.488281	0.549316	0.671387	0.793457	0.732422	0.732422	0.610352	0.610352	0.793457	0.427246	0.305176	0	0	-0.0610352	-0.0305176	-0.0305176	-30.5176	0	0.0305176	-0.0305176	0	-0.0305176
12.9	0.366211	0.427246	0.610352	0.732422	0.793457	0.671387	0.671387	0.549316	0.793457	0.366211	0.305176	0	0	-0.0305176	0.0610352	0.0305176	0	0.0305176	0	0.0305176	0	-0.0610352
13	0.305176	0.366211	0.549316	0.732422	0.854492	0.610352	0.732422	0.427246	0.793457	0.305176	0.244141	-0.0305176	0.0305176	0.0305176	0	-0.0305176	61.0352	0	0	0	0.0610352	-0.0305176
13.1	0.305176	0.427246	0.549316	0.671387	0.732422	0.610352	0.793457	0.427246	0.793457	0.305176	0.305176	0	0	0	0.0610352	0	30.5176	-0.0610352	0.0305176	-0.0610352	0	-0.0610352
13.2	0.366211	0.488281	0.610352	0.671387	0.671387	0.610352	0.854492	0.427246	0.732422	0.305176	0.366211	-0.0305176	0	0	0.0305176	0	30.5176	-0.0305176	0	0	0	-0.0305176
13.3	0.366211	0.488281	0.671387	0.488281	0.610352	0.610352	0.915527	0.488281	0.671387	0.183105	0.366211	0.0610352	0	0	-0.0305176	-0.0305176	30.5176	0.0305176	-0.0305176	0	0.0305176	-0.0305176
13.4	0.366211	0.488281	0.732422	0.305176	0.610352	0.671387	0.854492	0.488281	0.671387	0.183105	0.366211	-0.0610352	0	0.0610352	-0.0915527	-0.0305176	-30.5176	-0.0305176	0	-0.0305176	0	-0.0305176
13.5	0.366211	0.488281	0.671387	0.183105	0.671387	0.732422	0.793457	0.427246	0.671387	0.244141	0.305176	0.0305176	-0.0305176	-0.0610352	-0.0610352	-0.0610352	0	0	-0.0305176	0	0.0305176	0
13.6	0.427246	0.549316	0.549316	0.183105	0.732422	0.793457	0.671387	0.427246	0.671387	0.366211	0.244141	0.0305176	0	-0.0305176	0.0305176	-0.0305176	0	0	0.0305176	0.0305176	0.0305176	-0.0915527
13.7	0.427246	0.488281	0.488281	0.305176	0.732422	0.854492	0.549316	0.488281	0.610352	0.488281	0.244141	0.0305176	-0.0305176	0	0	-0.0305176	0	-0.0305176	0	-0.0610352	0.0610352	-0.0305176
13.8	0.366211	0.427246	0.427246	0.488281	0.732422	0.915527	0.427246	0.610352	0.488281	0.610352	0.244141	0.0305176	0	0	0.0305176	-0.0305176	0	0.0610352	0	-0.0305176	0.0305176	0
13.9	0.366211	0.366211	0.427246	0.671387	0.610352	0.854492	0.427246	0.732422	0.427246	0.610352	0.244141	-0.0305176	0	0	0	-0.0305176	30.5176	-0.0305176	0.0305176	0	0	-0.0305176
14	0.366211	0.427246	0.488281	0.671387	0.549316	0.854492	0.427246	0.793457	0.488281	0.488281	0.244141	0	0.0305176	0.0305176	-0.0305176	-0.0305176	61.0352	-0.0305176	0.0610352	0.0305176	0	-0.0305176
14.1	0.305176	0.427246	0.488281	0.549316	0.549316	0.793457	0.427246	0.793457	0.549316	0.427246	0.244141	0	0	0	-0.0915527	-0.0305176	30.5176	-0.0305176	0	0.0305176	0	-0.0305176
14.2	0.305176	0.427246	0.488281	0.488281	0.488281	0.793457	0.549316	0.732422	0.671387	0.366211	0.305176	-0.0305176	0.0610352	0	-0.0305176	-0.0610352	30.5176	0.0610352	0.0305176	0	-0.0305176	-0.0305176
14.3	0.366211	0.366211	0.488281	0.427246	0.427246	0.732422	0.610352	0.610352	0.732422	0.427246	0.366211	0	-0.0305176	0	-0.0305176	-0.0610352	-30.5176	-0.0305176	0	-0.0610352	0.0305176	-0.0305176
14.4	0.427246	0.366211	0.366211	0.366211	0.427246	0.793457	0.793457	0.549316	0.793457	0.427246	0.427246	0	0	-0.0305176	-0.0305176	-0.0915527	0	0.0610352	0	-0.0305176	0.0305176	0.0305176
14.5	0.549316	0.366211	0.305176	0.305176	0.366211	0.793457	0.793457	0.488281	0.793457	0.488281	0.488281	0	-0.0305176	0	-0.0305176	-0.0610352	0	0.0305176	-0.0610352	-0.0610352	0.0610352	-0.0610352
14.6	0.610352	0.366211	0.427246	0.183105	0.427246	0.793457	0.793457	0.427246	0.732422	0.610352	0.549316	0.0610352	0	0.0305176	0	-0.0305176	-30.5176	0.0610352	0	-0.0305176	0.0305176	0
14.7	0.671387	0.427246	0.549316	0.12207	0.488281	0.793457	0.732422	0.427246	0.732422	0.610352	0.549316	0	-0.0305176	0	0	0	30.5176	-0.0610352	0	-0.0305176	0	-0.0305176
14.8	0.671387	0.488281	0.671387	0.12207	0.610352	0.793457	0.732422	0.488281	0.793457	0.549316	0.488281	0	0.0610352	0.0305176	-0.0305176	-0.0305176	30.5176	0.0305176	0.0305176	0	0.0305176	0
14.9	0.671387	0.549316	0.671387	0.12207	0.671387	0.793457	0.732422	0.488281	0.915527	0.488281	0.488281	0	0.0305176	0.0610352	0	0	91.5527	0	0.0305176	-0.0305176	-0.0305176	-0.0305176
15	0.732422	0.610352	0.671387	0.244141	0.793457	0.793457	0.793457	0.427246	0.915527	0.427246	0.488281	-0.0610352	0.0305176	0.0305176	-0.0305176	-0.0610352	0	0.0305176	0	0.0305176	-0.0305176	0
15.1	0.671387	0.671387	0.732422	0.366211	0.793457	0.671387	0.793457	0.427246	0.976562	0.427246	0.427246	0.0610352	0	0	-0.0305176	-0.0305176	91.5527	0	0	-0.0305176	0	-0.0305176
15.2	0.488281	0.549316	0.732422	0.610352	0.793457	0.610352	0.793457	0.488281	0.915527	0.488281	0.366211	0	-0.0305176	0.0305176	0	-0.0305176	0	-0.0305176	0.0305176	0	0.0305176	-0.0305176
15.3	0.366211	0.427246	0.793457	0.732422	0.793457	0.671387	0.793457	0.549316	0.854492	0.549316	0.305176	0	0	0.0305176	-0.0305176	0	0	0	0.0305176	0	0.0915527	-0.0305176
15.4	0.244141	0.305176	0.732422	0.732422	0.793457	0.732422	0.732422	0.610352	0.732422	0.488281	0.305176	0	-0.0305176	-0.0305176	-0.0305176	-0.0305176	0	0.0305176	-0.0610352	0	0.0305176	0
15.5	0.183105	0.244141	0.549316	0.732422	0.793457	0.854492	0.610352	0.671387	0.610352	0.366211	0.305176	-0.0305176	0	0	0	0	61.0352	0.0305176	0	-0.0305176	0.0610352	-0.0610352
15.6	0.183105	0.305176	0.427246	0.732422	0.732422	0.915527	0.549316	0.793457	0.488281	0.244141	0.244141	0	0	0.0915527	0	0	30.5176	0.0305176	0.0305176	0.0305176	-0.0305176	-0.0610352
15.7	0.244141	0.305176	0.366211	0.732422	0.732422	0.915527	0.488281	0.793457	0.488281	0.183105	0.183105	0.0305176	-0.0305176	0.0305176	-0.0305176	-0.0305176	61.0352	0.0610352	0	0	0.0305176	-0.0305176
15.8	0.366211	0.366211	0.366211	0.610352	0.793457	0.915527	0.610352	0.854492	0.427246	0.183105	0.12207	0.0305176	0	0.0305176	0	0	0	0.0305176	0.0305176	0.0305176	-0.0305176	-0.0610352
15.9	0.488281	0.305176	0.366211	0.488281	0.854492	0.915527	0.671387	0.854492	0.427246	0.244141	0.183105	0	-0.0305176	0.0610352	-0.0305176	0	30.5176	0	0.0305176	-0.0305176	0	-0.0305176
16	0.549316	0.244141	0.366211	0.305176	0.793457	0.915527	0.671387	0.793457	0.427246	0.366211	0.305176	0	0	0.0305176	0	0.0305176	-30.5176	0	0.0305176	-0.0305176	-0.0305176	-0.0610352
16.1	0.488281	0.183105	0.366211	0.12207	0.671387	0.793457	0.671387	0.732422	0.366211	0.488281	0.427246	0	-0.0915527	-0.0305176	0.0305176	0.0305176	-30.5176	0.0305176	0	-0.0305176	0	0
[truncated: 9,841 more rows]

## Sheet: I46A-exp3
CsNa
[truncated: 10,003 more rows]

[truncated: 2 more sheets: I46A-exp4, I46A-exp5]
