# Supplementary material for: Differential ion dehydration energetics explains selectivity in the non-canonical lysosomal K+ channel TMEM175
Source: eLife. 2022 May 24;11:e75122. doi: 10.7554/eLife.75122 (PMC9129878; doi:10.7554/eLife.75122)
Supplement: Figure 5—source data 2. [file elife-75122-fig5-data2.zip › raw-data-Figure5_2/raw-data-Figure5-S3-I271A-AP-6.xlsx]

## Sheet: I271A-exp1
CsNa
﻿Time (ms)	Im_scaled (pA)	Im_scaled (pA)	Im_scaled (pA)	Im_scaled (pA)	Im_scaled (pA)	Im_scaled (pA)	Im_scaled (pA)	Im_scaled (pA)	Im_scaled (pA)	Im_scaled (pA)	Im_scaled (pA)	10_Vm (mV)	10_Vm (mV)	10_Vm (mV)	10_Vm (mV)	10_Vm (mV)	10_Vm (µV)	10_Vm (mV)	10_Vm (mV)	10_Vm (mV)	10_Vm (mV)	10_Vm (mV)
0.1	6.04248	5.85937	6.04248	6.04248	6.16455	6.10352	6.22559	6.34766	6.16455	6.46973	6.65283	0	-0.0305176	-0.0610352	0.0305176	-0.0305176	-30.5176	0	0	0	-0.0610352	0.0305176
0.2	5.98144	5.85937	6.04248	6.10352	6.10352	6.10352	6.22559	6.22559	6.16455	6.40869	6.5918	-0.0305176	0.0305176	0.0305176	0.0610352	-0.0305176	-61.0352	-0.0305176	0	0	0.0610352	0
0.3	5.98144	5.85937	6.04248	6.10352	6.04248	6.16455	6.22559	6.16455	6.22559	6.34766	6.46973	0.0305176	0.0305176	0.0915527	0.0305176	0	-30.5176	-0.0305176	0	-0.0305176	-0.0305176	-0.0305176
0.4	5.85937	5.92041	6.10352	6.16455	5.98144	6.16455	6.16455	6.16455	6.16455	6.34766	6.53076	-0.0610352	0	0	-0.0610352	0.0305176	30.5176	-0.0305176	0	0.0305176	0.0305176	-0.0610352
0.5	5.85937	5.92041	6.16455	6.10352	5.98144	6.16455	6.16455	6.16455	6.10352	6.46973	6.5918	0	0.0305176	0.0610352	0.0305176	0	30.5176	0	-0.0305176	0	0.0305176	-0.0305176
0.6	5.79834	5.85937	6.10352	6.10352	6.04248	6.22559	6.22559	6.22559	6.04248	6.53076	6.65283	0.0305176	0	-0.0305176	0	-0.0305176	0	-0.0305176	-0.0305176	-0.0305176	0.0305176	0.0305176
0.7	5.7373	5.85937	6.04248	6.04248	6.10352	6.28662	6.22559	6.22559	5.92041	6.53076	6.65283	0	0	0.0305176	0	-0.0915527	0	0	0.0305176	-0.0305176	-0.0305176	-0.0305176
0.8	5.67627	5.98144	6.04248	6.04248	6.22559	6.34766	6.28662	6.34766	5.98144	6.46973	6.65283	0.0305176	0.0305176	0	0.0305176	-0.0305176	0	0.0305176	0	-0.0610352	0	0.0305176
0.9	5.7373	6.16455	6.04248	6.10352	6.28662	6.34766	6.34766	6.40869	6.04248	6.34766	6.65283	0	0	0.0305176	0	0.0610352	0	0	0.0915527	0.0610352	0.0305176	0.0610352
1	5.79834	6.22559	6.04248	6.16455	6.28662	6.28662	6.34766	6.40869	6.16455	6.22559	6.65283	-0.0610352	0.0305176	0.0305176	0.0305176	0	-61.0352	0	0.0305176	0	0	0.0305176
1.1	5.85937	6.22559	6.16455	6.22559	6.22559	6.22559	6.28662	6.40869	6.16455	6.22559	6.53076	-0.0305176	0.0610352	0.0610352	0.0305176	0.0305176	-30.5176	0	0	0.0305176	0	0.0305176
1.2	5.92041	6.22559	6.22559	6.28662	6.16455	6.16455	6.10352	6.34766	6.10352	6.22559	6.40869	-0.0610352	0.0305176	-0.0305176	0	0.0305176	30.5176	-0.0305176	0	0.0305176	0	0.0305176
1.3	5.98144	6.22559	6.28662	6.34766	6.10352	6.10352	5.92041	6.34766	5.98144	6.22559	6.28662	0	0.0305176	0	-0.0305176	0	0	-0.0610352	0.0305176	0	0.0305176	0.0305176
1.4	5.92041	6.28662	6.28662	6.28662	6.10352	6.16455	5.7373	6.34766	5.98144	6.22559	6.28662	0.0305176	-0.0305176	0	-0.0305176	0	-30.5176	-0.0610352	0.0305176	0	-0.0305176	-0.0305176
1.5	5.79834	6.22559	6.28662	6.28662	6.10352	6.28662	5.61523	6.40869	5.98144	6.22559	6.40869	0	0	-0.0305176	0	0	-30.5176	-0.0610352	0.0305176	-0.0610352	0	0
1.6	5.67627	6.16455	6.22559	6.34766	6.04248	6.28662	5.67627	6.46973	5.98144	6.22559	6.46973	0.0305176	0	0.0610352	0	0	30.5176	0.0305176	-0.0305176	-0.0610352	0	0
1.7	5.67627	6.10352	6.22559	6.46973	6.10352	6.22559	5.7373	6.40869	5.92041	6.22559	6.5918	0	0.0305176	0	-0.0305176	-0.0305176	30.5176	0	0	0	-0.0305176	0.0305176
1.8	5.7373	6.10352	6.28662	6.65283	6.22559	6.10352	5.79834	6.40869	5.92041	6.22559	6.65283	0.0610352	0.0305176	0	0.0305176	0	0	0.0305176	0.0305176	0.0610352	0	0.0305176
1.9	5.79834	6.16455	6.34766	6.65283	6.34766	6.10352	5.85937	6.40869	5.98144	6.22559	6.71387	-0.0305176	0.0305176	0	-0.0305176	0.0610352	-61.0352	0.0305176	0.0610352	-0.0305176	0	0.0610352
2	5.85937	6.16455	6.34766	6.5918	6.34766	6.10352	5.85937	6.40869	6.04248	6.16455	6.71387	0.0305176	0.0305176	-0.0305176	0	0.0610352	0	0	0.0305176	-0.0305176	-0.0305176	0.0305176
2.1	5.79834	6.10352	6.28662	6.46973	6.34766	6.10352	5.98144	6.40869	6.16455	6.16455	6.71387	-0.0610352	-0.0305176	0	-0.0610352	0	0	-0.0305176	0.0305176	0.0305176	-0.0305176	0
2.2	5.7373	6.04248	6.10352	6.34766	6.34766	6.10352	5.98144	6.46973	6.22559	6.10352	6.71387	0.0305176	0	0	-0.0610352	0.0305176	30.5176	0	0	0	0.0305176	0
2.3	5.61523	6.04248	5.98144	6.28662	6.28662	6.22559	5.98144	6.53076	6.28662	6.10352	6.5918	-0.0305176	0	0	-0.0610352	0	0	0	0.0305176	-0.0305176	0.0610352	0.0305176
2.4	5.5542	6.04248	6.04248	6.28662	6.22559	6.34766	5.98144	6.53076	6.28662	6.10352	6.53076	0	-0.0610352	-0.0305176	-0.0305176	0.0305176	61.0352	0.0305176	-0.0305176	-0.0305176	0.0305176	0.0305176
2.5	5.5542	6.04248	6.16455	6.34766	6.04248	6.34766	5.98144	6.40869	6.22559	6.16455	6.53076	0.0915527	0	0	-0.0610352	0.0305176	0	0	0	-0.0915527	-0.0305176	0.0305176
2.6	5.61523	6.04248	6.28662	6.40869	5.98144	6.28662	6.04248	6.34766	6.16455	6.22559	6.53076	0	0	0	0	0.0915527	-30.5176	-0.0305176	0.0305176	-0.0305176	-0.0610352	0.0305176
2.7	5.61523	6.04248	6.40869	6.46973	5.98144	6.28662	6.04248	6.22559	6.16455	6.16455	6.53076	0	0.0305176	0.0610352	-0.0305176	0	-61.0352	-0.0305176	0.0305176	0.0305176	-0.0305176	0.0305176
2.8	5.67627	5.98144	6.40869	6.40869	6.04248	6.28662	6.16455	6.22559	6.16455	6.16455	6.53076	0	0.0610352	0.0305176	0.0305176	0.0610352	-61.0352	-0.0305176	0.0610352	0	-0.0305176	0
2.9	5.7373	5.85937	6.40869	6.28662	6.16455	6.22559	6.22559	6.28662	6.10352	6.28662	6.5918	0	0.0305176	0.0610352	-0.0305176	0.0915527	-30.5176	-0.0305176	0.0610352	0	0.0305176	0.0610352
3	5.92041	5.85937	6.28662	6.10352	6.22559	6.16455	6.22559	6.34766	6.10352	6.28662	6.5918	0	0.0305176	0	0.0305176	0.0610352	61.0352	-0.0305176	-0.0305176	-0.0305176	-0.0915527	0
3.1	5.98144	5.92041	6.16455	6.04248	6.22559	6.16455	6.16455	6.40869	6.16455	6.28662	6.5918	0	0	-0.0610352	-0.0610352	0.0610352	30.5176	0.0305176	0	-0.0305176	0	0.0305176
3.2	6.04248	6.04248	6.10352	6.04248	6.22559	6.16455	6.16455	6.40869	6.16455	6.34766	6.53076	-0.0305176	0.0610352	0.0305176	0	0.0305176	0	0.0305176	-0.0610352	-0.0305176	0.0305176	0
3.3	6.04248	6.04248	6.04248	6.16455	6.22559	6.28662	6.22559	6.46973	6.16455	6.34766	6.46973	0	0	-0.0305176	-0.0305176	0	-30.5176	0.0305176	-0.0305176	-0.0915527	-0.0305176	0.0610352
3.4	5.92041	6.04248	5.98144	6.22559	6.28662	6.40869	6.28662	6.40869	6.16455	6.34766	6.46973	0	0.0305176	0.0305176	-0.0610352	0.0305176	-30.5176	-0.0305176	-0.0305176	-0.0915527	-0.0305176	0
3.5	5.85937	6.04248	5.98144	6.28662	6.28662	6.40869	6.34766	6.40869	6.10352	6.28662	6.53076	-0.0305176	0.0305176	0.0305176	-0.0305176	0.0305176	-30.5176	-0.0305176	0.0305176	0	-0.0305176	0.0610352
3.6	5.85937	6.04248	6.04248	6.34766	6.34766	6.46973	6.34766	6.46973	5.98144	6.28662	6.5918	0.0305176	0.0305176	0.0305176	0	-0.0305176	-61.0352	-0.0915527	0.0610352	0.0610352	-0.0305176	0.0610352
3.7	5.92041	6.10352	6.04248	6.46973	6.40869	6.53076	6.22559	6.53076	5.92041	6.28662	6.53076	-0.0610352	0.0610352	0	-0.0305176	0.0305176	-30.5176	0	0.0305176	-0.0305176	0.0305176	0.0305176
3.8	5.85937	6.10352	6.04248	6.46973	6.34766	6.46973	6.04248	6.53076	5.92041	6.28662	6.5918	-0.0305176	0.0610352	-0.0305176	-0.0305176	0.0915527	-30.5176	-0.0305176	0.0610352	0	-0.0610352	0
3.9	5.85937	6.10352	5.98144	6.46973	6.28662	6.40869	5.79834	6.53076	5.98144	6.22559	6.5918	-0.0305176	0	-0.0305176	-0.0610352	0	-30.5176	-0.0305176	0.0305176	-0.0305176	-0.0305176	0
4	5.79834	6.10352	5.98144	6.46973	6.16455	6.28662	5.7373	6.53076	6.04248	6.22559	6.5918	0.0305176	0.0305176	0.0305176	-0.0305176	0	-30.5176	-0.0305176	0	-0.0610352	-0.0305176	0.0305176
4.1	5.7373	6.04248	5.98144	6.46973	5.98144	6.16455	5.79834	6.53076	6.10352	6.22559	6.5918	0	0.0610352	-0.0305176	0	-0.0305176	0	0	0.0305176	-0.0610352	-0.0610352	0
4.2	5.79834	6.04248	5.92041	6.46973	5.92041	6.16455	5.79834	6.46973	6.10352	6.22559	6.46973	0	0	-0.0610352	0	0.0305176	0	0	0	-0.0610352	0	0.0610352
4.3	5.79834	5.98144	5.98144	6.34766	5.98144	6.34766	5.85937	6.46973	6.04248	6.22559	6.28662	-0.0610352	0.0915527	0	-0.0305176	0.0610352	-30.5176	0.0305176	0.0610352	-0.0915527	0.0610352	0.0915527
4.4	5.7373	6.04248	5.98144	6.22559	6.10352	6.53076	5.92041	6.53076	5.98144	6.16455	6.28662	-0.0305176	0.0305176	0.0305176	0.0305176	0.0610352	-30.5176	-0.0305176	0	-0.0305176	0	0.0610352
4.5	5.61523	6.04248	6.04248	6.22559	6.34766	6.5918	6.04248	6.53076	5.92041	6.04248	6.40869	-0.0305176	0.0610352	0.0305176	0	0	-30.5176	-0.0915527	0.0915527	0.0305176	0.0305176	0.0610352
4.6	5.49316	6.04248	6.04248	6.22559	6.5918	6.53076	6.10352	6.53076	5.92041	5.92041	6.5918	0	0	0	0	0	-30.5176	-0.0305176	0	0	0.0305176	0
4.7	5.5542	6.04248	5.98144	6.22559	6.65283	6.53076	6.16455	6.53076	5.98144	5.92041	6.71387	0	0	0	0	0.0610352	0	-0.0305176	0.0610352	-0.0915527	0	0.0305176
4.8	5.7373	6.04248	6.04248	6.22559	6.65283	6.40869	6.16455	6.65283	6.10352	5.98144	6.7749	0	0	0	-0.0610352	0.0305176	0	0	0.0305176	-0.0305176	0.0305176	0
4.9	5.85937	6.10352	6.10352	6.10352	6.53076	6.40869	5.98144	6.65283	6.16455	6.10352	6.7749	0.0305176	0	0.0305176	0.0305176	0	30.5176	-0.0305176	0.0305176	-0.0610352	0	0.0305176
5	5.98144	6.16455	6.10352	6.10352	6.40869	6.46973	5.85937	6.65283	6.16455	6.10352	6.71387	0	0	0.0305176	0.0305176	0.0305176	0	0.0610352	0	-0.0915527	-0.0305176	0.0305176
5.1	6.04248	6.16455	6.22559	6.10352	6.28662	6.46973	5.79834	6.53076	6.16455	6.04248	6.65283	0	0.0305176	-0.0305176	-0.0305176	0.0610352	0	0	-0.0305176	-0.0305176	-0.0305176	0.0915527
5.2	6.10352	6.16455	6.40869	6.16455	6.16455	6.40869	5.79834	6.40869	6.22559	5.98144	6.5918	0	0.0305176	0.0305176	-0.0305176	0.0610352	0	-0.0610352	0.0610352	-0.0915527	-0.0610352	0.0305176
5.3	6.16455	6.10352	6.53076	6.22559	6.10352	6.34766	5.79834	6.34766	6.28662	5.92041	6.46973	-0.0610352	0	0.0305176	-0.0610352	0.0305176	61.0352	-0.0610352	0.0305176	-0.0305176	0	0
5.4	6.16455	6.16455	6.53076	6.22559	6.10352	6.28662	5.85937	6.34766	6.22559	5.92041	6.53076	-0.0305176	0.0305176	0	-0.0610352	-0.0610352	-30.5176	-0.0610352	0.0610352	0.0915527	0	0
5.5	6.16455	6.16455	6.40869	6.22559	6.10352	6.34766	5.92041	6.34766	6.16455	5.98144	6.53076	0	0.0305176	0	-0.0305176	0	-30.5176	0	0.0305176	-0.0305176	0.0305176	0
5.6	6.04248	6.16455	6.28662	6.34766	6.10352	6.46973	6.04248	6.40869	6.10352	6.04248	6.53076	0.0915527	0	0	-0.0305176	0.0610352	0	0	0.0305176	0.0305176	0.0305176	0
5.7	5.92041	6.16455	6.22559	6.40869	6.16455	6.5918	6.04248	6.53076	5.98144	6.10352	6.46973	0.0305176	0.0305176	0.0305176	0	0.0610352	-30.5176	0.0305176	-0.0305176	-0.0305176	0	0.0305176
5.8	5.92041	6.04248	6.16455	6.40869	6.22559	6.65283	6.04248	6.5918	5.92041	6.16455	6.40869	0	0	0	-0.0305176	0.0305176	30.5176	0	-0.0305176	-0.0610352	-0.0610352	0.0610352
5.9	5.98144	5.98144	6.10352	6.28662	6.22559	6.53076	5.98144	6.65283	5.98144	6.22559	6.40869	0	0	0.0305176	-0.0305176	0.0610352	61.0352	0.0305176	0.0305176	-0.0305176	-0.0610352	0
6	5.98144	5.98144	6.10352	6.22559	6.16455	6.40869	5.92041	6.5918	6.04248	6.22559	6.40869	-0.0305176	0	0.0305176	0	0.0305176	0	0	0.0305176	0	-0.0305176	0
6.1	5.92041	6.04248	6.16455	6.16455	6.04248	6.28662	5.85937	6.53076	6.04248	6.28662	6.46973	0.0305176	0.0305176	0.0305176	0	0.0305176	0	0	0	0.0610352	0	0.0305176
6.2	5.92041	6.10352	6.28662	6.10352	5.98144	6.22559	5.85937	6.46973	6.04248	6.40869	6.53076	0.0305176	0.0610352	-0.0305176	0	0.0610352	-61.0352	-0.0305176	0	0.0305176	0	0.0610352
6.3	5.85937	6.10352	6.28662	6.16455	5.85937	6.16455	5.85937	6.46973	6.04248	6.53076	6.53076	-0.0305176	0	0.0610352	0	0.0915527	-30.5176	-0.0305176	-0.0610352	0	0.0305176	0.0305176
6.4	5.85937	6.16455	6.28662	6.28662	5.79834	6.16455	5.85937	6.46973	6.04248	6.53076	6.53076	-0.0305176	0	0.0305176	0	0.0305176	30.5176	-0.0305176	0.0305176	-0.0305176	-0.0305176	0
6.5	5.85937	6.22559	6.22559	6.34766	5.85937	6.22559	5.92041	6.46973	6.04248	6.46973	6.53076	0.0610352	-0.0610352	-0.0305176	-0.0305176	0	-30.5176	-0.0305176	0	0	-0.0305176	0.0305176
6.6	5.98144	6.22559	6.16455	6.34766	5.98144	6.28662	5.92041	6.46973	6.04248	6.40869	6.53076	0.0305176	0	0	0.0305176	0	61.0352	0.0305176	0.0305176	-0.0305176	0.0305176	0
6.7	5.98144	6.16455	6.16455	6.34766	6.04248	6.40869	5.98144	6.40869	6.04248	6.34766	6.5918	0	0.0305176	0.0305176	0.0305176	0.0305176	0	0	-0.0305176	-0.0305176	0	-0.0305176
6.8	5.98144	6.04248	6.16455	6.28662	6.04248	6.40869	5.98144	6.34766	5.98144	6.28662	6.65283	0	0.0610352	0	0.0610352	0.0305176	0	-0.0305176	-0.0305176	0	-0.0610352	0.0305176
6.9	6.04248	5.98144	6.22559	6.22559	6.10352	6.34766	5.98144	6.34766	5.85937	6.22559	6.7749	-0.0610352	0.0305176	0.0305176	0	0.0305176	-61.0352	-0.0610352	0	0	0.0305176	0
7	6.04248	5.92041	6.22559	6.22559	6.04248	6.28662	5.98144	6.34766	5.79834	6.10352	6.7749	0.0305176	-0.0305176	0	-0.0305176	0	-30.5176	-0.0610352	0	0	0.0610352	0.0610352
7.1	6.04248	5.98144	6.22559	6.22559	5.98144	6.28662	5.92041	6.34766	5.7373	5.98144	6.7749	-0.0305176	0.0305176	0	-0.0305176	0	-30.5176	-0.0305176	0	-0.0305176	0	-0.0305176
7.2	5.98144	6.04248	6.10352	6.28662	5.85937	6.34766	5.98144	6.34766	5.92041	6.04248	6.7749	0.0305176	0	0.0610352	0	0	30.5176	-0.0305176	0	-0.0305176	-0.0305176	0.0305176
7.3	5.98144	6.10352	6.04248	6.40869	5.85937	6.46973	6.10352	6.28662	6.10352	6.10352	6.71387	0	0	0.0305176	-0.0305176	-0.0610352	30.5176	-0.0305176	-0.0305176	-0.0610352	0.0610352	-0.0915527
7.4	6.04248	6.16455	6.10352	6.53076	5.85937	6.46973	6.16455	6.22559	6.22559	6.16455	6.5918	-0.0305176	0	-0.0305176	0	-0.0305176	0	0.0305176	-0.0610352	-0.0305176	0.0305176	0
7.5	6.22559	6.22559	6.10352	6.46973	5.79834	6.34766	6.10352	6.16455	6.16455	6.16455	6.46973	0	0.0305176	0.0305176	0	0	0	0	-0.0610352	0	0	0
7.6	6.22559	6.22559	6.10352	6.34766	5.7373	6.28662	6.04248	6.16455	6.16455	6.22559	6.34766	0	0	-0.0305176	0.0915527	0	-30.5176	-0.0610352	0	0	-0.0305176	0.0305176
7.7	6.16455	6.10352	6.10352	6.16455	5.79834	6.16455	5.98144	6.34766	6.16455	6.28662	6.34766	-0.0915527	0	0.0305176	0.0915527	0.0305176	-61.0352	-0.0305176	0.0305176	0	0.0305176	0.0305176
7.8	5.98144	6.04248	6.10352	6.16455	5.92041	6.16455	5.92041	6.46973	6.16455	6.22559	6.40869	0.0305176	0	-0.0305176	0	0	-30.5176	-0.0610352	0.0610352	0	0	0
7.9	5.85937	5.98144	6.16455	6.22559	5.98144	6.22559	5.92041	6.53076	6.10352	6.16455	6.5918	0.0305176	0.0305176	0.0305176	0	0	-30.5176	-0.0305176	0.0305176	-0.0305176	0	-0.0610352
8	5.79834	5.98144	6.22559	6.28662	6.04248	6.34766	5.92041	6.53076	6.10352	6.10352	6.71387	-0.0610352	0.0305176	-0.0305176	-0.0305176	-0.0610352	0	0.0305176	0.0305176	0.0610352	0.0305176	0
8.1	5.79834	5.98144	6.16455	6.34766	6.04248	6.46973	5.92041	6.46973	6.04248	6.10352	6.7749	-0.0305176	0.0610352	-0.0305176	0	0	30.5176	0.0915527	-0.0305176	0.0305176	0.0305176	0
8.2	5.85937	5.98144	5.98144	6.40869	6.10352	6.53076	5.92041	6.46973	6.04248	6.10352	6.7749	0.0305176	0.0915527	-0.0305176	0.0305176	0.0305176	30.5176	0.0305176	-0.0305176	0	0	0
8.3	5.85937	5.98144	5.85937	6.40869	6.16455	6.46973	5.98144	6.46973	5.98144	6.16455	6.71387	0.0305176	-0.0305176	-0.0305176	0.0305176	-0.0305176	0	0.0915527	0	-0.0305176	-0.0305176	0
8.4	5.92041	5.98144	5.79834	6.46973	6.28662	6.53076	5.98144	6.40869	6.04248	6.16455	6.65283	0	0	0.0305176	0	0	-30.5176	0	-0.0610352	-0.0610352	-0.0305176	0.0305176
8.5	5.92041	5.98144	5.79834	6.46973	6.28662	6.53076	5.98144	6.34766	6.16455	6.16455	6.53076	0	0	0.0610352	-0.0305176	0.0305176	0	-0.0610352	0.0610352	-0.0610352	-0.0610352	0
8.6	5.85937	6.04248	5.92041	6.53076	6.28662	6.53076	6.04248	6.34766	6.16455	6.16455	6.5918	0	0	0.0305176	-0.0610352	-0.0305176	-30.5176	0.0305176	0.0915527	0.0305176	0.0305176	0
8.7	5.7373	6.10352	5.98144	6.53076	6.28662	6.46973	6.04248	6.28662	6.10352	6.22559	6.71387	-0.0305176	0	-0.0305176	-0.0610352	0	30.5176	0	0.0305176	0.0610352	0	-0.0305176
8.8	5.7373	6.16455	6.10352	6.46973	6.16455	6.34766	6.10352	6.34766	6.04248	6.22559	6.83594	0	0.0305176	-0.0305176	0.0305176	-0.0305176	61.0352	0	0	0.0305176	0	-0.0305176
8.9	5.67627	6.16455	6.22559	6.40869	6.04248	6.22559	6.16455	6.40869	6.04248	6.10352	6.83594	0	0	0	0	0.0610352	30.5176	0	-0.0305176	0.0305176	0.0915527	-0.0305176
9	5.67627	6.10352	6.28662	6.28662	5.92041	6.22559	6.16455	6.53076	6.10352	6.04248	6.71387	0	-0.0305176	-0.0305176	0	0.0305176	61.0352	0.0305176	0	0	0	-0.0305176
9.1	5.79834	6.10352	6.28662	6.16455	5.79834	6.34766	6.04248	6.5918	6.16455	5.98144	6.5918	0.0305176	-0.0305176	0.0915527	0.0305176	0	0	0.0305176	0	0	0	-0.0305176
9.2	5.85937	6.04248	6.22559	6.16455	5.79834	6.34766	5.98144	6.65283	6.16455	5.98144	6.5918	0.0305176	-0.0305176	0	-0.0305176	0.0610352	61.0352	0.0305176	-0.0305176	-0.0610352	-0.0305176	-0.0305176
9.3	5.92041	6.04248	6.16455	6.22559	5.79834	6.28662	5.92041	6.5918	6.04248	5.98144	6.5918	-0.0610352	0.0305176	0	0	0.0305176	30.5176	-0.0305176	0.0305176	0.0305176	-0.0305176	0
9.4	5.92041	6.10352	6.16455	6.28662	5.85937	6.22559	5.92041	6.40869	5.79834	5.98144	6.5918	-0.0305176	0.0305176	0	0.0305176	0	0	0.0305176	0.0305176	0.0915527	-0.0305176	0.0610352
9.5	5.98144	6.16455	6.16455	6.22559	5.98144	6.16455	5.92041	6.22559	5.67627	5.98144	6.5918	0.0305176	0	-0.0610352	0	0.0305176	-30.5176	0	0.0915527	0.0305176	-0.0305176	-0.0305176
9.6	5.92041	6.22559	6.22559	6.16455	6.16455	6.10352	5.92041	6.16455	5.67627	5.98144	6.65283	0.0305176	0	0	0	0	0	0	-0.0305176	0.0305176	0.0305176	0
9.7	5.92041	6.22559	6.28662	6.16455	6.16455	6.04248	5.98144	6.16455	5.79834	5.92041	6.71387	0.0305176	-0.0305176	-0.0610352	-0.0305176	-0.0305176	0	0	0.0305176	0	-0.0305176	-0.0305176
9.8	5.92041	6.16455	6.28662	6.04248	6.16455	6.04248	6.04248	6.28662	5.92041	5.92041	6.71387	0.0610352	-0.0305176	-0.0305176	0	0.0305176	30.5176	-0.0305176	0.0305176	0	-0.0305176	-0.0305176
9.9	5.92041	6.10352	6.22559	5.98144	6.04248	6.16455	6.10352	6.28662	6.04248	5.98144	6.71387	0	-0.0305176	0	0.0305176	-0.0305176	30.5176	0.0610352	-0.0305176	-0.0305176	0	-0.0305176
10	5.92041	5.98144	6.10352	6.10352	5.92041	6.28662	6.10352	6.34766	6.04248	6.04248	6.65283	0	0	0	0.0610352	0	30.5176	0	-0.0305176	0	-0.0305176	0
10.1	5.85937	5.98144	6.04248	6.22559	5.85937	6.28662	6.04248	6.34766	5.98144	6.22559	6.65283	0	0.0305176	0	0.0610352	0.0305176	0	0.0305176	-0.0305176	0	-0.0305176	-0.0610352
10.2	5.79834	6.10352	5.92041	6.34766	5.92041	6.16455	5.98144	6.34766	5.98144	6.34766	6.65283	-0.0305176	0.0305176	-0.0305176	0	0.0305176	-61.0352	-0.0305176	0	0	-0.0305176	0
10.3	5.7373	6.22559	5.92041	6.40869	6.04248	6.10352	5.98144	6.34766	6.04248	6.46973	6.65283	-0.0305176	0	0	0.0305176	-0.0305176	-30.5176	-0.0305176	0	0.0915527	0.0610352	0
10.4	5.7373	6.22559	5.92041	6.40869	6.16455	6.10352	6.04248	6.40869	6.04248	6.46973	6.65283	0.0915527	0	-0.0305176	-0.0305176	-0.0305176	-91.5527	0	0.0305176	0.0305176	0	0.0305176
10.5	5.7373	6.16455	6.10352	6.34766	6.22559	6.16455	6.04248	6.46973	5.98144	6.40869	6.65283	0	0	-0.0305176	0	-0.0610352	-30.5176	0	0	0.0305176	0.0610352	-0.0305176
10.6	5.7373	6.16455	6.22559	6.28662	6.16455	6.22559	5.98144	6.46973	5.85937	6.28662	6.5918	0.0305176	0.0305176	-0.0610352	-0.0610352	-0.0610352	-30.5176	0	0.0305176	0.0305176	-0.0305176	-0.0305176
10.7	5.61523	6.22559	6.22559	6.22559	6.10352	6.34766	5.92041	6.46973	5.67627	6.22559	6.5918	0.0305176	0.0305176	-0.0305176	0.0305176	0	0	0.0305176	-0.0305176	-0.0305176	0	-0.0610352
10.8	5.5542	6.16455	6.10352	6.16455	5.98144	6.28662	5.98144	6.40869	5.5542	6.16455	6.46973	0.0305176	-0.0305176	-0.0305176	0.0915527	-0.0610352	30.5176	0.0305176	0	0	-0.0305176	0
10.9	5.67627	6.16455	5.98144	6.22559	5.85937	6.16455	5.98144	6.28662	5.49316	6.16455	6.34766	0.0305176	0.0610352	-0.0305176	0.0610352	-0.0305176	0	0	-0.0305176	0	0	-0.0305176
11	5.79834	6.16455	5.98144	6.28662	5.79834	6.04248	5.92041	6.16455	5.61523	6.16455	6.34766	0	0	0.0305176	0	0.0305176	-30.5176	-0.0305176	0.0305176	0	-0.0305176	0
11.1	5.98144	6.10352	6.04248	6.28662	5.79834	5.98144	5.98144	6.10352	5.7373	6.04248	6.46973	0	0.0305176	0	0.0305176	-0.0610352	-30.5176	-0.0305176	0.0610352	0	0	0
11.2	6.04248	6.04248	6.10352	6.22559	5.79834	5.98144	5.98144	6.10352	5.92041	5.98144	6.65283	0	-0.0305176	0.0305176	-0.0305176	-0.0305176	-30.5176	-0.0610352	0.0305176	-0.0610352	-0.0305176	0
11.3	5.98144	5.92041	6.16455	6.10352	5.85937	6.04248	6.10352	6.16455	5.98144	5.92041	6.71387	-0.0610352	0.0305176	0.0305176	0	-0.0610352	30.5176	0	0	0.0305176	0	0
11.4	5.85937	5.79834	6.22559	5.98144	5.98144	6.10352	6.16455	6.28662	5.92041	5.98144	6.71387	0.0305176	-0.0610352	0	0.0305176	-0.0610352	0	0	0	0.12207	-0.0305176	-0.0610352
11.5	5.79834	5.7373	6.22559	5.98144	6.04248	6.10352	6.10352	6.34766	5.92041	6.04248	6.65283	0	0.0305176	0	-0.0610352	-0.0305176	-30.5176	0.0305176	0	0.0305176	0	0.0305176
11.6	5.79834	5.79834	6.22559	6.04248	6.10352	6.16455	6.10352	6.46973	5.85937	6.04248	6.5918	0.0610352	0	0	0.0305176	-0.0610352	-30.5176	0.0305176	-0.0305176	0.0610352	0.0305176	0
11.7	5.85937	5.92041	6.22559	6.04248	6.16455	6.22559	6.10352	6.46973	5.85937	6.10352	6.5918	0.0305176	0.0610352	0	0.0915527	0	0	0.0305176	0	0	-0.0305176	0
11.8	5.92041	5.98144	6.22559	6.04248	6.10352	6.28662	6.22559	6.53076	5.85937	5.98144	6.53076	0.0305176	0.0305176	0	0.0305176	0	-30.5176	-0.0305176	-0.0610352	0	-0.0305176	0
11.9	5.98144	6.04248	6.22559	5.98144	6.04248	6.28662	6.16455	6.53076	5.85937	5.92041	6.5918	0.0305176	0	0.0305176	0	0	-30.5176	0	0.0305176	0.0305176	-0.0305176	0.0305176
12	6.04248	6.04248	6.16455	5.92041	5.98144	6.28662	6.10352	6.53076	5.92041	5.92041	6.53076	0.0305176	0.0305176	0.0305176	-0.0305176	0	-30.5176	0.0305176	0	0.0610352	-0.0610352	0
12.1	6.04248	6.04248	6.16455	5.98144	5.98144	6.34766	6.10352	6.53076	5.85937	5.92041	6.5918	0	-0.0305176	-0.0305176	0	-0.0305176	-30.5176	0	0.0305176	0.0610352	0.0305176	0.0305176
12.2	5.98144	6.04248	6.10352	6.04248	6.04248	6.40869	6.16455	6.53076	5.79834	5.98144	6.53076	0.0915527	-0.0305176	-0.0305176	0	-0.0305176	30.5176	0.0610352	0	0.0305176	0.0305176	-0.0305176
12.3	5.85937	5.92041	6.04248	6.16455	6.10352	6.46973	6.10352	6.53076	5.7373	6.04248	6.53076	0.0305176	-0.0305176	-0.0610352	-0.0305176	-0.0305176	-30.5176	0.0305176	-0.0305176	0.0305176	0	-0.0305176
12.4	5.79834	5.79834	5.98144	6.22559	6.16455	6.46973	5.92041	6.46973	5.7373	6.10352	6.5918	0.0305176	0.0305176	-0.0610352	0	-0.0305176	30.5176	0.0915527	0	0.0305176	-0.0305176	-0.0610352
12.5	5.79834	5.7373	5.92041	6.16455	6.04248	6.46973	5.79834	6.40869	5.7373	6.16455	6.53076	0.0305176	-0.0610352	0	0.0305176	0	0	0.0305176	-0.0610352	0	0.0305176	-0.0610352
12.6	5.85937	5.79834	5.92041	6.04248	5.92041	6.40869	5.7373	6.34766	5.7373	6.16455	6.53076	0.0610352	-0.0305176	-0.0610352	0.0305176	0	-30.5176	0	-0.0610352	0.0610352	-0.0305176	0.0305176
12.7	5.92041	5.92041	5.92041	5.98144	5.79834	6.40869	5.79834	6.28662	5.79834	6.16455	6.53076	0	-0.0305176	0	0	-0.0305176	0	0	0	0.0305176	-0.0305176	0
12.8	5.92041	6.04248	5.98144	5.92041	5.79834	6.40869	5.92041	6.22559	5.85937	6.10352	6.5918	0.0305176	0	-0.0305176	0	0.0305176	0	0.0305176	-0.0610352	0.0305176	0	0
12.9	5.85937	6.16455	5.98144	5.98144	5.92041	6.34766	6.04248	6.22559	5.7373	6.10352	6.5918	0	0	-0.0305176	0	0	-30.5176	0	0	0.0915527	0.0305176	0
13	5.85937	6.28662	6.04248	6.04248	6.04248	6.28662	6.16455	6.16455	5.67627	6.04248	6.46973	0.0305176	-0.0305176	-0.0305176	0	0	30.5176	-0.0305176	0	0.0610352	-0.0305176	0
13.1	5.79834	6.22559	6.10352	6.22559	6.10352	6.16455	6.16455	6.10352	5.67627	5.98144	6.34766	0.0305176	0	-0.0305176	-0.0305176	0	61.0352	-0.0305176	-0.0305176	0.0915527	0	-0.0305176
13.2	5.7373	6.10352	6.16455	6.40869	5.98144	6.10352	6.16455	6.16455	5.7373	6.04248	6.40869	0	0	-0.0610352	-0.0305176	-0.0305176	61.0352	-0.0305176	-0.0610352	0.0305176	-0.0305176	0
13.3	5.67627	5.98144	6.22559	6.40869	5.85937	6.04248	6.10352	6.28662	5.85937	6.04248	6.46973	0.0305176	0	0	0.0915527	-0.0305176	30.5176	0	0	0.0610352	-0.0610352	0
13.4	5.67627	5.85937	6.22559	6.34766	5.79834	6.10352	5.98144	6.40869	5.98144	6.04248	6.65283	0.0305176	0	0	0.0305176	0	-30.5176	0.0305176	0	0.0305176	0.0305176	0.0305176
13.5	5.67627	5.79834	6.16455	6.22559	5.85937	6.22559	5.92041	6.46973	5.98144	6.04248	6.83594	0	0	0.0305176	0	0	-30.5176	0	-0.0305176	0.0610352	-0.0305176	0.0610352
13.6	5.67627	5.79834	6.16455	6.16455	5.92041	6.34766	5.85937	6.46973	5.85937	6.10352	6.89697	-0.0305176	0.0305176	-0.0305176	0.0305176	-0.0305176	-30.5176	-0.0610352	0.0305176	-0.0305176	-0.0915527	0.0305176
13.7	5.67627	5.79834	6.16455	6.10352	6.04248	6.40869	5.85937	6.40869	5.7373	6.28662	6.89697	0	0.0305176	0.0305176	-0.0305176	0	-30.5176	-0.0305176	0.0305176	0.0610352	-0.0305176	0.0305176
13.8	5.67627	5.79834	6.16455	6.10352	6.22559	6.34766	5.85937	6.40869	5.67627	6.40869	6.7749	0	0.0305176	-0.0305176	-0.0305176	-0.0305176	30.5176	-0.0610352	0.0305176	0	0	0
13.9	5.67627	5.79834	6.10352	6.04248	6.34766	6.34766	5.85937	6.34766	5.67627	6.40869	6.5918	0	0.0305176	-0.0305176	0.0305176	-0.0305176	-30.5176	0	0.0305176	0.0915527	0	-0.0305176
14	5.67627	5.92041	6.10352	5.92041	6.46973	6.34766	5.92041	6.28662	5.7373	6.28662	6.53076	0.0305176	0.0305176	-0.0610352	0	-0.0305176	-91.5527	0	-0.0305176	0.0305176	0	-0.0305176
14.1	5.7373	5.98144	6.16455	5.85937	6.46973	6.40869	6.04248	6.22559	5.67627	6.10352	6.53076	0.0915527	0	-0.0610352	0.0305176	-0.0305176	-61.0352	0	-0.0915527	0.0610352	0	0
14.2	5.85937	6.10352	6.22559	5.79834	6.40869	6.40869	6.10352	6.22559	5.67627	6.04248	6.46973	0.0305176	-0.0305176	0	0.0305176	0.0305176	-30.5176	0.0305176	0.0305176	-0.0305176	0	0.0305176
14.3	5.98144	6.22559	6.16455	5.85937	6.34766	6.46973	6.16455	6.22559	5.67627	6.04248	6.46973	0.0305176	0	-0.0610352	0	0.0610352	0	-0.0305176	0.0610352	-0.0610352	-0.0305176	0.0305176
14.4	5.98144	6.28662	6.10352	5.92041	6.40869	6.40869	6.16455	6.34766	5.67627	6.04248	6.46973	-0.0305176	0.0305176	-0.0305176	0	0.0305176	-61.0352	0	0.0305176	-0.0305176	0	0.0610352
14.5	5.92041	6.28662	6.10352	6.04248	6.34766	6.46973	6.22559	6.46973	5.7373	6.16455	6.53076	0.0305176	0.0610352	-0.0610352	0	-0.0305176	0	-0.0610352	0.0610352	-0.0305176	-0.0305176	0.0305176
14.6	5.85937	6.16455	6.10352	6.22559	6.16455	6.46973	6.22559	6.46973	5.79834	6.28662	6.5918	0	-0.0305176	-0.0610352	0	-0.0610352	-30.5176	0	0.0305176	0	0.0305176	0.0610352
14.7	5.85937	5.98144	6.10352	6.34766	5.98144	6.40869	6.16455	6.46973	5.85937	6.34766	6.5918	0	0.0305176	-0.0610352	0	-0.0305176	-30.5176	0	0.0610352	0	0.0305176	0
14.8	5.85937	5.79834	6.10352	6.34766	5.85937	6.28662	6.10352	6.53076	5.92041	6.34766	6.65283	0	-0.0305176	-0.0610352	-0.0305176	-0.0305176	0	0	0.0305176	-0.0305176	0.0305176	0
14.9	5.92041	5.67627	6.16455	6.34766	5.92041	6.22559	6.04248	6.5918	5.98144	6.22559	6.65283	-0.0305176	0	-0.0305176	-0.0305176	0	0	-0.0610352	0.0305176	0	0	-0.0305176
15	5.85937	5.7373	6.10352	6.28662	5.98144	6.22559	6.04248	6.5918	5.98144	5.98144	6.65283	0	0.0305176	0	0.0305176	0	-30.5176	-0.0305176	-0.0305176	0.0305176	0.0610352	0
15.1	5.85937	5.85937	6.10352	6.28662	6.04248	6.28662	5.98144	6.53076	5.92041	5.85937	6.71387	0.0305176	0	-0.0305176	0.0610352	0	30.5176	-0.0305176	0	0	0	0
15.2	5.85937	5.98144	6.10352	6.28662	6.10352	6.34766	5.92041	6.53076	5.79834	5.92041	6.7749	0	0.0610352	0	-0.0305176	0	-30.5176	0	0.0305176	0	0.0610352	-0.0305176
15.3	5.85937	6.04248	6.10352	6.28662	6.04248	6.40869	5.85937	6.53076	5.7373	6.04248	6.83594	0	0.0305176	-0.0305176	-0.0305176	0	-61.0352	-0.0305176	0.0305176	0	-0.0305176	-0.0610352
15.4	5.92041	6.04248	6.10352	6.22559	5.98144	6.46973	5.85937	6.53076	5.79834	6.16455	6.83594	0	0	0	-0.0305176	-0.0610352	0	-0.0305176	0.0610352	0.0305176	0.0305176	0
15.5	5.85937	6.10352	6.10352	6.16455	5.92041	6.53076	5.85937	6.53076	5.79834	6.28662	6.71387	0.0305176	-0.0610352	0.0610352	-0.0305176	0	-30.5176	0	0.0305176	-0.0610352	0.0305176	0.0305176
15.6	5.79834	6.16455	6.10352	6.16455	5.85937	6.53076	5.92041	6.46973	5.79834	6.28662	6.46973	0.0305176	0.0610352	-0.0305176	-0.0915527	0.0305176	0	0	0	0.0610352	-0.0305176	-0.0610352
15.7	5.79834	6.22559	6.04248	6.16455	5.79834	6.40869	5.92041	6.34766	5.67627	6.16455	6.28662	-0.0305176	0.0305176	-0.0305176	0.0305176	0	0	0	0	0.0305176	0.0305176	-0.0305176
15.8	5.85937	6.16455	5.98144	6.10352	5.67627	6.28662	5.79834	6.28662	5.5542	6.10352	6.22559	0.0305176	0.0305176	0	0.0610352	0.0915527	30.5176	0.0610352	0	0	0	0
15.9	5.92041	5.92041	5.98144	6.10352	5.67627	6.34766	5.7373	6.22559	5.5542	6.16455	6.22559	-0.0305176	0	0.0610352	0	0.0610352	-61.0352	0.0305176	0	0.0305176	0	0.0305176
16	5.92041	5.67627	6.04248	6.16455	5.85937	6.53076	5.79834	6.22559	5.67627	6.22559	6.28662	0	-0.0305176	0.0305176	0	0.0610352	-30.5176	0	0	-0.0305176	-0.0610352	-0.0305176
16.1	5.98144	5.67627	6.04248	6.28662	6.04248	6.65283	5.85937	6.28662	5.92041	6.22559	6.34766	-0.0610352	0	0.0610352	-0.0305176	0	0	0.0610352	0.0305176	0.0305176	0	0.0305176
16.2	6.04248	5.79834	6.04248	6.28662	6.16455	6.65283	5.92041	6.28662	5.98144	6.22559	6.34766	0	-0.0610352	0.0305176	-0.0305176	0.0305176	0	0	0	0	-0.0305176	-0.0305176
16.3	6.04248	5.98144	6.04248	6.16455	6.16455	6.5918	6.04248	6.28662	5.98144	6.22559	6.40869	0.0610352	-0.0610352	0.0305176	0.0305176	0	0	0.0305176	0	0.0305176	0	-0.0610352
16.4	6.04248	6.10352	6.04248	6.10352	6.22559	6.53076	6.10352	6.34766	5.92041	6.22559	6.46973	0	-0.0610352	0	0	0	30.5176	0.0610352	0	0.0610352	0	0
16.5	5.92041	6.16455	6.10352	6.04248	6.22559	6.46973	6.04248	6.34766	5.85937	6.22559	6.46973	0.0915527	0	0	0.0305176	0	0	0.0305176	0	0.0610352	0	-0.0305176
16.6	5.85937	6.22559	6.10352	6.10352	6.16455	6.40869	5.98144	6.46973	5.98144	6.10352	6.46973	0.0610352	-0.0915527	-0.0305176	0	0.0305176	0	0	-0.0305176	0.0305176	-0.0305176	0
16.7	5.79834	6.28662	6.10352	6.10352	6.10352	6.40869	5.92041	6.5918	6.04248	5.98144	6.46973	0.0305176	0	0.0305176	0	0	-30.5176	0	-0.0610352	-0.0305176	-0.0305176	0.0610352
16.8	5.92041	6.28662	6.16455	6.10352	6.04248	6.34766	5.98144	6.5918	6.04248	5.92041	6.46973	0.0305176	-0.0305176	0.0610352	-0.0305176	0	-30.5176	-0.0915527	-0.0305176	-0.0610352	-0.0305176	0.0305176
16.9	6.04248	6.22559	6.16455	6.16455	6.04248	6.34766	6.10352	6.5918	6.10352	5.92041	6.46973	-0.0305176	0	0	0	0	0	-0.0305176	-0.0610352	0.0305176	0	-0.0305176
17	6.16455	6.22559	6.16455	6.16455	6.04248	6.34766	6.28662	6.46973	6.22559	6.10352	6.46973	-0.0305176	0	-0.0305176	0	-0.0305176	30.5176	0.0915527	0	0	0.0305176	0.0305176
17.1	6.22559	6.16455	6.16455	6.22559	6.04248	6.34766	6.40869	6.34766	6.34766	6.34766	6.46973	0.0305176	0.0610352	0	0.0305176	-0.0305176	30.5176	0	0.0610352	0	0.0305176	0.0610352
17.2	6.16455	6.04248	6.16455	6.22559	6.10352	6.40869	6.46973	6.34766	6.34766	6.46973	6.53076	0.0610352	0	0	0	0	-30.5176	-0.0305176	-0.0305176	0.0305176	0.0305176	0.0305176
17.3	6.04248	5.92041	6.16455	6.22559	6.10352	6.5918	6.40869	6.34766	6.22559	6.53076	6.5918	0.0610352	0	0	0.0305176	-0.0610352	61.0352	0	0	0	0	-0.0305176
17.4	5.92041	5.85937	6.16455	6.22559	6.10352	6.65283	6.28662	6.34766	6.04248	6.46973	6.65283	0.0305176	0.0305176	0	0.0305176	0	0	0	0	0	0.0305176	-0.0305176
17.5	5.79834	5.85937	6.10352	6.16455	6.16455	6.5918	6.22559	6.40869	5.92041	6.40869	6.5918	0.0305176	0	-0.0305176	0.0305176	0.0305176	30.5176	-0.0305176	-0.0305176	0.0305176	0	0.0305176
17.6	5.7373	5.85937	6.04248	6.16455	6.16455	6.46973	6.04248	6.46973	5.92041	6.40869	6.46973	0	0.0915527	0.0305176	0.0305176	-0.0305176	-30.5176	-0.0305176	-0.0305176	-0.0305176	0	-0.0305176
17.7	5.67627	5.92041	6.04248	6.28662	6.16455	6.40869	5.85937	6.46973	5.92041	6.40869	6.46973	0.0305176	0.0305176	0.0305176	0	0	0	0	-0.0305176	0	-0.0610352	0.0610352
17.8	5.61523	6.04248	6.10352	6.34766	6.10352	6.34766	5.85937	6.46973	5.98144	6.34766	6.46973	-0.0610352	0.0915527	-0.0305176	0.0305176	-0.0305176	0	0	0	-0.0305176	0.0305176	0
17.9	5.7373	6.10352	6.16455	6.46973	6.10352	6.28662	5.92041	6.46973	5.98144	6.22559	6.46973	-0.0305176	0	0	-0.0305176	0	30.5176	-0.0305176	0.0305176	0	-0.0305176	0.0305176
18	5.85937	6.16455	6.22559	6.53076	6.10352	6.16455	6.04248	6.46973	6.04248	6.22559	6.40869	0	-0.0305176	0.0610352	0	-0.0305176	61.0352	0	0.0305176	0	0.0610352	0
18.1	5.92041	6.16455	6.22559	6.46973	6.10352	6.16455	6.04248	6.40869	6.10352	6.16455	6.40869	0.0610352	-0.0305176	0	0.0610352	0	30.5176	0.0305176	0.0305176	0	0.0305176	-0.0610352
18.2	5.85937	6.16455	6.22559	6.40869	6.04248	6.16455	5.98144	6.34766	6.10352	6.22559	6.46973	0	0.0305176	-0.0305176	0.0610352	-0.0305176	30.5176	0	-0.0305176	0.0305176	0.0610352	0
18.3	5.79834	6.16455	6.16455	6.40869	5.92041	6.34766	5.92041	6.40869	6.04248	6.22559	6.53076	-0.0305176	0	0	0.0915527	0	30.5176	0.0305176	0	-0.0305176	0.0610352	-0.0305176
18.4	5.85937	6.16455	6.10352	6.40869	5.85937	6.53076	5.92041	6.46973	5.92041	6.22559	6.5918	0	0.0305176	0.0305176	0	0.0610352	0	0.0305176	-0.0305176	0	0	0.0305176
18.5	5.85937	6.04248	6.10352	6.46973	5.79834	6.71387	5.98144	6.5918	5.85937	6.22559	6.71387	-0.0610352	0.0305176	0.0305176	0	-0.0305176	0	0	0	0.0305176	0.0610352	-0.0610352
18.6	5.85937	5.85937	6.10352	6.53076	5.85937	6.7749	6.04248	6.5918	5.79834	6.22559	6.7749	0	-0.0305176	0.0305176	0	0.0305176	0	0	-0.0305176	0.0305176	0	0
18.7	5.85937	5.7373	6.16455	6.53076	5.92041	6.65283	6.10352	6.5918	5.79834	6.16455	6.71387	-0.0610352	0.0305176	0	0	-0.0305176	0	0.0305176	0.0305176	0.0610352	0.0915527	0
18.8	5.85937	5.7373	6.16455	6.46973	5.98144	6.53076	6.22559	6.53076	5.79834	6.22559	6.65283	0	-0.0610352	0	0	-0.0305176	61.0352	0.0305176	0	0.0305176	0.0305176	-0.0305176
18.9	5.92041	5.85937	6.22559	6.28662	5.98144	6.34766	6.22559	6.46973	5.85937	6.28662	6.65283	-0.0610352	-0.0305176	0	0.0305176	-0.0610352	91.5527	0.0610352	-0.0305176	0	0.12207	-0.0305176
19	5.98144	6.04248	6.28662	6.16455	6.04248	6.22559	6.16455	6.40869	5.85937	6.34766	6.5918	0.0305176	-0.0610352	0.0305176	0	-0.0305176	30.5176	0.0610352	-0.0610352	0.0305176	0	-0.0305176
19.1	5.92041	6.16455	6.40869	6.16455	6.04248	6.28662	6.04248	6.28662	5.85937	6.40869	6.53076	0	-0.0305176	0.0305176	0.0305176	0.0305176	0	0.0610352	0.0305176	0.0305176	0.0915527	-0.0305176
19.2	5.85937	6.22559	6.46973	6.10352	6.10352	6.34766	5.98144	6.28662	5.92041	6.46973	6.5918	0.0610352	-0.0305176	0.0305176	-0.0305176	0.0305176	-30.5176	0	-0.0610352	0.0305176	0	-0.0610352
19.3	5.79834	6.28662	6.34766	6.04248	6.10352	6.34766	5.98144	6.34766	6.04248	6.46973	6.71387	-0.0610352	0	0.0305176	0	-0.0305176	0	0	0	-0.0610352	0.0610352	0
19.4	5.85937	6.28662	6.22559	6.04248	6.22559	6.34766	5.98144	6.40869	6.10352	6.46973	6.83594	-0.0915527	0	0	0.0305176	0	0	0.0305176	-0.0305176	0.0305176	-0.0305176	0
19.5	5.92041	6.28662	6.22559	6.04248	6.22559	6.28662	5.98144	6.53076	6.10352	6.40869	6.89697	-0.0305176	-0.0305176	0.0305176	0	-0.0305176	61.0352	0.0610352	0	-0.0305176	0	-0.0305176
19.6	5.92041	6.16455	6.22559	6.10352	6.16455	6.22559	5.92041	6.5918	5.98144	6.34766	6.83594	-0.0305176	-0.0305176	0.0610352	0	-0.0305176	30.5176	0.0305176	0	0.0915527	0.0305176	0
19.7	5.92041	6.04248	6.28662	6.16455	6.04248	6.10352	5.98144	6.46973	5.98144	6.34766	6.71387	0.0305176	-0.0610352	-0.0305176	0.0305176	0	30.5176	0.0915527	-0.0305176	0	0.0305176	-0.0610352
19.8	5.92041	5.98144	6.34766	6.22559	5.98144	6.04248	6.04248	6.46973	6.04248	6.34766	6.53076	-0.0305176	0	0	0	0	30.5176	0	0	0.0305176	0	0
19.9	5.85937	5.98144	6.34766	6.22559	5.98144	6.10352	6.16455	6.40869	6.10352	6.34766	6.46973	-0.0610352	-0.0305176	0	0.0305176	-0.0610352	30.5176	0.0305176	0	0.0305176	0.0305176	-0.0610352
20	5.79834	6.04248	6.28662	6.28662	5.98144	6.16455	6.28662	6.46973	6.16455	6.40869	6.40869	0	-0.0305176	0	0.0305176	-0.0305176	30.5176	0.0610352	-0.0915527	-0.0610352	0.0305176	-0.0305176
20.1	5.79834	6.10352	6.28662	6.28662	6.04248	6.22559	6.28662	6.40869	6.10352	6.46973	6.34766	0.0305176	-0.0305176	-0.0305176	0.0305176	0	30.5176	0.0305176	-0.0915527	-0.0305176	-0.0305176	0.0305176
20.2	5.85937	6.10352	6.22559	6.28662	6.16455	6.28662	6.28662	6.40869	6.10352	6.46973	6.28662	0	0	0.0305176	0	-0.0305176	30.5176	0.0305176	-0.0610352	-0.0610352	0.0305176	0.0305176
20.3	5.92041	6.10352	6.16455	6.22559	6.28662	6.22559	6.22559	6.46973	6.10352	6.40869	6.22559	-0.0915527	0	0.0915527	0.0305176	-0.0305176	30.5176	0	-0.0610352	-0.0305176	0.0305176	0
20.4	6.04248	6.10352	6.10352	6.22559	6.40869	6.22559	6.16455	6.46973	6.10352	6.34766	6.28662	-0.0610352	-0.0610352	0	0	-0.0305176	61.0352	0.0305176	0.0305176	0.0305176	0.0610352	-0.0305176
20.5	6.10352	6.04248	6.10352	6.16455	6.46973	6.22559	6.04248	6.46973	6.04248	6.40869	6.34766	-0.0305176	0	0	0	-0.0305176	91.5527	-0.0305176	-0.0305176	0.0305176	0	0
20.6	6.10352	6.04248	6.10352	6.10352	6.34766	6.22559	5.92041	6.46973	5.98144	6.46973	6.40869	0	-0.0305176	0.0305176	0	0	30.5176	0.0305176	0.0305176	0	0.0610352	-0.0305176
20.7	6.04248	5.98144	6.04248	6.04248	6.28662	6.16455	5.85937	6.40869	5.92041	6.5918	6.46973	-0.0305176	-0.0610352	0.0305176	-0.0305176	0	0	0.0610352	-0.0610352	-0.0305176	0.0305176	-0.0305176
20.8	5.98144	6.04248	6.04248	5.98144	6.28662	6.16455	5.92041	6.34766	5.98144	6.65283	6.53076	0.0305176	-0.0305176	-0.0305176	0.0610352	0	30.5176	0.0305176	-0.0305176	-0.0305176	0	-0.0305176
20.9	5.98144	6.10352	5.98144	6.04248	6.34766	6.16455	5.98144	6.40869	6.04248	6.65283	6.53076	0	0.0305176	0.0305176	0.0305176	-0.0610352	0	0.0305176	-0.0610352	0	0	0
21	5.79834	6.22559	5.92041	6.04248	6.28662	6.16455	6.16455	6.53076	6.22559	6.5918	6.53076	-0.0915527	0	0.0915527	0	-0.0610352	30.5176	0	-0.0305176	0	-0.0305176	0.0305176
21.1	5.67627	6.28662	5.98144	6.10352	6.28662	6.16455	6.22559	6.5918	6.28662	6.53076	6.53076	-0.0610352	0	0.0305176	0	-0.0305176	61.0352	0	-0.0610352	0	0.0305176	0
21.2	5.61523	6.28662	6.04248	6.16455	6.34766	6.16455	6.10352	6.5918	6.28662	6.46973	6.5918	-0.0610352	0	0.0610352	-0.0305176	-0.0305176	61.0352	0	0	-0.0305176	0	-0.0305176
21.3	5.61523	6.22559	6.16455	6.22559	6.34766	6.16455	6.04248	6.53076	6.16455	6.40869	6.65283	-0.0610352	-0.0610352	0.0305176	-0.0305176	-0.0610352	61.0352	0.0305176	0	0.0305176	0.0610352	0
21.4	5.7373	6.22559	6.22559	6.28662	6.34766	6.22559	6.04248	6.53076	5.98144	6.34766	6.71387	-0.0305176	-0.0305176	0.0305176	0.0305176	-0.0305176	30.5176	0.0610352	-0.0305176	0.0610352	0	-0.0610352
21.5	5.85937	6.22559	6.22559	6.28662	6.28662	6.28662	6.10352	6.46973	5.85937	6.40869	6.71387	0.0305176	-0.0305176	0	-0.0305176	-0.0610352	30.5176	0.0305176	-0.0305176	0.0305176	0	-0.0610352
21.6	5.92041	6.16455	6.16455	6.34766	6.16455	6.28662	6.10352	6.46973	5.85937	6.34766	6.65283	0	-0.0305176	0	0.0305176	-0.0305176	30.5176	0.0305176	-0.0305176	0	0	-0.0305176
21.7	5.92041	6.10352	6.10352	6.40869	6.10352	6.28662	6.10352	6.53076	5.92041	6.34766	6.5918	-0.0610352	-0.0305176	-0.0305176	0	-0.0305176	0	0.0305176	-0.0305176	0.0305176	0.0305176	0
21.8	5.85937	6.04248	6.04248	6.34766	6.04248	6.28662	5.98144	6.5918	6.04248	6.34766	6.5918	-0.0305176	0.0305176	0.0610352	0.0610352	-0.0305176	0	0	-0.0305176	0	0	0
21.9	5.85937	5.98144	6.04248	6.22559	6.04248	6.16455	5.85937	6.5918	6.04248	6.28662	6.5918	-0.0610352	0.0610352	0.0610352	0.0610352	-0.0305176	-30.5176	0	0	0	0.0305176	0
22	5.85937	5.98144	6.10352	6.16455	6.10352	6.04248	5.7373	6.46973	6.04248	6.22559	6.5918	0	0	0.0610352	0	0	30.5176	0.0305176	0.0305176	0	0	-0.0610352
22.1	5.98144	6.10352	6.22559	6.16455	6.10352	5.92041	5.67627	6.34766	6.10352	6.16455	6.5918	-0.0610352	0	0.0610352	0	0	30.5176	0.0915527	0	0.0305176	0.0305176	-0.0305176
22.2	6.10352	6.16455	6.28662	6.16455	6.10352	5.98144	5.67627	6.28662	6.04248	6.10352	6.65283	-0.0305176	-0.0915527	0.0305176	0.0305176	-0.0305176	30.5176	0	-0.0305176	0	0.0915527	0
22.3	6.16455	6.16455	6.22559	6.16455	6.10352	5.98144	5.7373	6.28662	5.98144	6.16455	6.5918	-0.0305176	-0.0915527	0	0	0	61.0352	0.0305176	0	0	0	-0.0610352
22.4	6.10352	6.10352	6.16455	6.22559	6.04248	6.04248	5.85937	6.28662	5.85937	6.16455	6.5918	0.0610352	-0.0305176	0	0.0610352	0	0	0.0305176	-0.0305176	0.0610352	0.0915527	-0.0305176
22.5	6.04248	6.10352	6.04248	6.22559	5.98144	6.10352	6.04248	6.28662	5.79834	6.28662	6.53076	0.0305176	-0.0610352	0	0.0610352	0	30.5176	0.0305176	-0.0305176	0	0	-0.0305176
22.6	6.04248	6.10352	5.92041	6.22559	5.98144	6.10352	6.16455	6.40869	5.7373	6.40869	6.40869	-0.0305176	0.0305176	0	0.152588	0	-30.5176	0.0610352	0	-0.0305176	0	0
22.7	6.04248	6.04248	5.79834	6.28662	5.98144	6.10352	6.34766	6.53076	5.7373	6.53076	6.40869	0	0	0.0610352	0.0305176	0.0305176	61.0352	0.0610352	0	0	0	-0.0305176
22.8	6.10352	6.04248	5.85937	6.34766	6.04248	6.10352	6.40869	6.5918	5.85937	6.5918	6.40869	-0.0610352	0	0.0915527	-0.0610352	0	0	0	-0.0610352	0	0	-0.0305176
22.9	6.04248	6.04248	5.98144	6.40869	6.04248	6.10352	6.34766	6.5918	5.98144	6.53076	6.46973	-0.0610352	-0.0915527	0.0305176	0	0.0610352	61.0352	0	0	0.0305176	-0.0610352	-0.0915527
23	6.10352	6.10352	6.16455	6.40869	6.04248	6.16455	6.22559	6.53076	6.10352	6.46973	6.53076	0	-0.0610352	-0.0305176	-0.0305176	0	30.5176	-0.0305176	0	0.0305176	0	0
23.1	6.10352	6.16455	6.34766	6.40869	6.16455	6.10352	6.16455	6.40869	6.16455	6.46973	6.65283	0.0915527	-0.0610352	-0.0305176	0	-0.0915527	91.5527	0.0610352	0	0.0305176	0.0305176	0.0305176
23.2	6.04248	6.16455	6.34766	6.40869	6.28662	6.04248	6.10352	6.28662	6.10352	6.53076	6.65283	0.0305176	-0.0305176	0.0305176	0.0305176	0	0	0.12207	-0.0610352	0.0305176	0.0305176	0
23.3	5.98144	6.10352	6.34766	6.34766	6.46973	5.98144	6.04248	6.16455	5.98144	6.46973	6.5918	-0.0915527	-0.0610352	0.0305176	0.0305176	-0.0305176	30.5176	0.0305176	-0.0305176	0.0305176	0	-0.0305176
23.4	5.92041	5.98144	6.28662	6.28662	6.53076	6.04248	6.04248	6.10352	5.85937	6.40869	6.46973	-0.0610352	0	-0.0305176	0.0305176	0	0	0	-0.0610352	0	0	0.0305176
23.5	5.85937	5.92041	6.28662	6.34766	6.53076	6.10352	6.10352	6.10352	5.7373	6.34766	6.40869	-0.0305176	0.0610352	0	0	0	30.5176	0	0	0	-0.0305176	0.0305176
23.6	5.92041	5.92041	6.22559	6.34766	6.40869	6.10352	6.10352	6.10352	5.61523	6.34766	6.46973	0.0305176	0	0.0305176	0.0305176	0	30.5176	-0.0305176	-0.0305176	-0.0610352	-0.0305176	0.0305176
23.7	5.98144	5.92041	6.16455	6.28662	6.34766	6.10352	6.10352	6.16455	5.67627	6.46973	6.53076	-0.0305176	-0.0305176	0.0610352	0	-0.0305176	30.5176	-0.0305176	0	0	0.0610352	0
23.8	5.98144	5.79834	6.10352	6.16455	6.22559	6.10352	6.04248	6.28662	5.85937	6.65283	6.65283	0.0305176	-0.0305176	0	-0.0305176	-0.0305176	30.5176	0	-0.0305176	0	0	0.0305176
23.9	5.92041	5.79834	6.04248	6.16455	6.10352	6.10352	6.10352	6.53076	6.16455	6.7749	6.71387	0	-0.0305176	-0.0305176	0.0610352	-0.0305176	30.5176	0.0610352	0	0.0305176	0.0305176	-0.0305176
24	5.85937	5.92041	6.04248	6.28662	6.04248	6.16455	6.16455	6.71387	6.28662	6.71387	6.65283	0.0305176	-0.0305176	-0.0305176	0.0915527	0	61.0352	0.0915527	-0.0610352	0.0610352	0.0305176	-0.0305176
24.1	5.92041	6.04248	6.10352	6.40869	5.98144	6.10352	6.10352	6.71387	6.22559	6.5918	6.53076	0	0	0	0.0610352	0.0305176	0	0	0	0.0305176	0.0305176	0.0305176
24.2	6.04248	6.10352	6.16455	6.40869	5.85937	6.04248	6.04248	6.71387	6.10352	6.40869	6.46973	0	-0.0610352	0	0.0305176	0	0	-0.0305176	-0.0305176	-0.0305176	0	0.0610352
24.3	6.04248	6.04248	6.22559	6.34766	5.85937	5.98144	5.98144	6.65283	6.04248	6.28662	6.46973	0	0.0610352	0.0305176	0	0	-30.5176	-0.0305176	-0.0305176	-0.0305176	0	0
24.4	5.92041	5.98144	6.22559	6.34766	5.92041	5.98144	5.98144	6.65283	6.04248	6.22559	6.46973	0	0.0610352	0	0	-0.0305176	30.5176	-0.0305176	-0.0305176	-0.0305176	0.0305176	0
24.5	5.85937	5.92041	6.28662	6.46973	6.04248	6.04248	5.85937	6.65283	6.04248	6.22559	6.53076	-0.0305176	0	0	-0.0305176	-0.0915527	61.0352	0	0.0305176	-0.0305176	0.0305176	0.0610352
24.6	5.85937	5.85937	6.28662	6.46973	6.04248	6.10352	5.85937	6.5918	6.04248	6.22559	6.5918	-0.0305176	0.0305176	0	0.0305176	-0.0610352	30.5176	0.0305176	0.0610352	-0.0610352	0.0610352	0
24.7	5.92041	5.79834	6.28662	6.46973	6.04248	6.10352	5.85937	6.5918	5.98144	6.22559	6.65283	0.0305176	0	-0.0305176	0.0305176	-0.0305176	0	0	-0.0305176	0	0.0305176	0
24.8	5.92041	5.7373	6.28662	6.40869	6.04248	6.10352	5.85937	6.46973	5.92041	6.22559	6.71387	-0.0305176	0	0	-0.0305176	0.0305176	0	0.0610352	0.0610352	-0.0305176	0.0610352	0.0305176
24.9	5.98144	5.85937	6.28662	6.28662	6.10352	6.16455	5.92041	6.40869	5.98144	6.22559	6.7749	0.0305176	-0.0305176	-0.0305176	0.0305176	-0.0305176	-61.0352	0	0.0305176	0.0305176	0.0305176	-0.0610352
25	6.04248	6.04248	6.28662	6.28662	6.16455	6.16455	5.92041	6.40869	5.98144	6.22559	6.65283	0	0	0.0305176	-0.0305176	0	-30.5176	-0.0305176	0.0610352	0.0305176	-0.0305176	0
25.1	6.10352	6.22559	6.22559	6.34766	6.16455	6.28662	5.98144	6.40869	6.04248	6.22559	6.53076	-0.0915527	0.0610352	0.0305176	0	0	0	0	0.0305176	0	0.0610352	0.0305176
25.2	6.10352	6.28662	6.16455	6.40869	6.16455	6.34766	6.10352	6.46973	6.10352	6.22559	6.34766	-0.0610352	0	0	-0.0305176	-0.0610352	0	0	0.0305176	0	0.0305176	-0.0305176
25.3	6.10352	6.16455	6.10352	6.40869	6.16455	6.40869	6.16455	6.46973	6.10352	6.22559	6.28662	-0.0610352	0.0610352	0.0305176	0	0	0	-0.0305176	0	0	0	0
25.4	5.98144	5.92041	6.10352	6.40869	6.10352	6.40869	6.16455	6.53076	5.98144	6.28662	6.28662	0	0	-0.0305176	-0.0610352	0.0305176	-61.0352	0	0	0	0	0
25.5	5.85937	5.7373	6.10352	6.40869	6.04248	6.34766	6.10352	6.53076	5.98144	6.34766	6.28662	-0.0305176	-0.0305176	0	0.0305176	0.0305176	-61.0352	-0.0610352	0	0	0	-0.0610352
25.6	5.79834	5.7373	6.04248	6.40869	5.98144	6.28662	6.04248	6.53076	6.04248	6.28662	6.34766	0.0305176	0	0	-0.0305176	0	30.5176	0.0305176	0.0305176	-0.0305176	-0.0305176	-0.0305176
25.7	5.79834	5.85937	5.92041	6.34766	5.92041	6.28662	5.98144	6.53076	6.04248	6.28662	6.53076	-0.0610352	-0.0610352	0	0.0610352	0.0610352	-30.5176	0.0305176	0	-0.0305176	0	-0.0305176
25.8	5.85937	5.98144	5.92041	6.34766	5.92041	6.28662	5.98144	6.40869	6.04248	6.28662	6.71387	0	0	-0.0610352	0.0305176	0.0305176	-30.5176	-0.0305176	0.0305176	0.0305176	0.0610352	-0.0305176
25.9	5.98144	6.10352	5.98144	6.34766	6.04248	6.28662	6.04248	6.28662	5.92041	6.28662	6.89697	-0.0915527	0.0305176	0.0305176	-0.0610352	0.0305176	0	0.0305176	0	0.0610352	0	-0.0305176
26	6.04248	6.04248	6.10352	6.46973	6.10352	6.34766	6.10352	6.22559	5.7373	6.28662	7.01904	0.0305176	0.0305176	0	0	0	0	0	-0.0305176	0	-0.0305176	0.0305176
26.1	6.10352	5.98144	6.22559	6.46973	6.16455	6.34766	6.16455	6.16455	5.67627	6.28662	6.95801	0	0	0.0305176	-0.0610352	0	-30.5176	0	0.0305176	0	-0.0305176	-0.0305176
26.2	6.22559	5.85937	6.28662	6.40869	6.22559	6.34766	6.22559	6.28662	5.67627	6.34766	6.83594	0	-0.0305176	0.0305176	-0.0305176	0	0	-0.0305176	-0.0305176	-0.0610352	-0.0305176	0.0305176
26.3	6.34766	5.67627	6.28662	6.28662	6.28662	6.40869	6.22559	6.34766	5.79834	6.34766	6.71387	0.0915527	0	-0.0305176	-0.0305176	0.0305176	30.5176	-0.0305176	-0.0305176	0	-0.0610352	0.0610352
26.4	6.34766	5.61523	6.22559	6.22559	6.16455	6.34766	6.16455	6.34766	5.92041	6.28662	6.71387	0.0305176	-0.0305176	0	-0.0610352	-0.0305176	0	-0.0305176	0.0305176	-0.0305176	0	-0.0305176
26.5	6.28662	5.67627	6.16455	6.16455	6.10352	6.28662	6.04248	6.40869	5.98144	6.22559	6.65283	0.0610352	-0.0610352	0	0	0	0	0	0	0	0	-0.0305176
26.6	6.16455	5.79834	6.04248	6.04248	6.04248	6.22559	5.85937	6.46973	6.04248	6.16455	6.71387	0.0305176	-0.0305176	-0.0305176	-0.0305176	0.0610352	0	0.0610352	0.0305176	0	0	0
26.7	6.04248	5.92041	5.92041	5.98144	6.04248	6.22559	5.79834	6.53076	6.22559	6.10352	6.65283	0.0305176	0.0305176	0	0	0.0610352	-30.5176	0.0305176	-0.0305176	-0.0305176	-0.0305176	0.0305176
26.8	5.85937	5.98144	5.92041	6.04248	6.10352	6.22559	5.79834	6.5918	6.28662	6.16455	6.65283	-0.0305176	0.0305176	0	0.0610352	0.0610352	-30.5176	0.0610352	-0.0305176	0	-0.0610352	0.0610352
26.9	5.67627	6.04248	5.92041	6.16455	6.16455	6.28662	5.85937	6.5918	6.28662	6.28662	6.71387	0.0610352	0	0	-0.0610352	0	0	-0.0305176	-0.0305176	-0.0610352	-0.0305176	0.0610352
27	5.61523	6.10352	5.98144	6.28662	6.10352	6.40869	5.98144	6.53076	6.16455	6.40869	6.71387	0	0	0.0305176	-0.0610352	0	61.0352	-0.0610352	0.0305176	-0.0305176	-0.0610352	0.0610352
27.1	5.61523	6.16455	5.98144	6.28662	6.10352	6.46973	6.04248	6.53076	6.04248	6.46973	6.71387	-0.0305176	0	0.0305176	-0.0610352	-0.0305176	30.5176	-0.0305176	0	0	-0.0305176	0.0305176
27.2	5.7373	6.28662	5.92041	6.28662	6.22559	6.46973	6.04248	6.5918	5.98144	6.53076	6.65283	0.0305176	-0.0305176	-0.0305176	-0.0305176	0	30.5176	0	0	0	0	0
27.3	5.79834	6.34766	5.85937	6.22559	6.34766	6.34766	6.04248	6.53076	5.92041	6.40869	6.5918	0.0610352	0	0	-0.0305176	0.0305176	-30.5176	0.0305176	-0.0305176	0.0305176	0	0
27.4	5.7373	6.34766	5.92041	6.28662	6.46973	6.22559	6.04248	6.46973	5.85937	6.34766	6.53076	0	0.0610352	-0.0610352	0	0.0305176	-30.5176	0	-0.0305176	-0.0305176	-0.0305176	0.0915527
27.5	5.67627	6.22559	6.04248	6.34766	6.53076	6.22559	6.16455	6.40869	5.85937	6.22559	6.46973	0.0610352	0.0305176	0.0305176	-0.0305176	0.0305176	-91.5527	0	-0.0305176	0	0	0.0305176
27.6	5.61523	6.16455	6.22559	6.40869	6.46973	6.16455	6.22559	6.34766	5.92041	6.16455	6.46973	0	0.0305176	0	0	0.0610352	0	-0.0305176	0	-0.0305176	-0.0305176	0.0915527
27.7	5.61523	6.04248	6.34766	6.34766	6.40869	6.10352	6.22559	6.28662	5.98144	6.10352	6.53076	0.0305176	0.0610352	0.0610352	0	-0.0305176	0	-0.0915527	0	-0.0305176	-0.0305176	0.0305176
27.8	5.67627	5.98144	6.40869	6.34766	6.40869	6.04248	6.16455	6.22559	6.04248	6.10352	6.5918	0	0.0305176	-0.0305176	-0.0305176	0.0610352	0	-0.0305176	0	-0.0305176	-0.0305176	0.0305176
27.9	5.7373	5.85937	6.40869	6.34766	6.28662	6.04248	6.04248	6.22559	6.04248	5.98144	6.7749	0	0.0305176	-0.0305176	-0.0915527	-0.0305176	-30.5176	-0.0610352	0.0610352	-0.0610352	0	0
28	5.7373	5.7373	6.40869	6.40869	6.16455	6.04248	5.85937	6.22559	6.04248	5.92041	6.7749	0	0	-0.0610352	0	0.0610352	30.5176	0	0	-0.0305176	0	0.0305176
28.1	5.79834	5.79834	6.28662	6.46973	6.04248	5.98144	5.85937	6.28662	5.98144	5.92041	6.7749	0.0305176	0	0	0.0305176	0	-61.0352	0.0610352	0	0	0.0305176	0
28.2	5.85937	5.98144	6.22559	6.46973	6.04248	5.85937	5.92041	6.40869	5.92041	6.04248	6.65283	0	0.0305176	0	-0.0305176	0.0305176	-61.0352	-0.0305176	0.0305176	-0.0305176	0	0.0305176
28.3	5.85937	6.10352	6.28662	6.40869	6.04248	5.85937	5.92041	6.46973	5.85937	6.10352	6.5918	0	0	0	0	0.0305176	0	-0.0610352	0	-0.0305176	-0.0305176	-0.0305176
28.4	5.92041	6.16455	6.34766	6.34766	6.10352	5.98144	5.85937	6.46973	5.79834	6.10352	6.53076	0	0.0305176	0.0305176	-0.0305176	0.0610352	0	0	0	-0.0915527	0.0305176	-0.0305176
28.5	5.98144	6.16455	6.34766	6.28662	6.10352	6.16455	5.79834	6.46973	5.79834	5.98144	6.46973	0	0.0305176	0	-0.0305176	0	-30.5176	-0.0915527	0.0305176	0	0	0.0610352
28.6	6.10352	6.16455	6.28662	6.28662	6.10352	6.34766	5.79834	6.53076	5.79834	5.92041	6.40869	-0.0305176	0.0305176	0.0305176	0.0305176	0.0305176	0	-0.0305176	0	-0.0915527	0	0.0610352
28.7	6.22559	6.16455	6.22559	6.28662	6.22559	6.40869	5.85937	6.53076	5.85937	5.98144	6.34766	0	0.0305176	-0.0610352	-0.0305176	0	-30.5176	-0.0305176	0.0305176	-0.0305176	0	0
28.8	6.22559	6.16455	6.16455	6.28662	6.40869	6.28662	5.98144	6.40869	5.92041	6.10352	6.34766	0.0305176	0	0.0305176	-0.0610352	0.0305176	0	-0.0305176	0.0915527	0	0	0.0305176
28.9	6.10352	6.16455	6.22559	6.22559	6.5918	6.22559	6.16455	6.34766	6.04248	6.22559	6.40869	-0.0305176	0	-0.0610352	-0.0610352	0	-91.5527	-0.0915527	0.0305176	-0.0610352	0.0305176	0.0305176
29	5.85937	6.10352	6.22559	6.22559	6.5918	6.16455	6.22559	6.22559	6.04248	6.34766	6.46973	0	0.0305176	0	-0.0305176	0.0305176	-61.0352	0	0	0.0305176	0	0
29.1	5.67627	6.10352	6.22559	6.16455	6.53076	6.10352	6.16455	6.28662	6.04248	6.40869	6.53076	-0.0305176	0	0	0	0.0610352	30.5176	-0.0915527	0	0.0305176	0	-0.0610352
29.2	5.67627	6.10352	6.10352	6.22559	6.40869	6.10352	6.04248	6.34766	5.92041	6.40869	6.53076	0	0.0610352	0.0305176	0	0.0610352	0	-0.0610352	0	0.0610352	0	0.0305176
29.3	5.67627	6.04248	5.92041	6.22559	6.34766	6.10352	5.92041	6.46973	5.92041	6.40869	6.53076	0	0.0305176	0	0.0305176	0	0	-0.0610352	0	0	-0.0305176	-0.0305176
29.4	5.61523	5.98144	5.85937	6.28662	6.28662	6.10352	5.85937	6.53076	5.85937	6.28662	6.5918	0.0305176	0.0305176	0.0305176	-0.0305176	0.0305176	0	-0.0305176	0.0305176	-0.0305176	-0.0610352	0.0305176
29.5	5.5542	5.92041	5.98144	6.40869	6.22559	6.16455	5.85937	6.46973	5.85937	6.22559	6.5918	0.0610352	0.0305176	-0.0305176	-0.12207	0	0	-0.0915527	0.0305176	-0.0305176	0	-0.0610352
29.6	5.61523	5.98144	6.04248	6.46973	6.16455	6.22559	5.92041	6.40869	5.92041	6.16455	6.65283	0	0.0305176	0	-0.0610352	0.0610352	30.5176	-0.0305176	0.0610352	-0.0305176	-0.0305176	0
29.7	5.67627	6.04248	6.16455	6.53076	6.16455	6.22559	6.04248	6.34766	5.98144	6.22559	6.65283	0	-0.0305176	0	0	0.0610352	0	-0.0305176	0.0915527	0	0.0305176	0.0305176
29.8	5.7373	6.10352	6.22559	6.53076	6.16455	6.10352	6.04248	6.34766	6.04248	6.22559	6.71387	-0.0305176	0	0	0	0.0610352	-30.5176	0.0305176	0.0305176	0	-0.0305176	0
29.9	5.79834	6.16455	6.16455	6.46973	6.10352	5.98144	5.98144	6.46973	6.10352	6.16455	6.65283	0.0305176	0.0915527	0	0	0.0915527	-30.5176	0	-0.0305176	0.0305176	-0.0305176	0
30	5.92041	6.04248	6.10352	6.46973	6.16455	5.92041	5.79834	6.5918	6.10352	6.16455	6.65283	-0.0610352	0	0.0610352	-0.0305176	0.0610352	61.0352	0	0	0	0.0305176	-0.0305176
30.1	5.85937	5.92041	6.04248	6.40869	6.22559	5.85937	5.67627	6.5918	6.04248	6.10352	6.65283	0	0.0305176	0.0915527	-0.0610352	0.0610352	30.5176	0	0.0305176	0	-0.0305176	-0.0305176
30.2	5.79834	5.85937	6.04248	6.34766	6.22559	5.7373	5.7373	6.53076	6.10352	6.16455	6.5918	0.0305176	0.0305176	0.0305176	0	0	30.5176	-0.0305176	0	-0.0305176	0	0.0610352
30.3	5.67627	5.85937	6.04248	6.46973	6.22559	5.7373	5.92041	6.40869	6.10352	6.16455	6.40869	0.0610352	0.0305176	-0.0305176	-0.0610352	0.0305176	30.5176	0	0	-0.0305176	0	0.0610352
30.4	5.5542	5.85937	6.04248	6.5918	6.28662	5.85937	6.16455	6.34766	6.16455	6.28662	6.22559	0.0610352	0.0305176	0.0915527	-0.0915527	0	-30.5176	0.0610352	-0.0610352	-0.0305176	0	0.0610352
30.5	5.61523	5.79834	6.10352	6.5918	6.28662	5.98144	6.34766	6.34766	6.28662	6.34766	6.16455	0.0305176	0	0	-0.0305176	0.0305176	0	0	-0.0305176	0	0	0.0305176
30.6	5.67627	5.79834	6.10352	6.53076	6.28662	6.22559	6.34766	6.40869	6.28662	6.40869	6.16455	0.0610352	-0.0610352	0	0.0305176	0	0	0.0610352	0.0610352	-0.0915527	0	0
30.7	5.7373	5.92041	6.10352	6.34766	6.28662	6.40869	6.22559	6.46973	6.28662	6.40869	6.22559	-0.0305176	0	0	0.0305176	0.0305176	-30.5176	0	0.0305176	0	-0.0610352	-0.0305176
30.8	5.92041	5.98144	6.10352	6.22559	6.28662	6.46973	6.10352	6.53076	6.28662	6.34766	6.34766	0	0.0610352	-0.0610352	0	0	0	-0.0610352	-0.0305176	0	0	-0.0305176
30.9	5.98144	6.10352	6.10352	6.22559	6.28662	6.5918	6.04248	6.53076	6.22559	6.28662	6.53076	-0.0305176	0.0305176	-0.0305176	0	0.0305176	30.5176	0.0305176	0	0.0305176	0.0305176	0.0305176
31	6.10352	6.16455	6.16455	6.22559	6.34766	6.5918	6.10352	6.53076	6.16455	6.28662	6.65283	0	0.0610352	0.0305176	0	0	61.0352	0	-0.0610352	-0.0305176	0	0.0610352
31.1	6.10352	6.28662	6.10352	6.28662	6.40869	6.53076	6.16455	6.53076	6.04248	6.22559	6.7749	0	0	0.0305176	0.0305176	0	30.5176	-0.0305176	-0.0305176	-0.0610352	0.0305176	0.0305176
31.2	6.04248	6.34766	6.04248	6.22559	6.40869	6.40869	6.16455	6.53076	5.92041	6.34766	6.83594	0	-0.0305176	0	-0.0305176	-0.0305176	30.5176	-0.0610352	0	-0.0305176	0.0305176	0
31.3	5.92041	6.22559	6.04248	6.16455	6.34766	6.22559	6.22559	6.53076	5.85937	6.40869	6.89697	-0.0610352	0	-0.0305176	-0.0610352	0	91.5527	0	0	-0.0610352	0	-0.0305176
31.4	5.85937	6.10352	6.10352	6.10352	6.22559	6.10352	6.16455	6.46973	5.85937	6.40869	6.83594	0	0	-0.0305176	0	0.0610352	0	0	0	-0.0610352	0.0305176	0
31.5	5.85937	5.92041	6.10352	6.16455	6.16455	6.04248	6.16455	6.53076	5.92041	6.34766	6.71387	-0.0610352	0	0.0610352	0	0	-30.5176	0.0915527	0.0610352	-0.0305176	0.0610352	0
31.6	5.79834	5.79834	6.10352	6.22559	6.16455	6.16455	6.10352	6.53076	5.98144	6.34766	6.5918	-0.0305176	0.0305176	0.0305176	0	0.0305176	-30.5176	0.0305176	0	-0.0305176	0.0610352	0
31.7	5.79834	5.85937	6.04248	6.28662	6.16455	6.34766	6.10352	6.5918	6.04248	6.40869	6.40869	-0.0305176	0	-0.0305176	0.0305176	0.0305176	0	0.0305176	0	0	0	0
31.8	5.85937	5.92041	5.98144	6.22559	6.10352	6.53076	6.10352	6.53076	5.98144	6.34766	6.34766	-0.0305176	0.0305176	0.0305176	-0.0305176	0.0305176	0	0	0	0.0305176	-0.0610352	0
31.9	5.85937	5.92041	5.92041	6.22559	6.04248	6.5918	6.16455	6.53076	5.85937	6.28662	6.28662	0.0305176	0	0.0305176	-0.0305176	0	0	0	-0.0305176	-0.0305176	0	0.0305176
32	5.98144	5.98144	5.92041	6.16455	6.04248	6.5918	6.16455	6.46973	5.85937	6.28662	6.28662	0	0	0.0305176	0	-0.0305176	0	0.0305176	-0.0305176	0	0.0610352	0
32.1	5.98144	5.92041	5.85937	6.22559	6.10352	6.5918	6.16455	6.34766	5.85937	6.22559	6.40869	-0.0305176	-0.0305176	-0.0610352	0	-0.0305176	30.5176	0.0305176	0.0610352	0	0.0305176	0
32.2	5.92041	5.85937	5.79834	6.22559	6.10352	6.5918	6.04248	6.34766	5.92041	6.22559	6.5918	-0.0610352	0	0	0	0.0305176	91.5527	0	0.0305176	-0.0305176	0.0305176	0.0305176
32.3	5.85937	5.79834	5.79834	6.28662	6.10352	6.5918	5.85937	6.34766	6.04248	6.16455	6.65283	-0.0610352	0.0305176	-0.0305176	0	0.0610352	-30.5176	0.0915527	0	-0.0610352	0.0305176	0
32.4	5.79834	5.85937	5.92041	6.22559	6.10352	6.53076	5.67627	6.28662	6.10352	6.16455	6.65283	0	-0.0305176	0.0610352	0.0305176	0.0305176	0	0.0305176	0	0.0305176	0.0305176	-0.0610352
32.5	5.7373	5.98144	5.98144	6.16455	6.10352	6.46973	5.67627	6.28662	6.22559	6.10352	6.7749	-0.0305176	-0.0305176	-0.0610352	-0.0305176	0.0915527	-30.5176	0	0.0305176	0.0610352	-0.0305176	-0.0305176
32.6	5.61523	5.92041	5.98144	6.22559	6.10352	6.34766	5.7373	6.34766	6.34766	6.10352	6.95801	-0.0305176	-0.0305176	0.0610352	-0.0305176	0	-30.5176	0	-0.0305176	-0.0305176	-0.0305176	-0.0305176
32.7	5.61523	5.98144	6.10352	6.40869	6.22559	6.28662	5.92041	6.40869	6.40869	6.16455	7.01904	0.0305176	0	0.0305176	-0.0610352	-0.0305176	0	-0.0305176	0.0305176	-0.0305176	-0.0305176	-0.0610352
32.8	5.67627	5.98144	6.28662	6.46973	6.28662	6.28662	6.04248	6.34766	6.46973	6.22559	6.89697	-0.0305176	0	-0.0305176	0	-0.0610352	30.5176	-0.0305176	0.0305176	0	-0.0305176	-0.0305176
32.9	5.7373	6.04248	6.28662	6.40869	6.34766	6.28662	6.10352	6.34766	6.34766	6.28662	6.7749	-0.0305176	0.0305176	-0.0610352	-0.0915527	0	-30.5176	0.0305176	-0.0305176	0	0.0305176	0
33	5.85937	6.04248	6.16455	6.22559	6.34766	6.34766	6.10352	6.28662	6.16455	6.34766	6.5918	-0.0305176	-0.0305176	-0.0305176	0	0.0610352	-30.5176	0	0	-0.0305176	0.0305176	0
33.1	5.98144	5.98144	6.10352	6.10352	6.34766	6.34766	6.04248	6.22559	5.92041	6.34766	6.53076	0.0305176	-0.0305176	0	-0.0305176	0	0	-0.0305176	0.0305176	0.0305176	0	0
33.2	6.10352	5.92041	6.04248	6.10352	6.28662	6.28662	5.98144	6.28662	5.79834	6.28662	6.53076	0	0	0.0305176	-0.0305176	0.0610352	-61.0352	0.0305176	0	0	0	-0.0915527
33.3	6.16455	5.92041	6.16455	6.10352	6.16455	6.22559	5.92041	6.34766	5.79834	6.28662	6.46973	0	-0.0305176	0.0305176	-0.0610352	0	0	0.0610352	0	-0.0305176	0	0
33.4	6.10352	5.92041	6.16455	6.16455	6.16455	6.22559	5.92041	6.46973	5.85937	6.28662	6.46973	0	0	0.0305176	0	0	30.5176	0.0305176	-0.0610352	0	-0.0915527	-0.0610352
33.5	5.98144	5.92041	6.22559	6.16455	6.16455	6.22559	5.85937	6.46973	5.92041	6.34766	6.46973	-0.0305176	0.0305176	-0.0305176	0.0610352	-0.0305176	-30.5176	0.0305176	-0.0610352	0.0305176	-0.0305176	0.0305176
33.6	5.85937	5.98144	6.28662	6.16455	6.22559	6.28662	5.85937	6.40869	5.98144	6.34766	6.53076	0.0305176	0.0305176	0.0305176	-0.0305176	0.0305176	0	0	-0.0610352	0.0305176	0	0.0305176
33.7	5.79834	6.04248	6.28662	6.22559	6.28662	6.40869	5.92041	6.28662	6.04248	6.34766	6.5918	0	0	-0.0305176	0.0305176	0.0305176	30.5176	0.0305176	-0.0305176	0.0915527	-0.0305176	0.0305176
33.8	5.7373	6.04248	6.22559	6.28662	6.34766	6.46973	5.98144	6.28662	6.16455	6.34766	6.53076	0.0305176	0	-0.0305176	0	-0.0305176	-91.5527	0	0	0	0	0.0305176
33.9	5.7373	6.10352	6.16455	6.34766	6.34766	6.5918	5.98144	6.28662	6.22559	6.34766	6.46973	0.0610352	-0.0305176	0	0	-0.0305176	-30.5176	0.0305176	0.0305176	0	0	-0.0305176
34	5.7373	6.10352	6.04248	6.46973	6.28662	6.5918	6.04248	6.34766	6.22559	6.34766	6.53076	-0.0610352	-0.0305176	0.0610352	0.0305176	0	91.5527	0.0610352	0	-0.0305176	0	0
34.1	5.67627	6.10352	5.92041	6.46973	6.22559	6.53076	6.10352	6.40869	6.16455	6.34766	6.65283	0	0.0305176	0	0.0305176	0.0305176	0	0	0	-0.0305176	0	0
34.2	5.61523	6.10352	5.85937	6.46973	6.22559	6.40869	6.10352	6.46973	6.16455	6.28662	6.7749	0	0	-0.0610352	0	0	30.5176	0	0	-0.0305176	0	0.0305176
34.3	5.61523	6.22559	5.79834	6.46973	6.22559	6.34766	6.16455	6.46973	6.10352	6.22559	6.83594	0	0.0915527	-0.0610352	-0.0305176	-0.0305176	0	0	-0.0610352	0	0	0.0305176
34.4	5.7373	6.28662	5.79834	6.46973	6.34766	6.28662	6.22559	6.46973	6.10352	6.22559	6.7749	0	0.0305176	0	-0.0610352	-0.0305176	0	0	0	0.0915527	0	0.0305176
34.5	5.85937	6.34766	5.85937	6.40869	6.34766	6.22559	6.22559	6.46973	6.04248	6.34766	6.65283	0	-0.0305176	-0.0305176	0	-0.0305176	30.5176	-0.0305176	-0.0305176	-0.0305176	-0.0915527	0.0610352
34.6	5.92041	6.28662	6.04248	6.34766	6.34766	6.28662	6.22559	6.40869	5.98144	6.40869	6.53076	0.0305176	0	0	0.0305176	-0.0305176	0	0	0.0305176	-0.0305176	0	-0.0305176
34.7	5.92041	6.22559	6.16455	6.22559	6.28662	6.34766	6.16455	6.40869	5.98144	6.40869	6.53076	0	0	0.0305176	0.0305176	0	0	0	0.0305176	0	0.0305176	0.0610352
34.8	5.85937	6.10352	6.22559	6.10352	6.22559	6.40869	6.10352	6.40869	5.98144	6.34766	6.5918	0.0305176	0.0305176	-0.0305176	0.0305176	0	0	0.0305176	0.0305176	0	0.0305176	0
34.9	5.85937	5.92041	6.22559	6.10352	6.22559	6.46973	6.04248	6.46973	6.10352	6.22559	6.5918	-0.0305176	0.0305176	0	0	0	-30.5176	0	0	-0.0305176	0.0305176	-0.0305176
35	5.85937	5.79834	6.16455	6.16455	6.22559	6.40869	5.98144	6.53076	6.16455	6.16455	6.5918	-0.0305176	0	0	0	0	-30.5176	0.0610352	0	-0.0305176	0	0
35.1	5.85937	5.79834	6.10352	6.22559	6.22559	6.34766	5.98144	6.46973	6.16455	6.22559	6.5918	-0.0305176	0.0305176	0.0610352	0	0.0305176	30.5176	-0.0305176	0.0305176	0.0305176	-0.0610352	0
35.2	5.79834	5.79834	6.10352	6.34766	6.28662	6.22559	5.92041	6.40869	6.22559	6.28662	6.65283	0	-0.0610352	-0.0305176	0	-0.0305176	-30.5176	-0.0305176	-0.0305176	-0.0305176	0.0305176	0.0305176
35.3	5.7373	5.92041	6.10352	6.46973	6.40869	6.16455	5.92041	6.34766	6.22559	6.34766	6.65283	0.0305176	0.0610352	-0.0305176	0	-0.0915527	61.0352	-0.0305176	0.0610352	0.0305176	-0.0305176	0
35.4	5.61523	6.04248	5.98144	6.53076	6.40869	6.16455	5.98144	6.34766	6.28662	6.40869	6.5918	0	0	-0.0305176	0.0915527	-0.0305176	0	-0.0610352	0	0	0.0305176	0.0305176
35.5	5.61523	6.10352	5.92041	6.5918	6.28662	6.16455	6.04248	6.40869	6.28662	6.46973	6.46973	-0.0305176	0.0305176	-0.0305176	0	-0.0610352	0	-0.0610352	0.0305176	0	0	-0.0305176
35.6	5.61523	6.10352	5.92041	6.53076	6.10352	6.16455	6.10352	6.40869	6.22559	6.46973	6.46973	0	0.0305176	0	0.0305176	0	-61.0352	0	0.0305176	0.0610352	0	0.0305176
35.7	5.67627	6.10352	5.98144	6.40869	5.98144	6.28662	6.10352	6.34766	6.10352	6.53076	6.53076	-0.0305176	0	-0.0305176	0	-0.0305176	-30.5176	0	0.0305176	0	-0.0305176	-0.0305176
35.8	5.79834	6.04248	5.98144	6.34766	5.98144	6.34766	6.22559	6.34766	6.10352	6.5918	6.7749	0.0305176	0	0.0305176	0.0305176	0.0610352	-30.5176	-0.0305176	0.0305176	0.0305176	-0.0610352	-0.0305176
35.9	5.98144	5.98144	5.98144	6.34766	6.04248	6.40869	6.34766	6.34766	6.16455	6.71387	6.89697	0	0	0	-0.0305176	0	0	0	0.0610352	0.0305176	0	0
36	6.04248	5.92041	5.98144	6.34766	6.16455	6.34766	6.46973	6.40869	6.10352	6.83594	6.83594	0.0610352	0.0305176	0.0305176	0	0	-30.5176	0	0	0	-0.0305176	-0.0305176
36.1	6.10352	5.92041	6.04248	6.40869	6.28662	6.28662	6.46973	6.46973	6.04248	6.7749	6.7749	0.0305176	0.0305176	-0.0305176	0	-0.0305176	0	-0.0915527	0.0305176	0.0610352	-0.0305176	-0.0305176
36.2	6.10352	5.98144	6.10352	6.40869	6.34766	6.28662	6.46973	6.53076	6.04248	6.65283	6.71387	0.0610352	0.0305176	-0.0610352	-0.0305176	-0.0305176	-61.0352	0	-0.0305176	0.0305176	0	0
36.3	6.04248	6.04248	6.16455	6.40869	6.34766	6.22559	6.46973	6.46973	6.04248	6.53076	6.71387	-0.0305176	0.0305176	-0.0610352	0.0305176	-0.0305176	-61.0352	-0.0305176	0.0305176	0.0305176	-0.0305176	-0.0305176
36.4	5.92041	6.04248	6.16455	6.34766	6.34766	6.28662	6.40869	6.46973	6.04248	6.34766	6.71387	0.0305176	-0.0305176	-0.0305176	0	-0.0305176	-61.0352	0	-0.0610352	0	0.0305176	-0.0610352
36.5	5.85937	5.98144	6.16455	6.28662	6.40869	6.28662	6.34766	6.40869	6.10352	6.28662	6.65283	0	-0.0305176	-0.0305176	0	0.0915527	-30.5176	0	0.0610352	0.0305176	-0.0305176	0
36.6	5.92041	5.98144	6.16455	6.28662	6.34766	6.28662	6.34766	6.34766	6.10352	6.16455	6.65283	0	-0.0305176	0	0	0.0305176	-122.07	0.0305176	0.0915527	0.0305176	0	-0.0610352
36.7	5.98144	5.98144	6.10352	6.28662	6.34766	6.28662	6.34766	6.28662	6.10352	6.16455	6.65283	0.0610352	0	0.0305176	-0.0305176	-0.0305176	0	0.0305176	0	0	-0.0610352	0.0305176
36.8	5.98144	6.04248	6.10352	6.34766	6.34766	6.34766	6.28662	6.22559	6.16455	6.22559	6.5918	0.0305176	-0.0305176	-0.0610352	-0.0610352	0.0305176	-61.0352	0.0305176	0.0610352	0.0305176	-0.0610352	-0.0305176
36.9	5.92041	6.04248	6.10352	6.28662	6.40869	6.28662	6.28662	6.22559	6.22559	6.34766	6.53076	0.0610352	0.0305176	-0.0305176	-0.0305176	0	-30.5176	0	-0.0305176	0.0305176	-0.0305176	-0.0305176
37	5.79834	5.98144	6.16455	6.34766	6.5918	6.16455	6.22559	6.22559	6.22559	6.40869	6.65283	0.0305176	0.0305176	-0.0610352	0	-0.0305176	0	0.0305176	0	0.0305176	0	-0.0305176
37.1	5.79834	5.98144	6.16455	6.40869	6.53076	6.16455	6.10352	6.28662	6.22559	6.40869	6.71387	0.0305176	0	-0.0610352	0	0	-30.5176	-0.0305176	-0.0305176	0.0305176	-0.0305176	-0.0305176
37.2	5.85937	5.98144	6.16455	6.53076	6.40869	6.22559	6.10352	6.28662	6.22559	6.40869	6.83594	0.0305176	0.0305176	-0.0610352	0.0305176	-0.0305176	-61.0352	-0.0610352	-0.0305176	-0.0610352	-0.0305176	0
37.3	5.98144	6.10352	6.10352	6.5918	6.28662	6.28662	6.04248	6.22559	6.22559	6.40869	6.83594	0.0305176	0	-0.0305176	0.0305176	0.0305176	0	0.0305176	0	-0.0305176	0	-0.0305176
37.4	6.04248	6.22559	6.04248	6.46973	6.22559	6.40869	6.04248	6.22559	6.28662	6.34766	6.7749	0	0.0305176	0	0	0.0610352	0	0	0.0305176	0.0305176	-0.0305176	-0.0305176
37.5	5.98144	6.22559	6.04248	6.28662	6.22559	6.40869	6.10352	6.22559	6.34766	6.34766	6.71387	0.0305176	-0.0305176	-0.0305176	-0.0305176	0	0	0	0	0.0305176	0	-0.0305176
37.6	5.92041	6.22559	6.04248	6.16455	6.16455	6.40869	6.16455	6.28662	6.40869	6.40869	6.65283	0.0915527	-0.0610352	0	0	0	30.5176	-0.0305176	0.0305176	0.0305176	-0.0610352	0
37.7	5.79834	6.22559	5.98144	6.04248	6.16455	6.46973	6.22559	6.34766	6.40869	6.46973	6.65283	0.0305176	0	-0.0305176	0.0610352	-0.0305176	0	-0.0305176	-0.0610352	-0.0305176	-0.0610352	0
37.8	5.7373	6.28662	5.98144	6.10352	6.10352	6.40869	6.16455	6.34766	6.34766	6.46973	6.65283	0.0305176	-0.0305176	-0.0915527	0	0	0	-0.0305176	-0.0305176	0.0305176	-0.0305176	0.0305176
37.9	5.7373	6.34766	5.92041	6.22559	6.10352	6.34766	6.16455	6.46973	6.22559	6.40869	6.5918	0	0.0305176	-0.0305176	0.0610352	-0.0305176	0	-0.0305176	0.0305176	0.0915527	-0.0305176	0
38	5.79834	6.34766	5.98144	6.34766	6.10352	6.22559	6.16455	6.53076	6.16455	6.40869	6.53076	-0.0305176	-0.0305176	-0.0305176	0.0305176	-0.0305176	0	-0.0305176	0.0305176	-0.0305176	-0.0610352	-0.0610352
38.1	5.92041	6.40869	6.10352	6.34766	6.16455	6.22559	6.10352	6.71387	6.10352	6.34766	6.53076	0	0	-0.0305176	0	0	30.5176	0.0610352	0.0305176	0	0	-0.0305176
38.2	5.98144	6.34766	6.16455	6.34766	6.28662	6.34766	6.10352	6.7749	6.04248	6.34766	6.53076	0	-0.0305176	0	0.0305176	-0.0305176	0	0	0.0305176	0	0.0610352	0
38.3	5.98144	6.28662	6.22559	6.34766	6.34766	6.46973	6.10352	6.7749	5.98144	6.34766	6.65283	-0.0305176	0.0305176	0	0.0305176	0.0610352	-30.5176	-0.0610352	0.0305176	0.0305176	-0.0305176	-0.0305176
38.4	5.98144	6.10352	6.16455	6.34766	6.28662	6.53076	6.22559	6.7749	5.98144	6.34766	6.83594	0	0.0305176	0	0.0305176	0.0610352	0	-0.0305176	0	0.0305176	-0.0915527	-0.0305176
38.5	6.04248	5.98144	6.16455	6.34766	6.28662	6.46973	6.28662	6.65283	5.98144	6.40869	6.95801	0.0610352	0.0305176	0.0305176	0	0	-61.0352	0	0	0	-0.0305176	0
38.6	6.10352	5.98144	6.16455	6.40869	6.34766	6.40869	6.34766	6.46973	5.98144	6.53076	7.01904	0	0.0610352	0	-0.0305176	-0.0305176	-30.5176	0	0	0	-0.0610352	0
38.7	6.10352	5.98144	6.16455	6.40869	6.46973	6.40869	6.40869	6.34766	5.98144	6.53076	7.01904	0.0915527	0.0610352	-0.0610352	-0.0610352	0	-61.0352	-0.0305176	0	0.0305176	-0.0305176	0.0305176
38.8	6.10352	5.98144	6.10352	6.40869	6.46973	6.40869	6.40869	6.34766	5.92041	6.46973	6.95801	0.0610352	0.0610352	-0.0610352	0	-0.0305176	-61.0352	0	0.0305176	-0.0305176	0	0
38.9	6.04248	5.92041	6.10352	6.28662	6.40869	6.34766	6.34766	6.34766	5.92041	6.34766	6.89697	0.0305176	-0.0305176	-0.0610352	0.0305176	0.0305176	0	0	0.0305176	-0.0305176	0	0.0305176
39	6.04248	5.92041	6.04248	6.22559	6.34766	6.28662	6.28662	6.34766	5.92041	6.28662	6.83594	0.0305176	0	0	0.0610352	0	30.5176	0	0.0915527	0	-0.0305176	-0.0305176
39.1	6.04248	5.92041	5.98144	6.16455	6.28662	6.22559	6.28662	6.40869	5.98144	6.34766	6.71387	0.0305176	0	0	-0.0305176	-0.0305176	30.5176	-0.0305176	0.0305176	-0.0305176	0.0305176	-0.0915527
39.2	6.10352	5.92041	5.92041	6.10352	6.16455	6.22559	6.28662	6.53076	6.10352	6.40869	6.71387	0	-0.0305176	-0.0305176	0.0610352	-0.0305176	61.0352	-0.0610352	0	0.0305176	-0.0305176	-0.0305176
39.3	6.16455	5.92041	5.92041	6.16455	6.04248	6.22559	6.28662	6.5918	6.16455	6.34766	6.71387	0.0305176	0.0610352	0	0	0	0	-0.0305176	0.0305176	0.0610352	-0.0305176	-0.0305176
39.4	6.10352	5.98144	5.85937	6.16455	6.04248	6.16455	6.16455	6.5918	6.16455	6.22559	6.71387	0.0610352	0.0610352	0	0	0.0305176	-61.0352	0	0.0610352	0.0305176	-0.0305176	0.0610352
39.5	5.92041	6.10352	5.85937	6.22559	6.16455	6.10352	6.16455	6.53076	6.10352	6.10352	6.7749	0.0305176	0	-0.0305176	0	-0.0305176	-30.5176	-0.0305176	0	0	0.0610352	-0.0305176
39.6	5.7373	6.16455	5.92041	6.22559	6.28662	6.10352	6.16455	6.46973	6.04248	6.10352	6.83594	0.0305176	0.0610352	0.0305176	-0.0305176	-0.0305176	-30.5176	-0.0305176	0.0610352	0	0	0
39.7	5.5542	6.28662	5.98144	6.28662	6.40869	6.16455	6.10352	6.46973	6.04248	6.16455	6.7749	-0.0305176	0.0305176	0.0305176	0.0305176	0	-30.5176	-0.0610352	0	0	-0.0610352	-0.0305176
39.8	5.49316	6.34766	5.98144	6.28662	6.40869	6.22559	6.04248	6.46973	6.04248	6.16455	6.65283	-0.0305176	-0.0610352	-0.0610352	0.0305176	0.0305176	-30.5176	-0.0305176	0	0	0	0.0305176
39.9	5.49316	6.34766	6.04248	6.28662	6.34766	6.22559	5.98144	6.40869	6.04248	6.16455	6.65283	0.0610352	0.0305176	0	-0.0305176	0	30.5176	-0.0305176	0.0305176	0	0.0305176	0.0305176
40	5.5542	6.28662	6.10352	6.28662	6.34766	6.22559	6.04248	6.34766	5.98144	6.16455	6.65283	0.0305176	0	0	-0.0305176	0.0305176	-30.5176	-0.0305176	0.0305176	0.0305176	0.0305176	-0.0305176
40.1	5.67627	6.22559	6.16455	6.34766	6.40869	6.22559	6.10352	6.28662	5.98144	6.10352	6.53076	0.0610352	0.0305176	0.0305176	0.0305176	0	0	0.0305176	0	-0.0305176	-0.0305176	-0.0305176
40.2	5.7373	6.10352	6.22559	6.34766	6.46973	6.22559	6.16455	6.16455	5.92041	6.16455	6.40869	0	0	-0.0305176	0	0	-30.5176	-0.0305176	0	0	-0.0305176	0.0305176
40.3	5.79834	5.98144	6.22559	6.34766	6.46973	6.16455	6.16455	6.16455	5.92041	6.28662	6.40869	0.0305176	0	-0.0610352	0	-0.0610352	30.5176	-0.0305176	0.0610352	0.0610352	0	0.0305176
40.4	5.85937	5.92041	6.22559	6.34766	6.40869	6.10352	6.16455	6.16455	6.04248	6.40869	6.46973	-0.0305176	0.0305176	-0.0610352	-0.0610352	-0.0305176	0	0	0.0305176	0.0305176	0	0.0305176
40.5	5.85937	5.92041	6.28662	6.34766	6.46973	6.04248	6.28662	6.22559	6.22559	6.46973	6.65283	0	0	0	0.0610352	0.0305176	30.5176	0	-0.0305176	0.0305176	0	-0.0305176
40.6	5.92041	5.98144	6.34766	6.40869	6.5918	6.16455	6.34766	6.46973	6.34766	6.46973	6.71387	0	0	-0.0305176	-0.0305176	0.0305176	-30.5176	0.0305176	0.0305176	-0.0305176	0.0305176	0.0305176
40.7	5.92041	6.10352	6.34766	6.40869	6.65283	6.22559	6.22559	6.5918	6.22559	6.40869	6.7749	0.0305176	0.0610352	0	0.0305176	0.0305176	91.5527	0.0305176	0	-0.0305176	0	-0.0305176
40.8	6.04248	6.16455	6.28662	6.40869	6.53076	6.22559	6.10352	6.5918	6.10352	6.28662	6.7749	0.0305176	0.0610352	-0.0915527	0	0.0305176	30.5176	0	-0.0305176	-0.0305176	0	0
40.9	6.04248	6.16455	6.16455	6.34766	6.28662	6.16455	5.98144	6.46973	5.98144	6.16455	6.7749	0	0.0305176	0.0305176	-0.0305176	0	61.0352	0	0	-0.0305176	-0.0305176	0
41	5.98144	6.16455	6.10352	6.34766	6.16455	6.16455	5.85937	6.28662	5.85937	6.04248	6.7749	0.0305176	0	-0.0305176	0	-0.0305176	30.5176	-0.0305176	0	-0.0610352	0	0
41.1	5.92041	6.16455	5.98144	6.40869	6.22559	6.10352	5.85937	6.22559	5.79834	5.98144	6.83594	-0.0305176	0	-0.0610352	0	-0.0610352	91.5527	0	0	0	0.0305176	0.0305176
41.2	5.79834	6.10352	5.98144	6.46973	6.22559	6.04248	5.92041	6.16455	5.85937	5.98144	6.89697	0.0305176	0.0305176	0.0305176	0	-0.0610352	30.5176	-0.0305176	-0.0610352	0.0610352	-0.0305176	0.0305176
41.3	5.67627	6.10352	5.98144	6.53076	6.28662	6.04248	5.98144	6.28662	5.92041	5.92041	6.95801	-0.0610352	0	-0.0305176	0	0	-30.5176	0.0305176	-0.0305176	0	0.0610352	0.0305176
41.4	5.67627	6.10352	6.04248	6.46973	6.28662	6.04248	6.04248	6.40869	5.98144	5.92041	6.89697	0	0	0.0305176	0	0.0610352	30.5176	-0.0305176	0	0	0.0305176	0
41.5	5.7373	6.04248	6.10352	6.34766	6.28662	6.10352	6.10352	6.53076	6.10352	5.98144	6.7749	0.0610352	-0.0915527	0.0305176	0	0	0	0	0	-0.0305176	0	-0.0305176
41.6	5.7373	5.98144	6.10352	6.22559	6.22559	6.16455	6.16455	6.5918	6.10352	6.16455	6.71387	-0.0305176	-0.0305176	0	0	0	30.5176	0.0305176	0.0610352	-0.0610352	-0.0305176	0.0305176
41.7	5.67627	6.04248	6.04248	6.16455	6.22559	6.22559	6.22559	6.53076	6.10352	6.28662	6.65283	-0.0305176	0.0305176	0	0	0	61.0352	0	0.0305176	-0.0610352	-0.0305176	0
41.8	5.61523	6.10352	5.98144	6.16455	6.34766	6.16455	6.28662	6.53076	6.10352	6.28662	6.5918	0.0305176	0.0610352	0	-0.0305176	0	30.5176	0.0610352	0	0	0	0.0305176
41.9	5.5542	6.10352	6.04248	6.28662	6.34766	6.10352	6.28662	6.46973	6.04248	6.22559	6.5918	0.0305176	0	-0.0305176	0	0	0	0.0305176	0.0305176	0	0.0305176	0.0610352
42	5.61523	5.98144	6.16455	6.28662	6.34766	5.98144	6.22559	6.40869	5.92041	6.10352	6.65283	0.0305176	-0.0610352	-0.0305176	-0.0305176	-0.0305176	0	0.0305176	-0.0305176	0	0	-0.0305176
42.1	5.61523	5.85937	6.22559	6.22559	6.34766	5.98144	6.16455	6.40869	5.79834	6.04248	6.5918	0.0305176	-0.0305176	0.0305176	0	0	-30.5176	-0.0305176	0	0	0.0305176	0.0305176
42.2	5.7373	5.85937	6.16455	6.22559	6.28662	5.98144	6.16455	6.40869	5.85937	6.10352	6.5918	-0.0305176	-0.0610352	0.0305176	0	0.0610352	30.5176	0	0	-0.0305176	0.0305176	0.0610352
42.3	5.79834	5.92041	6.16455	6.16455	6.28662	6.10352	6.16455	6.34766	5.98144	6.10352	6.5918	-0.0915527	0	-0.0305176	0	-0.0305176	30.5176	-0.0305176	-0.0305176	0.0305176	0.0305176	-0.0305176
42.4	5.79834	6.04248	6.04248	6.10352	6.22559	6.22559	6.28662	6.22559	6.04248	6.16455	6.65283	-0.0610352	0	0.0305176	0.0305176	0	30.5176	0.0305176	0	-0.0305176	0.0915527	-0.0610352
42.5	5.7373	5.98144	6.10352	6.04248	6.22559	6.16455	6.34766	6.22559	5.98144	6.28662	6.7749	0	0	0	-0.0305176	-0.0305176	30.5176	0	-0.0305176	0	0.0305176	-0.0305176
42.6	5.7373	5.92041	6.16455	6.10352	6.22559	6.10352	6.34766	6.28662	5.79834	6.34766	6.83594	-0.0305176	0.0305176	-0.0305176	0	-0.0305176	-30.5176	0.0305176	0.0305176	0.0305176	-0.0305176	-0.0305176
42.7	5.7373	5.85937	6.16455	6.28662	6.28662	6.04248	6.34766	6.34766	5.7373	6.34766	6.7749	0	0.0610352	0.0915527	0.0305176	0.0305176	0	-0.0305176	0.0610352	0	0	0.0305176
42.8	5.7373	5.79834	6.16455	6.40869	6.28662	6.04248	6.28662	6.34766	5.7373	6.22559	6.71387	0.0915527	0.0305176	-0.0610352	0	-0.0305176	-30.5176	-0.0305176	-0.0305176	0.0305176	-0.0305176	-0.0305176
42.9	5.79834	5.7373	6.10352	6.40869	6.28662	6.16455	6.22559	6.40869	5.85937	6.10352	6.65283	0.0305176	-0.0305176	0	0.0610352	0.0305176	-61.0352	-0.0610352	-0.0305176	0	0	-0.0305176
43	5.85937	5.67627	6.04248	6.34766	6.28662	6.28662	6.16455	6.46973	6.04248	5.92041	6.65283	0	-0.0305176	0	0.0305176	0	0	-0.0305176	-0.0305176	0.0305176	0	-0.0305176
43.1	6.04248	5.67627	6.04248	6.34766	6.34766	6.40869	6.10352	6.46973	6.16455	5.85937	6.65283	-0.0305176	-0.0305176	0.0305176	0.0305176	0	0	0.0305176	0	0	0.0305176	-0.0305176
43.2	6.16455	5.7373	5.98144	6.34766	6.46973	6.40869	5.98144	6.53076	6.16455	5.92041	6.65283	-0.0305176	-0.0305176	0.0305176	0	0.0305176	30.5176	0.0610352	-0.0610352	0	0	-0.0305176
43.3	6.22559	5.79834	5.92041	6.40869	6.53076	6.40869	5.85937	6.53076	6.16455	6.04248	6.71387	-0.0305176	-0.0305176	0.0305176	0.0305176	0	61.0352	0.0915527	-0.0305176	0.0305176	0.0305176	0.0610352
43.4	6.16455	5.85937	5.98144	6.46973	6.53076	6.34766	5.85937	6.5918	6.10352	6.16455	6.65283	0.0305176	-0.0305176	0.0305176	0	0	0	0.0305176	0.0610352	0	0	-0.0305176
43.5	5.98144	5.92041	6.04248	6.53076	6.53076	6.28662	5.92041	6.53076	6.10352	6.22559	6.65283	0	0	0	-0.0305176	-0.0305176	-91.5527	0.0305176	-0.0305176	0.0305176	-0.0305176	-0.0610352
43.6	5.85937	5.92041	6.16455	6.53076	6.46973	6.22559	6.10352	6.40869	6.04248	6.22559	6.7749	0	0.0305176	-0.0305176	0	-0.0305176	-30.5176	-0.0305176	0	0.12207	0	0
43.7	5.7373	5.85937	6.16455	6.5918	6.46973	6.16455	6.22559	6.28662	5.98144	6.28662	6.83594	0	0	0	0	-0.0305176	0	-0.0305176	-0.0610352	0.0305176	0.0610352	0
43.8	5.7373	5.85937	6.16455	6.46973	6.40869	6.16455	6.22559	6.28662	5.92041	6.40869	6.89697	-0.0305176	0.0610352	-0.0305176	0.0305176	0.0305176	30.5176	0	-0.0610352	0.0915527	0.0610352	0.0305176
43.9	5.79834	5.85937	6.10352	6.28662	6.34766	6.22559	6.22559	6.34766	5.85937	6.46973	6.7749	-0.0305176	-0.0610352	0	0.0305176	0	61.0352	0.0305176	-0.0915527	0.0610352	0	-0.0610352
44	5.85937	5.92041	6.16455	6.10352	6.28662	6.22559	6.34766	6.40869	5.79834	6.53076	6.65283	0	-0.0915527	0.0610352	0.0305176	0.0305176	30.5176	0	-0.0305176	0	0.0610352	0
44.1	5.85937	5.92041	6.28662	6.04248	6.22559	6.16455	6.46973	6.40869	5.85937	6.53076	6.5918	-0.0305176	-0.0610352	0.0610352	0.0610352	0	91.5527	0.0305176	0.0305176	0.0305176	0	-0.0610352
44.2	5.85937	5.98144	6.28662	6.10352	6.16455	6.16455	6.5918	6.34766	5.92041	6.46973	6.46973	0	-0.0610352	0.0305176	0	-0.0305176	30.5176	-0.0610352	-0.0305176	0.0305176	-0.0305176	-0.0610352
44.3	5.7373	5.98144	6.22559	6.22559	6.16455	6.22559	6.53076	6.28662	5.98144	6.34766	6.46973	0	-0.0305176	0.0305176	-0.0305176	-0.0610352	61.0352	0	-0.0610352	0.0305176	0	-0.0305176
44.4	5.67627	5.92041	6.04248	6.34766	6.22559	6.22559	6.40869	6.28662	6.10352	6.28662	6.53076	0.0305176	-0.0305176	0	0.0305176	-0.0610352	30.5176	0.0610352	-0.0610352	0.0610352	0	0.0305176
44.5	5.61523	5.85937	5.79834	6.46973	6.22559	6.22559	6.22559	6.28662	6.16455	6.28662	6.5918	-0.0610352	0	-0.0305176	0	-0.0305176	30.5176	0.0305176	-0.0610352	0	0	0
44.6	5.5542	5.79834	5.67627	6.46973	6.16455	6.28662	6.04248	6.28662	6.28662	6.34766	6.65283	-0.0305176	0	0.0305176	0	-0.0305176	30.5176	0.0610352	-0.0915527	0.0305176	0.0305176	-0.0610352
44.7	5.5542	5.79834	5.67627	6.40869	6.16455	6.22559	5.92041	6.22559	6.40869	6.40869	6.7749	-0.0305176	0	0	0.0305176	0	30.5176	0.0305176	-0.0610352	0	0.0610352	0.0610352
44.8	5.61523	5.79834	5.7373	6.22559	6.16455	6.22559	5.92041	6.28662	6.40869	6.34766	6.83594	0	-0.0610352	0.0610352	0.0915527	-0.0305176	61.0352	0	0.0305176	0	0.0610352	0
44.9	5.7373	5.92041	5.85937	6.16455	6.16455	6.28662	5.92041	6.40869	6.28662	6.28662	6.71387	-0.0305176	-0.0610352	-0.0305176	0.0305176	0	61.0352	0.0610352	0	0	0.0305176	-0.0305176
45	5.79834	5.98144	5.92041	6.10352	6.16455	6.34766	5.98144	6.46973	6.16455	6.22559	6.5918	0.0305176	-0.0305176	0.0305176	0	-0.0915527	61.0352	0.0610352	-0.0305176	0	0.0610352	-0.0305176
45.1	5.7373	5.92041	5.98144	6.16455	6.22559	6.40869	6.04248	6.46973	5.98144	6.28662	6.53076	0.0305176	-0.0305176	0.0305176	0	-0.0610352	0	0.0305176	0	0	0.0610352	0.0305176
45.2	5.7373	5.85937	6.04248	6.22559	6.22559	6.34766	6.04248	6.34766	5.85937	6.28662	6.53076	-0.0610352	0	0.0610352	0	-0.0305176	0	0.0305176	-0.0305176	0.0305176	-0.0305176	-0.0305176
45.3	5.67627	5.7373	6.10352	6.22559	6.28662	6.28662	5.98144	6.28662	5.85937	6.34766	6.53076	0.0305176	0.0305176	0.0305176	0.0610352	-0.0305176	0	-0.0305176	-0.0305176	0.0305176	0.0305176	0
45.4	5.67627	5.67627	6.04248	6.16455	6.34766	6.16455	5.98144	6.28662	5.79834	6.34766	6.46973	-0.0915527	0	0	0	-0.0305176	30.5176	0	-0.0610352	0.0305176	0.0610352	0.0305176
45.5	5.85937	5.67627	5.98144	6.16455	6.40869	6.10352	5.98144	6.34766	5.79834	6.28662	6.40869	-0.0305176	0	0.0610352	-0.0305176	-0.0305176	30.5176	-0.0305176	-0.0305176	0.0305176	0.0305176	0
45.6	5.98144	5.7373	5.85937	6.34766	6.40869	6.10352	6.10352	6.46973	5.85937	6.28662	6.34766	-0.0305176	0	0.0305176	0.0915527	0.0305176	61.0352	0.0305176	0	0.0610352	0.0610352	0
45.7	6.16455	5.79834	5.92041	6.46973	6.34766	6.10352	6.16455	6.53076	5.98144	6.34766	6.34766	-0.0305176	-0.0305176	0.0305176	0.0610352	0	61.0352	0.0915527	0	-0.0305176	0.0305176	-0.0915527
45.8	6.16455	5.85937	6.04248	6.53076	6.28662	6.10352	6.16455	6.46973	6.10352	6.46973	6.40869	-0.0305176	-0.0305176	0.0915527	0.0305176	0	61.0352	0.0610352	-0.0305176	0	0.0610352	-0.0305176
45.9	6.10352	5.92041	6.04248	6.46973	6.22559	6.10352	6.16455	6.46973	6.16455	6.53076	6.46973	0	0	0.0305176	0.0305176	0.0305176	61.0352	0	-0.0305176	0.0305176	0	0
46	5.98144	5.92041	6.04248	6.34766	6.22559	6.16455	6.16455	6.40869	6.22559	6.53076	6.53076	-0.0305176	-0.0610352	0	0	-0.0610352	30.5176	0.0305176	-0.0610352	0.0305176	0.0305176	0
46.1	5.79834	5.85937	6.04248	6.10352	6.16455	6.28662	6.22559	6.40869	6.22559	6.53076	6.46973	0.0305176	0	0	0.0610352	-0.0305176	30.5176	0.0305176	-0.0610352	0.0610352	0.0305176	0.0305176
46.2	5.67627	5.79834	5.98144	5.98144	6.10352	6.34766	6.28662	6.40869	6.22559	6.46973	6.46973	-0.0610352	0	-0.0610352	0.0305176	0	30.5176	0	-0.0610352	0.0305176	0.0610352	0
46.3	5.61523	5.79834	5.92041	5.98144	5.98144	6.40869	6.28662	6.40869	6.10352	6.40869	6.53076	-0.152588	0	0.0305176	0.0305176	-0.0610352	61.0352	0.0305176	-0.0610352	0.0305176	0.0915527	0
46.4	5.61523	5.79834	5.92041	5.98144	5.98144	6.46973	6.22559	6.34766	5.98144	6.46973	6.5918	-0.0610352	-0.0305176	0.0610352	0.0305176	0	-30.5176	0.0305176	-0.0610352	0.0610352	0.0305176	-0.0610352
46.5	5.61523	5.79834	5.92041	6.04248	6.04248	6.46973	6.10352	6.28662	5.92041	6.46973	6.5918	-0.0915527	0	0.0305176	0.0305176	-0.0305176	91.5527	0.0305176	0	0.0305176	0.0305176	-0.0305176
46.6	5.67627	5.67627	5.98144	6.10352	6.10352	6.46973	6.10352	6.22559	5.92041	6.46973	6.53076	-0.0610352	-0.0305176	0	-0.0305176	-0.0610352	30.5176	0	0.0610352	0.0305176	0.0610352	0
46.7	5.7373	5.61523	6.04248	6.16455	6.10352	6.34766	6.16455	6.16455	5.92041	6.34766	6.46973	-0.0305176	0.0305176	0	-0.0305176	-0.0305176	30.5176	0	0	0.0610352	0.0305176	-0.0305176
46.8	5.79834	5.5542	6.04248	6.16455	6.10352	6.28662	6.22559	6.16455	5.98144	6.22559	6.46973	-0.0305176	0	0	-0.0305176	-0.0305176	-30.5176	0.0915527	0	0.0305176	-0.0305176	-0.0610352
46.9	5.79834	5.5542	5.98144	6.16455	6.16455	6.16455	6.22559	6.16455	5.98144	6.16455	6.46973	-0.0305176	0.0610352	-0.0305176	0	-0.0305176	30.5176	-0.0305176	-0.0305176	0	-0.0610352	-0.0305176
47	5.79834	5.5542	5.98144	6.16455	6.16455	6.10352	6.22559	6.22559	5.98144	6.16455	6.53076	0.0305176	-0.0305176	-0.0305176	0.0610352	-0.0305176	0	0	0	0	0	0
47.1	5.85937	5.49316	5.92041	6.22559	6.16455	6.10352	6.22559	6.22559	5.98144	6.16455	6.65283	0	-0.0610352	-0.0305176	0.0305176	-0.0305176	30.5176	0	-0.0305176	0.0610352	0.0305176	0
47.2	5.85937	5.49316	5.92041	6.22559	6.16455	6.16455	6.28662	6.34766	5.92041	6.22559	6.7749	-0.0610352	-0.0610352	-0.0305176	0.0305176	0	61.0352	0.0305176	-0.0305176	0.0305176	0.0305176	0.0305176
47.3	5.79834	5.49316	6.04248	6.16455	6.28662	6.22559	6.28662	6.46973	5.85937	6.40869	6.89697	-0.0610352	-0.0610352	-0.0305176	0.0610352	-0.0305176	91.5527	0.0610352	-0.0305176	0.0610352	0.0305176	0
47.4	5.67627	5.61523	6.16455	6.10352	6.40869	6.28662	6.28662	6.53076	5.85937	6.53076	6.89697	-0.0305176	-0.0610352	0.0305176	0.0305176	0.0305176	61.0352	0.0610352	-0.0305176	0.0305176	0	0
47.5	5.61523	5.79834	6.22559	6.04248	6.53076	6.28662	6.16455	6.46973	5.85937	6.53076	6.83594	0	-0.0305176	0.0610352	0	-0.0305176	30.5176	0	-0.0305176	0	0	-0.0305176
47.6	5.61523	5.92041	6.22559	6.04248	6.53076	6.28662	6.10352	6.34766	5.98144	6.53076	6.71387	0.0305176	-0.0610352	0	-0.0305176	-0.0610352	-30.5176	0	0	0	0.0305176	-0.0610352
47.7	5.67627	5.98144	6.16455	6.04248	6.5918	6.22559	6.10352	6.34766	6.04248	6.40869	6.5918	-0.0610352	-0.0305176	0	-0.0305176	0.0305176	0	-0.0305176	0	0	-0.0610352	-0.0305176
47.8	5.7373	6.04248	6.16455	6.04248	6.5918	6.16455	6.16455	6.40869	6.10352	6.34766	6.5918	-0.0305176	-0.0610352	-0.0305176	0.0305176	-0.0305176	30.5176	0.0305176	0	0.0610352	0.0610352	0
47.9	5.79834	6.10352	6.10352	5.98144	6.5918	6.10352	6.16455	6.46973	6.04248	6.22559	6.53076	0.0305176	-0.0610352	0	0.0305176	-0.0610352	0	0.0610352	-0.0915527	0.0610352	0	0.0305176
48	5.85937	6.10352	6.04248	5.92041	6.5918	6.10352	6.16455	6.46973	5.98144	6.10352	6.53076	-0.0305176	0.0305176	-0.0305176	0.0305176	0	30.5176	0	-0.0610352	-0.0305176	0	0
48.1	5.79834	6.04248	6.04248	5.98144	6.53076	6.10352	6.16455	6.46973	5.98144	6.04248	6.53076	0	-0.0305176	0.0305176	0	0	30.5176	0	-0.0610352	0	-0.0305176	0.0305176
48.2	5.7373	5.92041	5.98144	6.10352	6.46973	6.22559	6.10352	6.46973	6.04248	6.16455	6.46973	-0.0610352	0	0.0305176	0.0305176	-0.0610352	30.5176	0.0610352	0	-0.0305176	-0.0305176	0
48.3	5.79834	5.85937	5.98144	6.28662	6.34766	6.28662	6.04248	6.46973	6.10352	6.28662	6.46973	0	-0.0610352	0.0305176	0	0	61.0352	0.0915527	0.0305176	0	0.0305176	-0.0305176
48.4	5.85937	5.79834	5.92041	6.46973	6.22559	6.22559	5.98144	6.40869	6.16455	6.40869	6.40869	0	-0.0915527	0	-0.0305176	0.0305176	0	0.0305176	0	-0.0305176	-0.0610352	-0.0305176
48.5	5.79834	5.7373	5.92041	6.5918	6.16455	6.16455	5.98144	6.34766	6.22559	6.34766	6.40869	0	0.0305176	0	-0.0305176	-0.0305176	-61.0352	0	0.0610352	-0.0305176	-0.0305176	-0.0305176
48.6	5.79834	5.7373	5.92041	6.65283	6.16455	6.16455	6.04248	6.34766	6.16455	6.28662	6.46973	0	-0.0305176	0	0	0.0305176	-30.5176	0.0610352	0.0305176	0	0.0610352	-0.0305176
48.7	5.79834	5.7373	5.92041	6.53076	6.22559	6.34766	6.10352	6.40869	6.10352	6.22559	6.5918	-0.0305176	0	0	0	0	30.5176	0	-0.0305176	0.0305176	0	0
48.8	5.85937	5.79834	5.98144	6.40869	6.22559	6.46973	6.22559	6.53076	5.98144	6.22559	6.65283	-0.0610352	0	0	0.0610352	-0.0610352	0	-0.0305176	-0.0915527	0.0305176	0.0610352	0
48.9	5.79834	5.79834	6.10352	6.28662	6.22559	6.46973	6.40869	6.5918	5.85937	6.22559	6.65283	-0.0305176	0	0	0.0305176	0	30.5176	0	-0.0305176	0.0610352	0	0
49	5.79834	5.85937	6.22559	6.28662	6.22559	6.40869	6.40869	6.46973	5.7373	6.22559	6.65283	-0.0305176	0	0.0305176	0.0305176	-0.0610352	61.0352	0.0610352	0	0	0.0305176	0
49.1	5.79834	5.85937	6.28662	6.22559	6.16455	6.28662	6.34766	6.28662	5.67627	6.22559	6.5918	0.0305176	-0.0610352	0.0610352	0.0305176	0.0305176	-61.0352	0.0305176	0	0.0305176	0	-0.0610352
49.2	5.85937	5.79834	6.22559	6.10352	6.22559	6.22559	6.22559	6.10352	5.7373	6.28662	6.5918	0.0305176	0	0.0305176	-0.0305176	-0.0305176	-30.5176	0	0	-0.0610352	-0.0305176	-0.0610352
49.3	5.85937	5.7373	6.16455	6.04248	6.28662	6.22559	6.16455	6.04248	5.79834	6.34766	6.53076	-0.0305176	0	0.0305176	0	-0.0610352	-30.5176	0	0.0305176	-0.0610352	-0.0305176	-0.0610352
49.4	5.7373	5.7373	6.28662	6.10352	6.40869	6.16455	6.16455	6.04248	5.79834	6.34766	6.53076	-0.0610352	0.0610352	-0.0305176	0	0	-30.5176	0	0.0305176	0.0305176	0.0305176	-0.0305176
49.5	5.67627	5.79834	6.40869	6.22559	6.46973	6.16455	6.16455	6.10352	5.79834	6.28662	6.53076	-0.0610352	-0.0305176	0.0305176	0	0	0	0	-0.0305176	0.0610352	-0.0610352	0
49.6	5.67627	5.79834	6.40869	6.34766	6.40869	6.28662	6.10352	6.16455	5.79834	6.28662	6.53076	-0.0305176	0.0305176	0	0.0305176	0	0	-0.0915527	-0.0305176	0.0305176	0.0305176	-0.0305176
49.7	5.67627	5.79834	6.28662	6.34766	6.28662	6.34766	6.10352	6.22559	5.85937	6.34766	6.53076	0	0	0	0.0305176	0.0915527	0	0	-0.0305176	0	0.0305176	0
49.8	5.67627	5.7373	6.16455	6.34766	6.16455	6.40869	6.10352	6.34766	5.98144	6.53076	6.53076	-0.0305176	-0.0610352	0.0610352	0	0.0610352	-30.5176	0	0.0305176	0	-0.0305176	-0.0610352
49.9	5.61523	5.67627	6.10352	6.40869	6.22559	6.40869	6.10352	6.34766	5.98144	6.5918	6.5918	0.0610352	-0.0610352	0.0305176	0	0.0305176	-61.0352	0	0.0610352	-0.0305176	0	-0.0305176
50	5.61523	5.61523	6.04248	6.53076	6.28662	6.40869	6.16455	6.34766	6.04248	6.5918	6.5918	0	0	0	0.0305176	0	0	0	0	0.0305176	0	-0.0305176
50.1	5.61523	5.61523	5.98144	6.5918	6.40869	6.40869	6.28662	6.34766	6.04248	6.53076	6.65283	0	0.0305176	0	0	-0.0610352	-30.5176	-0.0305176	-0.0305176	0.0305176	-0.0610352	-0.0610352
50.2	5.5542	5.61523	5.92041	6.65283	6.53076	6.28662	6.40869	6.34766	6.04248	6.53076	6.65283	0.0305176	0.0305176	0	-0.0305176	0	-30.5176	0	0.0305176	0.0915527	0	0
50.3	5.5542	5.7373	5.92041	6.53076	6.5918	6.10352	6.40869	6.46973	6.04248	6.46973	6.5918	0	0.0915527	0.0610352	0.0305176	0.0305176	-30.5176	0.0610352	-0.0610352	0.0610352	0	0
50.4	5.61523	5.85937	6.04248	6.40869	6.5918	5.98144	6.34766	6.53076	5.98144	6.40869	6.46973	0	-0.0305176	0.0305176	0.0610352	0	-91.5527	-0.0610352	-0.0305176	0.0915527	0	-0.0305176
50.5	5.7373	5.92041	6.16455	6.28662	6.53076	6.04248	6.28662	6.5918	5.92041	6.34766	6.34766	0.0305176	0	0.0305176	0.0610352	0	30.5176	-0.0610352	0.0610352	0.0305176	0	0.0305176
50.6	5.79834	5.92041	6.34766	6.22559	6.46973	6.10352	6.28662	6.53076	5.85937	6.40869	6.28662	-0.0305176	0	0	0.0610352	0.0305176	61.0352	0	0	-0.0305176	-0.0305176	0
50.7	5.79834	5.85937	6.40869	6.16455	6.46973	6.16455	6.22559	6.34766	5.67627	6.53076	6.22559	0.0305176	0	0	0	-0.0305176	0	0	0.0610352	0	0	0
50.8	5.79834	5.85937	6.40869	6.10352	6.40869	6.22559	6.22559	6.22559	5.5542	6.53076	6.28662	0.0305176	0.0305176	-0.0915527	0	0.0610352	30.5176	-0.0305176	-0.0305176	-0.0610352	0.0915527	0.0915527
50.9	5.85937	5.85937	6.40869	6.04248	6.34766	6.34766	6.28662	6.22559	5.49316	6.53076	6.34766	0	-0.0305176	0.0305176	-0.0610352	0.0305176	0	0	0.0305176	0	0	0.0305176
51	5.92041	5.79834	6.34766	6.04248	6.34766	6.40869	6.34766	6.40869	5.67627	6.5918	6.40869	0.0915527	0	0.0305176	-0.0610352	0	30.5176	0	0	0	0	0
51.1	5.85937	5.67627	6.28662	6.16455	6.34766	6.34766	6.34766	6.53076	5.85937	6.53076	6.40869	0	0.0305176	0	0	0.0305176	-30.5176	0	0.0305176	0	0	0
51.2	5.85937	5.67627	6.28662	6.22559	6.40869	6.22559	6.28662	6.46973	6.10352	6.46973	6.34766	-0.0305176	-0.0305176	-0.0305176	0.0305176	-0.0610352	30.5176	0	0	0	0	0
51.3	5.85937	5.67627	6.34766	6.10352	6.34766	6.10352	6.28662	6.40869	6.22559	6.40869	6.34766	0	0	-0.0915527	0.0305176	0.0305176	30.5176	0	0	0.0305176	0	0
51.4	5.85937	5.7373	6.40869	6.04248	6.34766	6.10352	6.22559	6.22559	6.22559	6.34766	6.28662	0.0305176	0.0610352	0	0	0	0	0	-0.0305176	-0.0305176	0	0.0305176
51.5	5.85937	5.79834	6.40869	6.04248	6.28662	6.16455	6.16455	6.10352	6.10352	6.34766	6.28662	0.0305176	0	-0.0305176	-0.0305176	0.0305176	0	0	-0.0305176	0	0	0.0610352
51.6	5.7373	5.85937	6.34766	6.16455	6.40869	6.28662	6.16455	6.04248	6.04248	6.34766	6.28662	0	0.0305176	0.0305176	-0.0305176	0	0	0.0305176	0.0305176	-0.0610352	0.0305176	0
51.7	5.61523	5.92041	6.28662	6.28662	6.46973	6.34766	6.22559	6.04248	6.04248	6.34766	6.34766	0	-0.0305176	0.0305176	-0.0915527	0	30.5176	0.0610352	0.0305176	-0.0305176	0	0.0305176
51.8	5.61523	5.98144	6.40869	6.40869	6.5918	6.34766	6.28662	6.10352	6.16455	6.28662	6.40869	0.0305176	0.0305176	0.0610352	-0.0305176	0.0305176	-30.5176	0	0	0	0	0
51.9	5.5542	5.92041	6.46973	6.34766	6.65283	6.28662	6.34766	6.16455	6.22559	6.22559	6.53076	0.0305176	0	-0.0610352	-0.0915527	-0.0305176	0	0.0305176	0.0305176	0.0305176	0.0610352	0.0610352
52	5.61523	5.85937	6.53076	6.28662	6.65283	6.22559	6.34766	6.22559	6.22559	6.28662	6.71387	-0.0610352	0.0305176	-0.0915527	0.0305176	0.0305176	0	0.0305176	0	0.0305176	0.0305176	0.0305176
52.1	5.67627	5.85937	6.40869	6.16455	6.5918	6.16455	6.34766	6.28662	6.10352	6.40869	6.83594	0.0305176	0	0.0305176	-0.0610352	0.0305176	0	0	-0.0305176	-0.0610352	0	0.0610352
52.2	5.7373	5.79834	6.34766	6.10352	6.5918	6.16455	6.34766	6.40869	6.04248	6.53076	6.83594	0	0	0	0.0305176	0.0610352	30.5176	-0.0610352	-0.0305176	0	0.0305176	0.0610352
52.3	5.85937	5.7373	6.28662	6.10352	6.5918	6.16455	6.46973	6.53076	6.04248	6.5918	6.7749	-0.0610352	-0.0610352	0.0305176	-0.0915527	0.0610352	0	0.0305176	-0.0610352	-0.0610352	0.0305176	0.0610352
52.4	5.85937	5.61523	6.22559	6.04248	6.5918	6.10352	6.40869	6.65283	5.98144	6.53076	6.71387	-0.0305176	0.0305176	0.0610352	-0.0305176	0.0305176	-61.0352	0.0610352	0.0305176	-0.0305176	0	0.0305176
52.5	5.85937	5.61523	6.10352	6.04248	6.5918	6.10352	6.34766	6.65283	5.85937	6.46973	6.71387	0	0.0915527	0.0305176	-0.0915527	-0.0610352	-30.5176	0.0305176	0.0305176	-0.0610352	0	0.0305176
52.6	5.92041	5.67627	5.98144	6.16455	6.5918	6.16455	6.28662	6.65283	5.85937	6.53076	6.71387	-0.0305176	0.0305176	-0.0305176	0	0	30.5176	0	0.0305176	-0.0305176	-0.0610352	0.0305176
52.7	5.92041	5.7373	5.85937	6.22559	6.5918	6.16455	6.28662	6.53076	5.92041	6.5918	6.7749	-0.0305176	0.0610352	0.0305176	-0.0305176	0	-30.5176	0.0305176	0.0305176	-0.0305176	0	-0.0305176
52.8	5.92041	5.79834	5.85937	6.28662	6.46973	6.28662	6.28662	6.46973	5.98144	6.5918	6.71387	-0.0305176	0.0305176	0	0.0305176	0.0305176	30.5176	0.0305176	0.0305176	0	0.0305176	0.0305176
52.9	5.85937	5.85937	5.85937	6.28662	6.34766	6.40869	6.22559	6.40869	6.04248	6.46973	6.65283	-0.0305176	0	0	0	0	30.5176	-0.0305176	-0.0305176	0	0.0305176	0.0610352
53	5.85937	5.85937	5.98144	6.22559	6.28662	6.46973	6.22559	6.40869	5.98144	6.28662	6.5918	0	0.0305176	0.0305176	-0.0305176	0.0610352	0	0	0	0.0305176	0	0
53.1	5.92041	5.85937	6.10352	6.16455	6.22559	6.46973	6.28662	6.40869	5.98144	6.16455	6.53076	0	0	0	-0.0610352	0.0305176	-30.5176	0.0305176	0	-0.0305176	0.0610352	0.0305176
53.2	5.98144	5.79834	6.22559	6.04248	6.22559	6.46973	6.22559	6.40869	5.98144	6.16455	6.53076	0	0	0.0305176	0.0305176	0.0305176	-30.5176	-0.0305176	0.0305176	0.0305176	0	0.0305176
53.3	5.98144	5.79834	6.34766	6.10352	6.28662	6.40869	6.22559	6.46973	6.04248	6.28662	6.5918	0.0305176	-0.0305176	0.0305176	-0.0305176	0	0	0.0610352	0	-0.0610352	0.0305176	0.0305176
53.4	5.98144	5.7373	6.40869	6.16455	6.34766	6.34766	6.28662	6.40869	6.04248	6.40869	6.5918	-0.0915527	-0.0305176	0.0305176	0.0305176	0.0305176	-30.5176	0	0	-0.0305176	0	0.0305176
53.5	5.98144	5.67627	6.46973	6.28662	6.40869	6.28662	6.40869	6.34766	5.98144	6.46973	6.5918	0	0.0305176	-0.0305176	0	0.0305176	-61.0352	0.0305176	0.0305176	0	-0.0305176	0.0305176
53.6	5.92041	5.61523	6.53076	6.40869	6.46973	6.28662	6.53076	6.28662	5.85937	6.53076	6.5918	-0.0305176	0.0305176	0.0305176	0	0.0915527	-30.5176	-0.0305176	0.0305176	-0.0610352	-0.0305176	-0.0305176
53.7	5.85937	5.61523	6.46973	6.34766	6.46973	6.22559	6.5918	6.28662	5.79834	6.46973	6.65283	-0.0305176	0.0305176	0.0610352	0	0.0305176	30.5176	0	0	0.0305176	0.0610352	0.0305176
53.8	5.85937	5.67627	6.40869	6.22559	6.53076	6.16455	6.53076	6.34766	5.79834	6.40869	6.71387	-0.0305176	0	0	-0.0610352	0.0305176	0	-0.0610352	0.0305176	0	0	0.0610352
53.9	5.85937	5.7373	6.34766	6.16455	6.53076	6.16455	6.34766	6.34766	5.92041	6.28662	6.65283	0	-0.0305176	0.0305176	-0.0305176	0.0610352	30.5176	0	0.0305176	0	0	0.0610352
54	5.92041	5.79834	6.28662	6.16455	6.53076	6.16455	6.22559	6.34766	6.04248	6.34766	6.46973	-0.0305176	0	0	-0.0305176	0.0305176	0	-0.0610352	0	-0.0305176	0.0305176	0.0915527
54.1	6.04248	5.79834	6.28662	6.34766	6.5918	6.16455	6.22559	6.34766	6.04248	6.40869	6.34766	0.0610352	0.0305176	0.0305176	0	0.0305176	0	0	-0.0305176	-0.0305176	0	0.0610352
54.2	6.10352	5.85937	6.28662	6.46973	6.5918	6.10352	6.28662	6.28662	5.98144	6.53076	6.34766	0.0305176	0	-0.0305176	-0.0610352	0	0	0.0305176	0	-0.0305176	0	0.0610352
54.3	6.16455	5.85937	6.28662	6.53076	6.5918	6.10352	6.28662	6.28662	5.92041	6.5918	6.28662	0.0305176	0.0305176	-0.0305176	-0.0305176	0	0	-0.0305176	-0.0305176	0	0.0305176	0.0610352
54.4	6.10352	5.85937	6.28662	6.53076	6.53076	6.10352	6.22559	6.22559	5.85937	6.65283	6.22559	-0.0305176	0.0610352	0	-0.0305176	0	-91.5527	-0.0305176	0	0	-0.0610352	0.0305176
54.5	5.92041	5.92041	6.28662	6.40869	6.34766	6.16455	6.16455	6.28662	5.85937	6.65283	6.16455	0.0305176	-0.0610352	0	0	0.0305176	-30.5176	-0.0305176	-0.0305176	0.0305176	0	0.0305176
54.6	5.85937	5.92041	6.16455	6.28662	6.28662	6.22559	6.16455	6.28662	5.92041	6.5918	6.16455	0	0	-0.0305176	-0.0305176	0	30.5176	0.0305176	-0.0305176	-0.0305176	0.0305176	0.0610352
54.7	5.85937	5.98144	6.10352	6.28662	6.22559	6.28662	6.22559	6.28662	6.04248	6.46973	6.34766	-0.0305176	-0.0305176	0	0.0610352	0.0610352	0	0	-0.0305176	0	0.0305176	0
54.8	5.92041	6.04248	6.10352	6.28662	6.28662	6.28662	6.28662	6.40869	6.22559	6.28662	6.46973	0.0305176	-0.0305176	-0.0610352	-0.0305176	0.0610352	0	0.0305176	-0.0305176	-0.0305176	0.0305176	0.0915527
54.9	6.04248	6.10352	6.10352	6.34766	6.40869	6.28662	6.34766	6.46973	6.28662	6.16455	6.5918	0.0305176	0.0305176	0	-0.0915527	0.0610352	-30.5176	0	0.0305176	-0.0305176	-0.0305176	0.0915527
55	6.10352	6.10352	6.22559	6.40869	6.46973	6.28662	6.34766	6.53076	6.16455	6.10352	6.65283	0	-0.0610352	0	-0.0610352	0.0610352	0	-0.0305176	0.0610352	-0.0305176	0.0305176	0.0610352
55.1	6.10352	5.98144	6.34766	6.53076	6.46973	6.40869	6.34766	6.53076	6.04248	6.22559	6.65283	0	0	0	-0.0305176	0.0305176	-30.5176	0.0305176	0.0305176	0.0305176	0.0305176	0.0915527
55.2	6.10352	5.98144	6.40869	6.5918	6.46973	6.46973	6.28662	6.46973	5.85937	6.34766	6.65283	0	0.0610352	0.0610352	-0.0305176	0.0305176	-30.5176	-0.0305176	-0.0305176	0.0305176	0	0.0305176
55.3	6.10352	5.92041	6.46973	6.5918	6.46973	6.53076	6.28662	6.40869	5.7373	6.40869	6.5918	-0.0305176	0.0305176	0.0305176	0	0.0610352	-61.0352	0	0	-0.0305176	-0.0610352	0.0305176
55.4	6.04248	5.92041	6.53076	6.53076	6.53076	6.53076	6.22559	6.34766	5.7373	6.46973	6.53076	-0.0305176	0	0.0915527	-0.0305176	0.0610352	30.5176	-0.0915527	-0.0610352	0	-0.0305176	0
55.5	6.04248	5.79834	6.53076	6.40869	6.5918	6.46973	6.16455	6.34766	5.79834	6.46973	6.5918	-0.0610352	-0.0305176	0.0305176	-0.0305176	0.0915527	91.5527	0	-0.0610352	-0.0915527	0.0915527	-0.0305176
55.6	6.04248	5.7373	6.53076	6.22559	6.71387	6.40869	6.16455	6.34766	5.85937	6.53076	6.65283	0	0.0305176	0.0305176	0.0610352	0.0610352	30.5176	-0.0610352	-0.0305176	-0.0305176	0.0610352	0.0305176
55.7	6.04248	5.79834	6.53076	6.10352	6.71387	6.22559	6.22559	6.34766	5.92041	6.5918	6.71387	0	0.0305176	0.0305176	-0.0305176	0.0305176	0	0.0305176	-0.0305176	-0.0305176	0.0610352	0.0915527
55.8	6.04248	5.85937	6.53076	6.04248	6.5918	6.10352	6.22559	6.34766	5.92041	6.53076	6.65283	0.0610352	-0.0305176	0.0305176	-0.0305176	0	0	0.0915527	0	0	0.0610352	0.0305176
55.9	5.98144	5.85937	6.53076	6.10352	6.40869	6.04248	6.22559	6.34766	5.92041	6.40869	6.5918	0	0	0.0305176	0	-0.0305176	-30.5176	0.0305176	0.0610352	-0.0305176	0.0610352	0.0305176
56	5.98144	5.85937	6.53076	6.16455	6.22559	5.98144	6.22559	6.28662	5.92041	6.28662	6.53076	0	0.0305176	0.0305176	-0.0305176	0	0	0.0305176	0.0305176	0	0	-0.0305176
56.1	6.10352	5.85937	6.46973	6.16455	6.22559	5.98144	6.22559	6.22559	5.98144	6.28662	6.46973	-0.0610352	0	0	0	-0.0305176	0	0	-0.0915527	0.0305176	-0.0305176	-0.0305176
56.2	6.22559	5.79834	6.40869	6.16455	6.28662	6.04248	6.22559	6.22559	6.16455	6.34766	6.46973	-0.12207	0.0305176	0	0.0305176	0.0305176	-30.5176	0.0610352	0	0.0305176	-0.0305176	0.0305176
56.3	6.28662	5.7373	6.28662	6.16455	6.46973	6.04248	6.22559	6.28662	6.28662	6.40869	6.53076	0	0	0	0.0915527	0	30.5176	0	-0.0305176	0.0305176	0.0305176	0
56.4	6.22559	5.67627	6.16455	6.16455	6.53076	6.04248	6.22559	6.28662	6.28662	6.46973	6.53076	0	0	0.0305176	0.0305176	0	91.5527	0.0305176	0	0	0.152588	0.0305176
56.5	6.04248	5.67627	6.10352	6.10352	6.53076	5.98144	6.22559	6.34766	6.16455	6.46973	6.46973	0.0305176	-0.0305176	0.0610352	-0.0305176	0	30.5176	0.0305176	0	-0.0305176	0.0305176	0.0305176
56.6	5.92041	5.67627	6.04248	6.10352	6.53076	5.98144	6.22559	6.34766	6.10352	6.46973	6.40869	-0.0305176	-0.0305176	0.0915527	-0.0305176	-0.0305176	-61.0352	0.0305176	0.0305176	-0.0305176	0.0305176	-0.0305176
56.7	5.79834	5.7373	6.04248	6.16455	6.46973	6.04248	6.28662	6.34766	6.16455	6.40869	6.40869	-0.0305176	0	0.0305176	0	0.0305176	-30.5176	0	0	0	0.0305176	0
56.8	5.85937	5.7373	6.04248	6.22559	6.53076	6.04248	6.34766	6.34766	6.28662	6.34766	6.53076	-0.0305176	0.0305176	0.0610352	0	0	0	-0.0305176	0.0915527	0	-0.0305176	0.0610352
56.9	5.92041	5.85937	6.10352	6.22559	6.5918	6.04248	6.40869	6.34766	6.28662	6.28662	6.5918	0	0.0305176	-0.0305176	0	-0.0610352	-61.0352	-0.0305176	-0.0305176	0	-0.0305176	-0.0610352
57	5.98144	5.98144	6.16455	6.16455	6.5918	6.04248	6.34766	6.28662	6.22559	6.22559	6.65283	0	0.0305176	-0.0305176	0.0915527	-0.0305176	30.5176	0	-0.0915527	0.0305176	0.0305176	0.0305176
57.1	5.98144	6.10352	6.22559	6.16455	6.53076	6.10352	6.34766	6.28662	6.10352	6.22559	6.71387	-0.0610352	0.0610352	0.0305176	0.0305176	0	0	-0.0305176	-0.0305176	0.0305176	0.0305176	0.0305176
57.2	5.85937	6.10352	6.34766	6.16455	6.53076	6.16455	6.34766	6.34766	6.04248	6.34766	6.89697	0.0610352	-0.0610352	0	0.0610352	0	61.0352	-0.0305176	-0.0915527	0.0305176	0.0305176	0.0305176
57.3	5.79834	5.98144	6.46973	6.28662	6.5918	6.28662	6.40869	6.46973	6.04248	6.34766	6.95801	0.0305176	-0.0305176	0	-0.0305176	0.0610352	30.5176	-0.0610352	-0.0305176	0	0	0
57.4	5.79834	5.92041	6.53076	6.40869	6.65283	6.28662	6.46973	6.46973	5.98144	6.34766	6.95801	-0.0610352	0.0305176	0	-0.0610352	0	-30.5176	0	0.0305176	0.0305176	0	0
57.5	5.85937	5.79834	6.53076	6.40869	6.53076	6.22559	6.34766	6.46973	5.98144	6.28662	6.89697	-0.0305176	0	-0.0305176	-0.0305176	0	0	0.0610352	0.0610352	0.0305176	0	0
57.6	5.85937	5.7373	6.34766	6.28662	6.46973	6.10352	6.28662	6.40869	5.98144	6.40869	6.83594	-0.0610352	0.0305176	-0.0610352	-0.0305176	-0.0610352	61.0352	-0.0305176	0	-0.0305176	0	0.0305176
57.7	5.7373	5.67627	6.22559	6.28662	6.40869	6.04248	6.28662	6.34766	6.04248	6.46973	6.65283	0	0.0305176	-0.12207	0	-0.0305176	0	0.0305176	0	0.0305176	0.0305176	0
57.8	5.7373	5.79834	6.22559	6.34766	6.40869	6.04248	6.22559	6.28662	6.04248	6.46973	6.46973	-0.0305176	0	-0.0610352	0.0305176	-0.0610352	0	0	0	0.0610352	0.0305176	0.0305176
57.9	5.79834	5.92041	6.34766	6.34766	6.34766	6.16455	6.22559	6.28662	5.98144	6.34766	6.40869	0.0305176	-0.0305176	0	-0.0305176	0.0305176	30.5176	-0.0305176	-0.0610352	0	-0.0305176	-0.0305176
58	-2.56348	-1.89209	-0.244141	1.09863	3.23486	6.22559	9.70459	11.9629	13.4888	14.8926	15.9302	-100.006	-80.1392	-60.0586	-40.1001	-19.9585	30.5176	19.989	39.978	60.0586	80.0781	100.067
58.1	-121.277	-102.783	-80.1392	-55.1147	-27.2827	6.28662	42.5415	71.167	97.4731	121.155	141.907	-100.128	-80.1086	-59.9976	-40.0391	-19.989	61.0352	20.0195	40.0696	60.0281	80.0781	100.22
58.2	-401.001	-331.726	-255.493	-174.5	-89.7217	6.28662	108.154	194.946	279.175	359.192	434.631	-100.098	-80.0781	-60.1196	-40.0696	-20.0806	30.5176	20.0195	40.0391	59.967	80.0171	100.067
58.3	-709.228	-578.857	-441.406	-298.645	-153.076	6.16455	173.035	321.716	468.75	612.366	751.953	-100.098	-80.0781	-60.0891	-40.0696	-20.05	30.5176	20.0806	40.1001	60.0281	80.0476	100.189
58.4	-903.442	-731.506	-554.016	-372.253	-189.27	6.04248	208.74	394.958	580.749	764.77	946.35	-100.128	-80.0781	-60.0891	-40.0085	-19.9585	0	20.05	40.0391	60.1196	80.0476	100.159
58.5	-938.721	-755.981	-569.763	-380.859	-192.017	5.98144	209.656	401.184	592.957	784.424	974.976	-100.128	-80.1086	-60.1196	-40.0391	-19.989	61.0352	20.05	40.1001	60.0586	80.0781	100.128
58.6	-851.868	-683.35	-513	-341.553	-170.593	6.04248	186.34	359.009	532.043	705.627	879.15	-100.159	-80.0476	-60.0586	-40.0696	-19.989	-61.0352	19.9585	40.0391	60.0586	80.1086	100.128
58.7	-706.299	-564.697	-422.607	-280.334	-138.611	6.16455	152.832	295.471	438.049	581.726	725.586	-100.098	-80.1086	-60.0586	-40.0391	-19.989	0	19.989	40.0085	60.0281	80.0476	100.098
58.8	-553.162	-440.735	-328.979	-217.346	-106.201	6.28662	119.507	230.957	341.797	454.346	566.65	-100.128	-80.1086	-60.0891	-40.0085	-19.989	61.0352	20.0195	40.0696	60.0586	80.0781	100.098
58.9	-419.983	-333.252	-248.23	-163.269	-78.5522	6.40869	91.4307	176.025	259.338	344.91	429.932	-100.189	-80.1086	-60.0586	-40.1001	-20.0195	30.5176	19.989	40.0085	60.0586	80.0781	100.098
59	-315.247	-248.901	-185.059	-121.033	-57.1289	6.40869	69.7021	133.301	195.19	259.521	323.486	-100.189	-80.1086	-60.0891	-40.0696	-20.0195	61.0352	20.1111	40.0391	60.0586	80.0781	100.128
59.1	-237.183	-186.279	-138.062	-89.7217	-41.3208	6.34766	53.772	101.685	147.705	196.411	244.873	-100.098	-80.0781	-60.0586	-40.0696	-19.989	0	20.0195	40.0696	59.9976	80.0171	100.128
59.2	-180.603	-140.93	-103.943	-67.0776	-30.0293	6.22559	42.4194	78.7353	113.525	150.94	188.354	-100.128	-80.0781	-60.0586	-40.0696	-20.0195	-30.5176	20.05	40.0696	60.0586	80.0781	100.189
59.3	-140.015	-108.459	-79.4067	-50.7812	-21.9727	6.04248	34.3018	62.3169	89.1113	118.408	147.888	-100.128	-80.0171	-60.0586	-40.0085	-20.05	-30.5176	19.989	40.0391	60.1196	80.0781	100.098
59.4	-111.145	-85.2051	-61.9507	-39.1235	-16.1133	5.92041	28.5645	50.5371	71.6553	95.0928	118.958	-100.159	-80.1086	-60.0891	-40.0391	-20.0195	-30.5176	19.9585	40.0696	60.0891	80.0171	100.067
59.5	-90.5151	-68.6035	-49.4995	-30.7617	-11.8408	5.85937	24.4141	42.1143	59.1431	78.4912	98.3276	-100.159	-80.0476	-60.0586	-39.978	-19.989	61.0352	19.9585	40.0085	60.0891	80.0476	100.067
59.6	-75.6836	-56.7017	-40.7104	-24.7803	-8.72803	5.92041	21.4233	36.1328	50.2319	66.7725	83.7402	-100.098	-80.0781	-60.0891	-40.0391	-19.989	0	19.989	40.0391	60.0281	80.0781	100.128
59.7	-64.9414	-48.0957	-34.4238	-20.5688	-6.53076	6.04248	19.3481	31.9824	43.9453	58.4717	73.4863	-100.159	-80.0476	-60.0281	-40.0085	-20.0195	0	20.0195	40.0391	60.0891	80.0781	100.159
59.8	-57.1289	-41.9922	-29.9683	-17.6392	-5.06592	6.22559	17.7612	29.0527	39.4287	52.4902	66.2842	-100.067	-80.0781	-60.0586	-40.0391	-19.989	0	19.9585	40.0391	60.0891	80.0781	100.159
59.9	-51.4526	-37.5977	-26.7944	-15.564	-4.08936	6.34766	16.6016	26.9165	36.1938	48.3398	61.1572	-100.159	-80.0781	-60.0281	-40.0391	-20.0195	-30.5176	19.9585	40.0696	60.0586	80.0476	100.128
60	-47.3633	-34.6069	-24.4141	-14.0991	-3.479	6.34766	15.8081	25.3906	33.8745	45.4102	57.4341	-100.098	-80.1392	-60.0891	-40.0085	-20.05	-30.5176	19.989	40.0696	60.0281	80.0781	100.189
60.1	-44.4336	-32.4097	-22.644	-13.0005	-3.05176	6.34766	15.2588	24.353	32.2266	43.396	54.6265	-100.128	-80.0476	-60.0586	-40.0391	-20.05	-91.5527	19.989	40.0696	60.0891	80.0171	100.098
60.2	-42.2974	-30.7617	-21.3013	-12.146	-2.68555	6.34766	14.8315	23.5596	31.0669	41.9922	52.5513	-100.067	-79.9866	-60.1196	-40.0696	-20.05	-30.5176	19.9585	40.0696	60.1807	80.0476	100.189
60.3	-40.8325	-29.4189	-20.2637	-11.4746	-2.31934	6.34766	14.5264	22.9492	30.2124	40.8936	50.8423	-100.128	-80.0781	-60.1196	-40.0085	-20.05	-30.5176	19.989	40.0391	60.0891	80.0171	100.098
60.4	-39.7339	-28.3813	-19.5923	-10.9863	-1.95312	6.34766	14.2822	22.4609	29.602	40.0391	49.5605	-100.128	-80.0781	-60.0586	-40.0696	-20.0195	30.5176	19.928	40.0391	60.0891	80.1086	100.159
60.5	-38.8794	-27.5269	-19.043	-10.6812	-1.70898	6.28662	14.1602	22.1558	29.1748	39.4287	48.4619	-100.098	-80.1086	-60.0281	-40.0085	-20.0195	0	19.989	40.0391	60.0891	80.0781	100.098
60.6	-38.208	-26.8555	-18.4937	-10.437	-1.52588	6.16455	14.0991	22.0337	28.8086	38.8794	47.7295	-100.006	-80.0781	-60.0891	-40.0696	-19.928	-30.5176	19.9585	40.1001	60.0586	80.0781	100.128
60.7	-37.5366	-26.3062	-18.0664	-10.2539	-1.46484	6.10352	14.0381	21.9727	28.4424	38.3301	47.2412	-100.098	-80.1086	-60.0891	-40.0391	-20.0195	0	19.9585	40.0696	60.0281	80.0171	100.098
60.8	-36.8652	-25.8179	-17.7612	-10.0708	-1.40381	6.16455	13.916	21.8506	28.0762	37.7808	46.936	-100.067	-80.0781	-60.0891	-40.0696	-19.989	0	19.989	40.1306	60.0891	80.0171	100.159
60.9	-36.1938	-25.3906	-17.6392	-9.88769	-1.40381	6.16455	13.6719	21.6675	27.832	37.3535	46.6309	-100.159	-80.0781	-60.0891	-40.0085	-20.0806	-61.0352	19.989	40.0696	59.967	80.0476	100.128
61	-35.5835	-25.1465	-17.5781	-9.70459	-1.34277	6.10352	13.4277	21.5454	27.6489	37.1094	46.2646	-100.098	-80.0476	-60.1501	-40.0391	-20.0195	0	19.989	40.0696	60.0891	80.0476	100.189
61.1	-35.0952	-24.9023	-17.5781	-9.52148	-1.2207	6.04248	13.3057	21.3623	27.5269	37.0483	45.9595	-100.037	-80.0476	-60.0891	-40.0085	-20.05	-91.5527	19.9585	40.0696	60.1196	80.0781	100.098
61.2	-34.79	-24.6582	-17.4561	-9.33838	-1.2207	5.98144	13.2446	21.1792	27.4048	36.9263	45.7153	-100.098	-80.1086	-60.0891	-40.0391	-20.0195	30.5176	19.8975	40.0696	60.0891	80.0476	100.067
61.3	-34.5459	-24.4751	-17.334	-9.33838	-1.15967	5.92041	13.3057	21.1182	27.2827	36.8042	45.5933	-100.037	-80.0476	-60.0586	-39.978	-20.0195	30.5176	19.989	40.0085	60.0891	80.0476	100.098
61.4	-34.4238	-24.292	-17.2729	-9.33838	-1.09863	5.85937	13.4277	21.1182	27.2217	36.7432	45.4712	-100.098	-80.0781	-60.1196	-40.0696	-19.9585	0	19.989	40.0085	60.0281	80.0781	100.067
61.5	-34.2407	-24.1089	-17.1509	-9.39941	-1.0376	5.98144	13.4888	21.1182	27.0996	36.6211	45.4102	-100.128	-80.0781	-60.1196	-40.0391	-19.9585	0	19.989	40.0391	60.0281	80.0171	100.067
61.6	-34.1187	-23.9258	-16.9678	-9.46045	-1.0376	6.10352	13.5498	21.1182	27.0386	36.499	45.2881	-100.098	-80.0476	-60.0891	-40.0696	-20.0195	0	20.0195	40.0696	60.0281	80.0171	100.128
61.7	-33.8745	-23.8037	-16.7847	-9.46045	-1.09863	6.22559	13.4888	21.1182	26.9165	36.377	45.166	-100.128	-80.0171	-60.1807	-40.0696	-20.0195	-30.5176	19.989	40.1001	60.0281	80.0171	100.159
61.8	-33.5693	-23.6206	-16.6016	-9.39941	-1.15967	6.28662	13.3667	20.9961	26.7334	36.3159	44.9829	-100.098	-80.0476	-60.1196	-40.0696	-20.0806	0	20.0195	39.978	60.0281	79.9866	100.128
61.9	-33.2031	-23.5596	-16.4795	-9.21631	-1.15967	6.34766	13.3057	20.874	26.5503	36.3159	44.7998	-100.098	-80.0781	-60.1196	-40.0085	-20.0195	0	19.9585	40.0391	60.0891	80.0171	100.128
62	-32.8979	-23.4375	-16.2964	-9.0332	-1.15967	6.34766	13.2446	20.752	26.4893	36.499	44.5557	-100.128	-80.0781	-60.0891	-40.0391	-20.05	-30.5176	20.0195	40.0085	60.1501	80.0781	100.098
62.1	-32.5928	-23.3154	-16.1133	-8.97217	-1.0376	6.28662	13.3057	20.6909	26.5503	36.6211	44.3726	-100.098	-80.0781	-60.0891	-39.978	-19.9585	30.5176	20.0195	40.0696	60.0281	80.0781	100.128
62.2	-32.3486	-23.1323	-16.0522	-8.91113	-0.976562	6.16455	13.4277	20.5688	26.6724	36.6821	44.2505	-100.037	-80.1392	-60.0586	-40.0391	-20.0195	0	19.9585	40.0391	60.0586	80.1086	100.098
62.3	-32.1045	-22.9492	-15.9302	-8.8501	-0.915527	6.10352	13.4277	20.5078	26.7334	36.6211	44.1895	-100.098	-80.0476	-60.1196	-40.0391	-20.0195	30.5176	19.928	40.0391	60.1196	80.0476	100.159
62.4	-31.8603	-22.8271	-15.7471	-8.78906	-0.915527	5.98144	13.4277	20.5078	26.7944	36.377	44.1895	-100.098	-80.0476	-60.0891	-40.1001	-19.989	-61.0352	20.0195	40.0391	60.0586	80.0476	100.128
62.5	-31.5552	-22.7051	-15.564	-8.72803	-0.915527	5.79834	13.3667	20.4468	26.7944	36.1938	44.1284	-100.098	-80.0476	-60.0891	-40.0085	-20.0195	-61.0352	20.0195	40.1001	60.0586	80.0171	100.098
62.6	-31.311	-22.583	-15.5029	-8.72803	-0.854492	5.7373	13.3667	20.4468	26.6724	36.0718	44.0674	-100.098	-79.9866	-60.1501	-40.0085	-20.0195	-30.5176	19.989	40.0391	60.0586	80.0171	100.128
62.7	-31.1279	-22.4609	-15.564	-8.72803	-0.854492	5.7373	13.3057	20.3857	26.5503	36.0107	44.0063	-100.098	-80.0781	-60.0891	-40.0391	-20.0195	0	19.9585	40.0696	60.0891	80.0171	100.098
62.8	-31.0669	-22.2778	-15.564	-8.72803	-0.854492	5.85937	13.2446	20.3857	26.4893	35.9497	43.9453	-100.098	-79.9866	-60.0891	-40.0391	-20.0195	30.5176	19.9585	40.0391	60.0586	80.0781	100.098
62.9	-31.0669	-22.0337	-15.625	-8.72803	-0.854492	5.92041	13.1836	20.4468	26.3672	35.9497	43.8232	-100.159	-80.0781	-60.0891	-40.0085	-20.0195	0	19.9585	40.0696	60.0891	80.0476	100.098
63	-31.1279	-21.9116	-15.686	-8.72803	-0.854492	5.98144	13.0615	20.5688	26.2451	35.9497	43.7622	-100.098	-80.0781	-60.0891	-40.0391	-19.989	30.5176	20.0195	40.0085	60.0281	80.0476	100.159
63.1	-31.0669	-21.7895	-15.7471	-8.78906	-0.854492	6.04248	13.0615	20.6909	26.2451	35.8887	43.6401	-100.006	-80.0476	-60.0891	-40.0391	-20.05	-30.5176	19.989	40.0696	60.0586	79.9866	100.159
63.2	-30.8228	-21.7895	-15.8081	-8.66699	-0.854492	6.04248	13.0615	20.6299	26.3062	35.8276	43.6401	-100.067	-80.0171	-60.0586	-40.0391	-19.989	-30.5176	19.9585	40.0696	60.0281	80.0476	100.098
63.3	-30.4565	-21.7895	-15.8081	-8.54492	-0.854492	6.04248	13.0615	20.6299	26.3672	35.7666	43.6401	-100.098	-80.0476	-59.9976	-40.0391	-19.9585	-30.5176	19.989	40.0696	60.0891	80.0476	100.159
63.4	-29.9683	-21.7895	-15.7471	-8.36182	-0.793457	6.10352	13.0615	20.6299	26.4893	35.7666	43.6401	-100.128	-80.0476	-60.0891	-40.0391	-20.05	-30.5176	19.989	40.0696	59.967	80.0781	100.098
63.5	-29.541	-21.8506	-15.564	-8.23975	-0.732422	6.10352	13.0005	20.6299	26.4893	35.7056	43.5791	-100.159	-80.0171	-60.1501	-40.0085	-20.05	-30.5176	19.9585	40.0696	60.0586	80.0171	100.098
63.6	-29.2358	-21.8506	-15.5029	-8.23975	-0.793457	6.10352	12.9395	20.6299	26.4893	35.7056	43.5181	-100.067	-79.9866	-60.1196	-39.978	-20.05	-30.5176	19.989	40.0696	60.1501	80.0781	100.098
63.7	-29.0527	-21.7895	-15.4419	-8.23975	-0.793457	6.04248	12.9395	20.6909	26.3672	35.7666	43.5181	-100.098	-80.0476	-60.0891	-40.0391	-20.0195	-30.5176	20.05	40.1001	60.0586	80.0476	100.128
63.8	-28.8086	-21.6675	-15.3809	-8.23975	-0.793457	5.92041	13.0615	20.6299	26.3062	35.8887	43.5181	-100.159	-80.0476	-60.0586	-39.9475	-19.989	-61.0352	19.9585	40.0696	60.0891	80.0781	100.098
63.9	-28.6255	-21.6064	-15.3198	-8.23975	-0.793457	5.79834	13.1226	20.5688	26.123	35.9497	43.457	-100.037	-80.1086	-60.0586	-40.1001	-19.9585	30.5176	19.8975	40.0696	60.0586	80.1392	100.159
64	-28.6255	-21.4844	-15.2588	-8.23975	-0.793457	5.85937	13.0615	20.4468	25.9399	35.9497	43.335	-100.037	-80.0476	-59.9976	-40.0085	-20.0195	0	19.9585	40.0696	60.0281	80.0781	100.098
64.1	-28.6865	-21.4233	-15.1978	-8.36182	-0.915527	6.04248	13.0005	20.3857	25.8179	35.8276	43.2129	-100.098	-80.0171	-60.1196	-40.0391	-19.989	-61.0352	19.9585	40.0696	60.0281	80.1392	100.098
64.2	-28.8086	-21.4233	-15.1978	-8.36182	-0.915527	6.10352	13.0005	20.4468	25.7568	35.6445	43.1519	-100.098	-79.9866	-60.1501	-39.978	-19.989	-30.5176	19.989	40.0696	60.0586	80.0781	100.159
64.3	-28.6865	-21.4233	-15.1978	-8.36182	-0.854492	6.10352	12.9395	20.5078	25.7568	35.5225	43.0908	-100.098	-80.0476	-60.0891	-40.0391	-20.0195	-30.5176	19.989	40.0696	60.0891	80.1086	100.128
64.4	-28.5034	-21.4233	-15.1978	-8.30078	-0.732422	6.04248	12.9395	20.5078	25.6958	35.4614	43.0908	-100.098	-80.1086	-60.0891	-40.1001	-19.989	0	20.0195	40.0391	60.0586	80.0476	100.098
64.5	-28.1982	-21.2402	-15.1367	-8.30078	-0.671387	5.98144	12.9395	20.5078	25.6348	35.3394	43.0298	-100.128	-80.0781	-60.0891	-40.0391	-19.9585	0	19.928	40.0391	60.0586	80.1086	100.067
64.6	-27.9541	-21.1182	-15.0146	-8.30078	-0.671387	6.04248	13.1226	20.3857	25.6348	35.2783	42.9077	-100.128	-80.1697	-60.1196	-40.0696	-19.989	30.5176	19.9585	40.0391	60.0586	80.0476	100.189
64.7	-27.771	-21.0571	-14.9536	-8.23975	-0.671387	6.10352	13.2446	20.2026	25.6958	35.1562	42.7856	-100.067	-80.0781	-60.0281	-40.0696	-20.0195	30.5176	20.0195	40.0085	60.0586	80.1392	100.128
64.8	-27.771	-21.1792	-14.8926	-8.17871	-0.671387	6.10352	13.3667	20.0806	25.7568	35.1562	42.6636	-100.067	-80.1392	-60.0586	-40.1001	-19.9585	30.5176	19.989	40.0391	60.0586	80.0476	100.098
64.9	-27.771	-21.3623	-14.8926	-8.11768	-0.610352	6.10352	13.3667	20.0195	25.8179	35.2173	42.7246	-100.006	-80.1086	-60.0891	-40.1001	-19.9585	-30.5176	19.989	40.0391	60.0586	80.0781	100.128
65	-27.71	-21.4844	-14.9536	-8.05664	-0.488281	6.16455	13.3057	19.9585	25.8789	35.3394	42.7856	-100.128	-80.0781	-60.1501	-40.0696	-19.9585	-91.5527	19.989	40.0696	59.9976	80.0171	100.098
65.1	-27.71	-21.5454	-14.9536	-7.93457	-0.427246	6.16455	13.3057	20.0195	25.8179	35.4614	42.9077	-100.098	-80.0476	-60.1807	-40.0696	-19.989	0	20.0195	40.0696	60.0586	80.0171	100.098
65.2	-27.5879	-21.4844	-14.9536	-7.87353	-0.427246	6.16455	13.1836	20.0195	25.7568	35.5835	43.0298	-100.159	-80.0476	-60.1196	-40.1001	-19.989	61.0352	19.989	40.0391	60.0586	80.0171	100.159
65.3	-27.5879	-21.3623	-14.8926	-7.87353	-0.427246	6.22559	13.0615	20.0806	25.6348	35.7056	43.0298	-100.098	-80.0781	-60.0891	-40.0391	-19.9585	30.5176	20.0195	40.0696	60.0586	80.0781	100.128
65.4	-27.5269	-21.1792	-14.8315	-7.87353	-0.488281	6.28662	12.9395	20.0806	25.6348	35.6445	43.0908	-100.098	-80.1392	-60.0281	-40.0085	-20.05	30.5176	19.989	40.0085	60.0281	80.0781	100.098
65.5	-27.4048	-21.0571	-14.7705	-7.93457	-0.488281	6.34766	12.8784	19.9585	25.6958	35.4614	43.0298	-100.098	-80.1392	-60.0586	-40.1001	-19.989	0	20.0195	40.0696	59.9976	80.0476	100.128
65.6	-27.3437	-20.9351	-14.8315	-7.9956	-0.488281	6.34766	13.0005	19.8364	25.7568	35.2173	42.9687	-100.037	-80.1697	-60.0891	-40.0696	-19.8975	0	19.989	40.0085	60.0586	80.0171	100.067
65.7	-27.2217	-20.9351	-14.8315	-7.9956	-0.488281	6.28662	13.1226	19.7144	25.6958	34.9121	42.9077	-100.128	-80.0781	-60.0586	-40.0696	-19.9585	30.5176	20.0195	40.0391	60.0281	80.0476	100.098
65.8	-27.0996	-20.9961	-14.8926	-8.11768	-0.488281	6.28662	13.1226	19.6533	25.6348	34.79	42.8467	-100.128	-80.1086	-60.0891	-40.0391	-20.0806	-30.5176	20.0195	40.0391	60.0281	79.9866	100.098
65.9	-27.0386	-21.1182	-14.8926	-8.17871	-0.427246	6.28662	13.0615	19.6533	25.6958	34.8511	42.9077	-100.159	-80.0476	-60.0891	-40.0391	-20.0195	0	20.0806	40.0391	60.0281	80.0476	100.159
66	-27.0996	-21.1792	-14.7095	-8.11768	-0.305176	6.34766	13.0615	19.7754	25.8179	35.0342	42.9077	-100.128	-80.0171	-60.0891	-40.0391	-20.0195	0	20.0195	40.0391	60.0281	80.0476	100.067
66.1	-27.0996	-21.0571	-14.4043	-8.05664	-0.244141	6.34766	13.0615	19.9585	25.9399	35.0342	42.8467	-100.189	-80.1086	-60.0586	-40.0391	-20.05	0	20.05	40.0391	60.0891	80.0476	100.128
66.2	-26.9775	-20.9351	-14.0991	-7.93457	-0.305176	6.22559	13.0615	20.0806	25.8789	34.9731	42.7246	-100.098	-80.0476	-60.0281	-40.0696	-19.9585	0	19.9585	39.978	60.1807	80.1392	100.098
66.3	-26.8555	-20.874	-13.977	-7.9956	-0.366211	6.10352	13.0005	20.0806	25.8179	34.9121	42.6636	-100.098	-80.0781	-60.0281	-40.0696	-19.9585	0	20.0195	39.978	60.0891	80.0781	100.067
66.4	-26.6724	-20.9351	-14.0991	-7.9956	-0.427246	6.04248	13.0005	20.0195	25.6958	34.8511	42.6025	-100.159	-80.1086	-60.0281	-40.0696	-19.989	-30.5176	19.989	40.0391	60.0586	80.0476	100.037
66.5	-26.5503	-21.0571	-14.2212	-7.87353	-0.488281	5.98144	12.9395	20.0195	25.6348	34.8511	42.6025	-100.159	-80.0476	-60.0281	-40.0391	-20.0195	0	20.05	40.0696	59.9976	80.0476	100.098
66.6	-26.4893	-21.1792	-14.4043	-7.75146	-0.488281	6.04248	12.8784	20.0806	25.5737	34.9731	42.6025	-100.128	-80.0171	-60.0586	-40.0391	-20.0195	-30.5176	20.0195	40.0391	60.0586	80.0476	100.098
66.7	-26.4893	-21.2402	-14.4653	-7.69043	-0.427246	6.04248	12.8174	20.2026	25.5737	35.0342	42.6025	-100.159	-80.0476	-60.0586	-40.0391	-20.0195	-61.0352	20.0806	40.0391	60.0281	80.0476	100.128
66.8	-26.4282	-21.1792	-14.4653	-7.69043	-0.427246	6.10352	12.8174	20.2637	25.5127	35.0342	42.6636	-100.189	-80.0476	-60.0586	-40.0391	-20.0195	30.5176	19.989	39.978	60.1501	80.0476	100.159
66.9	-26.4893	-21.1182	-14.4653	-7.62939	-0.427246	6.16455	12.8174	20.3247	25.5127	35.0342	42.7246	-100.128	-80.0781	-60.0281	-40.0696	-19.989	-61.0352	20.0195	40.0391	60.1501	80.0781	100.098
67	-26.5503	-21.0571	-14.3433	-7.56836	-0.488281	6.28662	12.8784	20.3247	25.4517	34.9731	42.7246	-100.067	-80.0781	-60.0586	-40.0696	-19.989	-30.5176	19.928	40.0696	60.1196	80.0781	100.067
67.1	-26.6113	-20.9961	-14.2822	-7.56836	-0.488281	6.40869	12.9395	20.2637	25.4517	34.79	42.7856	-100.037	-80.0781	-60.0586	-39.978	-19.9585	-30.5176	19.9585	40.0391	60.0891	80.1086	100.098
67.2	-26.5503	-20.9351	-14.2822	-7.56836	-0.549316	6.46973	12.9395	20.0806	25.4517	34.6069	42.7246	-100.128	-80.0781	-60.0586	-40.0391	-20.0195	0	19.989	40.0696	60.0586	80.0781	100.159
67.3	-26.4282	-20.9351	-14.2822	-7.69043	-0.610352	6.46973	12.8174	19.8975	25.4517	34.4849	42.7246	-100.128	-80.0781	-60.0586	-40.0391	-20.0195	0	19.9585	40.0085	60.0891	80.0781	100.128
67.4	-26.2451	-20.874	-14.2822	-7.8125	-0.610352	6.40869	12.6953	19.7754	25.5127	34.5459	42.7856	-100.128	-80.0781	-60.0891	-40.0391	-20.0195	30.5176	20.0195	40.0391	59.9976	80.0781	100.159
67.5	-26.062	-20.752	-14.2212	-7.8125	-0.488281	6.28662	12.6343	19.7754	25.4517	34.6069	42.8467	-100.098	-80.0476	-60.0586	-40.1001	-20.0806	0	19.989	40.0391	60.0891	80.0476	100.128
67.6	-26.062	-20.6909	-14.1602	-7.75146	-0.305176	6.16455	12.6953	19.7754	25.3906	34.668	42.9077	-100.128	-80.0476	-60.0891	-40.0391	-20.0195	30.5176	19.989	39.978	60.0891	80.0476	100.159
67.7	-26.1841	-20.6299	-14.0991	-7.69043	-0.12207	6.10352	12.7563	19.7754	25.3906	34.729	42.9077	-100.128	-80.0476	-60.0891	-40.0391	-19.989	-61.0352	20.0195	40.0696	60.0891	80.0476	100.098
67.8	-26.3062	-20.6299	-14.0991	-7.62939	-0.0610352	6.16455	12.8784	19.7754	25.3296	34.729	42.7856	-100.159	-80.1086	-60.1196	-39.978	-20.0195	61.0352	19.989	40.1001	60.0891	80.0476	100.128
67.9	-26.3672	-20.752	-14.1602	-7.62939	-0.12207	6.16455	12.9395	19.8975	25.2686	34.729	42.6636	-100.037	-80.1392	-60.1196	-40.0085	-20.0195	0	19.928	40.0085	60.0891	80.0476	100.037
68	-26.4282	-20.813	-14.2212	-7.62939	-0.244141	6.16455	12.9395	19.9585	25.2075	34.79	42.5415	-100.128	-80.1086	-60.0281	-40.0391	-20.0195	30.5176	20.0195	39.978	60.0891	80.1086	100.128
68.1	-26.4282	-20.752	-14.2212	-7.62939	-0.366211	6.16455	13.0005	20.0195	25.2686	34.8511	42.4805	-100.128	-80.1086	-60.0891	-40.0391	-20.05	30.5176	19.989	40.0391	60.0586	80.0476	100.098
68.2	-26.3672	-20.6909	-14.2212	-7.56836	-0.427246	6.22559	13.0005	20.0806	25.2686	34.9731	42.4805	-100.098	-80.0476	-60.0586	-40.0696	-20.0195	30.5176	20.0195	39.978	60.0281	80.0781	100.128
68.3	-26.3062	-20.6299	-14.2212	-7.44629	-0.488281	6.28662	12.9395	20.0195	25.2686	35.0342	42.5415	-100.128	-80.1086	-60.0891	-40.0391	-20.0195	0	20.05	40.0391	59.9976	79.9866	100.098
68.4	-26.1841	-20.5688	-14.2212	-7.38525	-0.427246	6.22559	12.9395	19.9585	25.2686	34.9731	42.5415	-100.159	-80.0781	-60.0891	-40.0391	-20.0806	30.5176	20.0195	40.0696	60.0891	80.0476	100.098
68.5	-26.062	-20.5688	-14.2212	-7.32422	-0.427246	6.10352	12.8784	20.0195	25.2686	34.9731	42.4805	-100.128	-80.1086	-60.1196	-40.0085	-20.0806	61.0352	20.0195	40.0696	60.0891	80.0476	100.098
68.6	-25.9399	-20.5688	-14.2212	-7.38525	-0.427246	5.98144	12.8784	20.1416	25.2075	34.9731	42.3584	-100.189	-80.0781	-60.0891	-40.0391	-20.0195	61.0352	20.0195	40.0391	60.1501	80.0781	100.159
68.7	-25.9399	-20.5688	-14.1602	-7.44629	-0.488281	5.98144	12.8784	20.2026	25.2686	34.8511	42.1753	-100.159	-80.1697	-60.0586	-40.0085	-20.05	61.0352	20.05	40.0085	60.0891	80.0476	100.128
68.8	-25.9399	-20.6299	-14.0991	-7.56836	-0.549316	6.04248	12.8784	20.1416	25.3906	34.79	41.9922	-100.067	-80.1697	-59.9976	-40.0391	-20.0195	91.5527	20.0195	39.978	60.0891	80.0781	100.098
68.9	-25.9399	-20.5688	-14.0991	-7.56836	-0.549316	6.22559	12.8784	20.0806	25.4517	34.729	41.8701	-100.159	-80.1086	-60.0281	-40.0391	-19.9585	30.5176	20.05	40.0696	60.0586	80.1086	100.067
69	-25.8179	-20.5078	-14.1602	-7.50732	-0.488281	6.40869	12.7563	19.9585	25.5127	34.668	41.8701	-100.098	-80.0476	-60.0281	-40.0696	-20.0195	61.0352	20.05	40.0391	60.0586	80.0781	100.098
69.1	-25.6958	-20.4468	-14.2822	-7.38525	-0.427246	6.53076	12.6953	19.8364	25.5737	34.668	41.9311	-100.159	-80.1086	-60.0586	-40.0391	-20.0195	0	20.0195	40.0391	60.0586	80.0476	100.098
69.2	-25.5127	-20.3857	-14.4043	-7.32422	-0.305176	6.53076	12.6953	19.7754	25.5127	34.6069	42.1143	-100.159	-80.1086	-60.0586	-40.0085	-20.05	-30.5176	20.05	39.978	60.0281	80.0476	100.128
69.3	-25.3906	-20.4468	-14.4043	-7.32422	-0.183105	6.53076	12.6953	19.8975	25.4517	34.4849	42.3584	-100.159	-80.1086	-60.0891	-40.0391	-20.0806	61.0352	20.05	40.0391	60.0891	80.0781	100.159
69.4	-25.2686	-20.5688	-14.4043	-7.32422	-0.0610352	6.40869	12.8174	19.8975	25.3296	34.3628	42.4194	-100.159	-80.1392	-60.0281	-40.0696	-20.05	0	20.0195	40.0696	60.1501	80.1392	100.098
69.5	-25.2075	-20.5688	-14.2822	-7.32422	0	6.28662	12.9395	19.8975	25.2075	34.2407	42.3584	-100.159	-80.1392	-59.9976	-40.0085	-20.0806	30.5176	20.05	39.978	60.0891	80.0781	100.067
69.6	-25.2075	-20.6299	-14.1602	-7.38525	0	6.22559	13.0615	19.8364	25.1465	34.1797	42.2974	-100.098	-80.1086	-60.0281	-40.0391	-19.989	0	20.05	40.0085	60.0891	80.1086	100.037
69.7	-25.3296	-20.6299	-14.0991	-7.44629	-0.0610352	6.28662	13.1226	19.8364	25.2075	34.3018	42.3584	-100.128	-80.1086	-59.967	-40.0391	-19.9585	61.0352	20.0195	40.0391	60.1196	80.0781	100.098
69.8	-25.4517	-20.5688	-13.977	-7.44629	-0.12207	6.34766	13.0615	19.8975	25.2686	34.4849	42.3584	-100.159	-80.1086	-60.0281	-40.0391	-20.0195	30.5176	19.989	40.0085	60.1196	80.0781	100.098
69.9	-25.6348	-20.4468	-13.916	-7.44629	-0.244141	6.34766	13.0005	19.9585	25.2686	34.6069	42.3584	-100.22	-80.0476	-59.9976	-39.978	-20.0195	30.5176	20.05	40.0085	60.0891	80.0476	100.098
70	-25.7568	-20.3247	-13.855	-7.44629	-0.305176	6.28662	12.8784	19.8975	25.2075	34.6069	42.2363	-100.159	-80.1392	-60.0586	-40.0085	-20.0195	-30.5176	20.0195	40.0696	60.0891	80.0781	100.098
70.1	-25.8179	-20.2026	-13.855	-7.38525	-0.305176	6.16455	12.7563	19.8364	25.2075	34.5459	42.1753	-100.189	-80.0781	-60.0281	-40.0085	-20.05	-30.5176	20.0195	40.0696	60.0586	80.1086	100.098
70.2	-25.9399	-20.2026	-13.977	-7.38525	-0.305176	6.10352	12.7563	19.7144	25.2075	34.4238	42.1143	-100.159	-80.1086	-60.0586	-39.978	-20.0806	30.5176	20.0195	40.0391	60.1196	80.0781	100.128
70.3	-26.062	-20.2026	-14.0991	-7.32422	-0.366211	6.04248	12.8174	19.6533	25.2686	34.3628	42.1143	-100.159	-80.1392	-60.0281	-39.978	-20.0195	91.5527	20.0195	40.0085	60.0891	80.1086	100.098
70.4	-26.1841	-20.2637	-14.3433	-7.32422	-0.366211	6.04248	12.8174	19.5923	25.3296	34.3628	42.1143	-100.128	-80.1086	-60.0281	-40.0085	-20.0195	30.5176	19.989	40.0085	60.1196	80.0781	100.098
70.5	-26.2451	-20.3247	-14.4043	-7.32422	-0.488281	6.16455	12.7563	19.5923	25.3296	34.3628	42.1753	-100.098	-80.1086	-59.967	-40.0085	-20.05	30.5176	20.0195	39.978	60.0891	80.1697	100.128
70.6	-26.123	-20.3857	-14.4653	-7.38525	-0.488281	6.22559	12.7563	19.7754	25.2686	34.4238	42.2363	-100.128	-80.1086	-60.0586	-40.0391	-20.0195	91.5527	19.9585	39.978	60.0891	80.1086	100.067
70.7	-26.001	-20.3857	-14.4653	-7.44629	-0.488281	6.28662	12.7563	19.9585	25.2075	34.4849	42.2974	-100.159	-80.0476	-59.9976	-40.0085	-20.0195	30.5176	20.0195	40.0391	60.1196	80.0476	100.006
70.8	-25.8179	-20.3857	-14.3433	-7.44629	-0.427246	6.22559	12.8174	20.2026	25.1465	34.5459	42.2974	-100.128	-80.0476	-60.0891	-39.978	-20.1111	-61.0352	20.0195	40.0391	60.1196	80.1086	100.098
70.9	-25.7568	-20.3857	-14.3433	-7.44629	-0.427246	6.10352	12.8174	20.2637	25.0854	34.6069	42.3584	-100.159	-80.1086	-60.0586	-40.0085	-20.0806	0	20.0195	40.0391	60.1196	80.0781	100.159
71	-25.7568	-20.3857	-14.4043	-7.38525	-0.427246	6.10352	12.8784	20.2637	25.0244	34.6069	42.4194	-100.159	-80.2002	-60.0586	-40.0085	-20.0806	0	20.0195	40.0085	60.1196	80.0476	100.128
71.1	-25.6958	-20.4468	-14.5264	-7.38525	-0.366211	6.10352	12.8784	20.2026	25.0244	34.6069	42.4194	-100.098	-80.1392	-60.0281	-39.978	-20.0806	30.5176	19.9585	40.0391	60.1196	80.0781	100.098
71.2	-25.6348	-20.3857	-14.6484	-7.32422	-0.244141	6.22559	12.8174	20.1416	25.0854	34.5459	42.3584	-100.128	-80.1392	-60.0586	-39.978	-19.9585	30.5176	20.0195	40.0391	60.1196	80.0781	100.098
71.3	-25.5737	-20.3857	-14.5874	-7.38525	-0.12207	6.28662	12.7563	20.0806	25.1465	34.5459	42.2974	-100.098	-80.1392	-59.9976	-40.0696	-20.0195	30.5176	20.05	39.978	60.1196	80.1086	100.098
71.4	-25.5127	-20.3247	-14.5264	-7.44629	-0.12207	6.34766	12.6953	19.9585	25.2075	34.4849	42.4194	-100.159	-80.0781	-60.0586	-40.0391	-19.989	30.5176	20.0195	40.0085	60.1196	80.1392	100.098
71.5	-25.5737	-20.3247	-14.5264	-7.50732	-0.183105	6.40869	12.6953	19.8364	25.2686	34.4849	42.4194	-100.159	-80.0476	-60.0281	-40.0391	-20.0195	0	20.0806	40.0085	60.1196	80.0476	100.159
71.6	-25.5737	-20.3857	-14.5264	-7.50732	-0.305176	6.40869	12.7563	19.7144	25.1465	34.4849	42.4194	-100.159	-80.0476	-60.1196	-40.0085	-19.989	0	20.05	40.0085	60.0891	80.0171	100.098
71.7	-25.6958	-20.3857	-14.4653	-7.44629	-0.366211	6.34766	12.8174	19.6533	25.1465	34.4238	42.3584	-100.22	-80.1697	-60.0281	-40.0391	-20.0806	0	20.1111	40.0085	60.0586	80.0476	100.098
71.8	-25.8789	-20.3247	-14.3433	-7.32422	-0.427246	6.28662	12.8174	19.6533	25.2075	34.3018	42.2363	-100.128	-80.1392	-60.1196	-39.978	-20.0806	30.5176	20.05	40.0085	60.0586	80.0781	100.037
71.9	-26.062	-20.3247	-14.2212	-7.26318	-0.366211	6.22559	12.7563	19.7144	25.3906	34.1797	42.1753	-100.128	-80.1392	-60.0891	-40.0391	-20.0195	30.5176	20.0195	40.0391	60.0891	80.0476	100.067
72	-26.2451	-20.3857	-14.1602	-7.26318	-0.305176	6.22559	12.7563	19.7144	25.4517	34.1797	42.2363	-100.098	-80.1392	-60.0586	-40.0391	-20.0195	91.5527	19.989	40.0085	60.1501	80.0781	100.098
72.1	-26.3062	-20.3857	-14.1602	-7.26318	-0.305176	6.16455	12.7563	19.7144	25.3906	34.1187	42.3584	-100.098	-80.1086	-60.0586	-39.978	-20.0195	30.5176	19.989	40.0391	60.1196	80.1086	100.098
72.2	-26.3672	-20.3247	-14.0991	-7.26318	-0.305176	6.10352	12.7563	19.7754	25.3906	34.0576	42.5415	-100.159	-80.0781	-60.0281	-39.978	-19.989	61.0352	19.989	39.9475	60.0891	80.0781	100.098
72.3	-26.3672	-20.2026	-14.0991	-7.20215	-0.305176	6.04248	12.7563	19.8364	25.3296	34.0576	42.7246	-100.128	-80.1392	-60.0586	-40.0696	-19.989	30.5176	20.0195	39.978	60.0586	80.0171	100.098
72.4	-26.3062	-20.0806	-14.0991	-7.20215	-0.305176	6.10352	12.7563	19.8975	25.2075	33.9966	42.7856	-100.189	-80.1697	-60.0891	-40.0696	-19.9585	0	20.0195	40.0696	60.0586	80.0781	100.067
72.5	-26.3062	-20.0195	-14.0991	-7.20215	-0.244141	6.16455	12.7563	19.8975	25.0854	33.9966	42.6636	-100.098	-80.1086	-60.0891	-40.0696	-19.989	0	20.05	40.0696	60.0891	80.0781	100.128
72.6	-26.3672	-19.8975	-13.977	-7.14111	-0.244141	6.22559	12.7563	19.8364	25.0854	33.9355	42.4805	-100.159	-80.0781	-60.0891	-40.0085	-20.05	0	19.989	40.0696	60.1196	80.0476	100.128
72.7	-26.4282	-19.8364	-13.916	-7.20215	-0.366211	6.22559	12.8174	19.7754	25.2075	33.9355	42.3584	-100.159	-80.1086	-60.0586	-40.0391	-20.0195	30.5176	20.05	40.0391	60.1196	80.0171	100.159
72.8	-26.5503	-19.8364	-13.855	-7.20215	-0.427246	6.22559	12.8174	19.7144	25.3296	33.9966	42.3584	-100.128	-80.1392	-60.0586	-40.0391	-19.9585	0	20.0195	39.978	60.0586	80.1086	100.098
72.9	-26.8555	-19.7754	-13.916	-7.20215	-0.427246	6.22559	12.8174	19.7754	25.4517	34.1187	42.4194	-100.159	-80.0781	-60.0281	-40.0696	-19.989	61.0352	20.05	40.0085	60.0891	80.0781	100.098
73	-27.2217	-19.7144	-13.977	-7.20215	-0.305176	6.28662	12.8174	19.8975	25.4517	34.2407	42.4194	-100.037	-80.0781	-60.0281	-40.0085	-20.05	30.5176	19.9585	39.978	60.0891	80.1086	100.128
73.1	-27.4048	-19.7144	-14.0381	-7.14111	-0.183105	6.34766	12.8174	19.8975	25.4517	34.3628	42.4805	-100.098	-80.1086	-60.0281	-39.978	-19.989	0	20.05	40.0391	60.1501	80.0781	100.098
73.2	-27.4048	-19.7144	-14.0381	-7.08008	-0.183105	6.34766	12.8174	19.8364	25.4517	34.3628	42.4805	-100.159	-80.0781	-60.0586	-40.0696	-19.989	0	20.0195	40.0085	60.0891	80.0476	100.067
73.3	-27.2827	-19.7144	-13.916	-7.08008	-0.244141	6.28662	12.7563	19.7144	25.5127	34.3628	42.4805	-100.128	-80.0476	-60.0586	-40.0085	-20.0195	-61.0352	20.05	40.0696	60.1196	80.0781	100.128
73.4	-27.1606	-19.7754	-13.855	-7.20215	-0.244141	6.22559	12.6343	19.5923	25.5127	34.3628	42.4805	-100.159	-80.0171	-60.0891	-39.978	-20.05	0	20.0195	40.1001	60.0586	80.0781	100.128
73.5	-26.9775	-19.8364	-13.7939	-7.32422	-0.244141	6.22559	12.5732	19.5312	25.5127	34.4238	42.4805	-100.159	-80.0781	-60.0586	-40.0085	-20.0195	30.5176	19.989	40.0696	60.1501	80.0476	100.128
73.6	-26.7944	-19.8975	-13.7329	-7.32422	-0.183105	6.16455	12.5122	19.5923	25.5737	34.4849	42.4805	-100.159	-80.1086	-60.0586	-40.0085	-20.05	0	20.05	40.0085	60.0586	80.0781	100.128
73.7	-26.6113	-19.9585	-13.7329	-7.26318	-0.183105	6.16455	12.5732	19.6533	25.5737	34.5459	42.4194	-100.098	-80.1086	-60.0586	-40.0085	-20.0195	30.5176	19.989	40.0391	60.0891	80.1086	100.098
73.8	-26.4282	-19.9585	-13.7329	-7.20215	-0.244141	6.16455	12.6343	19.7144	25.6348	34.5459	42.3584	-100.128	-80.0781	-60.0586	-40.0391	-19.989	0	19.9585	40.0391	60.0891	80.1086	100.128
73.9	-26.2451	-19.9585	-13.7329	-7.14111	-0.305176	6.16455	12.7563	19.8364	25.6958	34.4849	42.2974	-100.128	-80.1086	-60.0891	-40.0391	-20.0195	30.5176	19.989	40.0085	60.1196	80.1086	100.067
74	-26.1841	-19.8364	-13.6719	-7.08008	-0.305176	6.16455	12.7563	19.8975	25.7568	34.3628	42.1753	-100.128	-80.0171	-60.0891	-40.0391	-20.0195	0	19.989	40.0391	60.0281	80.0781	100.067
74.1	-26.1841	-19.6533	-13.7329	-7.08008	-0.366211	6.10352	12.6343	19.7754	25.8179	34.2407	41.9922	-100.128	-80.0171	-60.1196	-40.0391	-20.0195	0	20.0195	40.1001	60.0586	80.0476	100.037
74.2	-26.1841	-19.6533	-13.855	-7.14111	-0.427246	5.98144	12.3901	19.6533	25.8179	34.1797	41.8701	-100.098	-80.0476	-60.0891	-40.0085	-20.0806	0	20.0806	40.1001	60.0281	80.0781	100.128
74.3	-26.3672	-19.7144	-14.0381	-7.20215	-0.427246	5.92041	12.3291	19.5923	25.8179	34.1797	41.8091	-100.098	-80.0781	-60.1501	-40.0085	-20.0806	30.5176	20.05	40.0391	60.0891	80.1086	100.25
74.4	-26.4893	-19.7144	-14.0991	-7.26318	-0.427246	5.98144	12.3291	19.5312	25.6958	34.1797	41.8091	-100.037	-80.0781	-60.0891	-40.0085	-20.05	61.0352	20.0195	40.0391	60.1196	80.0781	100.128
74.5	-26.4893	-19.7144	-14.0381	-7.26318	-0.427246	6.16455	12.3901	19.4702	25.6348	34.1797	41.8091	-100.098	-80.1086	-59.967	-40.0391	-20.0195	30.5176	19.9585	40.0391	60.0891	80.1392	100.098
74.6	-26.4893	-19.8364	-14.0381	-7.32422	-0.427246	6.34766	12.5122	19.4092	25.5737	34.2407	41.687	-100.006	-80.1086	-60.0586	-40.0391	-20.05	0	19.989	40.0085	59.9976	80.0781	100.098
74.7	-26.5503	-19.8975	-14.0381	-7.32422	-0.366211	6.40869	12.6343	19.4092	25.6348	34.3018	41.3818	-100.098	-80.0781	-60.0891	-39.978	-19.989	-61.0352	19.8975	40.0696	60.0281	80.0476	100.098
74.8	-26.6113	-19.8975	-13.977	-7.32422	-0.366211	6.40869	12.8174	19.4702	25.6958	34.3628	41.0156	-100.098	-80.0781	-60.1196	-40.0391	-20.0806	0	19.989	40.0696	59.9976	80.0476	100.067
74.9	-26.6113	-19.9585	-13.916	-7.50732	-0.427246	6.34766	12.9395	19.4702	25.6958	34.3628	40.6494	-100.098	-80.0476	-60.1196	-40.0391	-20.0195	-30.5176	20.1111	40.0391	60.0281	80.0781	100.128
75	-26.4893	-20.0806	-13.7939	-7.56836	-0.549316	6.22559	12.9395	19.4702	25.6958	34.2407	40.3442	-100.128	-80.0781	-60.1501	-40.0391	-20.05	30.5176	20.0195	40.0085	60.1196	80.0476	100.189
75.1	-26.4282	-20.2026	-13.7329	-7.56836	-0.610352	6.22559	12.8174	19.4702	25.6958	34.2407	40.1611	-100.128	-80.1392	-60.0891	-40.0696	-19.989	-30.5176	20.05	40.0696	60.0281	80.0781	100.159
75.2	-26.3672	-20.2637	-13.6719	-7.44629	-0.610352	6.28662	12.6343	19.4702	25.6958	34.1797	39.978	-100.067	-80.0781	-60.0891	-40.1001	-20.05	0	20.0195	40.1001	60.1196	80.0781	100.128
75.3	-26.3672	-20.2637	-13.4888	-7.38525	-0.549316	6.40869	12.5122	19.4702	25.6958	34.2407	39.856	-100.128	-80.1392	-60.0891	-40.0391	-19.989	-30.5176	19.989	40.0391	60.0281	80.0476	100.128
75.4	-26.4282	-20.2026	-13.3667	-7.38525	-0.427246	6.40869	12.5122	19.4702	25.6348	34.3628	39.7339	-100.098	-80.0476	-60.0281	-40.0391	-19.989	30.5176	19.9585	40.0391	60.0586	80.0781	100.128
75.5	-26.4282	-20.0806	-13.3057	-7.38525	-0.305176	6.34766	12.5732	19.5312	25.5737	34.4238	39.6728	-100.098	-80.0781	-60.0891	-40.0085	-19.989	0	19.989	40.0391	60.1196	80.0476	100.067
75.6	-26.4893	-19.9585	-13.3667	-7.38525	-0.183105	6.28662	12.5732	19.5312	25.5127	34.4849	39.7949	-100.067	-80.0781	-60.0891	-40.0696	-20.0195	30.5176	20.0195	40.0085	60.0281	80.0476	100.098
75.7	-26.4893	-19.8364	-13.4277	-7.32422	-0.12207	6.22559	12.5122	19.5312	25.5127	34.3628	39.978	-100.098	-80.0476	-60.0281	-40.1001	-20.0195	61.0352	20.0195	40.0085	60.0281	80.0476	100.128
75.8	-26.4893	-19.7144	-13.5498	-7.32422	-0.0610352	6.22559	12.3901	19.5312	25.5737	34.1797	40.1611	-100.098	-80.0781	-60.0891	-40.1001	-19.989	-30.5176	20.0195	39.978	59.9976	80.0476	100.128
75.9	-26.4282	-19.7144	-13.5498	-7.26318	-0.12207	6.22559	12.3901	19.4702	25.5737	33.9355	40.2222	-100.128	-80.1392	-60.0891	-40.1001	-20.0195	61.0352	20.0195	40.0085	60.0586	80.0476	100.128
76	-26.4282	-19.7144	-13.5498	-7.26318	-0.183105	6.28662	12.4512	19.4092	25.5737	33.8135	40.2832	-100.159	-80.0781	-60.0891	-40.0391	-20.0806	-30.5176	20.0195	40.0085	60.0281	80.0476	100.159
76.1	-26.3062	-19.7144	-13.6108	-7.26318	-0.244141	6.28662	12.5122	19.4092	25.5127	33.6914	40.2222	-100.128	-80.1086	-59.967	-40.0391	-19.989	91.5527	19.989	40.0696	60.0586	80.0781	100.159
76.2	-26.123	-19.6533	-13.6719	-7.32422	-0.244141	6.28662	12.5122	19.4702	25.4517	33.6914	40.1611	-100.159	-80.1086	-60.0281	-40.0085	-19.989	0	20.0195	40.0696	60.0281	80.1086	100.159
76.3	-25.9399	-19.5312	-13.6719	-7.44629	-0.183105	6.34766	12.5732	19.5923	25.3906	33.6914	40.1611	-100.067	-80.1392	-59.9976	-40.1001	-19.9585	30.5176	19.928	39.978	60.0281	80.1086	100.159
76.4	-25.8789	-19.4702	-13.6108	-7.50732	-0.183105	6.34766	12.5732	19.6533	25.4517	33.8135	40.2222	-100.128	-80.0781	-60.0281	-40.0696	-19.989	61.0352	20.0195	40.0085	60.0891	80.0476	100.037
76.5	-25.9399	-19.4092	-13.4888	-7.50732	-0.183105	6.40869	12.6343	19.6533	25.5737	33.9355	40.3442	-100.159	-80.0781	-60.0586	-39.978	-19.989	0	20.0195	39.978	60.0281	80.1086	100.098
76.6	-26.001	-19.3481	-13.3057	-7.44629	-0.244141	6.40869	12.6953	19.5312	25.6348	34.0576	40.4663	-100.159	-80.0781	-60.0891	-40.0696	-20.0195	30.5176	20.0195	40.0391	60.0586	80.0476	100.098
76.7	-26.001	-19.3481	-13.1836	-7.32422	-0.305176	6.34766	12.8174	19.4092	25.6348	34.1797	40.5273	-100.128	-80.0781	-60.0891	-40.0391	-19.989	0	20.0195	40.0696	60.0281	80.0476	100.159
76.8	-26.062	-19.4092	-13.1226	-7.26318	-0.244141	6.22559	12.8174	19.3481	25.6348	34.1797	40.5273	-100.159	-80.0781	-60.0281	-40.0391	-20.0195	30.5176	20.05	40.0085	60.0891	80.0476	100.128
76.9	-26.123	-19.4702	-13.1836	-7.26318	-0.305176	6.04248	12.7563	19.2261	25.5737	34.0576	40.5884	-100.098	-80.1392	-60.0281	-40.0391	-19.989	0	20.0195	40.0391	60.0586	80.0781	100.189
77	-26.2451	-19.4702	-13.2446	-7.26318	-0.305176	5.98144	12.6343	19.165	25.6348	33.9355	40.6494	-100.128	-80.0781	-59.9976	-40.0696	-19.9585	30.5176	19.9585	40.0696	60.0891	80.1086	100.159
77.1	-26.3062	-19.4092	-13.3057	-7.32422	-0.305176	5.92041	12.5122	19.165	25.5737	33.9355	40.6494	-100.128	-80.1086	-60.0586	-40.0391	-20.0195	0	19.989	39.978	60.1501	80.1086	100.098
77.2	-26.3062	-19.4702	-13.3667	-7.32422	-0.244141	5.98144	12.3901	19.2261	25.5737	33.9355	40.5884	-100.159	-80.0781	-60.0281	-40.0696	-19.9585	61.0352	20.0195	40.0085	60.0891	80.1086	100.128
77.3	-26.3672	-19.5923	-13.4277	-7.32422	-0.244141	6.10352	12.3291	19.2871	25.5127	33.9966	40.5273	-100.128	-80.0781	-60.0891	-40.0696	-19.989	0	19.989	40.0085	59.967	80.1697	100.128
77.4	-26.4893	-19.7754	-13.4277	-7.32422	-0.244141	6.28662	12.3901	19.4092	25.4517	34.1187	40.4053	-100.159	-79.9866	-60.0281	-40.1001	-20.0195	0	20.0195	40.0696	60.0586	80.0781	100.098
77.5	-26.4893	-19.8364	-13.3667	-7.38525	-0.244141	6.40869	12.5122	19.4092	25.4517	34.3018	40.2832	-100.128	-80.0476	-60.1196	-40.0391	-20.05	0	19.989	40.0391	60.0281	80.1392	100.128
77.6	-26.5503	-19.8975	-13.3057	-7.38525	-0.366211	6.46973	12.5732	19.3481	25.4517	34.4849	40.2222	-100.159	-80.0476	-60.0586	-40.1001	-20.0195	0	20.0195	40.0696	60.0891	80.0781	100.159
77.7	-26.4893	-20.0195	-13.3057	-7.38525	-0.427246	6.40869	12.5732	19.2871	25.5127	34.5459	40.1611	-100.128	-80.1086	-60.0281	-40.0085	-19.9585	0	19.989	40.0085	60.0281	80.0781	100.159
77.8	-26.5503	-20.0806	-13.3057	-7.32422	-0.427246	6.34766	12.5732	19.2261	25.4517	34.4849	40.1611	-100.128	-80.0781	-60.0281	-39.978	-20.0195	0	19.989	40.0085	60.1196	80.1086	100.128
77.9	-26.6724	-20.0806	-13.3057	-7.32422	-0.366211	6.28662	12.6343	19.165	25.3906	34.3628	40.2222	-100.098	-80.1392	-60.0891	-40.0696	-19.989	0	20.05	39.9475	60.0586	80.1086	100.159
78	-26.7334	-20.1416	-13.4277	-7.32422	-0.244141	6.22559	12.6953	19.104	25.3296	34.2407	40.2832	-100.128	-80.0476	-60.0281	-39.978	-19.9585	0	19.9585	39.978	60.0586	80.1086	100.159
78.1	-26.6724	-20.1416	-13.4888	-7.32422	-0.183105	6.10352	12.7563	18.9819	25.2075	34.1797	40.2832	-100.128	-80.0781	-60.1196	-40.0696	-19.9585	-61.0352	19.989	40.0085	60.0586	80.0781	100.128
78.2	-26.5503	-20.2637	-13.5498	-7.32422	-0.183105	5.98144	12.8174	18.9209	25.2686	34.1187	40.2832	-100.159	-80.0171	-60.0891	-40.0696	-20.05	-30.5176	19.989	40.0391	60.0891	80.1086	100.098
78.3	-26.5503	-20.3247	-13.5498	-7.38525	-0.183105	5.92041	12.7563	18.7988	25.3296	34.2407	40.2222	-100.128	-80.1392	-60.0586	-40.0696	-20.0195	0	20.05	40.0696	60.0281	80.0476	100.159
78.4	-26.4893	-20.3857	-13.5498	-7.38525	-0.244141	5.79834	12.6953	18.7378	25.3906	34.3018	40.2222	-100.128	-80.0781	-60.0891	-40.0391	-19.989	-30.5176	19.989	40.0391	59.9976	80.0781	100.098
78.5	-26.4893	-20.3247	-13.4888	-7.44629	-0.305176	5.79834	12.6343	18.7988	25.3906	34.3628	40.1611	-100.128	-80.1392	-60.0586	-40.0696	-19.989	30.5176	20.05	40.1001	60.0891	80.1086	100.128
78.6	-26.5503	-20.3247	-13.4277	-7.38525	-0.366211	5.79834	12.6343	18.7988	25.2686	34.3628	40.1001	-100.128	-80.0781	-60.0586	-40.0391	-19.989	30.5176	20.05	40.0696	60.0586	80.0781	100.098
78.7	-26.6724	-20.2637	-13.4277	-7.32422	-0.427246	5.92041	12.6343	18.8599	25.2075	34.3018	40.0391	-100.067	-80.1086	-60.0586	-40.0696	-19.9585	30.5176	20.0195	40.1001	60.0891	80.1086	100.159
78.8	-26.7334	-20.1416	-13.4888	-7.32422	-0.427246	6.04248	12.6953	18.9209	25.2075	34.2407	40.0391	-100.128	-80.1086	-60.0891	-40.0696	-19.989	61.0352	19.9585	39.978	60.0891	80.0476	100.128
78.9	-26.7944	-20.0195	-13.5498	-7.32422	-0.427246	6.22559	12.6953	18.9209	25.2075	34.3018	40.0391	-100.128	-80.0781	-60.0281	-40.1001	-19.989	-30.5176	20.0195	40.0391	60.0891	80.0476	100.128
79	-26.8555	-19.8364	-13.6108	-7.32422	-0.305176	6.28662	12.5732	18.9209	25.2686	34.3018	39.978	-100.128	-80.0781	-60.0891	-40.0696	-19.9585	30.5176	20.05	40.0696	60.0281	80.0171	100.098
79.1	-26.9165	-19.7754	-13.6108	-7.20215	-0.305176	6.40869	12.4512	18.9209	25.2686	34.3018	40.0391	-100.159	-80.0781	-60.0586	-40.0696	-19.989	-30.5176	20.0195	40.0391	59.9976	80.1086	100.128
79.2	-26.9775	-19.8975	-13.6719	-7.08008	-0.305176	6.46973	12.3901	18.9819	25.3296	34.1797	40.1611	-100.159	-80.0781	-60.0891	-40.0696	-20.0195	0	20.0195	40.0391	60.0281	80.1086	100.098
79.3	-26.9775	-20.0195	-13.5498	-7.01904	-0.366211	6.46973	12.3901	19.104	25.2686	34.1187	40.4053	-100.128	-80.1086	-60.0586	-40.0696	-19.989	30.5176	20.05	40.0391	60.0586	80.1086	100.189
79.4	-26.9775	-20.0806	-13.4888	-7.08008	-0.427246	6.40869	12.3291	19.104	25.2075	34.1187	40.5273	-100.098	-80.0476	-60.0281	-40.0696	-19.989	30.5176	20.0195	40.0085	60.0586	80.1392	100.22
79.5	-26.8555	-20.0806	-13.4888	-7.20215	-0.366211	6.28662	12.2681	19.043	25.1465	34.0576	40.5273	-100.067	-80.1086	-60.0281	-40.0696	-19.9585	0	20.0195	39.978	60.0586	80.1086	100.189
79.6	-26.7944	-20.0806	-13.4888	-7.32422	-0.305176	6.16455	12.207	18.9819	25.1465	34.1187	40.4053	-100.128	-80.1086	-60.0281	-40.0696	-19.928	0	20.0195	39.978	60.0586	80.1392	100.159
79.7	-26.7334	-19.8975	-13.4277	-7.38525	-0.244141	6.10352	12.2681	18.9819	25.2075	34.1187	40.2832	-100.128	-80.0476	-60.0281	-40.1001	-19.9585	-30.5176	20.0195	39.978	60.0891	80.0781	100.128
79.8	-26.6113	-19.7754	-13.4277	-7.38525	-0.244141	6.10352	12.3901	18.9819	25.3296	34.1187	40.1611	-100.189	-80.0781	-60.0891	-40.1306	-20.0195	30.5176	20.0195	40.0085	60.1196	80.0781	100.159
79.9	-26.5503	-19.7144	-13.3667	-7.38525	-0.305176	6.22559	12.4512	18.9819	25.3906	33.9966	40.1001	-100.159	-80.0171	-60.0586	-40.1001	-19.989	0	19.989	40.0391	60.0281	80.1086	100.098
80	-26.4282	-19.7144	-13.3667	-7.38525	-0.305176	6.34766	12.3901	18.9819	25.3296	33.9355	40.1001	-100.128	-80.0781	-59.967	-40.0696	-20.0195	0	19.989	40.0391	59.9976	80.1086	100.159
80.1	-26.3672	-19.7754	-13.3667	-7.32422	-0.305176	6.40869	12.3901	18.9209	25.2075	33.9355	40.1001	-100.128	-80.1086	-60.0281	-40.0391	-19.989	0	20.05	40.0391	60.0586	80.1086	100.189
80.2	-26.3672	-19.7754	-13.4277	-7.20215	-0.366211	6.34766	12.4512	18.8599	25.1465	33.9966	40.1611	-100.159	-80.1392	-59.967	-40.0085	-19.989	30.5176	20.0806	40.0391	60.0891	80.1086	100.128
80.3	-26.3062	-19.8364	-13.4888	-7.08008	-0.366211	6.28662	12.5732	18.8599	25.0854	33.9966	40.2832	-100.159	-80.1086	-60.0281	-40.0391	-19.9585	61.0352	19.989	40.0696	60.0891	80.1392	100.159
80.4	-26.3062	-19.8975	-13.5498	-7.01904	-0.427246	6.28662	12.6343	18.7988	25.0854	33.9355	40.4663	-100.128	-80.0476	-60.0586	-40.0391	-19.9585	30.5176	20.0195	40.0085	60.1196	80.1086	100.128
80.5	-26.1841	-19.8975	-13.4888	-7.08008	-0.366211	6.34766	12.5732	18.7988	25.0244	33.8745	40.5273	-100.128	-80.0171	-60.0891	-40.0391	-19.9585	-61.0352	20.0195	40.0696	60.0891	80.1392	100.159
80.6	-26.123	-19.8364	-13.4888	-7.20215	-0.366211	6.40869	12.5122	18.7988	25.0244	33.8135	40.5884	-100.128	-80.0781	-60.0281	-40.0696	-20.0195	30.5176	19.989	40.0085	60.0586	80.1392	100.128
80.7	-26.1841	-19.7144	-13.4277	-7.20215	-0.366211	6.40869	12.4512	18.8599	25.0244	33.8135	40.4053	-100.128	-80.0476	-60.0586	-40.1001	-20.05	-30.5176	20.0195	40.0391	60.0891	80.0476	100.159
80.8	-26.3062	-19.5923	-13.4277	-7.26318	-0.427246	6.40869	12.3901	18.9209	25.0854	33.9355	40.2832	-100.159	-80.0476	-60.0281	-40.1306	-20.0195	30.5176	20.0195	40.0391	60.0586	80.0781	100.098
80.9	-26.3672	-19.5923	-13.3667	-7.20215	-0.427246	6.40869	12.4512	19.043	25.0854	34.0576	40.1001	-100.159	-80.1392	-59.9976	-40.0391	-19.9585	61.0352	20.0806	40.0085	60.0281	80.0781	100.098
81	-26.3672	-19.6533	-13.2446	-7.14111	-0.427246	6.40869	12.5122	19.043	25.0854	34.1797	40.0391	-100.098	-80.0781	-60.0281	-40.0085	-20.0195	30.5176	20.0195	40.0391	60.0891	80.0781	100.22
81.1	-26.3062	-19.7754	-13.1226	-7.01904	-0.427246	6.46973	12.6343	18.9819	24.9634	34.2407	40.0391	-100.128	-80.0781	-60.0891	-40.0391	-20.0195	61.0352	20.0195	40.0391	60.0891	80.1392	100.159
81.2	-26.1841	-19.8364	-13.0005	-6.89697	-0.427246	6.46973	12.7563	18.9209	24.9023	34.1797	40.0391	-100.098	-80.0781	-60.0586	-40.0391	-19.989	30.5176	20.0195	40.0085	60.0281	80.1086	100.159
81.3	-26.062	-19.8364	-13.0005	-6.83594	-0.366211	6.34766	12.7563	18.9209	24.8413	34.1797	40.1001	-100.128	-80.1086	-60.0281	-40.0696	-19.9585	61.0352	20.05	40.0391	60.0891	80.1392	100.128
81.4	-26.062	-19.8364	-13.0615	-6.89697	-0.366211	6.22559	12.8174	19.043	24.8413	34.1797	40.1611	-100.128	-80.0476	-60.0586	-40.0696	-19.928	0	20.0195	40.0085	60.0891	80.1392	100.098
81.5	-26.062	-19.7144	-13.1836	-7.01904	-0.366211	6.10352	12.8784	19.2261	25.0244	34.2407	40.1611	-100.128	-80.0781	-60.0891	-40.0085	-20.0195	-30.5176	20.0195	40.0085	60.0586	80.1392	100.037
81.6	-26.062	-19.6533	-13.2446	-7.14111	-0.366211	6.16455	12.8784	19.4092	25.2075	34.2407	40.2832	-100.128	-80.0781	-60.0891	-40.0696	-20.0806	-30.5176	20.0195	39.978	60.0891	80.0476	100.128
81.7	-26.123	-19.6533	-13.2446	-7.20215	-0.305176	6.28662	12.7563	19.4702	25.3906	34.1797	40.2222	-100.128	-80.1392	-60.0586	-40.0391	-20.0195	0	20.0195	40.1001	60.0586	80.0781	100.098
81.8	-26.062	-19.5923	-13.3057	-7.26318	-0.244141	6.34766	12.6953	19.3481	25.4517	34.1187	40.1001	-100.128	-80.1086	-60.0891	-40.0391	-20.0195	30.5176	20.05	40.0696	60.0891	80.0781	100.098
81.9	-26.062	-19.5312	-13.3667	-7.26318	-0.244141	6.34766	12.5732	19.165	25.3906	33.9966	39.978	-100.159	-80.0476	-60.0281	-39.978	-20.0195	30.5176	20.0195	40.0391	60.0586	80.1086	100.128
82	-26.062	-19.4092	-13.4277	-7.38525	-0.305176	6.28662	12.5732	18.9819	25.2686	33.9966	39.917	-100.128	-80.1086	-59.9976	-40.0696	-19.989	0	19.928	40.0085	60.1807	80.0171	100.159
82.1	-26.001	-19.2871	-13.4888	-7.44629	-0.366211	6.16455	12.5732	18.9209	25.2075	33.9966	39.856	-100.159	-80.1392	-60.0586	-40.0085	-19.9585	30.5176	19.989	39.978	60.1196	80.1086	100.098
82.2	-25.8789	-19.2261	-13.5498	-7.50732	-0.488281	6.16455	12.5732	18.9819	25.2075	33.9355	39.917	-100.128	-80.1086	-60.0891	-40.0085	-19.989	61.0352	20.0806	39.978	60.0891	80.1392	100.128
82.3	-25.7568	-19.165	-13.4888	-7.50732	-0.488281	6.22559	12.6343	18.9819	25.2075	33.8135	39.978	-100.22	-80.1086	-60.0891	-40.0085	-20.0195	0	20.0195	39.978	60.0281	80.0476	100.098
82.4	-25.7568	-19.165	-13.3667	-7.44629	-0.549316	6.16455	12.6953	18.9209	25.1465	33.6304	39.978	-100.159	-80.0781	-60.0891	-40.0391	-20.0195	-30.5176	20.0195	40.0391	60.0891	80.0171	100.098
82.5	-25.8179	-19.2261	-13.3057	-7.44629	-0.610352	6.16455	12.6953	18.8599	25.2075	33.5693	39.917	-100.159	-80.0781	-60.0891	-40.0391	-20.0195	30.5176	20.0195	39.978	60.0586	80.0171	100.098
82.6	-26.001	-19.3481	-13.2446	-7.38525	-0.610352	6.22559	12.7563	18.9209	25.3906	33.5693	39.917	-100.128	-80.1697	-60.0281	-40.0696	-20.05	0	19.989	40.0085	60.0586	80.0171	100.128
82.7	-26.001	-19.2871	-13.1226	-7.32422	-0.488281	6.28662	12.6953	18.9819	25.5127	33.6304	39.917	-100.098	-80.1392	-59.9365	-40.0696	-19.989	30.5176	19.989	39.978	60.1196	80.0171	100.098
82.8	-25.8789	-19.104	-13.0615	-7.20215	-0.366211	6.40869	12.6343	18.9819	25.5127	33.6304	39.917	-100.098	-80.0781	-60.0586	-40.0391	-20.0195	30.5176	19.989	39.978	60.0891	80.1086	100.098
82.9	-25.7568	-18.9819	-13.0005	-7.20215	-0.305176	6.40869	12.5732	18.9819	25.4517	33.6304	39.7949	-100.067	-80.1086	-60.0281	-40.0391	-19.9585	0	19.9585	39.978	60.0586	80.0781	100.159
83	-25.6958	-18.8599	-13.0005	-7.26318	-0.366211	6.40869	12.4512	18.9819	25.3906	33.6914	39.856	-100.128	-80.1086	-60.0281	-40.0391	-19.989	0	19.9585	40.0391	60.0891	80.0476	100.128
83.1	-25.6958	-18.7378	-13.1226	-7.26318	-0.366211	6.40869	12.3901	18.9819	25.2686	33.7524	39.978	-100.098	-80.0476	-60.0891	-40.0391	-19.989	30.5176	19.989	40.1306	60.0281	80.0476	100.067
83.2	-25.6348	-18.6157	-13.1836	-7.14111	-0.366211	6.40869	12.3291	19.104	25.2075	33.8745	40.1001	-100.159	-80.0476	-60.0586	-40.0696	-19.989	0	20.0195	40.0391	60.0586	80.0781	100.098
83.3	-25.5127	-18.6157	-13.1836	-7.08008	-0.305176	6.34766	12.2681	19.165	25.2686	33.9966	40.1611	-100.098	-80.1392	-60.0281	-40.0696	-20.0195	30.5176	19.989	40.1001	60.0586	80.0781	100.098
83.4	-25.3296	-18.6768	-13.1836	-6.95801	-0.305176	6.22559	12.2681	19.165	25.3906	34.0576	40.1611	-100.159	-80.0781	-60.0891	-40.0696	-19.9585	30.5176	20.0195	40.0391	60.0891	80.0171	100.098
83.5	-25.2686	-18.7378	-13.2446	-6.89697	-0.305176	6.10352	12.2681	19.043	25.5737	33.9966	40.1611	-100.159	-80.0476	-60.0281	-40.0085	-20.0195	30.5176	19.989	40.0696	60.0891	80.0781	100.098
83.6	-25.2686	-18.7988	-13.3057	-6.89697	-0.305176	6.10352	12.3291	18.9209	25.6958	33.9355	40.2222	-100.128	-80.1086	-59.9976	-40.0085	-19.989	-30.5176	19.9585	40.1001	60.0891	80.1086	100.128
83.7	-25.3296	-18.8599	-13.3057	-6.95801	-0.305176	6.22559	12.4512	18.7988	25.7568	33.8745	40.2832	-100.067	-80.0476	-60.0586	-39.978	-19.989	-30.5176	19.989	40.0696	60.1196	80.1086	100.128
83.8	-25.3296	-18.8599	-13.2446	-7.08008	-0.244141	6.34766	12.5732	18.6768	25.7568	33.8135	40.3442	-100.128	-80.0476	-60.0586	-40.0085	-20.0195	30.5176	20.0195	40.0696	60.0891	80.1086	100.098
83.9	-25.3906	-18.8599	-13.1836	-7.08008	-0.183105	6.46973	12.6343	18.6157	25.6958	33.7524	40.4053	-100.098	-80.0476	-60.0891	-39.9475	-19.989	30.5176	20.0195	40.0391	60.1196	80.0781	100.128
84	-25.3906	-18.8599	-13.1226	-7.14111	-0.12207	6.46973	12.6343	18.6768	25.6958	33.6304	40.3442	-100.159	-80.1086	-60.0586	-40.0391	-20.05	-30.5176	19.989	40.0391	60.0586	80.1086	100.067
84.1	-25.3296	-18.8599	-13.1226	-7.20215	-0.12207	6.46973	12.6343	18.7988	25.6348	33.5693	40.2832	-100.067	-80.0781	-60.0891	-40.0391	-20.0195	0	19.989	40.1001	60.0586	80.0781	100.098
84.2	-25.3296	-18.9819	-13.1226	-7.26318	-0.12207	6.34766	12.6343	18.9819	25.6348	33.5083	40.3442	-100.159	-79.9866	-60.0586	-40.0391	-20.05	0	20.0195	40.0391	60.0891	80.0781	100.098
84.3	-25.3906	-19.104	-13.0615	-7.26318	-0.12207	6.22559	12.6343	19.165	25.6348	33.6304	40.4053	-100.067	-80.0476	-60.0891	-40.0696	-20.05	30.5176	19.9585	40.1306	60.0891	80.0476	100.128
84.4	-25.4517	-19.2871	-13.0615	-7.14111	-0.183105	6.04248	12.6343	19.2871	25.6348	33.7524	40.4663	-100.098	-80.0781	-60.0586	-39.978	-20.0195	30.5176	20.0195	40.0696	60.0586	80.0781	100.098
84.5	-25.4517	-19.4092	-13.0615	-7.01904	-0.183105	5.92041	12.5732	19.4092	25.6958	33.8745	40.4663	-100.098	-80.0781	-60.0281	-40.0391	-20.0806	-30.5176	19.989	40.0391	60.0891	80.1086	100.159
84.6	-25.3296	-19.4702	-13.0615	-7.01904	-0.183105	5.85937	12.5122	19.4702	25.7568	33.9966	40.4053	-100.067	-80.0781	-60.0891	-40.0391	-20.0195	0	19.989	40.0391	60.0891	80.0476	100.159
84.7	-25.2686	-19.5312	-13.0615	-6.95801	-0.244141	5.92041	12.4512	19.4092	25.8179	33.9966	40.3442	-100.098	-80.0781	-60.0586	-40.0391	-20.05	0	19.928	40.0696	60.0891	80.1086	100.098
84.8	-25.2075	-19.5312	-13.0615	-6.95801	-0.244141	6.04248	12.3291	19.3481	25.8179	33.8135	40.4053	-100.098	-80.0781	-60.0891	-40.0696	-20.0195	-30.5176	19.9585	40.0391	60.0281	80.0781	100.128
84.9	-25.2075	-19.5923	-13.0005	-6.95801	-0.244141	6.10352	12.3291	19.2871	25.6958	33.6914	40.4053	-100.159	-79.9866	-60.1501	-40.0391	-20.0806	-61.0352	20.05	40.0696	60.0586	80.0781	100.037
85	-25.2686	-19.6533	-13.0005	-6.95801	-0.12207	6.10352	12.4512	19.2871	25.4517	33.6304	40.4663	-100.098	-80.0781	-60.1196	-40.0696	-20.0195	0	19.989	40.1001	59.967	80.0476	100.067
85.1	-25.2686	-19.6533	-13.1226	-6.95801	-0.12207	5.98144	12.5732	19.2871	25.2686	33.6914	40.4663	-100.128	-80.0781	-60.1196	-40.0391	-20.0806	0	20.0195	40.1001	60.0586	80.0781	100.098
85.2	-25.2686	-19.6533	-13.2446	-7.01904	-0.12207	5.98144	12.6953	19.3481	25.2075	33.8135	40.4663	-100.037	-80.1086	-60.0891	-39.978	-20.0195	-30.5176	19.989	40.0696	60.0281	80.0781	100.128
85.3	-25.3296	-19.6533	-13.2446	-7.14111	-0.183105	5.98144	12.7563	19.3481	25.2075	33.9355	40.5273	-100.098	-80.0781	-60.0891	-40.0085	-19.9585	0	19.989	40.0696	60.0891	80.0781	100.128
85.4	-25.3906	-19.7144	-13.1836	-7.26318	-0.183105	6.10352	12.8174	19.2261	25.2686	34.0576	40.4663	-100.037	-80.1086	-60.0891	-40.0696	-19.9585	-30.5176	19.9585	40.0696	60.0891	80.0476	100.159
85.5	-25.3906	-19.7144	-13.1836	-7.26318	-0.183105	6.28662	12.8174	19.104	25.3906	34.0576	40.4053	-100.098	-80.0476	-60.1196	-40.0391	-19.9585	0	19.9585	40.0391	60.0586	80.0781	100.067
85.6	-25.4517	-19.7754	-13.0615	-7.20215	-0.183105	6.34766	12.8174	19.104	25.4517	34.1187	40.2832	-100.098	-80.0476	-60.1501	-40.1001	-19.989	-30.5176	19.9585	40.0085	60.0281	80.0171	100.128
85.7	-25.5737	-19.7754	-12.8784	-7.14111	-0.244141	6.40869	12.8174	19.2261	25.4517	34.1187	40.2222	-100.128	-80.0476	-60.1501	-40.0391	-19.989	-30.5176	19.9585	40.1001	60.0281	80.0476	100.159
85.8	-25.6348	-19.7754	-12.8174	-7.08008	-0.305176	6.40869	12.7563	19.2871	25.4517	34.1797	40.2222	-100.098	-80.0781	-60.1196	-40.0696	-20.0195	0	19.989	40.0391	60.0281	80.0171	100.098
85.9	-25.6958	-19.6533	-12.7563	-7.01904	-0.488281	6.34766	12.6343	19.2871	25.5127	34.1187	40.1611	-100.098	-80.0476	-60.0891	-40.0391	-19.989	-30.5176	20.0195	40.1001	60.0586	80.0476	100.128
86	-25.6958	-19.4702	-12.8174	-6.89697	-0.427246	6.34766	12.5732	19.2261	25.5127	34.1187	40.2222	-100.128	-80.1392	-59.9976	-40.1001	-19.8975	-30.5176	19.9585	40.0391	60.0281	80.0476	100.098
86.1	-25.6958	-19.2261	-12.9395	-6.7749	-0.244141	6.28662	12.5732	19.165	25.5737	34.2407	40.2832	-100.098	-80.0781	-60.0586	-39.9475	-19.9585	0	19.989	40.0696	60.0891	80.0171	100.128
86.2	-25.6348	-19.104	-13.0005	-6.71387	-0.0610352	6.22559	12.5122	19.104	25.6348	34.1797	40.2222	-100.128	-80.0781	-60.0281	-40.0085	-19.9585	-30.5176	19.9585	40.0391	60.0281	80.0476	100.098
86.3	-25.5737	-18.9819	-13.1226	-6.71387	0	6.10352	12.5122	19.043	25.6958	34.1187	40.1611	-100.067	-80.0171	-60.0891	-40.1001	-19.989	0	19.9585	40.1001	60.0281	80.0476	100.159
86.4	-25.5127	-18.9819	-13.1836	-6.71387	-0.0610352	6.10352	12.5122	19.043	25.6958	34.0576	40.1001	-100.128	-80.0476	-60.0891	-40.0391	-19.989	-30.5176	20.0195	40.0696	60.0281	80.0476	100.128
86.5	-25.3906	-18.9819	-13.3667	-6.7749	-0.12207	6.16455	12.5122	19.104	25.6348	33.9966	40.1001	-100.098	-80.0781	-60.0891	-40.0696	-20.0195	0	19.9585	39.978	59.967	79.9561	100.128
86.6	-25.2686	-18.9819	-13.5498	-6.89697	-0.12207	6.16455	12.5122	19.104	25.6348	33.9966	40.1611	-100.037	-80.0476	-60.1196	-40.0696	-20.0195	-30.5176	20.0195	40.0696	60.0281	80.0171	100.098
86.7	-25.1465	-19.043	-13.5498	-7.01904	-0.12207	6.28662	12.4512	19.104	25.6958	33.9966	40.1001	-100.128	-80.0781	-60.0891	-40.0696	-19.989	-30.5176	20.0195	40.0696	60.0891	80.1086	100.067
86.8	-25.0854	-19.165	-13.4888	-7.08008	-0.12207	6.34766	12.3901	19.165	25.6958	33.9355	40.0391	-100.067	-80.0476	-60.0891	-40.0391	-19.989	30.5176	19.989	40.1001	60.0586	80.0171	100.098
86.9	-25.0854	-19.2261	-13.4277	-7.08008	-0.12207	6.40869	12.3291	19.104	25.6348	33.8135	39.978	-100.128	-80.0476	-60.0891	-40.0391	-20.0195	30.5176	19.989	40.0391	60.0891	80.0781	100.067
87	-25.2075	-19.2261	-13.3667	-6.95801	-0.244141	6.53076	12.3291	19.104	25.6958	33.6914	39.856	-100.037	-80.1086	-60.0891	-40.0085	-20.0195	0	19.989	40.1001	60.0586	80.1086	100.128
87.1	-25.2686	-19.2871	-13.4277	-6.89697	-0.305176	6.53076	12.4512	19.043	25.6958	33.5693	39.7949	-100.098	-80.0476	-60.0891	-40.0085	-19.989	0	19.928	40.0696	60.0281	80.0476	100.098
87.2	-25.3906	-19.4092	-13.4888	-6.89697	-0.366211	6.5918	12.5732	19.043	25.6958	33.4473	39.7949	-100.067	-80.0171	-60.0891	-40.0696	-19.989	-30.5176	19.9585	40.1001	60.0281	79.9866	100.067
87.3	-25.5737	-19.4092	-13.4277	-6.89697	-0.366211	6.5918	12.6343	19.043	25.6348	33.4473	39.856	-100.128	-80.0476	-60.0891	-40.0391	-20.0195	-30.5176	19.9585	40.0696	60.0586	80.0476	100.159
87.4	-25.7568	-19.4092	-13.3667	-7.08008	-0.305176	6.53076	12.5732	18.9819	25.5737	33.4473	39.917	-100.067	-79.9866	-60.0891	-40.1001	-20.05	-30.5176	19.989	40.0391	60.0281	80.0476	100.098
87.5	-25.8789	-19.3481	-13.3667	-7.14111	-0.305176	6.53076	12.5122	18.9209	25.5737	33.5693	39.917	-100.098	-80.0476	-60.0891	-40.0696	-20.0195	61.0352	19.989	40.0696	60.0281	80.0171	100.098
87.6	-25.9399	-19.2261	-13.4277	-7.20215	-0.366211	6.40869	12.4512	18.9209	25.5737	33.6304	39.978	-100.098	-80.0781	-60.0891	-40.0696	-20.1111	0	19.989	40.1001	60.0281	80.0476	100.067
87.7	-25.9399	-19.2261	-13.3667	-7.14111	-0.427246	6.34766	12.4512	18.9209	25.5737	33.6914	39.917	-100.098	-80.1392	-60.1196	-39.978	-19.989	-30.5176	19.9585	40.1001	60.0586	80.0781	100.098
87.8	-25.9399	-19.2871	-13.3057	-7.01904	-0.366211	6.34766	12.5732	18.9209	25.5737	33.6914	39.856	-100.098	-80.0781	-60.0891	-40.0391	-20.0195	-30.5176	20.0195	40.0696	60.0281	80.0781	100.098
87.9	-25.8789	-19.3481	-13.2446	-6.89697	-0.305176	6.28662	12.6953	18.9819	25.5737	33.7524	39.856	-100.128	-80.0171	-60.0891	-40.0391	-19.989	-30.5176	19.9585	40.0696	60.0586	80.0476	100.098
88	-25.6958	-19.3481	-13.2446	-6.89697	-0.183105	6.28662	12.7563	18.9819	25.6348	33.7524	39.7949	-100.067	-80.0476	-60.0586	-40.0391	-19.928	0	20.0195	40.0696	60.0891	80.0476	100.128
88.1	-25.5737	-19.2261	-13.1836	-6.89697	-0.0610352	6.28662	12.6953	18.9819	25.6958	33.8135	39.6728	-100.159	-80.0476	-60.0891	-40.0391	-19.9585	0	19.9585	40.0391	60.0586	80.0171	100.098
88.2	-25.4517	-19.165	-13.1836	-6.83594	-0.0610352	6.22559	12.6343	18.8599	25.6348	33.8745	39.5508	-100.128	-80.0476	-60.0586	-40.0391	-19.989	-91.5527	19.928	40.0391	60.0586	80.0476	100.128
88.3	-25.3906	-19.043	-13.1226	-6.7749	-0.183105	6.10352	12.5732	18.7988	25.5737	33.9966	39.5508	-100.128	-80.0476	-60.0891	-40.0696	-20.0195	0	19.9585	40.1611	60.0586	80.0781	100.098
88.4	-25.3296	-18.9819	-13.1226	-6.7749	-0.366211	6.10352	12.4512	18.7988	25.5127	34.1187	39.6118	-100.098	-80.0171	-60.1501	-40.0391	-19.989	-61.0352	19.989	40.1001	60.0586	80.0781	100.098
88.5	-25.2686	-18.9819	-13.1836	-6.89697	-0.427246	6.10352	12.3901	18.8599	25.4517	34.1187	39.6728	-100.128	-80.0476	-60.0586	-40.0696	-20.0195	0	19.989	40.0391	60.0281	80.0781	100.098
88.6	-25.1465	-19.043	-13.1836	-7.01904	-0.366211	6.22559	12.3901	18.9209	25.3906	34.1187	39.7949	-100.037	-80.0476	-60.0891	-40.0085	-19.989	0	19.989	40.0696	60.0586	80.1086	100.128
88.7	-25.0244	-19.165	-13.1836	-7.01904	-0.244141	6.34766	12.3901	18.9209	25.3296	34.1187	39.856	-100.006	-80.0781	-60.0891	-40.0696	-19.989	-30.5176	19.989	40.0696	59.9976	80.1086	100.159
88.8	-24.9634	-19.2261	-13.1836	-7.01904	-0.12207	6.40869	12.3901	18.9819	25.3906	34.0576	39.917	-100.067	-80.1392	-60.0891	-40.1001	-19.989	0	19.928	40.0391	60.0586	80.0476	100.128
88.9	-24.9634	-19.2871	-13.1836	-7.01904	-0.0610352	6.46973	12.4512	19.043	25.4517	33.9966	39.978	-100.067	-80.0476	-60.1501	-40.0391	-20.0195	0	19.928	40.0696	60.0586	80.0171	100.159
89	-24.8413	-19.165	-13.2446	-6.95801	-0.0610352	6.46973	12.5732	18.9819	25.5737	33.9355	39.917	-100.098	-80.0171	-60.1196	-40.0696	-19.989	-61.0352	19.9585	40.0391	60.0281	79.9866	100.128
89.1	-24.8413	-18.9819	-13.3057	-6.89697	-0.12207	6.53076	12.6953	18.9209	25.5737	33.9355	39.917	-100.037	-80.0781	-60.0891	-40.0391	-20.0806	-61.0352	20.0195	40.0391	59.9976	80.0476	100.067
89.2	-24.9023	-18.7988	-13.3667	-6.89697	-0.12207	6.53076	12.7563	18.7988	25.5737	33.9355	39.917	-100.098	-80.0171	-60.0586	-40.0696	-19.9585	-30.5176	19.989	40.1001	60.0281	80.1086	100.098
89.3	-24.9634	-18.6768	-13.4888	-6.83594	-0.183105	6.40869	12.6953	18.7988	25.5127	33.9355	39.917	-100.128	-80.0781	-59.9976	-40.0391	-20.0195	-61.0352	20.05	40.0696	60.0586	80.0476	100.067
89.4	-25.0244	-18.6768	-13.4277	-6.83594	-0.244141	6.34766	12.6343	18.9209	25.5127	33.8745	39.917	-100.128	-80.0476	-60.1196	-40.0696	-19.9585	0	19.989	40.0696	60.0281	80.0476	100.067
89.5	-25.0854	-18.6768	-13.4277	-6.83594	-0.305176	6.22559	12.6343	18.9819	25.4517	33.7524	39.978	-100.098	-80.0781	-60.1501	-40.0391	-19.928	30.5176	19.9585	40.0391	60.0281	80.1086	100.128
89.6	-25.2075	-18.6157	-13.4888	-6.89697	-0.305176	6.22559	12.5732	18.9819	25.4517	33.6304	39.978	-100.067	-80.0781	-60.0891	-40.0391	-19.989	30.5176	20.0195	39.9475	60.0891	80.0476	100.159
89.7	-25.2686	-18.6768	-13.4888	-6.95801	-0.366211	6.34766	12.5122	18.9819	25.3906	33.5083	40.0391	-100.037	-80.0476	-60.0891	-40.0696	-19.989	61.0352	19.989	40.0085	60.1196	80.0476	100.159
89.8	-25.1465	-18.7378	-13.4277	-7.01904	-0.427246	6.46973	12.5122	18.9819	25.4517	33.5693	40.2222	-100.128	-80.0476	-60.0891	-40.1001	-19.989	-61.0352	19.989	40.0696	60.0586	80.0476	100.128
89.9	-25.0854	-18.7988	-13.3057	-7.01904	-0.366211	6.5918	12.5122	18.9819	25.4517	33.6304	40.4053	-100.159	-80.1086	-60.0891	-40.0391	-20.0195	0	19.989	40.0391	60.0586	80.0476	100.128
90	-25.0854	-18.8599	-13.3057	-7.08008	-0.305176	6.53076	12.5122	18.8599	25.3906	33.6914	40.4053	-100.128	-80.0171	-60.1196	-40.0696	-20.0195	0	20.0195	40.1001	60.0281	80.0781	100.159
90.1	-25.2075	-18.8599	-13.3667	-7.01904	-0.183105	6.46973	12.5122	18.7378	25.3906	33.6914	40.3442	-100.128	-80.0781	-60.0891	-40.0391	-20.05	0	20.0195	40.0696	60.0586	80.0171	100.098
90.2	-25.3296	-18.9209	-13.4277	-6.95801	-0.183105	6.40869	12.5122	18.6768	25.4517	33.6914	40.2222	-100.159	-80.0476	-60.0586	-40.0391	-20.0806	0	19.989	40.0696	60.0281	80.0781	100.189
90.3	-25.3906	-18.9209	-13.4277	-6.83594	-0.183105	6.34766	12.5122	18.6768	25.4517	33.6304	40.1611	-100.098	-80.0476	-60.0891	-40.0696	-19.989	30.5176	20.0195	40.0391	60.0891	80.1697	100.128
90.4	-25.3906	-18.9819	-13.3057	-6.7749	-0.12207	6.28662	12.4512	18.6768	25.4517	33.5693	40.1611	-100.006	-80.0476	-60.0891	-40.0085	-19.928	30.5176	20.05	40.0391	60.0281	80.0476	100.159
90.5	-25.4517	-19.104	-13.1836	-6.83594	-0.12207	6.16455	12.3901	18.6768	25.4517	33.6304	40.2832	-100.098	-80.0781	-60.0891	-40.0696	-20.0195	0	19.989	40.0696	60.0891	80.0781	100.128
90.6	-25.5737	-19.2261	-13.1836	-6.83594	0	6.10352	12.4512	18.7378	25.5127	33.6914	40.3442	-100.098	-80.0476	-60.1196	-40.0391	-19.989	0	19.989	39.9475	60.0586	80.0476	100.128
90.7	-25.5737	-19.3481	-13.2446	-6.83594	0	5.98144	12.3901	18.7988	25.5127	33.6304	40.2832	-100.128	-80.0171	-60.0891	-40.0391	-20.05	-30.5176	20.0195	40.0696	60.0281	80.0476	100.159
90.8	-25.5127	-19.2871	-13.3057	-6.89697	-0.0610352	5.92041	12.2681	18.7988	25.3906	33.5693	40.2222	-100.189	-80.0476	-60.0586	-40.0391	-20.0195	30.5176	20.05	40.0391	60.0586	80.0171	100.128
90.9	-25.5127	-19.2261	-13.4888	-6.95801	-0.12207	5.92041	12.207	18.7378	25.3296	33.5083	40.2222	-100.189	-80.1086	-60.0281	-40.1001	-20.1111	30.5176	20.05	40.0696	60.0281	80.0781	100.159
91	-25.5737	-19.043	-13.6719	-6.95801	-0.183105	6.04248	12.146	18.7988	25.2075	33.5693	40.3442	-100.067	-80.1392	-60.1196	-40.0391	-19.989	61.0352	19.989	40.1306	60.1196	80.1392	100.159
91.1	-25.5737	-18.9209	-13.7329	-6.95801	-0.244141	6.22559	12.085	18.8599	25.1465	33.6304	40.4663	-100.037	-80.0781	-60.0281	-40.1306	-19.9585	0	20.0806	40.0085	60.0586	80.1086	100.037
91.2	-25.5737	-18.7378	-13.7329	-7.01904	-0.183105	6.40869	12.146	18.9209	25.1465	33.7524	40.5273	-100.067	-79.9866	-60.0891	-40.0696	-20.0195	0	19.989	40.0391	60.0586	80.1086	100.128
91.3	-25.4517	-18.6157	-13.6719	-7.01904	-0.0610352	6.46973	12.3291	18.9819	25.2075	33.8135	40.5884	-100.128	-80.0781	-60.0891	-40.0696	-20.0195	0	19.989	40.0391	60.0586	80.0781	100.128
91.4	-25.3906	-18.5547	-13.6108	-7.08008	0	6.46973	12.4512	19.043	25.3296	33.9355	40.4663	-100.128	-80.0171	-60.0586	-40.0391	-20.0195	30.5176	19.989	40.0391	60.0281	80.0781	100.189
91.5	-25.3296	-18.6157	-13.6108	-7.08008	0	6.46973	12.4512	19.043	25.4517	33.9355	40.2832	-100.098	-80.1086	-60.1196	-39.978	-20.05	0	19.989	40.0391	60.0586	80.0781	100.159
91.6	-25.2686	-18.7378	-13.6108	-7.01904	0	6.46973	12.4512	18.9819	25.4517	33.9966	40.2222	-100.159	-80.1086	-60.0891	-40.0696	-20.0806	0	20.0806	40.0696	60.0281	80.0781	100.159
91.7	-25.2075	-18.8599	-13.5498	-7.01904	-0.0610352	6.5918	12.4512	18.8599	25.3906	33.9966	40.1611	-100.128	-80.0781	-59.9976	-40.0085	-20.0195	30.5176	20.05	40.0696	60.0586	80.0476	100.128
91.8	-25.1465	-18.9209	-13.5498	-6.95801	-0.12207	6.5918	12.5122	18.7988	25.3296	34.0576	40.1611	-100.037	-80.0781	-60.0281	-40.0696	-19.9585	0	19.989	40.0391	60.1196	80.0781	100.098
91.9	-25.1465	-18.9209	-13.4888	-6.95801	-0.12207	6.5918	12.6343	18.7988	25.2686	34.1187	40.1001	-100.128	-80.0781	-60.0281	-40.0085	-19.9585	0	19.989	40.0391	60.0586	80.1086	100.067
92	-25.2075	-18.9209	-13.5498	-6.95801	-0.183105	6.53076	12.7563	18.7988	25.1465	34.1797	40.1001	-100.128	-80.1086	-60.0891	-40.0085	-20.0195	30.5176	20.0195	40.0391	60.0586	80.1392	100.098
92.1	-25.3296	-18.9209	-13.6108	-6.95801	-0.183105	6.40869	12.7563	18.7988	25.1465	34.1797	40.0391	-100.128	-80.1697	-60.1807	-40.0391	-19.989	30.5176	19.9585	40.0391	60.0586	80.0781	100.159
92.2	-25.4517	-18.8599	-13.6719	-6.95801	-0.12207	6.34766	12.6343	18.7378	25.2686	34.1187	39.917	-100.128	-80.0781	-60.0586	-40.0391	-20.0195	30.5176	19.9585	40.0391	60.0891	80.1086	100.189
92.3	-25.5127	-18.7988	-13.6108	-7.01904	-0.0610352	6.28662	12.5122	18.7988	25.3296	33.9966	39.856	-100.128	-80.0476	-60.0281	-40.0696	-20.05	0	19.928	40.0085	60.0891	80.0781	100.098
92.4	-25.5737	-18.7988	-13.6108	-7.01904	-0.0610352	6.22559	12.3901	18.8599	25.3296	33.9355	39.856	-100.098	-80.1086	-60.0586	-40.0696	-20.0195	-30.5176	19.9585	40.0391	60.0586	80.0781	100.128
92.5	-25.6348	-18.6768	-13.6108	-7.08008	-0.183105	6.22559	12.3901	18.8599	25.3296	33.8745	39.917	-100.067	-80.1086	-60.0586	-40.0696	-19.989	-30.5176	19.989	39.978	60.0281	80.0476	100.159
92.6	-25.6958	-18.5547	-13.5498	-7.14111	-0.244141	6.28662	12.3901	18.9209	25.3296	33.8135	40.1001	-100.128	-80.1086	-60.0586	-40.0391	-20.0195	-30.5176	19.989	40.0391	60.0586	80.0171	100.037
92.7	-25.7568	-18.4326	-13.4888	-7.20215	-0.305176	6.28662	12.4512	18.9209	25.3296	33.8135	40.1611	-100.128	-80.0781	-60.0281	-40.0391	-19.989	61.0352	20.0195	39.978	60.0281	80.0476	100.098
92.8	-25.7568	-18.4326	-13.4888	-7.32422	-0.366211	6.34766	12.4512	18.9209	25.3296	33.7524	40.2832	-100.098	-80.1697	-59.9976	-40.0696	-19.989	91.5527	19.989	40.0391	60.0281	80.0476	100.067
92.9	-25.7568	-18.4326	-13.4277	-7.38525	-0.427246	6.46973	12.4512	18.9209	25.3296	33.7524	40.2832	-100.128	-80.0781	-60.0586	-40.0391	-19.9585	30.5176	19.989	39.978	60.0586	80.0781	100.067
93	-25.7568	-18.4326	-13.4888	-7.44629	-0.366211	6.46973	12.5122	18.9209	25.3906	33.6914	40.1611	-100.128	-80.0781	-60.0891	-40.0391	-20.05	61.0352	19.989	39.978	60.1501	80.0781	100.037
93.1	-25.7568	-18.3716	-13.4888	-7.38525	-0.305176	6.46973	12.6343	19.043	25.5127	33.6304	40.1001	-100.159	-80.0476	-60.0891	-40.0391	-19.989	0	20.05	40.0391	60.0891	80.0476	100.128
93.2	-25.7568	-18.3105	-13.4888	-7.26318	-0.244141	6.40869	12.8174	19.165	25.5737	33.6304	40.1001	-100.128	-80.0781	-60.0891	-39.9475	-20.05	0	19.9585	39.978	60.0891	80.0476	100.098
93.3	-25.7568	-18.1885	-13.4277	-7.20215	-0.183105	6.22559	12.9395	19.2871	25.6348	33.6304	40.1001	-100.159	-80.0781	-60.0586	-40.0085	-20.0195	-30.5176	19.9585	40.0696	60.0586	80.0476	100.098
93.4	-25.7568	-18.1885	-13.4277	-7.14111	-0.12207	6.10352	13.0005	19.2871	25.5127	33.6304	40.1001	-100.128	-80.1392	-60.0586	-40.0391	-20.0195	30.5176	20.0195	40.0391	60.0586	80.0476	100.098
93.5	-25.6348	-18.2495	-13.4277	-7.14111	0	6.04248	12.8784	19.165	25.4517	33.6304	40.0391	-100.128	-80.1086	-60.0586	-39.978	-20.0195	30.5176	20.0195	40.0391	60.1196	80.1086	100.159
93.6	-25.5127	-18.3716	-13.4888	-7.08008	0	6.10352	12.8174	18.9819	25.4517	33.6304	39.978	-100.128	-80.1697	-60.0281	-40.0391	-20.0195	61.0352	20.05	40.0391	60.1196	80.0476	100.098
93.7	-25.3296	-18.4937	-13.6108	-6.95801	0	6.22559	12.7563	18.7988	25.4517	33.6304	39.978	-100.159	-80.1392	-60.0586	-40.0085	-19.989	0	20.0195	40.0085	60.0891	80.0781	100.037
93.8	-25.1465	-18.5547	-13.6108	-6.7749	0	6.40869	12.6343	18.6768	25.4517	33.6914	40.0391	-100.128	-80.0781	-60.0586	-40.0085	-20.0195	30.5176	20.05	39.978	60.0891	80.0476	100.067
93.9	-25.0854	-18.6768	-13.6108	-6.65283	0	6.5918	12.5122	18.6768	25.4517	33.7524	39.978	-100.098	-80.0781	-60.0586	-40.0391	-20.0195	-30.5176	19.989	40.0391	60.0891	80.0781	100.128
94	-25.0244	-18.7988	-13.6108	-6.71387	0	6.65283	12.4512	18.7988	25.3906	33.7524	39.978	-100.128	-80.0781	-60.0281	-40.0391	-20.05	0	20.0806	39.978	60.0281	80.0171	100.128
94.1	-25.0244	-18.8599	-13.6108	-6.95801	0	6.65283	12.4512	18.9209	25.2686	33.6304	39.917	-100.159	-80.0781	-60.0891	-39.978	-20.0806	0	20.0195	40.0696	60.0891	80.0171	100.128
94.2	-25.0854	-18.9209	-13.5498	-7.20215	0	6.46973	12.5122	19.104	25.1465	33.4473	39.917	-100.159	-80.0781	-59.9976	-40.0391	-20.0806	61.0352	20.05	40.0391	60.1501	80.0781	100.098
94.3	-25.0854	-18.9819	-13.4277	-7.38525	-0.12207	6.28662	12.5732	19.165	25.0854	33.2642	39.917	-100.128	-80.0781	-60.0281	-40.0391	-20.0195	30.5176	20.05	40.0391	60.0891	80.1392	100.128
94.4	-25.0244	-19.104	-13.3057	-7.44629	-0.12207	6.16455	12.6343	19.165	25.0244	33.1421	39.917	-100.159	-80.1086	-60.0281	-40.0391	-20.0195	30.5176	20.0195	40.0696	60.0891	80.0781	100.067
94.5	-24.9023	-19.2871	-13.1836	-7.38525	-0.183105	6.10352	12.6953	19.104	24.9023	33.1421	39.978	-100.128	-80.0781	-60.0891	-40.0391	-20.0195	-30.5176	20.0806	40.0085	60.0891	80.1392	100.098
94.6	-24.8413	-19.3481	-13.0615	-7.26318	-0.183105	6.10352	12.6953	19.043	24.7803	33.3252	40.1001	-100.067	-80.1086	-60.0586	-40.0085	-20.05	30.5176	19.989	40.0085	60.0891	80.0781	100.159
94.7	-24.8413	-19.4092	-13.0005	-7.20215	-0.183105	6.22559	12.6953	18.9819	24.7192	33.4473	40.2222	-100.128	-80.0781	-60.0586	-40.0696	-20.05	-61.0352	20.05	40.0085	60.0891	80.0781	100.098
94.8	-24.8413	-19.4092	-13.0615	-7.14111	-0.244141	6.34766	12.7563	18.9819	24.6582	33.5693	40.2832	-100.159	-80.1086	-60.0281	-40.0391	-20.0806	30.5176	20.0195	40.0696	60.0891	80.0781	100.067
94.9	-24.9023	-19.4702	-13.1836	-7.08008	-0.183105	6.40869	12.7563	18.8599	24.6582	33.5083	40.3442	-100.128	-80.0781	-60.0586	-39.9475	-20.0806	-30.5176	19.989	40.0085	60.1501	80.0781	100.037
95	-24.9023	-19.4702	-13.2446	-7.01904	-0.183105	6.46973	12.7563	18.8599	24.7192	33.3862	40.3442	-100.159	-80.1086	-60.0891	-40.0085	-20.0806	0	20.0195	40.0391	60.0586	80.0781	100.067
95.1	-24.9023	-19.4092	-13.2446	-7.01904	-0.12207	6.53076	12.6953	18.9209	24.7192	33.3252	40.3442	-100.098	-80.1086	-60.0281	-40.0085	-20.1111	-30.5176	20.0195	40.0696	60.0891	80.1086	100.067
95.2	-24.9023	-19.2871	-13.1836	-7.08008	-0.12207	6.46973	12.6953	18.9819	24.7192	33.2031	40.4053	-100.098	-80.1086	-60.0586	-39.978	-19.989	0	20.0195	40.0391	60.0891	80.0781	100.098
95.3	-24.8413	-19.104	-13.2446	-7.20215	-0.12207	6.40869	12.6343	18.9209	24.7803	33.1421	40.5273	-100.189	-80.1392	-60.0586	-39.978	-19.989	30.5176	19.989	39.978	60.1196	80.0781	100.098
95.4	-24.7192	-19.104	-13.3667	-7.26318	-0.0610352	6.40869	12.5122	18.7988	24.7803	33.2642	40.7104	-100.098	-80.0781	-60.0891	-39.978	-20.0195	61.0352	20.0195	39.978	60.0891	80.1086	100.067
95.5	-24.5972	-19.104	-13.4888	-7.20215	0	6.34766	12.3901	18.6768	24.8413	33.3862	40.7715	-100.098	-80.1392	-60.0586	-40.0085	-20.0195	30.5176	19.989	40.0391	60.0891	80.0476	100.067
95.6	-24.5361	-19.043	-13.6108	-7.14111	0	6.28662	12.3291	18.5547	24.9023	33.5083	40.7715	-100.098	-80.0781	-60.0586	-40.0085	-20.0806	0	20.0195	40.0085	60.1196	80.0476	100.098
95.7	-24.4751	-19.104	-13.5498	-7.08008	-0.0610352	6.22559	12.3291	18.4937	24.8413	33.5693	40.6494	-100.098	-80.0171	-60.0281	-39.978	-20.05	0	20.0195	40.0696	60.0891	80.1086	100.159
95.8	-24.4141	-19.104	-13.4277	-7.01904	-0.305176	6.10352	12.4512	18.4937	24.7192	33.5693	40.5273	-100.128	-80.1086	-60.0586	-40.0085	-20.05	30.5176	19.989	40.0391	60.0891	80.0476	100.128
95.9	-24.353	-19.104	-13.3057	-7.08008	-0.549316	6.10352	12.5732	18.6157	24.4751	33.4473	40.4663	-100.128	-80.1392	-60.0586	-40.0391	-20.0195	0	20.0195	40.0085	60.0281	80.1086	100.098
96	-24.231	-19.104	-13.3057	-7.14111	-0.732422	6.22559	12.6343	18.7378	24.353	33.3862	40.3442	-100.128	-80.1086	-60.0281	-40.0391	-20.0195	61.0352	20.0195	40.0696	60.0891	80.0781	100.098
96.1	-24.1089	-19.104	-13.3667	-7.14111	-0.793457	6.34766	12.6343	18.8599	24.292	33.3862	40.2832	-100.128	-80.2002	-60.0586	-40.0085	-19.989	61.0352	20.0195	40.0391	60.1196	80.0781	100.006
96.2	-23.9868	-19.104	-13.4888	-7.14111	-0.732422	6.34766	12.5732	18.9209	24.353	33.3862	40.2832	-100.159	-80.1086	-60.0891	-40.0391	-19.9585	30.5176	20.0195	40.0391	60.0891	80.0781	100.067
96.3	-23.9258	-18.9819	-13.5498	-7.14111	-0.549316	6.28662	12.5122	18.9209	24.4141	33.3862	40.2832	-100.128	-80.0476	-60.0891	-40.0391	-20.0195	0	19.989	40.0391	60.0891	80.0476	100.128
96.4	-23.9868	-18.9209	-13.5498	-7.14111	-0.366211	6.22559	12.4512	18.8599	24.4141	33.4473	40.2222	-100.159	-80.0476	-60.0586	-39.978	-20.0195	91.5527	20.05	39.9475	60.0281	80.0171	100.067
96.5	-24.1089	-18.9209	-13.4888	-7.14111	-0.244141	6.16455	12.4512	18.7378	24.4751	33.5083	40.2222	-100.128	-80.1086	-60.0586	-40.0696	-20.05	30.5176	20.05	39.978	59.9976	80.0476	100.098
96.6	-24.231	-19.043	-13.4888	-7.14111	-0.183105	6.16455	12.5732	18.6157	24.5361	33.5083	40.1611	-100.189	-80.1086	-59.9976	-40.0391	-20.05	61.0352	20.0195	39.9475	60.0586	80.0476	100.098
96.7	-24.1699	-19.104	-13.4888	-7.08008	-0.12207	6.16455	12.6953	18.6157	24.4751	33.4473	40.1001	-100.189	-80.0781	-60.0586	-40.0391	-20.0195	30.5176	20.1111	40.0085	60.0891	80.0171	100.098
96.8	-24.1089	-19.043	-13.4277	-7.14111	-0.0610352	6.10352	12.6953	18.6768	24.353	33.3862	40.1001	-100.098	-80.1392	-60.0891	-39.978	-20.05	-30.5176	19.989	40.1001	60.0891	80.0476	100.067
96.9	-23.9868	-19.104	-13.3057	-7.20215	0	5.98144	12.6343	18.7378	24.292	33.3252	40.1001	-100.128	-80.0781	-60.0891	-39.978	-20.05	0	19.9585	40.0391	60.1501	80.0781	100.098
97	-23.8037	-19.104	-13.2446	-7.26318	-0.0610352	5.85937	12.5122	18.7378	24.231	33.3252	40.1001	-100.067	-80.0476	-60.0891	-40.0085	-20.0806	0	20.0195	40.0696	60.1196	80.0781	100.159
97.1	-23.6816	-18.9819	-13.3667	-7.32422	-0.0610352	5.79834	12.5122	18.6768	24.292	33.5083	40.1611	-100.098	-80.1086	-60.0586	-39.978	-20.0806	30.5176	19.989	40.0085	60.0891	80.1086	100.098
97.2	-23.5596	-18.8599	-13.3667	-7.26318	-0.0610352	5.85937	12.4512	18.7378	24.4141	33.6304	40.1611	-100.067	-80.1392	-60.0586	-40.0085	-19.989	30.5176	19.989	40.0391	60.0891	80.1392	100.098
97.3	-23.4985	-18.8599	-13.4277	-7.32422	-0.12207	5.98144	12.5122	18.8599	24.4751	33.6914	40.2222	-100.159	-80.0781	-60.0586	-40.0391	-20.05	30.5176	20.0195	40.0391	60.0891	80.0781	100.098
97.4	-23.5596	-18.8599	-13.4277	-7.26318	-0.244141	6.10352	12.5732	18.9819	24.5361	33.6914	40.2222	-100.159	-80.0476	-60.0891	-40.0696	-20.0195	30.5176	20.0195	40.0391	60.0586	79.9866	100.067
97.5	-23.5596	-18.9209	-13.3667	-7.26318	-0.305176	6.22559	12.5732	19.043	24.5361	33.6914	40.2222	-100.189	-80.0476	-60.0281	-40.0391	-19.989	0	20.0195	40.0391	60.0891	80.0476	100.159
97.6	-23.5596	-19.043	-13.3057	-7.20215	-0.305176	6.34766	12.5122	18.9819	24.4751	33.6304	40.2222	-100.128	-80.0781	-60.0891	-40.0391	-20.0195	30.5176	20.0806	40.0696	60.0281	80.0476	100.128
97.7	-23.4375	-19.165	-13.2446	-7.14111	-0.244141	6.46973	12.4512	18.9209	24.5361	33.5083	40.1001	-100.128	-80.1392	-59.9976	-39.9475	-19.989	30.5176	19.989	40.0391	60.0586	80.0476	100.037
97.8	-23.3765	-19.165	-13.2446	-7.14111	-0.244141	6.53076	12.4512	18.9209	24.6582	33.4473	40.1001	-100.098	-80.1392	-60.0586	-40.0085	-20.0195	30.5176	20.0195	40.1001	60.0586	80.0781	100.098
97.9	-23.3154	-19.104	-13.2446	-7.08008	-0.305176	6.46973	12.5732	18.9209	24.7192	33.3862	40.1001	-100.128	-80.0781	-60.0891	-40.0391	-20.0195	61.0352	20.0195	40.1001	60.0891	80.0781	100.098
98	-23.2544	-19.043	-13.3057	-6.95801	-0.366211	6.28662	12.6953	18.8599	24.7192	33.4473	40.1611	-100.098	-80.0781	-60.1196	-40.0085	-20.05	30.5176	19.928	40.0696	60.0586	80.0781	100.098
98.1	-23.3154	-18.9819	-13.3667	-6.89697	-0.488281	6.10352	12.6953	18.7988	24.7192	33.5693	40.1611	-100.098	-80.0781	-60.0891	-40.0391	-20.0195	0	19.9585	40.0391	60.0586	80.0781	100.098
98.2	-23.3765	-18.9819	-13.4277	-6.89697	-0.549316	5.92041	12.6953	18.8599	24.6582	33.6304	40.1001	-100.098	-80.0781	-60.0586	-40.0696	-20.0195	0	20.0195	40.0085	59.967	80.0171	100.098
98.3	-23.3765	-18.9819	-13.4888	-6.95801	-0.488281	5.92041	12.6953	18.9209	24.5972	33.6304	40.0391	-100.159	-80.0476	-60.0586	-40.0391	-20.0195	30.5176	20.0195	40.0391	60.0891	80.0171	100.098
98.4	-23.3154	-19.043	-13.4277	-7.01904	-0.305176	5.98144	12.6953	19.043	24.4751	33.5693	39.978	-100.159	-80.0781	-60.0586	-40.0391	-20.0806	30.5176	20.0195	40.0696	60.0891	80.0781	100.128
98.5	-23.1934	-18.9819	-13.3667	-7.14111	-0.0610352	6.10352	12.6953	19.104	24.353	33.5083	39.917	-100.128	-80.1392	-60.0586	-39.978	-20.0195	30.5176	20.0195	40.0391	60.0586	80.0476	100.098
98.6	-23.0713	-18.9819	-13.3667	-7.26318	0	6.28662	12.7563	19.165	24.353	33.3862	39.856	-100.098	-80.0781	-60.0281	-39.978	-20.0195	30.5176	19.9585	40.0696	60.1196	80.0781	100.128
98.7	-23.0103	-18.9819	-13.4277	-7.20215	-0.0610352	6.46973	12.6953	19.165	24.4751	33.3252	39.917	-100.159	-80.0781	-60.0891	-40.0391	-20.0195	0	19.989	40.0391	60.0891	80.0476	100.037
98.8	-23.0103	-18.9819	-13.5498	-7.14111	-0.244141	6.46973	12.6953	19.165	24.5361	33.3252	39.978	-100.128	-80.0476	-60.0891	-39.978	-19.9585	-61.0352	19.8975	40.0391	60.0891	80.0476	100.037
98.9	-23.0103	-18.9819	-13.6108	-7.08008	-0.427246	6.40869	12.6343	19.165	24.5361	33.3862	39.978	-100.037	-80.0476	-60.0891	-40.0085	-20.0195	0	19.9585	39.978	60.0586	80.0781	100.098
99	-23.0103	-19.104	-13.7329	-7.01904	-0.549316	6.28662	12.5732	19.043	24.353	33.3862	39.978	-100.128	-80.0781	-60.0891	-40.0391	-20.0195	-30.5176	20.0806	40.0085	60.0586	80.0476	100.128
99.1	-23.0103	-19.2261	-13.7939	-7.14111	-0.671387	6.10352	12.5732	18.8599	24.292	33.3862	39.917	-100.128	-80.0476	-60.0891	-40.0696	-20.1111	0	19.989	40.0085	60.0281	80.0476	100.128
99.2	-23.0713	-19.4092	-13.855	-7.26318	-0.610352	6.04248	12.5732	18.7988	24.4751	33.5083	39.856	-100.098	-80.1392	-59.9976	-40.0391	-19.989	-61.0352	20.0195	40.0391	60.0281	80.0781	100.098
99.3	-23.1323	-19.4702	-13.855	-7.26318	-0.427246	6.16455	12.6953	18.7988	24.7192	33.7524	39.7339	-100.128	-80.1086	-59.9976	-40.0085	-19.989	0	19.989	40.0085	60.1501	80.0171	100.098
99.4	-23.1323	-19.3481	-13.6719	-7.14111	-0.305176	6.28662	12.7563	18.7988	24.9634	33.9966	39.6728	-100.128	-80.1086	-60.0586	-40.0391	-19.9585	-30.5176	19.9585	40.0085	60.0891	80.0781	100.098
99.5	-23.0103	-19.2261	-13.4888	-6.95801	-0.183105	6.28662	12.6953	18.8599	25.0244	34.0576	39.6118	-100.098	-80.0781	-60.0891	-40.0391	-19.989	0	19.8975	40.0085	60.0891	80.0171	100.067
99.6	-22.9492	-19.104	-13.3667	-6.89697	-0.12207	6.22559	12.6343	18.9209	25.0244	33.9966	39.6728	-100.159	-80.0476	-60.0891	-40.0085	-19.989	-30.5176	19.928	39.978	60.0891	80.0781	100.128
99.7	-22.8271	-19.043	-13.4277	-6.89697	-0.0610352	6.16455	12.5732	18.9209	24.9023	33.8745	39.7949	-100.159	-80.0476	-60.0891	-40.0085	-20.0806	0	19.989	40.0696	60.0891	80.0781	100.098
99.8	-22.9492	-19.104	-13.4888	-6.95801	0	6.16455	12.5732	18.9819	24.8413	33.8135	39.917	-100.159	-80.0781	-60.0891	-40.0696	-20.05	-30.5176	20.0195	40.0696	60.0586	80.0476	100.128
99.9	-23.0713	-19.165	-13.6108	-7.01904	0	6.16455	12.6343	19.043	24.7803	33.7524	40.0391	-100.159	-80.0476	-60.0891	-40.0696	-19.928	30.5176	19.989	39.978	60.0891	80.0781	100.128
100	-23.2544	-19.2871	-13.6108	-7.08008	-0.0610352	6.22559	12.6953	19.104	24.7803	33.6914	40.0391	-100.037	-80.0781	-60.0586	-40.0391	-20.0195	0	19.989	40.0391	59.9976	80.0476	100.098
100.1	-23.3154	-19.3481	-13.4888	-7.01904	-0.183105	6.28662	12.6953	19.165	24.7803	33.8135	40.0391	-100.159	-80.1086	-60.0586	-40.0391	-19.9585	-30.5176	19.989	40.0391	60.0891	80.0171	100.128
100.2	-23.3154	-19.4092	-13.3057	-6.95801	-0.244141	6.40869	12.6953	19.2261	24.7803	33.8135	40.0391	-100.098	-80.0781	-60.0891	-40.0391	-19.9585	0	20.0195	40.0696	60.1196	80.0781	100.067
100.3	-23.3154	-19.3481	-13.3057	-6.83594	-0.305176	6.46973	12.7563	19.165	24.6582	33.8745	40.0391	-100.128	-80.1086	-60.0891	-40.0085	-20.05	61.0352	20.0195	40.0696	60.0586	80.0476	100.067
100.4	-23.3154	-19.2261	-13.3667	-6.83594	-0.305176	6.46973	12.7563	19.104	24.5972	33.8135	39.978	-100.128	-80.1392	-60.0891	-40.0391	-20.0195	30.5176	20.0195	40.0696	60.1196	80.1392	100.098
100.5	-23.3765	-19.104	-13.4888	-6.95801	-0.305176	6.40869	12.7563	19.043	24.4751	33.8135	39.917	-100.098	-80.0781	-60.0891	-39.978	-20.0195	0	20.0195	40.0696	60.0891	80.0781	100.22
100.6	-23.4985	-18.9819	-13.5498	-7.08008	-0.244141	6.34766	12.7563	18.9209	24.292	33.7524	39.917	-100.098	-80.0781	-60.0281	-40.0391	-20.05	-30.5176	20.0195	40.0391	60.0891	80.0476	100.128
100.7	-23.6206	-18.9209	-13.4888	-7.01904	-0.244141	6.22559	12.7563	18.8599	24.231	33.6914	39.917	-100.128	-80.0781	-60.0586	-40.1001	-19.989	0	20.05	40.0391	60.0586	80.0171	100.128
100.8	-23.7427	-18.7988	-13.4888	-6.95801	-0.244141	6.16455	12.7563	18.7988	24.1699	33.7524	40.0391	-100.128	-80.0781	-60.0281	-40.0696	-20.0806	0	19.989	39.978	60.0281	80.0476	100.159
100.9	-23.7427	-18.7988	-13.4277	-6.95801	-0.244141	6.22559	12.6953	18.9209	24.1699	33.8135	40.1001	-100.159	-80.1086	-60.0281	-40.0391	-19.9585	0	20.0806	40.0696	60.0891	80.0781	100.128
101	-23.6206	-18.7988	-13.3667	-6.95801	-0.244141	6.28662	12.6953	19.165	24.231	33.8135	40.1001	-100.098	-80.0476	-60.0891	-40.0696	-19.9585	30.5176	19.989	40.1306	60.0586	80.0781	100.159
101.1	-23.5596	-18.8599	-13.2446	-6.95801	-0.183105	6.40869	12.6953	19.2871	24.231	33.8135	39.978	-100.159	-80.1392	-60.0586	-40.0391	-20.0195	0	20.0195	40.0696	60.0586	80.0781	100.159
101.2	-23.4375	-18.7988	-13.0615	-7.01904	-0.12207	6.46973	12.6953	19.3481	24.292	33.8135	39.856	-100.098	-80.1697	-60.0891	-40.0391	-19.928	0	19.989	40.0696	60.0891	80.1086	100.128
101.3	-23.4985	-18.7988	-12.9395	-7.01904	-0.12207	6.53076	12.6343	19.2261	24.292	33.8745	39.6728	-100.128	-80.0781	-60.0891	-40.0391	-20.0195	30.5176	20.0195	40.0391	60.0586	80.1392	100.128
101.4	-23.6206	-18.8599	-12.9395	-7.01904	-0.244141	6.53076	12.5732	19.104	24.1699	33.8745	39.6118	-100.128	-80.0476	-60.0586	-40.1001	-20.0195	30.5176	20.0195	40.0085	60.0891	80.1086	100.067
101.5	-23.8037	-18.9819	-13.0615	-7.01904	-0.305176	6.53076	12.5732	19.104	24.1089	33.7524	39.6118	-100.098	-80.1086	-60.1196	-40.0391	-20.0195	0	19.989	40.0085	60.0586	80.1392	100.159
101.6	-23.8647	-19.104	-13.2446	-6.95801	-0.366211	6.46973	12.6343	19.104	23.9868	33.6914	39.6728	-100.189	-80.0476	-60.0586	-40.0696	-20.0195	30.5176	20.1111	40.0696	60.0586	80.0781	100.159
101.7	-23.8037	-19.165	-13.3057	-6.83594	-0.427246	6.40869	12.6953	19.165	23.9258	33.5693	39.7339	-100.098	-80.1392	-60.1196	-40.0391	-19.989	0	20.0195	40.0696	60.0586	80.1086	100.159
101.8	-23.6816	-19.104	-13.3057	-6.7749	-0.427246	6.34766	12.8174	19.2261	23.9868	33.5083	39.7949	-100.128	-80.1086	-59.9976	-40.0696	-19.989	-61.0352	20.0195	40.0696	60.0891	80.0781	100.159
101.9	-23.6206	-19.043	-13.3057	-6.83594	-0.366211	6.34766	12.9395	19.2261	24.1089	33.5083	39.7949	-100.067	-80.0476	-60.0281	-39.978	-20.0195	61.0352	20.0195	40.0696	60.0891	80.0476	100.128
102	-23.6206	-18.9819	-13.2446	-6.95801	-0.305176	6.40869	13.0005	19.165	24.231	33.5083	39.7339	-100.098	-80.0781	-60.0281	-40.0085	-19.989	0	19.989	39.978	60.1196	80.1086	100.067
102.1	-23.6816	-18.9819	-13.1836	-7.08008	-0.244141	6.46973	13.0005	19.165	24.1699	33.5693	39.6728	-100.098	-80.0781	-60.0586	-40.0085	-20.0195	30.5176	19.989	40.0391	60.0586	80.1086	100.098
102.2	-23.7427	-18.9819	-13.1226	-7.20215	-0.183105	6.53076	12.8784	19.165	24.1089	33.5693	39.7339	-100.128	-80.0781	-60.0586	-40.0696	-20.0195	30.5176	20.0195	40.0696	60.0586	80.1086	100.159
102.3	-23.8037	-19.104	-13.1226	-7.14111	-0.0610352	6.53076	12.7563	19.2261	24.0479	33.6304	39.7339	-100.098	-80.1086	-60.0586	-40.0696	-20.0195	30.5176	19.9585	40.0391	60.0586	80.1392	100.128
102.4	-23.8647	-19.165	-13.1226	-7.01904	-0.0610352	6.46973	12.6343	19.3481	24.0479	33.6304	39.7339	-100.159	-80.0781	-60.0281	-40.0696	-19.989	-30.5176	20.0195	40.0085	60.0891	80.0781	100.189
102.5	-23.9258	-19.2261	-13.1226	-6.89697	-0.0610352	6.40869	12.5732	19.5312	24.1089	33.6304	39.7949	-100.128	-80.1086	-60.0586	-40.0696	-19.989	0	19.9585	40.0085	60.0586	80.0781	100.098
102.6	-24.0479	-19.2261	-13.1226	-6.89697	-0.0610352	6.34766	12.5732	19.5923	24.1089	33.6914	39.917	-100.128	-80.0781	-60.0281	-40.1611	-19.9585	0	20.0195	40.0085	60.0586	80.0781	100.159
102.7	-24.1089	-19.165	-13.1226	-6.89697	-0.0610352	6.28662	12.5732	19.5923	24.1699	33.6304	40.0391	-100.159	-80.1086	-60.0586	-40.0391	-19.989	122.07	19.989	39.978	60.0891	80.0781	100.128
102.8	-24.1089	-19.165	-13.1226	-6.83594	-0.12207	6.28662	12.5732	19.4702	24.1699	33.5693	40.1611	-100.128	-80.0781	-60.0891	-40.0085	-19.9585	-30.5176	20.0195	40.0085	60.0586	80.1086	100.098
102.9	-24.1089	-19.2261	-13.0615	-6.7749	-0.12207	6.28662	12.6343	19.3481	24.1699	33.5083	40.1001	-100.098	-80.1392	-60.1196	-40.0391	-19.989	0	20.0195	40.0391	60.0586	80.0781	100.098
103	-24.1089	-19.3481	-13.0615	-6.7749	-0.0610352	6.22559	12.6343	19.3481	24.1699	33.5083	39.978	-100.128	-80.0171	-60.0891	-40.1001	-19.989	30.5176	20.0195	39.978	60.0586	80.1392	100.128
103.1	-24.1089	-19.4702	-13.1836	-6.7749	-0.0610352	6.16455	12.5732	19.4092	24.231	33.5083	39.7949	-100.128	-80.1086	-60.0891	-40.0696	-19.989	0	20.0195	39.978	60.0586	80.1392	100.128
103.2	-23.9868	-19.4092	-13.2446	-6.83594	-0.0610352	6.28662	12.5732	19.5312	24.353	33.5693	39.7339	-100.128	-80.0781	-60.0281	-40.1306	-19.989	0	20.05	40.0085	60.0281	80.0781	100.128
103.3	-23.8037	-19.2871	-13.2446	-6.83594	-0.0610352	6.46973	12.6343	19.4702	24.4141	33.6914	39.7339	-100.098	-80.0781	-60.0586	-40.0696	-19.989	0	20.0195	39.978	60.0891	80.0476	100.189
103.4	-23.5596	-19.165	-13.1836	-6.89697	-0.12207	6.5918	12.6953	19.5312	24.4751	33.7524	39.7949	-100.159	-80.1086	-60.0586	-40.0696	-19.8975	30.5176	20.0195	39.978	60.0586	80.0781	100.128
103.5	-23.4375	-19.104	-13.1226	-6.95801	-0.0610352	6.5918	12.8174	19.6533	24.5361	33.7524	39.7949	-100.128	-80.1086	-59.9976	-40.1306	-19.989	30.5176	19.989	40.0391	60.1196	80.0781	100.159
103.6	-23.4985	-19.104	-13.1226	-7.01904	0	6.53076	12.8174	19.7144	24.5361	33.7524	39.7339	-100.159	-80.1086	-60.0586	-40.0696	-19.9585	30.5176	19.9585	40.0085	60.0586	80.0781	100.098
103.7	-23.7427	-19.165	-13.1226	-7.08008	0	6.46973	12.8174	19.7144	24.5361	33.6914	39.6728	-100.189	-80.1086	-60.0891	-39.978	-19.928	30.5176	19.989	40.0391	60.1196	80.0781	100.189
103.8	-23.9868	-19.2261	-13.2446	-7.20215	-0.0610352	6.46973	12.7563	19.5923	24.5972	33.6914	39.7339	-100.159	-80.1392	-60.0891	-40.0696	-20.0195	30.5176	20.0806	40.0696	60.0586	80.0781	100.22
103.9	-24.1089	-19.165	-13.3667	-7.32422	-0.0610352	6.46973	12.6953	19.4092	24.6582	33.6914	39.7949	-100.098	-80.0781	-60.0891	-40.1001	-19.989	30.5176	20.05	40.0085	60.0281	80.1392	100.128
104	-24.1699	-19.104	-13.5498	-7.38525	-0.12207	6.53076	12.6343	19.2871	24.7192	33.6914	39.856	-100.159	-80.0781	-60.0281	-40.0696	-20.0195	0	20.0195	40.0085	60.0586	80.0781	100.159
104.1	-24.231	-19.104	-13.7939	-7.38525	-0.183105	6.53076	12.5732	19.2871	24.7192	33.7524	39.856	-100.189	-80.0781	-60.0891	-40.1001	-19.9585	0	20.0195	40.0391	60.0586	80.1086	100.159
104.2	-24.231	-19.104	-13.855	-7.26318	-0.305176	6.46973	12.5732	19.4092	24.5972	33.7524	39.7949	-100.159	-80.1086	-60.0586	-40.1001	-19.989	0	20.05	40.0696	60.0586	80.0781	100.189
104.3	-24.231	-19.104	-13.7939	-7.14111	-0.244141	6.34766	12.5732	19.5312	24.5361	33.6914	39.7339	-100.159	-80.1086	-60.0586	-40.1001	-19.989	0	20.05	40.0391	60.0891	80.1392	100.189
104.4	-24.1089	-19.165	-13.6108	-7.01904	-0.183105	6.22559	12.6343	19.5923	24.5361	33.6304	39.7339	-100.098	-80.1086	-60.0586	-40.0696	-19.989	-30.5176	20.0195	40.0391	60.1196	80.1392	100.159
104.5	-23.9258	-19.2871	-13.3667	-6.95801	-0.183105	6.10352	12.6953	19.5923	24.4751	33.5083	39.6728	-100.128	-80.1392	-60.0891	-40.1001	-19.989	0	20.0195	40.0391	60.1196	80.1392	100.098
104.6	-23.8037	-19.4092	-13.1836	-7.01904	-0.183105	5.98144	12.6953	19.5312	24.4751	33.4473	39.6118	-100.159	-80.0781	-60.1196	-40.1001	-20.0195	30.5176	19.989	40.0696	60.0891	80.1086	100.128
104.7	-23.8037	-19.4702	-13.1226	-7.01904	-0.183105	5.98144	12.6953	19.4702	24.353	33.4473	39.5508	-100.159	-80.0476	-60.0281	-40.1001	-19.928	-30.5176	20.0195	40.0391	60.0586	80.0476	100.189
104.8	-23.9868	-19.4702	-13.1836	-6.95801	-0.183105	6.10352	12.5732	19.4092	24.1699	33.4473	39.5508	-100.189	-80.0476	-60.0891	-40.0085	-20.0195	-30.5176	20.05	40.0391	60.1196	80.0781	100.159
104.9	-24.231	-19.5312	-13.2446	-6.89697	-0.12207	6.16455	12.6343	19.4092	23.9868	33.4473	39.4897	-100.189	-80.0781	-60.0281	-40.0696	-20.05	30.5176	20.1416	40.0391	60.0281	80.0171	100.159
105	-24.353	-19.5312	-13.3667	-6.83594	-0.12207	6.16455	12.8174	19.4092	23.9868	33.4473	39.4287	-100.159	-80.1086	-60.0281	-40.0391	-19.989	0	20.05	40.0391	60.0281	80.0476	100.159
105.1	-24.353	-19.5312	-13.4277	-6.89697	-0.183105	6.28662	12.9395	19.4702	23.9868	33.4473	39.4287	-100.159	-80.1086	-60.0586	-40.0696	-19.989	61.0352	20.0195	40.0391	60.0891	80.0781	100.128
105.2	-24.292	-19.5923	-13.4277	-6.95801	-0.183105	6.34766	13.0005	19.4092	23.9868	33.4473	39.4287	-100.189	-80.0781	-60.0586	-40.0085	-19.989	30.5176	19.989	40.0391	60.0891	80.1392	100.098
105.3	-24.292	-19.5923	-13.3667	-7.14111	-0.244141	6.46973	12.8784	19.4702	24.1089	33.5083	39.3677	-100.128	-80.0781	-60.0586	-40.0085	-20.0195	0	19.989	40.0391	60.0586	80.1086	100.128
105.4	-24.353	-19.5923	-13.3667	-7.20215	-0.244141	6.46973	12.6953	19.4702	24.292	33.5083	39.2456	-100.128	-80.0476	-60.1196	-40.0391	-20.0195	30.5176	20.0195	40.0696	60.1196	80.1392	100.067
105.5	-24.4141	-19.4702	-13.3667	-7.14111	-0.305176	6.46973	12.6343	19.5312	24.4751	33.4473	39.1235	-100.159	-80.1086	-60.0281	-40.0391	-20.0195	0	20.0195	39.917	60.0891	80.1086	100.128
105.6	-24.4141	-19.4092	-13.4277	-7.01904	-0.366211	6.34766	12.6343	19.4702	24.5361	33.3862	39.0625	-100.159	-80.1697	-59.967	-40.0696	-19.989	0	20.0195	39.9475	60.0586	80.1086	100.128
105.7	-24.292	-19.3481	-13.4277	-6.83594	-0.427246	6.28662	12.6343	19.4092	24.5361	33.3252	39.1235	-100.159	-80.0781	-60.0281	-40.1001	-19.989	0	19.989	40.0391	60.1196	80.0781	100.098
105.8	-24.231	-19.2871	-13.3667	-6.71387	-0.488281	6.22559	12.6343	19.3481	24.4141	33.2642	39.2456	-100.189	-80.0781	-60.0281	-40.0696	-20.0195	-30.5176	20.05	40.0085	60.0586	80.0476	100.128
105.9	-24.231	-19.165	-13.3057	-6.71387	-0.488281	6.22559	12.6953	19.4702	24.353	33.2031	39.3677	-100.189	-80.0781	-60.0891	-40.0696	-19.989	-30.5176	20.0195	40.1001	59.9976	80.0781	100.128
106	-24.1699	-18.9209	-13.1836	-6.71387	-0.427246	6.28662	12.7563	19.5923	24.4141	33.2031	39.4897	-100.159	-80.0781	-59.9976	-40.0085	-19.989	0	20.0195	40.0085	60.0891	80.1392	100.128
106.1	-24.1089	-18.7378	-13.2446	-6.7749	-0.366211	6.22559	12.8174	19.7144	24.4751	33.2642	39.4897	-100.098	-80.1392	-60.0281	-40.0391	-20.05	30.5176	20.0195	40.0085	60.0891	80.1086	100.128
106.2	-24.1089	-18.5547	-13.3057	-6.83594	-0.244141	6.16455	12.8784	19.7754	24.5361	33.2031	39.4287	-100.067	-80.1392	-60.0281	-40.0391	-20.05	0	20.0195	40.0391	60.1196	80.1697	100.098
106.3	-24.0479	-18.4326	-13.3667	-6.83594	-0.12207	6.10352	12.9395	19.7144	24.5972	33.2031	39.4287	-100.067	-80.0781	-60.0586	-40.0696	-20.0195	0	20.0195	40.0085	60.0891	80.1392	100.006
106.4	-24.0479	-18.3105	-13.4277	-6.89697	0	6.04248	12.9395	19.7144	24.5972	33.2642	39.3677	-100.159	-80.0476	-60.0891	-40.0391	-20.0195	61.0352	20.0195	40.0085	60.0586	80.0781	100.098
106.5	-24.0479	-18.1885	-13.4277	-6.95801	0.0610352	6.04248	12.9395	19.5923	24.6582	33.3862	39.3066	-100.128	-80.0171	-60.0281	-40.1001	-19.989	30.5176	19.989	39.978	60.0586	80.0476	100.189
106.6	-23.9258	-18.1274	-13.4277	-7.01904	0.0610352	6.04248	13.0005	19.4702	24.7192	33.5693	39.1235	-100.128	-80.1086	-60.0281	-40.0391	-20.0195	61.0352	20.05	40.0391	60.1196	80.0171	100.159
106.7	-23.7427	-18.1885	-13.3667	-7.08008	0	6.16455	13.1226	19.4092	24.7803	33.6304	39.0015	-100.128	-80.0781	-60.0281	-40.0391	-20.0195	0	20.0806	40.0696	60.0891	80.0476	100.159
106.8	-23.4985	-18.3105	-13.3667	-7.01904	-0.0610352	6.28662	13.0615	19.3481	24.7803	33.6304	39.0015	-100.159	-80.1392	-60.0891	-40.0391	-19.989	91.5527	20.0195	40.0696	60.0586	80.1392	100.159
106.9	-23.3765	-18.3716	-13.3667	-7.01904	-0.244141	6.40869	12.8784	19.2871	24.8413	33.5693	39.0015	-100.067	-80.1086	-60.0281	-39.978	-19.989	30.5176	19.989	40.0085	60.1196	80.0781	100.128
107	-23.3765	-18.4326	-13.4277	-7.01904	-0.366211	6.34766	12.6343	19.3481	24.8413	33.4473	39.0015	-100.067	-80.0781	-60.0891	-40.0696	-20.0195	61.0352	19.989	39.9475	60.0281	80.1086	100.037
107.1	-23.4985	-18.4326	-13.3667	-7.01904	-0.366211	6.28662	12.4512	19.4092	24.8413	33.3862	39.1846	-100.159	-80.0476	-60.1196	-40.0391	-20.0195	30.5176	20.0195	40.0391	60.0891	80.0781	100.128
107.2	-23.5596	-18.4326	-13.3057	-6.95801	-0.305176	6.22559	12.5122	19.4092	24.9023	33.3862	39.4287	-100.159	-80.0781	-60.1196	-40.0696	-20.05	30.5176	20.0195	40.0696	60.0586	80.0781	100.128
107.3	-23.5596	-18.3716	-13.3057	-6.7749	-0.12207	6.28662	12.6953	19.4092	24.9023	33.3862	39.6118	-100.159	-80.0171	-60.0586	-40.0085	-20.0195	30.5176	20.05	40.0391	60.0891	80.0781	100.098
107.4	-23.4985	-18.2495	-13.3057	-6.71387	0	6.28662	12.8174	19.3481	24.7192	33.3252	39.7339	-100.128	-80.1086	-60.0586	-40.0696	-20.05	0	20.05	40.0696	60.0586	80.1086	100.128
107.5	-23.2544	-18.0664	-13.4277	-6.7749	0	6.28662	12.8174	19.3481	24.5361	33.2031	39.7949	-100.128	-80.0781	-60.0586	-40.0696	-19.989	0	20.05	40.0391	60.0586	80.1086	100.159
107.6	-23.1323	-17.9443	-13.6108	-6.83594	0	6.28662	12.6953	19.3481	24.4141	33.2031	39.856	-100.128	-80.1086	-60.0586	-40.1001	-19.9585	30.5176	20.05	40.0391	60.0891	80.0476	100.159
107.7	-23.0713	-17.9443	-13.6719	-6.89697	0	6.28662	12.6343	19.4092	24.4141	33.2031	39.978	-100.128	-80.0781	-60.0891	-40.0391	-19.989	0	20.05	40.0696	60.1196	79.9866	100.128
107.8	-23.0713	-18.0054	-13.5498	-6.83594	0	6.22559	12.6343	19.4702	24.5361	33.3252	39.978	-100.128	-80.0781	-60.1196	-40.1001	-19.9585	0	19.989	40.0391	60.0586	80.1086	100.128
107.9	-23.0103	-18.0054	-13.3667	-6.83594	0	6.22559	12.7563	19.4702	24.7192	33.4473	39.978	-100.128	-80.1086	-60.0281	-39.978	-20.0195	91.5527	19.989	40.0391	60.0586	80.0781	100.128
108	-22.9492	-17.9443	-13.1226	-6.83594	0.0610352	6.28662	12.8784	19.4092	24.7803	33.5083	39.917	-100.067	-80.1392	-60.0586	-39.978	-20.0806	61.0352	20.0195	40.0391	60.0281	80.1392	100.067
108.1	-22.7661	-18.0054	-13.0615	-6.95801	0.0610352	6.34766	12.9395	19.3481	24.7803	33.5693	39.856	-100.128	-80.0781	-60.0281	-40.0696	-20.05	30.5176	20.0195	39.978	60.0891	80.1392	100.128
108.2	-22.7051	-18.0664	-13.1226	-7.14111	0.0610352	6.34766	12.9395	19.3481	24.6582	33.6304	39.917	-100.189	-80.1392	-60.0586	-40.0391	-19.989	61.0352	20.1416	40.0085	60.0586	80.0781	100.159
108.3	-22.583	-18.1274	-13.2446	-7.20215	0	6.40869	12.8784	19.2871	24.5361	33.6304	40.0391	-100.128	-80.0781	-60.0281	-40.0696	-19.9585	0	20.0195	40.1001	60.0281	80.0476	100.128
108.4	-22.522	-18.0664	-13.3667	-7.26318	-0.183105	6.46973	12.8174	19.2261	24.4141	33.6304	40.1611	-100.159	-80.0781	-60.0891	-40.0391	-19.989	-30.5176	19.989	40.0391	60.0281	80.0171	100.159
108.5	-22.583	-18.0664	-13.4888	-7.20215	-0.305176	6.40869	12.7563	19.2261	24.353	33.6914	40.2832	-100.128	-80.0781	-60.0891	-40.0085	-19.989	30.5176	19.989	40.0696	60.0891	80.0476	100.098
108.6	-22.8271	-17.9443	-13.4888	-7.14111	-0.366211	6.34766	12.7563	19.2261	24.292	33.6304	40.3442	-100.128	-80.0781	-60.0586	-40.0085	-20.05	30.5176	19.928	40.0696	60.0281	80.1086	100.128
108.7	-23.1323	-17.8833	-13.4888	-7.14111	-0.305176	6.22559	12.8174	19.2871	24.353	33.6914	40.2832	-100.098	-80.0476	-60.0586	-40.0085	-20.05	30.5176	20.0195	40.0391	60.0586	80.1086	100.189
108.8	-23.3765	-17.8223	-13.4888	-7.14111	-0.244141	6.16455	12.8784	19.3481	24.4141	33.6914	40.2222	-100.067	-80.0781	-60.0281	-40.0391	-20.0806	0	20.0195	40.0085	60.0891	80.0781	100.098
108.9	-23.4985	-17.7612	-13.5498	-7.08008	-0.12207	6.10352	12.8784	19.3481	24.353	33.6914	40.1001	-100.098	-80.1086	-60.0281	-40.0696	-19.9585	0	20.0806	40.0085	60.0281	80.1086	100.098
109	-23.4985	-17.8223	-13.6108	-7.01904	-0.12207	6.16455	12.8784	19.3481	24.231	33.7524	39.917	-100.098	-80.0781	-60.0586	-40.0696	-19.989	61.0352	20.0195	40.0085	60.0891	80.0781	100.037
109.1	-23.4985	-17.8833	-13.6108	-6.95801	0	6.28662	12.9395	19.4092	24.0479	33.7524	39.7339	-100.067	-80.0781	-60.0891	-40.0391	-20.0195	-61.0352	19.989	40.0391	60.0586	80.0781	100.098
109.2	-23.4985	-17.9443	-13.4277	-7.01904	0	6.46973	13.0005	19.4092	23.8647	33.7524	39.5508	-100.159	-80.0476	-59.9976	-40.0391	-20.0195	30.5176	19.989	40.0391	60.0586	80.0476	100.098
109.3	-23.4375	-18.0664	-13.3057	-7.14111	-0.0610352	6.53076	13.0005	19.3481	23.8037	33.7524	39.3066	-100.159	-80.0781	-60.0586	-40.0391	-20.05	-30.5176	20.0195	40.0696	60.0586	80.0476	100.098
109.4	-23.3765	-18.1885	-13.2446	-7.14111	-0.12207	6.53076	13.0005	19.2871	23.8037	33.6914	39.1235	-100.128	-80.0781	-60.0281	-40.0696	-20.0195	-30.5176	19.928	39.978	60.0586	80.1086	100.159
109.5	-23.2544	-18.3716	-13.2446	-7.08008	-0.183105	6.46973	13.0005	19.2261	23.8647	33.6304	38.8794	-100.098	-80.1086	-60.1196	-40.0696	-19.989	0	19.928	40.0085	60.0891	80.0781	100.098
109.6	-23.0713	-18.5547	-13.2446	-7.08008	-0.12207	6.40869	12.9395	19.2871	24.0479	33.5693	38.7573	-100.067	-80.0781	-60.0891	-40.0391	-20.05	-30.5176	19.9585	39.9475	60.1196	80.0781	100.098
109.7	-22.9492	-18.6768	-13.2446	-7.08008	-0.12207	6.28662	12.9395	19.3481	24.231	33.5693	38.6353	-100.128	-79.9561	-60.0891	-40.0696	-19.989	-61.0352	19.989	40.0391	60.0586	80.0476	100.037
109.8	-22.7661	-18.7988	-13.3057	-7.14111	-0.0610352	6.22559	12.8784	19.4092	24.292	33.6304	38.6353	-100.098	-80.0476	-60.1196	-40.0391	-20.0195	0	20.0195	40.1001	60.0891	80.0781	100.098
109.9	-22.644	-18.7378	-13.3667	-7.20215	-0.0610352	6.22559	12.8784	19.4702	24.292	33.8135	38.6963	-100.128	-80.0171	-60.0586	-39.978	-19.989	-61.0352	19.989	40.0696	60.0281	80.0476	100.098
110	-22.583	-18.6157	-13.4277	-7.20215	-0.0610352	6.28662	12.9395	19.4092	24.231	33.8745	38.8184	-100.067	-80.0781	-60.0586	-40.0085	-19.989	0	19.9585	40.1001	59.9976	80.0476	100.128
110.1	-22.583	-18.5547	-13.5498	-7.14111	-0.0610352	6.34766	13.0005	19.3481	24.1699	33.8745	38.9404	-100.128	-80.0781	-60.0891	-39.978	-20.0195	-61.0352	19.928	40.0696	60.0586	80.0781	100.159
110.2	-22.644	-18.4937	-13.5498	-7.08008	-0.0610352	6.28662	12.9395	19.2261	24.0479	33.7524	39.0015	-100.128	-80.0781	-60.0891	-40.0085	-19.8975	0	19.9585	40.1001	60.0281	80.0781	100.128
110.3	-22.7661	-18.5547	-13.5498	-7.01904	-0.12207	6.22559	12.8174	19.104	23.9258	33.6304	38.8794	-100.128	-80.0781	-60.0891	-40.0085	-20.0195	0	19.9585	40.0696	60.0586	80.0781	100.128
110.4	-22.9492	-18.6157	-13.5498	-6.89697	-0.183105	6.16455	12.7563	19.043	23.8647	33.5083	38.7573	-100.098	-80.0171	-60.1196	-40.0391	-20.0195	0	19.989	40.1001	60.0891	80.0476	100.128
110.5	-23.0103	-18.6768	-13.5498	-6.83594	-0.366211	6.10352	12.6953	19.043	23.8647	33.5083	38.6353	-100.128	-80.0781	-60.1501	-40.0085	-19.989	0	19.9585	40.0696	60.0281	80.0171	100.098
110.6	-23.0103	-18.6157	-13.6108	-6.7749	-0.427246	6.04248	12.7563	19.104	23.8037	33.5083	38.5742	-100.098	-80.1392	-60.1196	-40.0391	-19.989	30.5176	19.989	40.0696	60.0281	80.0476	100.037
110.7	-22.9492	-18.5547	-13.5498	-6.83594	-0.366211	6.04248	12.8174	19.165	23.8037	33.6304	38.5132	-100.128	-80.0476	-59.9976	-40.0391	-19.989	-30.5176	19.9585	40.0391	59.9976	80.0781	100.098
110.8	-22.8271	-18.5547	-13.4888	-6.95801	-0.305176	6.04248	12.8784	19.2871	23.6816	33.6304	38.4521	-100.128	-80.0171	-60.1196	-40.0391	-19.9585	-61.0352	19.989	40.0696	60.0281	80.0171	100.189
110.9	-22.644	-18.6157	-13.4888	-6.95801	-0.244141	6.10352	12.8784	19.4092	23.6206	33.5083	38.5132	-100.128	-80.1086	-60.0586	-40.0391	-19.989	-30.5176	19.9585	40.1001	60.0586	80.0476	100.098
111	-22.583	-18.6768	-13.5498	-6.95801	-0.244141	6.10352	12.7563	19.4092	23.6206	33.3862	38.5742	-100.098	-80.0476	-60.1196	-40.0391	-19.989	0	19.928	40.1001	60.0281	80.0781	100.159
111.1	-22.583	-18.7378	-13.4888	-6.83594	-0.366211	6.22559	12.6343	19.3481	23.6816	33.3862	38.5742	-100.098	-80.0476	-60.0891	-40.0391	-20.0195	-30.5176	19.9585	40.1001	60.0891	80.0476	100.128
111.2	-22.644	-18.7378	-13.3667	-6.7749	-0.488281	6.28662	12.5732	19.4092	23.7427	33.4473	38.5742	-100.098	-80.0476	-60.1196	-40.0085	-19.989	0	20.0195	40.1001	60.0586	80.0476	100.128
111.3	-22.644	-18.7988	-13.3057	-6.71387	-0.549316	6.28662	12.5732	19.4702	23.7427	33.5693	38.5742	-100.037	-80.0476	-60.0891	-40.1001	-19.989	0	19.989	40.1001	60.1196	80.0476	100.128
111.4	-22.644	-18.7378	-13.3057	-6.7749	-0.427246	6.28662	12.5732	19.5923	23.6206	33.5693	38.5742	-100.098	-80.0781	-60.1501	-40.0696	-19.989	61.0352	19.989	40.0085	60.0586	80.1086	100.128
111.5	-22.644	-18.6157	-13.3057	-6.89697	-0.244141	6.34766	12.6953	19.6533	23.6206	33.5693	38.6353	-100.128	-79.9866	-60.0891	-40.1001	-19.989	0	20.0195	40.0391	60.1196	80.0781	100.098
111.6	-22.583	-18.4326	-13.3057	-7.01904	-0.244141	6.28662	12.6953	19.5312	23.6816	33.5693	38.6963	-100.098	-80.0476	-60.0586	-40.0696	-19.9585	-30.5176	19.989	40.0085	60.0281	80.0476	100.098
111.7	-22.583	-18.1885	-13.2446	-7.08008	-0.305176	6.16455	12.7563	19.2871	23.7427	33.5693	38.7573	-100.128	-80.0476	-60.0586	-40.0391	-20.0195	-30.5176	19.989	40.0696	60.0281	80.0171	100.22
111.8	-22.522	-18.0664	-13.1836	-7.14111	-0.427246	6.10352	12.8174	19.104	23.8037	33.5083	38.8794	-100.128	-80.0476	-60.0891	-40.0391	-19.989	-61.0352	19.9585	40.1001	60.0281	80.0476	100.098
111.9	-22.3999	-18.0054	-13.1226	-7.08008	-0.488281	6.10352	12.8784	19.043	23.9258	33.3862	38.8794	-100.098	-79.9866	-60.1196	-40.0391	-20.0195	30.5176	19.928	40.0696	59.9976	80.1392	100.128
112	-22.1558	-18.0054	-13.1836	-7.08008	-0.549316	6.16455	13.0005	19.104	24.1089	33.3252	38.8184	-100.098	-80.0476	-60.1196	-40.0085	-20.05	-30.5176	19.928	40.1001	60.0891	80.1392	100.128
112.1	-21.9727	-18.0664	-13.2446	-7.08008	-0.610352	6.22559	13.0005	19.165	24.231	33.2642	38.6963	-100.067	-80.0476	-60.0891	-40.0085	-20.0195	-61.0352	19.9585	40.0391	60.0586	80.0476	100.128
112.2	-21.8506	-18.1274	-13.3667	-7.01904	-0.610352	6.28662	12.9395	19.2261	24.292	33.2031	38.5742	-100.098	-80.0476	-60.0891	-40.0085	-19.989	0	20.0195	40.0391	60.0281	80.0781	100.128
112.3	-21.7285	-18.2495	-13.3667	-6.83594	-0.549316	6.22559	12.8174	19.2871	24.353	33.2031	38.5742	-100.037	-80.0171	-60.0891	-40.0391	-19.989	30.5176	20.0195	40.1001	60.0281	80.0781	100.098
112.4	-21.6675	-18.3105	-13.3057	-6.71387	-0.427246	6.16455	12.7563	19.3481	24.353	33.1421	38.6963	-100.098	-80.0781	-60.0891	-40.1001	-19.928	-30.5176	19.989	40.0696	60.0281	80.0476	100.006
112.5	-21.6064	-18.3716	-13.2446	-6.65283	-0.305176	6.10352	12.6953	19.3481	24.353	33.1421	38.8184	-100.067	-80.0476	-60.1196	-40.0391	-20.05	-30.5176	19.9585	40.1306	60.0586	80.0171	100.098
112.6	-21.6675	-18.3716	-13.1836	-6.71387	-0.244141	6.10352	12.6343	19.2871	24.4141	33.2031	38.8184	-100.098	-80.0476	-60.1501	-40.0085	-20.05	-61.0352	19.928	40.1306	60.0586	80.0171	100.128
112.7	-21.7285	-18.3716	-13.1226	-6.89697	-0.244141	6.16455	12.5732	19.104	24.4141	33.2642	38.7573	-100.067	-80.0476	-60.1501	-40.0085	-20.0195	-30.5176	19.9585	40.0391	60.0281	80.0171	100.098
112.8	-21.7285	-18.4326	-13.2446	-7.01904	-0.305176	6.22559	12.4512	18.9209	24.4141	33.3252	38.7573	-100.006	-80.1392	-60.1196	-40.0391	-20.0195	-61.0352	19.9585	40.0696	60.0281	80.0171	100.128
112.9	-21.7895	-18.5547	-13.3667	-7.01904	-0.305176	6.28662	12.4512	18.8599	24.353	33.3252	38.7573	-100.067	-80.0476	-60.0586	-40.0391	-19.989	0	19.9585	40.0391	60.0586	80.0781	100.067
113	-21.9727	-18.5547	-13.4888	-6.95801	-0.366211	6.40869	12.4512	19.043	24.4141	33.2642	38.7573	-100.067	-79.9866	-60.1501	-40.0696	-20.0195	-61.0352	19.989	40.0391	60.0586	80.1392	100.098
113.1	-22.0947	-18.6157	-13.5498	-6.89697	-0.305176	6.46973	12.5732	19.2261	24.4141	33.1421	38.8184	-100.098	-80.0171	-60.1196	-39.978	-20.0195	-30.5176	19.9585	40.0696	60.0586	80.0781	100.067
113.2	-22.2778	-18.5547	-13.5498	-6.95801	-0.183105	6.53076	12.6343	19.3481	24.4141	33.02	38.8184	-100.128	-79.9866	-60.1196	-40.0391	-20.0195	30.5176	19.989	40.0696	60.0586	80.0781	100.128
113.3	-22.3389	-18.5547	-13.5498	-7.01904	-0.183105	6.5918	12.6953	19.3481	24.353	32.959	38.7573	-100.098	-80.0476	-60.0586	-40.0391	-19.989	-61.0352	19.9585	40.0696	59.9976	80.0171	100.159
113.4	-22.3999	-18.4937	-13.4888	-7.01904	-0.183105	6.53076	12.7563	19.2871	24.292	33.1421	38.6963	-100.098	-80.0781	-60.1196	-40.0085	-19.989	-61.0352	19.989	40.1001	60.0891	80.0476	100.128
113.5	-22.3999	-18.4937	-13.4888	-7.01904	-0.244141	6.46973	12.8174	19.2261	24.1699	33.3252	38.6963	-100.098	-80.0781	-60.0586	-40.0085	-19.989	0	19.989	40.0696	60.0586	80.0476	100.159
113.6	-22.3999	-18.4326	-13.4888	-6.95801	-0.366211	6.46973	12.7563	19.2261	24.1089	33.3862	38.7573	-100.159	-80.0781	-60.1196	-40.0391	-20.0195	0	19.8975	40.0085	60.1196	80.0781	100.159
113.7	-22.3389	-18.2495	-13.4888	-6.95801	-0.366211	6.53076	12.5732	19.2871	23.9868	33.3862	38.8794	-100.098	-80.0476	-60.1501	-40.0391	-19.989	0	19.989	40.0391	60.0586	80.0171	100.128
113.8	-22.2168	-18.0664	-13.4277	-7.01904	-0.305176	6.53076	12.5122	19.2871	23.9868	33.3862	39.0015	-100.037	-80.0476	-60.0891	-40.0696	-19.989	0	19.9585	40.0696	60.0586	80.0781	100.098
113.9	-22.0337	-17.8833	-13.3667	-7.08008	-0.183105	6.46973	12.5122	19.2261	24.0479	33.3862	39.1235	-100.098	-80.0476	-60.0891	-40.0696	-19.928	-61.0352	20.0195	40.0391	60.0281	80.1086	100.098
114	-21.9727	-17.8223	-13.1836	-7.14111	0	6.46973	12.6343	19.165	24.0479	33.3862	39.1846	-100.037	-80.0781	-60.0891	-40.0696	-19.989	-30.5176	19.989	40.0085	59.9976	80.0781	100.128
114.1	-21.9116	-17.8833	-13.1226	-7.01904	0	6.34766	12.8174	19.104	24.1699	33.3252	39.2456	-100.067	-80.0476	-60.0891	-40.0391	-20.0195	61.0352	19.989	40.0696	60.0281	80.0781	100.098
114.2	-21.8506	-17.8833	-13.0615	-6.89697	-0.0610352	6.22559	12.8784	19.043	24.292	33.3862	39.2456	-100.128	-80.0476	-60.1196	-40.0085	-19.9585	0	19.989	40.0696	59.967	80.1086	100.128
114.3	-21.7285	-17.9443	-13.0615	-6.7749	-0.0610352	6.16455	12.8784	19.043	24.353	33.3862	39.1846	-100.098	-80.0476	-60.0586	-40.0696	-19.989	30.5176	19.989	40.1001	60.0281	80.0476	100.128
114.4	-21.7285	-17.9443	-13.1226	-6.71387	-0.12207	6.10352	12.7563	19.165	24.4141	33.3862	39.0015	-100.159	-80.0781	-60.0891	-40.0696	-19.989	-30.5176	20.0195	40.1001	59.9976	80.0476	100.159
114.5	-21.7895	-18.0054	-13.1836	-6.71387	-0.244141	6.04248	12.6343	19.2871	24.353	33.3252	38.8184	-100.128	-80.1086	-60.0281	-40.0696	-20.0195	-30.5176	19.9585	40.0391	60.0281	80.0476	100.159
114.6	-21.9116	-18.0664	-13.2446	-6.83594	-0.427246	6.10352	12.5732	19.3481	24.231	33.2642	38.6963	-100.067	-80.0781	-60.1196	-40.0696	-19.9585	-30.5176	20.05	40.0391	60.0586	80.1086	100.159
114.7	-21.9727	-18.0664	-13.3057	-7.01904	-0.549316	6.16455	12.5122	19.4092	24.1089	33.1421	38.6353	-100.128	-80.0476	-60.0281	-40.1306	-19.989	30.5176	20.0806	40.0085	60.0586	80.0476	100.098
114.8	-21.9727	-18.1274	-13.3057	-7.26318	-0.671387	6.22559	12.5122	19.4702	23.9868	33.0811	38.7573	-100.128	-80.0781	-60.0891	-40.1306	-19.989	-61.0352	19.989	40.0696	60.0586	80.0781	100.098
114.9	-21.7895	-18.2495	-13.3667	-7.38525	-0.610352	6.34766	12.5732	19.5312	23.9258	33.0811	38.8794	-100.128	-80.0781	-60.0891	-40.0696	-19.989	-30.5176	19.989	40.0696	59.9976	80.0781	100.189
115	-21.6675	-18.3105	-13.3667	-7.32422	-0.488281	6.46973	12.6343	19.4702	23.9868	33.0811	38.9404	-100.098	-80.0476	-60.0891	-40.0696	-19.989	30.5176	19.9585	40.1306	60.0281	80.0781	100.128
115.1	-21.4844	-18.4326	-13.3667	-7.26318	-0.305176	6.5918	12.6343	19.4092	24.0479	33.02	38.9404	-100.128	-80.1086	-60.0586	-40.0696	-19.9585	0	20.0195	40.0696	60.0891	80.0781	100.159
115.2	-21.4233	-18.4326	-13.3667	-7.08008	-0.244141	6.65283	12.6953	19.2871	24.1089	32.8979	38.9404	-100.159	-80.0781	-60.0281	-40.0085	-19.989	-61.0352	20.0806	40.0085	60.0586	80.0781	100.128
115.3	-21.3623	-18.4326	-13.3057	-7.01904	-0.244141	6.53076	12.6343	19.165	24.1089	32.7759	38.9404	-100.098	-80.0781	-60.0281	-40.0391	-19.989	-30.5176	19.9585	40.0391	60.0891	80.1392	100.159
115.4	-21.3013	-18.3716	-13.3667	-6.95801	-0.305176	6.40869	12.5732	19.165	24.0479	32.6538	38.8794	-100.098	-80.0476	-60.0891	-40.1001	-20.0195	0	19.989	39.978	60.0281	80.1086	100.128
115.5	-21.2402	-18.3105	-13.4277	-6.95801	-0.427246	6.34766	12.5732	19.2261	24.1089	32.5317	38.8794	-100.189	-80.0781	-60.0891	-40.0696	-19.9585	61.0352	20.0195	40.0085	60.0586	80.0476	100.098
115.6	-21.1792	-18.3105	-13.4888	-6.95801	-0.427246	6.34766	12.5122	19.3481	24.1699	32.4707	38.7573	-100.098	-80.0171	-60.0586	-40.0696	-20.0195	0	20.0195	40.0696	60.0586	80.0781	100.128
115.7	-21.2402	-18.3105	-13.5498	-6.95801	-0.366211	6.28662	12.3901	19.3481	24.1089	32.4097	38.6353	-100.037	-80.0781	-60.0281	-40.0696	-19.989	-30.5176	19.989	40.0391	60.0586	80.1086	100.128
115.8	-21.3623	-18.3105	-13.5498	-6.95801	-0.305176	6.10352	12.3291	19.2871	24.1089	32.4707	38.5742	-100.098	-80.0476	-60.0586	-40.0391	-20.0195	30.5176	19.989	40.0085	60.0891	80.0781	100.037
115.9	-21.6064	-18.3716	-13.6108	-6.95801	-0.244141	5.92041	12.3291	19.2871	24.1699	32.5317	38.5742	-100.067	-80.0781	-60.0281	-40.0391	-19.9585	-30.5176	20.0195	40.0391	60.0891	80.0476	100.128
116	-21.9116	-18.3716	-13.6108	-6.95801	-0.183105	5.92041	12.3291	19.2871	24.292	32.6538	38.6353	-100.128	-80.0781	-60.0586	-40.0696	-19.9585	0	19.9585	40.0391	60.0891	80.0476	100.159
116.1	-22.0337	-18.2495	-13.5498	-6.89697	-0.183105	6.04248	12.3901	19.3481	24.353	32.5928	38.6963	-100.098	-80.0781	-60.0586	-40.0085	-19.989	-30.5176	19.9585	40.0085	60.0891	80.0781	100.098
116.2	-22.0337	-18.1274	-13.3057	-6.89697	-0.305176	6.22559	12.3901	19.4092	24.292	32.5317	38.8184	-100.159	-80.0171	-60.0891	-40.0085	-20.1111	-30.5176	19.9585	40.0085	60.0281	80.0781	100.159
116.3	-22.0947	-18.0664	-13.1836	-6.89697	-0.366211	6.34766	12.3901	19.4092	24.292	32.5317	38.9404	-100.128	-80.1086	-60.0281	-39.978	-20.0195	0	19.9585	40.0696	60.0281	80.0476	100.128
116.4	-22.1558	-18.0664	-13.1226	-7.01904	-0.427246	6.34766	12.4512	19.4092	24.292	32.4707	39.0015	-100.128	-80.0781	-60.0891	-40.0391	-20.0195	30.5176	20.0195	40.0085	60.0586	80.0781	100.098
116.5	-22.2168	-18.1885	-13.0615	-7.08008	-0.427246	6.28662	12.4512	19.3481	24.353	32.4097	39.0015	-100.098	-80.0476	-60.0891	-40.0696	-20.0195	-30.5176	20.0195	40.0085	60.0891	80.1392	100.067
116.6	-22.2168	-18.3105	-13.0615	-7.08008	-0.427246	6.34766	12.4512	19.3481	24.353	32.2876	38.8794	-100.159	-80.0476	-60.0281	-40.0085	-19.928	-30.5176	19.989	40.0085	60.0891	80.0476	100.067
116.7	-22.0947	-18.3716	-13.0615	-6.95801	-0.427246	6.46973	12.5122	19.3481	24.231	32.2266	38.8184	-100.159	-80.1086	-60.0891	-40.0696	-20.0195	30.5176	20.0195	40.0391	60.1196	79.9866	100.037
116.8	-22.0337	-18.3716	-13.1226	-6.83594	-0.427246	6.46973	12.6343	19.4092	24.1089	32.2266	38.6963	-100.098	-80.0781	-60.0281	-39.978	-19.989	-30.5176	19.9585	40.0696	60.0891	80.0476	100.098
116.9	-21.9727	-18.1885	-13.1226	-6.83594	-0.366211	6.34766	12.6343	19.4702	23.9868	32.3486	38.6963	-100.128	-80.0476	-60.0891	-40.0391	-20.0195	-61.0352	19.989	40.0391	60.0586	80.0781	100.098
117	-21.9116	-18.1274	-13.2446	-6.83594	-0.305176	6.22559	12.5732	19.5923	23.9258	32.5317	38.6353	-100.098	-80.0781	-60.0586	-40.0085	-20.0806	0	19.989	40.0391	60.1196	80.0476	100.128
117.1	-21.9116	-18.0664	-13.3667	-6.89697	-0.305176	6.10352	12.4512	19.6533	23.8647	32.6538	38.6353	-100.098	-80.0476	-60.0891	-40.0391	-20.05	61.0352	20.05	40.0391	60.0891	80.0781	100.067
117.2	-21.9116	-18.0664	-13.4277	-6.89697	-0.366211	6.10352	12.2681	19.5923	23.8037	32.7148	38.7573	-100.098	-80.0781	-60.1196	-40.0696	-20.0195	30.5176	20.0195	40.0085	60.0281	80.1086	100.067
117.3	-21.9116	-18.1274	-13.4277	-6.89697	-0.427246	6.16455	12.207	19.5312	23.7427	32.6538	38.8184	-100.128	-80.0476	-60.1196	-40.1001	-20.05	30.5176	20.05	40.0696	60.0586	80.0476	100.159
117.4	-21.9116	-18.1274	-13.4888	-6.83594	-0.488281	6.22559	12.207	19.5312	23.8647	32.5928	38.9404	-100.128	-80.1392	-60.0891	-40.0391	-20.0195	30.5176	19.989	39.978	60.0891	80.0781	100.098
117.5	-21.9116	-18.1885	-13.4277	-6.7749	-0.488281	6.28662	12.2681	19.4702	23.9868	32.5317	39.0015	-100.159	-80.0781	-60.0891	-40.0391	-19.928	30.5176	19.9585	40.0391	60.0891	80.0171	100.189
117.6	-21.9116	-18.3105	-13.4277	-6.7749	-0.488281	6.34766	12.3291	19.4092	24.1699	32.4097	39.0625	-100.128	-80.0476	-60.0586	-39.978	-20.0195	0	20.0195	40.0696	60.0281	80.0476	100.098
117.7	-21.9116	-18.3716	-13.3667	-6.7749	-0.366211	6.34766	12.5122	19.4092	24.292	32.3486	39.1846	-100.159	-80.1392	-60.0281	-40.0696	-19.989	-30.5176	19.989	40.0696	60.0586	80.0781	100.128
117.8	-21.8506	-18.4326	-13.2446	-6.7749	-0.183105	6.22559	12.6343	19.4702	24.4141	32.2876	39.2456	-100.128	-80.0781	-60.0586	-39.978	-20.0195	0	20.0195	40.0391	60.0891	80.0781	100.128
117.9	-21.9116	-18.3716	-13.1836	-6.83594	-0.0610352	6.10352	12.7563	19.4702	24.4141	32.2876	39.3066	-100.067	-80.0476	-60.0586	-40.1001	-19.989	-30.5176	20.05	40.0085	60.0891	80.0781	100.067
118	-21.9727	-18.2495	-13.0615	-6.89697	-0.0610352	6.04248	12.8174	19.5312	24.4141	32.2876	39.3677	-100.128	-80.0781	-60.0586	-40.0085	-20.05	30.5176	20.05	40.0391	60.0891	80.0781	100.098
118.1	-22.0337	-18.1885	-13.0615	-7.01904	-0.12207	5.98144	12.8784	19.5312	24.353	32.2266	39.3677	-100.128	-80.1086	-60.0891	-40.0696	-19.989	91.5527	20.0195	39.978	59.9976	80.0781	100.128
118.2	-22.0337	-18.1274	-13.1836	-7.14111	-0.183105	6.04248	12.8784	19.4702	24.353	32.1655	39.4287	-100.159	-80.1086	-59.9976	-40.1001	-20.0806	30.5176	19.989	40.0391	60.0281	80.0476	100.098
118.3	-22.0947	-18.1274	-13.3667	-7.26318	-0.183105	6.16455	12.7563	19.4092	24.353	32.1655	39.4897	-100.098	-80.1086	-60.0586	-39.978	-19.989	61.0352	20.0195	40.0391	59.9976	80.0476	100.098
118.4	-22.0947	-18.0664	-13.4277	-7.20215	-0.183105	6.28662	12.6343	19.4092	24.4141	32.2266	39.4897	-100.128	-80.1392	-59.9976	-40.0085	-19.9585	0	19.989	40.0391	60.0891	80.0171	100.128
118.5	-22.1558	-18.0664	-13.4888	-7.14111	-0.305176	6.34766	12.5122	19.4092	24.4141	32.3486	39.4897	-100.128	-80.0476	-60.0891	-40.0085	-20.0195	0	20.0195	39.978	60.0586	80.0476	100.098
118.6	-22.1558	-18.0664	-13.4888	-7.14111	-0.427246	6.34766	12.4512	19.4092	24.4141	32.4707	39.4897	-100.128	-80.1086	-60.0891	-40.0391	-19.9585	0	19.989	40.0085	60.1196	80.0781	100.128
118.7	-22.0337	-18.0054	-13.4277	-7.08008	-0.427246	6.40869	12.4512	19.4092	24.4141	32.5928	39.4287	-100.098	-80.0476	-60.0586	-40.0085	-20.05	30.5176	20.0195	40.0085	60.0586	80.0781	100.159
118.8	-21.9116	-17.8833	-13.3057	-7.08008	-0.305176	6.40869	12.4512	19.4702	24.292	32.7759	39.4287	-100.128	-80.1086	-60.0586	-40.0391	-20.05	-30.5176	20.0195	40.0391	60.1196	80.0781	100.128
118.9	-21.8506	-17.7612	-13.3057	-7.01904	-0.244141	6.40869	12.5122	19.5312	24.1699	32.8369	39.4897	-100.098	-80.0781	-60.0891	-40.0391	-20.0806	61.0352	20.0195	39.978	60.0586	80.0476	100.067
119	-21.7895	-17.7612	-13.3057	-7.01904	-0.183105	6.34766	12.6343	19.5923	24.1089	32.8369	39.6118	-100.067	-80.1086	-60.0281	-40.0391	-20.0195	61.0352	19.9585	39.978	60.0281	80.0781	100.098
119.1	-21.6675	-17.7612	-13.3667	-7.01904	-0.183105	6.22559	12.5732	19.5923	24.1089	32.8369	39.7339	-100.098	-80.0781	-60.0586	-40.0391	-20.0806	0	19.989	40.0391	60.0586	80.0476	100.067
119.2	-21.4844	-17.7612	-13.3667	-7.01904	-0.183105	6.16455	12.5122	19.5312	24.1089	32.8369	39.7949	-100.128	-80.1697	-60.0281	-40.0391	-19.989	-30.5176	20.0195	40.0391	60.1196	79.9866	100.037
119.3	-21.4233	-17.8833	-13.3057	-6.95801	-0.12207	6.04248	12.5122	19.5312	24.231	32.7759	39.6728	-100.128	-80.0781	-60.0891	-40.0085	-20.0195	0	20.05	40.0391	60.0891	80.0171	100.128
119.4	-21.4233	-17.8833	-13.2446	-6.89697	-0.12207	5.98144	12.5732	19.5923	24.231	32.7148	39.5508	-100.189	-80.1086	-60.0281	-40.0085	-20.05	-30.5176	19.928	40.0085	60.0891	80.0171	100.128
119.5	-21.5454	-17.9443	-13.2446	-6.89697	-0.0610352	5.98144	12.6953	19.5312	24.1699	32.6538	39.3677	-100.098	-80.1086	-60.0891	-39.978	-20.05	30.5176	20.0195	40.0391	60.0891	80.1086	100.067
119.6	-21.7285	-17.9443	-13.3057	-6.89697	-0.0610352	6.10352	12.6953	19.4702	24.1699	32.6538	39.2456	-100.159	-80.0476	-60.0586	-40.0085	-20.05	30.5176	20.0195	39.978	60.1196	80.0781	100.098
119.7	-21.8506	-17.9443	-13.3667	-6.89697	-0.0610352	6.28662	12.6953	19.4092	24.231	32.5928	39.2456	-100.128	-80.0476	-60.0586	-40.0391	-20.0806	0	19.9585	40.0085	60.0586	80.0781	100.037
119.8	-21.9727	-18.0664	-13.4888	-6.83594	-0.12207	6.40869	12.7563	19.4092	24.353	32.6538	39.2456	-100.128	-80.1086	-60.0891	-40.0391	-20.0806	30.5176	19.989	39.978	60.0891	80.0476	100.067
119.9	-21.9727	-18.2495	-13.5498	-6.83594	-0.183105	6.40869	12.7563	19.4092	24.353	32.7148	39.3677	-100.006	-80.0781	-60.1196	-39.9475	-20.05	-61.0352	20.0195	40.0085	60.0281	80.0476	100.067
120	-22.0337	-18.3716	-13.4888	-6.83594	-0.183105	6.34766	12.7563	19.4702	24.292	32.8369	39.3677	-100.128	-80.1392	-60.0586	-39.978	-20.0195	30.5176	19.989	40.0391	60.0891	80.0476	100.067
120.1	-22.1558	-18.3105	-13.4277	-6.89697	-0.183105	6.22559	12.6343	19.4702	24.1699	32.8369	39.3066	-100.159	-80.0781	-60.0586	-39.9475	-20.05	30.5176	19.989	39.978	60.1196	80.0171	100.098
120.2	-22.2168	-18.1274	-13.3057	-6.95801	-0.183105	6.28662	12.5122	19.4092	24.0479	32.7759	39.1235	-100.128	-80.1086	-60.0891	-39.978	-19.989	-30.5176	19.9585	40.0391	60.0586	80.0476	100.067
120.3	-22.0947	-17.9443	-13.2446	-6.89697	-0.183105	6.34766	12.3901	19.4092	23.9868	32.7148	38.9404	-100.159	-80.0781	-60.0281	-39.978	-20.05	61.0352	20.0195	40.0085	60.0891	80.0476	100.128
120.4	-21.9727	-17.7002	-13.1836	-6.89697	-0.183105	6.40869	12.3901	19.4702	23.9868	32.6538	38.8184	-100.067	-80.0476	-60.0281	-40.0391	-20.0195	30.5176	20.05	40.0391	60.0891	80.0476	100.128
120.5	-21.9116	-17.5781	-13.2446	-6.89697	-0.0610352	6.40869	12.4512	19.5312	23.9868	32.7759	38.6963	-100.098	-80.0781	-60.0586	-39.978	-20.1111	30.5176	20.0195	39.978	60.0891	80.0476	100.098
120.6	-21.8506	-17.6392	-13.3667	-6.95801	0	6.34766	12.5732	19.5923	23.9868	32.8369	38.5742	-100.128	-80.0781	-60.0281	-40.0696	-20.05	30.5176	19.9585	39.978	60.0281	80.0781	100.128
120.7	-21.8506	-17.8223	-13.4888	-6.95801	-0.0610352	6.28662	12.6953	19.5312	23.9258	32.959	38.5132	-100.128	-80.0781	-60.0586	-40.0391	-20.0195	61.0352	19.989	39.978	60.0586	80.0171	100.098
120.8	-21.7895	-18.0664	-13.4888	-6.89697	-0.12207	6.34766	12.8174	19.4702	23.9258	33.0811	38.4521	-100.098	-80.1697	-60.1196	-40.0085	-20.0195	61.0352	19.9585	40.0085	60.1196	80.0476	100.037
120.9	-21.7895	-18.3105	-13.3057	-6.95801	-0.244141	6.34766	12.8174	19.4702	23.8647	33.1421	38.5132	-100.159	-80.1392	-60.0891	-40.0391	-20.0806	30.5176	19.928	40.0391	60.0891	80.0171	100.067
121	-21.7285	-18.4326	-13.1226	-6.95801	-0.366211	6.34766	12.7563	19.4092	23.8647	33.2642	38.5742	-100.128	-80.1392	-60.0586	-39.978	-20.05	30.5176	19.9585	40.0391	60.0891	80.0171	100.098
121.1	-21.7285	-18.3716	-13.0615	-7.01904	-0.427246	6.28662	12.5732	19.3481	23.8647	33.2642	38.5742	-100.098	-80.1086	-60.0586	-40.0391	-19.9585	30.5176	19.9585	40.0391	60.0891	80.0171	100.098
121.2	-21.8506	-18.2495	-13.0615	-7.08008	-0.366211	6.28662	12.4512	19.3481	23.9258	33.1421	38.4521	-100.128	-80.0781	-60.0586	-40.0391	-20.05	0	19.989	40.0085	60.0891	80.0171	100.098
121.3	-21.8506	-18.0664	-13.1836	-7.14111	-0.305176	6.28662	12.3901	19.3481	23.9868	32.959	38.3301	-100.128	-80.0781	-60.0586	-40.0696	-20.05	30.5176	20.05	39.978	60.0586	80.0476	100.098
121.4	-21.8506	-18.0664	-13.3667	-7.14111	-0.244141	6.16455	12.3901	19.4092	24.1089	32.8369	38.208	-100.128	-80.1086	-60.0586	-40.0391	-20.0195	61.0352	20.0195	40.0085	60.0891	80.0476	100.098
121.5	-21.9116	-18.1885	-13.5498	-7.08008	-0.12207	5.98144	12.4512	19.4092	24.1089	32.8369	38.208	-100.037	-80.1086	-60.0281	-39.978	-20.05	30.5176	19.9585	40.0391	60.0281	80.0781	100.128
121.6	-21.9727	-18.2495	-13.6719	-7.08008	0	5.92041	12.5122	19.4092	24.0479	32.8369	38.269	-100.128	-80.1086	-60.0891	-40.0085	-20.0806	30.5176	19.9585	40.0696	60.0586	80.0171	100.067
121.7	-21.9727	-18.2495	-13.6719	-7.01904	0	5.98144	12.5122	19.3481	24.0479	32.8369	38.3911	-100.128	-80.1086	-60.0891	-39.978	-20.0195	30.5176	20.0195	40.0696	60.0891	80.0171	100.006
121.8	-21.8506	-18.1885	-13.5498	-7.01904	0	6.10352	12.5732	19.2871	23.9868	32.7759	38.4521	-100.128	-80.0781	-60.0281	-39.978	-20.0806	-61.0352	19.989	40.0696	60.0281	80.0476	100.098
121.9	-21.7895	-18.0664	-13.4277	-7.01904	0	6.22559	12.6343	19.2871	23.9258	32.7148	38.3911	-100.128	-80.1086	-60.0281	-40.0085	-20.0195	30.5176	19.989	40.0391	60.0586	79.9866	100.098
122	-21.8506	-18.0054	-13.3667	-7.01904	-0.12207	6.40869	12.5732	19.4092	23.8647	32.5928	38.269	-100.159	-80.1086	-59.9976	-40.0085	-19.989	0	20.0806	40.0391	60.0586	80.0476	100.128
122.1	-21.9116	-18.0054	-13.3057	-7.01904	-0.12207	6.53076	12.5122	19.5312	23.9258	32.4707	38.269	-100.128	-80.1086	-60.0586	-40.0696	-20.05	0	19.989	40.0085	60.1196	80.0476	100.128
122.2	-21.9116	-17.9443	-13.1836	-6.95801	-0.12207	6.65283	12.5122	19.5923	24.0479	32.4097	38.269	-100.128	-80.0781	-60.0281	-40.0391	-20.05	-30.5176	19.9585	40.0085	60.0586	80.0781	100.159
122.3	-21.9116	-18.0054	-13.0615	-6.95801	-0.12207	6.5918	12.5732	19.5312	24.1089	32.3486	38.3301	-100.128	-80.1086	-60.1196	-40.0391	-20.0195	61.0352	19.989	40.0391	60.0891	80.0171	100.067
122.4	-21.9116	-18.0664	-13.0005	-6.95801	-0.183105	6.46973	12.6953	19.4702	24.1089	32.4707	38.3911	-100.037	-80.0781	-60.0891	-39.978	-19.989	30.5176	19.989	40.0391	60.1196	80.0476	100.098
122.5	-21.9727	-18.1274	-13.0615	-6.95801	-0.244141	6.34766	12.7563	19.4092	24.0479	32.5317	38.4521	-100.067	-80.1086	-60.0586	-40.0085	-20.0806	30.5176	19.9585	40.0391	60.0586	80.1086	100.098
122.6	-22.0337	-18.0664	-13.0615	-6.95801	-0.366211	6.16455	12.7563	19.4092	23.9258	32.5928	38.4521	-100.22	-80.0781	-60.0586	-40.0085	-20.0195	30.5176	19.989	40.0391	60.0586	80.0476	100.128
122.7	-22.0947	-17.9443	-13.0005	-6.83594	-0.366211	6.10352	12.6953	19.4702	23.8647	32.5928	38.4521	-100.159	-80.0781	-60.0586	-40.0391	-20.0195	0	20.0195	40.0391	60.0891	80.0476	100.098
122.8	-22.1558	-17.9443	-13.0005	-6.83594	-0.366211	6.10352	12.6953	19.5312	23.8647	32.5317	38.4521	-100.098	-80.0781	-60.0891	-40.0085	-20.0195	-30.5176	20.0195	40.0391	60.1196	80.0476	100.067
122.9	-22.2168	-17.9443	-13.0005	-6.89697	-0.366211	6.16455	12.6953	19.5312	23.9868	32.5928	38.4521	-100.098	-80.0476	-60.0586	-40.0391	-19.989	-30.5176	19.9585	40.0391	60.0891	80.0781	100.098
123	-22.1558	-18.0054	-13.1226	-7.01904	-0.305176	6.16455	12.7563	19.4702	24.1699	32.6538	38.4521	-100.098	-80.0476	-60.1196	-40.0085	-20.0806	0	20.0195	40.0391	60.0891	80.0781	100.098
123.1	-22.0947	-18.0054	-13.3667	-7.08008	-0.305176	6.16455	12.8174	19.4092	24.231	32.7759	38.4521	-100.128	-80.0476	-60.1501	-40.0696	-20.05	30.5176	20.0195	40.0391	60.1196	80.1086	100.128
123.2	-22.0947	-18.0054	-13.5498	-7.08008	-0.305176	6.16455	12.8784	19.4092	24.1699	32.8369	38.5132	-100.098	-80.0171	-60.0891	-39.9475	-20.0195	0	20.0195	40.0391	60.0586	80.0781	100.037
123.3	-22.0337	-18.0054	-13.6108	-6.95801	-0.244141	6.16455	12.8784	19.5312	24.1699	32.7148	38.5742	-100.128	-80.1086	-60.0891	-40.0085	-20.0195	0	19.989	40.0696	60.0586	80.1392	100.067
123.4	-21.9727	-18.0054	-13.6108	-6.89697	-0.183105	6.28662	12.8174	19.5923	24.1699	32.5928	38.5742	-100.128	-80.0476	-60.0586	-39.9475	-20.0806	30.5176	19.9585	40.0696	60.0586	80.0476	100.128
123.5	-21.9116	-18.0054	-13.5498	-6.89697	-0.0610352	6.34766	12.7563	19.5923	24.1089	32.4097	38.4521	-100.037	-80.0781	-60.0586	-40.0391	-20.0195	30.5176	19.9585	40.0085	60.0891	80.0476	100.098
123.6	-21.8506	-18.0664	-13.4888	-6.89697	0	6.34766	12.6953	19.5312	24.0479	32.2266	38.3301	-100.128	-79.9866	-60.0586	-40.0391	-19.928	-30.5176	20.0806	40.0391	60.0281	80.0476	100.098
123.7	-21.8506	-18.1274	-13.4277	-6.95801	0	6.28662	12.6953	19.4702	23.9258	32.1045	38.269	-100.098	-80.0476	-60.1196	-40.0391	-20.0195	0	19.9585	40.0696	60.0586	80.0781	100.128
123.8	-21.7895	-18.2495	-13.3667	-7.08008	0	6.22559	12.6953	19.4092	23.8647	32.0435	38.3911	-100.128	-80.0171	-60.0586	-40.0391	-20.0806	30.5176	20.0195	40.0391	60.0891	80.0476	100.159
123.9	-21.7895	-18.3105	-13.2446	-7.14111	0	6.22559	12.8174	19.4702	23.9258	32.1045	38.5132	-100.128	-80.0781	-60.0891	-40.0696	-20.05	30.5176	20.0195	40.0085	60.0586	80.0476	100.098
124	-21.8506	-18.3716	-13.1836	-7.08008	-0.0610352	6.28662	12.9395	19.5312	23.9868	32.1655	38.5742	-100.128	-80.0781	-60.0586	-40.0391	-20.0195	0	20.05	39.978	60.0891	80.0781	100.128
124.1	-21.7285	-18.4326	-13.0615	-7.01904	-0.183105	6.28662	13.0005	19.5312	23.9258	32.2266	38.5742	-100.067	-80.1392	-60.0891	-40.1001	-20.0195	61.0352	20.0195	40.0085	60.0586	80.0781	100.128
124.2	-21.6675	-18.4937	-13.0615	-6.89697	-0.305176	6.34766	13.0615	19.5312	23.8647	32.4097	38.6353	-100.067	-80.0781	-60.1196	-40.0391	-20.0195	0	20.05	40.0085	60.0586	80.0476	100.067
124.3	-21.6675	-18.5547	-12.9395	-6.89697	-0.366211	6.34766	13.1226	19.5923	23.7427	32.5928	38.6353	-100.128	-80.0781	-60.0586	-39.978	-19.989	0	19.989	40.0696	60.0586	80.0476	100.128
124.4	-21.7285	-18.6157	-12.8174	-6.89697	-0.305176	6.34766	13.0615	19.5923	23.5596	32.6538	38.6353	-100.128	-80.0781	-60.0586	-40.0391	-19.9585	0	19.9585	40.0391	60.0281	80.0171	100.128
124.5	-21.8506	-18.6157	-12.6343	-6.95801	-0.183105	6.22559	12.9395	19.5312	23.4375	32.5928	38.5132	-100.128	-80.0781	-60.0586	-40.0085	-20.0195	30.5176	19.989	40.0696	60.0281	80.0781	100.098
124.6	-21.9116	-18.5547	-12.6343	-7.01904	-0.12207	6.16455	12.8174	19.4092	23.4375	32.5928	38.4521	-100.128	-80.0781	-59.9976	-40.0696	-20.05	61.0352	19.9585	40.0696	60.0586	80.0781	100.189
124.7	-21.9727	-18.4937	-12.6953	-7.01904	-0.183105	6.10352	12.6953	19.2871	23.4375	32.5317	38.4521	-100.098	-80.1086	-60.0586	-40.0085	-20.0195	91.5527	20.0195	40.0391	60.0281	80.1392	100.189
124.8	-21.9727	-18.3716	-12.8784	-7.01904	-0.305176	6.10352	12.6953	19.2871	23.5596	32.3486	38.4521	-100.098	-80.0781	-60.0586	-40.0696	-19.9585	91.5527	19.989	40.0391	60.0281	80.1392	100.098
124.9	-22.0947	-18.3105	-13.0005	-7.01904	-0.488281	6.10352	12.7563	19.2261	23.6816	32.2876	38.4521	-100.037	-80.0781	-60.0586	-40.0391	-19.9585	30.5176	20.0195	39.978	60.0586	80.1086	100.128
125	-22.1558	-18.3105	-13.1226	-7.08008	-0.549316	6.16455	12.8784	19.165	23.8037	32.2266	38.4521	-100.098	-80.1086	-60.0281	-40.0696	-19.928	0	19.9585	40.0391	60.0891	80.0476	100.098
125.1	-22.2168	-18.3716	-13.1836	-7.26318	-0.549316	6.16455	12.8784	19.2261	23.8647	32.2876	38.3911	-100.128	-80.1697	-60.0586	-40.0391	-19.989	0	19.9585	40.0696	60.0281	80.0171	100.098
125.2	-22.2168	-18.5547	-13.1226	-7.26318	-0.488281	6.16455	12.8174	19.2871	23.9258	32.4097	38.3911	-100.128	-80.1392	-59.9976	-39.9475	-20.0195	-30.5176	20.0195	40.1001	60.0586	80.0476	100.159
125.3	-22.2778	-18.6157	-13.1226	-7.26318	-0.427246	6.16455	12.7563	19.4092	23.9258	32.4707	38.3911	-100.128	-80.2002	-60.0586	-40.0391	-19.989	0	19.989	39.978	60.0586	80.1086	100.159
125.4	-22.2778	-18.6157	-13.1226	-7.20215	-0.366211	6.10352	12.6953	19.5923	23.9258	32.5928	38.3911	-100.128	-80.0476	-59.9976	-40.1001	-20.0195	61.0352	20.1111	40.0696	60.1196	80.1086	100.159
125.5	-22.3389	-18.4326	-13.1836	-7.08008	-0.244141	6.10352	12.6953	19.7754	23.8647	32.6538	38.3911	-100.037	-80.1392	-60.0281	-40.1001	-19.9585	-30.5176	20.0195	40.0696	60.0891	80.1392	100.159
125.6	-22.2778	-18.2495	-13.1226	-7.08008	-0.183105	6.04248	12.6953	19.9585	23.8647	32.7148	38.4521	-100.037	-80.0781	-60.0586	-40.0696	-19.989	30.5176	19.989	40.0391	60.0586	80.1086	100.098
125.7	-22.2168	-18.0664	-13.0005	-6.95801	-0.12207	5.98144	12.6953	20.0195	23.9258	32.8369	38.5132	-100.128	-80.1392	-60.0891	-40.0696	-19.989	0	20.0195	40.0391	60.0586	80.0781	100.098
125.8	-22.1558	-17.9443	-12.9395	-6.89697	-0.12207	6.04248	12.5732	19.8975	23.9868	32.8369	38.6353	-100.159	-80.1086	-59.9976	-40.0085	-19.9585	30.5176	20.0806	40.1001	60.0586	80.0781	100.128
125.9	-22.1558	-17.8833	-12.9395	-6.89697	-0.12207	6.04248	12.5732	19.7754	24.0479	32.959	38.6963	-100.159	-80.1086	-60.0281	-40.0696	-20.0195	30.5176	19.989	40.0391	60.0586	80.0781	100.067
126	-22.2168	-17.8833	-12.9395	-6.89697	-0.12207	5.98144	12.5732	19.5923	24.0479	33.02	38.6353	-100.159	-80.1392	-59.967	-40.0696	-19.989	-30.5176	20.0806	40.1001	60.0891	80.1086	100.128
126.1	-22.2778	-17.9443	-12.9395	-7.01904	-0.12207	5.92041	12.6953	19.4702	23.9868	33.02	38.5132	-100.159	-80.1086	-60.0586	-40.0085	-19.989	-30.5176	19.989	40.0696	60.1196	80.0476	100.067
126.2	-22.3999	-18.0664	-13.0005	-7.14111	-0.0610352	5.92041	12.7563	19.3481	23.9258	33.02	38.4521	-100.159	-80.0781	-59.9976	-40.1001	-20.0195	0	20.0806	39.978	60.1196	80.1392	100.128
126.3	-22.4609	-18.1274	-13.0005	-7.20215	0	6.04248	12.8174	19.3481	23.9258	32.8979	38.5132	-100.189	-80.0476	-60.0586	-40.0391	-20.0195	-30.5176	20.0195	39.978	60.0891	80.0781	100.006
126.4	-22.4609	-18.1274	-13.0005	-7.14111	0	6.16455	12.8174	19.4092	23.8647	32.8369	38.6353	-100.098	-80.0476	-60.0281	-40.0391	-20.0806	30.5176	20.0806	40.0391	60.0586	80.1086	100.128
126.5	-22.4609	-18.0664	-13.0615	-7.08008	-0.12207	6.22559	12.8784	19.4702	23.8647	32.7148	38.7573	-100.098	-80.0781	-60.0586	-40.0391	-20.0195	0	19.989	40.0085	60.0586	80.0781	100.067
126.6	-22.3999	-18.0664	-13.0005	-7.14111	-0.305176	6.28662	12.8784	19.5923	23.9258	32.5928	38.8184	-100.159	-80.1086	-60.0281	-40.0696	-19.928	30.5176	19.989	40.0085	60.1196	80.0476	100.098
126.7	-22.2778	-18.0054	-13.0005	-7.14111	-0.427246	6.28662	12.8174	19.6533	23.9258	32.4707	38.8794	-100.128	-80.0781	-60.0586	-40.0391	-19.9585	0	20.0195	40.0391	60.0586	80.1086	100.067
126.8	-22.2168	-18.0054	-12.9395	-7.08008	-0.488281	6.34766	12.6953	19.6533	23.9868	32.4097	38.8184	-100.159	-80.1086	-60.0891	-40.0696	-19.9585	30.5176	19.9585	40.0085	60.1196	80.0476	100.128
126.9	-22.0947	-18.0054	-12.9395	-7.01904	-0.488281	6.34766	12.5732	19.5923	24.0479	32.4097	38.7573	-100.159	-80.0781	-60.0281	-40.0391	-20.0195	-30.5176	20.0195	39.978	60.1196	80.0476	100.128
127	-21.9727	-18.0054	-12.9395	-6.89697	-0.427246	6.46973	12.4512	19.4702	24.0479	32.5317	38.7573	-100.128	-80.0781	-60.1196	-40.0085	-20.05	0	20.0195	40.0085	60.0891	80.0781	100.128
127.1	-21.8506	-18.0054	-12.9395	-6.83594	-0.427246	6.53076	12.3291	19.2871	24.0479	32.5928	38.7573	-100.067	-80.0476	-60.0281	-40.0391	-20.0195	0	20.0195	40.0391	60.1196	80.1086	100.159
127.2	-21.7285	-18.0664	-12.8784	-6.7749	-0.305176	6.5918	12.3291	19.104	24.0479	32.7148	38.7573	-100.159	-80.0476	-60.0891	-40.0391	-20.0195	61.0352	20.0195	39.978	60.0891	80.1086	100.159
127.3	-21.6675	-18.1274	-12.8784	-6.7749	-0.244141	6.5918	12.5122	19.104	24.0479	32.7148	38.6963	-100.128	-80.0781	-60.0281	-40.0391	-20.05	0	20.05	39.978	60.0891	80.0781	100.159
127.4	-21.7895	-18.1274	-12.9395	-6.83594	-0.183105	6.5918	12.6953	19.165	23.9258	32.7148	38.6353	-100.159	-80.1392	-60.0891	-40.0391	-19.9585	30.5176	19.989	39.978	60.0891	80.1392	100.128
127.5	-22.0337	-18.1885	-13.0615	-6.95801	-0.183105	6.46973	12.8174	19.2261	23.7427	32.7759	38.5132	-100.128	-80.1086	-60.0891	-40.1001	-20.0195	30.5176	19.989	40.0696	60.0891	80.1392	100.098
127.6	-22.2168	-18.1885	-13.1836	-7.08008	-0.183105	6.34766	12.8174	19.4092	23.5596	32.8369	38.3911	-100.128	-80.1086	-60.0586	-40.0391	-19.9585	30.5176	19.989	39.978	60.0586	80.0781	100.128
127.7	-22.2778	-18.1885	-13.2446	-7.14111	-0.12207	6.22559	12.8174	19.5312	23.4375	32.8369	38.3911	-100.159	-80.0781	-60.0281	-40.0391	-19.928	0	20.0195	40.0391	60.0586	79.9866	100.098
127.8	-22.1558	-18.1885	-13.2446	-7.08008	-0.12207	6.10352	12.8174	19.6533	23.4375	32.7759	38.3911	-100.098	-80.1086	-60.0891	-40.0391	-20.0195	0	20.0195	40.0696	60.0586	80.0476	100.128
127.9	-22.0337	-18.2495	-13.2446	-7.01904	-0.12207	6.04248	12.7563	19.7144	23.4985	32.6538	38.4521	-100.128	-80.0476	-60.0586	-40.0696	-20.0195	61.0352	20.05	39.978	60.0891	80.0476	100.128
128	-21.9116	-18.2495	-13.3057	-6.95801	-0.183105	6.10352	12.7563	19.7144	23.6206	32.5317	38.4521	-100.128	-80.1086	-60.0586	-40.1306	-19.9585	61.0352	20.05	39.978	60.0891	80.1392	100.159
128.1	-21.9116	-18.2495	-13.2446	-6.95801	-0.183105	6.10352	12.6953	19.6533	23.8037	32.5317	38.3911	-100.128	-80.0781	-60.0586	-40.0696	-19.989	0	20.0806	40.0085	60.0891	80.1086	100.159
128.2	-21.9727	-18.3105	-13.1836	-7.01904	-0.244141	6.10352	12.6953	19.6533	23.9868	32.6538	38.3301	-100.128	-80.0781	-60.0586	-40.1001	-19.9585	30.5176	20.0195	40.0085	60.0586	80.0781	100.098
128.3	-22.0337	-18.3105	-13.0005	-6.89697	-0.244141	6.10352	12.6343	19.5923	24.1089	32.6538	38.3301	-100.159	-80.1392	-60.0586	-40.0391	-19.9585	0	20.0195	40.0085	60.0281	80.0781	100.189
128.4	-22.0337	-18.3716	-12.8784	-6.7749	-0.183105	6.10352	12.5732	19.5923	24.1699	32.5317	38.4521	-100.128	-80.0781	-60.0281	-40.0696	-20.0195	30.5176	20.05	40.0696	60.1196	80.1392	100.128
128.5	-21.9727	-18.3716	-12.8784	-6.71387	-0.12207	6.10352	12.6343	19.5923	24.1089	32.3486	38.5742	-100.159	-80.1392	-60.0586	-40.0696	-19.9585	30.5176	20.0195	40.1001	60.0586	80.0476	100.128
128.6	-21.8506	-18.3105	-12.9395	-6.7749	-0.0610352	6.16455	12.7563	19.5923	23.9868	32.2876	38.5742	-100.159	-80.0781	-59.967	-40.0391	-19.989	30.5176	20.05	40.0696	60.0891	80.0171	100.128
128.7	-21.7895	-18.2495	-13.0005	-6.89697	0	6.28662	12.8174	19.5312	23.8037	32.3486	38.5742	-100.128	-80.0781	-60.0586	-40.1001	-19.989	30.5176	20.0195	40.0391	60.0891	80.0781	100.159
128.8	-21.8506	-18.1885	-13.0615	-7.08008	-0.0610352	6.34766	12.7563	19.5312	23.7427	32.4097	38.5742	-100.159	-80.0781	-60.0281	-40.1001	-20.0195	61.0352	20.05	40.0085	60.1196	80.1392	100.098
128.9	-22.0337	-18.1885	-13.1226	-7.20215	-0.244141	6.46973	12.6343	19.4702	23.7427	32.4097	38.5742	-100.128	-80.0781	-60.0586	-40.1001	-19.989	30.5176	19.989	40.0391	60.1501	80.1086	100.159
129	-22.2168	-18.1885	-13.0615	-7.20215	-0.427246	6.46973	12.5732	19.4092	23.7427	32.3486	38.5742	-100.159	-80.0476	-60.0891	-40.0391	-20.0195	-30.5176	20.05	39.978	60.0891	80.0781	100.128
129.1	-22.2168	-18.2495	-13.0615	-7.08008	-0.610352	6.46973	12.5122	19.4092	23.7427	32.2876	38.5742	-100.189	-80.1086	-60.0586	-40.1001	-19.9585	61.0352	19.9585	40.0696	60.0586	80.0476	100.159
129.2	-22.2778	-18.2495	-13.1226	-6.95801	-0.671387	6.40869	12.5122	19.3481	23.7427	32.2876	38.5742	-100.128	-80.1392	-59.967	-40.0696	-19.9585	30.5176	20.0195	40.0085	59.9976	80.1392	100.128
129.3	-22.2778	-18.1885	-13.0615	-6.83594	-0.671387	6.46973	12.5732	19.3481	23.8037	32.2266	38.5742	-100.189	-80.1086	-59.9976	-40.0391	-19.9585	30.5176	20.05	40.0391	60.0586	80.1697	100.159
129.4	-22.2778	-18.1274	-13.0005	-6.83594	-0.610352	6.46973	12.5732	19.4092	23.8037	32.2266	38.6353	-100.159	-80.1392	-59.967	-40.0696	-19.9585	30.5176	20.0195	40.0391	60.0586	80.0781	100.159
129.5	-22.2168	-18.1274	-13.0005	-6.89697	-0.427246	6.46973	12.5732	19.4702	23.8037	32.1655	38.6353	-100.189	-80.0781	-60.0281	-40.0696	-20.05	30.5176	20.0806	40.0391	60.1196	80.0476	100.098
129.6	-22.2778	-18.1274	-13.0005	-6.95801	-0.305176	6.40869	12.4512	19.5312	23.8037	32.2266	38.6963	-100.098	-80.0781	-59.9976	-40.1001	-19.9585	-30.5176	20.0195	39.978	60.0891	80.0781	100.159
129.7	-22.3999	-18.1885	-13.0615	-6.95801	-0.183105	6.28662	12.4512	19.5923	23.6816	32.3486	38.6963	-100.128	-80.0476	-60.0586	-40.1001	-20.0195	0	20.0806	39.978	60.0891	80.1392	100.159
129.8	-22.4609	-18.1885	-13.1226	-6.95801	-0.183105	6.10352	12.4512	19.6533	23.6816	32.4097	38.6963	-100.128	-80.0781	-60.0281	-40.1001	-19.928	30.5176	20.0195	39.978	60.1501	80.1392	100.159
129.9	-22.3999	-18.1274	-13.1226	-6.95801	-0.183105	5.85937	12.4512	19.5923	23.6206	32.5317	38.6353	-100.189	-80.1697	-60.0586	-40.0696	-19.9585	61.0352	20.05	39.978	60.0891	80.1392	100.128
130	-22.3389	-18.0054	-13.1226	-6.95801	-0.183105	5.7373	12.5122	19.5312	23.6816	32.5317	38.5742	-100.159	-80.1086	-60.0281	-40.0085	-19.989	61.0352	20.0195	40.0085	60.1196	80.1392	100.067
130.1	-22.2168	-17.8833	-13.0615	-6.89697	-0.183105	5.7373	12.5122	19.4092	23.8037	32.5317	38.5132	-100.128	-80.0781	-60.0281	-40.0391	-20.05	30.5176	20.05	40.0696	60.1196	80.0781	100.098
130.2	-22.0947	-17.7002	-13.1226	-6.83594	-0.244141	5.92041	12.5732	19.3481	23.9258	32.4707	38.5742	-100.189	-80.1086	-59.9976	-40.0391	-20.05	0	20.0806	40.0085	60.1501	80.1392	100.128
130.3	-22.0337	-17.6392	-13.2446	-6.89697	-0.427246	6.10352	12.6953	19.3481	23.9868	32.4097	38.5742	-100.189	-80.0781	-59.9976	-40.0391	-20.05	-30.5176	20.0806	40.0391	60.1196	80.0781	100.128
130.4	-21.9727	-17.7002	-13.3057	-6.89697	-0.488281	6.22559	12.7563	19.4702	23.9258	32.4097	38.5742	-100.159	-80.0171	-59.9976	-40.0696	-20.0195	30.5176	20.0806	40.0391	60.0891	80.0171	100.098
130.5	-22.0337	-17.8833	-13.4277	-6.89697	-0.427246	6.28662	12.6953	19.4092	23.8647	32.2876	38.5742	-100.128	-80.0781	-60.0891	-40.0696	-20.0195	61.0352	20.05	39.978	60.1501	80.1086	100.098
130.6	-22.0337	-18.0054	-13.4888	-6.83594	-0.305176	6.28662	12.6953	19.4092	23.8647	32.1655	38.6353	-100.098	-80.1392	-60.0281	-40.0391	-20.05	30.5176	20.0195	40.0085	60.0281	80.1086	100.098
130.7	-22.0947	-18.1274	-13.3667	-6.7749	-0.12207	6.16455	12.6953	19.4092	23.9258	32.0435	38.6963	-100.067	-80.0781	-60.0586	-40.1001	-20.0195	30.5176	19.989	40.0085	60.0281	80.0781	100.067
130.8	-22.0947	-18.1274	-13.1836	-6.89697	-0.0610352	6.10352	12.6953	19.4092	24.0479	31.9824	38.8184	-100.067	-80.1697	-60.1196	-40.0391	-19.989	30.5176	19.9585	40.0391	59.9976	80.0781	100.098
130.9	-22.0947	-18.1274	-13.0615	-7.01904	-0.12207	5.98144	12.7563	19.5312	24.0479	31.9214	38.8794	-100.159	-80.1086	-60.0586	-39.978	-20.0195	61.0352	20.0195	40.0085	60.0891	80.1392	100.067
131	-22.0947	-18.1274	-12.9395	-7.08008	-0.183105	6.04248	12.6953	19.6533	24.0479	31.8603	38.8184	-100.128	-80.0781	-60.0586	-40.0696	-19.989	30.5176	19.989	40.0085	60.0586	80.0476	100.128
131.1	-22.0947	-18.0664	-12.8784	-7.08008	-0.244141	6.10352	12.6343	19.7144	23.9868	31.7993	38.7573	-100.159	-80.0476	-60.0586	-40.0391	-20.0195	61.0352	20.0195	40.0085	60.0891	80.0476	100.128
131.2	-22.1558	-18.0054	-12.8174	-7.08008	-0.305176	6.22559	12.6343	19.7144	23.9258	31.7993	38.8184	-100.189	-80.0781	-60.0891	-40.0696	-19.989	0	20.0195	40.0085	60.0586	80.0781	100.128
131.3	-22.1558	-18.0054	-12.8174	-7.08008	-0.366211	6.34766	12.6953	19.6533	23.8647	31.8603	38.8184	-100.128	-80.1086	-60.0586	-40.0696	-19.989	0	20.0195	39.978	60.0891	80.0476	100.128
131.4	-22.2168	-17.9443	-12.8174	-7.01904	-0.427246	6.34766	12.6953	19.5312	23.8647	31.8603	38.8794	-100.128	-80.0781	-60.1196	-40.0391	-20.0195	30.5176	19.989	39.978	60.0891	80.0476	100.128
131.5	-22.2778	-17.9443	-12.8784	-6.95801	-0.427246	6.34766	12.7563	19.3481	23.9258	31.8603	38.8794	-100.128	-80.1086	-60.0586	-40.0391	-19.9585	61.0352	19.9585	39.9475	60.0586	80.0476	100.22
131.6	-22.3999	-17.8833	-12.9395	-6.95801	-0.488281	6.40869	12.8174	19.3481	24.0479	31.9214	38.8184	-100.098	-80.1086	-60.0281	-40.0391	-19.9585	61.0352	19.928	40.0696	60.0281	80.0781	100.159
131.7	-22.583	-17.8223	-13.0005	-6.95801	-0.488281	6.34766	12.8174	19.3481	24.1089	31.9824	38.6963	-100.128	-80.1697	-60.0586	-40.0391	-19.928	61.0352	19.989	40.1001	60.0586	80.0781	100.159
131.8	-22.644	-17.8223	-13.0615	-6.95801	-0.488281	6.34766	12.8174	19.4702	24.1699	31.9824	38.6353	-100.159	-80.1086	-59.9976	-40.1001	-20.0195	0	20.0806	40.0696	60.0891	80.0476	100.128
131.9	-22.644	-17.7002	-13.0615	-7.01904	-0.366211	6.34766	12.8174	19.5923	24.1699	31.9824	38.5742	-100.128	-80.0781	-60.0586	-40.0696	-19.9585	0	20.0195	40.0391	60.0586	80.0476	100.128
132	-22.583	-17.6392	-13.0615	-7.01904	-0.244141	6.34766	12.8784	19.7144	24.1699	31.9214	38.5132	-100.159	-80.0781	-60.0586	-40.0391	-19.989	-30.5176	20.0195	40.0391	60.0586	80.0781	100.037
132.1	-22.4609	-17.6392	-13.0615	-7.01904	-0.12207	6.34766	12.8784	19.7144	24.1089	31.7993	38.5132	-100.159	-80.1086	-60.0281	-40.0696	-20.0195	30.5176	19.989	39.978	60.0891	80.0476	100.159
132.2	-22.3389	-17.6392	-13.0615	-6.95801	0	6.28662	12.8784	19.7144	24.0479	31.8603	38.5132	-100.159	-80.0476	-60.0586	-40.0391	-20.0195	0	20.0195	39.978	60.0891	80.0171	100.189
132.3	-22.2168	-17.6392	-13.0615	-6.95801	0.0610352	6.22559	12.8174	19.6533	23.9868	31.9824	38.5742	-100.098	-80.0781	-60.0586	-40.0696	-19.989	0	19.989	40.0391	60.0586	80.1392	100.128
132.4	-22.1558	-17.6392	-13.0005	-6.95801	0	6.16455	12.7563	19.4702	23.9868	32.1045	38.6353	-100.128	-80.1392	-60.0586	-40.0391	-19.9585	61.0352	20.0195	40.0391	60.0281	80.1086	100.128
132.5	-22.0947	-17.6392	-13.0005	-7.01904	-0.183105	6.10352	12.7563	19.3481	23.9868	32.2876	38.8184	-100.159	-80.1086	-60.1196	-40.1306	-19.989	-30.5176	19.9585	40.0085	60.0891	80.0476	100.128
132.6	-22.0337	-17.7002	-13.0005	-7.08008	-0.305176	6.16455	12.7563	19.2871	24.0479	32.4097	39.0015	-100.189	-80.0781	-60.0281	-40.0391	-19.989	-61.0352	19.989	40.0696	60.0891	80.0476	100.128
132.7	-21.9727	-17.6392	-12.9395	-7.01904	-0.305176	6.16455	12.8174	19.2261	24.1699	32.5317	39.0625	-100.159	-80.1392	-60.0281	-39.978	-20.0195	-61.0352	20.0195	40.0391	60.0586	80.0171	100.037
132.8	-21.8506	-17.5781	-12.8784	-6.95801	-0.183105	6.22559	12.8174	19.2871	24.292	32.5317	39.0625	-100.189	-80.1086	-60.0586	-40.0696	-20.0195	0	19.989	40.0696	60.1501	80.0171	100.098
132.9	-21.6675	-17.5781	-12.8784	-6.89697	-0.12207	6.34766	12.8174	19.3481	24.292	32.4707	39.1235	-100.128	-80.0476	-59.9976	-40.0391	-20.05	-30.5176	20.0195	40.0085	60.1196	80.0781	100.159
133	-21.6064	-17.6392	-13.0005	-6.89697	-0.0610352	6.46973	12.7563	19.4702	24.231	32.5317	39.1235	-100.098	-80.0781	-60.0281	-40.0696	-19.989	30.5176	20.0195	39.978	60.1501	80.1086	100.098
133.1	-21.6064	-17.7612	-13.1836	-6.89697	-0.12207	6.53076	12.6953	19.5312	24.1699	32.5928	39.1846	-100.098	-80.0781	-60.0586	-40.0391	-19.9585	0	19.989	40.0391	60.1196	80.0171	100.128
133.2	-21.6064	-17.8223	-13.3667	-6.83594	-0.12207	6.5918	12.5732	19.5312	24.1089	32.5928	39.1846	-100.128	-80.0781	-60.0891	-40.0391	-20.05	-30.5176	20.0806	40.0391	60.0891	80.0476	100.098
133.3	-21.6064	-17.8833	-13.3667	-6.7749	-0.12207	6.65283	12.5122	19.5923	24.0479	32.4097	39.1846	-100.128	-80.0781	-60.0891	-39.978	-20.0195	0	20.0195	40.0391	60.0586	80.0476	100.098
133.4	-21.6675	-17.9443	-13.3667	-6.71387	-0.12207	6.65283	12.6343	19.6533	24.0479	32.2266	39.1235	-100.159	-80.1086	-59.9976	-39.978	-20.0806	0	19.928	40.0696	60.0891	80.0476	100.098
133.5	-21.7895	-18.0054	-13.3057	-6.71387	-0.12207	6.5918	12.6953	19.6533	24.0479	32.1045	39.0015	-100.128	-80.0476	-60.0281	-39.978	-20.0806	0	19.989	40.1001	60.0891	80.0476	100.098
133.6	-21.9116	-18.0664	-13.4277	-6.71387	-0.12207	6.53076	12.8174	19.5923	24.0479	32.1045	38.8184	-100.128	-80.0476	-60.0891	-40.0391	-20.0806	0	20.0806	40.0085	60.0891	80.0781	100.128
133.7	-21.9116	-18.0664	-13.4888	-6.7749	-0.183105	6.46973	12.8784	19.5312	24.1699	32.2266	38.6353	-100.128	-80.0476	-60.0281	-40.0696	-20.0195	0	20.0195	40.0391	60.1196	80.0781	100.067
133.8	-21.9116	-18.0664	-13.4277	-6.7749	-0.183105	6.40869	12.9395	19.5312	24.231	32.4097	38.5132	-100.098	-79.9561	-60.0891	-40.0391	-20.05	-30.5176	20.05	40.0391	60.0891	80.0781	100.037
133.9	-21.9116	-18.0664	-13.2446	-6.7749	-0.183105	6.34766	12.8784	19.5923	24.231	32.4097	38.3911	-100.098	-80.0476	-60.1807	-40.0696	-19.989	-30.5176	19.989	40.0085	60.0891	80.1086	100.098
134	-21.9727	-18.1274	-13.1226	-6.83594	-0.183105	6.28662	12.8174	19.6533	24.231	32.3486	38.3911	-100.098	-80.0476	-60.0891	-40.0085	-20.05	61.0352	19.989	40.0696	60.0586	80.0781	100.067
134.1	-21.9727	-18.2495	-13.1836	-6.83594	-0.244141	6.22559	12.7563	19.5923	24.1699	32.3486	38.4521	-100.067	-80.0781	-60.0281	-39.978	-20.0195	-30.5176	19.9585	40.0085	60.0281	80.0781	100.128
134.2	-22.0337	-18.3105	-13.2446	-6.83594	-0.244141	6.16455	12.6953	19.5312	24.1699	32.4097	38.5132	-100.128	-80.0781	-60.0891	-40.0391	-19.989	0	19.9585	40.0696	60.0586	80.1086	100.128
134.3	-22.1558	-18.3105	-13.2446	-6.7749	-0.244141	6.16455	12.6343	19.4092	24.292	32.4707	38.5742	-100.098	-80.0476	-60.0891	-40.0391	-20.05	30.5176	19.989	40.0391	60.0281	80.0781	100.159
134.4	-22.2168	-18.3105	-13.1836	-6.71387	-0.12207	6.28662	12.5732	19.3481	24.353	32.4707	38.6353	-100.128	-80.0476	-60.1196	-40.0696	-20.0195	0	19.989	40.0085	60.0586	80.0476	100.128
134.5	-22.2778	-18.1885	-13.0615	-6.71387	-0.0610352	6.40869	12.5122	19.3481	24.292	32.4707	38.6963	-100.128	-80.0781	-60.0891	-39.978	-20.0195	61.0352	20.0195	39.978	60.0586	80.0781	100.098
134.6	-22.2778	-18.0664	-13.0005	-6.7749	-0.12207	6.46973	12.4512	19.4092	24.1699	32.4707	38.7573	-100.098	-80.0476	-60.1196	-40.0696	-20.0195	0	20.0195	40.0391	60.0891	80.0171	100.098
134.7	-22.2168	-18.0054	-13.0615	-6.89697	-0.183105	6.46973	12.3901	19.4702	24.0479	32.5317	38.6963	-100.128	-80.0476	-60.0891	-40.0696	-19.928	61.0352	19.989	40.1001	60.0281	80.0781	100.128
134.8	-22.2168	-18.0664	-13.1836	-7.01904	-0.183105	6.34766	12.3291	19.4702	23.9868	32.5928	38.5742	-100.067	-80.0476	-60.0891	-40.0391	-19.989	0	19.989	40.0696	60.0586	80.1392	100.098
134.9	-22.2778	-18.0664	-13.2446	-6.95801	-0.183105	6.22559	12.4512	19.4702	23.9258	32.7759	38.4521	-100.098	-80.1086	-60.0891	-40.0696	-20.0195	30.5176	19.9585	40.1001	60.0281	80.1086	100.159
135	-22.3389	-18.1274	-13.1836	-6.95801	-0.244141	6.10352	12.5122	19.5312	23.9868	32.8369	38.5132	-100.067	-80.1086	-60.0891	-40.0391	-19.989	30.5176	19.989	40.1001	59.9976	80.1392	100.25
135.1	-22.4609	-18.1885	-13.1226	-6.95801	-0.305176	6.04248	12.5122	19.5923	24.0479	32.8979	38.5742	-100.128	-80.1086	-60.1196	-40.0391	-20.0195	0	19.9585	40.0696	60.0281	80.0476	100.159
135.2	-22.4609	-18.2495	-13.0615	-7.01904	-0.305176	5.98144	12.4512	19.5923	24.0479	32.8369	38.6963	-100.128	-80.0171	-60.0586	-40.0391	-19.989	-30.5176	20.0195	40.1001	59.9976	80.0171	100.159
135.3	-22.4609	-18.3105	-13.1226	-7.08008	-0.305176	6.04248	12.3291	19.6533	24.0479	32.7148	38.8794	-100.128	-80.0781	-60.0891	-40.0696	-19.989	-30.5176	19.989	40.0696	60.0586	80.0476	100.128
135.4	-22.3999	-18.3105	-13.2446	-7.08008	-0.183105	6.16455	12.2681	19.6533	23.9868	32.5928	38.8794	-100.067	-80.0476	-60.0281	-40.1001	-19.989	-30.5176	19.989	40.0696	60.0586	80.0476	100.128
135.5	-22.3999	-18.2495	-13.3057	-6.95801	-0.0610352	6.28662	12.3291	19.5312	24.0479	32.5928	38.6963	-100.098	-80.1086	-60.1196	-40.0696	-19.9585	30.5176	19.9585	40.0696	60.0281	80.0476	100.128
135.6	-22.522	-18.0664	-13.3667	-6.89697	0	6.28662	12.3901	19.4702	24.1089	32.6538	38.3301	-100.067	-80.0781	-60.0891	-40.0696	-19.9585	30.5176	19.989	40.0085	60.0891	80.1392	100.159
135.7	-22.7051	-17.9443	-13.4277	-6.7749	0	6.34766	12.4512	19.3481	24.1089	32.7148	37.9639	-100.037	-80.1392	-60.1196	-40.0696	-19.989	0	19.9585	40.0696	60.0586	80.1086	100.128
135.8	-22.7661	-17.8223	-13.5498	-6.7749	0	6.46973	12.5122	19.2871	24.1089	32.7759	37.6587	-100.098	-80.0476	-60.0891	-39.978	-19.928	0	19.989	40.1306	60.0281	80.1392	100.128
135.9	-22.7661	-17.7612	-13.5498	-6.65283	-0.0610352	6.46973	12.5732	19.165	24.0479	32.8369	37.4756	-100.128	-80.1392	-60.0891	-40.0391	-19.9585	-30.5176	20.0195	40.0696	60.0586	80.0781	100.128
136	-22.7051	-17.7002	-13.4888	-6.5918	-0.0610352	6.53076	12.6343	19.165	23.9868	32.7759	37.4756	-100.128	-80.0476	-60.0586	-40.0391	-20.0195	-61.0352	19.989	40.1306	60.0281	80.0781	100.098
136.1	-22.522	-17.6392	-13.3667	-6.53076	-0.12207	6.46973	12.6953	19.2261	23.9868	32.6538	37.4145	-100.128	-80.1086	-60.0891	-40.0696	-20.0195	-30.5176	19.989	40.1001	60.0586	80.0476	100.128
136.2	-22.2778	-17.6392	-13.2446	-6.5918	-0.12207	6.46973	12.6953	19.2261	23.9258	32.5928	37.5366	-100.098	-80.0171	-60.0891	-40.0696	-20.05	-30.5176	20.0195	40.0696	60.0281	80.0781	100.128
136.3	-22.0337	-17.6392	-13.1836	-6.65283	-0.0610352	6.40869	12.6343	19.2871	23.9258	32.5928	37.6587	-100.037	-80.0171	-60.0891	-40.1001	-19.989	0	19.989	40.0696	60.0891	80.0781	100.098
136.4	-21.9116	-17.6392	-13.1226	-6.71387	0	6.34766	12.6343	19.4092	23.9258	32.5928	37.7808	-100.098	-80.0781	-60.0586	-40.0391	-19.989	-30.5176	19.9585	40.0391	60.0586	80.0476	100.128
136.5	-21.8506	-17.7612	-13.1226	-6.71387	0	6.40869	12.6343	19.4092	23.9258	32.6538	37.7808	-100.098	-80.0171	-60.1196	-40.1001	-19.989	0	19.9585	40.0391	60.0586	80.1392	100.159
136.6	-21.7895	-17.8833	-13.1226	-6.71387	-0.183105	6.40869	12.6953	19.4702	23.9868	32.7148	37.7808	-100.098	-80.0476	-60.0891	-40.0391	-19.989	-30.5176	19.989	40.0391	60.0586	80.0781	100.128
136.7	-21.7895	-17.8833	-13.0615	-6.7749	-0.366211	6.46973	12.7563	19.4092	24.0479	32.7148	37.7197	-100.098	-80.0171	-60.0891	-40.0391	-20.0195	0	19.9585	40.1001	60.0281	80.0781	100.098
136.8	-21.8506	-17.8223	-13.1226	-6.95801	-0.488281	6.53076	12.7563	19.4092	24.1089	32.7148	37.5977	-100.128	-80.0781	-60.0891	-40.0085	-20.05	-30.5176	19.989	40.0696	60.0586	80.0781	100.098
136.9	-21.9116	-17.7612	-13.1836	-7.08008	-0.488281	6.40869	12.7563	19.4702	24.1089	32.6538	37.5366	-100.098	-80.0171	-60.0891	-40.1001	-20.05	-61.0352	19.989	40.0696	60.0586	80.0476	100.22
137	-22.0947	-17.7002	-13.3667	-7.20215	-0.427246	6.28662	12.6953	19.5923	24.1089	32.5928	37.5977	-100.067	-80.0476	-60.0586	-40.0696	-20.05	-91.5527	19.9585	40.0696	60.0586	80.0781	100.067
137.1	-22.2168	-17.7002	-13.4888	-7.20215	-0.427246	6.10352	12.6953	19.6533	24.0479	32.5928	37.7808	-100.098	-80.0171	-60.0586	-40.1001	-20.0195	-30.5176	19.9585	40.0391	60.0586	80.0476	100.128
137.2	-22.1558	-17.8223	-13.5498	-7.08008	-0.366211	6.10352	12.7563	19.6533	23.9868	32.6538	37.9639	-100.037	-80.0476	-60.1196	-40.0391	-19.989	0	19.989	40.0391	60.0586	80.1086	100.098
137.3	-22.1558	-17.9443	-13.5498	-6.95801	-0.305176	6.16455	12.6953	19.5923	24.0479	32.8369	38.0249	-100.067	-80.0171	-60.1501	-40.1001	-19.989	30.5176	20.05	39.978	60.0586	80.0781	100.128
137.4	-22.1558	-18.0664	-13.4888	-6.7749	-0.305176	6.22559	12.6953	19.5923	24.1699	32.8979	37.9639	-100.098	-80.0171	-60.1196	-40.0696	-19.9585	61.0352	19.9585	40.0391	60.0281	80.0781	100.067
137.5	-22.1558	-18.0664	-13.3057	-6.71387	-0.244141	6.34766	12.5732	19.5923	24.231	32.959	37.7808	-100.098	-80.0476	-60.0891	-40.0696	-19.989	30.5176	19.9585	40.0391	60.0586	80.1392	100.128
137.6	-22.0947	-17.9443	-13.1226	-6.7749	-0.244141	6.40869	12.4512	19.5312	24.1699	32.8369	37.6587	-100.098	-80.0171	-60.1501	-40.0391	-20.0195	0	19.9585	40.0391	59.9976	80.0781	100.159
137.7	-22.0337	-17.8833	-13.0615	-6.83594	-0.244141	6.46973	12.4512	19.4092	24.1699	32.6538	37.5977	-100.098	-80.0781	-60.0586	-40.1001	-20.0195	-30.5176	19.928	40.0391	60.0586	80.1086	100.128
137.8	-22.0947	-17.9443	-13.0615	-6.89697	-0.244141	6.46973	12.5122	19.3481	24.1089	32.6538	37.5977	-100.098	-80.0476	-60.0281	-40.0696	-19.989	-30.5176	19.9585	40.0696	60.0586	80.0476	100.128
137.9	-22.1558	-18.0054	-13.1226	-6.89697	-0.244141	6.40869	12.6343	19.3481	24.1089	32.7148	37.5977	-100.037	-80.0476	-60.0891	-40.1001	-19.989	-30.5176	19.989	40.1001	59.9976	80.0781	100.128
138	-22.2778	-18.0664	-13.2446	-6.95801	-0.183105	6.46973	12.6953	19.3481	24.0479	32.7759	37.5977	-100.098	-80.0476	-60.1196	-40.0391	-19.989	0	19.989	40.0696	60.0891	80.0781	100.128
138.1	-22.3999	-18.0054	-13.3667	-7.01904	-0.183105	6.46973	12.6343	19.2871	23.9868	32.8369	37.7197	-100.098	-80.0781	-60.1196	-40.0391	-19.9585	0	19.9585	40.1001	60.0586	80.0781	100.098
138.2	-22.522	-18.0054	-13.4888	-7.08008	-0.183105	6.40869	12.5732	19.2871	24.0479	32.8369	37.7808	-100.037	-80.1392	-60.1196	-40.0391	-19.9585	61.0352	19.989	40.0696	60.0281	80.0781	100.128
138.3	-22.522	-17.8833	-13.4888	-7.14111	-0.244141	6.28662	12.5732	19.3481	24.0479	32.8369	37.8418	-100.098	-80.1086	-60.1196	-40.0391	-19.9585	30.5176	19.989	40.0391	60.0281	80.1086	100.22
138.4	-22.4609	-17.8223	-13.4888	-7.08008	-0.305176	6.22559	12.6343	19.4092	23.9868	32.7759	37.9028	-100.128	-80.0781	-60.1196	-40.0391	-19.989	30.5176	19.9585	40.0696	60.0281	80.0781	100.189
138.5	-22.3389	-17.8833	-13.4277	-7.01904	-0.366211	6.16455	12.7563	19.4702	23.9868	32.7759	38.0859	-100.128	-80.0476	-60.1501	-40.0391	-20.05	-30.5176	19.928	40.0696	60.0281	80.0781	100.159
138.6	-22.2778	-17.9443	-13.3667	-6.95801	-0.305176	6.22559	12.7563	19.4702	23.9868	32.7759	38.208	-100.159	-80.0171	-60.0586	-40.0696	-19.989	-61.0352	19.989	40.1001	60.0891	80.0781	100.159
138.7	-22.2168	-18.0054	-13.4277	-6.89697	-0.0610352	6.22559	12.7563	19.4702	24.1089	32.7759	38.269	-100.128	-80.0476	-60.0281	-40.0696	-19.989	-61.0352	20.0195	40.0391	60.0281	80.0476	100.159
138.8	-22.2168	-18.0664	-13.5498	-6.89697	0.0610352	6.28662	12.6953	19.4702	24.1699	32.7148	38.269	-100.098	-80.0171	-60.0891	-40.0391	-19.9585	-30.5176	20.0195	40.0391	60.0281	80.0476	100.128
138.9	-22.1558	-18.0054	-13.6719	-6.83594	0.0610352	6.22559	12.6953	19.5923	24.231	32.7148	38.147	-100.067	-80.0781	-60.0891	-40.1001	-19.989	-30.5176	20.05	40.0391	60.0586	80.0781	100.128
139	-22.1558	-17.8833	-13.6719	-6.83594	0	6.22559	12.7563	19.6533	24.292	32.7148	38.0859	-100.128	-80.0476	-60.0891	-40.0391	-19.928	30.5176	19.989	40.0391	60.0586	80.0781	100.067
139.1	-22.1558	-17.7612	-13.6108	-6.83594	-0.244141	6.16455	12.8174	19.6533	24.292	32.7148	37.9639	-100.098	-80.1392	-60.0891	-40.0391	-19.989	-30.5176	19.9585	40.1001	60.0586	80.1086	100.128
139.2	-22.2168	-17.7002	-13.5498	-6.83594	-0.427246	6.16455	12.9395	19.5923	24.231	32.7148	37.8418	-100.128	-80.0781	-60.0891	-40.0696	-20.05	0	19.989	40.0696	59.9976	80.0781	100.22
139.3	-22.3999	-17.7002	-13.4888	-6.83594	-0.488281	6.22559	12.9395	19.4702	24.1699	32.7148	37.8418	-100.128	-80.0781	-60.0891	-40.0391	-19.989	0	20.05	40.0696	60.0281	80.0476	100.128
139.4	-22.522	-17.8223	-13.4888	-6.83594	-0.488281	6.22559	12.9395	19.4092	24.231	32.8369	37.8418	-100.159	-80.0781	-60.0586	-40.1306	-19.989	-30.5176	20.05	40.0696	60.0281	80.0476	100.159
139.5	-22.583	-17.9443	-13.4277	-6.83594	-0.427246	6.34766	12.8174	19.2871	24.292	32.8979	37.9028	-100.067	-80.0476	-60.0281	-40.1001	-20.0195	-30.5176	20.0195	40.0696	60.0891	80.0781	100.098
139.6	-22.583	-18.0054	-13.4277	-6.83594	-0.366211	6.34766	12.6953	19.3481	24.4141	32.8979	37.9028	-100.128	-80.0781	-60.1196	-40.0696	-19.989	0	19.989	40.1001	60.0891	80.0476	100.128
139.7	-22.522	-18.0054	-13.4277	-6.89697	-0.244141	6.28662	12.6343	19.4092	24.4141	32.8369	37.9028	-100.189	-80.0476	-60.0891	-40.0391	-19.9585	-30.5176	19.989	40.1001	60.1501	80.0781	100.098
139.8	-22.4609	-17.9443	-13.4277	-6.95801	-0.12207	6.28662	12.6343	19.4702	24.292	32.7759	37.9639	-100.098	-80.0171	-60.0586	-40.0391	-19.989	0	19.9585	39.978	60.0586	80.1392	100.128
139.9	-22.3999	-18.0054	-13.4277	-6.89697	0	6.34766	12.6343	19.4702	24.1699	32.7148	38.0859	-100.098	-80.0476	-60.0891	-40.0085	-19.928	30.5176	20.05	40.0391	60.0281	80.1392	100.128
140	-22.3999	-18.0664	-13.4277	-6.89697	0.0610352	6.46973	12.5732	19.4092	24.0479	32.7148	38.0859	-100.098	-80.0781	-60.0586	-40.0696	-20.0195	-30.5176	20.05	40.0391	60.0586	80.1086	100.128
140.1	-22.3999	-18.1274	-13.4277	-6.83594	0	6.53076	12.4512	19.4092	23.9868	32.7148	38.0859	-100.128	-80.0476	-60.0891	-40.0085	-20.1111	-30.5176	19.989	40.0391	59.9976	80.1086	100.098
140.2	-22.2778	-18.0664	-13.3667	-6.83594	0	6.53076	12.3901	19.4092	24.0479	32.8369	38.0249	-100.128	-80.0171	-60.1196	-40.0391	-20.0195	-61.0352	20.0195	40.0391	60.0586	80.0781	100.098
140.3	-22.2168	-18.0054	-13.3057	-6.95801	-0.183105	6.46973	12.3291	19.4702	24.1089	32.959	37.9028	-100.128	-80.0781	-60.0891	-40.0391	-20.05	0	19.989	40.0391	60.0586	80.0781	100.159
140.4	-22.1558	-18.0054	-13.3057	-7.01904	-0.366211	6.34766	12.3291	19.5312	24.1699	32.959	37.7808	-100.128	-80.0781	-60.0586	-40.0696	-20.0195	91.5527	19.989	40.0085	60.0891	80.1086	100.098
140.5	-22.0947	-18.0664	-13.3057	-7.01904	-0.488281	6.28662	12.5122	19.5312	24.231	32.959	37.7808	-100.098	-80.0781	-60.1196	-40.0085	-19.928	30.5176	19.989	40.0391	60.1501	80.0476	100.098
140.6	-22.0947	-18.0664	-13.3667	-6.95801	-0.366211	6.34766	12.7563	19.5312	24.231	32.959	37.7197	-100.067	-80.0781	-60.0891	-40.0696	-20.0195	0	20.05	39.978	60.0586	80.1086	100.067
140.7	-22.0947	-18.0664	-13.3057	-6.95801	-0.244141	6.40869	12.8784	19.4702	24.1089	32.8369	37.5977	-100.067	-80.0781	-60.0586	-39.978	-19.9585	61.0352	19.989	40.0391	60.1501	80.1392	100.128
140.8	-22.0337	-18.0664	-13.3057	-7.01904	-0.183105	6.28662	12.9395	19.4092	23.8037	32.7759	37.5366	-100.128	-80.0781	-60.1196	-40.0696	-20.0195	0	19.989	40.0696	60.0586	80.0781	100.189
140.9	-21.9727	-18.1885	-13.3667	-7.08008	-0.183105	6.16455	12.9395	19.3481	23.5596	32.6538	37.4756	-100.098	-80.0476	-60.1196	-40.0085	-19.989	-30.5176	20.0195	40.0085	60.0281	80.1392	100.128
141	-21.9116	-18.2495	-13.4888	-7.01904	-0.183105	6.10352	12.8784	19.3481	23.3154	32.5928	37.5366	-100.128	-80.1086	-60.1196	-40.0085	-20.0195	0	19.989	40.0696	60.0281	80.1086	100.128
141.1	-21.9116	-18.1885	-13.4888	-6.95801	-0.12207	6.10352	12.8174	19.4092	23.2544	32.5317	37.5366	-100.159	-80.0781	-60.0281	-40.0085	-20.05	30.5176	19.9585	40.0696	60.0586	80.0781	100.128
141.2	-21.9727	-18.1274	-13.4277	-6.7749	-0.183105	6.16455	12.6953	19.4702	23.1934	32.4707	37.5366	-100.128	-80.0476	-60.0891	-40.0696	-20.0195	0	20.0195	40.1306	60.0281	80.0781	100.189
141.3	-22.0337	-18.0054	-13.4888	-6.65283	-0.12207	6.16455	12.6343	19.5312	23.1323	32.5317	37.5366	-100.128	-80.0476	-60.0586	-40.1001	-19.989	30.5176	20.05	40.0085	60.1196	80.1086	100.159
141.4	-22.2168	-17.8833	-13.5498	-6.53076	0	6.16455	12.5732	19.5312	23.0713	32.5317	37.5366	-100.098	-80.0781	-60.1196	-40.0696	-19.9585	61.0352	19.8975	40.0696	60.0891	80.1086	100.098
141.5	-22.3389	-17.8223	-13.6108	-6.65283	0	6.16455	12.5732	19.5312	23.1934	32.5317	37.5977	-100.159	-80.0781	-60.1196	-40.0085	-19.989	0	19.989	40.0085	60.0891	80.0781	100.067
141.6	-22.3999	-17.8223	-13.6108	-6.89697	0.0610352	6.22559	12.5732	19.4702	23.3154	32.4707	37.5977	-100.098	-80.0781	-60.0586	-39.978	-19.989	30.5176	19.989	40.0391	60.0586	80.0781	100.128
141.7	-22.4609	-17.8223	-13.5498	-7.14111	0	6.22559	12.5732	19.3481	23.4375	32.4707	37.5366	-100.159	-80.1392	-60.0891	-40.0085	-20.0806	30.5176	19.9585	40.0696	59.9976	80.0781	100.159
141.8	-22.4609	-17.7612	-13.4888	-7.20215	-0.12207	6.16455	12.5732	19.2871	23.4985	32.5317	37.4756	-100.159	-80.1086	-60.0281	-40.0391	-20.0195	30.5176	19.9585	40.0696	59.9976	80.1086	100.189
141.9	-22.522	-17.7002	-13.4888	-7.08008	-0.305176	6.10352	12.5122	19.3481	23.5596	32.6538	37.4145	-100.128	-80.0476	-60.0586	-40.0696	-19.989	0	19.9585	40.0696	60.0586	80.1392	100.159
142	-22.522	-17.6392	-13.4888	-6.89697	-0.366211	6.10352	12.4512	19.4092	23.5596	32.8369	37.3535	-100.128	-80.1086	-60.0586	-40.1001	-20.05	0	19.989	40.1001	60.0891	80.0476	100.098
142.1	-22.4609	-17.5171	-13.4888	-6.7749	-0.366211	6.10352	12.3901	19.4092	23.6206	33.02	37.2925	-100.006	-80.0476	-60.0586	-40.0696	-19.9585	0	20.0195	39.978	60.0891	80.0781	100.128
142.2	-22.3999	-17.4561	-13.5498	-6.71387	-0.366211	6.10352	12.4512	19.4092	23.7427	33.1421	37.2314	-100.098	-80.0781	-60.0891	-40.0391	-19.989	-30.5176	19.989	40.0085	60.0586	80.0781	100.037
142.3	-22.3999	-17.395	-13.5498	-6.7749	-0.366211	6.10352	12.5122	19.4092	23.8647	33.1421	37.1704	-100.037	-80.1392	-60.0891	-40.0391	-20.0195	0	19.9585	40.0391	60.0586	80.0781	100.098
142.4	-22.3999	-17.4561	-13.4277	-6.89697	-0.366211	6.04248	12.6343	19.4702	23.9868	33.0811	37.2314	-100.128	-80.1697	-60.0891	-39.978	-19.989	0	19.989	39.9475	60.0586	80.0476	100.098
142.5	-22.4609	-17.4561	-13.3057	-6.95801	-0.305176	6.10352	12.6953	19.5923	23.9258	33.02	37.2925	-100.128	-80.1697	-60.0586	-40.0391	-20.0195	61.0352	19.9585	40.0391	60.0586	80.0476	100.128
142.6	-22.4609	-17.4561	-13.1836	-7.01904	-0.305176	6.16455	12.7563	19.6533	23.8647	32.8979	37.4145	-100.098	-80.0476	-60.0281	-40.0696	-19.9585	0	19.989	40.0391	59.9976	80.1697	100.189
142.7	-22.3999	-17.4561	-13.1836	-7.08008	-0.244141	6.28662	12.7563	19.5923	23.8037	32.8369	37.5366	-100.128	-80.0476	-59.9976	-40.1001	-19.989	61.0352	20.0195	40.1001	60.0891	80.0781	100.098
142.8	-22.3389	-17.4561	-13.1226	-7.01904	-0.183105	6.40869	12.7563	19.4702	23.7427	32.7148	37.5977	-100.128	-80.0476	-60.0586	-40.0696	-19.989	-61.0352	19.9585	40.0085	60.0891	80.0476	100.098
142.9	-22.3999	-17.5781	-13.1836	-6.95801	-0.12207	6.34766	12.7563	19.4092	23.8037	32.6538	37.6587	-100.159	-80.0781	-60.0586	-40.0696	-20.0195	-30.5176	19.989	40.0391	60.0891	80.0476	100.098
143	-22.4609	-17.6392	-13.2446	-6.95801	-0.183105	6.28662	12.7563	19.4092	23.8647	32.6538	37.7808	-100.128	-80.1086	-60.0586	-40.0391	-20.0195	0	19.989	40.0085	60.1196	80.0781	100.098
143.1	-22.644	-17.7612	-13.3057	-6.89697	-0.244141	6.16455	12.6343	19.4092	23.9258	32.7148	37.8418	-100.128	-80.1392	-60.0586	-40.0085	-20.0195	30.5176	20.0195	40.0391	60.0891	80.0476	100.098
143.2	-22.7661	-17.8223	-13.3667	-6.89697	-0.305176	6.10352	12.5732	19.4092	23.9868	32.8979	37.8418	-100.128	-80.0781	-60.0586	-40.0085	-20.05	91.5527	19.9585	40.0391	60.0586	80.0476	100.098
143.3	-22.9492	-17.8833	-13.4277	-6.89697	-0.366211	6.16455	12.5122	19.4092	24.0479	33.02	37.9028	-100.067	-80.0171	-60.0586	-39.9475	-20.0195	30.5176	19.989	40.0696	60.0891	80.1086	100.037
143.4	-23.0103	-17.9443	-13.4277	-6.95801	-0.366211	6.22559	12.4512	19.4092	24.1089	33.02	37.9028	-100.159	-80.0476	-60.0281	-40.0391	-20.0806	0	19.9585	40.0391	60.0891	80.0171	100.067
143.5	-22.9492	-18.0054	-13.3667	-7.01904	-0.305176	6.40869	12.5122	19.4092	23.9868	32.959	37.7808	-100.128	-80.0476	-60.0586	-40.0391	-20.05	30.5176	20.0195	40.0391	60.0586	80.0476	100.037
143.6	-22.8882	-18.0664	-13.3057	-7.08008	-0.244141	6.5918	12.5732	19.4702	23.8647	32.8979	37.6587	-100.159	-80.0781	-60.0281	-40.0391	-20.05	-30.5176	19.9585	40.0696	60.0586	80.0476	100.067
143.7	-22.7661	-18.0664	-13.1836	-7.08008	-0.183105	6.5918	12.7563	19.4702	23.7427	32.7148	37.5366	-100.128	-80.0476	-60.0281	-40.0391	-20.0806	-30.5176	20.0195	40.0085	60.0891	80.0171	100.128
143.8	-22.7661	-18.0664	-13.1836	-7.14111	-0.244141	6.46973	12.8174	19.4702	23.6816	32.5928	37.5366	-100.159	-80.1392	-60.0586	-40.0391	-20.0195	0	19.989	40.0696	60.0891	80.0781	100.098
143.9	-22.7661	-18.0664	-13.2446	-7.20215	-0.244141	6.28662	12.7563	19.5312	23.7427	32.5317	37.5366	-100.067	-80.0781	-60.0586	-40.0085	-20.0195	61.0352	19.989	40.0085	60.0586	80.0476	100.098
144	-22.7051	-18.0664	-13.1836	-7.20215	-0.244141	6.16455	12.7563	19.5923	23.7427	32.5317	37.5366	-100.067	-80.0476	-60.0891	-40.0391	-20.05	30.5176	20.0806	39.9475	60.0891	80.0476	100.067
144.1	-22.644	-18.0054	-13.1836	-7.14111	-0.244141	6.10352	12.7563	19.7144	23.7427	32.5317	37.5366	-100.098	-80.0476	-60.1196	-39.9475	-19.989	0	19.928	40.0085	60.0281	80.0781	100.037
144.2	-22.522	-17.9443	-13.1226	-6.95801	-0.244141	6.10352	12.7563	19.7754	23.8037	32.4707	37.5977	-100.067	-80.0476	-60.1807	-39.9475	-20.0806	30.5176	20.0195	40.0391	60.0586	80.0171	100.037
144.3	-22.4609	-17.9443	-13.1226	-6.83594	-0.305176	6.10352	12.6343	19.7754	23.8647	32.3486	37.6587	-100.098	-80.0781	-60.0586	-39.9475	-20.05	30.5176	19.989	40.0696	59.9976	80.0476	100.067
144.4	-22.583	-18.0054	-13.1226	-6.83594	-0.305176	6.10352	12.5732	19.7144	23.9258	32.2266	37.7197	-100.128	-80.1086	-60.1196	-40.0696	-20.0806	0	20.0195	40.0696	60.0891	80.0476	100.128
144.5	-22.7051	-18.0664	-13.1226	-6.89697	-0.366211	6.10352	12.5732	19.6533	23.9868	32.1655	37.6587	-100.128	-80.1086	-60.0586	-40.0391	-20.0195	0	19.989	40.0391	60.1196	80.1086	100.098
144.6	-22.8882	-18.1885	-13.1836	-7.01904	-0.488281	6.10352	12.6343	19.5923	24.0479	32.2266	37.5977	-100.128	-80.0781	-60.0891	-40.0391	-20.05	91.5527	20.0195	40.0391	60.0891	80.0171	100.128
144.7	-23.0103	-18.3105	-13.3057	-7.08008	-0.549316	6.10352	12.6953	19.5923	23.9868	32.2876	37.5366	-100.098	-80.0171	-60.0891	-40.0085	-20.0195	0	20.0195	40.0696	60.1196	80.0476	100.128
144.8	-23.1323	-18.3716	-13.3667	-7.20215	-0.549316	6.10352	12.7563	19.5312	23.8647	32.4097	37.5366	-100.067	-80.1392	-60.1196	-40.0085	-20.05	30.5176	19.9585	40.0391	60.0586	80.0171	100.037
144.9	-23.1323	-18.3716	-13.4277	-7.20215	-0.488281	6.16455	12.7563	19.4702	23.7427	32.4097	37.5977	-100.098	-80.0781	-60.0891	-39.978	-19.989	0	19.9585	39.978	60.0281	80.0171	100.098
145	-22.9492	-18.3716	-13.4277	-7.20215	-0.427246	6.10352	12.7563	19.4092	23.6206	32.4097	37.7197	-100.098	-80.0781	-60.0586	-40.0391	-20.0806	30.5176	19.9585	40.0391	60.0281	80.0171	100.098
145.1	-22.7661	-18.3716	-13.4888	-7.20215	-0.366211	6.10352	12.6953	19.4092	23.6816	32.3486	37.8418	-100.159	-80.1086	-60.0891	-39.9475	-20.0806	30.5176	19.9585	40.0391	60.0586	80.0476	100.128
145.2	-22.7051	-18.3716	-13.4888	-7.20215	-0.305176	6.04248	12.6953	19.4092	23.7427	32.3486	37.9028	-100.128	-80.0781	-59.9976	-40.0085	-20.1111	61.0352	19.9585	40.0696	60.0281	80.0781	100.098
145.3	-22.644	-18.3105	-13.4888	-7.20215	-0.366211	6.10352	12.7563	19.4092	23.7427	32.2876	37.8418	-100.128	-80.0781	-60.0281	-40.0696	-20.0195	91.5527	20.0195	40.0696	60.0891	80.0171	100.098
145.4	-22.583	-18.2495	-13.4888	-7.20215	-0.427246	6.16455	12.7563	19.3481	23.7427	32.1655	37.7197	-100.098	-80.0476	-60.0281	-39.978	-20.1111	0	19.9585	40.0391	60.0586	80.0171	100.098
145.5	-22.522	-18.1274	-13.4888	-7.14111	-0.427246	6.34766	12.6953	19.2261	23.7427	31.9824	37.5366	-100.159	-80.0781	-60.0586	-40.0696	-20.0195	0	20.0195	40.0391	60.0891	80.0476	100.098
145.6	-22.583	-18.0664	-13.4888	-7.01904	-0.488281	6.46973	12.6343	19.165	23.7427	31.8603	37.3535	-100.128	-80.1392	-59.9976	-40.0085	-19.9585	30.5176	19.989	40.0696	60.0586	80.0171	100.037
145.7	-22.644	-18.0054	-13.5498	-6.95801	-0.549316	6.53076	12.4512	19.165	23.7427	31.7993	37.2314	-100.159	-80.1086	-60.0586	-40.0391	-20.0195	61.0352	19.9585	40.0085	60.0891	80.0171	100.067
145.8	-22.7051	-17.9443	-13.5498	-6.89697	-0.488281	6.40869	12.3291	19.2261	23.7427	31.8603	37.1704	-100.128	-80.0781	-60.0891	-40.0391	-20.05	61.0352	19.9585	40.0391	59.9976	80.0171	100.098
145.9	-22.7051	-17.9443	-13.4888	-6.95801	-0.427246	6.22559	12.3291	19.2871	23.8037	31.9214	37.1094	-100.159	-80.0476	-60.0891	-39.978	-20.0806	61.0352	19.9585	40.0085	60.0281	80.0171	100.098
146	-22.7661	-17.8833	-13.3667	-7.01904	-0.305176	6.10352	12.5122	19.3481	23.8037	31.9824	37.0483	-100.098	-80.1392	-60.0586	-39.917	-20.0806	0	20.05	40.0696	60.0891	80.1086	100.098
146.1	-22.7661	-17.8833	-13.3057	-7.01904	-0.244141	6.04248	12.6953	19.4092	23.7427	31.9824	36.9263	-100.067	-80.0476	-60.0891	-40.0391	-20.0195	61.0352	19.9585	40.0085	60.0586	80.0781	100.098
146.2	-22.8271	-17.8833	-13.3057	-6.95801	-0.183105	6.10352	12.8784	19.4092	23.6816	31.9824	36.8652	-100.128	-80.1086	-60.0281	-40.0391	-20.05	91.5527	19.989	40.0391	60.0891	80.0476	100.067
146.3	-22.8882	-17.8833	-13.3057	-6.89697	-0.244141	6.10352	12.9395	19.4092	23.5596	31.9214	36.9263	-100.098	-80.1086	-60.0891	-40.0696	-20.05	30.5176	19.989	40.0696	60.0891	80.0476	100.098
146.4	-23.0713	-17.9443	-13.3057	-6.95801	-0.305176	6.10352	12.8784	19.4092	23.5596	31.8603	37.0483	-100.098	-80.0781	-60.0891	-40.0085	-20.05	61.0352	19.9585	40.0391	60.1196	80.0476	100.098
146.5	-23.1323	-18.0054	-13.3057	-6.89697	-0.366211	6.10352	12.8174	19.4092	23.5596	31.8603	37.2314	-100.098	-80.0781	-60.0586	-39.978	-20.0806	0	19.9585	40.1001	60.0891	80.0171	100.067
146.6	-23.1934	-18.0664	-13.3057	-6.95801	-0.366211	6.10352	12.7563	19.4092	23.6206	31.7993	37.3535	-100.128	-80.1086	-60.0586	-40.0085	-20.05	0	19.9585	40.0085	60.0281	80.0476	100.098
146.7	-23.1934	-18.1885	-13.3667	-6.95801	-0.366211	6.16455	12.6953	19.3481	23.6816	31.7383	37.4145	-100.098	-80.0476	-59.9976	-39.978	-20.0806	30.5176	19.9585	39.978	60.0586	80.0781	100.067
146.8	-23.1934	-18.2495	-13.3667	-6.95801	-0.366211	6.16455	12.6343	19.2261	23.6816	31.6772	37.4145	-100.128	-80.0781	-60.0891	-39.978	-20.0806	30.5176	19.9585	40.0085	60.0586	80.0781	100.037
146.9	-23.1934	-18.2495	-13.3667	-7.01904	-0.366211	6.10352	12.5122	19.165	23.7427	31.6162	37.4145	-100.159	-80.0781	-60.0586	-40.0085	-20.0806	0	19.989	40.0391	60.0281	80.0476	100.159
147	-23.1323	-18.1274	-13.3667	-7.01904	-0.366211	6.10352	12.4512	19.2261	23.7427	31.6772	37.4145	-100.098	-80.1086	-60.0586	-40.0391	-20.0195	0	20.0195	40.0696	60.0586	80.0781	100.098
147.1	-23.1323	-18.0054	-13.3667	-7.01904	-0.305176	6.16455	12.4512	19.2871	23.8037	31.7383	37.3535	-100.098	-80.0476	-60.0586	-40.0391	-19.9585	-30.5176	20.05	40.0696	60.1196	80.0476	100.159
147.2	-23.1934	-17.8833	-13.4277	-7.01904	-0.183105	6.16455	12.4512	19.2871	23.8647	31.8603	37.2314	-100.098	-80.0781	-60.0891	-40.0391	-20.0195	-30.5176	20.0195	40.0391	60.0891	80.0171	100.098
147.3	-23.1934	-17.7612	-13.3667	-7.14111	-0.183105	6.10352	12.5122	19.2871	23.8037	31.9214	37.1704	-100.098	-80.0781	-60.0586	-40.0391	-20.0806	61.0352	19.9585	39.978	60.1196	80.0476	100.037
147.4	-23.1323	-17.5781	-13.3057	-7.26318	-0.305176	6.04248	12.5122	19.2871	23.7427	32.1045	37.0483	-100.128	-80.0781	-60.0586	-39.978	-20.0806	30.5176	19.9585	40.0391	60.0586	80.0781	100.037
147.5	-23.0713	-17.5781	-13.2446	-7.32422	-0.427246	5.98144	12.6343	19.2871	23.7427	32.1655	37.0483	-100.098	-80.0781	-60.1196	-40.0391	-20.0806	30.5176	19.928	40.0391	60.0586	80.0781	100.067
147.6	-23.0103	-17.5781	-13.2446	-7.26318	-0.488281	6.04248	12.6343	19.2871	23.7427	32.1655	37.0483	-100.067	-80.0781	-60.1196	-40.0391	-20.05	0	19.989	40.0696	60.0281	80.0781	100.098
147.7	-22.8882	-17.5781	-13.3057	-7.20215	-0.549316	6.16455	12.6343	19.2261	23.8037	32.1045	37.1094	-100.098	-80.0171	-60.1196	-40.0391	-19.989	30.5176	19.989	40.0696	60.0586	80.0171	100.098
147.8	-22.8882	-17.5781	-13.2446	-7.08008	-0.488281	6.28662	12.5732	19.2261	23.8647	31.9824	37.1094	-100.067	-80.0171	-59.9976	-39.9475	-19.989	30.5176	19.989	40.0391	60.0891	80.0781	100.098
147.9	-22.8882	-17.6392	-13.1836	-7.08008	-0.366211	6.34766	12.5122	19.2871	23.8037	31.9824	37.1094	-100.098	-80.0781	-60.0586	-40.0085	-20.0195	30.5176	19.989	40.0696	60.0891	80.0476	100.098
148	-22.9492	-17.7612	-13.1836	-7.01904	-0.305176	6.28662	12.4512	19.3481	23.7427	32.0435	37.0483	-100.098	-80.0781	-60.1196	-40.0696	-20.1111	30.5176	19.989	40.0391	60.0586	80.0781	100.128
148.1	-23.0713	-17.8833	-13.3057	-7.01904	-0.305176	6.16455	12.3901	19.3481	23.7427	32.0435	37.1094	-100.098	-80.0781	-60.0586	-40.0696	-20.0195	-30.5176	19.989	40.0085	60.0586	80.0781	100.128
148.2	-23.0713	-17.8833	-13.3057	-7.01904	-0.244141	6.10352	12.3291	19.2261	23.7427	32.0435	37.1094	-100.067	-80.0781	-60.0891	-40.0391	-20.05	0	19.989	40.0391	60.0281	80.0476	100.128
148.3	-23.0103	-17.8833	-13.3667	-6.95801	-0.305176	6.10352	12.2681	19.165	23.8037	31.9824	37.1704	-100.067	-80.1086	-60.0891	-40.0085	-20.05	30.5176	19.9585	40.0391	60.0586	80.0781	100.128
148.4	-22.9492	-17.8833	-13.4277	-6.95801	-0.305176	6.16455	12.2681	19.165	23.8037	31.9214	37.2314	-100.098	-80.1086	-60.0891	-40.0085	-19.989	-30.5176	19.8975	40.0391	60.0586	80.0476	100.067
148.5	-22.8882	-17.8833	-13.4888	-6.95801	-0.366211	6.22559	12.3291	19.165	23.7427	31.9214	37.3535	-100.128	-80.0781	-60.0891	-40.0391	-20.05	0	19.989	40.0085	60.0281	80.0781	100.098
148.6	-22.8882	-17.8223	-13.4888	-7.01904	-0.427246	6.28662	12.3291	19.043	23.7427	32.0435	37.3535	-100.098	-80.0781	-60.0586	-40.0696	-19.989	61.0352	19.989	40.0696	60.0586	80.0476	100.098
148.7	-22.8271	-17.7002	-13.5498	-7.14111	-0.427246	6.28662	12.3291	18.9819	23.8647	32.2266	37.3535	-100.128	-80.1086	-60.0281	-40.0391	-20.0195	0	19.9585	40.0696	60.0281	80.0781	100.159
148.8	-22.7051	-17.5781	-13.4888	-7.26318	-0.427246	6.28662	12.4512	19.043	23.8647	32.3486	37.3535	-100.037	-80.1392	-60.0281	-40.0085	-20.0195	0	19.928	40.0391	60.0586	80.0171	100.128
148.9	-22.644	-17.5781	-13.4277	-7.32422	-0.366211	6.10352	12.6343	19.165	23.8647	32.4707	37.2925	-100.098	-80.1086	-60.0586	-40.0696	-20.0195	30.5176	19.989	40.0391	59.9976	80.0476	100.128
149	-22.644	-17.6392	-13.3667	-7.26318	-0.366211	5.85937	12.6953	19.2261	23.8037	32.3486	37.2314	-100.098	-80.0781	-60.0586	-40.0696	-19.989	30.5176	19.928	39.978	60.1196	80.0476	100.159
149.1	-22.583	-17.8223	-13.4888	-7.32422	-0.427246	5.7373	12.6953	19.2871	23.6816	32.2876	37.2314	-100.098	-80.1086	-60.1196	-40.0085	-20.0195	-30.5176	19.989	40.0391	60.0891	80.0171	100.128
149.2	-22.4609	-17.9443	-13.6108	-7.32422	-0.427246	5.79834	12.6953	19.3481	23.7427	32.2266	37.2925	-100.128	-80.0781	-60.0586	-40.0391	-19.989	-30.5176	19.8975	39.978	60.0586	80.0171	100.037
149.3	-22.4609	-18.0054	-13.6108	-7.32422	-0.366211	5.98144	12.7563	19.4702	23.8037	32.1655	37.2314	-100.128	-80.0781	-60.0281	-40.0696	-19.989	-30.5176	19.989	40.0696	60.0586	80.0476	100.098
149.4	-22.3999	-18.0054	-13.5498	-7.26318	-0.427246	6.22559	12.8174	19.5312	23.7427	31.9824	37.1094	-100.189	-80.1086	-60.0281	-40.0696	-20.05	0	19.928	40.1001	59.9976	80.1086	100.098
149.5	-22.3389	-17.8223	-13.5498	-7.14111	-0.427246	6.40869	12.8174	19.5923	23.6816	31.9214	36.8652	-100.128	-80.1392	-60.0586	-40.0391	-19.9585	61.0352	20.0195	40.0696	60.0586	80.0476	100.098
149.6	-22.3999	-17.6392	-13.5498	-7.08008	-0.488281	6.40869	12.7563	19.5312	23.6206	31.8603	36.7432	-100.006	-80.1086	-60.0586	-40.0696	-19.928	30.5176	20.05	40.0696	60.1807	80.0781	100.067
149.7	-22.4609	-17.5171	-13.4888	-7.08008	-0.488281	6.28662	12.7563	19.5312	23.6206	31.7993	36.6821	-100.159	-80.0781	-60.0281	-40.0391	-19.9585	0	20.05	40.0391	60.0891	80.0781	100.128
149.8	-22.583	-17.395	-13.4888	-7.01904	-0.549316	6.28662	12.6953	19.4702	23.6206	31.6772	36.6821	-100.128	-80.1392	-60.0891	-40.0085	-19.989	-61.0352	19.989	40.0391	60.0891	80.0171	100.006
149.9	-22.583	-17.4561	-13.4888	-6.89697	-0.549316	6.28662	12.6343	19.4092	23.6206	31.7383	36.6211	-100.098	-80.0781	-60.0891	-40.0085	-19.989	-30.5176	19.989	40.0391	60.1196	80.0476	100.098
150	-22.522	-17.4561	-13.4277	-6.7749	-0.488281	6.34766	12.5732	19.3481	23.6206	31.7993	36.499	-100.159	-80.0476	-60.0281	-40.0085	-19.989	0	19.989	39.978	60.0586	80.0476	100.098
150.1	-22.4609	-17.4561	-13.4277	-6.71387	-0.427246	6.34766	12.5732	19.3481	23.6206	31.9214	36.438	-100.159	-80.0781	-60.0891	-40.0085	-20.1111	0	20.0195	40.0696	60.0586	80.0781	100.098
150.2	-22.522	-17.5171	-13.3667	-6.65283	-0.366211	6.34766	12.6343	19.4092	23.6816	31.9214	36.377	-100.128	-80.0781	-60.0586	-40.0696	-19.989	0	19.989	40.0696	60.1196	80.0781	100.128
150.3	-22.644	-17.5781	-13.3667	-6.71387	-0.366211	6.28662	12.6953	19.4702	23.7427	31.9214	36.2549	-100.098	-80.0476	-60.0281	-40.0391	-19.928	30.5176	20.1111	40.0391	60.0586	80.0781	100.098
150.4	-22.8882	-17.5781	-13.3667	-6.7749	-0.305176	6.22559	12.6953	19.4092	23.8647	31.9214	36.1328	-100.128	-80.0781	-60.0891	-40.0696	-19.989	-61.0352	20.0806	40.0696	60.0891	80.0781	100.128
150.5	-23.1323	-17.4561	-13.4277	-6.83594	-0.183105	6.16455	12.6953	19.3481	23.9258	31.9214	36.0718	-100.159	-80.0476	-60.0891	-40.0391	-20.0195	0	19.989	39.978	60.1196	80.0476	100.098
150.6	-23.1934	-17.334	-13.4888	-6.89697	-0.183105	6.16455	12.6343	19.3481	23.9258	31.9214	36.0718	-100.128	-80.1392	-60.0891	-39.978	-20.05	30.5176	20.0195	40.0391	60.0586	80.0171	100.067
150.7	-23.1323	-17.2729	-13.4888	-6.89697	-0.305176	6.22559	12.5732	19.3481	23.8647	31.9214	36.0107	-100.098	-80.0781	-60.0891	-40.0391	-20.05	-30.5176	19.9585	40.1001	60.0586	80.0781	100.128
150.8	-23.0103	-17.1509	-13.4277	-6.95801	-0.427246	6.22559	12.4512	19.3481	23.8037	31.8603	35.9497	-100.189	-80.1086	-60.0586	-40.0391	-19.989	30.5176	19.989	40.0391	60.1196	80.1392	100.098
150.9	-22.8271	-17.2119	-13.3667	-6.95801	-0.549316	6.22559	12.4512	19.4092	23.7427	31.8603	35.9497	-100.098	-80.0781	-60.1196	-40.0696	-20.05	0	20.0195	40.0696	60.0586	80.1086	100.159
151	-22.7661	-17.334	-13.3667	-6.95801	-0.549316	6.28662	12.4512	19.5312	23.7427	31.7383	36.0718	-100.067	-80.0476	-60.0891	-40.0391	-20.0195	30.5176	20.0195	39.978	60.0586	80.1086	100.128
151.1	-22.7051	-17.395	-13.4277	-6.89697	-0.488281	6.28662	12.5122	19.6533	23.8647	31.7383	36.0718	-100.128	-80.0781	-60.0586	-40.1001	-19.989	0	20.0195	40.0391	60.0281	80.1086	100.037
151.2	-22.7051	-17.4561	-13.3667	-6.83594	-0.427246	6.28662	12.5732	19.7144	23.9868	31.7383	36.0107	-100.159	-80.0781	-60.0891	-40.0696	-19.989	0	20.05	40.0696	60.0891	80.1392	100.159
151.3	-22.7051	-17.334	-13.3667	-6.89697	-0.366211	6.28662	12.6343	19.6533	24.1089	31.7993	35.8887	-100.159	-80.0476	-60.0281	-39.9475	-19.989	-30.5176	20.0195	40.0391	60.0586	80.0476	100.098
151.4	-22.7051	-17.2119	-13.3667	-6.95801	-0.305176	6.28662	12.7563	19.5312	24.1699	31.8603	35.7056	-100.128	-80.0781	-60.0586	-40.0696	-19.989	0	20.1111	40.0085	60.0891	80.1086	100.128
151.5	-22.644	-17.0898	-13.3667	-7.01904	-0.366211	6.28662	12.7563	19.4702	24.292	31.8603	35.5835	-100.159	-80.1086	-60.0281	-40.0391	-19.989	30.5176	20.05	39.978	60.0586	80.1086	100.098
151.6	-22.522	-16.9678	-13.3667	-7.08008	-0.366211	6.34766	12.6953	19.4092	24.231	31.7993	35.5835	-100.098	-80.1086	-60.0891	-40.0696	-20.05	-30.5176	19.9585	39.978	60.0586	80.0781	100.128
151.7	-22.3999	-16.9067	-13.3057	-7.08008	-0.305176	6.34766	12.6953	19.3481	24.231	31.6772	35.7056	-100.128	-80.0781	-60.0891	-40.0696	-19.989	-61.0352	20.0195	40.0085	60.0586	80.0476	100.128
151.8	-22.2168	-16.8457	-13.2446	-7.08008	-0.244141	6.34766	12.6953	19.3481	24.292	31.5552	35.8887	-100.159	-80.0781	-60.0586	-40.0085	-20.0195	30.5176	19.989	39.978	59.9976	80.0781	100.128
151.9	-22.0947	-16.8457	-13.1836	-7.01904	-0.244141	6.34766	12.7563	19.3481	24.353	31.4331	36.0107	-100.159	-80.0476	-59.967	-40.0391	-19.9585	0	20.05	40.0391	60.0586	80.0781	100.067
152	-21.9727	-16.9067	-13.1836	-6.95801	-0.305176	6.34766	12.7563	19.3481	24.4141	31.3721	36.1328	-100.159	-80.1392	-59.9976	-40.0085	-19.989	30.5176	19.989	40.1306	60.0891	80.0781	100.22
152.1	-21.8506	-16.9678	-13.3057	-6.89697	-0.366211	6.34766	12.6343	19.4092	24.4141	31.311	36.1328	-100.128	-80.1086	-60.0586	-40.0696	-19.989	91.5527	20.0195	40.0696	60.0586	79.9866	100.159
152.2	-21.7285	-16.9678	-13.3667	-6.83594	-0.305176	6.28662	12.5122	19.5312	24.4751	31.25	36.1938	-100.159	-80.1697	-60.0281	-40.0696	-20.0195	30.5176	20.0195	40.0391	60.1196	80.0781	100.098
152.3	-21.7285	-17.0288	-13.3667	-6.7749	-0.305176	6.28662	12.5122	19.6533	24.5361	31.311	36.2549	-100.128	-80.1392	-60.0891	-40.0696	-20.0195	61.0352	20.05	40.0085	60.1196	80.0171	100.128
152.4	-21.8506	-17.2119	-13.3667	-6.71387	-0.244141	6.22559	12.5732	19.7144	24.4751	31.4331	36.438	-100.037	-80.0781	-60.0586	-40.0696	-19.9585	0	19.989	39.978	60.0891	80.1086	100.159
152.5	-21.9727	-17.2729	-13.3667	-6.71387	-0.183105	6.22559	12.6953	19.7144	24.353	31.4941	36.499	-100.159	-80.1086	-60.0586	-40.0391	-19.989	61.0352	20.0806	40.0085	60.0891	80.0171	100.098
152.6	-22.1558	-17.334	-13.4277	-6.83594	-0.12207	6.34766	12.7563	19.7144	24.231	31.6162	36.6211	-100.159	-80.1392	-59.9976	-39.978	-20.0195	30.5176	19.989	40.0391	60.0586	80.0476	100.098
152.7	-22.2168	-17.334	-13.4888	-6.89697	0	6.46973	12.8174	19.6533	24.231	31.7383	36.6821	-100.159	-80.0781	-60.0281	-40.1001	-19.989	91.5527	19.9585	40.0391	60.0586	80.1086	100.098
152.8	-22.2168	-17.395	-13.5498	-7.01904	0	6.5918	12.8174	19.5923	24.231	31.7383	36.5601	-100.128	-80.1697	-59.967	-40.0696	-19.989	61.0352	19.989	40.0391	60.0586	80.1086	100.128
152.9	-22.2168	-17.395	-13.6719	-7.01904	-0.0610352	6.53076	12.8174	19.5923	24.292	31.7383	36.438	-100.189	-80.1392	-60.0281	-40.1001	-20.05	61.0352	20.0806	39.978	60.0891	80.1392	100.128
153	-22.2168	-17.395	-13.6719	-6.95801	-0.12207	6.46973	12.7563	19.6533	24.353	31.6772	36.3159	-100.128	-80.1392	-60.0891	-40.0391	-19.989	0	20.05	40.0085	60.1196	80.0476	100.128
153.1	-22.3389	-17.2729	-13.5498	-6.83594	-0.183105	6.40869	12.6953	19.7144	24.4141	31.6772	36.3159	-100.159	-80.1086	-60.0281	-40.0696	-19.9585	0	20.05	39.9475	60.1196	80.0781	100.189
153.2	-22.4609	-17.1509	-13.4277	-6.71387	-0.244141	6.40869	12.6953	19.7754	24.4141	31.7993	36.3159	-100.128	-80.1392	-60.0281	-40.0391	-19.989	0	20.0195	40.0391	60.0586	80.0781	100.098
153.3	-22.4609	-17.0288	-13.3057	-6.65283	-0.366211	6.40869	12.6343	19.7754	24.353	31.9214	36.3159	-100.098	-80.1086	-60.0586	-40.0391	-19.989	-30.5176	20.0195	40.0391	60.0891	80.0781	100.098
153.4	-22.522	-16.9067	-13.2446	-6.65283	-0.427246	6.46973	12.5732	19.7754	24.353	32.0435	36.2549	-100.128	-80.1392	-60.0891	-40.0696	-20.05	0	20.0195	40.0085	60.1501	80.0476	100.098
153.5	-22.4609	-16.7847	-13.3057	-6.71387	-0.427246	6.53076	12.6343	19.8975	24.4751	32.0435	36.3159	-100.159	-80.1086	-60.0281	-40.0391	-19.989	30.5176	20.0195	40.0085	60.0586	80.0781	100.098
153.6	-22.3999	-16.7847	-13.3667	-6.7749	-0.427246	6.53076	12.6343	20.0195	24.5361	32.0435	36.377	-100.189	-80.1392	-60.0281	-40.1306	-19.989	30.5176	20.0806	40.0085	60.1196	80.0476	100.098
153.7	-22.3389	-16.9067	-13.3667	-6.83594	-0.305176	6.46973	12.6953	20.0195	24.4751	32.1655	36.499	-100.159	-80.1392	-59.967	-40.0696	-19.9585	30.5176	20.0806	39.978	60.0891	80.1086	100.098
153.8	-22.2778	-17.0288	-13.3667	-6.89697	-0.244141	6.34766	12.6953	19.9585	24.353	32.2266	36.6821	-100.189	-80.1086	-60.0586	-40.1001	-20.0195	0	20.0195	40.0391	60.1196	80.1086	100.128
153.9	-22.3389	-17.0898	-13.4277	-6.89697	-0.305176	6.22559	12.6953	19.8975	24.292	32.2266	36.8652	-100.128	-80.1392	-60.0586	-40.0696	-19.989	0	20.0195	40.0085	60.1196	80.0781	100.128
154	-22.522	-17.0288	-13.4277	-6.95801	-0.366211	6.16455	12.6953	19.8975	24.231	32.1045	36.9263	-100.159	-80.0781	-60.0281	-40.0391	-19.9585	30.5176	20.0195	39.9475	60.1196	80.0476	100.098
154.1	-22.644	-17.0288	-13.4888	-6.89697	-0.427246	6.10352	12.6343	19.8364	24.1699	31.9824	36.8042	-100.128	-80.1086	-60.0586	-40.0391	-20.0195	30.5176	20.0195	39.978	60.0586	80.1086	100.098
154.2	-22.644	-17.0898	-13.4277	-6.7749	-0.488281	6.04248	12.5732	19.8364	24.231	31.8603	36.5601	-100.098	-80.1086	-60.0891	-40.0391	-20.0195	0	20.0195	39.9475	60.0891	80.1086	100.098
154.3	-22.644	-17.1509	-13.3667	-6.65283	-0.549316	6.16455	12.5732	19.8364	24.292	31.8603	36.2549	-100.159	-80.0476	-60.0586	-40.0085	-19.989	0	20.0806	40.0391	60.1196	80.0781	100.098
154.4	-22.522	-17.2119	-13.3057	-6.5918	-0.549316	6.28662	12.6343	19.8364	24.292	31.8603	36.1328	-100.128	-80.0781	-60.0586	-40.0696	-20.0195	30.5176	20.05	40.1001	60.0586	80.0781	100.189
154.5	-22.4609	-17.2729	-13.3057	-6.65283	-0.488281	6.40869	12.7563	19.8364	24.231	31.9214	36.1938	-100.159	-80.0781	-60.0586	-40.0085	-20.0195	30.5176	20.0195	40.0085	60.1196	80.0171	100.098
154.6	-22.4609	-17.2729	-13.3667	-6.71387	-0.366211	6.53076	12.7563	19.8364	24.1699	31.9214	36.438	-100.159	-80.1392	-60.0281	-40.0391	-19.989	0	20.05	40.0085	60.0891	80.1086	100.128
154.7	-22.4609	-17.2729	-13.4277	-6.7749	-0.244141	6.5918	12.8174	19.8364	24.1699	31.7993	36.6211	-100.159	-80.1697	-60.0586	-40.0696	-20.0195	0	20.0806	40.0391	60.1196	80.1086	100.098
154.8	-22.3999	-17.2729	-13.4888	-6.89697	-0.244141	6.46973	12.8174	19.7754	24.353	31.7383	36.9263	-100.159	-80.1086	-60.0281	-40.0391	-20.0195	0	20.0195	39.978	60.0891	80.0781	100.128
154.9	-22.2168	-17.334	-13.4888	-6.89697	-0.305176	6.40869	12.7563	19.7144	24.5361	31.6162	37.2314	-100.22	-80.1392	-60.0586	-40.0391	-20.0195	-30.5176	19.989	39.978	60.1196	80.0781	100.128
155	-22.2168	-17.334	-13.4888	-6.89697	-0.366211	6.34766	12.6953	19.6533	24.6582	31.5552	37.4145	-100.159	-80.1086	-60.1196	-40.0085	-20.05	0	20.05	39.978	60.0586	80.0476	100.098
155.1	-22.2778	-17.334	-13.4888	-6.89697	-0.427246	6.34766	12.6343	19.7144	24.6582	31.4941	37.4756	-100.189	-80.1086	-60.0281	-40.0696	-19.9585	-30.5176	20.0195	40.0085	60.0586	80.0476	100.128
155.2	-22.2778	-17.334	-13.4888	-6.83594	-0.366211	6.40869	12.6953	19.7754	24.5972	31.4941	37.2925	-100.159	-80.1086	-60.0281	-40.0696	-20.0195	61.0352	20.0195	40.0085	60.0281	80.1392	100.128
155.3	-22.3389	-17.395	-13.4888	-6.83594	-0.366211	6.40869	12.8174	19.7144	24.5361	31.4941	37.0483	-100.189	-80.1086	-60.0281	-40.0391	-20.0195	30.5176	20.05	39.9475	60.0891	80.0476	100.098
155.4	-22.3389	-17.395	-13.3667	-6.83594	-0.366211	6.34766	12.8174	19.7754	24.4141	31.4331	36.8652	-100.159	-80.0781	-60.0281	-40.1001	-20.0195	30.5176	20.0195	40.0391	60.1501	80.1392	100.098
155.5	-22.4609	-17.4561	-13.1836	-6.89697	-0.366211	6.22559	12.6953	19.8364	24.4141	31.25	36.6821	-100.098	-80.1086	-60.0281	-40.0391	-19.989	30.5176	20.0195	40.0696	60.0891	80.0476	100.159
155.6	-22.583	-17.5171	-13.0005	-6.89697	-0.366211	6.22559	12.4512	19.9585	24.4751	31.0059	36.6211	-100.098	-80.1392	-60.0281	-39.978	-19.989	30.5176	20.0195	39.978	60.0891	80.0171	100.128
155.7	-22.7051	-17.5171	-13.0615	-6.83594	-0.366211	6.22559	12.3291	20.0195	24.5972	30.7007	36.6821	-100.067	-80.1086	-60.0281	-39.978	-19.989	30.5176	19.989	40.0085	60.0586	80.0781	100.189
155.8	-22.7661	-17.5171	-13.1836	-6.89697	-0.366211	6.22559	12.3901	20.0195	24.6582	30.3955	36.7432	-100.159	-80.1392	-60.0281	-39.978	-20.05	0	20.0195	40.0085	60.0891	80.0476	100.128
155.9	-22.7661	-17.5171	-13.2446	-6.89697	-0.305176	6.22559	12.4512	19.8364	24.7803	30.3345	36.8652	-100.128	-80.1392	-60.0281	-40.0391	-20.0195	30.5176	19.989	39.978	60.0891	80.0476	100.098
156	-22.8271	-17.5171	-13.3057	-6.95801	-0.244141	6.22559	12.5122	19.6533	24.8413	30.3955	36.9263	-100.159	-80.0781	-60.0281	-40.0391	-20.05	61.0352	20.0806	40.0696	60.0891	80.0476	100.098
156.1	-22.8882	-17.5171	-13.3667	-7.01904	-0.244141	6.28662	12.5122	19.5923	24.8413	30.5176	36.9873	-100.128	-80.0781	-60.0586	-40.0391	-19.9585	122.07	20.0195	40.0085	60.0891	80.0476	100.037
156.2	-22.8882	-17.5171	-13.3057	-7.01904	-0.244141	6.28662	12.4512	19.6533	24.8413	30.7617	37.0483	-100.189	-80.1392	-60.0586	-39.978	-20.05	61.0352	19.989	40.0391	60.0891	80.0781	100.098
156.3	-22.7661	-17.4561	-13.3057	-6.89697	-0.244141	6.28662	12.5122	19.7754	24.7803	30.8838	37.1094	-100.189	-80.1086	-60.0281	-40.0391	-19.989	30.5176	20.0195	40.0391	60.0891	80.1392	100.098
156.4	-22.583	-17.5171	-13.3057	-6.89697	-0.244141	6.34766	12.6343	19.8975	24.7803	30.8838	37.1094	-100.189	-80.1392	-60.0586	-40.0696	-19.9585	61.0352	19.9585	40.0085	60.1501	80.0476	100.128
156.5	-22.4609	-17.5171	-13.3057	-6.89697	-0.183105	6.34766	12.7563	19.9585	24.8413	30.8228	37.0483	-100.128	-80.1392	-60.0586	-40.0696	-20.0195	61.0352	20.0195	39.978	60.0891	80.0171	100.159
156.6	-22.3999	-17.5781	-13.3667	-6.89697	-0.12207	6.34766	12.7563	19.8975	24.8413	30.5786	36.9873	-100.098	-80.0476	-60.0586	-40.0085	-20.0195	30.5176	19.989	40.0391	60.0891	80.0476	100.128
156.7	-22.3389	-17.7612	-13.4277	-6.7749	-0.0610352	6.28662	12.6953	19.7754	24.8413	30.3345	36.9263	-100.128	-80.0781	-60.1196	-39.917	-20.05	30.5176	19.989	39.9475	60.0891	80.0171	100.098
156.8	-22.2168	-18.0054	-13.4277	-6.7749	0	6.22559	12.6343	19.5923	24.8413	30.1514	36.9263	-100.159	-80.0781	-60.0891	-40.0696	-20.05	0	19.9585	40.0391	60.0891	80.0476	100.067
156.9	-22.0337	-18.1885	-13.4277	-6.65283	0	6.16455	12.6343	19.4702	24.8413	30.1514	36.9873	-100.159	-80.0781	-60.0281	-40.0391	-20.05	0	19.989	40.0085	60.0891	80.0476	100.098
157	-21.9727	-18.2495	-13.3057	-6.5918	-0.0610352	6.16455	12.5732	19.4092	24.7803	30.2734	37.0483	-100.189	-80.1086	-60.0281	-40.0391	-20.0195	61.0352	19.989	40.0391	60.0586	80.0781	100.067
157.1	-22.0337	-18.3105	-13.2446	-6.5918	-0.183105	6.16455	12.6343	19.5312	24.7192	30.3345	37.1094	-100.159	-80.1392	-60.0281	-40.0696	-20.0195	30.5176	20.0195	40.0391	60.0891	80.0476	100.098
157.2	-22.2778	-18.2495	-13.1836	-6.71387	-0.305176	6.22559	12.6953	19.7754	24.7192	30.5176	37.1704	-100.128	-80.1086	-60.0281	-40.1001	-20.0195	61.0352	20.05	40.0391	60.0891	80.0781	100.128
157.3	-22.3389	-18.1274	-13.1836	-6.89697	-0.366211	6.40869	12.7563	19.9585	24.7803	30.5786	37.1094	-100.067	-80.0781	-60.0586	-40.0391	-20.05	30.5176	20.0195	40.0085	60.0891	80.0171	100.189
157.4	-22.2168	-18.0054	-13.3057	-6.95801	-0.366211	6.46973	12.6953	19.9585	24.7803	30.5786	36.9873	-100.098	-79.9866	-60.0586	-39.978	-20.0195	-30.5176	20.05	40.0391	60.0891	80.0476	100.128
157.5	-22.0337	-18.0664	-13.4277	-6.95801	-0.366211	6.46973	12.5122	19.8364	24.7192	30.6396	36.7432	-100.128	-80.0781	-60.1196	-40.0085	-19.989	-30.5176	19.9585	40.0391	60.0891	80.0171	100.037
157.6	-22.0947	-18.1274	-13.4888	-6.89697	-0.366211	6.46973	12.3291	19.7144	24.5972	30.7007	36.6211	-100.098	-80.0781	-60.0586	-40.0391	-20.05	-30.5176	19.989	39.9475	59.9976	80.1086	100.098
157.7	-22.2778	-18.0664	-13.4888	-6.89697	-0.366211	6.40869	12.3291	19.5923	24.4751	30.7007	36.6211	-100.128	-80.0781	-60.0586	-40.0391	-20.0195	0	20.0195	40.0696	60.0586	80.1086	100.098
157.8	-22.4609	-18.0054	-13.3667	-6.95801	-0.305176	6.40869	12.3901	19.6533	24.4751	30.5786	36.6211	-100.098	-80.0781	-60.0281	-40.1001	-20.0195	30.5176	20.0806	40.1001	60.0891	80.0781	100.128
157.9	-22.522	-18.0054	-13.3057	-7.01904	-0.12207	6.34766	12.3901	19.7754	24.5972	30.3955	36.6211	-100.098	-80.0476	-60.1196	-40.1001	-19.989	30.5176	19.989	40.0391	60.0586	80.1392	100.128
158	-22.522	-18.1885	-13.3057	-7.08008	0	6.22559	12.3291	19.8364	24.7192	30.2734	36.6211	-100.098	-80.0476	-60.0891	-40.0696	-19.989	30.5176	20.0195	40.0085	60.0586	80.1086	100.128
158.1	-22.522	-18.3716	-13.4277	-7.08008	-0.0610352	6.16455	12.2681	19.8975	24.7803	30.2124	36.6821	-100.159	-80.0781	-60.0281	-40.0391	-19.989	0	19.989	40.0391	60.0891	80.0476	100.128
158.2	-22.4609	-18.4937	-13.5498	-7.01904	-0.183105	6.04248	12.3291	19.8364	24.6582	30.2124	36.8042	-100.098	-80.0476	-60.0891	-40.0391	-20.0806	-61.0352	19.9585	39.978	60.0891	80.0781	100.037
158.3	-22.4609	-18.4937	-13.6108	-7.01904	-0.366211	6.04248	12.3901	19.7754	24.4751	30.0903	36.8042	-100.128	-80.0476	-60.0281	-40.0085	-20.0806	0	19.9585	40.0391	59.9976	80.0781	100.128
158.4	-22.3999	-18.4326	-13.6719	-6.95801	-0.427246	6.04248	12.5122	19.7754	24.4141	30.0903	36.8042	-100.128	-80.0476	-60.0891	-40.0696	-20.05	0	19.989	40.0391	60.0586	80.1392	100.189
158.5	-22.4609	-18.3105	-13.6108	-6.83594	-0.488281	6.04248	12.5732	19.7754	24.4141	30.0903	36.6821	-100.037	-80.0171	-60.0891	-40.1001	-20.0195	30.5176	20.05	40.0085	60.0586	80.1086	100.128
158.6	-22.522	-18.1885	-13.6108	-6.83594	-0.488281	6.16455	12.5732	19.7754	24.4751	30.2734	36.6211	-100.128	-80.0476	-60.0891	-40.0391	-19.989	61.0352	20.05	40.0085	60.0281	80.1392	100.128
158.7	-22.522	-18.0664	-13.5498	-6.83594	-0.366211	6.34766	12.4512	19.7754	24.5361	30.4565	36.5601	-100.098	-80.1392	-60.0586	-40.1001	-19.9585	-61.0352	19.989	40.0391	60.0281	80.0781	100.098
158.8	-22.522	-18.0664	-13.4888	-6.89697	-0.305176	6.40869	12.3901	19.7144	24.5972	30.7007	36.499	-100.128	-80.0476	-60.0586	-40.0696	-19.928	30.5176	20.0195	39.978	60.0586	80.0171	100.128
158.9	-22.4609	-18.1885	-13.4277	-6.83594	-0.183105	6.40869	12.3291	19.7144	24.5972	30.8838	36.499	-100.159	-80.1086	-60.0281	-40.0085	-19.989	0	19.989	40.0391	60.1196	80.0476	100.159
159	-22.3999	-18.3105	-13.4277	-6.7749	-0.183105	6.34766	12.3901	19.7144	24.5972	31.0059	36.499	-100.098	-80.1392	-60.0281	-40.0391	-20.0195	0	19.9585	40.0696	60.0891	80.0171	100.159
159.1	-22.2168	-18.3716	-13.4277	-6.71387	-0.244141	6.28662	12.3901	19.7754	24.5972	31.1279	36.499	-100.098	-80.0476	-60.0586	-39.9475	-20.0195	0	19.989	40.0391	60.0586	80.0781	100.128
159.2	-22.1558	-18.3105	-13.4277	-6.65283	-0.366211	6.34766	12.3901	19.8364	24.5972	31.311	36.438	-100.128	-80.0781	-60.1501	-40.0085	-20.0195	0	20.0195	40.0391	60.0891	80.0476	100.159
159.3	-22.0947	-18.1274	-13.3667	-6.65283	-0.427246	6.34766	12.3901	19.8364	24.5972	31.4331	36.377	-100.098	-80.0476	-60.0891	-40.0391	-19.989	0	19.9585	40.0391	60.0281	80.0781	100.037
159.4	-22.0947	-18.0054	-13.3057	-6.7749	-0.488281	6.28662	12.3291	19.8364	24.5972	31.5552	36.3159	-100.159	-80.1392	-60.0586	-40.0391	-19.9585	0	20.0195	40.0085	60.0586	80.0781	100.128
159.5	-22.0337	-17.8833	-13.1836	-6.89697	-0.549316	6.22559	12.4512	19.7754	24.5361	31.6162	36.3159	-100.128	-80.1086	-60.0586	-40.0696	-19.989	0	19.989	40.1001	60.0891	80.0781	100.128
159.6	-22.0337	-17.8223	-13.1836	-7.01904	-0.610352	6.22559	12.5732	19.7144	24.4751	31.6772	36.3159	-100.189	-80.1086	-59.967	-40.0696	-19.9585	91.5527	20.0806	40.0696	60.0586	80.0781	100.159
159.7	-22.0947	-17.8833	-13.1836	-7.14111	-0.549316	6.22559	12.6343	19.7144	24.4751	31.7383	36.3159	-100.128	-80.1392	-60.0586	-40.0391	-19.989	-30.5176	19.9585	40.0696	60.0586	80.0781	100.159
159.8	-22.0947	-17.9443	-13.1836	-7.14111	-0.427246	6.10352	12.6343	19.8364	24.4751	31.7383	36.438	-100.159	-80.0781	-60.0586	-39.9475	-19.989	0	20.05	40.0391	60.0891	80.0476	100.159
159.9	-22.0337	-17.9443	-13.3057	-7.14111	-0.244141	6.10352	12.5732	19.8975	24.4751	31.7383	36.5601	-100.098	-80.1086	-60.0891	-40.0085	-20.0195	0	19.9585	40.0085	60.0891	80.0781	100.128
160	-21.9116	-17.9443	-13.4277	-7.01904	-0.183105	6.10352	12.4512	19.8975	24.5361	31.7993	36.6821	-100.128	-80.0171	-60.0891	-40.0696	-20.0195	-30.5176	19.989	39.978	60.0586	80.0476	100.159
160.1	-21.7895	-17.8223	-13.5498	-6.95801	-0.305176	6.10352	12.3901	19.7754	24.5361	31.7993	36.7432	-100.128	-80.0781	-60.0891	-40.0085	-19.989	-30.5176	20.0195	40.0696	60.0586	80.0781	100.128
160.2	-21.7285	-17.7002	-13.4888	-6.95801	-0.305176	6.10352	12.3901	19.7144	24.4751	31.8603	36.7432	-100.159	-80.0781	-60.1196	-40.0696	-20.0806	0	20.0195	40.1001	59.9976	80.1086	100.098
160.3	-21.7895	-17.6392	-13.3667	-6.89697	-0.305176	6.16455	12.3901	19.6533	24.4141	31.9214	36.6821	-100.159	-80.0476	-60.0586	-40.0696	-19.989	0	19.989	40.1001	60.0586	80.0781	100.098
160.4	-21.9116	-17.6392	-13.2446	-6.89697	-0.305176	6.22559	12.3901	19.5312	24.353	31.9824	36.6211	-100.159	-80.0781	-60.0891	-40.0696	-19.989	0	20.0195	40.1001	60.0586	80.0781	100.067
160.5	-21.9727	-17.6392	-13.2446	-6.89697	-0.305176	6.28662	12.3901	19.4702	24.353	31.9214	36.6211	-100.128	-80.1086	-60.0891	-40.0391	-19.928	30.5176	19.989	40.0696	60.0891	80.0781	100.159
160.6	-21.9116	-17.6392	-13.1836	-6.89697	-0.366211	6.34766	12.3291	19.5312	24.4751	31.7993	36.5601	-100.098	-80.0781	-60.1501	-40.0696	-19.9585	0	19.989	40.0391	60.0281	80.0781	100.22
160.7	-21.7285	-17.6392	-13.0615	-6.89697	-0.427246	6.34766	12.3291	19.6533	24.6582	31.6162	36.499	-100.098	-80.0476	-60.0891	-40.0696	-20.05	61.0352	20.0195	40.0391	60.1196	80.0781	100.128
160.8	-21.5454	-17.7002	-13.0615	-6.89697	-0.488281	6.28662	12.4512	19.7144	24.8413	31.3721	36.499	-100.128	-80.0476	-60.1196	-40.0696	-20.0195	-61.0352	19.989	40.0391	60.0281	80.0781	100.189
160.9	-21.4233	-17.7612	-13.2446	-6.89697	-0.488281	6.28662	12.5732	19.7144	24.9634	31.1279	36.5601	-100.128	-80.0476	-60.0281	-40.0391	-20.05	-61.0352	20.05	40.1306	60.0891	80.1086	100.128
161	-21.4233	-17.8223	-13.4277	-6.95801	-0.427246	6.28662	12.6343	19.7144	24.9634	31.0059	36.6211	-100.098	-80.0476	-60.0891	-40.1001	-19.989	-91.5527	20.0195	40.0696	59.9976	80.1392	100.128
161.1	-21.5454	-17.8833	-13.6108	-6.95801	-0.366211	6.28662	12.6343	19.7754	24.9634	30.8838	36.6821	-100.128	-80.0476	-60.0586	-40.0696	-19.9585	-61.0352	20.0195	40.1001	60.0586	80.1086	100.098
161.2	-21.7895	-17.8833	-13.7329	-7.01904	-0.305176	6.22559	12.5732	19.8364	24.9023	30.8228	36.6211	-100.098	-80.0476	-60.0891	-40.1611	-20.0195	0	20.0195	40.0391	60.0281	80.1697	100.098
161.3	-22.0947	-17.9443	-13.7329	-7.01904	-0.244141	6.16455	12.5122	19.8364	24.8413	30.7617	36.6211	-100.098	-80.0781	-60.0586	-40.0696	-19.989	-30.5176	20.0195	40.1001	60.0586	80.1392	100.037
161.4	-22.2778	-18.0054	-13.6108	-7.01904	-0.244141	6.10352	12.5122	19.7144	24.7192	30.7007	36.7432	-100.159	-79.9866	-60.1196	-40.0085	-20.0195	0	20.0195	40.0391	60.0281	80.0171	100.159
161.5	-22.3999	-18.0054	-13.6108	-7.01904	-0.305176	6.16455	12.5122	19.5923	24.6582	30.6396	36.8652	-100.067	-80.0476	-60.0891	-40.0391	-20.0195	-61.0352	19.989	40.0696	60.0586	80.1392	100.189
161.6	-22.3999	-18.0054	-13.6108	-7.01904	-0.366211	6.22559	12.5122	19.4702	24.5972	30.6396	36.9263	-100.098	-80.0781	-60.1807	-40.0696	-20.0195	-30.5176	19.928	39.978	60.0586	80.0781	100.159
161.7	-22.2778	-17.9443	-13.6108	-7.01904	-0.427246	6.28662	12.5122	19.4702	24.5972	30.6396	36.9263	-100.037	-80.0476	-60.1501	-40.0696	-19.989	-61.0352	19.989	40.0696	60.0586	80.1086	100.189
161.8	-22.0947	-17.8833	-13.4888	-7.08008	-0.488281	6.34766	12.3901	19.5312	24.5361	30.5786	36.9873	-100.128	-80.0476	-60.0891	-40.0696	-19.9585	-30.5176	20.0806	40.1306	60.0281	80.1392	100.098
161.9	-21.9727	-17.7612	-13.4277	-7.01904	-0.488281	6.28662	12.3291	19.6533	24.5972	30.6396	36.9873	-100.098	-80.0781	-60.1196	-40.1001	-19.989	30.5176	20.0195	40.0696	60.0281	80.1392	100.159
162	-21.9116	-17.7002	-13.4277	-6.95801	-0.427246	6.16455	12.207	19.5923	24.5972	30.7617	36.9873	-100.098	-80.0781	-60.0281	-40.0696	-19.9585	30.5176	20.0195	40.1001	60.0586	80.1086	100.128
162.1	-21.7895	-17.5781	-13.4277	-6.89697	-0.427246	6.16455	12.2681	19.5312	24.6582	30.8838	36.9873	-100.189	-80.0476	-60.0891	-40.1001	-19.989	-30.5176	19.928	40.1001	60.0586	80.1086	100.159
162.2	-21.6064	-17.4561	-13.4888	-6.89697	-0.427246	6.10352	12.3291	19.4702	24.7192	30.9448	36.8652	-100.098	-80.0476	-60.1196	-40.0696	-19.989	-30.5176	19.9585	40.0696	60.0281	80.0781	100.159
162.3	-21.4233	-17.395	-13.5498	-6.95801	-0.488281	6.10352	12.3291	19.3481	24.7192	30.9448	36.7432	-100.067	-80.0781	-60.0891	-39.978	-20.0195	-30.5176	19.9585	40.0696	60.0891	80.1086	100.22
162.4	-21.2402	-17.395	-13.5498	-6.95801	-0.488281	6.10352	12.4512	19.3481	24.7803	30.9448	36.6821	-100.098	-80.0171	-60.0891	-40.0391	-20.05	0	19.989	40.0391	60.0586	80.1086	100.189
162.5	-21.1792	-17.395	-13.6108	-6.83594	-0.488281	6.10352	12.5122	19.4092	24.7192	30.8838	36.7432	-100.037	-80.0171	-60.1196	-40.0391	-19.989	-30.5176	19.989	39.978	60.0586	80.1086	100.159
162.6	-21.1792	-17.334	-13.6719	-6.71387	-0.488281	6.10352	12.5732	19.5312	24.6582	30.9448	36.7432	-100.098	-80.0476	-60.1196	-40.0696	-19.9585	0	19.989	40.0696	60.0586	80.1086	100.128
162.7	-21.2402	-17.334	-13.6108	-6.71387	-0.488281	6.22559	12.6343	19.5923	24.6582	30.9448	36.6821	-100.128	-80.0476	-60.1807	-40.0696	-19.989	0	19.9585	40.0696	59.967	80.1697	100.128
162.8	-21.3623	-17.395	-13.4888	-6.83594	-0.488281	6.40869	12.5732	19.6533	24.6582	31.0059	36.5601	-100.098	-80.0781	-60.0891	-40.1001	-19.928	-30.5176	20.0195	40.1001	60.0281	80.1392	100.098
162.9	-21.4233	-17.395	-13.3057	-7.01904	-0.549316	6.46973	12.4512	19.7144	24.7803	31.0669	36.438	-100.128	-80.1392	-60.0281	-40.0696	-19.989	61.0352	20.0195	40.1306	60.0586	80.1697	100.159
163	-21.3623	-17.334	-13.2446	-7.20215	-0.488281	6.40869	12.207	19.7144	24.8413	31.0059	36.377	-100.159	-80.1086	-60.0891	-40.0696	-19.928	30.5176	19.989	40.0696	60.0586	80.0781	100.159
163.1	-21.1792	-17.2729	-13.2446	-7.32422	-0.366211	6.40869	12.085	19.6533	24.9023	30.9448	36.377	-100.128	-80.0781	-60.0891	-40.0391	-19.8975	30.5176	19.9585	40.1001	60.0891	80.0476	100.128
163.2	-20.9961	-17.334	-13.3057	-7.26318	-0.183105	6.34766	12.085	19.5923	25.0244	30.8228	36.438	-100.067	-80.0781	-60.1196	-40.0696	-19.989	0	19.989	40.0696	60.0891	80.1392	100.128
163.3	-20.813	-17.4561	-13.2446	-7.14111	-0.12207	6.22559	12.085	19.5312	24.9634	30.7617	36.438	-100.128	-80.0476	-60.1196	-40.0696	-20.0195	-91.5527	19.9585	40.0696	60.1196	80.0781	100.128
163.4	-20.752	-17.5781	-13.1836	-6.95801	-0.0610352	6.10352	12.146	19.5312	24.8413	30.7617	36.438	-100.098	-80.0781	-60.1501	-40.1001	-20.0195	-61.0352	19.9585	40.0696	60.1501	80.0781	100.159
163.5	-20.752	-17.7612	-13.1226	-6.7749	0	6.04248	12.207	19.5923	24.7803	30.8838	36.377	-100.128	-80.0781	-60.0891	-40.0696	-19.989	-30.5176	20.0195	40.1001	60.0281	80.1086	100.159
163.6	-20.752	-17.8223	-13.0615	-6.71387	-0.0610352	6.10352	12.2681	19.6533	24.7192	31.0669	36.377	-100.128	-80.1086	-60.0586	-40.1306	-19.989	0	19.989	40.0696	59.967	80.1392	100.098
163.7	-20.813	-17.8223	-13.1836	-6.7749	-0.183105	6.16455	12.2681	19.7754	24.6582	31.189	36.377	-100.159	-80.1086	-60.0586	-40.0696	-19.989	30.5176	20.0195	40.0696	60.0586	80.1086	100.128
163.8	-20.813	-17.7002	-13.3057	-6.83594	-0.366211	6.22559	12.3291	19.8364	24.5972	31.189	36.438	-100.159	-80.0171	-60.0891	-40.0696	-20.0195	0	20.0806	40.0696	60.0586	80.1392	100.128
163.9	-20.813	-17.5781	-13.4277	-6.89697	-0.427246	6.28662	12.3291	19.7754	24.5972	31.189	36.438	-100.128	-80.0476	-60.0586	-40.0391	-20.0195	-30.5176	20.0195	40.0696	60.0586	80.1392	100.128
164	-20.813	-17.4561	-13.4888	-7.01904	-0.427246	6.28662	12.2681	19.5923	24.5972	31.1279	36.3159	-100.067	-80.0476	-60.0281	-40.0085	-19.928	-30.5176	19.989	40.0696	60.0891	80.0476	100.159
164.1	-20.813	-17.334	-13.4277	-7.01904	-0.427246	6.28662	12.207	19.5312	24.6582	31.1279	36.3159	-100.098	-80.0171	-60.0891	-40.0696	-19.989	0	20.0195	40.0391	60.1196	80.1086	100.159
164.2	-20.752	-17.2729	-13.3667	-6.89697	-0.366211	6.34766	12.146	19.5312	24.9023	31.1279	36.3159	-100.128	-80.1086	-60.1196	-40.0391	-19.989	0	19.989	40.0391	60.0891	80.1086	100.128
164.3	-20.6909	-17.2729	-13.2446	-6.7749	-0.305176	6.34766	12.2681	19.5923	25.1465	31.1279	36.377	-100.128	-80.0781	-60.0586	-40.1001	-19.989	0	19.989	40.0085	60.1196	80.1086	100.098
164.4	-20.5688	-17.2729	-13.1836	-6.65283	-0.244141	6.40869	12.4512	19.5923	25.3296	31.189	36.499	-100.067	-80.0781	-60.0891	-40.0391	-19.9585	61.0352	20.05	40.1001	60.0586	80.1086	100.037
164.5	-20.5688	-17.334	-13.2446	-6.5918	-0.244141	6.34766	12.6343	19.5312	25.3906	31.189	36.499	-100.128	-80.0781	-60.0586	-40.0696	-19.989	0	19.989	40.1001	60.0281	80.0781	100.098
164.6	-20.6299	-17.334	-13.3057	-6.5918	-0.366211	6.22559	12.6953	19.5312	25.3296	31.189	36.499	-100.128	-80.1086	-60.0586	-40.0391	-19.989	-61.0352	19.989	40.1306	60.0586	80.1086	100.159
164.7	-20.6909	-17.395	-13.3057	-6.71387	-0.488281	6.16455	12.6343	19.5312	25.2686	31.25	36.499	-100.098	-80.1086	-60.1196	-40.0696	-19.928	-30.5176	19.989	40.0696	60.0586	80.0781	100.128
164.8	-20.752	-17.5171	-13.3057	-6.89697	-0.610352	6.10352	12.5122	19.5923	25.0854	31.4331	36.499	-100.098	-80.0781	-60.0891	-40.0085	-19.989	0	20.0195	40.0696	60.0586	80.0476	100.128
164.9	-20.813	-17.6392	-13.3057	-7.01904	-0.549316	6.16455	12.4512	19.5923	25.0854	31.5552	36.438	-100.067	-80.0171	-60.1196	-40.0391	-20.0195	0	20.0195	40.0391	60.1196	80.0781	100.159
165	-20.874	-17.8223	-13.3057	-6.95801	-0.488281	6.22559	12.4512	19.5312	25.0244	31.5552	36.377	-100.098	-80.0476	-60.1196	-40.0085	-19.989	-61.0352	20.0195	40.0391	60.0891	80.0171	100.159
165.1	-20.874	-17.9443	-13.3057	-6.7749	-0.366211	6.34766	12.5122	19.4702	25.0854	31.4941	36.3159	-100.067	-80.0476	-60.0586	-40.1001	-20.0195	-30.5176	20.0195	40.0391	60.0586	80.0476	100.037
165.2	-20.752	-18.0054	-13.3667	-6.65283	-0.366211	6.34766	12.5732	19.4092	25.0244	31.4331	36.377	-100.098	-80.0781	-60.0891	-40.0696	-20.0195	-30.5176	20.0195	40.0085	60.0586	80.0476	100.098
165.3	-20.5688	-17.8833	-13.4277	-6.65283	-0.366211	6.28662	12.5122	19.3481	24.9634	31.3721	36.499	-100.128	-80.0781	-60.0281	-40.0696	-19.9585	30.5176	20.0195	40.0696	60.0891	80.1086	100.128
165.4	-20.3857	-17.6392	-13.3667	-6.83594	-0.305176	6.28662	12.4512	19.2871	24.9023	31.311	36.6211	-100.128	-80.1086	-60.0281	-40.0696	-19.8975	61.0352	20.0195	40.0391	60.1196	80.1392	100.159
165.5	-20.3857	-17.4561	-13.3057	-7.01904	-0.244141	6.28662	12.3901	19.3481	24.9023	31.25	36.7432	-100.098	-80.0781	-60.0586	-40.0696	-19.9585	30.5176	20.0195	40.0391	60.0891	80.1086	100.128
165.6	-20.5078	-17.395	-13.2446	-7.08008	-0.244141	6.28662	12.3291	19.4092	24.8413	31.189	36.6821	-100.098	-80.1086	-60.0281	-40.0391	-20.05	0	20.0195	40.0391	60.1501	80.0781	100.098
165.7	-20.6299	-17.4561	-13.3057	-7.14111	-0.183105	6.22559	12.3901	19.4092	24.7192	31.0669	36.499	-100.128	-80.0781	-60.0586	-40.0391	-19.989	0	19.9585	40.0085	60.0891	80.0781	100.159
165.8	-20.813	-17.5781	-13.3667	-7.20215	-0.244141	6.16455	12.3901	19.2871	24.5972	31.0669	36.377	-100.128	-80.1392	-60.0891	-40.0696	-20.0195	-30.5176	19.989	40.0085	60.0281	80.0171	100.128
165.9	-21.1182	-17.7002	-13.4277	-7.26318	-0.305176	6.10352	12.4512	19.2261	24.6582	31.189	36.438	-100.098	-80.1392	-60.0891	-40.1001	-20.05	-61.0352	20.0195	40.0696	60.0281	80.0476	100.098
166	-21.3623	-17.7612	-13.3057	-7.14111	-0.183105	6.04248	12.5122	19.3481	24.7192	31.25	36.499	-100.098	-80.0476	-60.0281	-40.0696	-20.05	0	20.0195	40.0391	60.0586	80.0476	100.128
166.1	-21.4233	-17.8223	-13.0615	-6.95801	-0.183105	5.98144	12.5732	19.4092	24.7803	31.3721	36.499	-100.128	-80.1392	-60.1196	-39.978	-19.9585	0	20.0195	40.0696	60.0586	80.0476	100.067
166.2	-21.4233	-17.8223	-12.8784	-6.83594	-0.244141	5.92041	12.5732	19.4702	24.7803	31.3721	36.5601	-100.098	-80.1086	-60.0586	-40.0696	-19.9585	30.5176	20.0195	40.0391	60.0891	80.0781	100.098
166.3	-21.3623	-17.7612	-12.8174	-6.71387	-0.305176	5.85937	12.5122	19.4702	24.7192	31.4331	36.6211	-100.098	-80.0781	-60.0281	-40.0391	-20.0195	-30.5176	20.0195	40.0085	60.0891	80.0781	100.128
166.4	-21.3623	-17.7002	-12.8174	-6.65283	-0.366211	5.79834	12.5122	19.4092	24.7192	31.4331	36.6211	-100.22	-80.0476	-60.0586	-39.978	-20.0195	0	20.0806	40.0696	60.0891	80.0476	100.128
166.5	-21.4233	-17.6392	-12.7563	-6.71387	-0.427246	5.79834	12.5122	19.4092	24.7803	31.3721	36.5601	-100.128	-80.0781	-60.0586	-40.0085	-20.0195	61.0352	19.9585	40.0085	60.0891	80.0171	100.128
166.6	-21.4844	-17.7002	-12.6953	-6.83594	-0.427246	5.92041	12.4512	19.4092	24.8413	31.311	36.5601	-100.128	-80.0781	-60.0891	-40.0085	-20.05	0	19.989	40.0391	60.0891	80.0476	100.128
166.7	-21.5454	-17.8223	-12.6953	-6.95801	-0.427246	6.16455	12.4512	19.4702	24.8413	31.189	36.499	-100.128	-80.0781	-60.0891	-40.0696	-19.9585	30.5176	20.0195	40.0696	60.0281	80.0171	100.128
166.8	-21.5454	-17.8833	-12.7563	-7.01904	-0.427246	6.34766	12.5122	19.5312	24.8413	31.0059	36.499	-100.128	-80.1392	-60.1196	-40.0696	-19.989	0	20.0195	39.978	60.0586	80.0781	100.189
166.9	-21.6675	-17.8833	-12.8174	-7.01904	-0.488281	6.46973	12.5732	19.5312	24.7803	30.8838	36.499	-100.128	-80.1086	-60.0586	-40.0391	-20.0195	30.5176	19.989	40.0391	60.0891	80.0781	100.098
167	-21.7285	-17.8223	-12.9395	-7.01904	-0.427246	6.46973	12.6343	19.5312	24.7803	30.8838	36.499	-100.159	-80.0781	-60.0891	-40.0391	-19.989	30.5176	20.05	40.1001	59.9976	80.0781	100.067
167.1	-21.7895	-17.7612	-13.0005	-7.01904	-0.366211	6.34766	12.6343	19.5312	24.8413	31.0059	36.499	-100.159	-80.0781	-60.0586	-40.0391	-20.05	30.5176	20.0806	40.0696	60.0586	80.0781	100.067
167.2	-21.7285	-17.7612	-13.0005	-7.08008	-0.305176	6.34766	12.6343	19.5312	24.9023	31.0669	36.499	-100.189	-80.0781	-60.0586	-39.9475	-20.05	30.5176	20.0195	40.1611	60.0891	80.0476	100.128
167.3	-21.6064	-17.7612	-13.0005	-7.01904	-0.366211	6.40869	12.5732	19.4702	24.9023	31.1279	36.6211	-100.128	-80.0476	-60.0891	-40.0391	-20.05	0	19.989	40.0391	60.0891	80.1086	100.098
167.4	-21.4844	-17.8223	-13.0615	-7.08008	-0.366211	6.40869	12.5122	19.4092	24.8413	31.1279	36.8042	-100.098	-80.0476	-60.0586	-40.1001	-20.0806	30.5176	20.0195	40.0696	60.0891	80.1392	100.128
167.5	-21.3623	-17.8223	-13.2446	-7.14111	-0.305176	6.34766	12.4512	19.3481	24.8413	31.1279	36.9873	-100.128	-80.0171	-60.1501	-40.0391	-19.989	-30.5176	20.0195	40.0391	60.0586	80.0781	100.128
167.6	-21.3623	-17.8833	-13.4888	-7.26318	-0.305176	6.34766	12.4512	19.2871	24.9023	31.189	37.1704	-100.067	-80.0781	-60.1196	-40.1001	-19.989	61.0352	19.9585	39.978	60.0586	80.0476	100.098
167.7	-21.4233	-17.8833	-13.6108	-7.26318	-0.183105	6.28662	12.5122	19.2261	24.9023	31.189	37.2925	-100.128	-80.0476	-60.0586	-40.0391	-19.989	0	20.0195	40.0085	60.0281	80.0476	100.098
167.8	-21.4844	-17.8833	-13.4888	-7.14111	-0.183105	6.28662	12.5122	19.2871	24.8413	31.25	37.2314	-100.128	-80.1392	-60.0891	-40.1306	-19.989	0	20.05	40.0391	59.9976	80.1086	100.128
167.9	-21.5454	-17.8223	-13.1836	-6.95801	-0.244141	6.34766	12.5732	19.3481	24.7192	31.25	37.1094	-100.128	-80.0781	-60.0281	-40.0085	-20.05	61.0352	20.0195	40.0696	60.0281	80.0476	100.098
168	-21.6675	-17.7612	-12.8784	-6.83594	-0.427246	6.34766	12.6343	19.4092	24.5361	31.189	36.9873	-100.128	-80.1392	-60.0586	-40.0391	-19.989	0	20.0195	40.0696	60.0586	80.1086	100.098
168.1	-21.7895	-17.7612	-12.6953	-6.83594	-0.488281	6.34766	12.6953	19.3481	24.4141	31.0669	36.8652	-100.098	-80.0476	-60.0586	-40.0391	-20.0195	30.5176	19.9585	40.0696	60.0891	80.0171	100.098
168.2	-21.8506	-17.7612	-12.6343	-6.95801	-0.427246	6.34766	12.7563	19.3481	24.353	31.0669	36.8042	-100.128	-79.9561	-60.0891	-39.978	-19.989	0	20.0195	40.0391	60.0891	80.0781	100.098
168.3	-21.7895	-17.8223	-12.7563	-7.08008	-0.244141	6.34766	12.7563	19.2261	24.353	31.0669	36.8042	-100.067	-80.0476	-60.1196	-40.0391	-20.05	-30.5176	19.8975	40.0085	60.0586	80.1086	100.128
168.4	-21.7285	-17.8223	-12.9395	-7.08008	-0.0610352	6.28662	12.7563	19.165	24.353	31.0669	36.8042	-100.067	-80.0476	-60.0281	-39.917	-19.989	-30.5176	20.0195	40.0391	60.0586	80.1086	100.128
168.5	-21.6675	-17.8223	-13.1226	-6.95801	0	6.22559	12.6953	19.2261	24.4141	31.0059	36.6821	-100.067	-80.0781	-60.1196	-40.0696	-20.0195	0	20.05	40.0085	59.9976	80.0781	100.159
168.6	-21.6064	-17.8223	-13.2446	-6.83594	-0.0610352	6.16455	12.6953	19.3481	24.5361	30.8838	36.5601	-100.128	-80.0476	-60.0281	-40.0085	-20.0806	0	19.989	40.0696	60.0891	80.0781	100.128
168.7	-21.4844	-17.7002	-13.2446	-6.71387	-0.12207	6.16455	12.7563	19.4092	24.6582	30.8228	36.499	-100.128	-80.1392	-60.0891	-40.0391	-20.05	61.0352	19.989	40.0391	60.0281	80.1086	100.098
168.8	-21.3623	-17.5781	-13.2446	-6.65283	-0.244141	6.22559	12.8174	19.4702	24.7803	30.8228	36.499	-100.159	-80.0476	-60.0586	-40.0696	-20.0195	61.0352	19.989	40.0696	60.0891	80.0781	100.098
168.9	-21.3013	-17.395	-13.1836	-6.7749	-0.305176	6.22559	12.8174	19.5923	24.7803	30.8838	36.499	-100.098	-80.1086	-60.0891	-39.978	-20.0195	0	19.9585	40.0085	60.0586	80.0476	100.098
169	-21.2402	-17.334	-13.0615	-6.83594	-0.366211	6.22559	12.7563	19.7144	24.7803	31.0059	36.5601	-100.098	-80.0476	-60.1196	-39.978	-20.0806	30.5176	19.9585	40.0085	60.0281	79.9866	100.159
169.1	-21.1792	-17.2729	-13.0615	-6.83594	-0.488281	6.16455	12.7563	19.7144	24.6582	31.0669	36.6211	-100.128	-80.0476	-60.1501	-40.0085	-20.05	0	19.9585	40.0085	60.0281	80.0171	100.128
169.2	-21.1182	-17.2729	-13.1836	-6.83594	-0.427246	6.16455	12.6953	19.5923	24.5972	31.0669	36.7432	-100.098	-80.0781	-60.0891	-39.978	-20.0806	30.5176	19.9585	40.0085	60.0281	80.1086	100.128
169.3	-21.0571	-17.334	-13.1836	-6.83594	-0.305176	6.22559	12.6953	19.5312	24.5972	31.0059	36.8652	-100.067	-80.0781	-60.0586	-40.0085	-20.0195	-30.5176	19.989	40.0085	60.0281	80.0171	100.128
169.4	-21.1792	-17.334	-13.1836	-6.89697	-0.12207	6.28662	12.6343	19.5312	24.5361	30.8838	36.9263	-100.098	-80.0781	-60.0586	-40.0085	-20.0195	-30.5176	20.0806	40.0085	60.0586	80.0781	100.098
169.5	-21.3013	-17.2729	-13.0615	-7.01904	0	6.28662	12.5122	19.4702	24.5361	30.8228	36.9263	-100.098	-80.1086	-60.1196	-40.0391	-19.989	61.0352	19.9585	40.0085	60.0586	80.0476	100.067
169.6	-21.4233	-17.0898	-13.0005	-7.14111	0	6.28662	12.4512	19.4092	24.4141	30.8228	36.8042	-100.128	-80.0781	-59.9976	-39.978	-20.0195	61.0352	19.9585	40.0696	60.0586	80.0781	100.159
169.7	-21.5454	-16.9678	-12.9395	-7.14111	0	6.34766	12.3901	19.4702	24.353	30.7617	36.6821	-100.098	-80.0781	-60.1196	-39.978	-20.0195	30.5176	19.9585	40.0696	60.0586	80.0476	100.067
169.8	-21.6064	-16.9067	-12.9395	-7.08008	-0.0610352	6.46973	12.4512	19.4702	24.292	30.8228	36.6211	-100.159	-80.0476	-60.0586	-39.978	-20.0195	30.5176	19.989	40.0696	60.0281	80.0781	100.159
169.9	-21.6064	-16.9067	-13.0005	-6.95801	-0.12207	6.53076	12.5122	19.4092	24.292	30.7617	36.5601	-100.006	-80.1086	-60.0586	-39.9475	-20.1111	0	19.928	40.0391	60.0586	79.9866	100.159
170	-21.6064	-17.0288	-13.1226	-6.83594	-0.183105	6.53076	12.5122	19.4702	24.353	30.7007	36.499	-100.098	-80.1392	-60.0891	-40.0391	-20.0806	-30.5176	19.989	40.0696	60.0586	80.0476	100.128
170.1	-21.6675	-17.1509	-13.3057	-6.7749	-0.244141	6.46973	12.5732	19.5312	24.4141	30.5786	36.499	-100.006	-80.0781	-60.0891	-40.0391	-20.05	-30.5176	19.9585	40.0391	60.0586	80.0781	100.128
170.2	-21.7285	-17.1509	-13.4277	-6.7749	-0.244141	6.34766	12.6343	19.6533	24.4751	30.4565	36.5601	-100.128	-80.0476	-60.0586	-40.0391	-19.989	-30.5176	20.0195	39.978	60.0281	80.0171	100.067
170.3	-21.7895	-17.0898	-13.4277	-6.83594	-0.244141	6.28662	12.6953	19.6533	24.5361	30.3955	36.6821	-100.189	-80.1086	-60.0586	-40.0391	-20.0195	-30.5176	19.928	40.0696	60.0281	80.0476	100.067
170.4	-21.7895	-16.9678	-13.3057	-6.89697	-0.305176	6.22559	12.7563	19.5923	24.5972	30.3955	36.7432	-100.098	-80.1392	-60.0891	-40.0085	-19.989	30.5176	19.989	40.0391	60.0586	80.0781	100.067
170.5	-21.7285	-16.8457	-13.1836	-7.01904	-0.305176	6.22559	12.7563	19.4702	24.5972	30.3955	36.6821	-100.128	-80.0781	-60.0891	-40.0085	-20.0195	61.0352	20.0195	40.0085	60.0891	80.0476	100.037
170.6	-21.6675	-16.7236	-13.0615	-7.08008	-0.305176	6.10352	12.8174	19.3481	24.6582	30.4565	36.5601	-100.128	-80.0781	-60.0891	-39.978	-20.05	30.5176	19.9585	40.0696	60.0891	80.0171	100.067
170.7	-21.6675	-16.7236	-12.9395	-7.20215	-0.244141	6.10352	12.8174	19.2871	24.7192	30.5786	36.438	-100.098	-80.1086	-60.0586	-40.0085	-20.0195	-30.5176	19.989	40.0391	60.0281	80.0476	100.159
170.8	-21.7285	-16.7847	-12.9395	-7.20215	-0.183105	6.22559	12.9395	19.3481	24.7192	30.7617	36.377	-100.098	-80.0476	-60.0281	-40.0085	-20.0195	-30.5176	19.989	40.0391	60.0281	80.0476	100.128
170.9	-21.8506	-16.9067	-13.0005	-7.14111	-0.244141	6.40869	13.0005	19.4092	24.7803	30.8838	36.438	-100.067	-80.0781	-60.0891	-40.0391	-19.989	-30.5176	20.0195	40.0085	60.0281	80.0476	100.128
171	-21.9727	-16.9067	-13.0005	-6.95801	-0.244141	6.53076	13.0005	19.5923	24.7803	30.9448	36.6211	-100.098	-80.1086	-60.0586	-40.1001	-19.928	30.5176	19.989	40.0085	59.9976	80.0781	100.067
171.1	-21.9727	-16.9678	-13.0005	-6.83594	-0.244141	6.46973	12.9395	19.6533	24.7803	31.0059	36.7432	-100.098	-80.0171	-60.0586	-40.0391	-20.0195	-30.5176	20.0195	40.0696	60.0586	80.0781	100.128
171.2	-21.7895	-17.0288	-13.0005	-6.7749	-0.183105	6.34766	12.8174	19.7144	24.7803	31.0059	36.8042	-100.098	-80.0781	-60.0891	-40.0696	-19.9585	-61.0352	19.989	40.0391	60.0281	80.0476	100.098
171.3	-21.4844	-17.0288	-12.9395	-6.71387	-0.12207	6.22559	12.6953	19.7144	24.7192	31.0059	36.8042	-100.159	-80.0781	-60.0891	-40.0391	-20.05	0	19.9585	40.0085	60.0586	80.1086	100.098
171.4	-21.3623	-17.0898	-12.8784	-6.71387	-0.183105	6.16455	12.6953	19.5923	24.7803	31.0059	36.8652	-100.067	-80.0781	-60.0891	-39.978	-20.05	30.5176	19.9585	40.0696	60.0891	80.0476	100.098
171.5	-21.3623	-17.0898	-12.8784	-6.7749	-0.183105	6.10352	12.6953	19.4702	24.7803	30.9448	36.9263	-100.067	-80.0781	-60.0891	-40.0391	-20.0195	-30.5176	19.989	40.0391	60.0281	80.0476	100.098
171.6	-21.4844	-17.0288	-12.8784	-6.89697	-0.305176	6.16455	12.7563	19.3481	24.8413	31.0059	36.8652	-100.067	-80.0476	-60.0891	-40.0391	-20.1111	0	19.9585	40.0391	60.0586	80.0781	100.037
171.7	-21.5454	-17.0288	-12.9395	-6.95801	-0.305176	6.28662	12.8174	19.4092	24.8413	30.9448	36.7432	-100.128	-80.0476	-60.0891	-40.0085	-20.05	-30.5176	20.0195	40.0085	60.0586	80.0781	100.128
171.8	-21.4844	-17.0898	-13.0005	-6.95801	-0.244141	6.40869	12.8784	19.3481	24.7803	30.9448	36.5601	-100.067	-80.1392	-60.0891	-40.0391	-20.05	-30.5176	19.928	40.0391	60.0281	80.0476	100.098
171.9	-21.4844	-17.1509	-13.1226	-6.95801	-0.183105	6.46973	12.8174	19.3481	24.6582	30.8228	36.377	-100.098	-80.0781	-60.0891	-40.0696	-20.05	0	19.989	40.0085	60.0586	80.0476	100.128
172	-21.5454	-17.2119	-13.2446	-6.95801	-0.0610352	6.53076	12.6953	19.4092	24.5972	30.8228	36.2549	-100.159	-80.0476	-60.0281	-40.0085	-20.05	30.5176	19.9585	40.0391	60.0281	80.0781	100.189
172.1	-21.6064	-17.1509	-13.2446	-7.01904	0	6.46973	12.5732	19.4702	24.6582	30.8838	36.1328	-100.128	-80.1086	-60.0586	-40.0391	-20.05	0	19.9585	40.0391	60.1196	80.1086	100.098
172.2	-21.7285	-17.0898	-13.1836	-7.08008	0	6.40869	12.4512	19.5312	24.6582	30.8838	36.0718	-100.098	-80.0781	-60.0891	-40.0085	-20.0806	30.5176	19.928	40.0085	60.0891	80.0476	100.128
172.3	-21.7895	-16.9678	-13.1836	-7.01904	0	6.22559	12.4512	19.4702	24.6582	30.8838	35.9497	-100.067	-80.0476	-60.0891	-40.0391	-20.0806	61.0352	19.928	40.1001	60.1196	80.0781	100.128
172.4	-21.9116	-16.9678	-13.1836	-6.89697	-0.0610352	6.10352	12.5732	19.4092	24.5972	30.8838	35.8276	-100.098	-80.0476	-60.1196	-40.0085	-20.05	0	19.989	40.1001	60.0586	80.1086	100.128
172.5	-21.8506	-17.0288	-13.2446	-6.7749	-0.183105	6.04248	12.6953	19.4092	24.5361	30.8838	35.7666	-100.098	-80.0476	-60.1196	-40.0085	-20.0195	30.5176	19.989	40.0391	60.0586	80.0171	100.159
172.6	-21.7895	-17.0898	-13.3057	-6.65283	-0.366211	6.04248	12.8174	19.4092	24.4751	30.8838	35.7666	-100.098	-80.0781	-60.0891	-40.0085	-19.989	0	19.9585	40.0085	60.0281	80.0171	100.189
172.7	-21.7285	-17.2119	-13.3057	-6.71387	-0.427246	6.10352	12.8784	19.4702	24.353	30.8838	35.8887	-100.098	-80.1086	-60.0586	-40.0085	-20.0195	0	19.989	40.1001	60.0586	80.0476	100.098
172.8	-21.6064	-17.2729	-13.1836	-6.71387	-0.488281	6.16455	12.8174	19.4702	24.353	30.9448	36.0718	-100.098	-80.1086	-60.0586	-40.0085	-20.05	30.5176	19.989	40.0696	60.0281	80.1086	100.128
172.9	-21.5454	-17.2119	-13.0615	-6.7749	-0.427246	6.16455	12.8174	19.4702	24.292	31.0059	36.3159	-100.128	-80.1086	-60.0891	-40.0391	-20.0195	0	19.989	40.0085	60.0281	80.0781	100.098
173	-21.4844	-17.1509	-13.0005	-6.83594	-0.366211	6.22559	12.7563	19.4702	24.353	30.9448	36.377	-100.128	-80.0781	-60.0891	-39.978	-20.0195	30.5176	19.9585	40.0696	60.0586	80.0781	100.159
173.1	-21.4233	-17.0898	-13.0005	-6.89697	-0.244141	6.34766	12.6343	19.4702	24.4751	30.8228	36.3159	-100.098	-80.0781	-60.0891	-39.9475	-20.0195	30.5176	19.9585	40.1001	60.0891	80.1086	100.159
173.2	-21.4233	-16.9678	-13.0615	-7.08008	-0.12207	6.40869	12.5122	19.5312	24.5361	30.7617	36.2549	-100.098	-80.0781	-60.0586	-39.978	-20.0195	0	19.9585	40.1001	60.0891	80.0781	100.159
173.3	-21.3623	-16.9067	-13.0615	-7.14111	-0.0610352	6.46973	12.3901	19.5923	24.5972	30.7617	36.1328	-100.006	-80.0476	-60.0891	-40.0085	-20.0195	-30.5176	20.0195	40.0696	60.0891	80.0476	100.098
173.4	-21.2402	-16.9067	-13.0615	-7.08008	-0.0610352	6.46973	12.3901	19.5923	24.5972	30.7617	36.0107	-100.098	-80.0476	-60.0891	-40.0391	-20.0195	-30.5176	20.0195	40.0696	60.0281	80.0476	100.128
173.5	-21.1182	-16.9067	-13.1226	-6.95801	-0.12207	6.40869	12.3901	19.5923	24.5361	30.7007	36.0107	-100.159	-80.1086	-60.1196	-40.0391	-19.989	0	19.9585	40.0696	60.0586	80.0781	100.159
173.6	-20.9961	-16.8457	-13.1226	-6.83594	-0.244141	6.40869	12.4512	19.6533	24.4141	30.6396	36.0107	-100.128	-80.0781	-60.0586	-40.0391	-20.05	30.5176	19.989	40.1001	60.0586	80.0476	100.128
173.7	-20.874	-16.8457	-13.0615	-6.83594	-0.305176	6.34766	12.5122	19.7144	24.353	30.6396	36.0107	-100.098	-80.0476	-60.0586	-40.0391	-20.05	91.5527	19.989	40.0696	60.0586	80.0781	100.098
173.8	-20.874	-16.9678	-13.0615	-6.89697	-0.305176	6.28662	12.5732	19.7754	24.353	30.5786	36.0718	-100.128	-80.0476	-60.0891	-40.0391	-20.0195	30.5176	19.989	39.978	60.0586	80.1086	100.098
173.9	-20.9351	-17.0288	-13.1226	-6.89697	-0.305176	6.34766	12.6953	19.8364	24.4751	30.5786	36.0718	-100.098	-80.0781	-60.0891	-40.0085	-20.0195	30.5176	19.9585	40.1001	60.0891	80.0781	100.067
174	-20.9351	-17.0288	-13.1226	-6.7749	-0.305176	6.46973	12.6953	19.8364	24.5361	30.5786	36.0107	-100.098	-80.0476	-60.0586	-39.978	-20.0806	-30.5176	19.928	40.0391	60.0281	80.0171	100.067
174.1	-20.874	-16.9067	-13.1836	-6.65283	-0.305176	6.53076	12.6343	19.7144	24.5361	30.5176	35.8276	-100.098	-80.0476	-60.1196	-40.0391	-20.0195	-30.5176	20.0195	40.0391	60.0586	80.0171	100.037
174.2	-20.874	-16.8457	-13.2446	-6.5918	-0.305176	6.40869	12.5732	19.5312	24.5361	30.5176	35.6445	-100.128	-80.0171	-60.0891	-39.978	-19.9585	-61.0352	20.05	40.0085	59.9976	80.0781	100.159
174.3	-20.9961	-17.0288	-13.3057	-6.5918	-0.305176	6.28662	12.5732	19.4702	24.5972	30.5176	35.5835	-100.098	-80.1086	-60.0891	-40.0391	-19.9585	0	20.0195	40.0696	60.0281	80.1086	100.22
174.4	-21.1792	-17.2119	-13.3667	-6.65283	-0.244141	6.22559	12.6343	19.4092	24.6582	30.5176	35.6445	-100.098	-80.0476	-60.0586	-40.0391	-20.0195	0	20.05	40.0391	60.0891	80.1086	100.098
174.5	-21.3013	-17.2729	-13.3057	-6.71387	-0.183105	6.22559	12.6343	19.4092	24.6582	30.5786	35.7056	-100.159	-80.0476	-60.0281	-40.0696	-19.9585	61.0352	20.0195	40.0085	60.1196	80.0781	100.128
174.6	-21.4844	-17.2729	-13.1836	-6.7749	-0.12207	6.22559	12.7563	19.5312	24.7192	30.7007	35.7056	-100.159	-80.0781	-60.0586	-39.978	-20.0195	61.0352	19.9585	40.0391	60.0891	80.0781	100.037
174.7	-21.5454	-17.1509	-13.1836	-6.83594	-0.12207	6.34766	12.8174	19.7144	24.6582	30.8838	35.7056	-100.128	-80.0781	-59.9976	-40.0085	-19.989	0	19.9585	40.0391	60.0586	80.0781	100.098
174.8	-21.6064	-17.0898	-13.1836	-6.95801	-0.183105	6.40869	12.8174	19.7754	24.6582	31.0059	35.7666	-100.159	-80.0476	-60.0586	-40.0696	-19.989	0	19.9585	40.0085	60.0281	80.1086	100.098
174.9	-21.6675	-17.1509	-13.1836	-7.08008	-0.183105	6.46973	12.7563	19.7754	24.6582	31.0669	35.7056	-100.098	-80.0781	-60.0281	-40.0391	-20.0195	0	19.9585	40.0696	60.0281	80.1086	100.159
175	-21.6675	-17.1509	-13.1836	-7.20215	-0.244141	6.5918	12.7563	19.7144	24.5972	31.0669	35.7056	-100.037	-80.0781	-60.0586	-40.1306	-20.0195	61.0352	20.0195	40.0391	60.0586	80.0781	100.098
175.1	-21.5454	-17.2119	-13.2446	-7.26318	-0.427246	6.5918	12.8174	19.6533	24.5361	31.0669	35.6445	-100.128	-80.0171	-60.0891	-40.1001	-20.0195	0	20.0195	40.0085	60.0586	80.1086	100.159
175.2	-21.4844	-17.2119	-13.2446	-7.20215	-0.549316	6.5918	12.7563	19.4702	24.4751	31.0669	35.5835	-100.098	-80.0476	-60.0586	-40.1001	-19.9585	0	20.0195	40.0085	60.0586	80.0476	100.128
175.3	-21.4844	-17.2119	-13.2446	-7.01904	-0.671387	6.53076	12.6953	19.3481	24.4751	31.1279	35.5225	-100.159	-80.1392	-60.0891	-40.0391	-19.928	-61.0352	20.0195	40.0085	60.1196	80.0476	100.128
175.4	-21.5454	-17.1509	-13.2446	-6.83594	-0.671387	6.46973	12.6953	19.2261	24.5361	31.1279	35.5225	-100.128	-80.1086	-60.0281	-40.0391	-19.989	-30.5176	20.0195	40.0391	60.0586	80.1086	100.128
175.5	-21.7285	-17.1509	-13.2446	-6.71387	-0.610352	6.40869	12.7563	19.165	24.6582	31.0669	35.5225	-100.128	-80.1392	-60.0281	-40.0391	-20.05	0	19.9585	40.1306	60.0891	80.1392	100.098
175.6	-21.8506	-17.2729	-13.2446	-6.65283	-0.427246	6.34766	12.8784	19.165	24.8413	30.8838	35.4614	-100.128	-80.0781	-60.0281	-40.0696	-20.0195	61.0352	19.989	40.0391	60.0891	80.1086	100.098
175.7	-21.9116	-17.334	-13.2446	-6.71387	-0.244141	6.40869	13.0005	19.2261	24.9634	30.7617	35.5225	-100.098	-80.1086	-60.1196	-40.0391	-19.989	0	19.989	39.978	60.0891	80.0476	100.128
175.8	-22.0337	-17.395	-13.1836	-6.7749	-0.0610352	6.40869	13.1226	19.3481	25.0244	30.7007	35.5225	-100.128	-80.0781	-60.0586	-40.0391	-20.0195	-30.5176	20.0195	40.0391	60.0586	80.0476	100.128
175.9	-21.9727	-17.395	-13.1226	-6.83594	-0.0610352	6.34766	13.0615	19.5312	24.9023	30.7007	35.5225	-100.037	-80.0476	-60.0891	-40.1001	-19.989	30.5176	19.989	39.978	60.0586	80.0476	100.067
176	-21.8506	-17.4561	-13.0615	-6.89697	-0.12207	6.28662	12.8784	19.6533	24.7803	30.5786	35.4614	-100.098	-80.1392	-60.0586	-40.0391	-20.0195	0	19.989	40.0391	60.0281	80.0171	100.159
176.1	-21.7285	-17.395	-13.0615	-6.95801	-0.183105	6.22559	12.7563	19.7754	24.5972	30.4565	35.4004	-100.128	-80.1392	-59.9976	-40.0696	-20.0195	-61.0352	19.9585	39.978	60.0891	80.0781	100.098
176.2	-21.6064	-17.334	-13.0615	-6.95801	-0.244141	6.10352	12.6953	19.7754	24.5361	30.2734	35.4614	-100.159	-80.1392	-60.0281	-40.0085	-19.9585	30.5176	19.989	40.0696	60.1501	80.0476	100.159
176.3	-21.5454	-17.2729	-13.1226	-6.95801	-0.183105	6.10352	12.6953	19.6533	24.5361	30.2734	35.5225	-100.159	-80.0781	-60.0586	-40.0391	-20.05	30.5176	19.989	40.0391	60.0586	80.0781	100.098
176.4	-21.4844	-17.1509	-13.1836	-6.95801	-0.183105	6.10352	12.6953	19.5312	24.5972	30.3345	35.5225	-100.128	-80.1392	-60.1196	-40.0391	-19.989	30.5176	20.0195	40.0696	60.0891	80.0781	100.098
176.5	-21.4233	-17.1509	-13.1836	-6.95801	-0.183105	6.10352	12.7563	19.4092	24.6582	30.4565	35.5225	-100.098	-80.0781	-60.0586	-40.0391	-19.989	61.0352	19.9585	40.0085	60.0891	80.0476	100.067
176.6	-21.3623	-17.2119	-13.1836	-6.89697	-0.183105	6.16455	12.8784	19.2871	24.7192	30.5176	35.5225	-100.159	-80.1086	-60.0891	-40.0696	-19.989	30.5176	20.0195	40.0391	60.0891	80.0476	100.098
176.7	-21.3623	-17.395	-13.1226	-6.89697	-0.12207	6.10352	12.9395	19.2871	24.7192	30.6396	35.5225	-100.159	-80.1086	-60.0586	-40.0696	-19.989	0	19.9585	40.0391	60.0281	80.0171	100.128
176.8	-21.3623	-17.5781	-13.0615	-6.83594	-0.12207	6.10352	12.8784	19.2261	24.7803	30.6396	35.5225	-100.067	-80.0476	-60.0281	-40.0696	-19.9585	0	20.05	40.0085	60.0586	80.0476	100.098
176.9	-21.3013	-17.6392	-13.0005	-6.83594	-0.183105	6.16455	12.8784	19.2871	24.9023	30.7617	35.4004	-100.159	-80.0781	-60.0281	-40.0085	-20.0195	0	20.0195	40.0391	60.0586	80.0476	100.128
177	-21.3013	-17.5171	-13.0005	-6.83594	-0.244141	6.22559	12.8174	19.2261	25.0244	30.8838	35.4004	-100.128	-80.1392	-60.0281	-40.0391	-19.989	30.5176	20.05	40.0391	60.0891	80.0476	100.098
177.1	-21.3013	-17.334	-12.9395	-6.89697	-0.305176	6.28662	12.6953	19.2261	25.0854	30.9448	35.3394	-100.189	-80.1392	-60.0281	-39.9475	-19.928	91.5527	19.989	40.0696	60.0891	80.1086	100.128
177.2	-21.3623	-17.1509	-12.9395	-6.95801	-0.366211	6.34766	12.6953	19.165	25.0854	30.9448	35.2783	-100.159	-80.0781	-60.0586	-40.0391	-20.05	0	20.0195	40.0696	60.1196	80.0476	100.098
177.3	-21.4844	-17.0898	-13.0005	-6.95801	-0.366211	6.34766	12.7563	19.2261	25.0854	30.8838	35.2173	-100.189	-80.0781	-59.9976	-39.9475	-19.989	61.0352	19.989	39.978	60.1196	80.0476	100.098
177.4	-21.6064	-17.1509	-13.0615	-6.95801	-0.366211	6.28662	12.8784	19.2871	25.0244	30.8228	35.0952	-100.159	-80.0476	-60.0281	-40.0696	-19.989	61.0352	20.0195	40.0391	60.0891	80.0476	100.067
177.5	-21.7285	-17.2729	-13.0615	-6.89697	-0.366211	6.34766	12.8784	19.3481	24.9634	30.7617	35.0342	-100.189	-80.1697	-60.0891	-40.1001	-19.989	30.5176	19.989	40.0391	60.0586	80.0171	100.128
177.6	-21.8506	-17.334	-13.0615	-6.7749	-0.366211	6.40869	12.7563	19.3481	25.0244	30.6396	35.0952	-100.128	-80.0781	-60.0281	-40.0696	-19.989	0	20.0195	40.0085	60.0586	80.0171	100.098
177.7	-21.9116	-17.395	-13.0005	-6.71387	-0.427246	6.46973	12.6953	19.2871	24.9634	30.6396	35.2783	-100.098	-80.1392	-60.0891	-40.1001	-19.9585	61.0352	20.05	40.0391	60.0891	80.0476	100.098
177.8	-21.9116	-17.4561	-13.0005	-6.5918	-0.427246	6.46973	12.6343	19.2261	24.8413	30.6396	35.3394	-100.128	-80.1392	-60.0586	-40.0391	-19.9585	30.5176	20.1111	40.0391	60.1501	80.0781	100.128
177.9	-21.9116	-17.5171	-13.0005	-6.5918	-0.305176	6.34766	12.6343	19.165	24.7803	30.7617	35.4004	-100.159	-80.0476	-60.0586	-40.0391	-19.989	61.0352	19.989	40.0085	60.1196	80.0781	100.006
178	-12.4512	-8.91113	-5.67627	-0.915527	3.17383	6.22559	9.58252	13.916	17.9443	22.8271	26.6724	-0.0610352	-0.0305176	0	0.0305176	0.0305176	0	-0.0305176	-0.0305176	0.0610352	0.0305176	0
178.1	113.464	97.6562	78.3691	58.2886	35.6445	6.04248	-20.813	-42.1143	-61.4624	-78.064	-92.8345	-0.0610352	0	0.0610352	0	0	0	0	0	0	0	-0.0305176
178.2	405.762	335.937	260.132	182.19	100.525	5.98144	-83.313	-161.255	-236.145	-307.068	-373.779	-0.0305176	-0.0305176	0	0	0.0305176	30.5176	0.0305176	0.0610352	0.0305176	0.0305176	-0.0305176
178.3	721.924	588.562	449.707	308.838	164.978	5.98144	-146.667	-285.278	-421.814	-554.565	-683.105	0	0.0305176	0	-0.0305176	0	-30.5176	0	-0.0610352	0	0	-0.0305176
178.4	914.978	739.868	561.34	381.714	200.623	6.10352	-182.8	-358.948	-534.546	-707.642	-877.808	-0.0610352	0	0.0610352	-0.0305176	0.0610352	30.5176	0.0305176	0	0	0	-0.0305176
178.5	942.566	758.606	573.242	387.634	201.843	6.22559	-185.364	-367.615	-550.781	-732.3	-912.659	0	0	0.0305176	-0.0610352	0	61.0352	0.0305176	-0.0305176	0.0610352	-0.0610352	0.0305176
178.6	846.13	679.199	512.146	345.276	178.894	6.28662	-163.879	-328.43	-494.446	-659.607	-824.646	0.0305176	0	0	0	0.0305176	0	0	-0.0610352	0.0305176	0.0305176	0
178.7	692.261	555.054	418.213	281.677	145.813	6.28662	-132.019	-267.395	-404.175	-540.527	-677.368	-0.0610352	-0.0610352	0	0	-0.0305176	30.5176	0.0915527	-0.0305176	0.0305176	0.0305176	0.0305176
178.8	533.142	427.429	322.266	217.285	112.793	6.28662	-99.7925	-204.529	-310.364	-416.077	-522.4	-0.0305176	-0.0305176	0.0305176	0.0305176	0	61.0352	0.0305176	0	0.0305176	0.0610352	0
178.9	396.24	317.993	240.173	162.415	84.8389	6.22559	-72.2656	-150.391	-229.187	-308.044	-387.451	-0.0610352	-0.0305176	0	-0.0305176	0.0305176	30.5176	-0.0305176	-0.0305176	0.0305176	0.0305176	-0.0305176
179	289.246	232.605	176.331	119.69	63.1714	6.22559	-50.9644	-108.032	-165.466	-223.145	-281.311	0	-0.0610352	-0.0305176	0.0610352	0.0305176	0	0	0.0305176	0.0305176	-0.0305176	-0.0305176
179.1	209.839	169.434	129.028	87.9517	47.3633	6.16455	-35.1562	-76.5991	-118.103	-159.912	-202.27	0.0305176	0	0.0305176	0	0	0	0	0	0.0610352	-0.0610352	0
179.2	152.161	123.718	94.9097	65.0635	35.9497	6.10352	-23.7427	-53.7109	-83.7402	-113.953	-144.897	-0.0305176	-0.0610352	0.0305176	0.0305176	0	-30.5176	0.0305176	0.0610352	-0.0305176	0	0
179.3	110.596	91.0034	70.4346	48.8281	27.771	6.04248	-15.5029	-37.3535	-59.082	-80.9936	-103.699	-0.0305176	-0.0610352	0.12207	-0.0305176	0	-30.5176	0.0610352	-0.0305176	0.0305176	-0.0610352	0.0305176
179.4	80.9326	67.688	53.0395	37.2314	21.9727	6.04248	-9.58252	-25.5737	-41.5039	-57.4951	-74.1577	-0.0305176	0	0.0610352	0	0	0	0.0305176	0	0.0305176	0	0.0305176
179.5	59.8144	51.2085	40.6494	28.9917	17.8223	6.10352	-5.37109	-17.1509	-28.9307	-40.8936	-53.1616	0.0305176	-0.0610352	-0.0305176	0	0	30.5176	0.0305176	-0.0610352	0.0305176	0.0610352	0.0305176
179.6	44.8608	39.4897	31.8603	23.0713	14.8315	6.28662	-2.38037	-11.1694	-20.0195	-29.1138	-38.147	-0.0305176	0.0610352	0.0305176	-0.0305176	-0.0610352	0	0.0305176	0.0610352	0.0610352	0.0610352	-0.0305176
179.7	34.3628	31.1279	25.5737	18.7378	12.6953	6.34766	-0.244141	-6.89697	-13.7329	-20.6299	-27.4048	-0.0305176	-0.0305176	-0.0305176	0	-0.0305176	30.5176	-0.0305176	-0.0305176	0.0305176	0.0305176	-0.0610352
179.8	26.8555	25.1465	21.1182	15.686	10.9863	6.28662	1.15967	-3.96728	-9.27734	-14.5874	-19.7754	-0.0305176	0	0	0	0.0305176	0	-0.0305176	0	0.0305176	-0.0305176	-0.0305176
179.9	21.6064	20.813	17.8223	13.5498	9.76562	6.16455	2.19727	-1.95312	-5.92041	-10.1318	-14.3433	0	-0.0305176	0.0305176	0	0.0305176	30.5176	0.0305176	-0.0305176	-0.0305176	0.0305176	-0.0305176
180	17.8833	17.7612	15.3809	12.0239	8.91113	6.10352	2.92969	-0.488281	-3.60107	-6.83594	-10.376	0	-0.0610352	0.0915527	-0.0610352	0	0	0.0305176	-0.0305176	0	-0.0305176	-0.0610352
180.1	15.3809	15.564	13.7329	11.0474	8.36182	6.10352	3.41797	0.549316	-1.95312	-4.5166	-7.56836	-0.0305176	0	0.0610352	0	-0.0305176	0	0.0305176	-0.0305176	-0.0305176	-0.0610352	-0.0305176
180.2	13.7329	13.916	12.5732	10.2539	7.9956	6.10352	3.84521	1.46484	-0.976562	-2.86865	-5.43213	-0.12207	0.0610352	0	-0.0305176	0	30.5176	0.0305176	-0.0305176	0.0610352	-0.0610352	0.0305176
180.3	12.5732	12.6953	11.7798	9.76562	7.75146	6.10352	4.27246	2.2583	-0.244141	-1.70898	-3.90625	-0.0610352	-0.0305176	0	0	-0.0305176	30.5176	0.0305176	-0.0305176	0	-0.0610352	0.0305176
180.4	11.7798	11.9019	11.1694	9.52148	7.62939	6.16455	4.5166	2.86865	0.244141	-0.854492	-2.80762	-0.0305176	0	0.0610352	0.0610352	0	61.0352	0.0305176	0	0.0305176	-0.0305176	0.0610352
180.5	11.1084	11.3525	10.6201	9.33838	7.56836	6.16455	4.69971	3.2959	0.793457	-0.244141	-1.95312	-0.0610352	-0.0305176	0.0610352	0.0305176	0.0610352	30.5176	-0.0305176	0	0.0305176	0	-0.0305176
180.6	10.6812	10.9863	10.1318	9.15527	7.50732	6.22559	4.76074	3.54004	1.34277	0.12207	-1.28174	-0.0305176	-0.0610352	0	-0.0305176	0	0	-0.0305176	-0.0305176	-0.0305176	0	-0.0915527
180.7	10.376	10.6201	9.82666	8.8501	7.44629	6.16455	4.88281	3.66211	1.77002	0.488281	-0.671387	-0.0305176	0.0305176	0.0610352	0	0.0305176	61.0352	0.0305176	0	0.0305176	-0.0305176	-0.0610352
180.8	10.0708	10.2539	9.58252	8.48389	7.38525	6.10352	5.00488	3.78418	2.19727	0.854492	-0.12207	-0.0305176	0	0	0	0.0305176	0	0.0305176	-0.0305176	0.0305176	-0.0305176	-0.0305176
180.9	9.88769	9.94873	9.58252	8.17871	7.26318	6.16455	5.06592	3.96728	2.50244	1.28174	0.244141	-0.0610352	0.0305176	0	0	0.0305176	0	0.0610352	-0.0610352	0.0305176	-0.0305176	-0.0305176
181	9.82666	9.64355	9.46045	7.87353	7.20215	6.22559	5.24902	4.08936	2.68555	1.70898	0.488281	0.0305176	-0.0305176	0.0610352	0	0.0305176	-30.5176	0.0610352	-0.0305176	0.0305176	-0.0305176	-0.0305176
181.1	9.76562	9.39941	9.33838	7.69043	7.20215	6.28662	5.37109	4.15039	2.74658	2.01416	0.732422	-0.0305176	-0.0610352	0.0915527	0.0305176	0.0305176	0	-0.0305176	-0.0915527	-0.0305176	0.0305176	0.0305176
181.2	9.70459	9.21631	9.21631	7.69043	7.14111	6.28662	5.43213	4.21143	2.68555	2.19727	0.915527	-0.0305176	-0.0305176	0.0305176	0	-0.0305176	0	-0.0305176	-0.0610352	0.0305176	0.0305176	0
181.3	9.52148	9.09424	9.0332	7.75146	7.01904	6.28662	5.5542	4.21143	2.68555	2.2583	1.09863	0	0	0	0	-0.0305176	61.0352	0.0305176	0	0.0305176	0.0610352	-0.0305176
181.4	9.33838	8.97217	8.8501	7.8125	6.95801	6.22559	5.61523	4.21143	2.74658	2.38037	1.28174	-0.0305176	0.0305176	0.0305176	0	0.0610352	0	0	0	0.0610352	0.0305176	-0.0305176
181.5	9.21631	8.97217	8.66699	7.87353	6.89697	6.16455	5.61523	4.27246	2.92969	2.50244	1.40381	0.0305176	0.0305176	0	0	0	61.0352	0	-0.0305176	-0.0305176	-0.0610352	-0.0610352
181.6	9.15527	8.91113	8.48389	7.87353	6.95801	6.22559	5.49316	4.21143	3.11279	2.56348	1.64795	0	-0.0610352	-0.0305176	0	0.0305176	-61.0352	-0.0305176	-0.0305176	0	-0.0305176	-0.0305176
181.7	9.09424	8.78906	8.42285	7.8125	7.01904	6.28662	5.49316	4.21143	3.35693	2.62451	1.83105	-0.0305176	0.0305176	0	0.0305176	0	0	0.0305176	-0.0610352	0.0915527	0.0305176	-0.0305176
181.8	8.97217	8.66699	8.42285	7.69043	7.01904	6.28662	5.5542	4.27246	3.60107	2.74658	1.95312	0.0305176	-0.0305176	0.0610352	-0.0305176	0	0	0.0305176	-0.0305176	-0.0305176	0	0
181.9	8.8501	8.48389	8.36182	7.62939	7.08008	6.28662	5.5542	4.5166	3.72314	2.80762	2.01416	0	0.0305176	0	-0.0305176	-0.0305176	30.5176	0.0305176	0.0305176	-0.0305176	0.0610352	0.0610352
182	8.72803	8.36182	8.30078	7.50732	7.14111	6.22559	5.5542	4.69971	3.66211	2.86865	2.0752	-0.0305176	0.0305176	0.0305176	-0.0610352	0	0	0.0305176	0	0.0610352	0.0305176	0
182.1	8.60596	8.30078	8.30078	7.44629	7.08008	6.22559	5.49316	4.76074	3.60107	2.99072	2.0752	0	0.0305176	0	0.0305176	0.0305176	-30.5176	0.0915527	0	0.0305176	0.0305176	0
182.2	8.60596	8.30078	8.36182	7.50732	6.95801	6.22559	5.49316	4.76074	3.54004	3.17383	2.0752	0	0.0305176	0	-0.0305176	0	0	0.0305176	0	0	-0.0305176	0
182.3	8.54492	8.30078	8.36182	7.56836	6.7749	6.22559	5.5542	4.76074	3.54004	3.17383	2.0752	0	0	0	0.0305176	0	0	0.0610352	0	0.0305176	0	0.0305176
182.4	8.54492	8.17871	8.30078	7.50732	6.65283	6.22559	5.67627	4.69971	3.41797	3.11279	2.0752	0.0305176	0	0	0.0610352	0	-61.0352	0	-0.0305176	0.0305176	0	0
182.5	8.48389	7.93457	8.05664	7.38525	6.65283	6.16455	5.7373	4.76074	3.479	3.11279	2.2583	0.0305176	0	0.0610352	0	-0.0305176	-61.0352	0.0610352	-0.0305176	-0.0305176	0	0
182.6	8.36182	7.69043	7.87353	7.26318	6.7749	6.28662	5.85937	4.88281	3.60107	3.2959	2.50244	0.0305176	0.0305176	0	-0.0305176	-0.0305176	-30.5176	0	-0.0305176	0	0	0
182.7	8.23975	7.62939	7.8125	7.20215	6.83594	6.34766	5.92041	5.00488	3.84521	3.41797	2.74658	0	-0.0305176	0	-0.0305176	-0.0305176	-30.5176	0.0610352	0.0305176	0.0305176	0	-0.0610352
182.8	8.30078	7.56836	7.8125	7.20215	6.95801	6.46973	5.92041	5.12695	3.96728	3.41797	2.92969	0	-0.0305176	0	0.0305176	0.0305176	0	0.0305176	-0.0610352	0.0610352	-0.0305176	0.0305176
182.9	8.42285	7.56836	7.8125	7.20215	7.01904	6.46973	5.85937	5.18799	4.08936	3.41797	3.05176	0	0	0	0.0305176	0	0	0.0305176	-0.0305176	0.0305176	-0.0305176	-0.0610352
183	8.48389	7.56836	7.75146	7.14111	7.01904	6.40869	5.7373	5.24902	4.15039	3.479	3.05176	-0.0305176	-0.0305176	-0.0305176	0.0610352	-0.0305176	-61.0352	0	0.0305176	0.0305176	-0.0305176	-0.0305176
183.1	8.48389	7.62939	7.75146	7.14111	6.95801	6.34766	5.67627	5.24902	4.15039	3.60107	3.05176	0	-0.0305176	0.0610352	-0.0305176	-0.0305176	0	-0.0305176	0	0	0	0.0305176
183.2	8.48389	7.69043	7.62939	7.14111	6.83594	6.22559	5.61523	5.24902	4.21143	3.72314	3.11279	0.0305176	-0.0610352	0	0	-0.0305176	0	0	0.0305176	0	0	0
183.3	8.42285	7.69043	7.56836	7.20215	6.7749	6.16455	5.61523	5.18799	4.27246	3.84521	3.17383	0.0305176	0	-0.0610352	0.0610352	-0.0915527	0	0.0305176	0.0610352	-0.0305176	0.0305176	0.0305176
183.4	8.23975	7.69043	7.50732	7.20215	6.71387	6.22559	5.67627	5.06592	4.21143	3.96728	3.17383	-0.0305176	-0.0305176	0	-0.0305176	0.0305176	61.0352	0.0610352	0	-0.0305176	0.0305176	-0.0305176
183.5	8.11768	7.56836	7.50732	7.20215	6.5918	6.22559	5.79834	5.00488	4.08936	3.96728	3.17383	-0.0305176	0	-0.0305176	0	0.0305176	0	0.0305176	-0.0305176	0.0305176	0	0
183.6	7.9956	7.44629	7.50732	7.20215	6.46973	6.22559	5.92041	4.94385	4.08936	3.90625	3.23486	0.0305176	-0.0610352	0	0.0305176	0	61.0352	0.0610352	0	-0.0610352	0	-0.0305176
183.7	7.9956	7.38525	7.44629	7.14111	6.40869	6.22559	5.92041	4.94385	4.15039	3.96728	3.2959	-0.0610352	-0.0305176	0	0.0305176	0	30.5176	0	-0.0305176	-0.0610352	0	0.0305176
183.8	7.87353	7.38525	7.38525	7.08008	6.34766	6.28662	5.92041	4.94385	4.15039	3.96728	3.2959	-0.0915527	-0.0305176	0	0.0610352	-0.0610352	91.5527	-0.0305176	0.0610352	0	0	0.0305176
183.9	7.8125	7.38525	7.38525	7.01904	6.40869	6.34766	5.85937	4.94385	4.21143	4.02832	3.2959	0	0.0305176	-0.0305176	0.0305176	-0.0305176	61.0352	0	0.0915527	0	0.0305176	0.0305176
184	7.75146	7.32422	7.32422	7.01904	6.53076	6.34766	5.79834	5.00488	4.15039	3.96728	3.2959	0.0305176	0.0305176	-0.0610352	0.0305176	-0.0305176	61.0352	-0.0305176	0	0	0.0305176	0
184.1	7.75146	7.32422	7.32422	7.01904	6.65283	6.34766	5.85937	5.00488	4.08936	3.90625	3.2959	0	0.0305176	-0.0305176	0.0305176	0.0305176	0	0.0610352	0.0305176	0	0.0305176	-0.0305176
184.2	7.8125	7.32422	7.26318	6.89697	6.71387	6.34766	5.85937	5.06592	4.08936	3.90625	3.2959	-0.0305176	-0.0305176	0.0610352	-0.0305176	0.0915527	91.5527	0	-0.0305176	-0.0610352	-0.0305176	-0.0610352
184.3	7.75146	7.32422	7.20215	6.89697	6.83594	6.34766	5.85937	5.06592	4.21143	3.96728	3.35693	-0.0915527	-0.0305176	-0.0610352	0	0	30.5176	0	-0.0305176	-0.0915527	0	0
184.4	7.62939	7.32422	7.26318	6.83594	6.89697	6.34766	5.85937	5.24902	4.21143	4.02832	3.41797	0	-0.0305176	0	0.0305176	0.0305176	30.5176	-0.0305176	-0.0305176	-0.0305176	-0.0305176	0.0610352
184.5	7.56836	7.32422	7.32422	6.89697	6.89697	6.34766	5.92041	5.43213	4.21143	4.15039	3.54004	0.0305176	0.0305176	-0.0305176	0	-0.0305176	0	-0.0305176	0	0.0610352	0	0.0305176
184.6	7.56836	7.32422	7.38525	6.95801	6.83594	6.34766	5.98144	5.49316	4.15039	4.27246	3.66211	0	0.0305176	0	0.0305176	0	30.5176	-0.0305176	0.0915527	0	0.0610352	0.0610352
184.7	7.62939	7.38525	7.32422	7.01904	6.71387	6.34766	5.92041	5.43213	4.08936	4.3335	3.72314	0.0305176	0.0610352	-0.0305176	-0.0305176	0.0305176	30.5176	0	0.0305176	0	0.0305176	0
184.8	7.69043	7.32422	7.20215	7.08008	6.5918	6.34766	5.98144	5.37109	4.08936	4.3335	3.78418	0.0305176	0	0	0	0	-30.5176	-0.0305176	0.0305176	0	0.0305176	0
184.9	7.62939	7.26318	7.20215	7.01904	6.5918	6.40869	5.98144	5.31006	4.21143	4.39453	3.78418	0.0610352	0.0610352	-0.0610352	0	0	0	-0.0610352	0	0	0.0305176	0
185	7.50732	7.20215	7.26318	6.89697	6.65283	6.46973	6.04248	5.31006	4.39453	4.5166	3.78418	0.0305176	0	-0.0305176	-0.0305176	0	-61.0352	-0.0305176	-0.0305176	-0.0305176	0	-0.0305176
185.1	7.44629	7.14111	7.32422	6.83594	6.71387	6.46973	6.04248	5.43213	4.57764	4.57764	3.84521	0	0.0305176	0	-0.0305176	0.0305176	0	0	-0.0305176	-0.0305176	0.0305176	0
185.2	7.44629	7.08008	7.20215	6.7749	6.65283	6.46973	6.04248	5.43213	4.63867	4.5166	3.96728	0	-0.0305176	0.0305176	-0.0305176	-0.0305176	-61.0352	-0.0305176	0.0305176	-0.0305176	0	0.0305176
185.3	7.50732	7.01904	7.01904	6.71387	6.65283	6.40869	5.92041	5.49316	4.63867	4.39453	4.08936	-0.0305176	0.0305176	0.0305176	-0.0610352	0.0915527	-61.0352	-0.0305176	0.0610352	0.0305176	0.0305176	0.0305176
185.4	7.44629	7.08008	6.83594	6.71387	6.5918	6.40869	5.85937	5.43213	4.63867	4.3335	4.15039	-0.0305176	0.0305176	-0.0610352	-0.0305176	-0.0305176	0	0	0.0305176	0.0610352	0	0.0915527
185.5	7.44629	7.01904	6.7749	6.71387	6.5918	6.46973	5.92041	5.49316	4.63867	4.39453	4.21143	0.0305176	0.0305176	0.0610352	-0.0305176	0.0305176	-61.0352	-0.0305176	0.0305176	0.0305176	0.0610352	0.0305176
185.6	7.38525	6.95801	6.83594	6.71387	6.65283	6.46973	5.98144	5.49316	4.5166	4.39453	4.27246	0.0915527	0	-0.0915527	0.0610352	-0.0305176	0	0	0.0305176	0	0	0.0915527
185.7	7.38525	6.89697	6.89697	6.71387	6.65283	6.34766	6.04248	5.49316	4.5166	4.39453	4.21143	0.0305176	-0.0305176	0.0305176	-0.0610352	0.0305176	-61.0352	-0.0305176	0	0	0.0915527	0.0305176
185.8	7.38525	6.7749	6.95801	6.7749	6.65283	6.22559	6.10352	5.49316	4.5166	4.45557	4.15039	0.0305176	0.0610352	0	-0.0305176	0	-61.0352	0	0	0	0.0305176	0.0610352
185.9	7.32422	6.5918	7.01904	6.71387	6.65283	6.16455	6.16455	5.5542	4.57764	4.45557	4.15039	0.0305176	0.0305176	0.0610352	-0.0915527	0	30.5176	0	-0.0305176	0	0.0305176	0.0305176
186	7.32422	6.46973	7.01904	6.65283	6.71387	6.16455	6.22559	5.5542	4.57764	4.45557	4.15039	0.0305176	-0.0305176	0	0	0	-61.0352	0.0305176	0.0305176	0	0.0305176	0
186.1	7.26318	6.46973	7.08008	6.5918	6.71387	6.10352	6.22559	5.43213	4.57764	4.5166	4.15039	0	-0.0305176	0	-0.0610352	0.0305176	-91.5527	-0.0305176	-0.0305176	0	0	-0.0305176
186.2	7.26318	6.53076	7.14111	6.65283	6.5918	6.04248	6.16455	5.37109	4.57764	4.57764	4.15039	0	0	0	0	-0.0915527	-30.5176	0	0	0	0.0305176	0
186.3	7.26318	6.65283	7.14111	6.65283	6.40869	6.04248	6.10352	5.24902	4.57764	4.63867	4.21143	0.0305176	0.0305176	0	-0.0610352	0	-30.5176	0.0305176	0.0305176	0.0305176	0.0915527	0.0610352
186.4	7.20215	6.71387	7.08008	6.5918	6.28662	6.10352	6.10352	5.24902	4.63867	4.76074	4.21143	0.0305176	-0.0305176	-0.0305176	-0.0305176	0	0	-0.0305176	0.0305176	0	0.0610352	0.0305176
186.5	7.20215	6.83594	6.95801	6.5918	6.34766	6.22559	6.16455	5.24902	4.69971	4.69971	4.21143	0	0	0	0.0305176	0.0305176	-30.5176	0	0.0305176	0.0915527	0	0.0610352
186.6	7.20215	6.83594	6.89697	6.5918	6.46973	6.28662	6.16455	5.18799	4.63867	4.63867	4.27246	0.0305176	-0.0305176	0	-0.0305176	0.0915527	-61.0352	0.0305176	0.0305176	0	0.0305176	0
186.7	7.14111	6.7749	6.83594	6.65283	6.53076	6.28662	6.16455	5.24902	4.57764	4.63867	4.27246	-0.0305176	-0.0305176	0	-0.0305176	0	-30.5176	0.0610352	0.0915527	0	-0.0305176	0.0305176
186.8	7.01904	6.65283	6.71387	6.71387	6.46973	6.40869	6.10352	5.31006	4.5166	4.63867	4.27246	0	0	0	-0.0610352	0.0610352	0	0.0305176	-0.0305176	-0.0305176	0	0.0610352
186.9	6.83594	6.53076	6.71387	6.71387	6.34766	6.53076	6.10352	5.43213	4.57764	4.69971	4.15039	-0.0305176	0	-0.0305176	-0.0305176	0	0	0.0305176	0.0305176	-0.0305176	0.0305176	0
187	6.71387	6.40869	6.7749	6.65283	6.34766	6.53076	6.10352	5.49316	4.69971	4.69971	4.02832	0	0	0.0305176	-0.0610352	0.0305176	-61.0352	0	0.0305176	-0.0305176	0	0.0610352
187.1	6.71387	6.40869	6.83594	6.53076	6.34766	6.46973	6.04248	5.5542	4.76074	4.69971	4.02832	0.0610352	0.0610352	-0.0305176	0	-0.0305176	-30.5176	0	0.0305176	0.0305176	0.0305176	0.0305176
187.2	6.7749	6.46973	6.89697	6.40869	6.40869	6.40869	5.92041	5.61523	4.76074	4.69971	3.96728	0	0.0305176	-0.0305176	0.0610352	0.0305176	30.5176	-0.0305176	0	-0.0305176	0.0915527	0.0610352
187.3	6.83594	6.46973	6.89697	6.22559	6.53076	6.28662	5.85937	5.67627	4.69971	4.63867	4.08936	0.0915527	-0.0610352	-0.0305176	-0.0305176	0.0305176	-30.5176	-0.0305176	0	0	0.0305176	0.0610352
187.4	6.95801	6.46973	6.83594	6.16455	6.5918	6.28662	5.79834	5.61523	4.69971	4.63867	4.21143	0.0305176	0.0305176	-0.0305176	0	0.0305176	-61.0352	0	0.0610352	0.0305176	-0.0305176	0.0305176
187.5	7.01904	6.40869	6.7749	6.10352	6.5918	6.28662	5.79834	5.61523	4.69971	4.63867	4.39453	0.0610352	0.0305176	0	-0.0305176	0.0305176	0	0.0305176	0.0305176	0	-0.0305176	0.0610352
187.6	6.95801	6.40869	6.71387	6.16455	6.46973	6.34766	5.85937	5.67627	4.69971	4.63867	4.45557	0	0	0.0305176	-0.0610352	0.0305176	-30.5176	0	0	-0.0305176	-0.0305176	0
187.7	6.7749	6.40869	6.65283	6.22559	6.28662	6.46973	5.85937	5.7373	4.76074	4.63867	4.45557	0.0610352	0	0	-0.0610352	0	-91.5527	0.0305176	0.0305176	0	0	0.0610352
187.8	6.5918	6.40869	6.5918	6.22559	6.16455	6.5918	5.85937	5.7373	4.82178	4.63867	4.45557	-0.0305176	0.0610352	-0.0305176	0	0	0	0	0	-0.0610352	0	0.0305176
187.9	6.5918	6.40869	6.5918	6.34766	6.22559	6.5918	5.92041	5.67627	4.88281	4.69971	4.39453	0.0305176	0.0305176	-0.0305176	0.0305176	0.0305176	30.5176	0	0	0	0.0305176	0.0610352
188	6.65283	6.46973	6.65283	6.46973	6.34766	6.46973	6.10352	5.61523	4.94385	4.76074	4.39453	0	-0.0305176	-0.0610352	0	-0.0305176	-30.5176	0	0.0610352	0	0.0305176	0.0305176
188.1	6.71387	6.5918	6.65283	6.53076	6.46973	6.28662	6.16455	5.5542	5.00488	4.88281	4.3335	0.0305176	0.0610352	-0.0305176	0	0.0305176	-61.0352	0	0.0305176	0.0305176	0.0305176	0.0305176
188.2	6.7749	6.5918	6.65283	6.46973	6.53076	6.10352	6.10352	5.67627	5.06592	4.94385	4.27246	0.0305176	0.0305176	-0.0305176	0.0305176	0.0305176	-30.5176	0	0.0305176	-0.0305176	0	0.0915527
188.3	6.83594	6.5918	6.53076	6.46973	6.53076	6.10352	6.04248	5.79834	5.12695	5.00488	4.27246	0.0305176	0.0305176	0	0	0	-61.0352	0	0.0305176	0.0305176	0	0.0610352
188.4	6.83594	6.46973	6.40869	6.46973	6.53076	6.16455	5.98144	5.85937	5.18799	5.06592	4.3335	0.0305176	0	0	-0.0305176	0.0305176	-30.5176	0.0610352	0	-0.0305176	0	0
188.5	6.83594	6.28662	6.28662	6.53076	6.46973	6.22559	5.98144	5.85937	5.18799	5.12695	4.3335	0	0.0610352	0	-0.0610352	0.0610352	0	0.0305176	-0.0305176	-0.0610352	0.0915527	-0.0305176
188.6	6.7749	6.10352	6.16455	6.53076	6.46973	6.28662	6.04248	5.79834	5.18799	5.18799	4.3335	-0.0305176	0.0305176	-0.0305176	-0.0915527	0.0305176	-30.5176	0.0305176	-0.0610352	0	0.0305176	0
188.7	6.71387	5.98144	6.16455	6.46973	6.40869	6.28662	6.10352	5.7373	5.24902	5.18799	4.3335	-0.0305176	0	-0.0305176	0	0	0	0.0305176	0	0.0305176	0	0.0305176
188.8	6.71387	5.98144	6.22559	6.46973	6.40869	6.28662	6.16455	5.67627	5.18799	5.12695	4.45557	0.0305176	0.0305176	-0.0915527	0.0305176	0.0305176	-61.0352	-0.0305176	0	0.0305176	0.0610352	0.0610352
188.9	6.71387	5.98144	6.34766	6.46973	6.40869	6.28662	6.16455	5.67627	5.18799	5.06592	4.57764	0	0	-0.0305176	0	0.0305176	-30.5176	0	0	0.0610352	0.0305176	0.0610352
189	6.71387	6.04248	6.40869	6.40869	6.34766	6.28662	6.10352	5.61523	5.18799	5.06592	4.76074	0.0610352	0	-0.0610352	0	0.0915527	-30.5176	0.0305176	0.0610352	0.0610352	0.0305176	0
189.1	6.7749	6.16455	6.46973	6.34766	6.22559	6.28662	6.10352	5.5542	5.18799	5.12695	4.82178	0.0305176	0	0	-0.0610352	0.0305176	-61.0352	0.0305176	0	0	0.0305176	0
189.2	6.7749	6.16455	6.53076	6.28662	6.22559	6.28662	6.04248	5.61523	5.18799	5.18799	4.76074	0.0610352	-0.0305176	0.0610352	-0.0305176	0	-30.5176	0.0610352	-0.0305176	0.0305176	0	0
189.3	6.89697	6.16455	6.46973	6.28662	6.22559	6.22559	6.10352	5.67627	5.06592	5.12695	4.63867	-0.0610352	-0.0610352	0	-0.0305176	0	-61.0352	0	0	0.0305176	0	0.0305176
189.4	6.89697	6.10352	6.34766	6.28662	6.22559	6.16455	6.04248	5.79834	5.00488	4.88281	4.5166	-0.0610352	0.0305176	0.0610352	0	0	-30.5176	0	0	0.0305176	0	0
189.5	6.83594	6.04248	6.22559	6.28662	6.28662	6.10352	6.04248	5.85937	4.94385	4.69971	4.5166	0	0	-0.0610352	-0.0305176	-0.0305176	-30.5176	0.0610352	-0.0305176	0	0.0610352	0
189.6	6.71387	5.98144	6.16455	6.28662	6.34766	6.16455	6.04248	5.85937	4.94385	4.63867	4.5166	0	-0.0305176	0.0305176	0	-0.0305176	61.0352	0.0305176	0.0305176	0.0305176	0.0305176	-0.0610352
189.7	6.53076	6.04248	6.22559	6.28662	6.34766	6.22559	6.04248	5.92041	5.06592	4.69971	4.5166	0	-0.0305176	0	0.0305176	0.0305176	30.5176	0.0610352	-0.0305176	0.12207	0.0915527	0.0305176
189.8	6.46973	6.16455	6.34766	6.22559	6.40869	6.28662	6.10352	5.92041	5.12695	4.76074	4.63867	0	0	-0.0305176	-0.0305176	0.0305176	-30.5176	0.0305176	0	0.0915527	0	0.0610352
189.9	6.46973	6.28662	6.40869	6.28662	6.40869	6.28662	6.04248	5.98144	5.24902	4.76074	4.76074	-0.0610352	0.0305176	-0.0610352	0.0305176	0.0305176	-61.0352	0.0305176	0.0610352	0.0305176	0	0
190	6.53076	6.34766	6.40869	6.28662	6.40869	6.22559	5.98144	5.98144	5.37109	4.76074	4.82178	0	0	0.0305176	-0.0305176	-0.0305176	0	0.0305176	0	-0.0305176	0.0305176	0
190.1	6.5918	6.28662	6.40869	6.40869	6.34766	6.16455	5.92041	5.85937	5.43213	4.82178	4.82178	0	-0.0305176	0.0610352	-0.0305176	0.0305176	0	0	0.0305176	0.0305176	-0.0305176	-0.0305176
190.2	6.65283	6.16455	6.46973	6.40869	6.28662	6.10352	5.85937	5.79834	5.37109	4.94385	4.69971	-0.0305176	0	0.0305176	0	0	61.0352	0	0	0	0	0
190.3	6.5918	6.10352	6.53076	6.46973	6.22559	6.10352	5.92041	5.7373	5.31006	5.06592	4.69971	0	0.0915527	-0.0610352	-0.0305176	0	30.5176	0	0	0	0	0
190.4	6.40869	6.04248	6.53076	6.40869	6.22559	6.16455	5.98144	5.79834	5.24902	5.12695	4.69971	0	0.0305176	0	-0.0305176	0	0	-0.0305176	-0.0305176	0	0.0305176	-0.0305176
190.5	6.28662	6.04248	6.53076	6.28662	6.22559	6.22559	6.10352	5.85937	5.37109	5.24902	4.76074	0	0.0305176	-0.0610352	0	0.0610352	61.0352	-0.0305176	0	0.0305176	0.0305176	0.0305176
190.6	6.22559	6.10352	6.53076	6.22559	6.28662	6.28662	6.22559	5.92041	5.43213	5.31006	4.82178	-0.0610352	0	-0.0305176	0.0305176	0.0305176	30.5176	0.0305176	0.0915527	0	0.0305176	0.0305176
190.7	6.28662	6.22559	6.53076	6.22559	6.34766	6.28662	6.28662	5.98144	5.37109	5.24902	4.76074	0	-0.0305176	0.0610352	0	0.0305176	-30.5176	0	0	-0.0305176	0.0305176	0.0610352
190.8	6.34766	6.34766	6.34766	6.16455	6.28662	6.22559	6.22559	5.92041	5.31006	5.12695	4.76074	0.0305176	0	0.0305176	-0.0305176	0.0305176	30.5176	-0.0305176	0.0610352	-0.0305176	-0.0305176	0.0610352
190.9	6.40869	6.34766	6.22559	6.16455	6.22559	6.10352	6.16455	5.85937	5.31006	5.06592	4.88281	0	-0.0305176	0.0305176	0	0	30.5176	0	0.0305176	0	0.0610352	0.0305176
191	6.34766	6.28662	6.16455	6.10352	6.22559	6.04248	6.04248	5.92041	5.37109	4.94385	4.94385	0.0305176	0.0305176	-0.0305176	-0.0305176	-0.0305176	-30.5176	0	0	-0.0305176	0.0305176	-0.0305176
191.1	6.40869	6.16455	6.16455	6.04248	6.28662	6.04248	5.98144	5.85937	5.37109	4.88281	4.94385	-0.0305176	0.0610352	0.0305176	-0.0915527	0.0915527	30.5176	-0.0305176	-0.0305176	-0.0305176	0	-0.0305176
191.2	6.40869	6.04248	6.28662	5.98144	6.28662	6.10352	6.04248	5.7373	5.31006	4.88281	4.88281	-0.0610352	0.0305176	0.0305176	0	0.0305176	30.5176	0	-0.0305176	-0.0305176	-0.0305176	0
191.3	6.40869	5.98144	6.34766	6.04248	6.28662	6.10352	6.16455	5.61523	5.31006	5.06592	4.82178	-0.0305176	0.0305176	0.0305176	0.0915527	0	-30.5176	0	-0.0305176	-0.0305176	0.0305176	0
191.4	6.34766	5.92041	6.40869	6.10352	6.28662	6.04248	6.22559	5.61523	5.24902	5.18799	4.76074	0.0305176	0.0305176	-0.0305176	0	0.0305176	-30.5176	-0.0305176	0.0305176	0	0	0.0915527
191.5	6.28662	5.92041	6.34766	6.16455	6.28662	5.98144	6.28662	5.7373	5.31006	5.24902	4.82178	0.0305176	0.0305176	0.0305176	0.0305176	0.0915527	0	-0.0305176	0.0915527	0	0.0915527	0.0305176
191.6	6.28662	6.04248	6.28662	6.34766	6.40869	5.92041	6.28662	5.85937	5.31006	5.24902	4.88281	0.0915527	0.0305176	0.0305176	0	0	30.5176	0	0	-0.0610352	0.0305176	0
191.7	6.22559	6.10352	6.22559	6.40869	6.40869	5.98144	6.34766	5.98144	5.31006	5.18799	4.94385	0.0610352	0	0.0305176	-0.0610352	0.0915527	-30.5176	0.0305176	0	0	0	0
191.8	6.28662	6.10352	6.22559	6.40869	6.46973	6.10352	6.28662	6.04248	5.18799	5.24902	4.94385	-0.0305176	0	0.0305176	0	0.0305176	30.5176	-0.0305176	-0.0305176	-0.0305176	0	0
191.9	6.28662	6.16455	6.22559	6.40869	6.40869	6.16455	6.10352	6.04248	5.12695	5.31006	4.94385	0	0	0	0.0305176	0.0610352	-30.5176	0.0305176	-0.0610352	-0.0305176	-0.0305176	-0.0305176
192	6.40869	6.22559	6.28662	6.28662	6.28662	6.22559	5.98144	5.98144	5.12695	5.37109	4.94385	-0.0305176	0	0.0305176	-0.0305176	0	-30.5176	0.0305176	-0.0610352	-0.0610352	-0.0305176	0.0305176
192.1	6.46973	6.28662	6.28662	6.16455	6.22559	6.22559	5.85937	5.92041	5.18799	5.43213	4.82178	-0.0305176	0.0305176	-0.0305176	0	-0.0610352	-61.0352	0	0	-0.0305176	0.0305176	0
192.2	6.53076	6.28662	6.28662	6.10352	6.22559	6.28662	5.85937	5.79834	5.18799	5.43213	4.82178	0.0610352	0.0305176	0.0305176	0	0	-30.5176	0	0.0610352	-0.0305176	0	0.0610352
192.3	6.53076	6.28662	6.28662	6.16455	6.16455	6.34766	5.85937	5.7373	5.18799	5.49316	4.94385	0.0610352	0	0.0610352	-0.0305176	0	-30.5176	0	0	0.0305176	0.0305176	0.0305176
192.4	6.40869	6.16455	6.28662	6.16455	6.10352	6.34766	5.98144	5.79834	5.24902	5.37109	5.12695	0.0610352	0	-0.0305176	0	0	-61.0352	0.0305176	-0.0305176	0.0305176	0	0
192.5	6.28662	6.04248	6.22559	6.04248	6.10352	6.34766	6.10352	5.85937	5.31006	5.31006	5.24902	0.0915527	-0.0305176	0	0	0	-30.5176	0	0	0	-0.0610352	0.0305176
192.6	6.22559	5.98144	6.16455	5.98144	6.10352	6.34766	6.22559	5.92041	5.31006	5.24902	5.24902	-0.0305176	-0.0305176	0.0305176	0.0305176	0	-30.5176	0	-0.0610352	-0.0610352	-0.0305176	-0.0305176
192.7	6.22559	5.92041	6.10352	5.92041	6.10352	6.28662	6.28662	5.98144	5.31006	5.31006	5.12695	-0.0305176	0	0.0305176	-0.0305176	0	0	0.0610352	-0.0305176	0	-0.0305176	0.0305176
192.8	6.22559	5.92041	6.04248	5.98144	6.04248	6.10352	6.28662	6.04248	5.24902	5.37109	5.00488	0	0.0305176	-0.0305176	0	-0.0305176	30.5176	0	0	-0.0610352	0	-0.0305176
192.9	6.16455	5.85937	5.92041	6.04248	5.92041	5.98144	6.28662	6.04248	5.18799	5.37109	4.82178	0.0305176	0.0305176	-0.0610352	-0.0305176	-0.0305176	0	0	0.0305176	0.0610352	0.0305176	0
193	6.10352	5.92041	5.92041	6.04248	5.92041	5.98144	6.28662	6.04248	5.12695	5.37109	4.82178	0	0.0305176	0.0305176	0	-0.0305176	30.5176	-0.0305176	0	0.0305176	0.0305176	0
193.1	6.10352	5.92041	5.98144	5.92041	6.04248	6.10352	6.22559	6.16455	5.06592	5.37109	4.88281	-0.0305176	0	-0.0305176	0	0	0	0	-0.0305176	0	-0.0305176	-0.0305176
193.2	6.16455	5.85937	6.16455	5.79834	6.22559	6.28662	6.22559	6.28662	5.18799	5.31006	4.94385	0.0305176	-0.0610352	0	0	0.0305176	0	-0.0305176	0.0305176	-0.0305176	0.0305176	-0.0305176
193.3	6.22559	5.92041	6.22559	5.79834	6.40869	6.46973	6.22559	6.28662	5.18799	5.31006	5.00488	0.0305176	-0.0305176	-0.0305176	0.0305176	-0.0305176	-61.0352	0.0305176	0.0305176	0	0	0.0610352
193.4	6.28662	6.04248	6.22559	5.92041	6.46973	6.5918	6.28662	6.10352	5.18799	5.31006	5.06592	0.0610352	-0.0305176	0	-0.0305176	0	-30.5176	0.0915527	0.0305176	-0.0305176	0.0610352	0.0305176
193.5	6.34766	6.04248	6.22559	6.04248	6.46973	6.53076	6.28662	5.92041	5.18799	5.31006	5.12695	0	-0.0305176	-0.0610352	0.0305176	-0.0610352	0	-0.0305176	0.0305176	-0.0610352	0	0
193.6	6.34766	5.98144	6.22559	6.10352	6.46973	6.46973	6.22559	5.79834	5.18799	5.31006	5.18799	0.0305176	0.0915527	0	0	-0.0610352	30.5176	-0.0305176	0.0305176	-0.0305176	0	0
193.7	6.40869	5.92041	6.34766	6.10352	6.40869	6.34766	6.16455	5.7373	5.18799	5.37109	5.24902	-0.0305176	0.0305176	0.0305176	0.0610352	-0.0305176	30.5176	0	0.0305176	-0.0305176	0.0305176	0
193.8	6.40869	5.92041	6.46973	6.04248	6.34766	6.28662	6.16455	5.7373	5.18799	5.49316	5.18799	0	0.0610352	-0.0305176	0.0305176	0	0	-0.0305176	0.0305176	-0.0305176	0	-0.0305176
193.9	6.40869	5.92041	6.53076	6.04248	6.22559	6.28662	6.10352	5.79834	5.24902	5.49316	5.18799	-0.0305176	0	-0.0305176	0.0610352	0	61.0352	-0.0305176	0.0305176	-0.0610352	0.0305176	0.0305176
194	6.34766	5.92041	6.53076	6.04248	6.16455	6.40869	6.04248	5.92041	5.31006	5.49316	5.12695	0.0610352	0.0610352	-0.0610352	0.0305176	-0.0305176	-30.5176	-0.0610352	0.0305176	0	-0.0305176	0.0915527
194.1	6.28662	6.04248	6.46973	5.98144	6.22559	6.40869	5.98144	5.92041	5.37109	5.37109	5.06592	0.0305176	-0.0305176	-0.0610352	0.0305176	-0.0305176	30.5176	0.0305176	0	-0.0305176	0.0305176	-0.0305176
194.2	6.22559	6.10352	6.46973	5.98144	6.28662	6.46973	5.98144	5.98144	5.37109	5.37109	5.06592	0.0610352	0	-0.0610352	-0.0305176	-0.0305176	-30.5176	-0.0305176	0.0610352	-0.0305176	0	0
194.3	6.22559	6.10352	6.34766	5.92041	6.40869	6.5918	5.92041	6.10352	5.24902	5.37109	5.12695	0	0.0305176	0	0	-0.0305176	30.5176	0	-0.0305176	-0.0610352	-0.0610352	0
194.4	6.22559	5.92041	6.22559	5.98144	6.34766	6.5918	5.92041	6.16455	5.18799	5.37109	5.24902	0.0305176	0.0610352	0.0610352	0	0	0	-0.0610352	-0.0610352	-0.0305176	0	-0.0305176
194.5	6.16455	5.7373	6.10352	5.98144	6.16455	6.46973	6.04248	6.22559	5.12695	5.37109	5.31006	-0.0305176	0	0.0305176	0.0305176	-0.0610352	30.5176	-0.0305176	0	-0.0305176	-0.0610352	-0.0305176
194.6	6.16455	5.5542	6.10352	5.98144	6.04248	6.40869	6.10352	6.10352	5.18799	5.37109	5.37109	0	0.0915527	-0.0305176	0.0305176	0	0	-0.0915527	0	0	0.0305176	-0.0305176
194.7	6.10352	5.49316	6.04248	6.10352	6.04248	6.34766	6.10352	6.04248	5.31006	5.37109	5.37109	-0.0305176	0.0305176	0	0.0915527	-0.0305176	0	-0.0610352	0.0610352	-0.0305176	0.0610352	0.0305176
194.8	6.10352	5.5542	6.04248	6.16455	6.10352	6.28662	5.98144	5.98144	5.37109	5.43213	5.37109	0.0305176	0.0305176	0	0.0305176	0	30.5176	0	0.0915527	-0.0915527	0.0305176	-0.0305176
194.9	6.16455	5.61523	6.04248	6.22559	6.22559	6.28662	5.85937	5.98144	5.31006	5.43213	5.37109	0.0305176	0.0610352	-0.0610352	0.0305176	0	30.5176	-0.0305176	0.0305176	-0.0305176	0.0305176	0.0305176
195	6.22559	5.7373	6.04248	6.22559	6.28662	6.28662	5.7373	5.92041	5.18799	5.43213	5.37109	0.0305176	0	0	0	0.0305176	-30.5176	-0.0305176	0.0915527	-0.0610352	-0.0305176	0
195.1	6.28662	5.85937	6.16455	6.22559	6.34766	6.28662	5.7373	5.85937	5.06592	5.37109	5.24902	0.0305176	0	0.0610352	0.0305176	-0.0305176	0	-0.0305176	0.0305176	-0.0305176	0	-0.0305176
195.2	6.22559	5.92041	6.16455	6.16455	6.28662	6.28662	5.85937	5.79834	5.00488	5.31006	5.18799	-0.0305176	0.0610352	0.0305176	0.0305176	-0.12207	-61.0352	0	0.0305176	-0.0610352	-0.0610352	0
195.3	6.10352	5.98144	6.22559	5.98144	6.16455	6.22559	5.98144	5.79834	4.88281	5.24902	5.12695	0.0305176	0	0.0305176	0.0305176	-0.0305176	30.5176	-0.0915527	-0.0305176	0.0305176	-0.0305176	-0.0305176
195.4	5.92041	5.98144	6.22559	5.92041	6.04248	6.22559	6.10352	5.92041	4.76074	5.18799	5.18799	0	0	0.0305176	0.0305176	-0.0610352	0	-0.0305176	0.0305176	-0.0305176	0.0305176	-0.0610352
195.5	5.67627	5.92041	6.28662	5.92041	5.92041	6.22559	6.10352	6.10352	4.82178	5.18799	5.31006	0.0305176	0.0305176	0	0.0305176	-0.0305176	0	0	0.0610352	0.0305176	-0.0305176	0
195.6	5.61523	5.92041	6.28662	6.10352	5.85937	6.40869	6.04248	6.16455	4.94385	5.31006	5.43213	0.0305176	0.0610352	0	0	0	-30.5176	-0.0610352	0.0305176	0.0305176	0	0.0610352
195.7	5.67627	5.85937	6.22559	6.28662	5.85937	6.46973	6.04248	6.16455	5.06592	5.37109	5.49316	0.0915527	-0.0305176	0.0305176	0.0610352	0	-30.5176	-0.0305176	0.0305176	-0.0305176	0.0610352	0.0305176
195.8	5.79834	5.79834	6.22559	6.34766	5.92041	6.46973	6.04248	6.10352	5.12695	5.43213	5.49316	0.0610352	0.0305176	0	0.0305176	-0.0305176	30.5176	0.0305176	0	0	-0.0305176	0.0305176
195.9	5.92041	5.7373	6.16455	6.28662	5.92041	6.40869	5.92041	5.98144	5.18799	5.43213	5.49316	0.0610352	0.0610352	0.0305176	0	-0.0610352	0	0	0.0305176	-0.0610352	0	-0.0305176
196	5.98144	5.7373	6.10352	6.22559	5.98144	6.34766	5.85937	5.85937	5.24902	5.37109	5.5542	0	0.0305176	0.0305176	-0.0610352	-0.0610352	61.0352	-0.0610352	-0.0305176	-0.0305176	-0.0305176	0
196.1	5.98144	5.7373	5.98144	6.10352	5.98144	6.22559	5.85937	5.85937	5.31006	5.37109	5.49316	-0.0305176	0.0610352	-0.0305176	0.0305176	-0.0610352	30.5176	0.0305176	0.0305176	-0.0915527	0	-0.0305176
196.2	5.98144	5.7373	5.85937	5.98144	6.04248	6.16455	5.92041	5.92041	5.37109	5.43213	5.49316	0	0.0305176	0	0.0305176	-0.0610352	91.5527	-0.0610352	0.0610352	0	0.0610352	-0.0305176
196.3	5.92041	5.7373	5.79834	5.85937	6.10352	6.28662	5.98144	5.92041	5.43213	5.5542	5.43213	0.0305176	0.0305176	0	0	-0.0305176	30.5176	0	0	-0.0610352	0	-0.0305176
196.4	5.85937	5.79834	5.79834	5.85937	6.16455	6.40869	6.04248	5.92041	5.43213	5.49316	5.49316	0.0305176	0.0305176	-0.0610352	0.0305176	-0.0305176	30.5176	0.0305176	0.0305176	0	0.0915527	0
196.5	5.79834	5.92041	5.85937	5.98144	6.22559	6.53076	6.04248	5.85937	5.43213	5.43213	5.49316	0	0.0305176	-0.0305176	-0.0305176	-0.0610352	0	-0.0610352	0.0305176	-0.0610352	0.0305176	0.0305176
196.6	5.7373	5.92041	5.98144	6.04248	6.22559	6.5918	6.04248	5.85937	5.43213	5.43213	5.49316	0.0305176	0	-0.0305176	-0.0305176	-0.0305176	0	0	0	-0.0610352	0.0305176	0
196.7	5.67627	5.85937	6.04248	6.10352	6.22559	6.5918	6.10352	5.98144	5.49316	5.49316	5.49316	0.0305176	0.0305176	-0.0610352	0.0305176	-0.0305176	0	-0.0305176	0.0305176	0	-0.0305176	0
196.8	5.7373	5.79834	6.10352	6.10352	6.28662	6.46973	6.16455	6.10352	5.43213	5.49316	5.43213	0.0305176	0	0	0	-0.0610352	30.5176	-0.0305176	0	-0.0610352	0	0.0915527
196.9	5.85937	5.7373	6.10352	6.04248	6.22559	6.40869	6.16455	6.16455	5.37109	5.49316	5.49316	0	0	0.0610352	0	-0.0305176	61.0352	0	0	-0.0610352	0	0.0305176
197	5.98144	5.67627	6.10352	6.04248	6.22559	6.34766	6.10352	6.16455	5.31006	5.49316	5.61523	0	0.0305176	-0.0305176	-0.0305176	-0.0305176	30.5176	0	0.0305176	0	0	0.0305176
197.1	6.04248	5.67627	6.10352	6.10352	6.16455	6.28662	6.10352	6.16455	5.24902	5.49316	5.67627	-0.0305176	0.0305176	-0.0305176	0.0610352	-0.0305176	0	-0.0915527	0.0610352	0	0.0305176	0.0305176
197.2	5.98144	5.67627	6.10352	6.10352	6.16455	6.22559	6.16455	6.16455	5.24902	5.5542	5.67627	0	0.0305176	-0.0305176	0.0610352	-0.0305176	0	-0.0610352	0.0610352	-0.0305176	0	0
197.3	5.92041	5.67627	6.16455	6.04248	6.22559	6.22559	6.16455	6.16455	5.37109	5.61523	5.5542	0.0610352	0.0305176	-0.0610352	0.0305176	0.0305176	-30.5176	0.0305176	0.0610352	-0.0305176	0.0305176	0
197.4	5.92041	5.67627	6.16455	5.92041	6.28662	6.22559	6.16455	6.10352	5.49316	5.67627	5.5542	0.0305176	0	-0.0305176	-0.0305176	0	-30.5176	0	0.0305176	0	0	0.0610352
197.5	5.92041	5.67627	6.04248	5.92041	6.34766	6.28662	6.16455	5.98144	5.5542	5.67627	5.61523	0.0610352	0	-0.0305176	-0.0305176	0.0610352	-61.0352	0	0.0305176	-0.0305176	-0.0305176	0.0305176
197.6	5.85937	5.7373	5.98144	5.98144	6.40869	6.28662	6.22559	5.92041	5.5542	5.5542	5.61523	0	0	0	0	-0.0305176	0	0	-0.0305176	-0.0305176	0.0610352	0.0610352
197.7	5.79834	5.79834	5.98144	5.98144	6.40869	6.34766	6.28662	5.92041	5.49316	5.43213	5.49316	-0.0610352	0	0.0305176	0	-0.0610352	0	-0.0305176	0.0610352	-0.0610352	0.0610352	0
197.8	5.7373	5.79834	6.04248	5.92041	6.34766	6.40869	6.40869	5.98144	5.37109	5.37109	5.43213	0	0.0305176	0.0305176	0.0305176	-0.0610352	-30.5176	-0.0915527	-0.0305176	-0.0305176	0	0
197.9	5.7373	5.7373	6.10352	5.85937	6.28662	6.53076	6.40869	6.04248	5.37109	5.37109	5.49316	0.0305176	0.0610352	-0.0305176	0.0305176	0	61.0352	-0.0305176	0	-0.0305176	0.0305176	0.0610352
198	5.7373	5.67627	6.04248	5.79834	6.16455	6.5918	6.28662	6.04248	5.37109	5.37109	5.7373	0	0.0915527	0.0305176	0.0305176	0.0305176	30.5176	-0.0610352	0	0	0.0305176	0
198.1	5.7373	5.61523	6.04248	5.79834	6.10352	6.53076	6.16455	6.04248	5.43213	5.37109	5.79834	0.0305176	0	0	0.0305176	0.0610352	0	0	0.0305176	0	0.0305176	0
198.2	5.7373	5.61523	5.98144	5.79834	5.98144	6.40869	6.10352	6.10352	5.43213	5.37109	5.79834	0.0305176	0	0.0305176	0.0915527	0	-61.0352	-0.0610352	0	0.0610352	0.0610352	0.0305176
198.3	5.7373	5.61523	6.04248	5.7373	5.92041	6.28662	6.04248	6.16455	5.37109	5.37109	5.61523	0	0	-0.0305176	0	-0.0305176	-30.5176	-0.0305176	0	-0.0305176	0.0305176	0.0305176
198.4	5.7373	5.61523	6.10352	5.7373	5.92041	6.22559	5.92041	6.28662	5.31006	5.37109	5.49316	0.0305176	0.0305176	0	-0.0610352	0.0305176	-30.5176	0	0.0305176	0	0	0.0305176
198.5	5.67627	5.7373	6.16455	5.79834	5.92041	6.28662	5.85937	6.40869	5.37109	5.37109	5.49316	0	0	0.0305176	0	0	0	-0.0305176	-0.0305176	-0.0305176	0	0
198.6	5.61523	5.7373	6.28662	5.85937	5.98144	6.28662	5.92041	6.40869	5.49316	5.43213	5.49316	0	0.0305176	0.0305176	0	0	-30.5176	0.0305176	0	0.0305176	-0.0305176	-0.0610352
198.7	5.5542	5.7373	6.34766	5.98144	6.10352	6.28662	5.98144	6.28662	5.5542	5.49316	5.61523	0	0	0	0	0	0	-0.0610352	0	0	-0.0305176	0
198.8	5.43213	5.7373	6.34766	5.98144	6.22559	6.28662	6.10352	6.04248	5.5542	5.49316	5.67627	-0.0305176	0.0305176	0.0305176	0	0	30.5176	0	-0.0305176	0.0305176	0.0305176	0.0305176
198.9	5.43213	5.61523	6.28662	5.98144	6.34766	6.28662	6.16455	5.92041	5.43213	5.49316	5.67627	0.0305176	-0.0305176	-0.0610352	0.0610352	0	-30.5176	-0.0305176	0.0305176	0.0305176	-0.0610352	-0.0305176
199	5.49316	5.5542	6.16455	5.92041	6.40869	6.34766	6.10352	5.79834	5.24902	5.37109	5.61523	0.0305176	0	0	-0.0610352	0	-61.0352	0	0.0305176	0.0305176	0	0.0305176
199.1	5.7373	5.5542	5.98144	5.85937	6.34766	6.34766	5.92041	5.7373	5.12695	5.31006	5.61523	0.0305176	0.0610352	0.0305176	0	0	0	0.0915527	0.0305176	0.0610352	0	0.0610352
199.2	5.85937	5.61523	5.85937	5.79834	6.28662	6.34766	5.92041	5.79834	5.12695	5.37109	5.61523	0.0610352	0	0	-0.0305176	-0.0305176	0	0.0610352	-0.0305176	0	0.0305176	0
199.3	5.85937	5.67627	5.79834	5.85937	6.16455	6.40869	6.04248	5.98144	5.24902	5.43213	5.67627	0.0610352	0	0	-0.0305176	-0.0610352	-30.5176	0.0610352	0	0.0305176	-0.0305176	-0.0305176
199.4	5.79834	5.7373	5.92041	5.98144	6.04248	6.46973	6.10352	6.22559	5.43213	5.49316	5.7373	0.0610352	0	0	-0.0610352	0	30.5176	0.0305176	-0.0305176	0.0610352	-0.0610352	0
199.5	5.7373	5.79834	6.04248	6.04248	5.92041	6.46973	6.22559	6.46973	5.61523	5.5542	5.79834	-0.0305176	0	0	0.0305176	0	30.5176	0.0305176	-0.0915527	0	0	0.0305176
199.6	5.7373	5.79834	6.10352	6.04248	5.92041	6.46973	6.22559	6.5918	5.7373	5.61523	5.79834	0	-0.0610352	-0.0305176	-0.0305176	-0.0305176	30.5176	0	-0.0305176	0	-0.0305176	-0.0305176
199.7	5.79834	5.7373	6.04248	6.04248	5.98144	6.46973	6.22559	6.53076	5.7373	5.7373	5.79834	0	0	0	0.0305176	-0.0305176	-30.5176	-0.0305176	-0.0610352	0.0305176	0	0.0305176
199.8	5.7373	5.61523	6.04248	5.98144	5.98144	6.46973	6.16455	6.46973	5.79834	5.79834	5.7373	0	0.0610352	-0.0610352	-0.0305176	-0.0305176	0	-0.0305176	0.0305176	0.0305176	0.0305176	0
[truncated: 8,004 more rows]

## Sheet: I271A-exp2
CsNa
﻿Time (ms)	Im_scaled (pA)	Im_scaled (pA)	Im_scaled (pA)	Im_scaled (pA)	Im_scaled (pA)	Im_scaled (pA)	Im_scaled (pA)	Im_scaled (pA)	Im_scaled (pA)	Im_scaled (pA)	Im_scaled (pA)	10_Vm (mV)	10_Vm (mV)	10_Vm (mV)	10_Vm (mV)	10_Vm (mV)	10_Vm (µV)	10_Vm (mV)	10_Vm (mV)	10_Vm (mV)	10_Vm (mV)	10_Vm (mV)
0.1	1.83105	2.0752	2.01416	2.13623	2.01416	1.83105	1.95312	1.95312	2.2583	2.31934	2.13623	0	-0.0305176	-0.0610352	0	0.0610352	0	0.0305176	0.0305176	0.0305176	-0.0305176	-0.0610352
0.2	1.89209	2.13623	2.01416	2.01416	1.89209	1.70898	1.89209	1.89209	2.13623	2.2583	2.13623	0.0305176	0.0305176	0	-0.0305176	0	-30.5176	0	-0.0305176	0	-0.0305176	-0.0610352
0.3	1.83105	2.0752	2.01416	1.89209	1.77002	1.58691	1.89209	1.83105	2.13623	2.19727	2.13623	0	0	0.0610352	0	0.0305176	-30.5176	0	-0.0610352	0.0305176	-0.0305176	0.0305176
0.4	1.70898	2.01416	1.95312	1.83105	1.70898	1.52588	1.95312	1.83105	2.19727	2.19727	2.0752	0	0.0610352	0	0.0305176	0	0	-0.0305176	-0.0305176	-0.0610352	-0.0305176	0.0305176
0.5	1.64795	1.95312	1.95312	1.83105	1.70898	1.58691	1.95312	1.83105	2.19727	2.13623	2.0752	0	0.0610352	0	0	0.0305176	-91.5527	-0.0305176	-0.0305176	-0.0305176	0.0305176	0
0.6	1.64795	1.89209	1.95312	1.89209	1.83105	1.64795	1.95312	1.89209	2.19727	2.13623	2.0752	0.0610352	0.0305176	0	0	0.0305176	-30.5176	-0.0305176	0	0.0305176	0.0610352	0
0.7	1.64795	1.89209	2.01416	2.01416	1.95312	1.70898	1.95312	1.89209	2.2583	2.19727	2.0752	0.0305176	-0.0305176	0	0	0.0305176	30.5176	-0.0610352	0	-0.0610352	0	0
0.8	1.70898	1.83105	2.13623	2.01416	2.01416	1.77002	1.95312	1.89209	2.2583	2.2583	2.0752	-0.0305176	-0.0610352	0	-0.0305176	-0.0305176	-61.0352	0.0305176	0.0305176	-0.0305176	0	-0.0610352
0.9	1.70898	1.89209	2.19727	1.95312	2.01416	1.83105	1.95312	1.89209	2.2583	2.31934	2.01416	0	0	0	0	0	0	0	-0.0305176	0	-0.0305176	-0.0305176
1	1.77002	1.89209	2.19727	1.89209	1.95312	1.89209	1.95312	1.89209	2.31934	2.2583	2.01416	-0.0305176	-0.0305176	-0.0610352	0	-0.0305176	0	-0.0305176	-0.0305176	-0.0305176	-0.0305176	0
1.1	1.77002	1.95312	2.13623	1.89209	1.89209	1.83105	2.01416	1.95312	2.31934	2.19727	1.95312	-0.0305176	0	-0.0610352	0.0305176	-0.0305176	-30.5176	-0.0305176	0	0	0.0305176	0
1.2	1.77002	1.95312	2.0752	1.89209	1.89209	1.77002	2.01416	1.95312	2.31934	2.13623	1.95312	0.0305176	0.0305176	0.0610352	-0.0305176	0	-30.5176	0.0305176	0	0	0.0305176	0.0305176
1.3	1.77002	1.95312	2.01416	1.95312	1.83105	1.83105	2.0752	2.01416	2.31934	2.0752	1.95312	-0.0305176	0	0	-0.0610352	0.0305176	-30.5176	0	0	-0.0305176	-0.0305176	0.0305176
1.4	1.77002	2.01416	1.95312	2.01416	1.83105	1.83105	2.0752	2.01416	2.31934	2.01416	2.01416	0.0610352	0	0.0305176	-0.0305176	0.0610352	-61.0352	0.0305176	0	0.0305176	0.0305176	0
1.5	1.70898	2.01416	1.95312	2.01416	1.77002	1.89209	2.0752	2.01416	2.38037	2.01416	1.95312	0.12207	-0.0305176	0.0305176	-0.0305176	-0.0305176	-30.5176	0.0915527	-0.0610352	-0.0305176	0	-0.0305176
1.6	1.64795	2.0752	1.89209	2.01416	1.77002	1.95312	2.0752	2.0752	2.38037	2.0752	1.95312	-0.0305176	-0.0610352	-0.0305176	0.0305176	-0.0305176	30.5176	-0.0305176	-0.0305176	-0.0305176	0.0305176	0.0610352
1.7	1.70898	2.0752	1.95312	2.01416	1.77002	2.0752	2.13623	2.13623	2.38037	2.01416	2.01416	0.0305176	-0.0610352	0	0.0305176	-0.0610352	30.5176	0	0.0305176	0.0610352	0.0915527	0.0610352
1.8	1.64795	2.0752	1.95312	2.0752	1.77002	2.19727	2.13623	2.13623	2.31934	2.01416	2.0752	-0.0305176	0	-0.0305176	0.0305176	0.0305176	30.5176	0	-0.0305176	0	0	0
1.9	1.64795	2.0752	2.01416	2.13623	1.70898	2.19727	2.0752	2.13623	2.2583	1.95312	2.0752	-0.0305176	0.0305176	0	0.0305176	0	30.5176	0.0305176	0.0305176	0.0305176	0.0610352	-0.0305176
2	1.70898	2.0752	2.01416	2.19727	1.70898	2.13623	2.0752	2.13623	2.13623	1.95312	2.0752	0	0	0.0305176	0	0.0305176	-30.5176	0	0.0305176	0	-0.0305176	0
2.1	1.70898	2.0752	2.0752	2.19727	1.70898	2.13623	2.01416	2.0752	2.13623	1.95312	2.0752	-0.0610352	-0.0305176	0.0305176	-0.0305176	0	-30.5176	0	0	-0.0305176	0	0
2.2	1.70898	2.01416	2.0752	2.13623	1.70898	2.0752	1.95312	2.01416	2.13623	2.01416	2.13623	0.0305176	-0.0305176	0.0305176	-0.0610352	0	-30.5176	0.0915527	-0.0305176	0	0.0610352	0
2.3	1.64795	2.01416	2.13623	2.0752	1.77002	2.01416	1.95312	2.01416	2.13623	2.01416	2.19727	0	0.0305176	0.0305176	-0.0305176	0	0	0	0	-0.0305176	0	0.0610352
2.4	1.64795	2.01416	2.13623	2.01416	1.83105	2.01416	1.95312	1.95312	2.19727	2.01416	2.2583	0	-0.0305176	0	0.0305176	-0.0610352	-61.0352	-0.0610352	0.0305176	0	0.0305176	0.0305176
2.5	1.64795	2.0752	2.19727	1.95312	1.83105	1.95312	1.95312	1.95312	2.2583	2.01416	2.31934	0	0	0.0305176	0.0305176	-0.0610352	30.5176	0	0.0610352	-0.0305176	0.0305176	0.0305176
2.6	1.64795	2.13623	2.13623	1.95312	1.83105	1.89209	1.89209	1.95312	2.31934	1.95312	2.31934	-0.0610352	-0.0915527	-0.0305176	0.0305176	0	-30.5176	0	0	0	0	0
2.7	1.70898	2.13623	2.13623	1.95312	1.83105	1.83105	1.95312	1.95312	2.38037	2.01416	2.2583	0	-0.0305176	0.0305176	0	0.0610352	-30.5176	0	0.0305176	0	-0.0305176	0
2.8	1.77002	2.0752	2.0752	1.95312	1.89209	1.89209	1.95312	1.95312	2.44141	2.0752	2.19727	-0.0915527	0	-0.0305176	0.0305176	0.0610352	-61.0352	0	0	0	-0.0305176	0
2.9	1.89209	2.0752	2.0752	2.01416	1.89209	1.95312	2.01416	1.95312	2.50244	2.13623	2.13623	0	0.0610352	0.0305176	0	0.0305176	-61.0352	0.0305176	0	0.0610352	0	0.0305176
3	1.95312	2.0752	2.0752	2.0752	1.95312	1.95312	2.0752	1.95312	2.50244	2.19727	2.0752	0.0610352	0.0305176	0.0610352	0.0610352	0.0305176	-30.5176	0.0305176	0	0	-0.0305176	0.0305176
3.1	2.01416	2.13623	2.0752	2.13623	1.95312	1.89209	2.0752	1.89209	2.44141	2.19727	2.0752	0	0	0.0305176	0.0305176	0	30.5176	0	0.0305176	-0.0305176	0.0610352	0.0305176
3.2	1.95312	2.0752	2.0752	2.13623	1.95312	1.89209	2.0752	1.95312	2.38037	2.13623	2.0752	0.0305176	0.0305176	0.0610352	0.0915527	0	-30.5176	-0.0305176	0	-0.0305176	0	0.0305176
3.3	1.83105	2.0752	2.01416	2.0752	2.01416	1.83105	2.13623	2.01416	2.31934	2.13623	2.0752	0.0305176	0.0305176	-0.0305176	0.0305176	0	-61.0352	0	0.0305176	0.0305176	0.0610352	0.0305176
3.4	1.77002	2.13623	1.95312	2.01416	2.01416	1.77002	2.19727	2.01416	2.2583	2.0752	2.13623	0	0	0	-0.0305176	0	0	-0.0305176	0	0	0.0610352	0
3.5	1.77002	2.13623	1.95312	2.01416	1.95312	1.70898	2.19727	2.01416	2.19727	2.0752	2.13623	0.0305176	-0.0305176	-0.0305176	0.0305176	0	-30.5176	-0.0610352	0.0610352	0.0305176	0	0.0610352
3.6	1.83105	2.13623	1.95312	2.01416	1.89209	1.64795	2.0752	1.95312	2.19727	2.0752	2.0752	0	0	0	0.0305176	0.0305176	-30.5176	-0.0610352	0	0	-0.0305176	0.0305176
3.7	1.83105	2.0752	1.95312	2.01416	1.83105	1.58691	2.01416	1.95312	2.19727	2.01416	2.0752	0	0	-0.0305176	0.0305176	0.0305176	-61.0352	0	0	0.0610352	0	-0.0305176
3.8	1.77002	2.0752	1.95312	2.01416	1.77002	1.58691	1.89209	2.01416	2.2583	2.01416	2.0752	0.0305176	0	0.0305176	0.0305176	0	-30.5176	-0.0610352	-0.0305176	0	0	0.0305176
3.9	1.70898	2.0752	2.01416	2.01416	1.77002	1.64795	1.77002	2.01416	2.2583	2.01416	2.0752	0	0	0	0	0.0610352	-61.0352	0	0	0.0305176	0.0305176	0.0610352
4	1.70898	2.0752	2.0752	2.0752	1.70898	1.70898	1.70898	2.01416	2.2583	2.01416	1.95312	0.0305176	0.0305176	0	0	0.0610352	-30.5176	-0.0305176	0	-0.0305176	0	0.0610352
4.1	1.77002	2.0752	2.0752	2.13623	1.64795	1.83105	1.70898	2.01416	2.2583	2.01416	1.89209	-0.0305176	0	0	0.0305176	0.0305176	-30.5176	0	0.0305176	0.0305176	0.0610352	0.0305176
4.2	1.83105	2.0752	2.0752	2.13623	1.64795	1.89209	1.70898	2.01416	2.19727	2.01416	1.89209	0.0610352	0.0305176	0	0.0305176	0.0610352	0	-0.0610352	0	0.0305176	0	0.0305176
4.3	1.89209	2.01416	2.0752	2.13623	1.70898	1.89209	1.83105	2.01416	2.2583	2.0752	1.89209	0.0915527	0	0.0305176	0.0305176	0.0305176	91.5527	-0.0610352	0.0305176	0	0	0.0305176
4.4	1.89209	2.01416	2.0752	2.0752	1.70898	1.89209	1.89209	2.01416	2.2583	2.0752	1.89209	-0.0305176	0	-0.0305176	0.0305176	0.0305176	-30.5176	-0.0915527	0.0305176	0	0	-0.0305176
4.5	1.89209	2.01416	2.01416	1.95312	1.77002	1.89209	1.89209	2.01416	2.2583	2.01416	1.89209	0.0305176	-0.0305176	0.0610352	-0.0305176	0.0305176	0	-0.0610352	0	-0.0305176	0.0305176	0.0305176
4.6	1.83105	2.01416	2.01416	1.89209	1.77002	1.89209	1.89209	2.01416	2.31934	1.95312	1.89209	0.0305176	-0.0305176	0	0.0305176	0.0305176	-30.5176	-0.0305176	0.0305176	0	0.0610352	-0.0305176
4.7	1.83105	2.01416	1.95312	1.83105	1.77002	1.89209	1.95312	1.95312	2.31934	1.89209	1.89209	0	0	0.0915527	-0.0305176	0.0610352	-122.07	0	0	0.0305176	0.0305176	0.0305176
4.8	1.77002	2.01416	1.89209	1.83105	1.77002	1.83105	2.01416	1.95312	2.38037	1.95312	1.89209	-0.0305176	0	0.0305176	0	0.0305176	0	-0.0915527	-0.0915527	0	0	0.0305176
4.9	1.83105	2.01416	1.89209	1.95312	1.83105	1.83105	2.01416	1.89209	2.38037	2.01416	1.95312	0.0610352	0.0305176	0.0305176	0	0	-30.5176	-0.0305176	0	-0.0305176	0.0305176	0.0610352
5	1.83105	2.0752	1.95312	2.01416	1.83105	1.77002	1.95312	1.95312	2.31934	2.13623	1.95312	0.0305176	0	0.0305176	0	0	0	-0.0305176	-0.0305176	0	0.0610352	0.0305176
5.1	1.89209	2.13623	1.95312	2.0752	1.77002	1.77002	1.89209	1.95312	2.31934	2.13623	2.01416	0	0	0.0305176	0	-0.0305176	0	0	0.0305176	-0.0305176	0	0.0305176
5.2	1.83105	2.13623	2.01416	2.13623	1.77002	1.77002	1.89209	1.95312	2.2583	2.13623	2.01416	0	-0.0305176	0	0.0915527	-0.0305176	-30.5176	0.0610352	0.0305176	0.0305176	0.0610352	0
5.3	1.77002	2.13623	2.0752	2.13623	1.70898	1.77002	1.95312	1.95312	2.2583	2.0752	2.01416	0	0	0.0305176	0.0305176	0.0610352	0	-0.0305176	0.0305176	0.12207	0.0915527	0
5.4	1.77002	2.01416	2.13623	2.0752	1.64795	1.77002	1.95312	1.89209	2.2583	2.01416	2.0752	0	0	-0.0305176	0.152588	0.0305176	-30.5176	0.0305176	0.0305176	0	0.0305176	0
5.5	1.70898	1.95312	2.13623	2.0752	1.58691	1.77002	1.95312	1.89209	2.31934	2.01416	2.0752	0	-0.0305176	0.0305176	0	0.0305176	-61.0352	0	0.0610352	0.0610352	0.0305176	0.0305176
5.6	1.70898	1.95312	2.0752	2.13623	1.58691	1.83105	1.95312	1.83105	2.31934	2.01416	2.0752	-0.0305176	0.0305176	0.0305176	0	0	0	0.0305176	0.0305176	0	0.0305176	0.0610352
5.7	1.70898	1.89209	2.01416	2.13623	1.58691	1.83105	2.01416	1.83105	2.2583	2.0752	2.01416	0.0305176	0.0305176	0.0305176	0.0305176	0	0	0	0.0610352	0	0.0305176	0.0305176
5.8	1.77002	1.95312	1.95312	2.0752	1.58691	1.83105	2.01416	1.83105	2.2583	2.13623	2.01416	0.0305176	0	0.0305176	0.0610352	0	-30.5176	0.0305176	0	-0.0305176	-0.0305176	0.0305176
5.9	1.83105	1.95312	1.95312	2.01416	1.58691	1.83105	1.95312	1.89209	2.2583	2.19727	2.01416	0.0305176	-0.0610352	0.0305176	0.0610352	0	-30.5176	0	-0.0610352	0	0.0305176	0.0305176
6	1.89209	2.01416	2.01416	2.01416	1.64795	1.77002	1.89209	1.89209	2.2583	2.2583	2.01416	0.0610352	-0.0305176	-0.0305176	0.0610352	0.0305176	30.5176	0.0305176	0.0610352	0.0305176	0.0915527	0
6.1	1.95312	2.01416	2.0752	2.01416	1.64795	1.70898	1.89209	1.89209	2.19727	2.2583	1.95312	0.0305176	0.0305176	0	0.0610352	-0.0305176	0	-0.0610352	0.0305176	0.0305176	0.0305176	0.0305176
6.2	1.95312	2.0752	2.0752	2.01416	1.70898	1.70898	1.83105	1.89209	2.19727	2.2583	1.89209	0.0305176	0	-0.0305176	0.0610352	-0.0305176	-91.5527	0	0.0305176	0	0.0305176	0.0305176
6.3	1.83105	2.0752	2.13623	2.01416	1.70898	1.77002	1.83105	1.83105	2.2583	2.19727	1.83105	0.0305176	0	0.0305176	0.0610352	0	-30.5176	-0.0305176	0	-0.0305176	0	0
6.4	1.70898	2.01416	2.19727	2.01416	1.70898	1.77002	1.77002	1.83105	2.31934	2.19727	1.89209	0	0	0	0.0305176	0.0305176	30.5176	-0.0610352	0	-0.0610352	-0.0305176	0.0305176
6.5	1.70898	2.01416	2.19727	2.0752	1.70898	1.70898	1.70898	1.83105	2.31934	2.19727	1.89209	0.0305176	0	0	0.0305176	0	-61.0352	0	-0.0305176	-0.0610352	-0.0610352	0
6.6	1.70898	2.01416	2.19727	2.13623	1.64795	1.70898	1.64795	1.89209	2.31934	2.19727	1.95312	0	0	0.0305176	0	0.0305176	-61.0352	-0.0610352	0.0305176	0.0305176	0	0.0610352
6.7	1.77002	2.01416	2.13623	2.19727	1.58691	1.70898	1.64795	1.89209	2.2583	2.19727	1.95312	-0.0305176	0	-0.0305176	-0.0305176	0	-30.5176	-0.0305176	0	0	-0.0305176	0.0915527
6.8	1.83105	2.01416	2.0752	2.2583	1.58691	1.70898	1.70898	1.95312	2.19727	2.19727	1.95312	0.0610352	-0.0610352	0	0.0305176	0	-30.5176	-0.0305176	0.0915527	0.0305176	0.0610352	0.0610352
6.9	1.89209	2.0752	2.01416	2.2583	1.58691	1.77002	1.77002	2.01416	2.19727	2.19727	1.89209	0.0610352	-0.0305176	0	0.0305176	0	-30.5176	0	0.0305176	0	0.0915527	0.0915527
7	1.83105	2.0752	1.95312	2.2583	1.64795	1.77002	1.83105	2.0752	2.19727	2.19727	1.95312	0	0.0305176	0	0.0305176	0	-30.5176	-0.0305176	-0.0305176	0	0	0
7.1	1.83105	2.13623	2.01416	2.19727	1.70898	1.77002	1.95312	2.0752	2.19727	2.13623	1.95312	0.0305176	0	0	0.0305176	-0.0305176	-91.5527	-0.0305176	0	0	0	0.0610352
7.2	1.83105	2.13623	2.01416	2.19727	1.77002	1.77002	2.01416	2.0752	2.19727	2.13623	1.95312	0	0	0	0	0.0305176	-61.0352	0	-0.0305176	0	0	0
7.3	1.89209	2.0752	2.0752	2.19727	1.70898	1.77002	2.0752	2.01416	2.2583	2.13623	1.89209	0	0.0305176	0	-0.0305176	0.0305176	0	-0.0305176	0.0305176	0	0.0305176	-0.0305176
7.4	1.89209	2.01416	2.0752	2.13623	1.70898	1.83105	2.0752	1.95312	2.31934	2.13623	1.89209	0	0	0.0305176	0	-0.0305176	-30.5176	-0.0305176	-0.0305176	0	0	0.0305176
7.5	1.83105	1.95312	2.01416	2.13623	1.77002	1.89209	2.01416	1.95312	2.31934	2.19727	1.89209	0.0305176	0.0305176	-0.0305176	-0.0305176	-0.0915527	0	0	-0.0305176	-0.0610352	-0.0305176	0.0915527
7.6	1.77002	1.83105	2.01416	2.0752	1.83105	1.89209	2.01416	1.95312	2.2583	2.19727	1.95312	0	0.0305176	0.0610352	0	0	-30.5176	0	0	-0.0305176	0	0
7.7	1.70898	1.77002	2.01416	2.0752	1.89209	1.89209	1.95312	2.01416	2.2583	2.19727	1.95312	0	0	0.0305176	-0.0305176	-0.0305176	0	0.0305176	0.0305176	0.0305176	0.0610352	0.0305176
7.8	1.64795	1.77002	2.01416	2.13623	1.89209	1.89209	1.95312	2.0752	2.2583	2.13623	1.89209	-0.0305176	-0.0305176	0	0.0305176	-0.0305176	0	0	-0.0305176	0.0305176	0	0
7.9	1.58691	1.83105	2.13623	2.0752	1.89209	1.95312	1.89209	2.0752	2.2583	2.0752	1.89209	0	-0.0305176	0	0.0305176	0.0305176	30.5176	-0.0305176	0	0	0.0305176	-0.0305176
8	1.52588	1.89209	2.13623	2.01416	1.83105	1.95312	1.89209	2.01416	2.2583	2.13623	1.89209	0.0305176	0	0	0.0305176	0.0305176	0	-0.0610352	0	-0.0305176	0.0305176	0.0610352
8.1	1.58691	1.95312	2.19727	2.01416	1.77002	1.95312	1.89209	2.01416	2.19727	2.13623	1.83105	-0.0610352	0.0610352	0	-0.0305176	0	-30.5176	0	0.0305176	0.0610352	0	0
8.2	1.58691	1.95312	2.19727	1.95312	1.77002	1.95312	1.95312	2.01416	2.19727	2.13623	1.83105	-0.0305176	0	0.0915527	0	0	-30.5176	0.0610352	-0.0305176	0.0305176	0.0305176	0
8.3	1.64795	1.95312	2.19727	2.01416	1.77002	1.89209	1.95312	1.95312	2.13623	2.0752	1.70898	0	0.0610352	0	0	0	-30.5176	0.0305176	-0.0305176	-0.0610352	-0.0305176	0.0915527
8.4	1.70898	1.95312	2.19727	1.89209	1.70898	1.83105	1.89209	1.89209	2.0752	2.01416	1.70898	0.0305176	0.0305176	0.0305176	-0.0610352	0.0610352	-30.5176	0	-0.0305176	0	0.0305176	0.0305176
8.5	1.70898	1.95312	2.13623	1.77002	1.58691	1.77002	1.83105	1.83105	2.0752	2.0752	1.77002	-0.0305176	0	0	-0.0610352	0	0	0.0305176	0.0305176	0	0.0915527	0
8.6	1.64795	1.89209	2.01416	1.70898	1.58691	1.77002	1.83105	1.89209	2.19727	2.13623	1.95312	-0.0305176	-0.0610352	-0.0305176	-0.0305176	-0.0305176	61.0352	-0.0305176	0.0610352	0	0	0
8.7	1.58691	1.89209	2.01416	1.77002	1.58691	1.83105	1.83105	1.95312	2.31934	2.13623	2.0752	0	0.0305176	0	0	0	61.0352	-0.0610352	0	0.0610352	-0.0305176	0
8.8	1.64795	2.01416	2.13623	1.89209	1.70898	1.89209	1.89209	2.01416	2.31934	2.19727	2.13623	-0.0305176	0.0305176	0	0.0305176	0	30.5176	0	0.0610352	0.0610352	-0.0305176	-0.0305176
8.9	1.77002	2.01416	2.19727	2.01416	1.77002	1.95312	1.89209	2.01416	2.31934	2.19727	2.19727	-0.0610352	0	0	0.0915527	0	30.5176	-0.0305176	0.0305176	0	-0.0305176	-0.0305176
9	1.83105	2.01416	2.19727	2.0752	1.83105	1.95312	1.89209	2.01416	2.31934	2.2583	2.13623	-0.0610352	0	0	-0.0305176	0	0	-0.0610352	-0.0305176	-0.0305176	-0.0305176	0.0305176
9.1	1.89209	1.95312	2.19727	2.13623	1.83105	1.95312	1.95312	1.95312	2.31934	2.2583	2.0752	0	0.0305176	0.0305176	-0.0305176	0.0610352	-30.5176	0.0305176	-0.0305176	0	0	-0.0305176
9.2	1.89209	2.01416	2.19727	2.19727	1.89209	1.89209	1.95312	1.89209	2.38037	2.2583	2.0752	0.0610352	0.0305176	0	-0.0305176	0	30.5176	-0.0305176	-0.0305176	-0.0610352	0	0
9.3	1.89209	2.01416	2.19727	2.19727	1.89209	1.89209	2.01416	1.83105	2.44141	2.19727	2.13623	0	0.0305176	0	0.0305176	0	0	-0.0610352	-0.0305176	-0.0305176	0	0
9.4	1.89209	2.0752	2.19727	2.19727	1.95312	1.83105	2.01416	1.89209	2.50244	2.13623	2.13623	0	0.0305176	-0.0305176	0.0305176	0	-30.5176	-0.0610352	-0.0305176	0	0.0305176	0
9.5	1.89209	2.0752	2.19727	2.13623	1.95312	1.83105	2.01416	1.95312	2.50244	2.13623	2.13623	-0.0305176	-0.0610352	-0.0305176	0.0610352	-0.0305176	30.5176	0	0	0.0610352	-0.0305176	0
9.6	1.89209	2.0752	2.13623	2.13623	1.89209	1.83105	2.01416	2.01416	2.50244	2.0752	2.0752	0	-0.0610352	0	0.0305176	0.0610352	30.5176	0	0.0305176	0.0305176	-0.0305176	0.0305176
9.7	1.89209	2.01416	2.0752	2.0752	1.89209	1.77002	2.01416	2.01416	2.50244	2.0752	2.0752	0.0610352	0	0	0.0305176	0	-61.0352	-0.0305176	0.0305176	-0.0610352	-0.0610352	-0.0305176
9.8	1.89209	2.01416	2.01416	2.13623	1.89209	1.83105	2.01416	1.95312	2.50244	2.0752	1.95312	-0.0305176	-0.0305176	-0.0305176	-0.0305176	0	0	0	-0.0305176	-0.0305176	-0.0610352	-0.0610352
9.9	1.89209	2.01416	2.01416	2.19727	1.89209	1.95312	2.0752	1.95312	2.38037	2.0752	1.89209	0	0.0305176	-0.0305176	0	0.0305176	-30.5176	0	0.0610352	0	-0.0610352	-0.0305176
10	1.83105	1.95312	2.01416	2.19727	1.89209	1.95312	2.01416	1.95312	2.2583	2.0752	1.77002	0	0	0	0	0	-30.5176	0.0305176	-0.0305176	0	0.0305176	-0.0305176
10.1	1.83105	1.95312	2.01416	2.19727	1.83105	1.95312	1.95312	1.95312	2.19727	2.01416	1.77002	-0.0305176	0	0	0.0305176	-0.0305176	0	0	-0.0305176	-0.0610352	0.0305176	0.0610352
10.2	1.77002	1.89209	1.95312	2.19727	1.77002	1.95312	1.89209	2.01416	2.19727	1.95312	1.83105	-0.0305176	-0.0305176	0.0305176	0.0610352	0.0305176	0	0.0305176	0	-0.0610352	0.0305176	0.0305176
10.3	1.70898	1.89209	1.95312	2.2583	1.77002	2.01416	1.89209	2.0752	2.19727	1.89209	1.83105	0	-0.0305176	0	0	-0.0305176	0	0	0	0	-0.0305176	-0.0305176
10.4	1.64795	1.89209	2.01416	2.2583	1.77002	2.0752	1.83105	2.19727	2.31934	1.95312	1.89209	0	-0.0610352	0	0.0610352	0	0	0	0.0305176	0.0305176	-0.0610352	-0.0610352
10.5	1.58691	1.89209	2.0752	2.2583	1.70898	2.13623	1.89209	2.19727	2.38037	2.01416	1.89209	0.0305176	-0.0305176	-0.0305176	0	-0.0305176	30.5176	0	0	0.0305176	0	-0.0610352
10.6	1.64795	1.89209	2.0752	2.19727	1.64795	2.13623	1.95312	2.13623	2.38037	2.13623	1.95312	0	0	-0.0305176	0	-0.0610352	30.5176	-0.0915527	-0.0305176	0	-0.0610352	-0.0305176
10.7	1.70898	1.89209	2.01416	2.13623	1.70898	2.0752	1.95312	2.13623	2.31934	2.2583	2.01416	-0.0305176	0	0	-0.0305176	0	0	-0.0305176	0	0.0305176	-0.0305176	0
10.8	1.77002	1.89209	2.01416	2.13623	1.77002	1.95312	1.95312	2.0752	2.2583	2.38037	2.0752	0	-0.0305176	-0.0305176	-0.0305176	0.0305176	30.5176	-0.0610352	-0.0610352	-0.0305176	-0.0610352	0.0305176
10.9	1.77002	1.89209	1.95312	2.13623	1.83105	1.89209	1.89209	2.13623	2.2583	2.44141	2.0752	0	0	0	-0.0305176	0.0305176	0	0	-0.0305176	0.0305176	0.0305176	0
11	1.77002	1.95312	1.89209	2.13623	1.83105	1.83105	1.83105	2.13623	2.19727	2.44141	2.01416	-0.0305176	0	0	-0.0305176	0.0305176	0	0.0305176	0	0	0.0305176	-0.0305176
11.1	1.77002	2.01416	1.89209	2.13623	1.83105	1.83105	1.83105	2.0752	2.19727	2.38037	2.0752	0	-0.0305176	0	-0.0610352	-0.0305176	0	0	-0.0305176	0.0305176	-0.0305176	0.0305176
11.2	1.77002	2.13623	1.95312	2.0752	1.83105	1.89209	1.83105	1.95312	2.2583	2.31934	2.0752	0	-0.0305176	-0.0305176	-0.0305176	0.0305176	0	0	-0.0305176	0.0305176	-0.0305176	0
11.3	1.77002	2.19727	2.01416	2.0752	1.77002	1.89209	1.89209	1.89209	2.31934	2.19727	2.01416	0	-0.0305176	-0.0305176	-0.0305176	-0.0305176	61.0352	-0.0305176	-0.0305176	0	-0.0305176	0.0305176
11.4	1.70898	2.19727	2.0752	2.0752	1.70898	1.89209	1.95312	1.83105	2.44141	2.13623	2.01416	0.0610352	0	-0.0305176	-0.0305176	0	91.5527	0.0305176	0	0	0	-0.0305176
11.5	1.70898	2.19727	2.19727	2.0752	1.64795	1.89209	1.95312	1.83105	2.50244	2.0752	1.95312	-0.0305176	-0.0610352	0.0305176	0.0610352	0	30.5176	0	-0.0305176	0	-0.0610352	-0.0305176
11.6	1.70898	2.13623	2.2583	2.0752	1.64795	1.89209	1.95312	1.83105	2.50244	2.0752	1.95312	0	-0.0305176	0	-0.0610352	-0.0305176	0	0.0305176	0	0	0	-0.0610352
11.7	1.77002	2.0752	2.2583	2.0752	1.64795	1.89209	1.89209	1.83105	2.44141	2.0752	2.01416	0.0305176	-0.0305176	0.0610352	-0.0610352	0.0305176	0	0.0610352	-0.0610352	0	-0.0610352	0.0305176
11.8	1.83105	2.0752	2.19727	2.0752	1.64795	1.89209	1.89209	1.89209	2.38037	2.0752	2.0752	0.0305176	0.0305176	-0.0305176	-0.0915527	0.0915527	30.5176	0.0610352	-0.0305176	0	0	-0.0610352
11.9	1.83105	2.01416	2.19727	2.0752	1.70898	1.95312	1.95312	1.95312	2.38037	2.13623	2.13623	-0.0610352	0.0610352	-0.0610352	-0.0305176	-0.0305176	61.0352	0	-0.0915527	-0.0915527	-0.0610352	0
12	1.89209	1.95312	2.19727	2.0752	1.77002	1.95312	1.95312	2.01416	2.38037	2.19727	2.19727	0.0305176	0	0	-0.0305176	0	91.5527	0.0305176	-0.0610352	0.0305176	0.0305176	0
12.1	1.95312	2.01416	2.19727	2.0752	1.83105	1.95312	1.89209	2.0752	2.38037	2.19727	2.19727	0.0610352	0.0305176	0	-0.0305176	0	61.0352	-0.0305176	0.0305176	0.0610352	-0.0305176	-0.0305176
12.2	2.01416	2.13623	2.0752	2.0752	1.95312	1.89209	1.89209	2.13623	2.44141	2.2583	2.19727	0	0	-0.0305176	-0.0915527	-0.0305176	30.5176	0.0305176	0	0	-0.0305176	-0.0305176
12.3	1.95312	2.2583	2.01416	2.01416	1.95312	1.77002	1.89209	2.19727	2.44141	2.19727	2.13623	0	-0.0305176	0.0305176	-0.0305176	0.0305176	30.5176	0	0.0305176	0	0	-0.0610352
12.4	1.83105	2.31934	1.95312	2.01416	1.89209	1.70898	1.95312	2.19727	2.38037	2.13623	2.13623	-0.0305176	0	0	-0.0610352	-0.0305176	0	0	0.0305176	0	-0.0305176	-0.0305176
12.5	1.70898	2.2583	1.95312	2.01416	1.89209	1.70898	1.95312	2.19727	2.38037	2.0752	2.13623	-0.0305176	0	0.0305176	-0.0305176	0.0305176	0	0.0305176	-0.0610352	-0.0305176	-0.0305176	-0.0610352
12.6	1.64795	2.19727	2.01416	2.01416	1.89209	1.77002	2.01416	2.19727	2.38037	2.01416	2.13623	-0.0305176	0.0305176	0.0610352	0	0	30.5176	0.0610352	-0.0610352	-0.0305176	0	-0.0305176
12.7	1.64795	2.13623	2.01416	2.0752	1.89209	1.77002	2.01416	2.13623	2.44141	2.0752	2.19727	-0.0305176	0	0	-0.0305176	0	61.0352	0.0305176	-0.0305176	0	0.0305176	-0.0305176
12.8	1.70898	2.0752	1.95312	2.13623	1.89209	1.83105	2.0752	2.0752	2.38037	2.0752	2.19727	0	-0.0305176	0.0305176	-0.0305176	0.0305176	30.5176	0.0305176	-0.0610352	0	-0.0305176	0.0305176
12.9	1.77002	2.0752	1.95312	2.19727	1.89209	1.89209	2.0752	2.0752	2.38037	2.13623	2.2583	-0.0305176	0	0.0610352	0	0	91.5527	0	0.0305176	0.0305176	-0.0305176	0
13	1.83105	2.13623	1.95312	2.19727	1.83105	1.95312	2.0752	2.0752	2.38037	2.13623	2.2583	-0.0610352	-0.0305176	-0.0305176	-0.0305176	-0.0610352	30.5176	0	-0.0305176	-0.0305176	-0.0610352	0
13.1	1.89209	2.13623	1.95312	2.2583	1.83105	1.95312	2.01416	2.0752	2.44141	2.13623	2.31934	-0.0305176	-0.0305176	0	0	-0.0305176	0	0	0	-0.0305176	-0.0305176	-0.0610352
13.2	1.89209	2.13623	2.01416	2.2583	1.77002	1.95312	1.95312	2.01416	2.50244	2.13623	2.31934	-0.0305176	-0.0305176	-0.0305176	0	0	30.5176	-0.0610352	0.0305176	0.0305176	-0.0610352	-0.0305176
13.3	1.89209	2.0752	2.0752	2.2583	1.77002	1.95312	1.89209	2.01416	2.50244	2.0752	2.31934	-0.0610352	-0.0305176	-0.0610352	-0.0610352	-0.0305176	-30.5176	-0.0305176	0	0.0305176	-0.0305176	-0.0305176
13.4	1.83105	2.01416	2.0752	2.19727	1.83105	1.95312	1.89209	2.01416	2.50244	2.0752	2.2583	-0.0305176	0.0305176	0.0305176	0	0	0	0.0305176	-0.0915527	0	-0.0610352	0.0610352
13.5	1.89209	2.01416	2.0752	2.13623	1.89209	2.01416	1.83105	2.01416	2.44141	2.13623	2.0752	-0.0610352	0	0	0	-0.0305176	30.5176	0.0305176	-0.0305176	0	0	0
13.6	1.89209	2.01416	2.01416	2.0752	1.95312	2.13623	1.83105	2.0752	2.44141	2.19727	2.01416	0	0	0	-0.0610352	0.0305176	30.5176	0.0305176	-0.0915527	-0.0305176	0	0
13.7	1.89209	1.95312	1.95312	2.01416	1.89209	2.19727	1.83105	2.13623	2.38037	2.19727	1.95312	0.0610352	-0.0305176	0	-0.0610352	-0.0610352	61.0352	0	-0.0610352	0.0305176	-0.0305176	0.0305176
13.8	1.83105	1.95312	2.01416	2.01416	1.83105	2.2583	1.89209	2.13623	2.38037	2.19727	1.95312	-0.0305176	-0.0305176	-0.0610352	0	0.0305176	30.5176	0	0.0305176	0.0305176	-0.0610352	-0.0610352
13.9	1.83105	1.95312	2.0752	2.01416	1.77002	2.2583	2.01416	2.19727	2.38037	2.19727	2.0752	-0.0610352	-0.0305176	-0.0610352	-0.0305176	0.0305176	61.0352	0.0305176	0	0	-0.0305176	0
14	1.89209	1.95312	2.0752	2.01416	1.70898	2.2583	2.01416	2.19727	2.38037	2.13623	2.13623	0	-0.0610352	-0.0305176	0	-0.0305176	61.0352	-0.0305176	0	0.0305176	-0.12207	-0.0305176
14.1	1.95312	1.95312	2.13623	2.01416	1.70898	2.19727	2.01416	2.2583	2.38037	2.01416	2.2583	-0.0305176	0	-0.0305176	-0.0305176	0	30.5176	0.0610352	0	0.0305176	-0.0305176	-0.0305176
14.2	1.89209	1.95312	2.13623	2.01416	1.70898	2.19727	2.01416	2.2583	2.38037	1.95312	2.38037	-0.0305176	-0.0305176	0.0305176	-0.0610352	-0.0305176	0	0	-0.0305176	-0.0305176	-0.0305176	-0.0305176
14.3	1.89209	1.89209	2.13623	2.0752	1.77002	2.19727	2.01416	2.19727	2.38037	1.95312	2.44141	-0.0305176	0.0305176	0	-0.0305176	0.0305176	0	0.0305176	-0.0610352	-0.0305176	-0.0305176	-0.0305176
14.4	1.83105	1.89209	2.0752	2.0752	1.83105	2.19727	2.0752	2.0752	2.31934	1.95312	2.44141	-0.0915527	0	0	-0.0305176	0	30.5176	0	-0.0610352	-0.0305176	0	-0.0610352
14.5	1.83105	1.89209	2.0752	2.13623	1.89209	2.19727	2.0752	2.01416	2.31934	2.01416	2.38037	0	-0.0610352	0	-0.0915527	0.0610352	61.0352	-0.0610352	-0.0915527	0.0305176	0	0
14.6	1.83105	1.89209	2.0752	2.13623	1.95312	2.19727	2.0752	2.01416	2.31934	2.0752	2.2583	0.0610352	0	-0.0915527	-0.0305176	-0.0610352	61.0352	0	-0.0305176	0.0305176	0	-0.0305176
14.7	1.89209	1.95312	2.01416	2.13623	1.95312	2.13623	2.0752	1.95312	2.38037	2.0752	2.13623	0	-0.0610352	-0.0610352	-0.0915527	0.0305176	30.5176	-0.0305176	-0.0305176	-0.0305176	-0.0610352	-0.0305176
14.8	1.95312	1.89209	2.01416	2.13623	1.89209	2.13623	2.01416	1.95312	2.44141	2.0752	2.0752	-0.0305176	0	-0.0610352	-0.0610352	0.0305176	61.0352	0	-0.0305176	0.0305176	-0.0915527	-0.0305176
14.9	1.95312	1.95312	1.95312	2.13623	1.89209	2.0752	1.95312	1.95312	2.50244	2.13623	2.0752	-0.0305176	-0.0305176	0	-0.0305176	-0.0305176	61.0352	0.0305176	0.0305176	0.0610352	-0.0305176	0
15	1.95312	1.95312	2.01416	2.0752	1.83105	2.0752	1.95312	1.95312	2.50244	2.13623	2.0752	-0.0305176	0	-0.0305176	0	0	30.5176	0.0915527	0	0	-0.0305176	-0.0305176
15.1	1.89209	2.01416	2.0752	2.01416	1.77002	2.01416	1.89209	1.95312	2.44141	2.19727	2.0752	0	0.0305176	0	0	0	0	0	-0.0305176	0.0610352	0	0
15.2	1.89209	1.95312	2.0752	2.01416	1.70898	1.95312	1.89209	1.95312	2.44141	2.19727	2.0752	0	0	0	0	0.0305176	30.5176	0.0305176	-0.0610352	-0.0305176	0.0305176	-0.0305176
15.3	1.89209	1.95312	2.0752	1.95312	1.70898	1.89209	1.89209	1.89209	2.44141	2.13623	2.01416	-0.0305176	0	0	-0.0610352	0	0	0	-0.0610352	0	0.0305176	-0.0610352
15.4	1.95312	2.01416	2.13623	1.95312	1.64795	1.89209	1.95312	1.95312	2.38037	2.0752	2.0752	-0.0305176	0.0610352	0.0305176	-0.0305176	0	0	0.0610352	-0.0610352	0	-0.0305176	0.0305176
15.5	1.95312	2.01416	2.19727	2.01416	1.64795	1.89209	1.95312	1.95312	2.31934	2.0752	2.0752	-0.0305176	0.0305176	0.0305176	0	0	30.5176	0.0305176	-0.0305176	0.0305176	-0.0305176	-0.0610352
15.6	1.89209	1.95312	2.19727	2.01416	1.70898	1.89209	1.95312	2.01416	2.2583	2.0752	2.0752	0	-0.0915527	0	0	0	61.0352	-0.0610352	-0.0610352	0	0	0
15.7	1.95312	1.95312	2.19727	2.0752	1.77002	1.95312	1.95312	2.01416	2.19727	2.0752	2.01416	-0.0305176	0	-0.0305176	0	-0.0610352	91.5527	-0.0305176	-0.0305176	0.0305176	-0.0610352	-0.0305176
15.8	1.95312	1.95312	2.2583	2.13623	1.83105	2.01416	1.95312	2.01416	2.13623	2.0752	2.01416	-0.0305176	-0.0305176	0	0	0	0	-0.0610352	0.0610352	-0.0305176	-0.0305176	-0.0305176
15.9	1.89209	1.95312	2.19727	2.13623	1.89209	2.01416	1.95312	1.95312	2.13623	2.13623	2.01416	-0.0305176	0	-0.0305176	-0.0610352	0.0305176	0	0	0	0	-0.0610352	-0.0305176
16	1.89209	1.95312	2.19727	2.13623	1.95312	2.01416	1.95312	1.95312	2.19727	2.13623	2.01416	0	0	0.0610352	-0.0305176	0	30.5176	0.0610352	0	0.0305176	-0.0305176	-0.0305176
16.1	1.89209	1.89209	2.19727	2.13623	2.01416	2.01416	1.95312	1.95312	2.2583	2.13623	2.0752	0.0610352	0	0	0.0305176	0	0	0.0305176	-0.0305176	-0.0305176	0	-0.0610352
16.2	1.95312	1.77002	2.13623	2.19727	2.01416	1.95312	1.89209	2.01416	2.44141	2.13623	2.0752	0	-0.0610352	-0.0305176	0.0305176	0	30.5176	-0.0610352	-0.0610352	-0.0305176	-0.0305176	-0.0305176
16.3	2.01416	1.77002	2.13623	2.13623	1.95312	1.89209	1.83105	2.0752	2.50244	2.13623	2.13623	0	0.0305176	-0.0610352	-0.0610352	0	0	0	-0.0915527	0.0305176	-0.0305176	0
16.4	2.01416	1.70898	2.13623	2.13623	1.95312	1.95312	1.83105	2.13623	2.56348	2.13623	2.2583	0	-0.0305176	0.0305176	0	-0.0305176	0	-0.0305176	-0.0305176	0.0305176	0	0.0305176
16.5	2.01416	1.70898	2.13623	2.13623	2.01416	1.95312	1.89209	2.19727	2.62451	2.19727	2.31934	-0.0305176	0.0305176	0.0610352	0.0305176	0	0	-0.0305176	0.0305176	-0.0610352	-0.0610352	0.0610352
16.6	1.95312	1.70898	2.19727	2.0752	2.0752	2.0752	1.95312	2.2583	2.62451	2.19727	2.19727	0.0305176	-0.0915527	-0.0305176	0.0305176	-0.0610352	-30.5176	0	0	-0.0305176	-0.0305176	-0.0305176
16.7	1.95312	1.77002	2.31934	2.19727	2.13623	2.13623	2.01416	2.19727	2.50244	2.13623	2.01416	0	-0.0305176	0	0	-0.0305176	-30.5176	0	0.0305176	0.0305176	-0.0610352	-0.0305176
16.8	2.0752	1.95312	2.38037	2.19727	2.0752	2.0752	2.01416	2.01416	2.31934	2.01416	1.83105	-0.0305176	0	-0.0305176	0	0.0305176	-30.5176	-0.0305176	-0.0305176	-0.0610352	-0.0305176	-0.0305176
16.9	2.0752	2.01416	2.31934	2.13623	1.89209	2.01416	2.01416	1.89209	2.2583	2.01416	1.83105	0	0.0305176	0	0	-0.0305176	-30.5176	-0.0305176	-0.0610352	-0.0305176	0	-0.0305176
17	2.01416	2.01416	2.2583	2.0752	1.83105	1.95312	1.95312	1.83105	2.19727	2.0752	1.83105	0.0610352	0	-0.0305176	0	0	0	0	0.0305176	-0.0305176	0.0305176	0.0610352
17.1	1.89209	1.95312	2.13623	2.01416	1.77002	1.95312	1.95312	1.83105	2.19727	2.0752	1.95312	-0.0610352	0.0610352	0.0305176	0	-0.0305176	-30.5176	0	0	0.0305176	0.12207	0.0610352
17.2	1.83105	1.89209	2.13623	2.01416	1.77002	2.01416	1.89209	1.89209	2.2583	2.13623	2.01416	0	0	0.0305176	0.0305176	0.0305176	-30.5176	0	0	-0.0305176	0.0305176	0.0305176
17.3	1.77002	1.83105	2.0752	1.95312	1.83105	2.01416	1.83105	1.95312	2.31934	2.0752	2.0752	0.0305176	0	0	0	0.0305176	0	-0.0305176	0	0.0305176	0.0305176	0.0610352
[truncated: 9,829 more rows]

## Sheet: I271A-exp3
CsNa
[truncated: 10,003 more rows]

## Sheet: I271A-exp4
CsNa
[truncated: 10,003 more rows]

## Sheet: I271A-exp5
CsNa
[truncated: 10,003 more rows]
