# Supplementary material for: Differential ion dehydration energetics explains selectivity in the non-canonical lysosomal K+ channel TMEM175
Source: eLife. 2022 May 24;11:e75122. doi: 10.7554/eLife.75122 (PMC9129878; doi:10.7554/eLife.75122)
Supplement: Figure 5—source data 2. [file elife-75122-fig5-data2.zip › raw-data-Figure5_2/raw-data-Figure5-S3-I271A-4-AP.xlsx]

## Sheet: I271A-exp1
CsNa
﻿Time (ms)	Im_scaled (pA)	Im_scaled (pA)	Im_scaled (pA)	Im_scaled (pA)	Im_scaled (pA)	Im_scaled (pA)	Im_scaled (pA)	Im_scaled (pA)	Im_scaled (pA)	Im_scaled (pA)	Im_scaled (pA)	10_Vm (mV)	10_Vm (mV)	10_Vm (mV)	10_Vm (mV)	10_Vm (mV)	10_Vm (µV)	10_Vm (mV)	10_Vm (mV)	10_Vm (mV)	10_Vm (mV)	10_Vm (mV)
0.1	6.5918	7.20215	7.08008	7.20215	7.08008	6.83594	7.01904	6.7749	7.08008	7.32422	7.01904	-0.0305176	-0.0305176	-0.0610352	0.0305176	0	-30.5176	0	-0.0305176	0	-0.0305176	-0.0915527
0.2	6.5918	7.20215	7.14111	7.20215	7.14111	6.83594	7.08008	6.7749	7.14111	7.26318	7.08008	0	0	0	0	0	-30.5176	0	-0.0305176	0	-0.0305176	-0.0610352
0.3	6.5918	7.20215	7.20215	7.20215	7.14111	6.89697	7.08008	6.71387	7.14111	7.20215	7.08008	0	0	0.0305176	0	0	-30.5176	0.0305176	0	-0.0305176	0	-0.0305176
0.4	6.5918	7.20215	7.14111	7.14111	7.14111	6.83594	7.08008	6.71387	7.14111	7.14111	7.08008	0	-0.0305176	0.0305176	0	0	0	0.0305176	0	0	0.0610352	0
0.5	6.5918	7.14111	7.14111	7.08008	7.14111	6.89697	7.14111	6.71387	7.08008	7.14111	7.14111	0	-0.0305176	-0.0305176	0.0305176	0	-30.5176	-0.0305176	0	-0.0305176	0.0305176	0
0.6	6.5918	7.08008	7.01904	7.01904	7.20215	6.89697	7.20215	6.7749	7.08008	7.14111	7.14111	-0.0610352	0	0	0	0	30.5176	-0.0610352	0.0305176	-0.0610352	0	0.0305176
0.7	6.5918	7.08008	6.89697	6.95801	7.26318	6.83594	7.20215	6.89697	7.01904	7.20215	7.14111	-0.0305176	0	0	-0.0305176	-0.0305176	30.5176	0	0	0	-0.0305176	-0.0305176
0.8	6.53076	7.01904	6.7749	6.95801	7.14111	6.7749	7.01904	6.83594	6.95801	7.20215	7.08008	-0.0305176	0	0	0.0305176	-0.0610352	0	0	-0.0305176	-0.0305176	-0.0305176	-0.0305176
0.9	6.46973	7.08008	6.7749	7.01904	7.08008	6.7749	6.95801	6.83594	6.83594	7.14111	6.95801	-0.0305176	0	-0.0305176	0.0305176	-0.0610352	-30.5176	-0.0305176	-0.0305176	0	-0.0305176	-0.0305176
1	6.46973	7.14111	6.83594	7.08008	7.01904	6.7749	6.95801	6.89697	6.7749	7.14111	6.89697	-0.0305176	-0.0305176	-0.0305176	0	-0.0610352	-30.5176	0	-0.0305176	-0.0305176	0	-0.0305176
1.1	6.53076	7.26318	6.95801	7.14111	7.01904	6.83594	7.01904	6.89697	6.83594	7.14111	7.01904	0	-0.0610352	-0.0305176	-0.0305176	-0.0305176	-30.5176	0	-0.0305176	-0.0305176	-0.0305176	0
1.2	6.5918	7.26318	7.01904	7.14111	6.95801	6.89697	7.08008	6.89697	6.89697	7.14111	7.08008	-0.0305176	-0.0305176	-0.0305176	-0.0305176	-0.0305176	-30.5176	0	0	0	-0.0305176	0
1.3	6.65283	7.26318	7.08008	7.08008	6.95801	6.95801	7.20215	6.89697	6.89697	7.14111	7.14111	0	-0.0305176	-0.0305176	-0.0610352	-0.0610352	30.5176	-0.0305176	0.0305176	-0.0305176	0	0
1.4	6.65283	7.20215	7.01904	7.01904	6.89697	7.01904	7.20215	6.95801	6.89697	7.14111	7.20215	-0.0305176	-0.0305176	0	-0.0305176	0	0	0	0	-0.0305176	-0.0305176	0
1.5	6.65283	7.20215	6.95801	6.95801	6.83594	6.95801	7.20215	6.89697	6.83594	7.14111	7.20215	-0.0305176	0	0	0.0305176	-0.0305176	-30.5176	-0.0305176	-0.0305176	-0.0305176	-0.0305176	-0.0305176
1.6	6.5918	7.20215	6.89697	6.89697	6.89697	6.95801	7.20215	6.89697	6.89697	7.14111	7.20215	-0.0610352	-0.0305176	-0.0305176	0.0305176	-0.0305176	0	0	-0.0305176	-0.0305176	-0.0305176	-0.0305176
1.7	6.5918	7.14111	6.89697	6.95801	6.89697	6.95801	7.20215	6.83594	6.95801	7.14111	7.14111	0	-0.0305176	-0.0610352	0	0	-30.5176	-0.0305176	-0.0915527	-0.0305176	-0.0305176	-0.0305176
1.8	6.5918	7.14111	6.89697	6.95801	6.95801	7.01904	7.26318	6.83594	7.01904	7.14111	7.08008	-0.0305176	0	-0.0610352	0	0	-30.5176	0	-0.0610352	-0.0305176	0	0
1.9	6.5918	7.14111	6.89697	7.08008	7.01904	6.95801	7.20215	6.7749	7.08008	7.14111	7.08008	0	-0.0305176	-0.0305176	-0.0610352	-0.0305176	0	-0.0305176	-0.0610352	0	0	-0.0610352
2	6.5918	7.20215	6.89697	7.08008	7.01904	6.89697	7.14111	6.71387	7.20215	7.20215	7.08008	0	-0.0610352	0	-0.0305176	0	0	0	-0.0305176	-0.0610352	0	0.0305176
2.1	6.65283	7.20215	6.95801	7.08008	6.95801	6.89697	6.95801	6.65283	7.20215	7.20215	7.08008	-0.0610352	-0.0305176	-0.0305176	-0.0305176	-0.0305176	30.5176	-0.0305176	-0.0305176	-0.0305176	0	0.0305176
2.2	6.65283	7.26318	7.08008	7.14111	6.95801	6.83594	6.89697	6.71387	7.14111	7.20215	7.01904	0	-0.0610352	0	-0.0305176	-0.0305176	-30.5176	-0.0305176	-0.0305176	-0.0610352	-0.0305176	0
2.3	6.65283	7.26318	7.14111	7.14111	6.89697	6.83594	6.89697	6.83594	7.08008	7.20215	6.95801	-0.0305176	-0.0305176	0	0.0305176	-0.0305176	-30.5176	0	-0.0610352	-0.0305176	0	0.0610352
2.4	6.7749	7.20215	7.14111	7.20215	6.89697	6.89697	7.01904	6.95801	6.95801	7.14111	6.95801	0	-0.0610352	-0.0305176	0	-0.0305176	-30.5176	-0.0610352	0	0	0	0
2.5	6.83594	7.14111	7.14111	7.14111	6.89697	6.95801	7.08008	7.01904	6.95801	6.95801	6.89697	-0.0305176	0	-0.0305176	0	0	-30.5176	-0.0305176	-0.0610352	-0.0305176	-0.0305176	-0.0305176
2.6	6.83594	7.08008	7.08008	7.20215	6.95801	7.01904	7.14111	7.01904	7.08008	6.89697	6.95801	0	-0.0305176	-0.0610352	-0.0305176	-0.0610352	-30.5176	0	0	-0.0305176	0.0305176	-0.0610352
2.7	6.83594	7.01904	7.08008	7.14111	6.95801	7.14111	7.14111	7.01904	7.08008	6.89697	6.95801	0	-0.0305176	-0.0305176	-0.0305176	-0.0305176	-30.5176	0	-0.0610352	0	0	-0.0305176
2.8	6.83594	6.95801	7.08008	7.14111	6.89697	7.14111	7.14111	7.01904	7.08008	6.89697	7.01904	-0.0305176	0	-0.0305176	-0.0305176	-0.0305176	-30.5176	-0.0305176	0	-0.0610352	0.0305176	0
2.9	6.83594	7.01904	7.14111	7.08008	6.89697	7.08008	7.08008	6.95801	7.01904	6.95801	7.01904	-0.0305176	-0.0610352	-0.0610352	-0.0305176	-0.0305176	30.5176	-0.0305176	0	-0.0305176	-0.0305176	0
3	6.83594	7.01904	7.14111	7.01904	6.83594	6.95801	7.08008	7.01904	6.95801	6.95801	6.95801	0	0	0	-0.0305176	-0.0305176	30.5176	-0.0305176	-0.0305176	-0.0610352	0	0
3.1	6.7749	7.01904	7.08008	6.95801	6.83594	6.83594	7.14111	7.01904	6.95801	6.95801	7.01904	-0.0610352	-0.0610352	-0.0305176	0.0305176	-0.0610352	-30.5176	-0.0305176	-0.0305176	-0.0610352	-0.0305176	-0.0305176
3.2	6.71387	6.95801	7.01904	6.95801	6.83594	6.7749	7.20215	6.95801	7.01904	6.89697	6.95801	-0.0915527	0	0.0305176	0	0	-30.5176	-0.0305176	-0.0610352	-0.0305176	-0.0305176	0.0305176
3.3	6.71387	6.95801	7.08008	7.01904	6.89697	6.7749	7.26318	6.95801	7.01904	6.95801	6.95801	-0.0610352	0	0	0.0305176	-0.0610352	-61.0352	-0.0610352	-0.0305176	-0.0610352	-0.0305176	-0.0610352
3.4	6.7749	7.01904	7.08008	7.08008	6.95801	6.89697	7.26318	6.83594	7.08008	6.95801	6.95801	0	-0.0305176	-0.0305176	-0.0610352	-0.0305176	-30.5176	0	-0.0610352	-0.0610352	0	-0.0305176
3.5	6.7749	7.14111	7.08008	7.14111	6.95801	6.95801	7.26318	6.83594	7.08008	7.01904	6.95801	-0.0305176	-0.0305176	-0.0305176	-0.0610352	-0.0610352	-30.5176	-0.0305176	-0.0305176	-0.0610352	0.0305176	0
3.6	6.71387	7.20215	7.01904	7.14111	6.95801	6.95801	7.20215	6.83594	7.14111	7.08008	6.89697	-0.0305176	0	-0.0305176	0	0	0	0	-0.0305176	-0.0305176	0.0305176	0.0305176
3.7	6.71387	7.20215	6.95801	7.20215	6.89697	7.01904	7.14111	6.89697	7.14111	7.14111	6.89697	-0.0305176	-0.0610352	0	-0.0610352	-0.0305176	0	-0.0305176	-0.0305176	-0.0610352	0	0
3.8	6.71387	7.14111	6.95801	7.14111	6.89697	7.01904	7.01904	6.95801	7.08008	7.14111	6.89697	0	-0.0610352	0	-0.0305176	-0.0610352	30.5176	0	-0.0305176	-0.0610352	0	0
3.9	6.7749	7.08008	6.95801	7.08008	6.89697	6.95801	6.95801	7.01904	7.01904	7.14111	6.83594	-0.0305176	-0.0305176	-0.0305176	-0.0305176	-0.0610352	0	-0.0915527	0	-0.0305176	0	-0.0610352
4	6.7749	7.08008	7.01904	6.95801	6.89697	6.83594	6.95801	7.01904	7.01904	7.08008	6.89697	-0.0305176	-0.0305176	0	-0.0305176	-0.0305176	-30.5176	-0.0305176	0	0	-0.0305176	-0.0305176
4.1	6.7749	7.08008	6.95801	6.95801	6.89697	6.71387	7.01904	7.01904	7.01904	7.01904	6.83594	-0.0610352	-0.0610352	-0.0305176	0	-0.0915527	0	-0.0610352	-0.0305176	0	-0.0305176	-0.0305176
4.2	6.7749	7.08008	7.01904	7.08008	6.95801	6.65283	7.08008	7.01904	7.14111	7.01904	6.89697	-0.0305176	-0.0305176	0	0	-0.0915527	-61.0352	-0.0305176	-0.0610352	-0.0610352	0	-0.0305176
4.3	6.7749	7.08008	7.08008	7.20215	7.01904	6.65283	7.20215	7.01904	7.20215	7.01904	6.95801	0	-0.0610352	-0.0305176	-0.0305176	-0.0610352	0	-0.0305176	-0.0610352	0	-0.0305176	0
4.4	6.71387	7.08008	7.14111	7.26318	7.08008	6.71387	7.20215	7.08008	7.26318	7.01904	7.08008	-0.0305176	-0.0305176	-0.0305176	-0.0305176	-0.0305176	0	-0.0305176	-0.0610352	-0.0305176	-0.0305176	0.0305176
4.5	6.65283	7.14111	7.14111	7.26318	7.08008	6.83594	7.14111	7.08008	7.26318	6.95801	7.14111	0	-0.0610352	-0.0305176	-0.0305176	-0.0305176	30.5176	0	0.0305176	-0.0305176	-0.0305176	-0.0305176
4.6	6.65283	7.20215	7.08008	7.26318	7.01904	6.89697	7.08008	7.08008	7.26318	6.95801	7.20215	-0.0610352	-0.0305176	0.0305176	-0.0610352	0	0	-0.0610352	0	-0.0305176	-0.0305176	0
4.7	6.71387	7.20215	7.08008	7.20215	6.95801	6.89697	7.08008	7.01904	7.26318	6.95801	7.14111	-0.0305176	-0.0305176	0	0	-0.0305176	0	-0.0610352	-0.0610352	-0.0305176	-0.0610352	-0.0305176
4.8	6.7749	7.14111	6.95801	7.20215	6.89697	6.89697	7.08008	6.95801	7.20215	6.95801	7.01904	-0.0305176	-0.0305176	-0.0305176	-0.0305176	-0.0610352	-30.5176	-0.0305176	-0.0610352	-0.0610352	-0.0305176	-0.0610352
4.9	6.83594	7.01904	6.95801	7.20215	6.83594	6.89697	7.14111	6.95801	7.20215	7.01904	6.95801	-0.0305176	0	-0.0305176	0	-0.0610352	0	-0.0305176	-0.0610352	0	-0.0305176	-0.0305176
5	6.83594	6.89697	6.89697	7.14111	6.7749	6.89697	7.26318	6.95801	7.26318	7.08008	6.89697	-0.0610352	-0.0610352	-0.0305176	-0.0610352	-0.0610352	-30.5176	-0.0305176	-0.0610352	-0.0305176	-0.0305176	0
5.1	6.7749	6.89697	6.89697	7.14111	6.71387	6.89697	7.32422	6.95801	7.20215	7.08008	6.95801	-0.0305176	-0.0610352	-0.0305176	-0.0305176	-0.0305176	0	-0.0305176	-0.0610352	-0.0305176	-0.0305176	-0.0305176
5.2	6.65283	7.01904	6.95801	7.14111	6.71387	6.95801	7.26318	7.01904	7.20215	7.08008	6.89697	-0.0305176	-0.0305176	-0.0610352	-0.0915527	-0.0610352	0	-0.0305176	-0.0305176	-0.0610352	0	0
5.3	6.5918	7.08008	7.01904	7.08008	6.71387	7.01904	7.20215	6.95801	7.14111	7.14111	6.89697	-0.0305176	-0.0305176	-0.0610352	-0.0610352	-0.0305176	30.5176	-0.0305176	-0.0305176	-0.0610352	0	0
5.4	6.53076	7.20215	7.08008	7.08008	6.71387	7.01904	7.14111	6.95801	7.14111	7.20215	6.83594	0	-0.0610352	0	-0.0915527	-0.0610352	0	-0.0610352	-0.0305176	-0.0305176	0	-0.0305176
5.5	6.53076	7.20215	7.08008	7.08008	6.71387	6.95801	7.14111	6.95801	7.08008	7.20215	6.83594	-0.0610352	0	0.0610352	-0.0305176	-0.0305176	0	-0.0610352	-0.0610352	-0.0915527	-0.0305176	0
5.6	6.53076	7.08008	7.08008	7.01904	6.71387	6.95801	7.20215	6.95801	7.08008	7.14111	6.83594	-0.0610352	-0.0610352	-0.0305176	0	-0.0305176	-30.5176	-0.0305176	-0.0610352	-0.0305176	-0.0610352	0
5.7	6.5918	7.01904	7.08008	7.01904	6.7749	6.89697	7.26318	6.95801	7.08008	7.08008	6.89697	0	-0.0305176	-0.0610352	-0.0305176	-0.0610352	0	-0.0305176	-0.0915527	-0.0305176	-0.0305176	-0.0305176
5.8	6.65283	6.95801	7.08008	6.95801	6.89697	6.89697	7.32422	6.95801	7.01904	7.08008	6.95801	0.0610352	-0.0305176	0	-0.0610352	-0.0305176	30.5176	-0.0305176	-0.0305176	0	0.0305176	0.0305176
5.9	6.71387	6.89697	7.01904	6.95801	7.01904	6.89697	7.32422	6.95801	7.08008	7.14111	6.95801	-0.0305176	-0.0305176	-0.0305176	-0.0305176	-0.0610352	0	0	-0.0915527	-0.0610352	0	0
6	6.83594	6.95801	6.95801	7.01904	7.08008	6.89697	7.32422	6.95801	7.14111	7.14111	6.95801	0	-0.0610352	0	-0.0610352	-0.0610352	0	-0.0305176	-0.0305176	-0.0305176	0	0.0305176
6.1	6.89697	7.01904	6.89697	7.14111	7.08008	6.83594	7.32422	6.95801	7.14111	7.14111	7.01904	-0.0610352	-0.0610352	0	-0.0610352	0	30.5176	-0.0610352	-0.0610352	-0.0915527	-0.0305176	0
6.2	6.83594	7.08008	6.83594	7.20215	7.08008	6.83594	7.26318	6.95801	7.14111	7.08008	7.01904	-0.0915527	-0.0610352	0	-0.0610352	-0.0305176	0	0	-0.0305176	-0.0610352	0	0
6.3	6.7749	7.14111	6.7749	7.20215	7.01904	6.89697	7.20215	7.01904	7.20215	7.01904	6.95801	-0.0915527	0.0305176	0	-0.0305176	-0.0305176	-30.5176	-0.0610352	-0.0305176	-0.0610352	-0.0305176	-0.0305176
6.4	6.7749	7.20215	6.7749	7.14111	7.01904	6.95801	7.08008	7.08008	7.20215	6.95801	6.89697	-0.0915527	-0.0305176	-0.0305176	-0.0610352	0	0	-0.0305176	-0.0305176	-0.0610352	-0.0305176	-0.0305176
6.5	6.71387	7.26318	6.7749	7.08008	7.01904	7.01904	7.01904	7.08008	7.20215	6.95801	6.89697	-0.0305176	-0.0305176	0	-0.0305176	-0.0610352	0	-0.0305176	-0.0610352	0	-0.0305176	0
6.6	6.71387	7.20215	6.83594	7.01904	7.01904	7.01904	6.95801	7.08008	7.20215	6.95801	6.89697	-0.0305176	-0.0610352	0	-0.0305176	-0.0305176	-30.5176	-0.0610352	-0.0610352	-0.0610352	-0.0610352	0
6.7	6.71387	7.20215	6.89697	6.89697	7.08008	7.01904	6.95801	7.01904	7.20215	6.95801	6.89697	-0.0305176	-0.0915527	0	-0.0305176	-0.0610352	-61.0352	-0.0610352	-0.0610352	-0.0305176	0	0
6.8	6.83594	7.14111	6.95801	6.89697	7.08008	7.08008	7.01904	7.01904	7.20215	7.01904	6.89697	-0.0610352	-0.0610352	0	-0.0305176	0	0	-0.0610352	0	-0.0610352	-0.0305176	0.0305176
6.9	6.83594	7.14111	7.01904	6.83594	7.14111	7.08008	6.95801	6.95801	7.20215	7.08008	6.95801	-0.0610352	-0.0610352	0	-0.0305176	-0.0305176	30.5176	-0.0305176	0	-0.0610352	0	0
7	6.89697	7.20215	7.01904	6.89697	7.14111	7.01904	6.95801	6.95801	7.14111	7.08008	7.01904	-0.0305176	-0.0915527	-0.0305176	-0.0610352	-0.0305176	0	-0.0610352	-0.0305176	-0.0610352	0.0305176	0.0305176
7.1	6.89697	7.26318	7.01904	6.89697	7.14111	7.01904	6.95801	6.95801	7.08008	7.01904	7.08008	0	-0.0305176	0	-0.0610352	-0.0305176	0	-0.0305176	-0.0610352	-0.0305176	-0.0305176	0
7.2	6.83594	7.26318	7.01904	7.01904	7.08008	7.01904	6.95801	7.01904	7.01904	7.01904	7.08008	-0.0305176	-0.0305176	0.0305176	-0.0305176	-0.0915527	-30.5176	-0.0305176	-0.0305176	-0.0305176	-0.0610352	-0.0305176
7.3	6.83594	7.32422	7.08008	7.01904	7.08008	7.01904	7.01904	7.01904	6.95801	7.01904	7.08008	-0.0610352	0	0	0	-0.0915527	0	-0.0305176	-0.0610352	-0.0610352	-0.0305176	-0.0305176
7.4	6.7749	7.32422	7.08008	7.08008	6.95801	7.08008	7.01904	7.01904	7.01904	7.01904	7.01904	-0.0915527	-0.0305176	-0.0305176	0	-0.0610352	-61.0352	-0.0305176	-0.0305176	-0.0305176	-0.0305176	-0.0305176
7.5	6.71387	7.32422	7.08008	7.08008	6.83594	7.01904	7.01904	7.01904	7.08008	7.01904	7.01904	0	-0.0305176	0	-0.0305176	-0.0610352	-30.5176	-0.0305176	-0.0305176	-0.0610352	0	0
7.6	6.65283	7.32422	7.08008	7.08008	6.65283	7.01904	7.08008	6.95801	7.14111	7.01904	7.01904	-0.0305176	-0.0915527	-0.0305176	-0.0915527	-0.0305176	30.5176	-0.0305176	-0.0305176	-0.0610352	0.0305176	0.0305176
7.7	6.65283	7.32422	7.08008	7.01904	6.5918	6.95801	7.20215	6.95801	7.20215	7.01904	7.08008	0	-0.0610352	0.0305176	-0.0610352	-0.0610352	-30.5176	-0.0305176	-0.0305176	-0.0610352	-0.0305176	0.0305176
7.8	6.5918	7.32422	7.01904	7.01904	6.65283	6.95801	7.26318	6.95801	7.20215	7.08008	7.01904	-0.0305176	0	0.0305176	-0.0610352	-0.0610352	30.5176	-0.0610352	-0.0610352	-0.0305176	0	0
7.9	6.65283	7.26318	7.01904	7.01904	6.7749	6.95801	7.26318	6.95801	7.14111	7.08008	7.01904	0	0	0	-0.0305176	0	-61.0352	-0.0305176	-0.0305176	-0.0610352	-0.0610352	-0.0305176
8	6.71387	7.26318	7.08008	6.95801	6.83594	6.95801	7.26318	6.89697	7.08008	7.08008	7.01904	-0.0305176	-0.0305176	0	-0.0305176	0	-61.0352	-0.0610352	-0.0305176	-0.0305176	0	-0.0305176
8.1	6.7749	7.20215	7.14111	6.89697	6.89697	7.01904	7.26318	6.89697	7.08008	7.14111	7.08008	-0.0305176	-0.0305176	0	-0.0305176	-0.0305176	-30.5176	-0.0305176	-0.0610352	0	-0.0305176	-0.0305176
8.2	6.83594	7.14111	7.14111	6.89697	6.95801	7.01904	7.32422	6.7749	7.08008	7.20215	7.08008	-0.0610352	0	0	0	-0.0305176	-61.0352	0	-0.0610352	0	-0.0305176	0
8.3	6.83594	7.08008	7.14111	6.89697	6.95801	7.08008	7.44629	6.7749	7.08008	7.14111	7.08008	-0.0305176	-0.0305176	-0.0305176	-0.0305176	-0.0305176	0	0	-0.0305176	-0.0610352	-0.0305176	-0.0305176
8.4	6.7749	7.01904	7.08008	6.89697	6.95801	7.08008	7.50732	6.71387	7.08008	7.08008	7.08008	0	0	-0.0305176	-0.0610352	0	30.5176	-0.0305176	-0.0305176	-0.0305176	0	0.0305176
8.5	6.71387	6.95801	7.01904	6.95801	6.95801	7.08008	7.50732	6.65283	7.08008	7.01904	7.08008	0.0305176	-0.0305176	-0.0305176	-0.0610352	-0.0305176	0	0	-0.0610352	-0.0305176	0.0305176	0.0305176
8.6	6.71387	6.95801	6.95801	6.95801	6.95801	7.08008	7.50732	6.71387	7.20215	7.01904	7.08008	0	0	0	0	-0.0305176	-30.5176	-0.0305176	-0.0305176	-0.0610352	-0.0610352	0
8.7	6.71387	6.95801	6.83594	6.95801	6.89697	7.08008	7.50732	6.83594	7.26318	6.95801	7.08008	-0.0305176	-0.0305176	-0.0305176	-0.0305176	0	-30.5176	-0.0305176	-0.0305176	-0.0305176	-0.0305176	-0.0305176
8.8	6.71387	7.01904	6.83594	7.01904	6.89697	7.14111	7.44629	6.95801	7.26318	6.95801	7.08008	-0.0305176	0	-0.0305176	-0.0305176	-0.0305176	-61.0352	-0.0305176	-0.0305176	0	-0.0305176	-0.0305176
8.9	6.71387	7.08008	6.89697	7.08008	6.89697	7.14111	7.38525	7.01904	7.26318	6.95801	7.08008	-0.0610352	0	0	0.0305176	-0.0305176	0	-0.0305176	-0.0915527	-0.0305176	-0.0610352	-0.0305176
9	6.7749	7.14111	6.95801	7.14111	6.89697	7.20215	7.26318	7.01904	7.26318	7.08008	7.08008	0	0	-0.0610352	0	0	-30.5176	-0.0305176	-0.0915527	0	-0.0305176	-0.0610352
9.1	6.7749	7.14111	6.95801	7.08008	6.89697	7.14111	7.20215	6.95801	7.20215	7.14111	7.14111	0	-0.0610352	-0.0305176	-0.0305176	-0.0305176	-30.5176	-0.0305176	-0.0305176	-0.0305176	0	0
9.2	6.65283	7.08008	6.95801	6.95801	6.83594	7.01904	7.08008	6.71387	7.14111	7.14111	7.14111	0	0	-0.0305176	0	-0.0305176	61.0352	0.0305176	-0.0305176	0	0	0.0305176
9.3	6.5918	7.01904	6.89697	6.7749	6.83594	6.95801	7.01904	6.5918	7.08008	7.08008	7.08008	-0.0305176	0.0305176	-0.0305176	0	0	61.0352	0	0	-0.0305176	0	0
9.4	6.53076	7.01904	6.95801	6.65283	6.89697	6.89697	6.89697	6.5918	6.95801	7.01904	6.95801	0	-0.0610352	-0.0305176	0	0.0305176	0	-0.0305176	-0.0305176	-0.0610352	0	0
9.5	6.53076	7.01904	7.01904	6.65283	7.01904	6.95801	6.83594	6.65283	6.89697	6.95801	7.01904	0	0	-0.0610352	0.0305176	-0.0305176	0	0	-0.0305176	-0.0305176	0	0
9.6	6.5918	7.08008	7.08008	6.65283	7.01904	6.95801	6.83594	6.7749	6.7749	6.95801	7.08008	0	-0.0305176	-0.0305176	0	0	-61.0352	-0.0305176	-0.0305176	-0.0610352	-0.0305176	-0.0305176
9.7	6.65283	7.08008	7.14111	6.71387	7.08008	7.01904	6.95801	6.83594	6.65283	7.01904	7.26318	-0.0305176	-0.0305176	-0.0305176	0	0	30.5176	-0.0305176	-0.0610352	0	0	-0.0305176
9.8	6.65283	7.14111	7.20215	6.83594	7.08008	7.08008	7.08008	6.89697	6.71387	7.08008	7.32422	0	0	-0.0305176	0	-0.0305176	-30.5176	0	0	0	0	-0.0305176
9.9	6.65283	7.14111	7.14111	6.95801	7.01904	7.08008	7.14111	6.95801	6.7749	7.14111	7.32422	0	-0.0610352	0	0	0	0	-0.0305176	-0.0305176	-0.0305176	0	-0.0305176
10	6.65283	7.14111	7.14111	6.95801	6.95801	7.14111	7.20215	6.95801	6.89697	7.14111	7.32422	0	-0.0305176	-0.0610352	0	0	30.5176	0	0	-0.0305176	0.0305176	0.0305176
10.1	6.65283	7.14111	7.08008	6.89697	6.95801	7.14111	7.14111	7.01904	6.95801	7.14111	7.32422	0.0305176	-0.0305176	0	-0.0305176	0	30.5176	0	0	-0.0305176	0	0
10.2	6.65283	7.14111	7.08008	6.83594	6.95801	7.08008	7.08008	7.01904	7.01904	7.08008	7.26318	-0.0305176	-0.0305176	0	-0.0305176	0.0305176	0	-0.0610352	-0.0305176	-0.0610352	0	0
10.3	6.65283	7.14111	7.08008	6.7749	6.95801	7.08008	7.01904	6.95801	7.01904	7.08008	7.20215	0.0305176	0	-0.0610352	0	-0.0305176	0	-0.0305176	0	-0.0305176	0.0305176	0
10.4	6.5918	7.14111	7.01904	6.71387	6.89697	7.08008	7.01904	6.89697	7.01904	7.01904	7.14111	-0.0305176	0.0305176	0	0	-0.0305176	-30.5176	-0.0610352	-0.0305176	-0.0305176	-0.0610352	-0.0610352
10.5	6.53076	7.14111	7.01904	6.71387	6.7749	7.14111	6.95801	6.89697	7.01904	7.01904	7.01904	-0.0610352	0	-0.0610352	-0.0305176	-0.0305176	0	0	-0.0305176	0	-0.0305176	0
10.6	6.53076	7.14111	7.01904	6.7749	6.71387	7.14111	6.89697	6.89697	7.01904	7.08008	6.89697	-0.0305176	0	-0.0610352	0	-0.0915527	0	0.0305176	0	0.0305176	0	-0.0305176
10.7	6.5918	7.14111	7.01904	6.83594	6.71387	7.20215	6.89697	6.95801	6.95801	7.08008	6.89697	-0.0305176	-0.0305176	-0.0305176	0	0	-30.5176	-0.0305176	0	0	-0.0305176	0
10.8	6.5918	7.14111	7.01904	6.89697	6.7749	7.20215	7.01904	7.01904	7.01904	7.01904	6.89697	0.0305176	-0.0305176	0	-0.0305176	-0.0305176	30.5176	0	-0.0305176	-0.0305176	-0.0305176	0.0305176
10.9	6.5918	7.20215	7.01904	6.95801	6.7749	7.20215	7.08008	7.08008	7.14111	6.95801	6.89697	0.0305176	0	0	-0.0305176	0.0305176	0	-0.0610352	-0.0305176	-0.0610352	-0.0305176	-0.0305176
11	6.5918	7.20215	7.01904	6.95801	6.7749	7.14111	7.14111	7.20215	7.14111	6.95801	6.95801	0	-0.0305176	0	-0.0305176	0	0	-0.0305176	-0.0305176	-0.0305176	0	0.0305176
11.1	6.65283	7.26318	6.95801	6.95801	6.71387	7.08008	7.14111	7.26318	7.14111	6.95801	6.89697	0.0305176	0.0305176	0	-0.0305176	-0.0305176	-61.0352	-0.0610352	0	-0.0305176	-0.0610352	0
11.2	6.65283	7.20215	6.95801	6.89697	6.71387	7.01904	7.14111	7.20215	7.08008	7.01904	6.83594	-0.0305176	0	-0.0305176	-0.0305176	0	-30.5176	0	0	0	-0.0305176	-0.0305176
11.3	6.71387	7.20215	7.01904	6.89697	6.65283	6.95801	7.14111	7.14111	7.01904	7.08008	6.83594	0	0.0305176	0	0.0305176	-0.0610352	0	0	-0.0305176	0	-0.0305176	-0.0305176
11.4	6.71387	7.14111	7.14111	6.83594	6.71387	7.01904	7.14111	7.08008	7.01904	7.14111	6.89697	0	0	-0.0305176	0	0	0	0	-0.0305176	0	0	-0.0305176
11.5	6.7749	7.01904	7.26318	6.83594	6.7749	7.08008	7.01904	7.14111	6.95801	7.08008	6.95801	-0.0305176	0	0	0.0305176	0.0305176	0	0	-0.0305176	0.0305176	0	0.0305176
11.6	6.83594	6.89697	7.32422	6.89697	6.89697	7.14111	6.95801	7.20215	6.95801	7.08008	7.01904	0	0	0.0610352	0	-0.0305176	0	-0.0305176	-0.0305176	-0.0305176	0.0305176	0
11.7	6.89697	6.95801	7.26318	6.89697	7.01904	7.14111	6.95801	7.32422	6.95801	7.01904	7.08008	0	0.0305176	0	0	-0.0305176	0	0	0.0305176	-0.0305176	0	0.0305176
11.8	6.95801	6.95801	7.26318	6.89697	7.14111	7.08008	6.95801	7.26318	6.95801	6.95801	7.08008	0.0305176	0.0610352	0	-0.0305176	0.0305176	0	-0.0610352	0	0	0	0
11.9	6.95801	7.01904	7.20215	6.83594	7.26318	7.08008	7.01904	7.26318	6.95801	6.89697	7.14111	0	0.0305176	0	0	0	30.5176	-0.0305176	0	0	0	0
12	6.89697	7.01904	7.20215	6.71387	7.26318	7.14111	7.01904	7.20215	6.83594	6.83594	7.14111	-0.0305176	0.0305176	0	0	0	-30.5176	-0.0305176	0	0.0305176	-0.0305176	-0.0610352
12.1	6.7749	7.08008	7.20215	6.7749	7.20215	7.20215	6.95801	7.20215	6.7749	6.7749	7.20215	-0.0305176	0.0305176	-0.0305176	0.0305176	-0.0610352	-61.0352	0.0305176	-0.0305176	-0.0305176	0	0.0305176
12.2	6.65283	7.01904	7.20215	6.7749	7.08008	7.26318	6.95801	7.14111	6.71387	6.7749	7.14111	-0.0305176	0.0610352	0	0.0915527	0	-30.5176	0	-0.0305176	0.0305176	0	-0.0305176
12.3	6.53076	7.01904	7.14111	6.7749	7.01904	7.26318	7.01904	7.08008	6.71387	6.7749	7.14111	0	-0.0305176	-0.0305176	0	0.0305176	30.5176	0.0305176	0	0.0305176	0	0.0305176
12.4	6.46973	7.08008	7.08008	6.7749	7.08008	7.20215	7.01904	7.14111	6.71387	6.83594	7.08008	0	0	0	0.0305176	0.0305176	0	0	-0.0305176	-0.0305176	-0.0305176	0
12.5	6.53076	7.08008	7.01904	6.7749	7.08008	7.14111	7.01904	7.20215	6.7749	6.89697	7.08008	0	0	0	0	0.0305176	0	0	0	0	0	0
12.6	6.5918	7.08008	6.95801	6.71387	7.08008	7.01904	7.08008	7.26318	6.89697	6.89697	7.14111	0	0	0	0.0305176	0.0610352	30.5176	-0.0305176	0.0305176	0	0	0
12.7	6.7749	7.01904	6.89697	6.65283	7.08008	6.95801	7.08008	7.26318	6.95801	6.89697	7.14111	-0.0305176	0.0305176	0	0	0.0305176	-61.0352	0	0	0.0305176	-0.0305176	-0.0305176
12.8	6.83594	7.01904	6.89697	6.5918	7.08008	6.95801	7.14111	7.26318	7.01904	6.83594	7.08008	-0.0305176	0	0	-0.0305176	0.0305176	30.5176	0	-0.0305176	0	-0.0305176	-0.0915527
12.9	6.83594	7.01904	6.95801	6.5918	7.08008	6.95801	7.14111	7.20215	7.01904	6.7749	7.01904	-0.0305176	0	0	0	0	-61.0352	0	0.0305176	0.0305176	-0.0610352	-0.0305176
13	6.7749	7.01904	6.95801	6.5918	7.08008	7.01904	7.20215	7.14111	6.95801	6.83594	6.95801	-0.0305176	-0.0610352	-0.0610352	0	-0.0305176	0	0.0305176	0.0305176	0.0305176	-0.0305176	0
13.1	6.7749	7.01904	6.95801	6.5918	7.01904	7.14111	7.20215	7.08008	6.95801	6.83594	6.89697	-0.0305176	0	-0.0305176	-0.0305176	0	0	-0.0305176	-0.0305176	0	0	0
13.2	6.7749	7.14111	6.95801	6.65283	7.01904	7.14111	7.20215	7.01904	6.95801	6.83594	6.89697	0	0	-0.0305176	0	0.0305176	30.5176	0	0.0305176	0	0.0305176	0
13.3	6.71387	7.20215	6.95801	6.71387	7.01904	7.14111	7.14111	7.01904	6.95801	6.83594	6.89697	0	-0.0305176	0	0	0.0610352	30.5176	-0.0305176	-0.0305176	0	0.0305176	-0.0305176
13.4	6.71387	7.14111	6.95801	6.7749	7.08008	7.08008	7.14111	6.95801	6.95801	6.83594	6.83594	0	0	0.0305176	0	0	-30.5176	-0.0305176	0.0305176	0	0	-0.0305176
13.5	6.7749	7.08008	6.95801	6.7749	7.08008	7.08008	7.08008	6.95801	6.95801	6.83594	6.7749	0	0.0305176	-0.0305176	-0.0305176	0.0305176	0	0	0.0305176	0.0305176	0	-0.0305176
13.6	6.7749	7.01904	6.95801	6.7749	7.14111	7.01904	7.01904	6.95801	6.95801	6.83594	6.71387	0	0.0305176	0	0.0305176	0	-30.5176	0.0305176	0.0305176	0.0305176	-0.0305176	-0.0305176
13.7	6.7749	6.95801	7.01904	6.83594	7.14111	7.01904	6.95801	6.95801	6.89697	6.89697	6.71387	0	0	-0.0305176	0.0305176	0	0	0.0305176	0	0	0	-0.0610352
13.8	6.7749	6.89697	7.08008	6.89697	7.14111	7.01904	6.95801	6.95801	6.83594	6.95801	6.71387	0	0	0	0	0	-30.5176	0	0	0.0305176	-0.0305176	-0.0305176
13.9	6.71387	6.89697	7.14111	7.01904	7.14111	6.95801	6.95801	7.01904	6.83594	6.95801	6.7749	0	-0.0610352	0	0	0	0	0	-0.0610352	0.0305176	-0.0305176	0.0305176
14	6.71387	6.95801	7.08008	6.95801	7.14111	6.89697	7.01904	7.01904	6.83594	7.01904	6.7749	0	0	0	0	0.0305176	0	0	-0.0305176	0	-0.0305176	0.0305176
14.1	6.7749	7.01904	7.01904	6.89697	7.14111	6.83594	7.01904	7.01904	6.83594	6.95801	6.7749	0	0	0	-0.0305176	0.0305176	0	-0.0305176	0.0305176	0	-0.0305176	-0.0610352
14.2	6.7749	7.01904	7.01904	6.83594	7.08008	6.83594	6.95801	7.01904	6.89697	6.89697	6.7749	0.0305176	0	0.0305176	-0.0305176	0.0305176	-30.5176	0	0.0305176	0.0305176	0.0305176	-0.0610352
14.3	6.7749	7.01904	7.01904	6.83594	6.95801	6.83594	6.95801	7.01904	6.95801	6.89697	6.7749	0	0.0305176	0	0	0.0305176	-30.5176	-0.0305176	0.0305176	0	0	-0.0305176
14.4	6.65283	6.95801	7.08008	6.89697	6.83594	6.83594	6.95801	7.01904	7.01904	7.01904	6.89697	-0.0305176	0.0305176	0	0	0	-61.0352	-0.0305176	-0.0305176	0.0305176	-0.0610352	-0.0305176
14.5	6.5918	6.89697	7.08008	6.89697	6.83594	6.83594	7.01904	6.95801	6.95801	7.01904	6.95801	0	0	-0.0305176	0.0305176	-0.0305176	-61.0352	0	0	0.0305176	0	0.0305176
14.6	6.53076	6.89697	7.01904	6.95801	6.89697	6.89697	7.08008	7.01904	6.83594	7.01904	6.95801	-0.0305176	0.0305176	0	0.0305176	-0.0305176	-30.5176	0	0	0.0305176	0	-0.0305176
14.7	6.5918	6.83594	6.89697	6.89697	7.01904	6.95801	7.08008	7.01904	6.71387	6.95801	6.89697	0.0305176	0	-0.0305176	0.0305176	-0.0305176	0	-0.0305176	0.0305176	-0.0305176	0.0305176	0
14.8	6.5918	6.89697	6.89697	6.83594	7.14111	6.95801	7.08008	7.08008	6.65283	6.83594	6.83594	0.0305176	0	0.0305176	0	0.0305176	30.5176	-0.0305176	0.0305176	-0.0305176	0.0305176	0
14.9	6.65283	6.89697	6.89697	6.7749	7.14111	6.95801	7.01904	7.08008	6.5918	6.83594	6.7749	0	0	0	0.0305176	0.0305176	30.5176	-0.0305176	0.0305176	-0.0305176	-0.0305176	0.0305176
15	6.71387	6.89697	6.95801	6.7749	7.08008	6.89697	7.01904	7.08008	6.5918	6.89697	6.7749	0	0	0.0305176	0	0.0305176	-61.0352	-0.0610352	0.0305176	0	-0.0305176	0
15.1	6.71387	6.95801	7.01904	6.7749	7.01904	6.83594	7.01904	7.14111	6.65283	7.01904	6.83594	0	0	0.0305176	0	-0.0305176	-30.5176	-0.0305176	0	0	-0.0305176	-0.0305176
15.2	6.71387	6.95801	7.01904	6.83594	7.01904	6.83594	7.01904	7.14111	6.71387	7.01904	6.89697	0	0.0610352	0	0.0305176	-0.0305176	-30.5176	0	0	0.0305176	-0.0305176	-0.0305176
15.3	6.65283	6.95801	7.08008	6.83594	7.08008	6.89697	7.01904	7.08008	6.71387	6.95801	6.95801	-0.0610352	0.0305176	-0.0305176	0.0305176	0	-30.5176	-0.0305176	0.0305176	0	0	-0.0305176
15.4	6.65283	6.89697	7.08008	6.7749	7.20215	7.01904	7.08008	7.08008	6.71387	6.89697	6.95801	-0.0305176	0	0	0	0	-30.5176	0	0	0.0610352	0	-0.0305176
15.5	6.65283	6.95801	7.08008	6.7749	7.20215	7.08008	7.14111	7.01904	6.71387	6.89697	6.89697	-0.0610352	0	0	0	-0.0305176	-30.5176	0	0	0.0305176	0	-0.0305176
15.6	6.65283	7.01904	7.01904	6.7749	7.26318	7.14111	7.14111	7.01904	6.65283	6.89697	6.83594	0.0305176	0.0305176	0	0.0305176	0	0	-0.0305176	0.0305176	-0.0305176	0	0.0305176
15.7	6.65283	7.08008	7.08008	6.71387	7.26318	7.14111	7.08008	7.01904	6.65283	6.95801	6.89697	-0.0305176	0	0	0.0305176	-0.0305176	0	-0.0305176	0	0	0	0
15.8	6.65283	7.08008	7.08008	6.71387	7.20215	7.26318	7.08008	7.01904	6.65283	7.01904	7.01904	0.0305176	0.0305176	0.0305176	0.0305176	0.0305176	0	0	0	0.0305176	0	-0.0305176
15.9	6.71387	7.01904	7.08008	6.71387	7.14111	7.26318	7.14111	7.08008	6.71387	7.08008	7.08008	0	0.0305176	-0.0305176	0	0.0305176	30.5176	-0.0305176	0.0305176	0	0	-0.0305176
16	6.71387	7.01904	7.08008	6.71387	7.14111	7.26318	7.14111	7.14111	6.7749	7.08008	7.14111	-0.0305176	0.0305176	-0.0305176	0	0.0305176	-61.0352	-0.0305176	0	0.0305176	-0.0305176	-0.0305176
16.1	6.7749	6.89697	7.14111	6.7749	7.08008	7.20215	7.20215	7.20215	6.83594	7.01904	7.08008	-0.0915527	0.0305176	-0.0610352	0.0305176	0	0	-0.0305176	0.0305176	0.0305176	-0.0305176	0
16.2	6.7749	6.89697	7.14111	6.89697	7.08008	7.14111	7.14111	7.20215	6.83594	6.89697	7.08008	-0.0305176	0	0	0.0305176	-0.0305176	0	0	-0.0305176	0	-0.0305176	0.0305176
16.3	6.89697	6.83594	7.08008	7.01904	7.08008	7.01904	7.14111	7.26318	6.83594	6.7749	7.08008	-0.0305176	0	-0.0305176	0.0305176	-0.0305176	0	0	0	0	-0.0305176	0
16.4	6.95801	6.89697	7.08008	7.08008	7.08008	6.95801	7.01904	7.20215	6.7749	6.71387	7.01904	0	0	0	-0.0305176	0.0305176	0	0.0305176	0	-0.0305176	0	-0.0305176
16.5	7.01904	6.89697	7.01904	7.14111	7.01904	6.95801	6.95801	7.08008	6.7749	6.65283	6.95801	0	-0.0305176	0	0	0.0305176	30.5176	-0.0305176	0	0	0	-0.0305176
16.6	7.01904	6.89697	7.01904	7.14111	6.89697	7.01904	6.83594	7.01904	6.7749	6.65283	6.89697	0.0305176	0	0	0.0305176	0	30.5176	0	0	0	0	-0.0305176
16.7	6.89697	6.89697	7.01904	7.14111	6.83594	7.08008	6.83594	6.95801	6.7749	6.71387	6.89697	-0.0305176	0.0305176	0	0	0	0	0	-0.0305176	0.0610352	-0.0305176	-0.0610352
16.8	6.7749	6.95801	7.01904	7.14111	6.7749	7.08008	6.89697	6.95801	6.7749	6.7749	6.95801	-0.0305176	0	-0.0305176	-0.0305176	0	-61.0352	0	-0.0305176	0	-0.0305176	-0.0610352
16.9	6.65283	7.01904	6.95801	7.08008	6.89697	7.08008	7.01904	6.95801	6.7749	6.89697	7.01904	-0.0610352	0.0305176	0	0	-0.0305176	-30.5176	0	-0.0305176	0.0305176	-0.0610352	0
17	6.5918	7.08008	6.95801	7.08008	6.95801	7.01904	7.08008	6.95801	6.83594	6.95801	7.01904	-0.0610352	0	-0.0305176	0	-0.0305176	-30.5176	0.0610352	-0.0305176	0.0305176	-0.0305176	0.0305176
17.1	6.5918	7.14111	6.95801	7.08008	7.01904	7.01904	7.08008	7.01904	6.89697	7.08008	6.95801	0	-0.0305176	0	0	-0.0305176	30.5176	0.0305176	-0.0305176	-0.0305176	0	0
17.2	6.65283	7.14111	6.95801	7.14111	7.08008	7.01904	7.08008	7.08008	6.95801	7.14111	6.89697	-0.0305176	0	0	0	0.0305176	30.5176	0	-0.0305176	0	0	0
17.3	6.71387	7.08008	6.95801	7.14111	7.14111	7.01904	7.08008	7.14111	6.89697	7.14111	6.89697	0.0305176	0	0	0.0305176	0.0305176	30.5176	-0.0305176	0	-0.0305176	-0.0305176	0
17.4	6.71387	6.95801	6.95801	7.08008	7.14111	6.89697	7.14111	7.20215	6.83594	7.08008	6.89697	0.0305176	-0.0610352	-0.0305176	-0.0610352	0.0305176	0	-0.0305176	-0.0305176	0	0	-0.0305176
17.5	6.65283	6.89697	6.95801	6.95801	7.01904	6.7749	7.01904	7.14111	6.7749	7.01904	6.95801	-0.0305176	0	-0.0305176	-0.0610352	0	-61.0352	-0.0305176	-0.0305176	0	-0.0305176	-0.0305176
17.6	6.5918	6.89697	7.01904	6.95801	6.95801	6.71387	7.01904	7.08008	6.71387	6.95801	6.89697	0	0	-0.0610352	-0.0305176	0	-30.5176	-0.0305176	-0.0305176	0.0305176	0	0
17.7	6.5918	7.01904	7.20215	7.01904	7.01904	6.89697	7.01904	7.08008	6.71387	6.95801	6.89697	0.0305176	0	0	-0.0305176	-0.0610352	0	0	-0.0305176	0.0305176	-0.0305176	-0.0305176
17.8	6.71387	7.01904	7.20215	7.08008	7.01904	7.08008	7.01904	7.08008	6.83594	6.95801	6.95801	-0.0305176	0.0305176	-0.0610352	-0.0305176	-0.0305176	0	0	-0.0305176	0	0	0
17.9	6.71387	7.01904	7.20215	7.08008	7.08008	7.14111	7.01904	7.14111	6.89697	6.95801	7.01904	0	-0.0305176	-0.0305176	-0.0305176	0	0	-0.0610352	-0.0610352	0	0	0
18	6.65283	7.08008	7.14111	7.01904	7.20215	7.20215	7.01904	7.08008	6.89697	6.95801	7.08008	0	-0.0610352	0	-0.0305176	-0.0305176	0	0	-0.0305176	-0.0305176	0	0
18.1	6.5918	7.14111	7.08008	7.01904	7.20215	7.20215	7.01904	7.08008	6.89697	7.01904	7.08008	0	-0.0305176	0	-0.0305176	0.0305176	-30.5176	-0.0305176	-0.0305176	-0.0305176	0	-0.0305176
18.2	6.46973	7.20215	7.08008	7.01904	7.14111	7.20215	6.95801	7.08008	6.83594	7.08008	7.14111	0	0.0305176	0	-0.0305176	0	30.5176	-0.0915527	-0.0305176	-0.0305176	0	-0.0305176
18.3	6.40869	7.26318	7.08008	6.89697	7.08008	7.14111	6.95801	7.20215	6.83594	7.14111	7.14111	0	0	-0.0305176	-0.0305176	-0.0305176	-61.0352	-0.0305176	0	0	-0.0305176	-0.0305176
18.4	6.46973	7.26318	7.08008	6.83594	6.95801	7.01904	6.95801	7.20215	6.83594	7.08008	7.14111	-0.0305176	0.0305176	0	-0.0305176	0	-61.0352	-0.0305176	0	0.0305176	-0.0305176	-0.0305176
18.5	6.53076	7.20215	7.08008	6.83594	6.95801	6.89697	7.01904	7.20215	6.7749	6.95801	7.14111	0	0	0.0305176	0	-0.0305176	-30.5176	-0.0305176	-0.0305176	0	-0.0305176	-0.0305176
18.6	6.5918	7.14111	7.08008	6.89697	6.95801	6.83594	7.08008	7.14111	6.7749	6.89697	7.01904	-0.0305176	-0.0305176	-0.0305176	0	-0.0305176	-30.5176	0	-0.0305176	-0.0305176	0	-0.0305176
18.7	6.65283	7.01904	7.08008	6.95801	6.95801	6.83594	7.01904	7.01904	6.71387	6.83594	6.95801	-0.0610352	0	-0.0305176	0	0	0	-0.0305176	-0.0305176	-0.0305176	0	0
18.8	6.71387	7.01904	7.01904	7.01904	6.95801	6.89697	7.01904	6.95801	6.7749	6.83594	6.95801	0	-0.0915527	-0.0305176	0	0	0	-0.0305176	-0.0305176	-0.0305176	-0.0305176	-0.0305176
18.9	6.7749	7.01904	6.95801	7.01904	7.01904	6.95801	6.95801	6.95801	6.71387	6.7749	7.01904	-0.0305176	-0.0305176	-0.0305176	-0.0305176	0.0305176	0	-0.0610352	-0.0305176	0	0	-0.0305176
19	6.7749	7.08008	6.95801	7.01904	7.01904	7.01904	7.01904	6.95801	6.7749	6.7749	7.01904	0	0	0	0	0	0	-0.0915527	0.0305176	0.0610352	-0.0610352	-0.0305176
19.1	6.83594	7.14111	6.89697	7.01904	7.01904	7.08008	7.01904	6.95801	6.71387	6.7749	7.01904	-0.0305176	0.0305176	0	-0.0610352	0	-30.5176	-0.0305176	0	0	-0.0305176	-0.0305176
19.2	6.83594	7.08008	6.89697	7.01904	6.95801	7.01904	6.95801	6.95801	6.65283	6.7749	7.08008	0	0.0610352	0	-0.0305176	0	0	-0.0305176	0	0	-0.0305176	-0.0305176
19.3	6.89697	7.08008	6.89697	7.01904	6.95801	7.01904	6.89697	6.95801	6.5918	6.83594	7.08008	-0.0610352	-0.0610352	-0.0305176	0	-0.0305176	0	0	-0.0610352	0	-0.0305176	0
19.4	6.89697	7.08008	6.95801	7.08008	7.01904	6.95801	6.89697	7.01904	6.5918	6.95801	7.08008	-0.0305176	0	-0.0610352	0	-0.0610352	0	0	0	-0.0305176	-0.0610352	-0.0305176
19.5	6.95801	7.08008	7.08008	7.08008	7.14111	6.95801	6.89697	7.08008	6.5918	7.01904	7.08008	-0.0305176	-0.0610352	-0.0305176	0	-0.0305176	0	-0.0305176	-0.0305176	-0.0610352	-0.0305176	0.0305176
19.6	7.01904	7.14111	7.14111	7.08008	7.26318	7.01904	6.95801	7.14111	6.5918	7.01904	7.14111	-0.0305176	-0.0305176	-0.0610352	-0.0610352	0	-30.5176	-0.0305176	-0.0305176	-0.0610352	0	-0.0305176
19.7	6.95801	7.20215	7.20215	7.08008	7.32422	7.14111	7.01904	7.08008	6.5918	7.01904	7.26318	0.0305176	-0.0305176	0	0.0305176	0	0	0	0	0	-0.0305176	0
19.8	6.83594	7.26318	7.20215	7.08008	7.38525	7.20215	7.08008	7.01904	6.53076	7.01904	7.26318	0	0	-0.0305176	-0.0610352	-0.0305176	0	-0.0305176	0	-0.0305176	0.0305176	-0.0305176
19.9	6.7749	7.26318	7.14111	7.01904	7.38525	7.26318	7.08008	7.01904	6.53076	7.08008	7.20215	0	0	0	-0.0305176	0	-30.5176	-0.0610352	0	0	-0.0610352	0
20	6.65283	7.20215	7.08008	6.95801	7.26318	7.20215	7.14111	7.01904	6.5918	7.01904	7.14111	-0.0610352	0	-0.0305176	-0.0610352	-0.0305176	-30.5176	0	0	0	-0.0610352	-0.0305176
20.1	6.53076	7.14111	7.01904	6.95801	7.14111	7.14111	7.08008	7.08008	6.5918	6.95801	7.08008	-0.0305176	-0.0305176	-0.0305176	-0.0305176	0	-30.5176	0	-0.0305176	0	-0.0915527	-0.0610352
20.2	6.46973	7.08008	6.95801	7.01904	7.08008	7.08008	7.08008	7.08008	6.5918	6.95801	6.95801	-0.0610352	-0.0305176	-0.0610352	-0.0305176	-0.0305176	-30.5176	0.0305176	-0.0610352	-0.0305176	-0.0610352	0.0305176
20.3	6.46973	7.08008	6.95801	7.08008	7.14111	7.08008	7.08008	7.08008	6.65283	6.95801	6.89697	0	-0.0305176	-0.0610352	0	0	0	-0.0305176	0	-0.0305176	-0.0305176	-0.0610352
20.4	6.46973	7.08008	6.95801	7.14111	7.20215	7.08008	7.14111	7.01904	6.71387	6.89697	6.83594	0	-0.0610352	-0.0305176	-0.0305176	-0.0305176	0	-0.0305176	-0.0305176	0	0	-0.0305176
20.5	6.46973	7.01904	7.01904	7.20215	7.20215	7.08008	7.14111	6.95801	6.71387	6.83594	6.7749	0	0	0	-0.0305176	-0.0305176	-30.5176	-0.0305176	0	-0.0305176	-0.0305176	0
20.6	6.53076	6.95801	7.01904	7.20215	7.14111	7.01904	7.14111	6.95801	6.71387	6.83594	6.7749	-0.0305176	0	0.0305176	-0.0305176	0	-30.5176	-0.0305176	-0.0610352	-0.0305176	-0.0305176	-0.0610352
20.7	6.65283	6.95801	7.01904	7.26318	7.14111	7.01904	7.08008	7.01904	6.7749	6.89697	6.83594	-0.0305176	0	-0.0610352	-0.0305176	-0.0305176	0	-0.0305176	-0.0610352	0.0305176	-0.12207	-0.0305176
20.8	6.71387	7.08008	7.08008	7.20215	7.14111	7.01904	7.01904	7.01904	6.83594	6.95801	6.89697	-0.0305176	0	-0.0305176	-0.0305176	-0.0610352	-91.5527	0	-0.0915527	-0.0305176	-0.0610352	-0.0610352
20.9	6.71387	7.20215	7.08008	7.14111	7.14111	7.01904	7.01904	6.95801	6.83594	6.95801	6.95801	-0.0305176	-0.0305176	-0.0305176	-0.0305176	0	0	0	-0.0305176	-0.0305176	-0.0305176	-0.0305176
21	6.71387	7.26318	7.14111	7.14111	7.14111	7.01904	7.08008	6.95801	6.83594	6.89697	7.01904	-0.0305176	-0.0305176	-0.0610352	-0.0305176	-0.0610352	-30.5176	0.0305176	-0.0610352	-0.0305176	-0.0610352	-0.0305176
21.1	6.65283	7.20215	7.20215	7.14111	7.14111	7.01904	7.14111	6.95801	6.83594	6.83594	7.08008	0.0305176	-0.0305176	-0.0915527	0	-0.0305176	-30.5176	0.0305176	-0.0305176	-0.0305176	-0.0305176	0.0305176
21.2	6.65283	7.14111	7.26318	7.08008	7.14111	7.01904	7.20215	7.01904	6.83594	6.83594	7.01904	0	-0.0610352	-0.0305176	-0.0305176	0	0	0	0	-0.0610352	0	-0.0610352
21.3	6.65283	7.14111	7.32422	7.01904	7.20215	7.08008	7.32422	7.08008	6.7749	6.89697	7.01904	0	-0.0610352	0	-0.0610352	0	0	-0.0610352	-0.0305176	-0.0305176	-0.0305176	-0.0305176
21.4	6.65283	7.20215	7.44629	7.01904	7.32422	7.14111	7.38525	7.08008	6.83594	6.95801	7.01904	-0.0610352	-0.0610352	-0.0305176	-0.0305176	-0.0305176	-61.0352	-0.0305176	0	-0.0305176	0	-0.0305176
21.5	6.71387	7.20215	7.44629	6.95801	7.44629	7.14111	7.50732	7.08008	6.89697	7.08008	7.08008	0	-0.0305176	-0.0305176	-0.0610352	-0.0610352	-30.5176	0.0305176	-0.0305176	0	-0.0610352	0
21.6	6.65283	7.20215	7.38525	6.89697	7.44629	7.14111	7.44629	7.14111	6.95801	7.14111	7.20215	-0.0305176	-0.0610352	-0.0610352	-0.0610352	0	0	-0.0610352	-0.0305176	-0.0305176	-0.0305176	-0.0305176
21.7	6.53076	7.26318	7.32422	6.89697	7.44629	7.14111	7.38525	7.08008	7.01904	7.20215	7.26318	-0.0305176	-0.0305176	-0.0305176	-0.0305176	0	-30.5176	0.0305176	-0.0915527	-0.0305176	-0.0305176	0
21.8	6.53076	7.26318	7.26318	6.89697	7.38525	7.14111	7.26318	7.08008	7.01904	7.14111	7.26318	-0.0610352	-0.0305176	-0.0305176	0	-0.0305176	-61.0352	-0.0305176	-0.0305176	-0.0610352	-0.0610352	0.0305176
21.9	6.53076	7.32422	7.26318	6.95801	7.32422	7.08008	7.08008	7.08008	7.01904	7.14111	7.14111	-0.0305176	-0.0305176	-0.0305176	-0.0610352	-0.0610352	-30.5176	0	0	-0.0915527	-0.0305176	0
22	6.5918	7.32422	7.26318	6.95801	7.26318	7.08008	7.01904	7.08008	6.95801	7.01904	7.14111	0	-0.0305176	0	-0.0305176	-0.0305176	0	-0.0610352	0	-0.0610352	0.0305176	0
22.1	6.71387	7.32422	7.26318	7.01904	7.20215	7.01904	7.01904	7.14111	6.95801	6.95801	7.01904	0	-0.0915527	-0.0305176	-0.0305176	-0.0305176	0	-0.0915527	-0.0610352	-0.0610352	-0.0305176	-0.0305176
22.2	6.7749	7.20215	7.26318	7.08008	7.08008	7.01904	7.01904	7.14111	6.89697	6.95801	6.95801	-0.0305176	-0.0610352	0	-0.0610352	-0.0305176	0	-0.0610352	-0.0610352	0	-0.0610352	-0.0305176
22.3	6.71387	7.14111	7.32422	7.20215	7.01904	7.01904	7.01904	7.14111	6.83594	6.95801	6.89697	-0.0305176	0	-0.0305176	-0.0915527	-0.0305176	-30.5176	-0.0305176	0.0305176	-0.0305176	-0.0305176	0
22.4	6.65283	6.95801	7.20215	7.20215	6.95801	6.95801	7.01904	7.08008	6.83594	7.08008	6.95801	0	-0.0305176	-0.0305176	-0.0305176	-0.0610352	-61.0352	-0.0305176	-0.0610352	-0.0610352	-0.0305176	-0.0305176
22.5	6.65283	6.89697	7.14111	7.20215	6.95801	6.95801	7.01904	7.01904	6.83594	7.20215	7.01904	-0.0305176	-0.0305176	-0.0610352	-0.0305176	-0.0610352	-91.5527	0	-0.0305176	-0.0610352	-0.0305176	-0.0305176
22.6	6.65283	6.95801	7.08008	7.14111	7.01904	6.95801	7.01904	7.01904	6.89697	7.26318	7.08008	0	-0.0305176	0	-0.0610352	0	-30.5176	0	-0.0305176	-0.0610352	-0.0610352	0
22.7	6.65283	7.01904	7.08008	7.08008	7.14111	7.01904	7.14111	7.01904	6.89697	7.26318	7.14111	-0.0305176	-0.0610352	-0.0305176	-0.0305176	-0.0305176	-30.5176	-0.0305176	-0.0305176	-0.0305176	0	0.0305176
22.8	6.65283	7.14111	7.08008	7.08008	7.26318	7.08008	7.26318	7.08008	6.89697	7.20215	7.08008	-0.0305176	-0.0610352	-0.0305176	0.0305176	-0.0305176	0	-0.0610352	0	-0.0610352	-0.0305176	0.0305176
22.9	6.5918	7.20215	7.14111	7.14111	7.26318	7.14111	7.38525	7.08008	6.95801	7.14111	7.08008	-0.0305176	-0.0305176	-0.0305176	-0.0305176	0	-30.5176	0	0	-0.0610352	0	-0.0305176
23	6.53076	7.26318	7.14111	7.14111	7.26318	7.14111	7.38525	7.14111	7.01904	7.20215	7.01904	0	-0.0305176	-0.0305176	-0.0305176	-0.0305176	-30.5176	-0.0305176	0	-0.0610352	-0.0305176	-0.0305176
23.1	6.53076	7.26318	7.14111	7.20215	7.26318	7.14111	7.44629	7.01904	7.08008	7.20215	7.01904	0	0	0.0305176	-0.0610352	0	-30.5176	-0.0610352	-0.0305176	-0.0305176	0	-0.0305176
23.2	6.5918	7.26318	7.14111	7.20215	7.26318	7.08008	7.38525	7.01904	7.01904	7.20215	7.08008	-0.0610352	0	-0.0305176	-0.0305176	-0.0305176	-30.5176	-0.0305176	-0.0610352	0	-0.0305176	-0.0610352
23.3	6.71387	7.26318	7.14111	7.14111	7.20215	7.01904	7.32422	6.95801	6.95801	7.20215	7.08008	-0.0305176	-0.0305176	0	-0.0305176	-0.0305176	-61.0352	-0.0305176	-0.0305176	0	0	-0.0305176
23.4	6.7749	7.26318	7.20215	7.08008	7.14111	7.01904	7.20215	6.95801	6.83594	7.20215	7.14111	-0.0305176	-0.0305176	-0.0610352	-0.0305176	-0.0305176	-61.0352	0	-0.0305176	-0.0610352	-0.0305176	-0.0305176
23.5	6.83594	7.26318	7.20215	7.08008	7.01904	7.01904	7.08008	6.95801	6.7749	7.08008	7.14111	-0.0305176	-0.0610352	-0.0305176	0	-0.0305176	-61.0352	0	0	-0.0305176	-0.0610352	0
23.6	6.89697	7.26318	7.26318	7.08008	6.95801	7.01904	7.08008	7.01904	6.71387	7.01904	7.20215	0	-0.0305176	0	-0.0305176	-0.0610352	-61.0352	0	-0.0305176	-0.0915527	-0.0305176	0
23.7	6.95801	7.26318	7.20215	7.08008	6.95801	7.08008	7.14111	7.01904	6.71387	6.95801	7.20215	0.0305176	-0.0610352	0	-0.0305176	-0.0305176	-30.5176	-0.0305176	-0.0305176	-0.0610352	-0.0305176	-0.0305176
23.8	6.89697	7.26318	7.20215	7.14111	7.01904	7.08008	7.26318	7.08008	6.65283	6.95801	7.20215	0.0610352	-0.0305176	-0.0610352	-0.0610352	0.0610352	0	-0.0305176	-0.0610352	-0.0305176	0	-0.0305176
23.9	6.7749	7.26318	7.20215	7.14111	7.08008	7.08008	7.20215	7.08008	6.65283	6.95801	7.20215	0	0	-0.0305176	-0.0610352	0	0	-0.0610352	-0.0305176	-0.0305176	-0.0305176	-0.0305176
24	6.65283	7.32422	7.20215	7.20215	7.08008	7.20215	7.20215	7.08008	6.5918	7.01904	7.14111	0	0	-0.0610352	-0.0305176	0	-61.0352	-0.0305176	-0.0305176	0	-0.0610352	-0.0305176
24.1	6.53076	7.38525	7.20215	7.20215	7.01904	7.20215	7.20215	7.08008	6.65283	7.08008	7.08008	0	0	0	0	-0.0610352	-30.5176	0.0305176	-0.0305176	-0.0305176	-0.0305176	-0.0305176
24.2	6.53076	7.38525	7.20215	7.20215	7.01904	7.26318	7.14111	7.08008	6.71387	7.08008	7.08008	0	-0.0305176	-0.0305176	-0.0305176	-0.0305176	-61.0352	0	-0.0305176	-0.0305176	-0.0305176	-0.0305176
24.3	6.53076	7.38525	7.14111	7.26318	7.01904	7.26318	7.01904	7.14111	6.7749	7.14111	7.14111	0	-0.0305176	0	-0.0610352	0	-30.5176	-0.0305176	-0.0305176	-0.0305176	-0.0610352	0
24.4	6.5918	7.38525	7.08008	7.20215	7.14111	7.26318	7.01904	7.14111	6.71387	7.14111	7.20215	-0.0305176	-0.0610352	-0.0305176	-0.0305176	-0.0305176	0	-0.0610352	-0.0610352	-0.0305176	0	0
24.5	6.65283	7.32422	7.01904	7.20215	7.20215	7.26318	7.01904	7.08008	6.71387	7.14111	7.14111	0.0305176	0	-0.0305176	-0.0305176	0	0	0	0	-0.0305176	-0.0305176	-0.0305176
24.6	6.71387	7.38525	7.08008	7.08008	7.14111	7.20215	7.08008	7.01904	6.65283	7.08008	7.01904	0	-0.0610352	0	0	-0.0305176	-30.5176	-0.0305176	0	0	-0.0610352	-0.0915527
24.7	6.71387	7.38525	7.20215	7.01904	7.08008	7.20215	7.20215	6.89697	6.71387	7.01904	6.89697	0	-0.0305176	-0.0305176	-0.0305176	-0.0305176	-91.5527	-0.0305176	0	0	-0.0610352	-0.0610352
24.8	6.65283	7.44629	7.26318	6.95801	7.01904	7.20215	7.26318	6.83594	6.7749	7.08008	6.7749	0	0	-0.0610352	-0.0305176	-0.0305176	-61.0352	-0.0610352	-0.0305176	0.0305176	-0.0610352	-0.0305176
24.9	6.65283	7.38525	7.26318	6.95801	7.01904	7.26318	7.26318	6.83594	6.83594	7.14111	6.7749	-0.0915527	0	-0.0915527	-0.0305176	-0.0305176	-30.5176	-0.0305176	-0.0305176	-0.0610352	-0.0305176	-0.0610352
25	6.71387	7.38525	7.26318	6.95801	7.01904	7.26318	7.26318	6.89697	6.83594	7.14111	6.7749	0.0305176	-0.0610352	-0.0610352	0	0	-30.5176	0	0	0	-0.0305176	-0.0305176
25.1	6.7749	7.32422	7.32422	6.95801	7.01904	7.32422	7.14111	6.95801	6.83594	7.01904	6.83594	-0.0305176	-0.0610352	-0.0305176	0	-0.0305176	0	0	-0.0305176	-0.0305176	-0.0610352	-0.0610352
25.2	6.83594	7.32422	7.32422	7.01904	7.01904	7.38525	7.01904	7.01904	6.83594	6.89697	6.89697	0.0305176	-0.0305176	-0.0305176	-0.0305176	-0.0305176	0	0	0	-0.0305176	0	0
25.3	6.89697	7.32422	7.32422	7.14111	7.01904	7.38525	7.01904	7.08008	6.89697	6.83594	7.01904	0	-0.0305176	-0.0305176	-0.0305176	0	30.5176	0	0.0305176	0	0	0
25.4	6.89697	7.32422	7.26318	7.26318	7.01904	7.32422	7.08008	7.08008	6.89697	6.83594	7.01904	0.0305176	-0.0305176	-0.0305176	-0.0305176	0.0305176	0	-0.0305176	0	0	-0.0305176	-0.0610352
25.5	6.89697	7.32422	7.26318	7.32422	6.95801	7.32422	7.14111	7.01904	6.89697	6.89697	7.01904	0	0	-0.0915527	-0.0305176	0	0	0	0	0	-0.0610352	-0.0305176
25.6	6.89697	7.32422	7.32422	7.44629	6.95801	7.32422	7.26318	6.95801	6.83594	6.89697	6.95801	0	0	-0.0610352	-0.0610352	0	0	-0.0305176	-0.0610352	0	-0.0305176	-0.0610352
25.7	6.89697	7.38525	7.32422	7.44629	6.95801	7.26318	7.32422	6.83594	6.83594	7.01904	6.95801	0	-0.0305176	-0.0305176	0	0	-30.5176	0	0	0	-0.0305176	-0.0305176
25.8	6.7749	7.32422	7.32422	7.38525	6.95801	7.20215	7.26318	6.71387	6.7749	7.01904	7.08008	-0.0305176	-0.0305176	-0.0610352	-0.0610352	0	0	0	0	-0.0305176	-0.0305176	0.0305176
25.9	6.71387	7.26318	7.20215	7.20215	7.01904	7.08008	7.14111	6.5918	6.65283	6.95801	7.08008	0	-0.0305176	-0.0305176	0	0	0	-0.0305176	-0.0305176	-0.0610352	-0.0305176	0
26	6.65283	7.14111	7.20215	7.14111	7.08008	7.01904	7.08008	6.53076	6.5918	6.83594	7.01904	0.0305176	-0.0305176	-0.0305176	0	0.0305176	0	-0.0305176	0.0610352	0	-0.0305176	-0.0915527
26.1	6.71387	7.14111	7.26318	7.08008	7.20215	7.08008	7.08008	6.53076	6.53076	6.71387	6.89697	0	-0.0305176	0	-0.0610352	-0.0305176	-30.5176	-0.0305176	0.0305176	0	-0.0305176	-0.0305176
26.2	6.71387	7.20215	7.26318	7.08008	7.20215	7.14111	7.20215	6.71387	6.53076	6.71387	6.89697	0	0.0305176	0	-0.0915527	-0.0305176	0	-0.0610352	0.0305176	0	0	-0.0305176
26.3	6.71387	7.32422	7.26318	7.08008	7.20215	7.26318	7.20215	6.83594	6.5918	6.7749	6.89697	0	0.0305176	0.0305176	-0.0610352	-0.0305176	0	-0.0305176	0.0305176	0	0	-0.0305176
26.4	6.71387	7.44629	7.20215	7.14111	7.08008	7.32422	7.26318	6.89697	6.5918	6.89697	6.95801	0	-0.0305176	0	-0.0305176	-0.0305176	0	-0.0305176	0	0.0305176	-0.0610352	-0.0305176
26.5	6.7749	7.56836	7.14111	7.20215	7.01904	7.32422	7.26318	6.95801	6.65283	6.95801	7.01904	0	0	0	-0.0305176	0	0	-0.0305176	-0.0305176	-0.0610352	0	0
26.6	6.71387	7.56836	6.95801	7.20215	7.08008	7.26318	7.20215	6.95801	6.71387	6.95801	7.08008	-0.0305176	-0.0610352	0	0	0.0305176	0	0	-0.0305176	-0.0305176	-0.0305176	0
26.7	6.71387	7.50732	6.89697	7.26318	7.08008	7.20215	7.20215	7.01904	6.71387	6.95801	7.14111	0	0	0	0	0	0	0	0	-0.0915527	-0.0305176	-0.0305176
26.8	6.71387	7.32422	6.83594	7.26318	7.14111	7.14111	7.20215	7.01904	6.71387	6.95801	7.14111	0	0	-0.0305176	-0.0305176	0	0	-0.0305176	0	-0.0305176	0.0305176	0
26.9	6.71387	7.20215	6.89697	7.26318	7.14111	7.14111	7.20215	7.01904	6.71387	6.89697	7.14111	-0.0305176	-0.0305176	0	-0.0610352	0	-30.5176	-0.0305176	0.0305176	0	0.0305176	0
27	6.5918	7.14111	6.89697	7.26318	7.20215	7.14111	7.20215	7.01904	6.83594	6.7749	7.08008	-0.0305176	0.0305176	0.0305176	-0.0305176	0	-30.5176	-0.0610352	0	-0.0305176	0	0
27.1	6.53076	7.08008	6.89697	7.26318	7.26318	7.08008	7.20215	6.95801	6.95801	6.71387	7.01904	-0.0610352	0.0610352	0.0305176	-0.0305176	-0.0305176	-30.5176	0	-0.0305176	0	-0.0305176	-0.0610352
27.2	6.53076	7.08008	6.95801	7.20215	7.32422	7.01904	7.14111	6.95801	7.08008	6.7749	6.95801	0	-0.0305176	0	-0.0305176	-0.0305176	0	-0.0305176	0	0	-0.0915527	0
27.3	6.5918	7.08008	7.01904	7.14111	7.32422	6.95801	7.08008	6.95801	7.08008	6.95801	6.95801	-0.0915527	0	-0.0610352	0	-0.0610352	0	0	-0.0610352	-0.0305176	0	0
27.4	6.65283	7.01904	7.01904	7.14111	7.32422	6.95801	7.01904	6.95801	7.08008	7.08008	6.89697	-0.0305176	-0.0305176	0	0	0	-61.0352	0.0305176	0	0	-0.0610352	-0.0305176
27.5	6.71387	7.01904	7.08008	7.14111	7.20215	6.95801	7.08008	7.01904	6.95801	7.14111	6.89697	0	-0.0305176	-0.0305176	0.0305176	-0.0610352	-30.5176	0	0	0	0	-0.0305176
27.6	6.71387	7.08008	7.08008	7.14111	7.14111	7.01904	7.14111	7.01904	6.89697	7.20215	6.89697	-0.0305176	-0.0305176	0.0305176	0	0	0	0	0	0	0	-0.0305176
27.7	6.71387	7.14111	7.01904	7.08008	7.08008	7.14111	7.20215	6.95801	6.89697	7.20215	6.89697	0	0	0	-0.0610352	0	0	-0.0610352	0.0610352	-0.0610352	0.0305176	0.0305176
27.8	6.65283	7.26318	6.89697	6.95801	7.01904	7.20215	7.20215	6.89697	6.7749	7.20215	6.89697	-0.0305176	0	0	-0.0305176	-0.0305176	0	-0.0305176	-0.0610352	0	0	0
27.9	6.65283	7.26318	6.7749	6.89697	6.95801	7.20215	7.26318	6.83594	6.7749	7.08008	6.89697	-0.0610352	-0.0305176	0	-0.0305176	0	0	0	-0.0305176	0	-0.0610352	-0.0305176
28	6.65283	7.26318	6.71387	6.83594	6.89697	7.14111	7.26318	6.7749	6.83594	7.01904	6.89697	-0.0305176	0	0	-0.0305176	-0.0610352	-30.5176	0	-0.0305176	-0.0305176	0	0
28.1	6.5918	7.26318	6.71387	6.83594	6.95801	7.08008	7.32422	6.7749	6.89697	6.89697	6.83594	-0.0305176	-0.0305176	0	0	-0.0610352	0	0	-0.0610352	-0.0305176	-0.0305176	0
28.2	6.46973	7.20215	6.7749	6.89697	7.01904	7.08008	7.32422	6.71387	6.95801	6.7749	6.83594	-0.0305176	-0.0305176	-0.0610352	0	-0.0305176	-30.5176	0	-0.0610352	-0.0305176	0	0
28.3	6.40869	7.14111	6.83594	6.89697	7.08008	7.01904	7.32422	6.65283	7.08008	6.83594	6.89697	-0.0305176	-0.0305176	0	0	0	0	0.0305176	0	0	0	0
28.4	6.34766	7.01904	6.83594	6.89697	7.14111	7.01904	7.32422	6.65283	7.14111	6.83594	6.95801	-0.0305176	-0.0305176	0.0305176	-0.0305176	0	30.5176	-0.0305176	0.0305176	0	0.0305176	0.0305176
28.5	6.34766	6.95801	6.7749	6.95801	7.14111	7.01904	7.32422	6.71387	7.14111	6.89697	6.89697	0	-0.0610352	0.0610352	0	-0.0305176	30.5176	0	-0.0610352	0	0	-0.0305176
28.6	6.40869	6.95801	6.71387	6.95801	7.08008	7.01904	7.26318	6.7749	7.14111	6.89697	6.89697	0.0305176	0	0.0305176	-0.0305176	-0.0305176	30.5176	-0.0610352	0	-0.0305176	0	0
28.7	6.53076	7.01904	6.71387	7.01904	6.95801	7.08008	7.26318	6.89697	7.08008	6.89697	6.95801	-0.0305176	-0.0305176	0	0.0610352	-0.0305176	30.5176	0.0305176	-0.0305176	0.0305176	-0.0305176	-0.0305176
28.8	6.65283	7.08008	6.83594	7.08008	6.89697	7.08008	7.26318	6.95801	7.08008	6.89697	7.01904	-0.0610352	0.0305176	-0.0305176	-0.0610352	-0.0305176	0	-0.0305176	-0.0305176	-0.0305176	-0.0305176	0
28.9	6.65283	7.20215	7.01904	7.14111	6.89697	7.01904	7.20215	7.08008	7.01904	6.95801	7.01904	-0.0610352	-0.0610352	0	0.0305176	0	-30.5176	0	-0.0305176	0.0305176	-0.0305176	-0.0305176
29	6.65283	7.26318	7.08008	7.20215	6.95801	7.08008	7.20215	7.01904	6.89697	7.01904	7.01904	-0.0305176	-0.0305176	-0.0305176	0	-0.0305176	-30.5176	0	-0.0610352	0	0.0305176	0
29.1	6.65283	7.26318	7.01904	7.20215	7.08008	7.08008	7.20215	6.95801	6.83594	7.01904	7.08008	-0.0305176	-0.0610352	0	-0.0305176	0	0	0	0	0	0.0305176	0
29.2	6.65283	7.26318	6.83594	7.14111	7.08008	7.14111	7.14111	6.83594	6.7749	6.95801	7.08008	-0.0305176	-0.0305176	0.0305176	-0.0305176	0.0305176	30.5176	-0.0305176	0	-0.0305176	0.0305176	0
29.3	6.5918	7.20215	6.7749	7.08008	7.01904	7.20215	7.08008	6.65283	6.71387	7.01904	7.08008	0.0305176	-0.0610352	0.0305176	-0.0305176	0.0305176	30.5176	-0.0305176	0	0	0	-0.0305176
29.4	6.5918	7.14111	6.71387	7.08008	7.01904	7.26318	7.01904	6.5918	6.7749	7.01904	6.95801	0	0	0.0305176	-0.0610352	0	-30.5176	-0.0305176	0	-0.0610352	0.0305176	0
29.5	6.53076	7.08008	6.7749	7.01904	6.95801	7.26318	7.08008	6.5918	6.7749	7.08008	6.89697	0	-0.0610352	0	-0.0305176	0.0305176	30.5176	0	0	0	-0.0305176	-0.0305176
29.6	6.53076	7.08008	6.83594	7.01904	6.95801	7.14111	7.20215	6.71387	6.7749	7.08008	6.83594	0	0	0	-0.0305176	0	0	-0.0305176	-0.0305176	0.0305176	0	0.0305176
29.7	6.53076	7.08008	6.83594	6.95801	6.95801	7.01904	7.32422	6.7749	6.7749	7.01904	6.83594	-0.0305176	-0.0305176	0	0	-0.0305176	0	0	-0.0305176	0	-0.0305176	-0.0305176
29.8	6.5918	7.14111	6.83594	6.89697	7.01904	6.89697	7.38525	6.83594	6.71387	7.01904	6.89697	0	-0.0610352	0	0	-0.0610352	0	0	0.0305176	0	0.0305176	0
29.9	6.65283	7.20215	6.89697	6.83594	7.14111	6.7749	7.38525	6.7749	6.71387	7.01904	7.01904	0.0305176	-0.0305176	0	-0.0305176	-0.0305176	0	-0.0305176	0	0	0.0305176	-0.0305176
30	6.71387	7.26318	6.95801	6.83594	7.20215	6.7749	7.32422	6.71387	6.71387	7.08008	7.01904	-0.0610352	-0.0305176	0.0305176	-0.0305176	0.0610352	61.0352	0	0.0305176	0.0305176	0	0.0305176
30.1	6.7749	7.32422	6.95801	6.89697	7.20215	6.7749	7.32422	6.65283	6.71387	7.08008	7.08008	-0.0305176	0	0.0305176	-0.0305176	0	0	-0.0305176	0	-0.0305176	0	0
30.2	6.7749	7.32422	6.95801	7.01904	7.20215	6.83594	7.26318	6.71387	6.65283	7.01904	7.20215	-0.0305176	-0.0305176	0	-0.0305176	0	30.5176	0	0.0610352	0	0.0305176	0
30.3	6.71387	7.38525	6.95801	7.20215	7.14111	6.83594	7.26318	6.71387	6.65283	6.95801	7.26318	0	0.0305176	0.0305176	-0.0610352	-0.0305176	30.5176	-0.0305176	-0.0305176	0	0.0305176	0
30.4	6.5918	7.38525	6.95801	7.26318	7.14111	6.7749	7.20215	6.7749	6.5918	6.89697	7.26318	0	-0.0305176	0.0610352	0	0	-30.5176	-0.0610352	-0.0305176	0.0305176	-0.0305176	0.0305176
30.5	6.40869	7.38525	6.95801	7.26318	7.14111	6.7749	7.20215	6.7749	6.5918	6.83594	7.26318	-0.0305176	0	-0.0305176	-0.0305176	-0.0305176	-30.5176	-0.0305176	-0.0610352	0	0	-0.0305176
30.6	6.34766	7.32422	6.95801	7.26318	7.20215	6.7749	7.26318	6.71387	6.65283	6.89697	7.26318	-0.0610352	0	-0.0305176	0.0305176	-0.0305176	-30.5176	0	-0.0305176	-0.0610352	-0.0305176	0
30.7	6.40869	7.32422	7.01904	7.20215	7.20215	6.7749	7.26318	6.71387	6.71387	6.89697	7.20215	-0.0305176	0	0.0305176	0	0	0	0	0.0305176	-0.0305176	0.0305176	0.0305176
30.8	6.40869	7.26318	7.14111	7.14111	7.26318	6.7749	7.32422	6.65283	6.7749	6.95801	7.20215	0	0	0.0610352	-0.0305176	0	30.5176	0	0.0305176	-0.0305176	0.0610352	0
30.9	6.46973	7.20215	7.20215	7.14111	7.26318	6.83594	7.32422	6.71387	6.83594	6.95801	7.14111	0.0305176	-0.0305176	0.0305176	-0.0305176	0	30.5176	-0.0305176	0	-0.0305176	0.0305176	0
31	6.46973	7.20215	7.26318	7.08008	7.20215	6.89697	7.32422	6.65283	6.83594	6.95801	7.08008	-0.0305176	0	0	0	0	30.5176	-0.0610352	0	0	0	-0.0610352
31.1	6.46973	7.20215	7.26318	7.01904	7.20215	6.89697	7.26318	6.65283	6.89697	6.95801	7.01904	-0.0305176	0.0305176	-0.0305176	-0.0305176	-0.0305176	-30.5176	-0.0610352	-0.0305176	0	-0.0610352	0
31.2	6.53076	7.26318	7.26318	7.01904	7.14111	6.83594	7.26318	6.65283	6.89697	6.89697	6.95801	-0.0610352	0.0610352	-0.0610352	0	-0.0305176	-30.5176	-0.0305176	0	0	-0.0305176	0.0305176
31.3	6.53076	7.26318	7.26318	7.08008	7.20215	6.83594	7.26318	6.65283	6.89697	6.83594	6.95801	-0.0305176	0.0305176	-0.0610352	0.0305176	-0.0305176	-30.5176	-0.0305176	0	0	0.0305176	0
31.4	6.5918	7.26318	7.20215	7.08008	7.26318	6.83594	7.26318	6.5918	6.89697	6.7749	6.95801	-0.0610352	0	0	-0.0305176	-0.0305176	-30.5176	0.0305176	0	0	0.0305176	0
31.5	6.5918	7.20215	7.14111	7.08008	7.26318	6.89697	7.32422	6.5918	6.83594	6.7749	6.95801	-0.0610352	-0.0610352	0.0305176	-0.0305176	-0.0305176	30.5176	0	-0.0305176	0.0305176	0.0305176	0.0305176
31.6	6.53076	7.20215	7.08008	7.08008	7.20215	6.89697	7.32422	6.65283	6.83594	6.7749	6.89697	-0.0610352	-0.0305176	0.0305176	0	0	30.5176	-0.0305176	-0.0305176	0.0305176	0.0305176	0.0305176
31.7	6.46973	7.08008	7.01904	7.01904	7.14111	7.01904	7.32422	6.71387	6.83594	6.7749	6.83594	-0.0915527	-0.0305176	0	0.0305176	-0.0305176	0	-0.0610352	0	0.0305176	0.0305176	0
31.8	6.46973	7.08008	6.95801	7.01904	7.14111	7.01904	7.32422	6.71387	6.89697	6.83594	6.7749	-0.0610352	0	-0.0305176	0	-0.0610352	-30.5176	-0.0305176	0	0.0305176	0	-0.0305176
31.9	6.46973	7.01904	6.95801	6.95801	7.14111	7.08008	7.32422	6.7749	6.89697	6.83594	6.7749	-0.0610352	0	0	-0.0305176	0	30.5176	-0.0305176	0	0	0	0
32	6.53076	7.01904	6.95801	7.01904	7.14111	7.08008	7.32422	6.83594	6.89697	6.83594	6.83594	0	-0.0305176	0.0305176	-0.0305176	-0.0305176	30.5176	-0.0305176	-0.0305176	0.0305176	0	-0.0305176
32.1	6.5918	7.01904	7.01904	7.01904	7.08008	7.08008	7.32422	6.83594	6.89697	6.83594	6.89697	-0.0610352	-0.0305176	0.0305176	0.0305176	-0.0305176	-30.5176	-0.0305176	-0.0305176	0.0305176	0	0
32.2	6.65283	7.08008	7.01904	7.01904	7.08008	7.08008	7.26318	6.7749	6.83594	6.89697	6.95801	-0.0305176	-0.0305176	0	0	-0.0305176	0	0	-0.0305176	0	0	0
32.3	6.65283	7.08008	7.01904	6.95801	7.08008	7.08008	7.20215	6.65283	6.7749	6.89697	6.95801	-0.0305176	-0.0305176	0	0	0	30.5176	-0.0305176	-0.0305176	0	0	0
32.4	6.65283	7.08008	7.01904	6.89697	7.08008	7.01904	7.14111	6.5918	6.71387	6.89697	7.01904	-0.0305176	-0.0305176	0	0	0	30.5176	0	0.0305176	0	0	0
32.5	6.5918	7.08008	6.95801	6.89697	7.08008	7.01904	7.08008	6.5918	6.65283	6.83594	7.08008	-0.0305176	-0.0305176	0.0610352	0	-0.0305176	30.5176	-0.0305176	0.0305176	-0.0305176	0.0305176	0
32.6	6.53076	7.01904	6.95801	6.89697	7.01904	7.01904	7.08008	6.65283	6.71387	6.71387	7.08008	0.0305176	-0.0610352	0.0305176	-0.0305176	-0.0305176	61.0352	-0.0305176	0	0	0	-0.0305176
32.7	6.46973	7.01904	6.95801	7.01904	7.01904	7.08008	7.08008	6.7749	6.7749	6.65283	7.08008	0.0305176	0	0.0305176	-0.0305176	-0.0305176	0	-0.0305176	-0.0305176	0.0305176	-0.0610352	0
32.8	6.46973	7.08008	7.01904	7.20215	7.08008	7.14111	7.14111	6.7749	6.7749	6.65283	7.14111	-0.0305176	0.0305176	-0.0305176	-0.0305176	0	0	-0.0305176	-0.0305176	0	-0.0305176	-0.0305176
32.9	6.53076	7.14111	7.01904	7.26318	7.08008	7.20215	7.14111	6.7749	6.71387	6.71387	7.08008	-0.0915527	-0.0305176	-0.0305176	0.0305176	-0.0305176	0	0.0305176	-0.0305176	0	0	0
33	6.5918	7.14111	7.08008	7.32422	7.14111	7.14111	7.14111	6.71387	6.65283	6.7749	7.01904	-0.0610352	-0.0305176	0	0	-0.0305176	-30.5176	0	0	0	0	-0.0305176
33.1	6.65283	7.20215	7.08008	7.32422	7.20215	7.08008	7.20215	6.65283	6.5918	6.83594	6.95801	-0.0610352	-0.0610352	0	-0.0305176	0.0305176	0	0	0	-0.0305176	-0.0305176	-0.0305176
33.2	6.71387	7.20215	7.08008	7.26318	7.26318	6.95801	7.26318	6.65283	6.5918	6.89697	6.95801	0	-0.0305176	0	-0.0305176	0.0305176	0	-0.0305176	0	-0.0305176	-0.0610352	0
33.3	6.65283	7.14111	7.01904	7.20215	7.26318	6.83594	7.26318	6.5918	6.65283	6.95801	6.95801	-0.0305176	-0.0305176	0	-0.0610352	0.0305176	30.5176	-0.0305176	0	-0.0305176	0.0305176	0.0305176
33.4	6.65283	7.20215	6.95801	7.14111	7.26318	6.71387	7.26318	6.53076	6.7749	6.95801	6.95801	0	-0.0305176	0.0305176	-0.0305176	-0.0305176	61.0352	-0.0305176	0	0	-0.0305176	0
33.5	6.71387	7.14111	6.95801	7.14111	7.20215	6.71387	7.20215	6.5918	6.83594	7.01904	6.89697	-0.0305176	0	0	0	-0.0305176	-61.0352	-0.0610352	0	-0.0305176	-0.0610352	-0.0305176
33.6	6.71387	7.14111	6.95801	7.14111	7.20215	6.7749	7.14111	6.71387	6.83594	7.01904	6.95801	-0.0305176	0	-0.0610352	-0.0610352	-0.0305176	-30.5176	0.0305176	-0.0305176	-0.0610352	-0.0610352	0
33.7	6.65283	7.20215	7.08008	7.14111	7.26318	6.7749	7.20215	6.83594	6.7749	7.01904	7.01904	-0.0305176	-0.0610352	0.0305176	0	-0.0305176	-30.5176	0	-0.0610352	0.0305176	0.0305176	0
33.8	6.65283	7.26318	7.14111	7.14111	7.26318	6.7749	7.20215	6.95801	6.71387	6.95801	7.08008	-0.0305176	-0.0610352	0	0	-0.0305176	0	-0.0305176	0	-0.0305176	0	0
33.9	6.5918	7.26318	7.20215	7.08008	7.32422	6.71387	7.26318	6.95801	6.65283	6.89697	7.20215	-0.0305176	-0.0305176	0	-0.0305176	-0.0305176	-61.0352	0	0	-0.0610352	-0.0305176	0
34	6.5918	7.26318	7.20215	7.08008	7.38525	6.71387	7.26318	7.01904	6.71387	6.89697	7.26318	-0.0305176	-0.0305176	0.0305176	-0.0610352	-0.0305176	-30.5176	-0.0305176	0.0305176	-0.0305176	0.0610352	0.0610352
34.1	6.53076	7.14111	7.14111	6.95801	7.38525	6.71387	7.26318	7.01904	6.71387	6.89697	7.32422	-0.0305176	-0.0610352	0.0305176	-0.0305176	0.0305176	61.0352	-0.0610352	0	-0.0305176	0.0305176	0.0610352
34.2	6.40869	7.08008	7.01904	6.95801	7.32422	6.65283	7.14111	7.01904	6.65283	6.83594	7.26318	0	-0.0305176	0	-0.0915527	-0.0305176	0	-0.0305176	0	0	0	-0.0305176
34.3	6.34766	7.08008	7.01904	6.95801	7.38525	6.65283	7.14111	7.08008	6.65283	6.83594	7.14111	-0.0610352	0	0.0305176	-0.0610352	0	0	0	-0.0305176	0	0	0
34.4	6.46973	7.14111	7.08008	7.01904	7.38525	6.7749	7.26318	7.08008	6.7749	6.95801	7.08008	-0.0610352	-0.0610352	0	0	-0.0305176	0	-0.0305176	-0.0915527	-0.0305176	0	-0.0305176
34.5	6.53076	7.20215	7.14111	7.01904	7.32422	6.83594	7.32422	7.14111	6.83594	7.01904	7.08008	-0.0305176	0	-0.0305176	-0.0305176	0	0	0	-0.0305176	-0.0305176	-0.0305176	-0.0305176
34.6	6.65283	7.20215	7.14111	7.08008	7.26318	6.89697	7.38525	7.08008	6.89697	7.08008	7.20215	-0.0305176	0	0	-0.0610352	0	-30.5176	0	0	-0.0305176	0.0305176	-0.0305176
34.7	6.65283	7.14111	7.14111	7.14111	7.14111	6.89697	7.38525	7.01904	6.83594	7.08008	7.26318	-0.0610352	-0.0305176	0	0	-0.0305176	0	0	-0.0305176	-0.0305176	0.0305176	0.0305176
34.8	6.65283	7.01904	7.14111	7.14111	7.14111	6.95801	7.32422	6.89697	6.83594	7.08008	7.26318	-0.0305176	-0.0305176	0.0305176	0	0	-30.5176	-0.0305176	0.0610352	-0.0305176	0	0
34.9	6.65283	6.95801	7.14111	7.08008	7.14111	7.01904	7.26318	6.83594	6.83594	6.95801	7.20215	-0.0610352	-0.0305176	0.0305176	-0.0305176	-0.0305176	0	0	0	-0.0610352	0	0.0305176
35	6.65283	6.89697	7.08008	7.01904	7.20215	7.01904	7.20215	6.7749	6.7749	6.83594	7.14111	-0.0610352	-0.0305176	0.0305176	0	-0.0610352	30.5176	-0.0610352	0	-0.0305176	0	-0.0305176
35.1	6.71387	6.95801	7.01904	6.95801	7.20215	7.08008	7.20215	6.7749	6.7749	6.83594	7.14111	0	0	0	-0.0305176	-0.0610352	-30.5176	0	0	-0.0305176	0	-0.0305176
35.2	6.83594	7.01904	6.95801	6.95801	7.20215	7.08008	7.20215	6.7749	6.7749	6.89697	7.08008	-0.0305176	-0.0305176	-0.0305176	0	-0.0610352	-30.5176	0	-0.0305176	0	-0.0305176	0
35.3	6.83594	7.08008	6.95801	6.95801	7.20215	7.14111	7.26318	6.83594	6.83594	6.95801	7.01904	-0.0305176	-0.0305176	-0.0610352	0.0305176	-0.0305176	-30.5176	-0.0305176	0	-0.0305176	-0.0305176	0
35.4	6.83594	7.14111	7.01904	7.01904	7.14111	7.14111	7.26318	6.83594	6.83594	6.95801	7.01904	-0.0305176	-0.0610352	0	0	-0.0305176	-30.5176	0	0	-0.0610352	0	0
35.5	6.83594	7.20215	7.01904	7.14111	7.14111	7.20215	7.26318	6.7749	6.83594	6.95801	7.08008	-0.0610352	-0.0610352	0.0305176	0	-0.0610352	0	-0.0305176	0.0305176	-0.0305176	0	0.0305176
35.6	6.83594	7.26318	7.01904	7.14111	7.14111	7.20215	7.32422	6.71387	6.83594	6.89697	7.20215	-0.0305176	-0.0305176	0.0305176	0.0305176	-0.0305176	-30.5176	-0.0305176	0.0305176	-0.0305176	-0.0305176	0.0305176
35.7	6.83594	7.26318	7.08008	7.14111	7.08008	7.14111	7.32422	6.65283	6.83594	6.95801	7.26318	-0.0305176	-0.0610352	0	-0.0305176	-0.0305176	0	0	-0.0305176	-0.0305176	0	0.0305176
35.8	6.83594	7.32422	7.08008	7.14111	7.08008	7.14111	7.26318	6.5918	6.83594	7.01904	7.26318	0.0305176	-0.0305176	0	0	0	-30.5176	-0.0610352	-0.0610352	0	-0.0305176	-0.0305176
35.9	6.7749	7.38525	7.20215	7.14111	7.01904	7.08008	7.26318	6.5918	6.83594	7.01904	7.20215	0.0305176	-0.0305176	-0.0305176	0	0	-30.5176	0.0305176	-0.0305176	-0.0305176	-0.0305176	-0.0305176
36	6.7749	7.38525	7.32422	7.08008	6.95801	7.14111	7.32422	6.65283	6.7749	7.01904	7.14111	-0.0305176	0	-0.0610352	0	-0.0610352	-30.5176	-0.0305176	-0.0305176	0	-0.0305176	-0.0305176
36.1	6.71387	7.38525	7.38525	7.08008	7.01904	7.14111	7.38525	6.71387	6.65283	7.01904	7.08008	0	0.0305176	-0.0305176	-0.0305176	-0.0305176	-61.0352	0.0305176	-0.0305176	-0.0305176	-0.0305176	-0.0610352
36.2	6.65283	7.38525	7.38525	7.08008	7.08008	7.08008	7.38525	6.7749	6.5918	7.01904	7.01904	-0.0610352	0	-0.0305176	0	-0.0305176	-30.5176	0	0	-0.0305176	0	0
36.3	6.5918	7.32422	7.32422	7.08008	7.08008	7.01904	7.32422	6.7749	6.5918	7.01904	7.01904	0	-0.0305176	-0.0305176	0	-0.0305176	0	0.0305176	-0.0305176	-0.0305176	-0.0305176	-0.0305176
36.4	6.53076	7.26318	7.26318	7.08008	7.14111	7.01904	7.26318	6.7749	6.5918	7.08008	7.01904	0	-0.0305176	0	0.0305176	0	30.5176	-0.0305176	-0.0305176	0	-0.0610352	0
36.5	6.46973	7.20215	7.20215	7.08008	7.14111	7.08008	7.20215	6.83594	6.53076	7.08008	7.01904	0	0	-0.0305176	0	0	-30.5176	0.0305176	0.0305176	-0.0305176	-0.0610352	-0.0305176
36.6	6.53076	7.14111	7.14111	7.08008	7.14111	7.20215	7.20215	6.89697	6.46973	7.08008	6.95801	-0.0305176	-0.0305176	-0.0610352	0	-0.0305176	-30.5176	0.0305176	-0.0305176	-0.0305176	-0.0305176	-0.0305176
36.7	6.5918	7.20215	7.08008	7.08008	7.08008	7.20215	7.20215	6.89697	6.46973	7.01904	6.95801	0.0305176	0	-0.0305176	0	-0.0305176	-30.5176	0.0305176	-0.0305176	0	-0.0305176	-0.0610352
36.8	6.71387	7.20215	7.08008	7.14111	7.14111	7.20215	7.20215	6.89697	6.53076	6.95801	6.95801	-0.0305176	-0.0305176	-0.0305176	-0.0305176	0	-30.5176	0	-0.0305176	-0.0305176	-0.0305176	-0.0305176
36.9	6.7749	7.20215	7.01904	7.14111	7.20215	7.20215	7.20215	6.89697	6.65283	6.89697	6.95801	-0.0305176	0	-0.0305176	0.0305176	-0.0305176	-91.5527	0.0305176	-0.0305176	0	-0.0610352	-0.0305176
37	6.83594	7.14111	6.95801	7.14111	7.26318	7.08008	7.20215	6.83594	6.71387	6.89697	6.95801	-0.0305176	-0.0305176	-0.0610352	0	-0.0305176	-30.5176	0	-0.0305176	-0.0305176	-0.0305176	-0.0305176
37.1	6.83594	7.08008	6.95801	7.14111	7.32422	7.01904	7.20215	6.89697	6.7749	6.89697	6.89697	-0.0305176	-0.0305176	-0.0305176	0.0305176	0	-61.0352	0.0305176	-0.0305176	0	0	0.0305176
37.2	6.7749	7.01904	6.95801	7.01904	7.32422	6.89697	7.26318	6.95801	6.83594	6.95801	6.83594	0	-0.0610352	-0.0305176	-0.0305176	0	-30.5176	0	-0.0305176	-0.0610352	-0.0305176	-0.0305176
37.3	6.71387	7.01904	7.01904	6.95801	7.32422	6.89697	7.26318	7.01904	6.83594	6.95801	6.83594	0.0305176	-0.0305176	-0.0610352	0	0.0305176	-30.5176	0	0	0	-0.0305176	-0.0305176
37.4	6.71387	7.08008	7.14111	6.95801	7.38525	6.95801	7.20215	7.01904	6.7749	7.01904	6.83594	0	-0.0305176	-0.0610352	-0.0305176	-0.0305176	-30.5176	0.0305176	0	-0.0610352	0	-0.0610352
37.5	6.7749	7.26318	7.20215	6.95801	7.44629	6.95801	7.20215	7.01904	6.71387	7.01904	6.89697	0.0305176	0	-0.0610352	-0.0305176	-0.0305176	-91.5527	0	0	0	-0.0610352	-0.0610352
37.6	6.83594	7.38525	7.26318	7.01904	7.44629	6.95801	7.26318	6.95801	6.71387	7.01904	6.95801	0	-0.0305176	-0.0610352	-0.0305176	0	-61.0352	0	0	0	-0.0610352	0
37.7	6.83594	7.38525	7.20215	7.08008	7.44629	6.95801	7.26318	6.89697	6.7749	7.01904	7.01904	0	0	-0.12207	0	-0.0610352	-30.5176	0.0610352	-0.0305176	-0.0305176	-0.0305176	-0.0610352
37.8	6.89697	7.32422	7.14111	7.08008	7.44629	6.95801	7.38525	6.83594	6.83594	7.01904	7.01904	0	-0.0305176	-0.0305176	0	0	-30.5176	0	-0.0305176	-0.0305176	0	0
37.9	7.01904	7.26318	7.08008	7.14111	7.38525	6.95801	7.44629	6.83594	6.95801	6.95801	6.95801	0	-0.0305176	-0.0305176	-0.0305176	0	-30.5176	0.0305176	-0.0305176	-0.0305176	0	-0.0610352
38	7.08008	7.26318	7.01904	7.14111	7.32422	6.95801	7.44629	6.89697	6.89697	6.95801	6.95801	-0.0305176	-0.0305176	0	-0.0305176	0	-61.0352	-0.0305176	0	0	0	-0.0305176
38.1	7.08008	7.26318	7.01904	7.14111	7.26318	6.95801	7.32422	7.01904	6.7749	6.89697	7.01904	0	0.0305176	-0.0305176	-0.0305176	-0.0305176	-30.5176	0	0.0305176	-0.0610352	-0.0305176	-0.0305176
38.2	7.08008	7.32422	7.08008	7.14111	7.20215	6.95801	7.32422	7.14111	6.71387	6.89697	7.08008	-0.0305176	-0.0305176	-0.0305176	-0.0305176	0	-30.5176	0	-0.0610352	0	-0.0305176	-0.0305176
38.3	7.08008	7.38525	7.14111	7.08008	7.20215	6.95801	7.32422	7.20215	6.65283	6.89697	7.08008	0.0305176	0	-0.0305176	-0.0305176	-0.0305176	-30.5176	-0.0305176	-0.0305176	0	-0.0305176	-0.0305176
38.4	7.01904	7.38525	7.14111	7.08008	7.26318	6.95801	7.38525	7.20215	6.71387	6.89697	7.08008	0	0.0305176	-0.0915527	0	0.0305176	-61.0352	0	-0.0610352	-0.0305176	-0.0915527	-0.0305176
38.5	7.01904	7.38525	7.20215	7.01904	7.26318	6.89697	7.44629	7.14111	6.71387	6.95801	7.08008	0	-0.0305176	-0.0610352	0.0305176	-0.0305176	-91.5527	0	-0.0305176	-0.0305176	-0.0305176	-0.0305176
38.6	7.01904	7.38525	7.26318	7.08008	7.14111	6.83594	7.50732	7.08008	6.7749	6.89697	7.01904	0.0305176	0	-0.0610352	0	0	-61.0352	0.0305176	0	-0.0305176	0	-0.0610352
38.7	7.01904	7.32422	7.26318	7.14111	7.08008	6.83594	7.50732	7.01904	6.71387	6.83594	6.95801	-0.0305176	-0.0305176	-0.0305176	-0.0305176	0	-61.0352	-0.0305176	0	-0.0610352	-0.0305176	0
38.8	7.08008	7.20215	7.26318	7.14111	7.08008	6.95801	7.50732	7.01904	6.71387	6.83594	7.01904	0	-0.0305176	-0.0305176	0	-0.0305176	-61.0352	0	0	-0.0305176	-0.0610352	-0.0305176
38.9	7.08008	7.14111	7.26318	7.14111	7.08008	7.08008	7.50732	7.01904	6.71387	6.83594	7.08008	-0.0610352	0.0305176	-0.0305176	-0.0305176	0.0305176	-30.5176	-0.0305176	0	-0.0305176	-0.0305176	0
39	7.01904	7.08008	7.26318	7.14111	7.08008	7.20215	7.50732	6.95801	6.71387	6.89697	7.08008	0	0	0	-0.0610352	-0.0305176	-61.0352	-0.0305176	0	-0.0305176	-0.0610352	-0.0610352
39.1	7.01904	7.01904	7.32422	7.14111	7.08008	7.26318	7.50732	6.95801	6.71387	6.95801	7.08008	0	0.0305176	0	-0.0305176	-0.0305176	-61.0352	0	-0.0610352	0	-0.0305176	-0.0915527
39.2	6.95801	6.95801	7.38525	7.20215	7.08008	7.26318	7.62939	6.83594	6.71387	7.01904	7.01904	0.0305176	0	-0.0305176	0	0	-61.0352	0.0305176	-0.0610352	0	-0.0305176	-0.0305176
39.3	6.89697	6.95801	7.44629	7.20215	7.14111	7.26318	7.62939	6.83594	6.71387	7.01904	6.95801	-0.0305176	0.0610352	-0.0610352	0	-0.0305176	-61.0352	0.0305176	-0.0305176	-0.0305176	-0.0610352	0
39.4	6.95801	7.01904	7.50732	7.20215	7.26318	7.20215	7.62939	6.7749	6.7749	7.08008	6.89697	0	0	-0.0610352	0	-0.0305176	-61.0352	0.0305176	-0.0305176	-0.0305176	-0.0610352	-0.0610352
39.5	7.01904	7.20215	7.50732	7.20215	7.26318	7.20215	7.50732	6.83594	6.83594	7.01904	6.83594	0	0	-0.0305176	0	-0.0305176	-61.0352	0.0305176	0	-0.0610352	-0.0305176	0
39.6	7.08008	7.26318	7.56836	7.20215	7.38525	7.14111	7.38525	6.83594	6.89697	6.95801	6.95801	0.0305176	0	-0.0610352	0	0.0305176	-30.5176	0	0.0610352	-0.0610352	0	-0.0305176
39.7	7.14111	7.26318	7.62939	7.20215	7.32422	7.08008	7.32422	6.83594	6.89697	6.95801	7.01904	0.0305176	-0.0305176	-0.0305176	0	0	-30.5176	0	0	-0.0915527	-0.0305176	-0.0610352
39.8	7.14111	7.26318	7.62939	7.20215	7.32422	6.95801	7.38525	6.83594	6.83594	7.01904	7.08008	0	0	-0.0305176	-0.0305176	-0.0305176	-30.5176	-0.0305176	-0.0305176	0	-0.0610352	0.0305176
39.9	7.08008	7.14111	7.56836	7.20215	7.26318	6.95801	7.38525	6.89697	6.83594	7.01904	7.14111	0	0	-0.0610352	-0.0305176	-0.0305176	-30.5176	0	-0.0305176	0	-0.0915527	-0.0610352
40	7.01904	7.08008	7.50732	7.14111	7.20215	6.95801	7.44629	6.95801	6.83594	7.01904	7.20215	0	0	-0.0305176	0	-0.0305176	-61.0352	-0.0305176	-0.0610352	0	-0.0915527	-0.0610352
40.1	7.01904	7.08008	7.38525	7.08008	7.26318	6.95801	7.44629	7.01904	6.7749	7.08008	7.26318	0	0.0305176	-0.0610352	0	0	-30.5176	0	-0.0305176	0.0305176	-0.0915527	-0.0610352
40.2	7.01904	7.14111	7.32422	7.08008	7.32422	7.01904	7.44629	7.01904	6.7749	7.01904	7.32422	0.0305176	0	-0.0915527	-0.0610352	-0.0305176	-30.5176	0	0	-0.0305176	-0.0610352	-0.0610352
40.3	7.01904	7.20215	7.32422	7.08008	7.32422	7.01904	7.38525	6.95801	6.7749	7.01904	7.26318	0	-0.0305176	-0.0305176	0	0.0610352	0	0	-0.0305176	0	-0.0305176	-0.0305176
40.4	7.01904	7.20215	7.38525	7.14111	7.20215	7.01904	7.32422	6.89697	6.83594	7.01904	7.20215	0.0305176	-0.0610352	0	-0.0305176	0.0305176	0	-0.0305176	-0.0305176	0	-0.0305176	-0.0305176
40.5	6.95801	7.26318	7.44629	7.14111	7.14111	7.01904	7.26318	6.89697	6.89697	7.01904	7.14111	0	0	-0.0305176	-0.0305176	0	-61.0352	-0.0305176	0	0	-0.0610352	0
40.6	6.89697	7.26318	7.38525	7.08008	7.14111	6.95801	7.20215	6.89697	6.95801	6.95801	7.08008	0.0305176	0	-0.0305176	-0.0610352	-0.0305176	-30.5176	-0.0305176	0	0	-0.0305176	-0.0305176
40.7	6.7749	7.26318	7.32422	7.01904	7.14111	6.95801	7.14111	6.89697	6.95801	6.95801	7.08008	0.0305176	0.0305176	-0.0610352	-0.0305176	-0.0610352	-61.0352	0.0305176	0	-0.0305176	-0.0610352	-0.0915527
40.8	6.7749	7.20215	7.26318	6.95801	7.08008	6.95801	7.14111	6.89697	6.95801	6.95801	7.08008	0	0	-0.0305176	-0.0305176	0	-30.5176	-0.0305176	-0.0305176	0	-0.0305176	-0.0610352
40.9	6.7749	7.14111	7.14111	6.89697	7.08008	6.95801	7.14111	6.89697	6.83594	7.01904	7.08008	0.0305176	-0.0305176	0	-0.0305176	0.0305176	-30.5176	0	-0.0305176	0	-0.0610352	-0.0305176
41	6.7749	7.08008	7.01904	6.95801	7.08008	6.89697	7.20215	6.95801	6.7749	7.08008	7.14111	-0.0305176	-0.0305176	-0.0610352	0.0610352	0.0305176	-61.0352	0.0305176	-0.0305176	0	-0.0610352	0
41.1	6.7749	7.08008	7.01904	7.01904	7.14111	6.83594	7.20215	7.01904	6.7749	7.14111	7.20215	-0.0305176	-0.0610352	-0.0610352	-0.0305176	-0.0305176	0	0.0305176	-0.0305176	-0.0305176	0	0.0305176
41.2	6.83594	7.14111	7.01904	7.01904	7.14111	6.71387	7.20215	7.14111	6.7749	7.20215	7.20215	0.0610352	0	-0.0610352	-0.0305176	-0.0305176	0	0	0.0305176	-0.0610352	-0.0305176	0
41.3	6.89697	7.20215	7.14111	7.08008	7.14111	6.71387	7.20215	7.20215	6.83594	7.20215	7.20215	0.0305176	-0.0305176	-0.0305176	-0.0305176	0.0305176	0	0.0305176	0	0	0	-0.0305176
41.4	6.89697	7.26318	7.20215	7.14111	7.20215	6.7749	7.20215	7.20215	6.89697	7.20215	7.20215	0	-0.0305176	-0.0305176	-0.0305176	-0.0305176	0	0	-0.0305176	0	-0.0305176	-0.0305176
41.5	6.89697	7.26318	7.20215	7.20215	7.26318	6.89697	7.26318	7.20215	6.95801	7.14111	7.20215	0	0	-0.0305176	0.0305176	-0.0305176	-30.5176	0	-0.0305176	0	-0.0305176	-0.0610352
41.6	6.83594	7.20215	7.14111	7.14111	7.38525	7.01904	7.26318	7.14111	6.95801	7.08008	7.20215	0.0305176	0.0305176	-0.0610352	0	0	-30.5176	0	0	-0.0305176	-0.0610352	-0.0305176
41.7	6.7749	7.20215	7.08008	7.20215	7.44629	7.01904	7.32422	7.08008	6.95801	7.08008	7.14111	0	0	-0.0305176	-0.0305176	0.0305176	0	0	-0.0305176	0	-0.0305176	-0.0305176
41.8	6.71387	7.20215	7.08008	7.20215	7.44629	7.01904	7.32422	7.01904	6.95801	7.08008	7.14111	-0.0305176	0	-0.0610352	-0.0305176	0	-30.5176	0.0305176	-0.0305176	-0.0305176	0	-0.0305176
41.9	6.71387	7.20215	7.01904	7.14111	7.44629	6.95801	7.38525	6.95801	6.95801	7.01904	7.20215	0	0	-0.0610352	0	-0.0305176	0	0	0.0610352	-0.0610352	0	0
42	6.71387	7.20215	7.01904	7.08008	7.44629	7.01904	7.38525	6.89697	6.95801	7.01904	7.20215	0.0305176	-0.0305176	0	0	0	-30.5176	-0.0610352	0.0305176	-0.0305176	0.0305176	0
42.1	6.7749	7.08008	6.95801	7.08008	7.38525	7.01904	7.38525	6.83594	6.95801	7.14111	7.26318	-0.0305176	-0.0305176	0	-0.0305176	0	-30.5176	0	0	0	-0.0305176	0
42.2	6.7749	7.08008	6.95801	7.14111	7.38525	7.14111	7.44629	6.83594	6.95801	7.20215	7.20215	0	-0.0305176	-0.0305176	0	-0.0305176	-30.5176	0.0305176	-0.0305176	0	0	0
42.3	6.83594	7.08008	7.01904	7.14111	7.38525	7.32422	7.50732	6.89697	6.89697	7.26318	7.08008	0	0	-0.0305176	0	-0.0305176	-30.5176	-0.0305176	0	-0.0610352	-0.0305176	-0.0610352
42.4	6.89697	7.14111	7.01904	7.14111	7.32422	7.32422	7.44629	6.95801	6.83594	7.38525	7.08008	0	-0.0305176	0	-0.0305176	-0.0610352	-61.0352	0.0305176	0.0305176	0	-0.0610352	-0.0305176
42.5	6.89697	7.14111	6.95801	7.14111	7.14111	7.14111	7.32422	6.89697	6.7749	7.26318	7.01904	-0.0305176	0.0305176	-0.0305176	0	0	0	0.0305176	-0.0305176	-0.0305176	0	-0.0305176
42.6	6.83594	7.14111	6.89697	7.14111	7.01904	6.89697	7.20215	6.89697	6.65283	7.14111	6.89697	-0.0305176	0	-0.0305176	0	0	-30.5176	-0.0305176	0	-0.0305176	0.0305176	-0.0305176
42.7	6.7749	7.14111	6.83594	7.20215	6.95801	6.83594	7.14111	6.83594	6.5918	7.01904	6.7749	-0.0305176	-0.0305176	0	-0.0610352	-0.0305176	0	-0.0610352	0.0305176	-0.0305176	-0.0305176	0.0305176
42.8	6.7749	7.08008	6.83594	7.26318	7.01904	6.83594	7.08008	6.89697	6.5918	7.01904	6.7749	-0.0610352	-0.0305176	0.0610352	0	-0.0610352	-30.5176	-0.0305176	-0.0305176	-0.0610352	0	0.0305176
42.9	6.71387	7.14111	6.95801	7.20215	7.08008	6.89697	7.14111	6.89697	6.65283	7.01904	6.95801	-0.0610352	-0.0305176	-0.0305176	0	-0.0305176	0	0	-0.0610352	-0.0305176	-0.0305176	0
43	6.71387	7.20215	7.01904	7.20215	7.14111	7.01904	7.26318	6.95801	6.7749	7.08008	7.01904	-0.0305176	-0.0305176	-0.0305176	-0.0305176	-0.0305176	-61.0352	-0.0305176	-0.0305176	-0.0610352	0	-0.0305176
43.1	6.65283	7.32422	7.08008	7.14111	7.20215	7.14111	7.32422	6.95801	6.83594	7.14111	7.08008	-0.0305176	0	-0.0305176	0	-0.0305176	-61.0352	-0.0305176	-0.0305176	0	-0.0610352	-0.0305176
43.2	6.5918	7.32422	7.20215	7.08008	7.26318	7.14111	7.32422	6.89697	6.95801	7.08008	7.08008	0	0	-0.0610352	-0.0305176	-0.0305176	-61.0352	0	-0.0305176	0	-0.0305176	-0.0610352
43.3	6.53076	7.32422	7.20215	6.95801	7.32422	7.20215	7.32422	6.89697	7.01904	7.01904	7.08008	-0.0915527	-0.0305176	0	-0.0305176	-0.0305176	-61.0352	0	-0.0305176	-0.0305176	-0.0305176	-0.0305176
43.4	6.53076	7.26318	7.14111	6.95801	7.32422	7.20215	7.32422	6.83594	7.01904	6.95801	7.08008	-0.0610352	0	0	0	0	-30.5176	-0.0305176	-0.0305176	0	-0.0305176	0
43.5	6.53076	7.20215	7.08008	6.95801	7.38525	7.14111	7.32422	6.7749	6.95801	6.95801	7.20215	-0.0305176	0	-0.0305176	0.0305176	-0.0610352	0	0	-0.0305176	-0.0305176	-0.0305176	0.0305176
43.6	6.5918	7.08008	7.08008	7.01904	7.38525	7.08008	7.38525	6.7749	6.89697	7.01904	7.26318	-0.0305176	-0.0305176	0.0305176	0	-0.0305176	0	0	-0.0305176	-0.0305176	0	0
43.7	6.65283	7.01904	7.01904	7.08008	7.38525	7.01904	7.44629	6.83594	6.7749	7.08008	7.38525	0	-0.0305176	-0.0305176	0	-0.0305176	30.5176	0	0	-0.0305176	0	0
43.8	6.71387	7.01904	7.01904	7.08008	7.38525	6.95801	7.44629	6.89697	6.65283	7.08008	7.44629	-0.0305176	-0.0305176	-0.0305176	-0.0305176	-0.0305176	-30.5176	0	-0.0610352	-0.0305176	-0.0610352	-0.0305176
43.9	6.71387	7.01904	7.01904	7.14111	7.38525	6.89697	7.44629	6.95801	6.71387	7.01904	7.38525	-0.0610352	0	-0.0305176	0	-0.0305176	-61.0352	0	-0.0305176	0	0	-0.0305176
44	6.71387	7.08008	7.01904	7.14111	7.38525	6.95801	7.44629	6.95801	6.83594	7.01904	7.32422	0	0	-0.0610352	-0.0305176	-0.0305176	-61.0352	0	-0.0305176	0	-0.0610352	-0.0305176
44.1	6.71387	7.08008	7.01904	7.20215	7.38525	6.95801	7.44629	7.01904	6.95801	7.08008	7.20215	-0.0305176	0	0	-0.0305176	0	0	0	-0.0305176	-0.0305176	-0.0610352	0
44.2	6.71387	7.14111	7.08008	7.20215	7.38525	7.08008	7.38525	7.01904	7.01904	7.08008	7.08008	0	-0.0305176	-0.0305176	0	-0.0305176	0	0.0305176	-0.0610352	-0.0305176	-0.0610352	0
44.3	6.7749	7.14111	7.08008	7.20215	7.32422	7.08008	7.38525	7.01904	7.01904	7.01904	7.08008	-0.0305176	-0.0305176	0	-0.0305176	0	0	0	-0.0305176	-0.0305176	-0.0305176	-0.0305176
44.4	6.7749	7.08008	7.08008	7.14111	7.20215	7.08008	7.32422	6.95801	6.89697	6.95801	7.08008	0.0305176	0	0.0305176	0.0305176	-0.0305176	30.5176	0	-0.0305176	-0.0305176	0	0
44.5	6.7749	7.08008	7.01904	7.01904	7.01904	6.95801	7.26318	6.89697	6.83594	6.89697	7.08008	0.0305176	-0.0915527	0	0	0	-30.5176	0	0	-0.0610352	-0.0305176	-0.0305176
44.6	6.7749	7.01904	7.01904	6.95801	6.95801	6.95801	7.20215	6.83594	6.71387	6.83594	7.08008	0	-0.0610352	0.0305176	-0.0610352	-0.0610352	0	-0.0305176	-0.0305176	0	0	-0.0305176
44.7	6.71387	7.01904	7.01904	6.89697	6.95801	6.95801	7.20215	6.7749	6.7749	6.83594	7.08008	-0.0305176	0	-0.0305176	-0.0305176	-0.0305176	0	0	-0.0610352	-0.0305176	-0.0305176	-0.0305176
44.8	6.65283	7.08008	6.95801	6.95801	6.95801	7.01904	7.20215	6.7749	6.83594	6.83594	7.08008	-0.0610352	-0.0305176	0	-0.0305176	-0.0305176	-30.5176	0	-0.0305176	0	0	0
44.9	6.5918	7.20215	6.95801	7.01904	7.01904	6.95801	7.20215	6.7749	6.95801	6.83594	7.08008	-0.0610352	-0.0305176	0	0	-0.0305176	0	-0.0305176	-0.0610352	0	-0.0610352	0
45	6.5918	7.26318	6.95801	7.08008	7.14111	6.83594	7.32422	6.83594	6.95801	6.83594	7.01904	-0.0305176	-0.0305176	0	0	0	0	0	0	-0.0305176	-0.0305176	-0.0305176
45.1	6.5918	7.32422	7.01904	7.14111	7.20215	6.83594	7.32422	6.89697	6.83594	6.83594	7.01904	0.0305176	-0.0305176	-0.0610352	0	-0.0305176	61.0352	-0.0610352	-0.0305176	-0.0305176	-0.0305176	0.0610352
45.2	6.5918	7.32422	7.01904	7.20215	7.26318	6.83594	7.32422	6.95801	6.7749	6.89697	6.95801	0	-0.0915527	-0.0305176	0	0.0305176	30.5176	0	0	-0.0305176	0	0
45.3	6.5918	7.20215	7.08008	7.20215	7.26318	6.89697	7.26318	6.95801	6.71387	7.01904	6.95801	0	-0.0305176	0	-0.0305176	0	30.5176	-0.0610352	-0.0305176	-0.0305176	0.0305176	0
45.4	6.65283	7.14111	7.08008	7.14111	7.26318	6.89697	7.26318	7.01904	6.7749	7.08008	7.01904	-0.0305176	-0.12207	0	-0.0305176	-0.0305176	-30.5176	-0.0305176	0	-0.0305176	0.0305176	0.0305176
45.5	6.71387	7.08008	7.01904	7.08008	7.26318	6.89697	7.26318	7.01904	6.7749	7.08008	7.14111	-0.0610352	0	-0.0305176	-0.0610352	-0.0610352	-30.5176	-0.0305176	-0.0305176	-0.0305176	-0.0305176	-0.0305176
45.6	6.71387	7.08008	7.01904	7.08008	7.26318	6.83594	7.32422	7.01904	6.83594	7.01904	7.20215	-0.0305176	-0.0305176	-0.0305176	-0.0305176	0	-30.5176	-0.0305176	-0.0305176	0	0.0305176	-0.0305176
45.7	6.71387	7.08008	7.01904	7.14111	7.20215	6.7749	7.38525	6.95801	6.89697	7.01904	7.14111	-0.0305176	-0.0305176	0	-0.0305176	-0.0305176	30.5176	-0.0610352	-0.0610352	-0.0305176	0	0
45.8	6.71387	7.14111	7.08008	7.20215	7.20215	6.83594	7.38525	6.89697	6.89697	6.95801	7.08008	-0.0610352	-0.0305176	0	-0.0305176	0	30.5176	-0.0305176	-0.0305176	-0.0305176	0	0
45.9	6.65283	7.14111	7.08008	7.20215	7.20215	6.83594	7.38525	6.83594	6.89697	6.95801	7.08008	-0.0610352	-0.0305176	0.0305176	-0.0305176	-0.0305176	0	-0.0610352	-0.0305176	-0.0610352	0.0305176	0.0610352
46	6.53076	7.20215	7.01904	7.20215	7.20215	6.89697	7.38525	6.7749	6.83594	6.95801	7.08008	-0.0610352	-0.0610352	0.0305176	0	-0.0610352	30.5176	-0.0305176	0	-0.0305176	0.0305176	0.0305176
46.1	6.53076	7.20215	7.01904	7.20215	7.20215	6.95801	7.38525	6.7749	6.83594	6.95801	7.08008	-0.0305176	-0.0610352	0	-0.0305176	-0.0610352	0	-0.0610352	-0.0305176	-0.0305176	0	0
46.2	6.46973	7.26318	7.01904	7.14111	7.14111	6.95801	7.38525	6.7749	6.83594	6.95801	6.95801	-0.0610352	-0.0305176	0.0305176	-0.0305176	-0.0305176	0	-0.0305176	-0.0610352	-0.0305176	0.0305176	0
46.3	6.53076	7.20215	7.08008	7.14111	7.01904	6.95801	7.38525	6.71387	6.7749	7.01904	6.83594	-0.0610352	0	0.0305176	-0.0305176	-0.0610352	-30.5176	-0.0610352	-0.0610352	0	0	-0.0305176
46.4	6.53076	7.08008	7.14111	7.01904	6.95801	6.89697	7.32422	6.71387	6.71387	7.01904	6.7749	-0.0305176	0	-0.0610352	-0.0610352	-0.0305176	-30.5176	-0.0305176	-0.0305176	0	0.0305176	-0.0305176
46.5	6.5918	6.95801	7.08008	7.01904	6.95801	6.83594	7.38525	6.71387	6.65283	7.01904	6.71387	-0.0610352	-0.0610352	0.0305176	-0.0305176	0	0	-0.0305176	0	-0.0305176	0	0.0305176
46.6	6.5918	6.95801	7.08008	7.01904	6.95801	6.89697	7.44629	6.7749	6.5918	6.95801	6.7749	-0.0610352	0	-0.0305176	0	-0.0305176	30.5176	-0.0610352	-0.0305176	-0.0305176	-0.0305176	0.0610352
46.7	6.65283	6.95801	7.08008	7.01904	7.01904	6.89697	7.50732	6.7749	6.5918	6.89697	6.83594	-0.0610352	-0.0305176	0.0305176	0	-0.0305176	30.5176	-0.0610352	0	-0.0305176	0.0305176	0
46.8	6.7749	6.95801	7.08008	7.08008	7.08008	6.95801	7.56836	6.7749	6.53076	6.95801	6.89697	-0.0610352	-0.0305176	-0.0305176	0	-0.0915527	0	-0.0610352	-0.0305176	-0.0610352	0	0.0305176
46.9	6.7749	7.01904	7.01904	7.14111	7.14111	6.95801	7.62939	6.7749	6.53076	6.95801	7.01904	-0.0610352	-0.0305176	0.0305176	-0.0610352	-0.0305176	30.5176	-0.0305176	0	-0.0610352	0.0305176	0
47	6.7749	7.01904	7.01904	7.20215	7.20215	6.89697	7.50732	6.7749	6.46973	7.01904	7.08008	0	-0.0305176	0.0305176	-0.0610352	-0.0610352	30.5176	-0.0610352	0	-0.0305176	0	0
47.1	6.71387	6.95801	6.95801	7.26318	7.20215	6.83594	7.38525	6.71387	6.5918	7.08008	7.08008	-0.0610352	0	0.0305176	-0.0305176	-0.0610352	0	0	-0.0305176	0	0	0.0305176
47.2	6.71387	7.01904	6.89697	7.32422	7.20215	6.7749	7.32422	6.71387	6.65283	7.08008	7.08008	-0.0915527	0.0305176	0	0	-0.0610352	-30.5176	-0.0610352	-0.0610352	-0.0305176	0	-0.0305176
47.3	6.71387	7.08008	6.89697	7.26318	7.20215	6.83594	7.32422	6.7749	6.83594	7.14111	7.01904	-0.0610352	-0.0305176	0	0	-0.0610352	-30.5176	-0.0610352	0	-0.0305176	0.0305176	0.0305176
47.4	6.71387	7.08008	6.89697	7.20215	7.20215	6.89697	7.32422	6.7749	6.89697	7.01904	7.01904	-0.0915527	-0.0305176	0	0.0305176	-0.0610352	0	-0.0305176	0	0	0.0610352	0
47.5	6.71387	7.14111	6.89697	7.14111	7.20215	6.95801	7.32422	6.7749	6.89697	6.95801	7.01904	0	-0.0305176	0.0610352	0	-0.0305176	30.5176	-0.0610352	0	-0.0305176	0	0.0305176
47.6	6.65283	7.14111	6.95801	7.14111	7.14111	6.89697	7.26318	6.71387	6.89697	6.83594	7.08008	-0.0610352	-0.0305176	0	-0.0305176	-0.0305176	61.0352	-0.0610352	-0.0305176	-0.0305176	0.0305176	0.0610352
47.7	6.5918	7.08008	6.95801	7.14111	7.14111	6.89697	7.26318	6.65283	6.83594	6.7749	7.14111	-0.0610352	-0.0610352	0.0305176	0.0305176	-0.0305176	-30.5176	-0.0305176	-0.0305176	-0.0305176	0	0.0305176
47.8	6.53076	7.08008	7.01904	7.14111	7.20215	6.89697	7.20215	6.65283	6.89697	6.7749	7.20215	-0.0915527	-0.0305176	0.0305176	0	-0.0610352	0	0.0305176	-0.0305176	-0.0305176	0.0305176	0
47.9	6.53076	7.08008	7.08008	7.14111	7.26318	6.89697	7.14111	6.71387	6.89697	6.83594	7.20215	-0.0305176	-0.0305176	0	0.0305176	-0.0305176	0	-0.0305176	-0.0610352	-0.0305176	-0.0305176	0
48	6.53076	7.14111	7.08008	7.14111	7.26318	6.89697	7.20215	6.71387	6.89697	6.89697	7.20215	-0.0305176	-0.0305176	0	0	0	61.0352	-0.0305176	-0.0610352	0	0.0610352	0.0305176
48.1	6.65283	7.14111	7.14111	7.01904	7.20215	6.89697	7.26318	6.65283	6.95801	6.95801	7.14111	-0.0305176	-0.0305176	0	0	0	30.5176	-0.0610352	-0.0305176	0	0	0
48.2	6.71387	7.20215	7.14111	6.89697	7.14111	6.95801	7.38525	6.65283	6.89697	7.01904	7.01904	0	-0.0305176	-0.0305176	0	0	30.5176	0	0	-0.0610352	-0.0305176	0
48.3	6.71387	7.20215	7.20215	6.7749	7.14111	6.95801	7.38525	6.5918	6.83594	6.95801	6.95801	-0.0305176	-0.0305176	0	0	-0.0305176	30.5176	-0.0610352	-0.0305176	-0.0305176	0	0.0305176
48.4	6.71387	7.26318	7.26318	6.7749	7.14111	6.95801	7.38525	6.5918	6.7749	6.89697	6.89697	0	-0.0610352	-0.0305176	0	-0.0305176	0	0	-0.0305176	-0.0305176	0	0.0305176
48.5	6.71387	7.26318	7.26318	6.83594	7.20215	6.89697	7.32422	6.5918	6.71387	6.83594	6.89697	0	-0.0610352	0	-0.0305176	-0.0610352	0	-0.0305176	0	-0.0305176	0	0.0305176
48.6	6.65283	7.20215	7.32422	6.95801	7.20215	6.89697	7.26318	6.65283	6.65283	6.7749	6.89697	0.0305176	-0.0610352	0.0305176	-0.0305176	-0.0610352	0	-0.0305176	0	0	0.0305176	0
48.7	6.65283	7.20215	7.32422	7.08008	7.20215	6.95801	7.26318	6.65283	6.65283	6.7749	6.89697	-0.0610352	-0.0305176	0	-0.0610352	0	-30.5176	-0.0305176	0	0.0305176	0	0.0305176
48.8	6.65283	7.20215	7.32422	7.14111	7.20215	6.95801	7.26318	6.71387	6.71387	6.83594	7.01904	-0.0610352	-0.0610352	0.0610352	-0.0305176	0	30.5176	0	-0.0305176	-0.0305176	0	-0.0305176
48.9	6.65283	7.20215	7.32422	7.20215	7.20215	6.95801	7.26318	6.7749	6.7749	6.95801	7.08008	-0.0915527	0	0	0	0	0	-0.0305176	-0.0305176	-0.0305176	0	-0.0305176
49	6.71387	7.20215	7.32422	7.20215	7.20215	6.95801	7.26318	6.83594	6.7749	6.95801	7.20215	-0.0610352	-0.0305176	-0.0610352	0.0305176	-0.0305176	0	-0.0305176	-0.0305176	0	0	-0.0305176
49.1	6.71387	7.20215	7.32422	7.20215	7.20215	6.89697	7.20215	6.7749	6.7749	6.95801	7.26318	0	-0.0610352	-0.0305176	-0.0305176	-0.0610352	0	-0.0610352	0	-0.0305176	0	0.0305176
49.2	6.71387	7.26318	7.26318	7.20215	7.26318	6.83594	7.20215	6.7749	6.7749	6.95801	7.20215	0	-0.0610352	0	0	-0.0305176	30.5176	-0.0610352	0	-0.0305176	0.0305176	0.0610352
49.3	6.7749	7.32422	7.20215	7.26318	7.32422	6.89697	7.14111	6.7749	6.7749	6.95801	7.20215	-0.0305176	-0.0610352	-0.0305176	-0.0305176	-0.0305176	30.5176	-0.0610352	0	-0.0610352	0	0.0305176
49.4	6.83594	7.38525	7.08008	7.26318	7.32422	6.95801	7.08008	6.83594	6.7749	6.89697	7.20215	-0.0305176	-0.0305176	0	-0.0305176	-0.0305176	0	-0.0305176	-0.0305176	0	0	0
49.5	6.83594	7.38525	7.01904	7.20215	7.32422	7.01904	7.08008	6.89697	6.7749	6.83594	7.26318	-0.0305176	-0.0610352	-0.0305176	-0.0305176	-0.0305176	-30.5176	-0.0305176	-0.0305176	-0.0305176	0	0.0305176
49.6	6.83594	7.26318	6.95801	7.20215	7.32422	7.01904	7.14111	6.95801	6.83594	6.71387	7.26318	-0.0305176	-0.0610352	0	-0.0610352	-0.0305176	-30.5176	0	0	-0.0610352	0.0305176	0
49.7	6.83594	7.20215	7.01904	7.08008	7.26318	6.95801	7.20215	6.95801	6.89697	6.71387	7.26318	-0.0305176	-0.0305176	0	-0.0610352	-0.0305176	-30.5176	0	-0.0610352	0	-0.0305176	-0.0305176
49.8	6.83594	7.14111	7.01904	7.01904	7.20215	6.95801	7.20215	6.95801	6.89697	6.71387	7.26318	-0.0305176	0	0	0	-0.0305176	0	-0.0305176	0	-0.0305176	0	0
49.9	6.7749	7.01904	7.01904	6.95801	7.20215	6.95801	7.14111	6.89697	6.83594	6.83594	7.32422	-0.0915527	-0.0305176	-0.0305176	0	-0.0305176	30.5176	-0.0610352	-0.0305176	-0.0610352	0	0.0305176
50	6.71387	7.01904	6.95801	6.89697	7.14111	7.01904	7.01904	6.7749	6.83594	6.95801	7.32422	-0.0305176	-0.0915527	0	0	-0.0610352	0	0	-0.0610352	-0.0915527	0	0.0305176
50.1	6.65283	7.01904	6.89697	6.89697	7.08008	7.01904	6.95801	6.7749	6.83594	7.08008	7.32422	0	-0.0305176	0.0305176	-0.0305176	-0.0610352	-30.5176	-0.0305176	-0.0305176	-0.0305176	0	0.0305176
50.2	6.71387	7.14111	6.89697	6.89697	7.08008	7.08008	7.01904	6.7749	6.7749	7.08008	7.32422	-0.0305176	-0.0305176	0	0	-0.0305176	-30.5176	0	-0.0305176	-0.0305176	-0.0305176	0.0305176
50.3	6.7749	7.14111	6.89697	6.89697	7.20215	7.01904	7.08008	6.7749	6.65283	7.08008	7.32422	0	-0.0305176	-0.0305176	-0.0305176	-0.0305176	-30.5176	-0.0305176	-0.0305176	0	0.0305176	0
50.4	6.7749	7.14111	6.95801	6.89697	7.26318	7.01904	7.20215	6.83594	6.65283	7.01904	7.20215	-0.0610352	-0.0305176	0	-0.0305176	-0.0610352	-30.5176	-0.0305176	-0.0305176	0	0.0305176	0
50.5	6.7749	7.08008	7.01904	6.95801	7.32422	6.95801	7.32422	6.83594	6.65283	6.95801	7.08008	-0.0305176	0	0	-0.0305176	-0.0610352	0	-0.0305176	-0.0305176	-0.0305176	-0.0610352	0
50.6	6.71387	7.01904	6.95801	7.01904	7.32422	6.95801	7.44629	6.89697	6.71387	6.95801	7.08008	-0.0610352	-0.0305176	0	0.0305176	0	-30.5176	-0.0610352	-0.0610352	-0.0305176	0	-0.0305176
50.7	6.71387	6.95801	6.89697	7.14111	7.32422	7.01904	7.50732	6.89697	6.83594	6.89697	7.08008	-0.0305176	-0.0305176	-0.0305176	0.0305176	0	0	-0.0305176	-0.0305176	-0.0305176	0.0305176	0
50.8	6.5918	6.83594	6.7749	7.14111	7.20215	6.89697	7.50732	6.83594	6.89697	6.89697	7.14111	-0.0305176	-0.0305176	-0.0305176	0	-0.0305176	-30.5176	-0.0305176	0	-0.0610352	-0.0305176	0
50.9	6.53076	6.83594	6.83594	7.14111	7.20215	6.83594	7.50732	6.83594	6.83594	6.89697	7.14111	-0.0305176	0	0	0	0	0	0	-0.0305176	-0.0305176	0.0305176	-0.0305176
51	6.65283	6.95801	7.01904	7.14111	7.32422	6.83594	7.56836	6.89697	6.83594	6.89697	7.08008	0.0305176	-0.0305176	0	-0.0305176	-0.0305176	-61.0352	0.0305176	-0.0305176	-0.0305176	0.0305176	0
51.1	6.7749	7.20215	7.08008	7.20215	7.44629	6.89697	7.56836	6.95801	6.89697	6.95801	7.14111	0.0305176	0.0305176	-0.0305176	-0.0610352	-0.0305176	-61.0352	0	-0.0610352	0	0.0305176	-0.0305176
51.2	6.89697	7.38525	7.14111	7.26318	7.50732	6.95801	7.56836	6.89697	6.83594	7.08008	7.14111	-0.0305176	0.0305176	-0.0305176	0	-0.0305176	-30.5176	0	-0.0610352	0.0305176	-0.0305176	0
51.3	6.95801	7.44629	7.14111	7.26318	7.50732	7.01904	7.50732	6.7749	6.7749	7.08008	7.08008	-0.0610352	0.0305176	-0.0610352	0	0	0	0	-0.0305176	-0.0305176	0	0.0305176
51.4	6.89697	7.44629	7.14111	7.20215	7.50732	7.01904	7.38525	6.71387	6.71387	6.95801	7.08008	-0.0305176	-0.0305176	-0.0305176	0.0610352	-0.0610352	30.5176	0	-0.0305176	0	-0.0305176	-0.0305176
51.5	6.89697	7.44629	7.14111	7.14111	7.44629	6.95801	7.32422	6.5918	6.7749	6.95801	7.01904	-0.0610352	0	-0.0305176	0	0	-30.5176	-0.0305176	0.0305176	-0.0305176	-0.0305176	-0.0305176
51.6	6.89697	7.44629	7.14111	7.08008	7.38525	6.95801	7.26318	6.5918	6.7749	6.95801	6.95801	0.0305176	-0.0305176	-0.0915527	0.0305176	-0.0305176	-30.5176	0.0305176	0	-0.0305176	0	0
51.7	6.83594	7.44629	7.14111	7.01904	7.38525	6.89697	7.20215	6.5918	6.83594	7.01904	6.89697	0.0305176	-0.0610352	0.0305176	-0.0305176	0.0305176	-30.5176	-0.0305176	0	-0.0305176	-0.0305176	0
51.8	6.83594	7.44629	7.08008	7.08008	7.38525	6.95801	7.20215	6.65283	6.89697	7.01904	6.83594	0.0305176	0	-0.0305176	-0.0305176	0	-61.0352	-0.0305176	-0.0305176	0	0.0305176	0
51.9	6.83594	7.38525	7.08008	7.08008	7.38525	6.95801	7.20215	6.65283	6.89697	7.01904	6.83594	0	0	0	-0.0305176	0	-30.5176	0	-0.0610352	0	0	0.0305176
52	6.83594	7.32422	7.08008	7.08008	7.38525	6.95801	7.20215	6.65283	6.89697	6.95801	6.89697	-0.0305176	0	0	-0.0305176	-0.0305176	-30.5176	-0.0610352	0	0.0305176	-0.0305176	0
52.1	6.83594	7.32422	7.08008	7.08008	7.32422	6.89697	7.26318	6.71387	6.83594	7.01904	6.95801	-0.0305176	0	-0.0305176	0	-0.0305176	0	0	-0.0305176	0	0	0
52.2	6.7749	7.26318	7.14111	7.08008	7.32422	6.95801	7.26318	6.65283	6.83594	6.95801	7.01904	-0.0610352	0	-0.0305176	0	-0.0305176	0	-0.0305176	-0.0610352	0	-0.0610352	-0.0305176
52.3	6.83594	7.26318	7.20215	7.14111	7.32422	6.95801	7.26318	6.65283	6.83594	6.95801	7.08008	-0.0305176	-0.0305176	-0.0305176	0.0305176	0	-61.0352	0	-0.0305176	-0.0305176	-0.0305176	-0.0610352
52.4	6.83594	7.26318	7.20215	7.14111	7.26318	7.01904	7.26318	6.65283	6.95801	6.95801	7.14111	0	-0.0305176	0	0	0	0	0	-0.0305176	-0.0610352	-0.0305176	-0.0305176
52.5	6.89697	7.26318	7.20215	7.20215	7.20215	7.08008	7.26318	6.65283	7.01904	7.08008	7.26318	-0.0305176	0	-0.0305176	0	-0.0305176	-30.5176	-0.0610352	0	0	0.0305176	-0.0305176
52.6	6.95801	7.26318	7.14111	7.20215	7.20215	7.08008	7.26318	6.71387	7.01904	7.14111	7.26318	0	-0.0305176	0	-0.0305176	-0.0305176	-30.5176	0	-0.0305176	-0.0305176	0	-0.0305176
52.7	7.08008	7.26318	7.01904	7.20215	7.26318	7.14111	7.32422	6.7749	7.01904	7.14111	7.32422	-0.0305176	0	0	-0.0305176	-0.0305176	0	0.0305176	-0.0610352	0.0305176	-0.0305176	-0.0610352
52.8	7.14111	7.26318	6.95801	7.20215	7.38525	7.14111	7.38525	6.83594	7.08008	7.14111	7.32422	-0.0305176	0	-0.0305176	-0.0305176	0	0	0	-0.0305176	0.0610352	-0.0305176	-0.0305176
52.9	7.01904	7.26318	6.95801	7.20215	7.38525	7.14111	7.38525	6.95801	7.08008	7.14111	7.32422	0	0	-0.0610352	0	0.0305176	-30.5176	0	0	0	-0.0610352	-0.0610352
53	6.89697	7.26318	7.01904	7.20215	7.32422	7.14111	7.38525	7.01904	7.08008	7.20215	7.20215	0	0	-0.0915527	0.0305176	0.0305176	0	0	-0.0305176	0	-0.0610352	-0.0610352
53.1	6.83594	7.32422	7.08008	7.26318	7.20215	7.08008	7.32422	7.01904	7.01904	7.26318	7.14111	0	0	-0.0305176	-0.0305176	-0.0610352	-30.5176	0	0.0610352	-0.0305176	0	-0.0610352
53.2	6.83594	7.32422	7.20215	7.32422	7.14111	7.08008	7.32422	7.01904	7.01904	7.32422	7.01904	0	0	-0.0610352	0.0305176	0	-30.5176	-0.0610352	0.0305176	0	-0.0305176	-0.0610352
53.3	6.83594	7.32422	7.20215	7.38525	7.14111	7.14111	7.32422	6.83594	7.01904	7.38525	6.95801	0.0610352	0	0	-0.0305176	0	-30.5176	0	0	-0.0305176	0	0
53.4	6.95801	7.32422	7.20215	7.32422	7.14111	7.08008	7.32422	6.71387	7.01904	7.32422	6.89697	-0.0305176	0.0305176	-0.0305176	-0.0305176	0	0	-0.0305176	0	0	0.0305176	-0.0610352
53.5	6.95801	7.44629	7.26318	7.20215	7.20215	7.08008	7.32422	6.5918	7.08008	7.20215	6.83594	0.0610352	0.0305176	0.0305176	-0.0305176	0	-30.5176	0.0610352	-0.0305176	0	-0.0610352	-0.0305176
53.6	7.01904	7.50732	7.26318	7.01904	7.26318	7.08008	7.38525	6.5918	7.14111	7.14111	6.89697	0.0305176	0.0305176	-0.0305176	0.0305176	0.0305176	-30.5176	0.0305176	0	0	-0.0305176	-0.0610352
53.7	7.08008	7.56836	7.26318	6.89697	7.32422	7.14111	7.44629	6.5918	7.14111	7.01904	6.83594	0	0	-0.0305176	0	0	-61.0352	0.0305176	-0.0305176	0.0305176	-0.0305176	-0.0305176
53.8	7.08008	7.56836	7.26318	6.89697	7.26318	7.20215	7.50732	6.65283	7.01904	6.89697	6.83594	-0.0610352	0	-0.0610352	0.0305176	0	-30.5176	0	0.0610352	0	-0.0610352	-0.0610352
53.9	7.08008	7.44629	7.32422	6.89697	7.20215	7.20215	7.50732	6.71387	6.95801	6.95801	6.83594	0.0305176	-0.0305176	-0.0305176	0.0305176	0	0	0	0.0305176	0	-0.0305176	-0.0305176
54	7.08008	7.38525	7.38525	7.01904	7.14111	7.26318	7.44629	6.83594	6.89697	6.95801	6.7749	-0.0305176	0	-0.0610352	0	0.0305176	-30.5176	0	0	0	-0.0305176	-0.0610352
54.1	7.08008	7.32422	7.38525	7.08008	7.14111	7.26318	7.32422	6.95801	6.83594	7.01904	6.71387	0.0305176	-0.0305176	0	0	-0.0305176	30.5176	0	0	-0.0305176	0	-0.0610352
54.2	7.01904	7.38525	7.38525	7.20215	7.20215	7.32422	7.32422	7.01904	6.83594	7.01904	6.71387	0.0305176	0.0305176	0	-0.0305176	0.0305176	-30.5176	0.0305176	0	0	0	-0.0305176
54.3	6.95801	7.38525	7.38525	7.26318	7.26318	7.32422	7.32422	7.08008	6.89697	7.08008	6.65283	0.0305176	0.0305176	-0.0305176	0	-0.0305176	-30.5176	0	-0.0305176	0	-0.0305176	-0.0305176
54.4	6.95801	7.44629	7.38525	7.20215	7.32422	7.38525	7.32422	7.08008	6.95801	7.14111	6.65283	-0.0305176	0.0305176	-0.0305176	0	0.0305176	-61.0352	0.0305176	0.0305176	0	-0.0305176	-0.0610352
54.5	6.89697	7.44629	7.38525	7.08008	7.44629	7.44629	7.32422	7.01904	6.95801	7.20215	6.65283	0	0	-0.0305176	0	0	-30.5176	0.0305176	0	0	-0.0610352	-0.0610352
54.6	6.89697	7.44629	7.32422	7.01904	7.50732	7.38525	7.26318	7.01904	6.95801	7.20215	6.65283	0	0.0305176	-0.0610352	0.0305176	0	30.5176	0	0.0305176	0.0610352	-0.0610352	-0.0305176
54.7	6.89697	7.44629	7.26318	6.95801	7.56836	7.32422	7.26318	6.95801	7.01904	7.20215	6.71387	0	0	-0.0610352	0	0	-30.5176	0	0.0610352	-0.0305176	0	-0.0610352
54.8	6.89697	7.38525	7.20215	6.95801	7.56836	7.20215	7.14111	6.95801	7.01904	7.20215	6.83594	0	0	-0.0305176	0.0305176	0	0	0.0305176	0.0305176	-0.0305176	0	-0.0305176
54.9	6.83594	7.32422	7.14111	7.01904	7.56836	7.08008	7.14111	6.89697	6.95801	7.14111	6.89697	0	0	-0.0305176	0	0	-30.5176	-0.0305176	0	-0.0305176	-0.0305176	0
55	6.83594	7.26318	7.14111	7.01904	7.50732	7.01904	7.14111	6.89697	6.89697	7.08008	6.95801	0	0.0305176	0	0	0	-30.5176	0.0305176	-0.0305176	0	-0.0305176	0
55.1	6.89697	7.26318	7.14111	7.08008	7.38525	7.01904	7.20215	6.89697	6.83594	7.01904	7.01904	0	0.0610352	-0.0305176	0	0.0305176	-61.0352	0	-0.0305176	0.0305176	-0.0305176	0
55.2	6.95801	7.26318	7.20215	7.08008	7.26318	7.01904	7.26318	6.89697	6.7749	6.95801	7.08008	0.0305176	0.0305176	0	-0.0305176	0.0305176	-91.5527	0.0305176	0	-0.0305176	-0.0610352	-0.0305176
55.3	7.14111	7.32422	7.26318	7.01904	7.26318	7.14111	7.26318	6.89697	6.7749	6.83594	7.14111	0	0.0305176	-0.0305176	0	0.0305176	-30.5176	0.0305176	0	0.0305176	-0.0305176	-0.0610352
55.4	7.20215	7.44629	7.20215	6.95801	7.20215	7.26318	7.32422	6.89697	6.7749	6.83594	7.08008	-0.0305176	-0.0305176	-0.0305176	0	0	-30.5176	0	-0.0305176	0	-0.0915527	-0.0610352
55.5	7.20215	7.44629	7.14111	6.89697	7.26318	7.26318	7.32422	6.89697	6.7749	6.89697	7.08008	0	0.0305176	-0.0610352	0.0305176	-0.0305176	0	0	0.0305176	0	-0.0305176	-0.0305176
55.6	7.14111	7.44629	7.14111	6.89697	7.20215	7.26318	7.32422	6.89697	6.7749	7.01904	7.01904	-0.0305176	0	-0.0305176	0	0.0305176	0	0.0305176	0	-0.0305176	-0.0610352	-0.0915527
55.7	7.01904	7.44629	7.08008	6.89697	7.14111	7.26318	7.32422	6.89697	6.71387	7.14111	6.95801	0.0610352	-0.0305176	-0.0305176	-0.0305176	0	-30.5176	0.0305176	0	-0.0305176	-0.0305176	-0.0305176
55.8	6.95801	7.44629	7.14111	6.89697	7.14111	7.26318	7.38525	6.89697	6.7749	7.20215	6.89697	0.0610352	0.0305176	-0.0305176	-0.0305176	0	-61.0352	0	-0.0305176	0.0305176	-0.0305176	-0.0305176
55.9	6.95801	7.44629	7.14111	6.89697	7.14111	7.20215	7.32422	6.83594	6.83594	7.14111	6.89697	0.0305176	0.0610352	0.0305176	0	0.0305176	-61.0352	0	-0.0305176	0.0610352	-0.0610352	-0.0305176
56	7.01904	7.38525	7.26318	6.95801	7.20215	7.20215	7.32422	6.83594	6.89697	7.01904	6.89697	0	0.0610352	-0.0915527	0.0305176	0	-61.0352	0	-0.0305176	0.0610352	-0.0610352	-0.0305176
56.1	7.08008	7.32422	7.32422	7.08008	7.26318	7.14111	7.32422	6.83594	6.83594	6.95801	6.95801	-0.0305176	0.0305176	-0.0915527	0.0610352	0.0305176	-61.0352	0.0305176	0	0.0305176	-0.0915527	-0.0915527
56.2	7.14111	7.32422	7.50732	7.20215	7.26318	7.14111	7.38525	6.83594	6.83594	6.95801	6.95801	-0.0305176	0	-0.0305176	0.0305176	0	-30.5176	0	0.0305176	0	-0.0610352	-0.0915527
56.3	7.20215	7.38525	7.56836	7.32422	7.26318	7.20215	7.44629	6.83594	6.83594	6.95801	7.01904	-0.0305176	0	-0.0610352	0.0305176	0	-30.5176	0	0.0305176	-0.0305176	-0.0305176	-0.0610352
56.4	7.20215	7.44629	7.50732	7.32422	7.26318	7.26318	7.44629	6.7749	6.7749	6.95801	7.08008	-0.0305176	0	-0.0305176	0	0.0305176	0	0	0	0	-0.0305176	-0.0610352
56.5	7.14111	7.44629	7.44629	7.32422	7.26318	7.26318	7.44629	6.83594	6.7749	7.01904	7.08008	0.0305176	0	-0.0610352	0.0305176	-0.0305176	0	0	0	0	-0.0610352	-0.0610352
56.6	7.01904	7.50732	7.38525	7.26318	7.20215	7.20215	7.32422	6.83594	6.7749	7.01904	7.14111	0	0.0305176	-0.0305176	0.0610352	0.0305176	-30.5176	0.0610352	0	0.0305176	-0.0915527	-0.0610352
56.7	7.01904	7.50732	7.44629	7.26318	7.20215	7.08008	7.32422	6.83594	6.7749	7.01904	7.14111	-0.0305176	0.0305176	-0.0610352	0.0305176	0.0915527	-30.5176	0.0305176	0.0305176	0	-0.0610352	-0.0610352
56.8	7.01904	7.50732	7.44629	7.32422	7.20215	7.01904	7.38525	6.83594	6.83594	6.95801	7.14111	0	0	-0.0305176	0	0.0305176	-30.5176	0.0610352	0	0	-0.0610352	-0.0305176
56.9	7.01904	7.50732	7.44629	7.32422	7.14111	7.01904	7.50732	6.83594	6.89697	6.89697	7.08008	0.0305176	-0.0305176	-0.0610352	0	0.0305176	30.5176	0.0305176	0.0305176	0	-0.0305176	-0.0610352
57	7.01904	7.44629	7.44629	7.26318	7.14111	6.95801	7.56836	6.83594	6.89697	6.89697	7.01904	0.0305176	0	-0.0305176	0	0	-30.5176	-0.0305176	0	0	-0.0305176	-0.0305176
57.1	6.95801	7.38525	7.38525	7.20215	7.14111	7.01904	7.56836	6.83594	6.95801	6.89697	6.95801	0.0305176	0	-0.0305176	0	-0.0305176	0	-0.0305176	0.0305176	0	-0.0305176	-0.0915527
57.2	6.89697	7.32422	7.32422	7.08008	7.14111	6.95801	7.50732	6.89697	6.95801	6.95801	6.95801	0	0.0305176	-0.0610352	0.0305176	-0.0305176	-30.5176	0	0.0305176	0	-0.0305176	-0.0305176
57.3	6.83594	7.26318	7.32422	7.08008	7.14111	6.95801	7.44629	6.95801	6.95801	6.95801	6.95801	0	0	-0.0610352	0	0	-30.5176	0	0.0305176	0	-0.0305176	-0.0305176
57.4	6.83594	7.26318	7.32422	7.01904	7.14111	6.89697	7.38525	7.01904	6.95801	6.95801	7.01904	0	0.0305176	-0.0305176	-0.0305176	0.0610352	-61.0352	0.0305176	0	0	-0.0610352	-0.0305176
57.5	6.89697	7.20215	7.32422	7.08008	7.20215	6.95801	7.32422	6.95801	6.89697	6.95801	7.08008	0.0305176	0	-0.0610352	0	0.0610352	-30.5176	0	0	-0.0305176	-0.0305176	-0.0610352
57.6	6.89697	7.14111	7.32422	7.08008	7.26318	6.95801	7.26318	6.95801	6.83594	6.95801	7.01904	0.0305176	0	0	0	0.0305176	-30.5176	-0.0305176	0	0.0305176	-0.0305176	-0.0610352
57.7	6.89697	7.14111	7.32422	7.14111	7.32422	6.95801	7.26318	6.89697	6.71387	6.95801	6.95801	0	0.0610352	-0.0610352	0.0610352	0	-30.5176	0	0	0	-0.0305176	-0.0305176
57.8	6.95801	7.14111	7.26318	7.14111	7.32422	6.95801	7.20215	6.89697	6.71387	6.95801	6.95801	0	0.0305176	-0.0915527	0.0305176	-0.0305176	-30.5176	-0.0305176	0.0610352	0.0610352	-0.0305176	-0.0305176
57.9	6.95801	7.20215	7.26318	7.20215	7.26318	6.95801	7.20215	6.89697	6.7749	6.95801	6.95801	0	-0.0305176	-0.0305176	0	0.0305176	0	0.0610352	0.0305176	0	0	-0.0305176
58	-0.915527	0.183105	1.34277	2.74658	4.5166	7.01904	10.2539	11.9629	13.4888	14.8926	15.686	-100.098	-80.1086	-60.0891	-40.0085	-19.989	0	19.989	40.1001	60.0281	80.0476	100.037
58.1	-94.0552	-77.3926	-59.6313	-40.1611	-19.3481	7.08008	35.7056	58.1665	78.7964	97.7783	114.807	-100.128	-80.0476	-60.1196	-40.0391	-20.0195	-30.5176	19.989	40.0391	60.0586	80.0781	100.098
58.2	-285.828	-232.849	-178.162	-120.911	-62.6221	7.14111	80.9936	143.799	203.918	261.047	317.017	-100.128	-80.0476	-60.0891	-40.0391	-19.989	-30.5176	20.0195	40.0391	60.0891	80.0171	100.098
58.3	-478.882	-386.658	-293.457	-197.632	-102.112	7.14111	121.643	223.633	323.181	419.373	517.029	-100.098	-80.0781	-60.0586	-40.0085	-19.989	0	19.989	40.0696	60.0891	80.0476	100.037
58.4	-600.281	-481.567	-363.342	-242.798	-124.084	7.14111	143.372	269.043	392.822	513.733	638.489	-100.098	-80.0781	-60.1196	-40.0696	-19.989	30.5176	19.989	40.0085	60.0586	80.0476	100.128
58.5	-642.09	-512.756	-385.437	-255.859	-129.028	7.08008	147.339	280.273	411.804	541.077	675.293	-100.189	-80.0476	-60.1196	-40.0085	-20.0195	0	20.0195	40.0391	60.0586	80.0171	100.098
58.6	-632.507	-503.296	-377.441	-249.329	-124.207	7.01904	141.296	271.24	400.207	527.161	658.997	-100.189	-80.0781	-60.0891	-40.0696	-20.0195	30.5176	19.989	40.0696	60.0281	80.0476	100.067
58.7	-601.685	-477.539	-357.605	-235.535	-116.089	7.08008	132.385	255.31	377.563	497.803	622.375	-100.128	-80.1086	-60.0891	-40.0696	-20.0195	0	19.989	40.0696	60.0281	80.0476	100.098
58.8	-568.054	-450.256	-336.792	-221.619	-108.215	7.14111	124.084	239.746	354.98	468.079	584.9	-100.159	-80.0781	-60.0891	-40.0696	-20.0195	-30.5176	19.989	40.0085	60.0586	80.0476	100.067
58.9	-538.696	-427.063	-318.848	-209.839	-101.746	7.26318	117.432	226.929	336.121	443.298	553.284	-100.128	-80.0476	-60.1196	-40.0391	-20.0195	-61.0352	19.989	40.1001	60.0281	80.0476	100.037
59	-514.221	-408.081	-304.077	-200.195	-96.4966	7.32422	112.122	216.736	320.862	423.34	527.466	-100.098	-80.0781	-60.0891	-40.0696	-19.989	0	19.9585	39.978	60.0891	80.0781	100.128
59.1	-493.042	-391.968	-291.626	-191.956	-92.2852	7.26318	107.544	208.13	307.922	406.738	505.798	-100.098	-80.0476	-60.0891	-40.0696	-20.0195	-30.5176	19.989	40.0085	60.0891	80.0171	100.098
59.2	-473.755	-377.319	-280.518	-184.57	-88.562	7.08008	103.455	200.256	296.326	391.846	486.45	-100.128	-80.0476	-60.0586	-40.0391	-20.0195	0	19.989	40.0085	60.0586	80.0476	100.128
59.3	-455.688	-363.342	-270.081	-177.612	-85.144	6.89697	99.7314	192.932	285.645	377.747	468.384	-100.159	-80.0476	-60.0586	-40.0391	-20.0195	61.0352	20.0195	39.9475	60.0891	80.0171	100.098
59.4	-438.721	-349.915	-260.132	-170.898	-81.7871	6.83594	96.3745	185.974	275.513	364.136	451.538	-100.159	-80.0476	-60.0891	-40.0085	-20.05	-61.0352	20.0195	40.0696	59.9976	80.0171	100.037
59.5	-422.913	-336.975	-250.488	-164.49	-78.6743	6.83594	93.1396	179.321	265.93	350.891	435.73	-100.128	-80.0781	-60.0586	-40.0085	-20.0195	30.5176	19.989	40.0085	60.0281	80.0476	100.067
59.6	-407.959	-324.646	-241.272	-158.447	-75.6836	6.89697	90.1489	173.035	256.714	338.196	420.715	-100.159	-80.1086	-60.1196	-40.0391	-20.0195	0	20.0195	40.0696	60.0586	80.0476	100.067
59.7	-393.616	-313.049	-232.483	-152.649	-72.876	6.89697	87.2803	166.931	247.864	325.928	406.25	-100.128	-80.1086	-60.0891	-40.1001	-20.0195	-61.0352	19.989	40.0391	60.0281	80.0476	100.098
59.8	-379.761	-302.124	-224.121	-147.034	-70.1294	6.95801	84.5337	161.255	239.319	314.453	392.334	-100.098	-80.0476	-60.0586	-40.0696	-19.989	-30.5176	19.9585	39.978	60.0891	80.0476	100.098
59.9	-366.455	-291.809	-216.064	-141.663	-67.3828	7.01904	81.8481	155.823	231.14	303.65	378.845	-100.128	-80.0476	-60.0281	-40.0696	-20.0195	30.5176	19.989	40.0085	60.0281	80.0476	100.098
60	-353.699	-281.799	-208.374	-136.597	-64.7583	7.14111	79.2847	150.635	223.389	293.518	365.723	-100.159	-80.1086	-60.0586	-40.0085	-19.989	0	20.0195	40.0085	60.0586	80.0171	100.067
60.1	-341.431	-271.973	-200.989	-131.836	-62.1948	7.08008	76.7212	145.63	215.881	283.874	353.088	-100.128	-80.0781	-60.0586	-40.0085	-20.0195	30.5176	19.989	40.0391	60.0586	80.0171	100.037
60.2	-329.773	-262.329	-193.909	-127.258	-59.8144	6.95801	74.2187	140.747	208.618	274.597	341.003	-100.128	-80.0781	-60.0891	-40.0696	-20.0195	0	20.0195	40.0391	60.0281	80.0476	100.037
60.3	-318.848	-253.052	-187.195	-122.925	-57.4951	6.83594	71.8994	136.047	201.721	265.686	329.468	-100.098	-80.1086	-60.1196	-40.0696	-20.0195	0	19.989	40.0391	60.0891	80.0476	100.037
60.4	-308.472	-244.141	-180.786	-118.652	-55.2978	6.7749	69.7021	131.47	195.19	257.202	318.542	-100.128	-80.1086	-60.0891	-40.0391	-20.0195	0	19.989	40.0696	60.0281	80.0781	100.098
60.5	-298.645	-235.718	-174.683	-114.502	-53.2837	6.7749	67.6269	127.075	188.782	249.023	308.166	-100.128	-80.1392	-60.0586	-40.0696	-20.0195	-30.5176	19.989	40.0391	60.0891	80.0476	100.067
60.6	-289.124	-227.661	-168.884	-110.535	-51.3916	6.83594	65.7349	122.864	182.556	241.089	298.218	-100.098	-80.0781	-60.0586	-40.0696	-20.05	30.5176	19.989	40.0391	60.0891	80.0476	100.098
60.7	-279.785	-219.971	-163.452	-106.689	-49.5605	6.95801	63.9038	118.896	176.575	233.52	288.818	-100.128	-80.1086	-60.0586	-40.0391	-19.989	-30.5176	19.9585	39.978	60.0586	80.0171	100.067
60.8	-270.691	-212.585	-158.203	-102.966	-47.6685	7.01904	62.0728	115.234	170.959	226.196	279.785	-100.128	-80.0781	-60.0586	-40.0391	-20.0195	0	19.989	40.0085	60.1196	80.0476	100.098
60.9	-261.841	-205.444	-153.076	-99.3652	-45.8374	7.08008	60.3027	111.755	165.771	219.238	271.24	-100.159	-80.1392	-60.0891	-40.0391	-20.0195	30.5176	19.989	40.0085	60.0586	80.0171	100.067
61	-253.418	-198.73	-148.071	-95.8862	-44.1284	7.08008	58.5937	108.398	160.889	212.524	263.062	-100.159	-80.1392	-60.0891	-40.0391	-20.0195	0	19.9585	40.0391	60.0891	80.0476	100.098
61.1	-245.422	-192.383	-143.25	-92.5293	-42.4805	7.01904	57.0068	105.225	156.067	206.055	255.188	-100.159	-80.1392	-60.0891	-40.0696	-20.05	30.5176	19.9585	40.0391	60.0281	80.0781	100.098
61.2	-238.037	-186.462	-138.55	-89.2944	-40.9546	6.95801	55.4199	102.051	151.306	199.768	247.437	-100.189	-80.1392	-60.0586	-40.0696	-20.0195	0	19.9585	40.0085	60.0281	80.0476	100.098
61.3	-231.079	-180.786	-134.155	-86.1816	-39.4287	6.95801	54.0161	98.999	146.667	193.726	239.929	-100.128	-80.1392	-60.0586	-40.1001	-20.0195	30.5176	19.989	40.0391	60.0281	80.0476	100.098
61.4	-224.487	-175.232	-130.005	-83.2519	-37.9639	6.89697	52.7344	96.1304	142.212	187.866	232.727	-100.128	-80.1392	-60.0891	-40.1001	-20.0195	0	19.9585	40.0085	60.0281	80.0781	100.159
61.5	-218.018	-169.861	-126.038	-80.4443	-36.499	6.83594	51.5137	93.3227	138	182.312	225.891	-100.159	-80.1392	-60.0281	-40.0391	-20.0195	0	19.9585	40.0085	60.0281	80.0476	100.098
61.6	-211.67	-164.673	-122.253	-77.8809	-35.0952	6.7749	50.2319	90.6372	134.033	177.002	219.36	-100.128	-80.1086	-60.0891	-40.0696	-19.989	30.5176	19.989	39.978	60.0281	80.0171	100.098
61.7	-205.444	-159.729	-118.53	-75.4394	-33.7524	6.71387	48.9502	88.1348	130.31	171.997	213.074	-100.159	-80.0781	-60.0586	-40.1001	-20.05	0	19.9585	40.0085	60.0281	80.0476	100.067
61.8	-199.524	-155.029	-114.868	-73.1201	-32.5317	6.65283	47.6685	85.7544	126.648	167.358	207.092	-100.159	-80.1392	-60.0586	-40.1001	-20.05	0	19.928	40.0085	60.0281	80.0476	100.098
61.9	-193.848	-150.574	-111.45	-70.9839	-31.3721	6.65283	46.3867	83.5571	123.108	162.964	201.416	-100.159	-80.1697	-60.0891	-40.0696	-20.0806	30.5176	19.9585	40.0391	60.0281	80.0781	100.098
62	-188.416	-146.362	-108.154	-68.9087	-30.3345	6.65283	45.166	81.4209	119.69	158.813	195.923	-100.189	-80.1392	-60.0891	-40.1001	-20.05	30.5176	19.928	39.978	60.0281	80.0171	100.098
62.1	-183.166	-142.273	-104.98	-66.9556	-29.2358	6.65283	44.1284	79.3457	116.333	154.785	190.674	-100.159	-80.1392	-60.0891	-40.1306	-20.0806	0	20.0195	40.0391	60.0281	80.0476	100.159
62.2	-178.04	-138.306	-101.929	-65.1245	-28.1372	6.71387	43.0908	77.3315	113.159	150.879	185.547	-100.128	-80.1392	-60.0586	-40.1001	-20.0195	-30.5176	19.928	39.978	60.0281	80.0476	100.159
62.3	-173.157	-134.338	-98.999	-63.2324	-27.0996	6.83594	42.1753	75.3784	110.107	147.095	180.725	-100.189	-80.0781	-60.1196	-40.1001	-20.05	0	19.989	39.978	60.0586	80.0171	100.098
62.4	-168.518	-130.554	-96.1914	-61.3403	-26.062	6.89697	41.3208	73.4863	107.239	143.494	176.086	-100.128	-80.1392	-60.0281	-40.1001	-20.05	-30.5176	19.9585	39.978	59.9976	80.0781	100.128
62.5	-164.185	-126.953	-93.5059	-59.5093	-25.1465	6.95801	40.4663	71.6553	104.675	139.954	171.631	-100.159	-80.1392	-60.0586	-40.1001	-20.0195	30.5176	19.928	39.978	60.0281	80.0476	100.098
62.6	-160.095	-123.596	-90.9424	-57.8003	-24.292	6.89697	39.7339	69.9463	102.234	136.536	167.358	-100.128	-80.1086	-60.0891	-40.0696	-20.0806	-30.5176	19.9585	40.0391	59.9976	80.0171	100.128
62.7	-156.25	-120.361	-88.562	-56.0913	-23.5596	6.89697	38.9404	68.2373	99.7925	133.301	163.208	-100.159	-80.1392	-60.0891	-40.0696	-20.05	30.5176	19.928	40.0391	59.9976	80.1086	100.128
62.8	-152.649	-117.371	-86.2427	-54.5044	-22.7051	6.83594	38.269	66.6504	97.4121	130.188	159.241	-100.159	-80.1086	-60.0891	-40.1306	-20.05	-30.5176	19.9585	39.978	60.0281	80.0781	100.128
62.9	-149.17	-114.441	-83.9844	-52.9785	-22.0337	6.83594	37.4756	65.0635	95.1538	127.197	155.457	-100.159	-80.1086	-60.0891	-40.0696	-20.0806	0	19.9585	40.0085	60.0281	80.0781	100.159
63	-145.874	-111.572	-81.7871	-51.5137	-21.3623	6.7749	36.6821	63.5376	93.0176	124.268	151.855	-100.189	-80.0781	-60.0586	-40.1306	-20.0806	-30.5176	19.9585	39.9475	60.0281	80.0476	100.128
63.1	-142.578	-108.765	-79.7729	-50.0488	-20.6909	6.7749	35.9497	62.0728	91.0644	121.399	148.56	-100.159	-80.0781	-60.0281	-40.1001	-19.989	-30.5176	20.0195	39.978	59.967	80.0476	100.128
63.2	-139.343	-106.018	-77.8198	-48.7061	-20.0195	6.71387	35.2173	60.6689	89.1724	118.591	145.447	-100.128	-80.0781	-60.0586	-40.0391	-20.05	61.0352	19.9585	39.978	60.0281	80.0781	100.128
63.3	-136.169	-103.333	-75.9888	-47.4853	-19.4092	6.71387	34.5459	59.3262	87.2803	115.845	142.395	-100.22	-80.1086	-60.0891	-40.0391	-20.0806	0	19.9585	40.0391	60.0281	80.0476	100.128
63.4	-133.118	-100.769	-74.1577	-46.3257	-18.7988	6.71387	33.9966	58.0444	85.3882	113.159	139.404	-100.159	-80.1697	-60.0891	-40.0696	-20.0806	0	19.9585	40.0085	59.9976	80.0476	100.098
63.5	-130.188	-98.2666	-72.4487	-45.166	-18.1274	6.71387	33.5083	56.8237	83.5571	110.596	136.536	-100.159	-80.1392	-60.0281	-40.1001	-20.0806	-30.5176	19.989	40.0085	59.9976	80.0781	100.128
63.6	-127.502	-95.9473	-70.7397	-44.0674	-17.5781	6.7749	33.02	55.6641	81.8481	108.154	133.789	-100.189	-80.1392	-60.0586	-40.1001	-20.0806	30.5176	19.9585	39.978	60.0281	80.0781	100.098
63.7	-125	-93.75	-69.0918	-43.0298	-17.0288	6.7749	32.5317	54.5044	80.1392	105.896	131.226	-100.128	-80.1392	-60.0281	-40.1611	-20.0806	-30.5176	19.9585	39.9475	60.0281	80.1697	100.128
63.8	-122.681	-91.6138	-67.4438	-42.0532	-16.4795	6.71387	31.9214	53.4668	78.5522	103.821	128.784	-100.189	-80.1086	-60.0586	-40.0391	-20.05	0	19.989	39.978	60.0891	80.0171	100.159
63.9	-120.544	-89.5386	-65.979	-41.0156	-15.9912	6.7749	31.25	52.4292	77.0264	101.868	126.465	-100.128	-80.1086	-60.0586	-40.0696	-20.0806	0	19.989	39.978	60.0586	80.0476	100.098
64	-118.591	-87.5244	-64.5752	-40.0391	-15.564	6.83594	30.6396	51.4526	75.5615	99.9145	124.207	-100.159	-80.1392	-60.0281	-40.0696	-20.0195	30.5176	19.9585	40.0085	60.0281	80.0476	100.128
64.1	-116.76	-85.6934	-63.1714	-39.0625	-15.1367	6.89697	30.1514	50.415	74.1577	97.9004	122.009	-100.128	-80.1086	-60.0586	-40.1001	-20.05	30.5176	19.928	40.0085	60.0281	80.0781	100.098
64.2	-114.868	-84.0454	-61.8286	-38.0859	-14.7095	6.95801	29.7241	49.5605	72.8149	96.0083	119.873	-100.159	-80.1086	-60.0586	-40.0391	-20.05	30.5176	19.928	39.978	60.0281	80.0476	100.098
64.3	-112.976	-82.3975	-60.4858	-37.1704	-14.2212	6.89697	29.3579	48.645	71.4722	94.1162	117.798	-100.159	-80.1086	-60.0586	-40.0391	-20.0806	30.5176	19.9585	40.0085	59.967	80.0781	100.128
64.4	-111.206	-80.7495	-59.2041	-36.3159	-13.7939	6.83594	28.9917	47.8516	70.3125	92.2852	115.906	-100.128	-80.1392	-60.0891	-40.0696	-20.0806	30.5176	19.9585	40.0085	59.9976	80.0476	100.098
64.5	-109.619	-79.1626	-58.0444	-35.5225	-13.3057	6.83594	28.5645	47.0581	69.2139	90.5762	114.014	-100.128	-80.1392	-60.0586	-40.1001	-20.05	0	19.989	40.0085	60.0281	80.0781	100.098
64.6	-108.093	-77.5757	-56.9458	-34.729	-12.9395	6.89697	28.1982	46.3257	68.2983	88.9282	112.183	-100.189	-80.1697	-60.0586	-40.1306	-19.989	-30.5176	19.989	39.978	60.0281	80.0476	100.128
64.7	-106.628	-76.1108	-55.9082	-34.0576	-12.5732	7.01904	27.771	45.5933	67.3828	87.4634	110.413	-100.189	-80.1392	-60.0281	-40.1001	-19.989	0	20.0195	39.978	60.0586	80.0781	100.128
64.8	-105.103	-74.707	-54.8096	-33.4473	-12.207	7.08008	27.4658	44.8608	66.5283	86.0596	108.826	-100.159	-80.1392	-60.0586	-40.0696	-20.05	30.5176	19.9585	39.917	60.0281	80.1086	100.159
64.9	-103.577	-73.3643	-53.833	-32.8979	-11.9019	7.01904	27.2217	44.1895	65.6128	84.6558	107.239	-100.189	-80.1086	-60.0586	-40.0696	-20.0806	0	19.9585	39.978	60.0586	80.0476	100.128
65	-102.051	-72.0215	-52.8564	-32.2876	-11.5967	6.89697	26.9165	43.457	64.6973	83.313	105.835	-100.189	-80.0781	-60.0891	-40.0696	-20.0806	-30.5176	19.928	40.0391	60.0281	80.0781	100.128
65.1	-100.769	-70.7397	-51.9409	-31.6772	-11.2915	6.83594	26.6724	42.7246	63.7207	82.0312	104.37	-100.159	-80.1086	-60.1196	-40.0696	-20.0195	-30.5176	19.928	40.0391	60.0281	80.0781	100.128
65.2	-99.6094	-69.519	-51.0864	-31.0669	-10.9863	6.71387	26.3672	41.9922	62.8052	80.8716	102.905	-100.159	-80.1392	-60.0891	-40.0696	-20.05	-30.5176	19.9585	40.0391	59.9976	80.0781	100.128
65.3	-98.5718	-68.4204	-50.293	-30.5176	-10.6812	6.71387	26.001	41.3818	61.8896	79.7729	101.44	-100.159	-80.1697	-60.0586	-40.1001	-20.0806	-30.5176	20.0195	40.0085	60.0281	80.0781	100.159
65.4	-97.5342	-67.3828	-49.5605	-29.9072	-10.3149	6.71387	25.6958	40.8936	61.1572	78.6743	100.037	-100.098	-80.1392	-60.0586	-40.1001	-20.0806	0	19.989	39.9475	60.0586	80.0476	100.159
65.5	-96.5576	-66.3452	-48.8892	-29.2969	-9.94873	6.83594	25.3906	40.4663	60.4248	77.5757	98.5718	-100.159	-80.0781	-60.0891	-40.0696	-20.0195	0	20.0195	39.9475	60.0281	80.0781	100.098
65.6	-95.6421	-65.3686	-48.1567	-28.7476	-9.58252	6.89697	25.1465	39.978	59.6924	76.5991	97.29	-100.159	-80.0781	-60.0586	-40.0696	-20.05	0	19.989	39.978	60.0281	80.0476	100.098
65.7	-94.8486	-64.4531	-47.4243	-28.2593	-9.21631	6.95801	24.9634	39.4897	59.021	75.5615	96.0693	-100.159	-80.1392	-60.1196	-40.0696	-20.0195	0	19.9585	40.0085	59.9976	80.0781	100.128
65.8	-93.9941	-63.6597	-46.6919	-27.771	-9.0332	6.89697	24.6582	39.0015	58.3496	74.585	94.9097	-100.159	-80.1392	-60.0891	-40.0696	-20.05	30.5176	19.928	40.0085	59.9976	80.0781	100.098
65.9	-93.1396	-62.8662	-46.0205	-27.4048	-8.8501	6.83594	24.4141	38.5132	57.6782	73.6694	93.811	-100.189	-80.1392	-60.0891	-40.1001	-20.0806	0	19.989	40.0085	60.0281	80.0476	100.128
66	-92.2852	-62.1948	-45.3491	-27.0996	-8.66699	6.83594	24.1699	38.0859	57.0068	72.6929	92.7734	-100.159	-80.1392	-60.0891	-40.1306	-20.05	-30.5176	19.989	39.978	59.9976	80.0781	100.128
66.1	-91.4307	-61.4624	-44.7388	-26.7944	-8.42285	6.7749	23.9868	37.7197	56.3965	71.8384	91.8579	-100.128	-80.1392	-60.1196	-40.1306	-20.05	-30.5176	19.9585	40.0085	59.9976	80.0476	100.098
66.2	-90.5762	-60.791	-44.1284	-26.4282	-8.17871	6.7749	23.8037	37.3535	55.8472	70.9839	91.0644	-100.128	-80.1086	-60.0586	-40.1001	-20.0195	-30.5176	19.9585	39.978	60.0891	80.0781	100.128
66.3	-89.7827	-60.1807	-43.5181	-25.9399	-7.93457	6.7749	23.6206	36.9873	55.3589	70.1904	90.271	-100.159	-80.0781	-60.0281	-40.0696	-20.0195	-61.0352	20.0195	40.0085	60.0281	80.0476	100.128
66.4	-88.9893	-59.5703	-42.9687	-25.5127	-7.8125	6.83594	23.4375	36.5601	54.8096	69.458	89.3555	-100.159	-80.0781	-60.0586	-40.1001	-20.0195	30.5176	19.9585	39.978	60.0281	80.0476	100.128
66.5	-88.3179	-58.96	-42.4805	-25.1465	-7.62939	6.89697	23.3765	36.1328	54.1992	68.7256	88.501	-100.189	-80.1392	-60.0891	-40.0696	-20.0806	-30.5176	19.9585	39.978	60.0281	80.0171	100.098
66.6	-87.7075	-58.2886	-41.9922	-24.8413	-7.50732	7.01904	23.2544	35.7666	53.7109	68.0542	87.7075	-100.159	-80.0781	-60.0586	-40.1001	-20.0806	-30.5176	19.9585	40.0391	60.0281	80.0476	100.067
66.7	-87.2192	-57.6172	-41.4429	-24.6582	-7.38525	7.08008	23.0713	35.4614	53.3447	67.3828	86.9751	-100.128	-80.1392	-60.0891	-40.1306	-20.05	-30.5176	19.928	40.0085	59.9976	80.0476	100.128
66.8	-86.6699	-56.9458	-40.9546	-24.4141	-7.20215	7.08008	22.8882	35.1562	53.0395	66.7725	86.2427	-100.159	-80.1086	-60.0891	-40.1001	-20.05	0	19.9585	40.0085	60.0281	80.0476	100.098
66.9	-85.9375	-56.3354	-40.3442	-24.231	-7.01904	7.08008	22.644	34.8511	52.6733	66.1621	85.5102	-100.159	-80.1697	-60.0281	-40.0696	-20.0806	-61.0352	19.9585	40.0085	60.0586	80.0781	100.128
67	-85.144	-55.7861	-39.856	-23.9868	-6.83594	7.08008	22.522	34.5459	52.3682	65.6128	84.7778	-100.128	-80.1086	-60.0281	-40.1001	-20.0195	-30.5176	19.9585	39.978	60.0586	80.0476	100.128
67.1	-84.4116	-55.2368	-39.3677	-23.7427	-6.7749	7.01904	22.3389	34.2407	52.0019	65.0635	84.1064	-100.159	-80.0781	-60.0586	-40.0391	-20.0195	-30.5176	19.989	39.9475	60.0891	80.0476	100.128
67.2	-83.7402	-54.8096	-39.0015	-23.4375	-6.65283	6.95801	22.2168	33.8745	51.6357	64.6362	83.4961	-100.098	-80.0781	-60.0586	-40.0391	-20.0195	0	19.9585	40.0085	60.0586	80.0476	100.067
67.3	-83.1909	-54.3213	-38.6353	-23.1323	-6.53076	6.95801	22.1558	33.5693	51.2695	64.27	83.0078	-100.098	-80.0476	-60.0891	-40.0391	-20.05	-30.5176	19.9585	40.0391	60.0281	80.0476	100.098
67.4	-82.7637	-53.894	-38.3911	-22.8882	-6.40869	6.89697	21.9727	33.1421	50.9644	63.9648	82.5195	-100.128	-80.1086	-60.0891	-40.0696	-20.0195	-30.5176	19.9585	40.0085	60.0281	80.0476	100.037
67.5	-82.4585	-53.5278	-38.208	-22.7051	-6.34766	6.83594	21.7285	32.7759	50.6592	63.5376	82.0312	-100.159	-80.1392	-60.0891	-40.1001	-20.0195	0	19.989	40.0391	60.0586	80.0476	100.098
67.6	-82.0312	-53.0395	-37.9028	-22.3389	-6.28662	6.7749	21.5454	32.4707	50.354	63.0493	81.543	-100.159	-80.1392	-60.1196	-40.0696	-20.05	0	19.989	40.0696	60.0281	80.0781	100.037
67.7	-81.604	-52.5513	-37.5977	-22.0337	-6.10352	6.83594	21.4844	32.3486	50.1709	62.6221	81.0547	-100.159	-80.0781	-60.0281	-40.0696	-20.05	0	19.9585	40.0391	60.0586	80.0781	100.098
67.8	-81.1157	-52.124	-37.2314	-21.8506	-5.92041	6.89697	21.4233	32.2876	49.9268	62.3169	80.6274	-100.098	-80.1086	-60.0281	-40.0391	-20.0195	0	20.0195	40.0085	60.0891	80.0476	100.098
67.9	-80.6274	-51.7578	-36.9263	-21.7285	-5.7373	6.95801	21.3623	32.1655	49.6826	62.0117	80.3223	-100.159	-80.0781	-60.0586	-40.0696	-20.0195	0	20.05	40.0391	60.0891	80.0171	100.128
68	-80.1392	-51.4526	-36.5601	-21.6675	-5.61523	7.01904	21.3013	31.9214	49.4995	61.7065	80.0171	-100.128	-80.1086	-60.0586	-40.0391	-19.9585	-30.5176	19.989	40.0085	60.0586	80.0171	100.067
68.1	-79.6509	-51.1475	-36.1938	-21.5454	-5.5542	6.95801	21.1792	31.6772	49.3164	61.4014	79.7729	-100.128	-80.1086	-60.0891	-40.0085	-19.989	30.5176	19.989	40.0696	60.0586	80.0476	100.098
68.2	-79.2847	-50.7812	-35.8276	-21.4844	-5.49316	6.95801	21.0571	31.311	49.0723	61.0962	79.5288	-100.159	-80.0781	-60.0891	-40.1001	-19.989	30.5176	19.9585	40.0085	60.0891	80.0171	100.037
68.3	-79.0405	-50.415	-35.5225	-21.3013	-5.37109	6.95801	21.0571	31.0669	48.7671	60.852	79.3457	-100.128	-80.1392	-60.0891	-40.0696	-20.0195	0	19.9585	40.0391	60.0281	80.0476	100.067
68.4	-78.7964	-49.9878	-35.2173	-21.1182	-5.31006	6.95801	20.9961	30.8838	48.4619	60.6689	79.1626	-100.159	-80.1086	-60.0891	-40.0696	-20.0195	0	19.9585	40.0391	60.0586	80.0781	100.098
68.5	-78.5522	-49.6216	-34.9121	-20.9961	-5.18799	6.95801	20.9351	30.8228	48.2788	60.4858	79.0405	-100.159	-80.1086	-60.0891	-40.1001	-20.05	30.5176	20.0195	39.978	60.0586	80.0476	100.098
68.6	-78.3081	-49.2554	-34.6069	-20.813	-5.12695	6.95801	20.813	30.8228	48.0957	60.3027	78.8574	-100.159	-80.1392	-60.0891	-40.0696	-20.0195	0	19.989	40.0085	60.0281	80.0476	100.128
68.7	-78.064	-48.9502	-34.3018	-20.6299	-5.06592	6.89697	20.6909	30.7007	47.9736	60.0586	78.7964	-100.128	-80.0781	-60.0586	-40.0696	-20.0195	-30.5176	20.0195	39.978	60.0586	80.0171	100.098
68.8	-77.8809	-48.584	-34.1187	-20.4468	-4.94385	6.83594	20.5688	30.5786	47.8516	59.8144	78.6743	-100.128	-80.1086	-60.0891	-40.0391	-19.989	-30.5176	19.989	40.0696	60.0586	80.0171	100.098
68.9	-77.7588	-48.3398	-33.8745	-20.2026	-4.82178	6.7749	20.4468	30.3345	47.7905	59.5703	78.5522	-100.128	-80.1392	-60.0891	-40.0696	-20.0195	30.5176	19.989	40.0391	60.0586	80.0171	100.067
69	-77.5146	-48.0957	-33.6914	-19.9585	-4.76074	6.7749	20.3247	30.0903	47.6074	59.2651	78.4302	-100.098	-80.1392	-60.1196	-40.0696	-20.0195	30.5176	19.928	40.0085	60.0281	80.0476	100.037
69.1	-77.3926	-47.8516	-33.4473	-19.7144	-4.69971	6.7749	20.2026	29.9072	47.4243	59.021	78.3081	-100.128	-80.1086	-60.0891	-40.0391	-20.0195	0	19.9585	40.0696	60.0281	80.0476	100.037
69.2	-77.2095	-47.6685	-33.2642	-19.4702	-4.69971	6.7749	20.2026	29.7852	47.1802	58.8379	78.064	-100.159	-80.0781	-60.0891	-40.0696	-20.0195	0	19.989	40.0391	60.0281	80.0476	100.128
69.3	-77.0874	-47.4853	-33.02	-19.2871	-4.63867	6.71387	20.1416	29.6631	46.875	58.7158	77.8809	-100.128	-80.1086	-60.0281	-40.0696	-20.0195	0	19.989	40.0391	60.0586	80.0781	100.098
69.4	-76.9043	-47.3022	-32.8979	-19.104	-4.5166	6.71387	20.0806	29.541	46.5698	58.5937	77.7588	-100.159	-80.1392	-60.0586	-40.1001	-20.0195	-30.5176	20.0195	39.978	60.0586	80.0781	100.098
69.5	-76.7822	-47.0581	-32.7148	-18.9819	-4.45557	6.7749	19.9585	29.3579	46.3257	58.4106	77.5757	-100.128	-80.0476	-60.0586	-40.0085	-19.989	-30.5176	20.0195	40.0391	60.0586	80.0476	100.098
69.6	-76.5991	-46.814	-32.5317	-18.8599	-4.39453	6.89697	19.7754	29.1748	46.0815	58.1665	77.5146	-100.128	-80.0476	-60.0891	-40.0696	-20.0195	-30.5176	20.0195	40.0085	60.0586	80.0476	100.098
69.7	-76.477	-46.5698	-32.3486	-18.7378	-4.27246	6.95801	19.5923	28.9307	45.8374	57.9834	77.3926	-100.128	-80.0781	-60.0891	-40.0391	-19.989	30.5176	19.9585	40.0696	60.0891	80.0476	100.098
69.8	-76.2329	-46.3257	-32.1655	-18.6157	-4.21143	6.95801	19.5312	28.8086	45.6543	57.8003	77.2705	-100.128	-80.1086	-60.0891	-40.0696	-20.0195	0	19.989	40.0391	60.0586	80.0781	100.098
69.9	-76.0498	-46.2036	-31.9824	-18.5547	-4.21143	7.01904	19.4702	28.7476	45.4102	57.6172	77.1484	-100.159	-80.0476	-60.0891	-40.0391	-20.0195	0	19.9585	40.0085	60.0891	80.0781	100.037
70	-75.8667	-46.0205	-31.8603	-18.4937	-4.21143	7.01904	19.4702	28.6255	45.227	57.4341	76.9653	-100.159	-80.1086	-60.0586	-40.0696	-20.05	0	19.989	40.0391	60.0281	80.0781	100.098
70.1	-75.5615	-45.8374	-31.7383	-18.4937	-4.27246	7.01904	19.5312	28.5034	45.0439	57.1899	76.8433	-100.098	-80.0781	-60.0586	-40.0391	-20.0195	-30.5176	19.989	40.0391	60.0586	80.0476	100.098
70.2	-75.3784	-45.7153	-31.5552	-18.3716	-4.27246	6.95801	19.5923	28.4424	44.8608	57.0068	76.6602	-100.128	-80.1697	-60.0891	-40.0696	-20.0195	-30.5176	20.05	40.0391	60.0281	80.0781	100.128
70.3	-75.2563	-45.6543	-31.3721	-18.3105	-4.3335	7.01904	19.5923	28.3203	44.7388	56.8848	76.477	-100.128	-80.0781	-60.0586	-40.0085	-20.0195	30.5176	19.9585	40.0391	60.1196	80.0781	100.067
70.4	-75.1953	-45.5322	-31.189	-18.1885	-4.27246	7.08008	19.5312	28.2593	44.6167	56.7017	76.2939	-100.098	-80.0781	-60.0586	-40.0696	-19.989	0	19.989	40.0391	60.0891	80.0476	100.067
70.5	-75.1343	-45.3491	-31.0669	-18.1274	-4.21143	7.14111	19.4092	28.1372	44.6167	56.5186	76.0498	-100.128	-80.1086	-60.0281	-40.0085	-20.0195	30.5176	19.9585	40.0696	60.1196	80.0476	100.067
70.6	-75.0122	-45.166	-31.0059	-18.0664	-4.15039	7.14111	19.3481	28.1372	44.5557	56.4575	75.8057	-100.128	-80.0476	-60.1196	-40.0391	-20.0195	30.5176	19.9585	40.0391	60.0586	80.0476	100.067
70.7	-74.7681	-45.0439	-30.8838	-18.0054	-4.02832	7.08008	19.3481	28.0762	44.4336	56.3354	75.5615	-100.159	-80.0781	-60.0891	-40.0696	-19.989	0	20.0195	40.0696	60.0586	80.1086	100.098
70.8	-74.4629	-44.8608	-30.7617	-17.8833	-3.90625	7.01904	19.2871	28.0151	44.3115	56.3354	75.3174	-100.098	-80.0781	-60.0586	-40.0696	-20.0195	0	20.0195	40.0391	60.0586	80.0476	100.098
70.9	-74.1577	-44.7388	-30.6396	-17.7002	-3.78418	7.01904	19.2261	27.9541	44.1284	56.3354	75.1953	-100.128	-80.0781	-60.0891	-40.0696	-20.0195	-30.5176	20.0195	40.0696	60.0891	80.0781	100.067
71	-73.9136	-44.6777	-30.5786	-17.5171	-3.78418	7.01904	19.165	27.8931	44.0063	56.3354	75.1343	-100.067	-80.1086	-60.0586	-40.0391	-19.989	-30.5176	20.05	40.0391	60.0586	80.0781	100.128
71.1	-73.7305	-44.6167	-30.5176	-17.395	-3.78418	7.01904	19.2261	27.771	43.9453	56.3354	75.0122	-100.098	-80.0781	-60.0891	-40.0391	-19.9585	-61.0352	20.0195	40.0085	60.0891	80.0476	100.098
71.2	-73.6084	-44.4946	-30.4565	-17.2729	-3.78418	7.01904	19.2261	27.6489	43.8232	56.3354	74.8291	-100.128	-80.0781	-60.0586	-39.978	-20.0195	0	19.989	40.0696	60.0586	80.0476	100.037
71.3	-73.4863	-44.3726	-30.3955	-17.2119	-3.78418	7.08008	19.2261	27.5269	43.7012	56.3354	74.707	-100.128	-80.0476	-60.0891	-40.0085	-20.0195	30.5176	19.989	40.0696	60.0586	80.0171	100.037
71.4	-73.3032	-44.1284	-30.2734	-17.1509	-3.72314	7.14111	19.165	27.4048	43.5181	56.3354	74.646	-100.067	-80.0476	-60.0281	-40.0391	-19.989	-61.0352	20.0195	40.1001	60.0586	80.0476	100.037
71.5	-73.1811	-43.8843	-30.2124	-17.1509	-3.72314	7.14111	19.104	27.2827	43.396	56.3965	74.585	-100.128	-80.0781	-60.0891	-40.0391	-20.05	30.5176	19.989	40.0391	60.0891	80.0476	100.098
71.6	-72.998	-43.7012	-30.2124	-17.0898	-3.72314	7.20215	19.043	27.1606	43.335	56.4575	74.585	-100.098	-80.0781	-60.0891	-40.0391	-20.0195	0	19.9585	40.0085	60.0891	80.0476	100.067
71.7	-72.8149	-43.5791	-30.2734	-17.0288	-3.66211	7.14111	19.043	27.0996	43.2739	56.5186	74.5239	-100.098	-80.0781	-60.0891	-40.0085	-20.0195	0	20.0195	40.0391	60.0891	80.0171	100.067
71.8	-72.6929	-43.5181	-30.3345	-16.9067	-3.60107	7.14111	19.104	27.0386	43.335	56.4575	74.5239	-100.067	-80.0781	-60.0281	-40.0696	-19.989	0	20.0195	40.0391	60.1501	80.0171	100.037
71.9	-72.5098	-43.5181	-30.3955	-16.7847	-3.54004	7.08008	19.104	26.9775	43.335	56.4575	74.3408	-100.067	-80.0476	-60.0891	-39.978	-19.9585	-30.5176	20.0195	40.0391	60.0891	80.0476	100.098
72	-72.3877	-43.5791	-30.3955	-16.7236	-3.41797	7.08008	19.043	26.9775	43.2739	56.3354	74.2798	-100.098	-80.0171	-60.0891	-40.0391	-20.0195	0	19.989	40.0085	60.0891	80.0476	100.067
72.1	-72.2046	-43.5791	-30.3345	-16.6016	-3.35693	7.08008	18.9819	26.9165	43.1519	56.2744	74.2187	-100.128	-80.0171	-60.1196	-39.978	-19.989	0	19.989	40.0696	60.0891	80.0171	100.098
72.2	-72.0825	-43.5791	-30.2734	-16.4795	-3.35693	7.08008	18.9209	26.9165	43.0908	56.2134	74.1577	-100.128	-80.0781	-60.1196	-40.0085	-20.0195	0	20.0195	40.0085	60.0586	80.0476	100.037
72.3	-72.0215	-43.5181	-30.1514	-16.4185	-3.41797	7.08008	18.8599	26.9165	42.9687	56.1523	73.9746	-100.128	-80.1086	-60.1196	-40.0391	-20.0195	0	20.05	40.0391	60.0891	80.0476	100.067
72.4	-72.0825	-43.396	-30.0293	-16.3574	-3.35693	7.08008	18.8599	26.8555	42.9077	56.0913	73.7305	-100.128	-80.0781	-60.0891	-40.0391	-20.0195	30.5176	20.05	40.0696	60.1196	80.0781	100.067
72.5	-72.0825	-43.2739	-29.9683	-16.2354	-3.41797	7.08008	18.8599	26.8555	42.8467	55.9692	73.4253	-100.098	-80.0476	-60.1196	-40.0391	-19.989	0	20.05	40.0696	60.0891	80.0476	100.037
72.6	-72.0825	-43.1519	-29.9072	-16.1743	-3.41797	7.14111	18.8599	26.8555	42.7246	55.9082	73.2422	-100.159	-80.0781	-60.0891	-40.0391	-19.9585	0	20.0195	39.978	60.0891	80.0781	100.098
72.7	-71.9604	-43.0298	-29.9072	-16.1133	-3.41797	7.14111	18.9209	26.7944	42.6025	55.9082	73.1201	-100.098	-80.0476	-60.0891	-40.0085	-19.989	-30.5176	20.0195	40.0391	60.0891	80.0171	100.098
72.8	-71.8994	-42.7856	-29.9072	-16.1743	-3.35693	7.14111	18.9209	26.7334	42.4805	55.9692	73.1201	-100.098	-80.0476	-60.1196	-40.0085	-20.0195	0	19.989	40.0391	60.0281	80.0476	100.006
72.9	-71.7773	-42.6025	-29.9072	-16.1743	-3.35693	7.08008	18.8599	26.6113	42.2974	55.9082	73.1201	-100.098	-80.0476	-60.0891	-40.0696	-19.989	0	19.989	40.0696	60.0891	80.0476	100.037
73	-71.7163	-42.4805	-29.8462	-16.1133	-3.41797	7.01904	18.7988	26.4893	42.1753	55.9082	73.1201	-100.128	-80.0476	-60.0891	-40.0391	-19.989	30.5176	20.0195	40.1001	60.0891	80.0476	100.037
73.1	-71.7163	-42.4194	-29.7852	-16.0522	-3.479	6.95801	18.7988	26.4282	41.9922	55.7861	73.1201	-100.067	-80.0781	-60.0891	-40.0391	-20.0195	30.5176	19.989	40.0391	60.0586	80.0781	100.067
73.2	-71.7163	-42.3584	-29.7241	-15.9302	-3.54004	6.95801	18.8599	26.3672	41.8091	55.7251	73.0591	-100.098	-80.1086	-60.0891	-40.0391	-20.0195	0	20.0195	40.0696	60.0586	80.0476	100.098
73.3	-71.7163	-42.3584	-29.6631	-15.8081	-3.54004	6.95801	18.8599	26.4282	41.748	55.603	73.1201	-100.098	-80.0476	-60.0586	-40.0391	-20.0195	-30.5176	20.0195	40.0696	60.0586	80.0781	100.067
73.4	-71.7163	-42.2974	-29.6631	-15.7471	-3.60107	6.95801	18.7988	26.3672	41.626	55.542	73.1201	-100.098	-80.0781	-60.1196	-40.0391	-20.0195	0	20.0195	40.0391	60.0891	80.0781	100.098
73.5	-71.7163	-42.1753	-29.602	-15.686	-3.66211	7.01904	18.7378	26.3062	41.626	55.4199	73.1811	-100.098	-80.0476	-60.0891	-40.0391	-20.0195	0	19.989	40.0696	60.0891	80.0781	100.098
73.6	-71.6553	-42.1143	-29.541	-15.686	-3.72314	7.01904	18.7378	26.1841	41.5649	55.3589	73.1811	-100.098	-80.0781	-60.0586	-40.0085	-19.9585	30.5176	19.9585	40.0696	60.0891	80.0476	100.098
73.7	-71.5332	-41.9922	-29.4189	-15.625	-3.72314	7.01904	18.7378	26.062	41.5649	55.2978	73.1811	-100.128	-80.0476	-60.0891	-40.0085	-19.989	61.0352	20.05	40.1001	60.0891	80.0476	100.098
73.8	-71.4111	-41.9922	-29.3579	-15.686	-3.66211	7.01904	18.6768	26.001	41.5649	55.1758	73.0591	-100.067	-80.0781	-60.1196	-40.0391	-19.989	30.5176	19.989	40.0391	60.0891	80.0476	100.067
73.9	-71.3501	-42.0532	-29.2969	-15.686	-3.60107	7.08008	18.5547	26.001	41.626	54.9927	72.937	-100.098	-80.1086	-60.0891	-40.0391	-20.05	0	20.0195	40.0696	60.0586	80.0781	100.067
74	-71.3501	-42.2363	-29.2358	-15.686	-3.479	7.08008	18.4326	26.001	41.687	54.8706	72.8149	-100.189	-80.0781	-60.1196	-40.0391	-20.0195	-30.5176	19.989	40.1001	60.0586	80.1086	100.067
74.1	-71.3501	-42.4194	-29.2358	-15.686	-3.41797	7.14111	18.3716	25.9399	41.8091	54.7485	72.876	-100.128	-80.0781	-60.1196	-40.0696	-19.989	30.5176	19.989	40.0696	60.0586	80.0781	100.067
74.2	-71.2891	-42.5415	-29.1748	-15.686	-3.41797	7.14111	18.3716	25.8789	41.8701	54.6265	72.876	-100.098	-80.0781	-60.0586	-40.1001	-19.9585	30.5176	19.989	40.0391	60.0281	80.0781	100.067
74.3	-71.167	-42.6636	-29.0527	-15.625	-3.35693	7.14111	18.3716	25.8789	41.8701	54.5044	72.7539	-100.128	-80.0476	-60.0891	-40.0696	-19.9585	61.0352	20.0195	40.0391	60.0586	80.0476	100.128
74.4	-71.0449	-42.7246	-28.9917	-15.564	-3.2959	7.08008	18.4326	25.9399	41.8091	54.3213	72.6318	-100.128	-80.0476	-60.0891	-40.0696	-20.0195	0	19.9585	40.0391	60.0586	80.0171	100.067
74.5	-70.8618	-42.7246	-28.9307	-15.5029	-3.2959	7.01904	18.4937	26.001	41.687	54.1992	72.4487	-100.159	-80.0781	-60.0586	-40.0391	-20.0806	0	19.9585	40.0696	60.0586	80.0476	100.067
74.6	-70.7397	-42.7856	-28.8086	-15.4419	-3.17383	7.01904	18.4937	26.001	41.626	54.1382	72.2046	-100.128	-80.0781	-60.0281	-40.0696	-20.0195	0	19.989	40.0696	60.0586	80.0781	100.067
74.7	-70.5566	-42.7856	-28.8086	-15.3809	-3.11279	7.08008	18.6157	25.9399	41.5649	54.0771	71.9604	-100.159	-80.0781	-60.0891	-40.0696	-20.0195	30.5176	19.9585	40.0391	60.1196	80.0781	100.098
74.8	-70.4346	-42.6636	-28.7476	-15.4419	-2.99072	7.14111	18.6768	25.8179	41.5649	54.0161	71.7163	-100.159	-80.0781	-60.0891	-40.0391	-20.05	0	19.989	40.0085	60.0281	80.0476	100.067
74.9	-70.3735	-42.6025	-28.7476	-15.4419	-2.92969	7.14111	18.6768	25.7568	41.5649	53.9551	71.6553	-100.159	-80.1086	-60.0586	-40.0391	-20.0195	0	19.989	40.0391	59.9976	80.0476	100.098
75	-70.4346	-42.5415	-28.8086	-15.5029	-2.92969	7.14111	18.5547	25.6348	41.5039	53.894	71.5942	-100.159	-80.1086	-60.0586	-40.0696	-19.989	0	19.989	40.0085	60.0281	80.0781	100.098
75.1	-70.4346	-42.4194	-28.8086	-15.564	-2.99072	7.08008	18.4937	25.6348	41.5039	53.894	71.4111	-100.159	-80.0781	-60.0586	-40.0391	-19.989	0	20.0195	40.0085	60.0891	80.0171	100.128
75.2	-70.4346	-42.4194	-28.8086	-15.625	-3.05176	7.01904	18.4326	25.6348	41.5039	53.9551	71.2891	-100.098	-80.1086	-60.0891	-40.0391	-20.0195	0	19.9585	40.0391	60.0586	80.0171	100.037
75.3	-70.3735	-42.3584	-28.8086	-15.625	-3.05176	7.01904	18.4326	25.6958	41.5039	53.9551	71.106	-100.128	-80.0781	-60.0586	-40.0391	-20.05	61.0352	19.9585	40.0696	60.0586	80.0476	100.067
75.4	-70.3125	-42.2363	-28.8086	-15.564	-3.05176	7.01904	18.4326	25.7568	41.5039	54.0161	70.9839	-100.189	-80.0476	-60.0586	-40.0391	-20.0195	30.5176	19.9585	40.0391	60.0586	80.0781	100.098
75.5	-70.3125	-42.1753	-28.7476	-15.5029	-2.92969	7.08008	18.4937	25.7568	41.4429	54.0771	70.8618	-100.189	-80.1392	-60.0891	-40.0085	-20.0195	30.5176	19.9585	40.0391	60.0281	80.0476	100.067
75.6	-70.2515	-42.1143	-28.6255	-15.4419	-2.86865	7.20215	18.4937	25.6958	41.4429	54.1382	70.8008	-100.159	-80.0781	-60.0586	-40.1001	-20.05	-30.5176	20.0195	40.0391	60.0586	80.0476	100.098
75.7	-70.1904	-41.9922	-28.5645	-15.3809	-2.80762	7.26318	18.4937	25.6958	41.5039	54.1992	70.9228	-100.128	-80.0781	-60.0891	-40.0391	-20.0195	30.5176	20.0195	39.978	60.0586	80.0476	100.098
75.8	-70.2515	-41.8701	-28.5645	-15.4419	-2.86865	7.20215	18.4326	25.5737	41.5039	54.1992	71.0449	-100.037	-80.1086	-60.0586	-40.0696	-20.0195	-30.5176	19.989	39.978	60.0586	80.0781	100.098
75.9	-70.3125	-41.8091	-28.6255	-15.625	-2.99072	7.08008	18.3716	25.4517	41.5039	54.1382	71.0449	-100.128	-80.1086	-60.0586	-40.0696	-19.989	0	19.989	40.0085	60.0891	80.1086	100.128
76	-70.3735	-41.687	-28.6255	-15.7471	-3.05176	7.01904	18.3716	25.3296	41.5039	54.0161	70.9839	-100.128	-80.0781	-60.0891	-40.0696	-20.0195	0	19.9585	40.0391	60.0891	80.0476	100.067
76.1	-70.4346	-41.626	-28.5645	-15.8691	-3.11279	7.08008	18.3716	25.2686	41.5649	54.0161	70.9839	-100.128	-80.0781	-60.0281	-40.0696	-19.989	30.5176	19.9585	40.0391	60.0281	80.0476	100.098
76.2	-70.4346	-41.5039	-28.5034	-15.8691	-3.17383	7.14111	18.4326	25.2686	41.5649	54.0771	71.0449	-100.128	-80.0781	-60.0586	-40.0696	-20.0806	30.5176	19.9585	40.0696	60.0891	80.0476	100.098
76.3	-70.4346	-41.3818	-28.3813	-15.8691	-3.17383	7.20215	18.4937	25.2686	41.626	54.1382	71.228	-100.189	-80.1392	-60.0891	-40.0696	-20.05	30.5176	20.0195	40.0391	60.0586	80.0476	100.098
76.4	-70.4346	-41.1987	-28.3203	-15.9302	-3.11279	7.20215	18.4937	25.2686	41.5649	54.2603	71.3501	-100.159	-80.0781	-60.0281	-40.0696	-20.0195	-30.5176	19.989	40.0391	60.0281	80.0476	100.128
76.5	-70.3125	-41.0156	-28.2593	-15.9912	-3.11279	7.20215	18.4326	25.2075	41.4429	54.3823	71.4722	-100.128	-80.1086	-60.0891	-40.0696	-20.0195	0	20.0195	40.0391	60.0281	80.0171	100.098
76.6	-70.2515	-40.8325	-28.1982	-15.9912	-2.99072	7.14111	18.3105	25.1465	41.2598	54.5044	71.5332	-100.098	-80.1392	-60.1196	-40.0696	-19.989	0	19.989	40.0085	60.0586	80.0781	100.128
76.7	-70.1294	-40.7715	-28.1982	-15.9912	-2.86865	7.08008	18.2495	25.0854	41.0156	54.6265	71.5942	-100.159	-80.1086	-60.0586	-40.0391	-20.0195	0	19.9585	40.0391	60.0586	80.0476	100.067
76.8	-70.0073	-40.7104	-28.1982	-15.9302	-2.74658	7.08008	18.1885	25.0244	40.7715	54.6265	71.5942	-100.128	-80.1392	-60.0891	-40.0696	-19.989	0	19.9585	40.0391	60.0891	80.0476	100.128
76.9	-69.9463	-40.7715	-28.2593	-15.8691	-2.68555	7.08008	18.1885	25.0244	40.6494	54.6875	71.5942	-100.159	-80.1086	-60.0586	-40.0391	-20.0195	30.5176	19.989	40.0391	60.0586	80.0476	100.098
77	-69.9463	-40.8325	-28.2593	-15.8081	-2.68555	7.08008	18.1885	24.9634	40.5273	54.6875	71.5332	-100.159	-80.0781	-60.0891	-40.0696	-20.05	0	19.9585	40.0391	60.0586	80.0476	100.098
77.1	-70.0684	-40.9546	-28.1982	-15.8081	-2.74658	7.01904	18.2495	25.0244	40.4663	54.6265	71.5332	-100.128	-80.1086	-60.0891	-40.1001	-20.0195	30.5176	19.989	39.978	59.9976	80.0476	100.098
77.2	-70.1904	-41.0156	-28.1372	-15.8081	-2.80762	7.01904	18.1274	25.0244	40.4053	54.5044	71.5332	-100.189	-80.1392	-60.0586	-40.0391	-20.0195	0	19.989	39.978	60.0281	80.0476	100.098
77.3	-70.3735	-41.0156	-28.0151	-15.8081	-2.86865	6.95801	18.0664	24.9634	40.3442	54.4434	71.6553	-100.128	-80.1392	-60.0891	-40.0696	-19.989	-30.5176	19.989	40.0085	59.9976	80.0476	100.128
77.4	-70.4346	-41.0156	-27.9541	-15.8081	-2.80762	6.95801	17.9443	24.9023	40.3442	54.3213	71.7163	-100.098	-80.1086	-60.0891	-40.0696	-19.9585	-30.5176	19.989	40.0391	60.0586	80.0781	100.098
77.5	-70.4956	-40.9546	-27.9541	-15.8081	-2.80762	6.95801	17.8833	24.7803	40.3442	54.2603	71.7773	-100.098	-80.1086	-60.0891	-40.0696	-20.0195	-30.5176	19.989	39.978	60.0891	80.0781	100.128
77.6	-70.5566	-40.8325	-27.8931	-15.7471	-2.80762	6.95801	17.8223	24.7192	40.3442	54.2603	71.7773	-100.128	-80.0781	-60.0586	-40.0391	-19.989	61.0352	19.989	40.0391	60.0281	80.0781	100.098
77.7	-70.5566	-40.6494	-27.9541	-15.686	-2.86865	6.95801	17.8223	24.6582	40.3442	54.2603	71.7773	-100.159	-80.0781	-60.1196	-40.0696	-20.0806	0	19.989	40.0696	60.0586	80.0476	100.128
77.8	-70.5566	-40.4663	-28.0151	-15.625	-2.86865	6.95801	17.8833	24.6582	40.4053	54.2603	71.8384	-100.189	-80.0781	-60.1196	-40.0696	-20.05	61.0352	19.989	39.978	60.0281	80.0476	100.098
77.9	-70.5566	-40.3442	-28.1982	-15.5029	-2.86865	6.95801	17.8833	24.6582	40.3442	54.2603	71.9604	-100.159	-80.1086	-60.0891	-40.0391	-20.0806	-30.5176	19.989	40.0391	60.0281	80.0476	100.098
78	-70.6177	-40.3442	-28.3813	-15.4419	-2.80762	7.01904	17.8833	24.6582	40.2222	54.1992	72.0215	-100.189	-80.0781	-60.0891	-40.1001	-20.0195	0	19.9585	40.0391	59.9976	80.0476	100.067
78.1	-70.6177	-40.3442	-28.4424	-15.4419	-2.80762	7.01904	17.8223	24.5972	40.1001	54.2603	72.1436	-100.128	-80.1086	-60.1501	-40.0696	-20.05	-30.5176	19.989	40.0085	60.0281	80.0476	100.098
78.2	-70.5566	-40.3442	-28.5034	-15.3809	-2.74658	7.01904	17.8223	24.5361	40.0391	54.3213	72.1436	-100.159	-80.0781	-60.1196	-40.0696	-19.989	-30.5176	19.9585	39.978	60.0281	80.0781	100.098
78.3	-70.5566	-40.2832	-28.5645	-15.3198	-2.68555	7.08008	17.8223	24.4141	40.0391	54.4434	72.1436	-100.159	-80.1392	-60.1196	-40.0391	-20.05	0	19.9585	40.0085	60.0586	80.0171	100.098
78.4	-70.5566	-40.1611	-28.5645	-15.2588	-2.68555	7.14111	17.8833	24.292	40.1001	54.5654	71.9604	-100.189	-80.0781	-60.0891	-40.0696	-20.05	0	19.9585	40.0085	59.9976	80.0171	100.098
78.5	-70.6177	-40.1001	-28.5645	-15.2588	-2.62451	7.26318	17.9443	24.353	40.2832	54.6875	71.8384	-100.159	-80.1086	-60.0586	-40.0696	-20.1111	-30.5176	19.989	40.0391	60.0586	80.0171	100.128
78.6	-70.6787	-40.0391	-28.6255	-15.2588	-2.62451	7.26318	18.0054	24.4141	40.3442	54.8096	71.7773	-100.128	-80.0781	-60.0586	-40.0696	-20.0806	0	19.989	40.0085	59.967	80.0171	100.098
78.7	-70.7397	-39.917	-28.6255	-15.3198	-2.68555	7.20215	18.0054	24.4751	40.5273	54.8706	71.7773	-100.189	-80.1086	-60.0891	-40.0391	-20.0806	-61.0352	20.0195	40.0085	60.0281	80.0171	100.098
78.8	-70.8008	-39.7949	-28.5645	-15.2588	-2.68555	7.08008	18.0054	24.5361	40.5884	54.8096	71.7773	-100.128	-80.1392	-60.0891	-40.0696	-20.0195	-61.0352	19.989	39.978	59.9976	80.0476	100.098
78.9	-70.8008	-39.7339	-28.5034	-15.1978	-2.68555	7.01904	18.0054	24.6582	40.5273	54.7485	71.7773	-100.128	-80.0781	-60.1501	-40.1001	-20.0195	-61.0352	20.0195	39.978	60.0281	80.1086	100.067
79	-70.8008	-39.6728	-28.4424	-15.1367	-2.68555	6.89697	17.9443	24.6582	40.4053	54.6875	71.7163	-100.159	-80.1392	-60.0891	-40.1001	-20.0195	-61.0352	19.989	39.978	60.0281	80.0476	100.098
79.1	-70.8008	-39.6728	-28.3813	-15.0146	-2.68555	6.83594	17.8833	24.7192	40.2832	54.6875	71.7163	-100.159	-80.0781	-60.0281	-40.0391	-20.0195	-30.5176	19.9585	39.978	60.0586	80.0781	100.067
79.2	-70.8008	-39.6118	-28.3203	-14.9536	-2.68555	6.7749	17.8223	24.6582	40.2222	54.6875	71.7163	-100.159	-80.0781	-60.0891	-40.0696	-20.0806	0	19.928	39.9475	60.0586	80.0171	100.128
79.3	-70.8618	-39.6728	-28.2593	-14.9536	-2.62451	6.83594	17.7612	24.5361	40.2222	54.6265	71.7773	-100.159	-80.0781	-60.0586	-40.1001	-20.0806	-30.5176	19.9585	40.0391	60.0281	80.0476	100.128
79.4	-70.9228	-39.6728	-28.2593	-14.8926	-2.68555	6.89697	17.7612	24.4751	40.2832	54.6265	71.8384	-100.128	-80.1086	-60.0891	-40.0696	-20.05	-30.5176	19.989	40.0391	60.0281	80.0781	100.098
79.5	-70.9839	-39.7339	-28.1982	-14.8926	-2.68555	7.01904	17.7612	24.4141	40.2832	54.6265	71.8384	-100.159	-80.1697	-60.0891	-40.1001	-20.0806	-61.0352	19.989	40.0085	59.9976	80.0476	100.128
79.6	-71.106	-39.7949	-28.1372	-14.9536	-2.68555	7.14111	17.7612	24.353	40.2222	54.6265	71.7773	-100.189	-80.1086	-60.0891	-40.1001	-20.0195	0	19.989	40.0085	60.0281	80.0476	100.098
79.7	-71.228	-39.856	-28.0762	-15.0146	-2.74658	7.20215	17.7612	24.353	40.1611	54.5044	71.7163	-100.098	-80.1392	-60.0891	-40.1001	-19.9585	-30.5176	20.0195	39.9475	60.0586	80.0476	100.098
79.8	-71.2891	-39.856	-28.0151	-15.0757	-2.74658	7.20215	17.7002	24.353	40.0391	54.4434	71.6553	-100.067	-80.1392	-60.0586	-40.0696	-19.989	0	19.989	39.978	60.0281	80.0476	100.098
79.9	-71.3501	-39.856	-28.0151	-15.1367	-2.74658	7.20215	17.5781	24.353	39.978	54.3213	71.5942	-100.128	-80.0781	-60.0891	-40.0696	-19.989	-30.5176	19.8975	39.978	60.0281	80.0476	100.128
80	-71.2891	-39.7949	-27.9541	-15.1978	-2.68555	7.14111	17.4561	24.4141	39.856	54.3213	71.5332	-100.098	-80.0781	-60.0586	-40.1001	-20.0195	-30.5176	19.989	40.0085	60.0586	79.9866	100.128
80.1	-71.106	-39.7949	-27.9541	-15.1978	-2.62451	7.08008	17.334	24.353	39.7339	54.3213	71.4722	-100.189	-80.1392	-60.0891	-40.0696	-20.05	-30.5176	19.989	40.0085	60.0586	80.0781	100.098
80.2	-70.9228	-39.7339	-28.0151	-15.1978	-2.68555	6.95801	17.2729	24.353	39.6728	54.3213	71.4722	-100.128	-80.1392	-60.0586	-40.0696	-20.0195	-30.5176	19.989	40.0391	60.0281	80.0171	100.098
80.3	-70.6787	-39.7339	-28.0762	-15.1367	-2.68555	6.89697	17.2729	24.292	39.6728	54.2603	71.3501	-100.128	-80.1086	-60.0586	-40.1001	-19.989	-30.5176	19.989	40.0391	60.0281	80.0476	100.128
80.4	-70.5566	-39.7339	-28.1372	-15.0757	-2.74658	6.89697	17.2729	24.292	39.5508	54.2603	71.228	-100.159	-80.1697	-60.1196	-40.0696	-20.0806	-61.0352	19.9585	39.9475	60.0281	80.0476	100.098
80.5	-70.4956	-39.7949	-28.1982	-15.0146	-2.74658	6.95801	17.334	24.353	39.4287	54.1382	71.167	-100.159	-80.1086	-60.0891	-40.0696	-20.0195	-61.0352	19.9585	39.978	59.9976	80.0171	100.098
80.6	-70.4956	-39.917	-28.2593	-15.0146	-2.74658	7.01904	17.334	24.353	39.2456	53.9551	71.106	-100.128	-80.1697	-60.0891	-40.1001	-20.0195	-30.5176	19.989	40.0085	60.0281	80.0781	100.098
80.7	-70.4956	-40.1001	-28.1982	-15.0757	-2.68555	7.08008	17.2729	24.353	39.1846	53.833	71.167	-100.128	-80.1392	-60.0586	-40.1001	-20.0195	-30.5176	19.9585	39.978	60.0891	80.0476	100.128
80.8	-70.4346	-40.1611	-28.1982	-15.0146	-2.68555	7.14111	17.2119	24.292	39.1235	53.7109	71.167	-100.159	-80.1392	-60.0586	-40.0696	-20.0195	0	19.9585	39.978	60.0586	80.0476	100.128
80.9	-70.3735	-40.1611	-28.1372	-15.0757	-2.68555	7.14111	17.1509	24.1699	39.1235	53.5889	71.228	-100.159	-80.1086	-60.0891	-40.0391	-20.05	30.5176	19.989	40.0391	59.9976	80.0476	100.098
81	-70.3735	-40.1001	-28.0762	-15.0757	-2.68555	7.08008	17.2119	24.0479	39.1235	53.5278	71.167	-100.159	-80.1392	-60.0891	-40.0696	-20.0806	0	19.989	40.0085	60.0281	80.0171	100.098
81.1	-70.3735	-40.0391	-28.0151	-15.0146	-2.74658	7.01904	17.334	24.0479	39.1235	53.4668	70.9839	-100.159	-80.2002	-60.0586	-40.0696	-20.0195	-30.5176	19.989	40.0391	59.9976	80.0476	100.067
81.2	-70.4346	-39.978	-28.0151	-14.9536	-2.74658	6.95801	17.395	24.1089	39.1235	53.5278	70.8618	-100.128	-80.1697	-60.0891	-40.1611	-19.989	-30.5176	19.989	39.978	60.0281	80.0781	100.128
81.3	-70.4956	-39.917	-27.9541	-14.8926	-2.68555	6.89697	17.4561	24.1089	39.1846	53.5889	70.7397	-100.128	-80.1697	-60.0891	-40.1001	-19.989	-30.5176	19.989	40.0085	60.0586	80.0781	100.098
81.4	-70.5566	-39.917	-27.832	-14.7705	-2.68555	6.95801	17.395	24.1699	39.1846	53.7109	70.6787	-100.098	-80.1392	-60.1196	-40.0696	-19.989	0	19.928	39.978	60.0891	80.0781	100.098
81.5	-70.5566	-39.917	-27.771	-14.7705	-2.62451	7.01904	17.334	24.1699	39.1846	53.833	70.6177	-100.098	-80.1392	-60.0891	-40.0696	-20.05	30.5176	19.9585	40.0085	60.0586	80.0476	100.159
81.6	-70.4956	-40.0391	-27.771	-14.7095	-2.62451	7.08008	17.334	24.1089	39.1235	53.833	70.4956	-100.22	-80.1086	-60.0586	-40.0696	-20.05	0	19.9585	40.0391	59.9976	80.0171	100.128
81.7	-70.4956	-40.1001	-27.832	-14.7095	-2.62451	7.01904	17.334	24.0479	39.1235	53.772	70.3735	-100.22	-80.1392	-60.0586	-40.1001	-20.0806	0	20.0195	40.0391	60.0281	79.9866	100.128
81.8	-70.3735	-40.1611	-27.8931	-14.7705	-2.62451	7.01904	17.334	24.1089	39.0625	53.6499	70.3125	-100.128	-80.1086	-60.0586	-40.1001	-20.0195	-61.0352	19.9585	40.0085	59.9976	80.0171	100.128
81.9	-70.3735	-40.2832	-27.8931	-14.7095	-2.68555	7.01904	17.2729	24.1699	39.0625	53.4668	70.1904	-100.189	-80.1086	-60.1196	-40.1611	-20.0195	-91.5527	19.989	39.978	59.967	80.0781	100.098
82	-70.3735	-40.4053	-27.9541	-14.7095	-2.74658	6.95801	17.2729	24.292	39.1235	53.2837	70.1294	-100.098	-80.1697	-60.0891	-40.1306	-20.0195	-30.5176	19.9585	40.0085	60.0281	80.0781	100.128
82.1	-70.3735	-40.5273	-27.9541	-14.7095	-2.74658	6.83594	17.2119	24.353	39.1235	53.0395	70.0684	-100.159	-80.1392	-60.1196	-40.0696	-20.0195	-30.5176	19.9585	39.978	59.9976	80.0476	100.098
82.2	-70.3125	-40.5884	-27.9541	-14.6484	-2.68555	6.7749	17.2119	24.4141	39.2456	52.9175	70.0073	-100.189	-80.1697	-60.0891	-40.0696	-20.0195	0	19.989	39.978	60.0281	80.0171	100.128
82.3	-70.2515	-40.7715	-27.8931	-14.5874	-2.62451	6.7749	17.2729	24.4141	39.3677	52.7344	69.8852	-100.159	-80.1086	-60.0586	-40.1001	-20.0195	-30.5176	19.989	40.0391	59.9976	80.0476	100.159
82.4	-70.1904	-40.8936	-27.8931	-14.6484	-2.50244	6.83594	17.395	24.4751	39.5508	52.7344	69.7632	-100.159	-80.1086	-60.0586	-40.1001	-20.0806	0	19.928	40.0085	60.0281	80.0171	100.128
82.5	-70.1294	-41.0767	-27.9541	-14.7095	-2.44141	6.95801	17.4561	24.5361	39.6728	52.7344	69.7021	-100.128	-80.0781	-60.0891	-40.1306	-20.05	-61.0352	19.9585	40.0085	60.0281	80.0781	100.098
82.6	-70.1294	-41.2598	-27.9541	-14.7705	-2.38037	7.14111	17.4561	24.5972	39.7949	52.8564	69.7021	-100.159	-80.0781	-60.0891	-40.0696	-19.989	0	19.9585	39.978	59.9976	80.0171	100.159
82.7	-70.1294	-41.4429	-27.9541	-14.7705	-2.38037	7.32422	17.4561	24.6582	39.7949	52.8564	69.7021	-100.189	-80.1086	-60.0586	-40.1001	-20.0195	0	19.989	40.0085	59.9976	80.0476	100.098
82.8	-70.2515	-41.5649	-27.9541	-14.7095	-2.44141	7.38525	17.395	24.6582	39.7949	52.9175	69.7021	-100.159	-80.1086	-60.0891	-40.1001	-19.989	-30.5176	19.9585	39.978	60.0281	80.0476	100.098
82.9	-70.3125	-41.687	-28.0151	-14.6484	-2.56348	7.32422	17.334	24.7192	39.7949	52.9785	69.6411	-100.128	-80.1697	-60.1196	-40.0391	-20.0195	-61.0352	19.989	39.978	60.0281	80.0171	100.128
83	-70.4346	-41.748	-28.0151	-14.6484	-2.62451	7.32422	17.334	24.7192	39.7339	52.9785	69.6411	-100.128	-80.1392	-60.0891	-40.0391	-20.0195	-91.5527	19.9585	39.978	60.0586	80.0781	100.067
83.1	-70.4346	-41.8091	-28.0762	-14.7705	-2.68555	7.26318	17.2119	24.7803	39.7339	52.9175	69.6411	-100.159	-80.1086	-60.0891	-40.0696	-20.0195	0	19.989	40.0085	60.0586	80.0171	100.098
83.2	-70.3735	-41.8091	-28.0762	-14.8926	-2.62451	7.20215	17.1509	24.7803	39.7949	52.7954	69.7021	-100.159	-80.0781	-60.0586	-40.0696	-20.0806	0	19.9585	40.0391	60.0281	80.0781	100.098
83.3	-70.2515	-41.8091	-28.0762	-15.0146	-2.62451	7.20215	17.0898	24.7803	39.856	52.6123	69.8242	-100.128	-80.0781	-60.0891	-40.1001	-20.05	-30.5176	19.9585	40.0391	60.0281	80.0476	100.098
83.4	-70.0684	-41.8091	-28.0151	-15.0757	-2.62451	7.08008	17.2119	24.7192	39.978	52.4902	70.0073	-100.189	-80.0781	-60.0891	-40.0391	-20.0195	-30.5176	19.989	40.0391	60.0281	80.0171	100.128
83.5	-69.8852	-41.8701	-27.9541	-15.0757	-2.62451	7.01904	17.2729	24.5972	40.1001	52.3071	70.1294	-100.159	-80.0781	-60.0586	-40.0391	-20.0195	0	19.989	40.0391	59.9976	80.0171	100.098
83.6	-69.7632	-41.9922	-27.9541	-15.0146	-2.56348	7.01904	17.334	24.5972	40.2222	52.124	70.1904	-100.128	-80.1086	-60.1196	-40.0696	-19.989	-61.0352	19.989	40.0085	59.9976	80.1086	100.098
83.7	-69.6411	-42.1753	-28.0151	-15.0146	-2.56348	7.01904	17.334	24.7192	40.2832	52.063	70.1904	-100.159	-80.1086	-60.0891	-40.0696	-20.0195	-61.0352	19.989	39.978	60.0281	80.0781	100.067
83.8	-69.519	-42.3584	-28.0762	-14.9536	-2.50244	7.01904	17.334	24.8413	40.2222	52.0019	70.1904	-100.128	-80.0781	-60.1196	-40.0391	-20.0195	-30.5176	19.989	40.0085	60.0586	80.0476	100.067
83.9	-69.458	-42.5415	-28.1982	-14.9536	-2.50244	7.08008	17.2729	24.8413	40.1611	52.0019	70.1904	-100.098	-80.0781	-60.0891	-40.0696	-20.0195	-30.5176	19.928	40.0085	60.0281	80.0476	100.128
84	-69.397	-42.7246	-28.3203	-14.9536	-2.56348	7.08008	17.2119	24.8413	40.1001	52.063	70.1294	-100.128	-80.0781	-60.0891	-40.0391	-20.0195	0	19.9585	39.978	60.0281	80.0171	100.098
84.1	-69.397	-42.9687	-28.5034	-15.0757	-2.62451	7.01904	17.0898	24.7803	39.978	52.1851	70.0684	-100.159	-80.1086	-60.0891	-40.0696	-20.0195	30.5176	19.989	40.0085	60.0586	80.0171	100.098
84.2	-69.3359	-43.2129	-28.6865	-15.1367	-2.68555	6.95801	17.0288	24.7192	39.7949	52.1851	69.9463	-100.159	-80.0781	-60.0891	-40.0391	-20.05	30.5176	19.9585	40.0085	60.0281	80.0171	100.128
84.3	-69.2139	-43.335	-28.8086	-15.1978	-2.68555	7.08008	17.0898	24.8413	39.6728	52.124	69.8242	-100.189	-80.0781	-60.0586	-40.0391	-20.0195	0	20.0195	40.0085	59.9976	80.0476	100.098
84.4	-69.0918	-43.396	-28.8086	-15.1367	-2.68555	7.14111	17.2119	24.9634	39.7339	52.124	69.8242	-100.159	-80.0781	-60.0891	-40.0391	-19.989	-30.5176	19.989	40.0391	60.0281	80.0476	100.128
84.5	-69.0308	-43.457	-28.8086	-15.1367	-2.68555	7.26318	17.2729	25.0244	39.7949	52.1851	69.8852	-100.098	-80.1392	-60.1501	-40.0696	-20.0195	30.5176	19.9585	40.0391	60.0586	80.0781	100.098
84.6	-69.0918	-43.5181	-28.8696	-15.1978	-2.68555	7.32422	17.334	25.0854	39.917	52.3071	69.8242	-100.128	-80.1086	-60.0891	-40.0696	-19.989	0	19.9585	40.0085	60.0586	80.0476	100.067
84.7	-69.1528	-43.6401	-28.8696	-15.1978	-2.62451	7.26318	17.334	25.0854	39.978	52.3682	69.6411	-100.128	-80.1086	-60.0891	-40.0085	-20.05	0	19.9585	40.0391	60.0586	80.0781	100.098
84.8	-69.2139	-43.7622	-28.8696	-15.1367	-2.56348	7.26318	17.334	25.0854	40.0391	52.4292	69.458	-100.128	-80.1086	-60.0891	-40.0391	-20.0806	30.5176	19.989	40.0391	60.0281	80.0781	100.098
84.9	-69.2749	-43.9453	-28.8086	-15.0757	-2.50244	7.26318	17.334	25.1465	40.1001	52.5513	69.2749	-100.128	-80.0476	-60.0586	-40.0391	-20.05	0	19.989	40.0085	60.0281	80.0171	100.098
85	-69.3359	-44.1284	-28.7476	-15.0146	-2.56348	7.32422	17.395	25.0854	40.1611	52.6123	69.2139	-100.159	-80.0781	-60.0586	-40.0391	-20.0195	30.5176	20.0195	40.0696	59.9976	80.0476	100.098
85.1	-69.458	-44.3115	-28.6865	-14.9536	-2.62451	7.32422	17.395	24.9634	40.2222	52.5513	69.2749	-100.159	-80.1086	-60.0586	-40.0085	-20.0195	0	20.05	39.978	60.0586	80.0781	100.067
85.2	-69.458	-44.4336	-28.7476	-14.9536	-2.68555	7.44629	17.334	24.9634	40.3442	52.4902	69.2749	-100.128	-80.1086	-60.1196	-40.0391	-19.989	-61.0352	20.05	40.0085	60.0281	80.0781	100.067
85.3	-69.397	-44.4946	-28.6865	-15.0146	-2.80762	7.44629	17.334	25.0244	40.4053	52.4292	69.2749	-100.128	-80.1392	-60.1196	-40.1001	-20.0195	-30.5176	19.989	40.0391	60.0586	80.0781	100.067
85.4	-69.2749	-44.4336	-28.5645	-15.0146	-2.74658	7.44629	17.2729	25.0854	40.3442	52.3682	69.2749	-100.128	-80.1392	-60.1196	-40.0696	-20.0195	-30.5176	19.9585	39.978	60.0586	80.1392	100.098
85.5	-69.2139	-44.3115	-28.3813	-15.0146	-2.62451	7.38525	17.2729	25.2075	40.1611	52.4292	69.2139	-100.067	-80.1086	-60.1196	-40.1001	-20.0806	30.5176	19.928	40.0085	60.0586	80.1086	100.098
85.6	-69.1528	-44.2505	-28.2593	-15.0146	-2.50244	7.32422	17.2119	25.2686	40.0391	52.5513	69.1528	-100.128	-80.1086	-60.0891	-40.0696	-20.0806	30.5176	19.9585	39.978	60.0891	80.0476	100.128
85.7	-69.0308	-44.1284	-28.1982	-15.0146	-2.38037	7.20215	17.1509	25.3906	40.0391	52.6123	69.0918	-100.159	-80.0476	-60.0891	-40.0391	-20.0195	-30.5176	19.989	40.0391	60.0281	80.0476	100.098
85.8	-68.9087	-44.0674	-28.1982	-14.9536	-2.38037	7.08008	17.1509	25.3906	40.0391	52.6733	69.0308	-100.189	-80.0476	-60.0586	-40.0391	-20.0806	30.5176	19.989	40.0391	60.0281	80.0171	100.098
85.9	-68.7866	-43.9453	-28.1982	-14.9536	-2.44141	7.08008	17.2119	25.3906	40.1001	52.7344	68.9697	-100.128	-80.0781	-60.1196	-40.0391	-19.989	-61.0352	19.989	40.0696	60.0281	80.0476	100.098
86	-68.6645	-43.8843	-28.3203	-14.9536	-2.50244	7.08008	17.2729	25.3906	40.1611	52.7344	68.9697	-100.159	-80.0781	-60.0891	-40.1001	-20.0195	-30.5176	19.989	40.0085	60.0891	80.0781	100.067
86.1	-68.5425	-43.7622	-28.3813	-15.0146	-2.50244	7.08008	17.395	25.3906	40.1611	52.7344	68.9087	-100.098	-80.0781	-60.1196	-40.0696	-20.0195	-30.5176	19.9585	40.0085	60.0586	80.0781	100.067
86.2	-68.5425	-43.7012	-28.5034	-15.0757	-2.50244	7.08008	17.395	25.4517	40.1611	52.7954	68.9087	-100.128	-80.1392	-60.0891	-40.0696	-20.0195	-30.5176	19.989	39.978	60.0586	80.0476	100.067
86.3	-68.4814	-43.5791	-28.5645	-15.1367	-2.56348	7.14111	17.5171	25.4517	40.1611	52.7344	68.7866	-100.128	-80.0476	-60.0891	-40.0391	-20.05	0	19.9585	40.0085	60.0586	80.0781	100.098
86.4	-68.3594	-43.5181	-28.5645	-15.1367	-2.50244	7.14111	17.5781	25.3906	40.1001	52.6733	68.7256	-100.159	-80.0781	-60.0586	-40.0391	-20.0806	30.5176	19.989	40.0391	60.0891	80.0476	100.067
86.5	-68.2373	-43.5181	-28.6255	-15.0757	-2.50244	7.20215	17.6392	25.2686	40.0391	52.5513	68.5425	-100.128	-80.0781	-60.0586	-40.0085	-20.05	0	20.0195	40.0085	60.0586	80.0476	100.098
86.6	-68.1763	-43.6401	-28.7476	-15.0757	-2.44141	7.20215	17.7002	25.1465	39.856	52.4292	68.5425	-100.159	-80.0781	-60.0586	-40.0696	-19.989	0	19.9585	40.0085	60.0281	80.0781	100.067
86.7	-68.0542	-43.7622	-28.8086	-15.0757	-2.50244	7.26318	17.8223	25.0854	39.6728	52.3682	68.5425	-100.128	-80.0781	-60.0586	-40.0085	-20.0195	0	19.989	40.0391	60.0586	80.0781	100.067
86.8	-67.9932	-43.8843	-28.8696	-15.0757	-2.50244	7.32422	17.8223	25.0244	39.4897	52.3682	68.6035	-100.128	-80.0781	-60.0891	-40.1001	-20.0195	-61.0352	19.989	40.0391	60.0586	80.0781	100.067
86.9	-67.9932	-43.9453	-28.8696	-15.0146	-2.50244	7.32422	17.8223	25.0244	39.3677	52.3682	68.4814	-100.128	-80.1086	-60.0891	-40.0391	-20.05	-30.5176	19.989	39.978	60.0891	80.1086	100.067
87	-67.9932	-43.8843	-28.8696	-15.0146	-2.44141	7.20215	17.7612	25.0244	39.2456	52.3682	68.3594	-100.128	-80.0781	-60.0586	-40.0696	-20.05	-30.5176	19.9585	40.0085	60.0586	80.0781	100.067
87.1	-67.9932	-43.7622	-28.8696	-15.0146	-2.38037	7.14111	17.7002	25.0244	39.0625	52.3682	68.2983	-100.159	-80.0781	-60.0586	-40.0696	-20.0806	0	19.9585	39.978	60.0586	80.0781	100.098
87.2	-68.0542	-43.6401	-28.8086	-15.0757	-2.31934	7.08008	17.6392	24.9634	39.0015	52.4292	68.1763	-100.159	-80.0476	-60.0891	-40.0391	-20.0806	61.0352	19.989	40.0391	60.0891	80.0781	100.128
87.3	-67.9932	-43.5791	-28.8696	-15.1367	-2.2583	7.08008	17.5781	24.9634	39.0625	52.4292	68.1152	-100.128	-80.0781	-60.0586	-40.0085	-20.0806	30.5176	19.989	40.0085	60.0586	80.0476	100.098
87.4	-67.9932	-43.5181	-28.8696	-15.0757	-2.2583	7.14111	17.6392	24.9023	39.0625	52.4902	68.1763	-100.159	-80.0476	-60.0586	-40.0391	-20.0195	0	20.0195	40.0696	60.0586	80.0171	100.098
87.5	-67.9321	-43.457	-28.8696	-15.0146	-2.2583	7.20215	17.6392	24.9634	39.1235	52.5513	68.2983	-100.128	-80.0781	-60.0891	-40.0391	-20.0195	30.5176	20.05	40.0391	60.0281	80.0781	100.098
87.6	-67.8711	-43.396	-28.8086	-14.8315	-2.2583	7.26318	17.7002	25.0244	39.1235	52.6123	68.4814	-100.159	-80.0781	-60.0586	-40.0391	-20.0195	0	20.0195	40.0085	60.0891	80.0476	100.067
87.7	-67.8711	-43.335	-28.6865	-14.7095	-2.2583	7.32422	17.7002	25.0244	39.0625	52.7954	68.6645	-100.159	-80.1392	-60.0891	-40.0391	-19.989	0	20.0195	40.0391	60.0891	80.0781	100.067
87.8	-67.8101	-43.335	-28.6255	-14.6484	-2.19727	7.32422	17.6392	24.9023	39.0015	53.0395	68.7866	-100.128	-80.0781	-60.0891	-40.0085	-20.0195	0	19.989	40.0391	60.1196	80.1086	100.067
87.9	-67.749	-43.2739	-28.5645	-14.7095	-2.13623	7.32422	17.5781	24.7803	38.9404	53.2227	68.8477	-100.128	-80.0781	-60.0586	-39.978	-20.05	0	19.9585	40.0085	60.0891	80.0781	100.128
88	-67.688	-43.2129	-28.5034	-14.7705	-1.95312	7.32422	17.5781	24.7192	38.8184	53.4058	68.8477	-100.159	-80.0781	-60.0586	-40.0085	-20.05	30.5176	20.0195	40.0391	60.0586	80.0171	100.006
88.1	-67.688	-43.1519	-28.4424	-14.7705	-1.83105	7.32422	17.5781	24.6582	38.6353	53.6499	68.7866	-100.128	-80.0476	-60.0281	-40.0391	-20.0195	0	20.0195	40.0696	60.0586	80.0781	100.067
88.2	-67.688	-43.0908	-28.3203	-14.7705	-1.77002	7.32422	17.5781	24.6582	38.5132	53.772	68.7256	-100.128	-80.1086	-60.0891	-40.0085	-20.0195	30.5176	20.0195	40.0391	60.0281	80.0476	100.098
88.3	-67.749	-42.9687	-28.2593	-14.8315	-1.83105	7.32422	17.6392	24.6582	38.4521	53.833	68.7256	-100.098	-80.0781	-60.0891	-40.0085	-20.0195	0	20.0195	40.0391	60.0891	80.0781	100.067
88.4	-67.749	-42.9077	-28.2593	-14.8315	-1.89209	7.26318	17.6392	24.7192	38.4521	53.894	68.7866	-100.128	-80.1086	-60.0586	-40.0391	-19.989	30.5176	19.989	40.0085	60.0586	80.1086	100.067
88.5	-67.749	-42.9077	-28.1982	-14.9536	-2.01416	7.26318	17.7002	24.7192	38.4521	53.9551	68.8477	-100.098	-80.1086	-60.1196	-40.0391	-20.0195	30.5176	19.989	39.978	60.0891	80.0781	100.037
88.6	-67.8101	-42.9077	-28.1372	-15.0146	-2.0752	7.26318	17.8223	24.7803	38.5132	53.9551	68.9697	-100.098	-80.1086	-60.0281	-40.0391	-20.0195	61.0352	19.989	40.0391	60.1196	80.1086	100.037
88.7	-67.8101	-42.9077	-28.0762	-15.0146	-2.0752	7.26318	17.8223	24.7803	38.5742	53.9551	68.9697	-100.159	-80.1086	-60.0891	-40.0085	-20.0806	61.0352	19.9585	40.0085	60.0586	80.0781	100.098
88.8	-67.8101	-42.9687	-27.9541	-15.0757	-2.0752	7.20215	17.7612	24.8413	38.6353	53.894	68.9697	-100.128	-80.0781	-60.0586	-39.978	-20.05	91.5527	20.0195	40.0696	60.0586	80.0781	100.098
88.9	-67.688	-43.0298	-27.832	-15.0757	-2.01416	7.26318	17.7002	24.7803	38.7573	53.7109	68.9087	-100.128	-80.0781	-60.0891	-40.0696	-20.0195	30.5176	20.0195	40.0391	60.0281	80.0781	100.067
89	-67.5659	-43.0908	-27.771	-15.1367	-2.01416	7.26318	17.5781	24.7803	38.8184	53.5889	68.9697	-100.128	-80.1392	-60.0281	-40.0391	-20.0195	30.5176	19.989	40.0391	60.0586	80.0781	100.098
89.1	-67.4438	-43.2129	-27.71	-15.1978	-2.0752	7.26318	17.5171	24.7803	38.8184	53.5278	69.0308	-100.128	-80.1086	-60.0891	-40.0085	-20.0195	0	20.0195	40.0391	60.0891	80.0781	100.037
89.2	-67.4438	-43.396	-27.5879	-15.1978	-2.13623	7.26318	17.4561	24.7803	38.6963	53.4668	69.0918	-100.098	-80.0476	-60.0891	-40.0391	-19.989	30.5176	19.989	40.0391	60.0586	80.1086	100.098
89.3	-67.4438	-43.5791	-27.5879	-15.1978	-2.0752	7.32422	17.395	24.8413	38.5742	53.4668	69.1528	-100.128	-80.1086	-60.0891	-40.0696	-20.0195	30.5176	19.9585	40.0696	60.0891	80.0781	100.128
89.4	-67.5049	-43.7622	-27.5879	-15.2588	-2.0752	7.32422	17.4561	24.9023	38.3911	53.4058	69.2749	-100.128	-80.1086	-60.0891	-40.0391	-20.0195	0	19.989	40.0391	60.1196	80.0781	100.037
89.5	-67.5659	-43.8843	-27.5879	-15.3198	-2.01416	7.32422	17.4561	24.9023	38.269	53.3447	69.397	-100.159	-80.1086	-60.0891	-40.0391	-20.0195	0	19.989	40.0696	60.0891	80.0781	100.098
89.6	-67.688	-44.0063	-27.5269	-15.3809	-2.01416	7.32422	17.5171	24.8413	38.208	53.3447	69.519	-100.159	-80.0781	-60.0586	-40.0391	-20.0195	0	19.989	40.0696	60.0891	80.0781	100.098
89.7	-67.8711	-44.0674	-27.4658	-15.3809	-1.95312	7.26318	17.5171	24.8413	38.147	53.3447	69.519	-100.159	-80.0476	-60.0891	-40.0391	-20.0195	0	19.9585	40.0085	60.0586	80.0781	100.128
89.8	-67.9932	-44.1284	-27.5269	-15.3809	-1.95312	7.26318	17.4561	24.7803	38.0859	53.4058	69.458	-100.128	-80.0781	-60.0586	-40.0391	-20.0195	0	19.928	40.0391	60.0586	80.1086	100.098
89.9	-68.1763	-44.0674	-27.71	-15.3809	-1.95312	7.26318	17.4561	24.7803	38.0859	53.4668	69.458	-100.159	-80.0476	-60.0891	-39.978	-20.0195	-30.5176	20.0195	40.0391	60.0586	80.0476	100.037
90	-68.2983	-44.0063	-27.8931	-15.4419	-1.95312	7.38525	17.395	24.7803	38.0249	53.6499	69.458	-100.128	-80.1086	-60.0891	-40.0391	-20.0195	0	19.989	40.0391	60.0586	80.0781	100.067
90.1	-68.3594	-43.9453	-28.0151	-15.5029	-1.95312	7.44629	17.4561	24.7192	37.9028	53.772	69.519	-100.128	-80.1086	-60.0891	-40.0391	-19.989	30.5176	19.989	40.0391	60.0891	80.1392	100.098
90.2	-68.2983	-44.0674	-28.0151	-15.564	-1.89209	7.44629	17.4561	24.6582	37.8418	53.833	69.5801	-100.098	-80.1086	-60.0586	-40.0391	-20.0806	0	19.9585	39.978	60.0891	80.0781	100.098
90.3	-68.2373	-44.1284	-27.9541	-15.625	-1.95312	7.44629	17.5171	24.6582	37.7808	53.833	69.6411	-100.128	-80.0476	-60.0586	-40.0391	-20.0806	30.5176	19.989	40.0391	60.0891	80.0476	100.098
90.4	-68.1152	-44.2505	-27.8931	-15.625	-1.95312	7.38525	17.5781	24.6582	37.7808	53.772	69.7021	-100.159	-80.0781	-60.0586	-40.0085	-20.0195	30.5176	19.9585	40.0391	60.0281	80.0476	100.098
90.5	-68.1152	-44.3726	-27.832	-15.7471	-2.01416	7.38525	17.5781	24.6582	37.7808	53.6499	69.7632	-100.128	-80.0781	-60.0586	-40.0696	-20.05	30.5176	19.9585	40.0391	60.0586	80.0781	100.098
90.6	-68.1152	-44.3726	-27.771	-15.7471	-1.95312	7.38525	17.5781	24.6582	37.7197	53.5278	69.7021	-100.189	-80.1392	-60.0586	-40.0391	-20.05	0	19.989	40.0391	60.0586	80.0781	100.098
90.7	-68.1152	-44.4336	-27.71	-15.8081	-1.95312	7.44629	17.5781	24.5972	37.7197	53.4058	69.6411	-100.159	-80.0781	-60.0586	-40.0696	-20.0195	-30.5176	19.989	40.0391	60.0281	80.0781	100.067
90.8	-68.1763	-44.5557	-27.6489	-15.8691	-1.89209	7.50732	17.5171	24.5972	37.6587	53.2837	69.5801	-100.128	-80.0476	-60.0586	-40.0391	-20.0195	0	20.0195	39.978	60.0281	80.1086	100.128
90.9	-68.2373	-44.6777	-27.5879	-15.8691	-1.89209	7.56836	17.4561	24.5361	37.6587	53.2227	69.5801	-100.128	-80.0781	-60.0586	-40.0696	-20.05	0	19.9585	39.978	60.0586	80.1086	100.098
91	-68.2983	-44.7998	-27.5269	-15.8691	-1.89209	7.56836	17.5171	24.5361	37.5366	53.1616	69.7021	-100.098	-80.0781	-60.0891	-40.0696	-20.05	30.5176	19.9585	40.0391	60.0891	80.0781	100.037
91.1	-68.2983	-44.9219	-27.5879	-15.8081	-1.95312	7.50732	17.5781	24.4751	37.4145	53.1616	69.8852	-100.128	-80.1086	-60.0586	-40.0391	-20.1111	61.0352	19.989	40.0696	60.0891	80.0781	100.037
91.2	-68.2373	-45.0439	-27.6489	-15.686	-2.0752	7.44629	17.5781	24.4751	37.3535	53.1616	70.0684	-100.128	-80.0476	-60.0586	-40.0391	-20.1111	0	19.9585	40.0391	60.0891	80.0476	100.128
91.3	-68.1763	-45.105	-27.771	-15.686	-2.13623	7.38525	17.6392	24.5361	37.3535	53.2837	70.1904	-100.189	-80.0476	-60.0586	-40.0391	-20.0195	61.0352	20.0195	40.0391	60.1196	80.0476	100.098
91.4	-68.1763	-45.166	-27.771	-15.686	-2.0752	7.32422	17.5781	24.5972	37.4756	53.4058	70.3735	-100.159	-80.1086	-60.0891	-40.0696	-20.0195	0	20.0195	40.0085	60.0281	80.0476	100.098
91.5	-68.1763	-45.2881	-27.771	-15.625	-1.95312	7.32422	17.4561	24.6582	37.5977	53.4668	70.4346	-100.159	-80.1392	-60.0586	-40.0696	-20.0195	-61.0352	19.989	40.0391	60.0281	80.0476	100.067
91.6	-68.1763	-45.4102	-27.71	-15.625	-1.83105	7.38525	17.395	24.7803	37.7197	53.5278	70.5566	-100.098	-80.0781	-60.0586	-40.0085	-20.0806	-30.5176	19.989	40.0085	60.0586	80.0781	100.098
91.7	-68.1152	-45.5322	-27.5879	-15.564	-1.77002	7.38525	17.334	24.9023	37.7808	53.5278	70.5566	-100.128	-80.0781	-60.0891	-40.0391	-20.0195	30.5176	19.9585	40.0391	60.0891	80.1086	100.037
91.8	-68.1763	-45.7153	-27.5269	-15.625	-1.83105	7.38525	17.395	25.0244	37.7808	53.5889	70.5566	-100.128	-80.1086	-60.0891	-40.0391	-20.0806	30.5176	19.989	39.978	60.0891	80.0476	100.098
91.9	-68.1763	-45.8984	-27.5269	-15.625	-1.83105	7.32422	17.4561	25.1465	37.6587	53.5889	70.6177	-100.128	-80.1392	-60.0586	-40.0696	-20.05	0	19.9585	40.0085	60.0586	80.0476	100.098
92	-68.2983	-46.0815	-27.5269	-15.564	-1.89209	7.32422	17.4561	25.2075	37.5977	53.6499	70.6787	-100.189	-80.1086	-60.0586	-40.0391	-20.05	30.5176	19.989	40.0085	60.0586	80.0476	100.098
92.1	-68.2983	-46.2036	-27.4658	-15.625	-1.95312	7.38525	17.5171	25.2075	37.5977	53.6499	70.8008	-100.128	-80.0781	-60.0586	-40.0696	-20.0195	0	20.0195	40.0391	60.0586	80.0171	100.098
92.2	-68.2983	-46.2646	-27.3437	-15.625	-1.95312	7.50732	17.5171	25.2075	37.6587	53.6499	70.9839	-100.128	-80.0781	-60.0586	-40.0391	-20.0195	0	19.989	40.0085	60.0586	80.0171	100.128
92.3	-68.1152	-46.2646	-27.1606	-15.625	-1.89209	7.69043	17.5781	25.3296	37.7197	53.5889	71.167	-100.128	-80.0781	-60.0891	-40.0696	-20.05	-30.5176	19.989	40.0391	60.0586	80.0476	100.067
92.4	-67.9932	-46.3257	-27.0996	-15.625	-1.83105	7.69043	17.5171	25.4517	37.7808	53.5889	71.2891	-100.128	-80.1086	-60.0891	-40.0696	-20.0195	0	19.989	40.0696	60.0586	80.0781	100.098
92.5	-68.0542	-46.4478	-27.0386	-15.7471	-1.95312	7.44629	17.4561	25.4517	37.7808	53.4668	71.4111	-100.098	-80.1086	-60.0586	-40.0696	-20.0195	-30.5176	19.989	40.0085	60.0891	80.0781	100.098
92.6	-68.0542	-46.6309	-27.0996	-15.9302	-2.0752	7.20215	17.334	25.3906	37.7808	53.3447	71.4111	-100.128	-80.1392	-60.1196	-40.0085	-20.05	0	19.9585	40.0391	60.0586	80.0781	100.067
92.7	-68.1152	-46.814	-27.0996	-15.9912	-2.13623	7.08008	17.2729	25.3296	37.7808	53.2837	71.4722	-100.128	-80.1086	-60.0891	-40.0696	-20.05	30.5176	19.9585	40.0696	60.0891	80.0781	100.098
92.8	-68.0542	-46.936	-27.0386	-15.9912	-2.13623	7.01904	17.2119	25.3296	37.8418	53.2837	71.4722	-100.128	-80.0476	-60.0891	-40.0085	-20.0806	30.5176	19.9585	40.0085	60.0586	80.0476	100.128
92.9	-67.9932	-47.0581	-27.0386	-15.9302	-2.19727	7.14111	17.2119	25.3296	37.9028	53.4058	71.5942	-100.159	-80.0781	-60.0586	-40.0085	-20.0195	-30.5176	20.0195	40.0391	60.0281	80.0171	100.128
93	-67.9321	-47.1802	-26.9775	-15.8691	-2.2583	7.20215	17.2119	25.3906	37.9639	53.5889	71.6553	-100.098	-80.0781	-60.0891	-40.0696	-20.0195	-30.5176	19.989	40.0696	60.0586	80.0781	100.037
93.1	-67.8711	-47.1802	-27.0386	-15.8081	-2.31934	7.20215	17.2119	25.3906	37.9639	53.772	71.7163	-100.159	-80.1086	-60.0586	-40.0391	-19.989	-30.5176	19.989	39.978	60.0281	80.0781	100.067
93.2	-67.9321	-47.1802	-27.0996	-15.8691	-2.31934	7.26318	17.2729	25.4517	37.9639	53.833	71.8384	-100.067	-80.1392	-60.1501	-40.0391	-19.9585	-30.5176	20.0195	40.0391	60.0586	80.0476	100.098
93.3	-67.9321	-47.1191	-27.0386	-15.9302	-2.2583	7.26318	17.334	25.4517	37.9028	53.833	71.8384	-100.128	-80.1086	-60.0891	-40.0696	-20.0195	0	19.989	40.0391	60.0891	80.0781	100.067
93.4	-67.9932	-47.0581	-27.0386	-15.9912	-2.0752	7.32422	17.334	25.4517	37.9028	53.7109	71.8384	-100.128	-80.1392	-60.0891	-40.0391	-20.0806	-30.5176	19.989	39.978	60.0586	80.0476	100.098
93.5	-68.0542	-47.1191	-27.0386	-15.9302	-1.95312	7.38525	17.2729	25.4517	37.9028	53.6499	71.8384	-100.128	-80.0781	-60.1196	-40.0391	-20.05	0	19.989	40.0391	60.0586	80.0476	100.098
93.6	-67.9932	-47.1191	-27.0386	-15.9302	-1.83105	7.38525	17.2729	25.3906	37.8418	53.6499	71.9604	-100.159	-80.0781	-60.1196	-39.978	-20.0195	-30.5176	19.9585	40.0391	60.0281	80.0171	100.098
93.7	-67.8711	-47.1802	-27.0386	-15.9302	-1.83105	7.32422	17.2119	25.3906	37.8418	53.6499	72.0215	-100.128	-80.0781	-60.1196	-40.0696	-20.05	-30.5176	20.0195	40.0696	60.0586	80.0476	100.098
93.8	-67.749	-47.3022	-26.9775	-15.9912	-1.89209	7.26318	17.1509	25.3906	37.9028	53.5889	72.0215	-100.128	-80.0476	-60.1196	-40.0391	-19.9585	-30.5176	20.0195	40.0391	60.0281	80.0171	100.067
93.9	-67.5659	-47.4853	-26.9775	-16.0522	-2.01416	7.14111	17.0898	25.3906	37.9639	53.5889	71.9604	-100.098	-80.1086	-60.1196	-40.0696	-20.0195	-30.5176	20.0195	40.0391	60.0891	80.0781	100.098
94	-67.4438	-47.6074	-26.8555	-16.0522	-2.0752	7.08008	17.0288	25.3906	37.9639	53.5278	71.9604	-100.128	-80.1086	-60.0891	-40.0696	-20.0195	0	19.989	40.0391	60.0586	80.0781	100.067
94.1	-67.2607	-47.6074	-26.7944	-16.1133	-2.0752	7.01904	17.0288	25.2686	38.0249	53.5278	72.0215	-100.189	-80.0781	-60.0891	-40.0696	-20.05	0	19.9585	40.0085	60.0281	80.0781	100.098
94.2	-67.0776	-47.5464	-26.7334	-16.1743	-2.01416	7.01904	16.9678	25.2686	38.0249	53.4668	72.0825	-100.098	-80.1086	-60.1196	-40.0696	-20.0195	0	19.989	40.0391	60.0586	80.0476	100.067
94.3	-66.8335	-47.3633	-26.7334	-16.1743	-2.0752	7.01904	16.9067	25.2075	38.147	53.5278	72.1436	-100.189	-80.0781	-60.0891	-40.0391	-20.0195	30.5176	19.9585	39.978	60.0586	80.0781	100.067
94.4	-66.5894	-47.4243	-26.7334	-16.1133	-2.13623	7.01904	16.9067	25.2686	38.3301	53.5278	72.1436	-100.128	-80.0781	-60.1196	-40.1001	-20.0195	0	20.0195	40.0391	60.0281	80.0476	100.067
94.5	-66.3452	-47.5464	-26.7944	-16.0522	-2.19727	7.08008	16.9067	25.2075	38.4521	53.5278	72.1436	-100.159	-80.0781	-60.1196	-40.0391	-20.0195	0	19.989	40.0085	60.0281	80.0171	100.098
94.6	-66.1621	-47.6685	-26.8555	-15.9912	-2.2583	7.14111	17.0288	25.2075	38.6353	53.5278	72.0825	-100.128	-80.0781	-60.1196	-40.0391	-19.989	-30.5176	19.989	40.0391	59.9976	80.0781	100.067
94.7	-66.04	-47.7905	-26.7944	-15.8691	-2.2583	7.14111	17.0898	25.1465	38.6963	53.5278	72.1436	-100.128	-80.1086	-60.0891	-40.0696	-19.989	0	19.9585	40.0391	60.0281	80.0171	100.098
94.8	-66.04	-47.8516	-26.6724	-15.8081	-2.2583	7.14111	17.0898	25.0854	38.6963	53.5278	72.2656	-100.098	-80.1086	-60.0891	-40.0696	-20.0195	-30.5176	19.989	39.978	60.0586	80.0171	100.098
94.9	-66.04	-47.9126	-26.4893	-15.8081	-2.2583	7.20215	17.0898	25.1465	38.6353	53.5278	72.4487	-100.128	-80.0781	-60.0891	-40.0696	-20.0195	-30.5176	19.989	40.0391	60.0586	80.0171	100.067
95	-65.979	-47.9736	-26.4282	-15.8691	-2.2583	7.26318	17.0288	25.2075	38.5742	53.6499	72.6929	-100.098	-80.0781	-60.1196	-40.0391	-20.05	-30.5176	19.9585	39.978	60.0891	80.0476	100.067
95.1	-65.918	-47.9736	-26.4893	-15.9302	-2.2583	7.32422	16.9678	25.2686	38.5132	53.7109	72.876	-100.128	-80.0781	-60.0891	-40.0391	-19.989	-30.5176	20.0195	40.0696	59.9976	80.0171	100.098
95.2	-65.8569	-48.0347	-26.6724	-15.9912	-2.2583	7.38525	17.0288	25.2686	38.4521	53.6499	73.0591	-100.128	-80.0781	-60.1196	-40.0391	-20.0195	-30.5176	20.0195	40.0391	60.0281	80.0476	100.037
95.3	-65.8569	-48.0347	-26.7944	-15.9912	-2.2583	7.38525	17.0898	25.2075	38.3911	53.5889	73.1811	-100.159	-80.0781	-60.0891	-40.0696	-20.0195	-30.5176	19.9585	40.0391	60.0281	80.0171	100.098
95.4	-65.8569	-48.0957	-26.8555	-15.9912	-2.2583	7.44629	17.2119	25.0854	38.3911	53.5889	73.1811	-100.098	-80.0476	-60.0891	-40.0696	-20.0195	-30.5176	19.989	40.0085	60.0586	80.0171	100.098
95.5	-65.8569	-48.1567	-26.8555	-15.8691	-2.2583	7.50732	17.2119	25.0244	38.4521	53.5889	73.1811	-100.098	-80.1392	-60.0586	-40.0391	-19.989	-30.5176	19.9585	40.0391	60.0586	80.0476	100.098
95.6	-65.7349	-48.1567	-26.7334	-15.7471	-2.2583	7.50732	17.2119	25.0244	38.5132	53.6499	73.1201	-100.098	-80.0476	-60.0891	-40.1001	-20.0195	-30.5176	19.989	39.978	60.0586	80.0781	100.067
95.7	-65.5518	-48.1567	-26.7334	-15.625	-2.19727	7.50732	17.2119	25.0854	38.5132	53.772	73.0591	-100.067	-80.1086	-60.0891	-40.0391	-19.989	-30.5176	19.9585	40.0391	60.0891	80.0476	100.128
95.8	-65.4297	-48.2178	-26.7334	-15.5029	-2.0752	7.44629	17.1509	25.0854	38.5132	54.0161	73.0591	-100.159	-80.0781	-60.1196	-40.0696	-20.0195	-30.5176	19.989	40.0391	60.0891	79.9866	100.098
95.9	-65.3686	-48.3398	-26.8555	-15.3809	-2.01416	7.32422	17.0288	25.1465	38.4521	54.3213	72.998	-100.128	-80.1086	-60.0891	-40.0391	-20.0195	0	20.0195	40.0391	60.0891	80.0171	100.098
96	-65.3686	-48.4009	-26.9165	-15.3809	-2.13623	7.20215	16.9067	25.2075	38.3301	54.5654	73.0591	-100.128	-80.1086	-60.0891	-40.0696	-19.989	-30.5176	20.0195	40.0696	60.0891	79.9866	100.098
96.1	-65.3686	-48.3398	-26.9165	-15.3809	-2.19727	7.14111	16.7847	25.2075	38.208	54.6265	73.0591	-100.098	-80.0781	-60.0891	-40.0391	-19.989	0	20.0195	40.0391	60.0891	79.9866	100.098
96.2	-65.3686	-48.2788	-26.9165	-15.3809	-2.2583	7.14111	16.7847	25.2075	38.0859	54.6265	73.1201	-100.098	-80.0781	-60.0586	-40.0696	-19.928	-30.5176	19.989	40.0696	60.0281	80.0171	100.098
96.3	-65.2466	-48.2788	-26.9165	-15.4419	-2.31934	7.08008	16.7847	25.1465	38.0859	54.6265	73.1201	-100.067	-80.1392	-60.0891	-40.0696	-19.989	0	20.0195	40.1001	60.0586	79.9866	100.128
96.4	-65.1855	-48.3398	-26.8555	-15.4419	-2.31934	7.14111	16.7847	25.0854	38.147	54.7485	73.0591	-100.067	-80.1086	-60.0891	-40.1001	-19.989	-30.5176	19.989	40.0391	60.0586	80.0476	100.128
96.5	-65.1245	-48.4009	-26.7944	-15.4419	-2.2583	7.20215	16.7847	25.0244	38.147	54.8096	72.998	-100.098	-80.0781	-60.1196	-40.0696	-19.989	0	19.9585	40.0085	60.0586	80.0476	100.128
96.6	-65.0635	-48.4619	-26.7334	-15.3809	-2.2583	7.26318	16.7847	25.0854	38.208	54.8096	72.937	-100.098	-80.1086	-60.1196	-40.0696	-20.0195	-30.5176	19.9585	39.978	60.0586	80.0171	100.098
96.7	-65.0635	-48.4009	-26.6113	-15.3809	-2.31934	7.32422	16.7847	25.0854	38.208	54.8096	72.998	-100.159	-80.1086	-60.0891	-40.0085	-19.989	-61.0352	19.989	40.1001	60.0281	80.0171	100.067
96.8	-65.0635	-48.4009	-26.6724	-15.3198	-2.38037	7.38525	16.7847	25.1465	38.208	54.7485	73.0591	-100.159	-80.1086	-60.1196	-40.0696	-19.989	0	19.989	40.0696	60.0586	80.0171	100.128
96.9	-65.0635	-48.4009	-26.6724	-15.2588	-2.38037	7.32422	16.7847	25.1465	38.208	54.6875	73.1201	-100.128	-80.1086	-60.1196	-40.0696	-19.9585	-30.5176	19.989	40.0696	60.0281	80.0171	100.098
97	-65.0024	-48.4009	-26.7334	-15.1367	-2.38037	7.26318	16.7236	25.2075	38.208	54.6875	72.998	-100.128	-80.0781	-60.0891	-40.1001	-19.989	-30.5176	19.989	40.0085	59.9976	79.9866	100.128
97.1	-64.8804	-48.4619	-26.7334	-15.0757	-2.38037	7.20215	16.7236	25.2075	38.208	54.6875	72.937	-100.098	-80.0781	-60.0891	-40.0696	-20.0195	-30.5176	19.989	39.978	59.9976	80.0476	100.067
97.2	-64.8193	-48.4619	-26.7334	-15.0146	-2.38037	7.14111	16.6626	25.2686	38.269	54.7485	72.8149	-100.128	-80.0476	-60.0891	-40.0696	-20.0195	-30.5176	20.0195	39.978	60.0281	80.0476	100.098
97.3	-64.7583	-48.4619	-26.6724	-15.0146	-2.44141	7.14111	16.6626	25.2686	38.3301	54.8706	72.876	-100.128	-80.0781	-60.1196	-40.0696	-19.989	-30.5176	19.989	40.0391	60.0281	80.0781	100.098
97.4	-64.7583	-48.4619	-26.6113	-14.9536	-2.38037	7.08008	16.7236	25.2686	38.3911	54.9927	72.876	-100.128	-80.1086	-60.1196	-40.0696	-19.989	-30.5176	19.9585	40.0391	60.0586	80.0171	100.098
97.5	-64.7583	-48.4619	-26.5503	-14.8926	-2.38037	7.08008	16.8457	25.2075	38.3911	55.1758	72.8149	-100.159	-80.1086	-60.1196	-40.0696	-20.0195	-91.5527	19.989	40.0085	60.0586	80.0171	100.128
97.6	-64.6973	-48.3398	-26.6113	-14.8315	-2.31934	7.01904	16.9067	25.1465	38.3911	55.3589	72.7539	-100.159	-80.1086	-60.1196	-40.0391	-20.0195	-30.5176	19.989	40.0085	60.0281	79.9866	100.098
97.7	-64.6362	-48.2178	-26.7334	-14.7705	-2.31934	7.01904	16.9678	25.1465	38.3911	55.4199	72.6318	-100.189	-80.0781	-60.0891	-40.0696	-19.989	-30.5176	20.05	40.0391	59.9976	80.0476	100.098
97.8	-64.6362	-48.1567	-26.7334	-14.7705	-2.38037	7.01904	16.9678	25.1465	38.3911	55.481	72.5098	-100.159	-80.0781	-60.0891	-40.1001	-19.928	-30.5176	19.989	40.0085	59.9976	80.0476	100.067
97.9	-64.6973	-48.2788	-26.7334	-14.8315	-2.31934	7.01904	16.9067	25.1465	38.3301	55.603	72.3877	-100.128	-80.1086	-60.0891	-40.0696	-19.9585	-30.5176	19.9585	39.978	59.9976	80.0476	100.098
98	-64.6973	-48.4009	-26.7334	-14.8926	-2.2583	7.08008	16.9067	25.1465	38.269	55.7251	72.2656	-100.128	-80.0781	-60.1196	-40.0696	-19.989	-61.0352	19.989	39.978	59.9976	80.0781	100.128
98.1	-64.6973	-48.645	-26.7334	-14.8926	-2.13623	7.01904	16.8457	25.1465	38.208	55.7251	72.0825	-100.159	-80.1086	-60.0891	-40.0696	-20.0195	-30.5176	19.9585	39.978	60.0281	80.0171	100.128
98.2	-64.6362	-48.8281	-26.7334	-14.9536	-2.0752	7.01904	16.9067	25.1465	38.147	55.7861	71.9604	-100.098	-80.1086	-60.1196	-40.1001	-20.0195	-61.0352	19.989	39.978	60.0281	80.0476	100.098
98.3	-64.5752	-48.9502	-26.7334	-14.8926	-2.0752	6.95801	16.9678	25.1465	38.147	55.7861	71.8384	-100.159	-80.1086	-60.0586	-40.1001	-20.0195	-30.5176	19.989	40.0085	60.0281	80.0476	100.098
98.4	-64.5142	-49.0723	-26.7334	-14.8926	-2.13623	6.95801	16.9678	25.1465	38.0859	55.7861	71.7773	-100.067	-80.1086	-60.0891	-40.0696	-19.989	-61.0352	19.9585	40.0696	60.0586	80.0171	100.098
98.5	-64.5142	-49.1333	-26.7944	-14.8926	-2.13623	6.95801	16.9678	25.2686	38.0249	55.8472	71.7773	-100.159	-80.0781	-60.0891	-40.1001	-19.9585	-30.5176	19.989	40.0391	60.0281	80.0171	100.128
98.6	-64.5142	-49.1943	-26.7944	-14.9536	-2.13623	6.95801	16.9067	25.3296	38.0859	55.8472	71.8384	-100.128	-80.0476	-60.0891	-40.1306	-19.989	0	19.989	40.0391	59.9976	79.9866	100.128
98.7	-64.4531	-49.3164	-26.7944	-15.0757	-2.0752	7.01904	16.8457	25.3296	38.0859	55.8472	71.8994	-100.128	-80.0781	-60.0586	-40.1001	-19.989	-30.5176	19.9585	40.0085	59.9976	80.0171	100.098
98.8	-64.3921	-49.3774	-26.7334	-15.1978	-2.01416	7.08008	16.8457	25.2686	38.147	55.9082	71.9604	-100.159	-80.0781	-60.1501	-40.0696	-20.0195	-91.5527	19.989	40.0085	60.0281	80.0476	100.098
98.9	-64.3311	-49.4385	-26.7334	-15.1978	-1.95312	7.08008	16.7847	25.2075	38.0859	55.9692	72.0215	-100.098	-80.0781	-60.0891	-40.0391	-20.05	-91.5527	19.989	39.978	60.0891	80.0476	100.067
99	-64.3311	-49.5605	-26.6724	-15.1367	-1.89209	7.08008	16.6626	25.1465	38.0249	56.0913	72.0825	-100.128	-80.1392	-60.1196	-40.0696	-20.0195	-30.5176	19.989	39.978	60.0586	80.0476	100.098
99.1	-64.3311	-49.6826	-26.5503	-15.0757	-1.89209	7.20215	16.6016	25.2075	38.0249	56.0913	72.0825	-100.128	-80.0781	-60.1196	-40.0391	-20.0195	0	19.9585	40.0391	60.0586	79.9866	100.098
99.2	-64.3311	-49.8657	-26.4893	-14.9536	-1.95312	7.26318	16.5405	25.2075	38.0249	56.0913	72.0825	-100.159	-80.0476	-60.1196	-40.0391	-20.0195	0	19.989	40.0085	59.9976	80.0171	100.067
99.3	-64.3311	-50.0488	-26.4282	-14.8926	-1.95312	7.32422	16.5405	25.2075	38.0859	56.1523	72.0215	-100.159	-80.0171	-60.0891	-40.0696	-20.0195	0	20.0195	40.0085	60.0281	80.0476	100.098
99.4	-64.3921	-50.1709	-26.4282	-14.8315	-1.95312	7.32422	16.5405	25.1465	38.208	56.0913	71.9604	-100.098	-80.1086	-60.0891	-40.0696	-19.989	0	20.0806	40.0085	60.0281	79.9866	100.098
99.5	-64.4531	-50.354	-26.4282	-14.8926	-2.01416	7.26318	16.5405	25.0854	38.3301	56.0913	71.8384	-100.098	-80.0781	-60.0891	-40.0696	-20.0195	-61.0352	19.989	40.0085	60.0586	80.0476	100.037
99.6	-64.5752	-50.4761	-26.4282	-14.8926	-2.13623	7.20215	16.6016	25.0244	38.4521	56.0303	71.7773	-100.128	-80.0476	-60.1501	-40.0696	-19.989	-61.0352	19.9585	40.0391	60.0891	80.0476	100.098
99.7	-64.7583	-50.5371	-26.4282	-14.8926	-2.2583	7.20215	16.7236	25.0244	38.5132	55.9692	71.7163	-100.098	-80.0781	-60.1196	-40.0391	-20.0195	0	19.9585	39.978	60.0586	80.0171	100.098
99.8	-65.0024	-50.4761	-26.4282	-14.8926	-2.31934	7.26318	16.8457	24.9634	38.5742	55.9082	71.6553	-100.128	-80.1086	-60.0891	-40.0391	-19.989	-61.0352	19.989	39.978	60.0586	80.0476	100.067
99.9	-65.2466	-50.415	-26.3672	-14.8315	-2.31934	7.32422	16.9678	24.9634	38.6353	55.9082	71.6553	-100.128	-80.0781	-60.1196	-40.0696	-20.0195	-30.5176	19.9585	40.0696	60.0586	80.0171	100.067
100	-65.4297	-50.4761	-26.3672	-14.8315	-2.31934	7.32422	16.9678	24.9023	38.7573	55.9692	71.6553	-100.159	-80.1086	-60.1196	-40.0391	-19.989	-30.5176	20.0195	40.0696	60.0281	80.0171	100.067
100.1	-65.4297	-50.4761	-26.3062	-14.8926	-2.2583	7.32422	16.9067	24.9023	38.8184	56.0303	71.5942	-100.098	-80.0781	-60.1196	-40.0391	-19.989	-30.5176	20.05	40.0391	60.0586	80.0171	100.098
100.2	-65.4907	-50.4761	-26.3062	-14.8926	-2.2583	7.32422	16.9067	24.9023	38.8794	56.0913	71.6553	-100.098	-80.1086	-60.0891	-40.0696	-19.989	-30.5176	19.989	40.0391	60.0586	80.0171	100.067
100.3	-65.4297	-50.4761	-26.3062	-14.8926	-2.2583	7.32422	17.0288	24.9023	38.8794	56.0913	71.7163	-100.098	-80.0781	-60.1196	-40.0696	-20.0195	-61.0352	19.9585	40.0391	60.0891	80.0476	100.098
100.4	-65.3686	-50.4761	-26.3062	-14.8926	-2.31934	7.32422	17.1509	25.0244	38.8794	56.0303	71.7773	-100.098	-80.1086	-60.0891	-40.0391	-19.989	0	19.989	40.0085	60.0281	80.0781	100.098
100.5	-65.3076	-50.415	-26.4282	-14.8926	-2.31934	7.32422	17.2119	25.0854	38.8794	55.9692	71.7163	-100.098	-80.0781	-60.0891	-40.0391	-20.0195	-30.5176	20.0195	40.0085	60.0891	80.0476	100.098
100.6	-65.2466	-50.415	-26.5503	-14.8926	-2.38037	7.26318	17.2729	25.2075	38.8794	56.0303	71.6553	-100.128	-80.0781	-60.1196	-40.0696	-20.05	30.5176	19.989	40.0391	60.0891	80.0781	100.098
100.7	-65.2466	-50.354	-26.6724	-14.8926	-2.44141	7.20215	17.2729	25.2075	38.8794	56.0303	71.6553	-100.128	-80.0781	-60.0891	-39.978	-20.0195	-30.5176	20.0195	40.0391	60.0281	80.0476	100.098
100.8	-65.3076	-50.4761	-26.7944	-14.9536	-2.56348	7.08008	17.2119	25.1465	38.8794	56.0303	71.7163	-100.128	-80.0781	-60.0586	-40.0391	-19.989	-61.0352	20.05	40.0696	60.0586	80.0171	100.067
100.9	-65.3686	-50.5371	-26.7334	-15.0146	-2.56348	7.01904	17.1509	25.0854	38.8184	55.9692	71.7773	-100.128	-80.1086	-60.0586	-40.0696	-20.0195	-30.5176	20.0195	40.0696	60.0281	80.0781	100.098
101	-65.2466	-50.5981	-26.5503	-15.0146	-2.38037	7.14111	17.1509	25.1465	38.8184	55.9692	71.7773	-100.098	-80.1086	-60.0891	-40.0391	-19.989	30.5176	20.0195	40.0696	60.0586	80.0476	100.098
101.1	-65.1245	-50.6592	-26.4282	-14.8926	-2.31934	7.26318	17.2729	25.1465	38.8184	56.0303	71.8384	-100.098	-80.1086	-60.0281	-40.1001	-20.0195	-30.5176	19.989	40.0391	60.0891	80.0781	100.098
101.2	-64.9414	-50.6592	-26.4282	-14.8315	-2.2583	7.38525	17.334	25.2075	38.8794	56.0913	72.0215	-100.128	-80.0781	-60.0891	-40.0696	-20.05	0	19.989	40.0391	60.0891	80.0781	100.128
101.3	-64.8193	-50.6592	-26.5503	-14.7705	-2.31934	7.50732	17.395	25.2075	39.0015	56.1523	72.1436	-100.098	-80.0476	-60.0891	-40.0391	-20.0806	-30.5176	19.989	40.0085	60.0586	80.0476	100.159
101.4	-64.6973	-50.5371	-26.6113	-14.8315	-2.31934	7.44629	17.395	25.2075	39.0625	56.2134	72.2046	-100.159	-80.0781	-60.0891	-40.0696	-20.0806	0	19.989	40.0391	60.0586	80.0781	100.067
101.5	-64.5752	-50.415	-26.6113	-14.8926	-2.38037	7.38525	17.4561	25.2075	39.0625	56.2744	72.2046	-100.159	-80.1086	-60.0891	-40.0391	-20.0195	-30.5176	20.0195	40.0391	60.0586	80.0781	100.098
101.6	-64.5752	-50.415	-26.5503	-14.9536	-2.38037	7.26318	17.5171	25.2075	39.0625	56.3965	72.1436	-100.159	-80.0781	-60.0891	-39.978	-19.989	-30.5176	19.989	40.0696	60.0281	80.0476	100.067
101.7	-64.5142	-50.354	-26.4282	-14.9536	-2.44141	7.14111	17.5781	25.2686	39.1235	56.5796	72.0825	-100.128	-80.0781	-60.0891	-40.0696	-19.989	0	19.989	40.0391	60.0281	80.0476	100.159
101.8	-64.4531	-50.354	-26.3062	-15.0146	-2.56348	7.01904	17.5781	25.2686	39.0625	56.7017	72.0215	-100.098	-80.1086	-60.0891	-40.0696	-20.0195	-30.5176	19.989	40.0391	60.0586	80.0171	100.098
101.9	-64.4531	-50.354	-26.2451	-15.0757	-2.62451	7.01904	17.5781	25.3296	39.0625	56.8848	72.0215	-100.128	-80.1086	-60.0586	-40.1306	-20.0195	-30.5176	19.9585	40.0085	60.0586	80.0476	100.098
102	-64.3921	-50.415	-26.2451	-15.1367	-2.62451	7.08008	17.5781	25.3906	39.0625	57.0068	72.1436	-100.098	-80.0781	-60.0586	-40.0696	-20.0195	0	19.9585	39.978	60.0586	80.0781	100.128
102.1	-64.3921	-50.415	-26.3672	-15.1367	-2.62451	7.20215	17.5781	25.4517	39.0015	57.0679	72.3267	-100.128	-80.0781	-60.0586	-40.0696	-20.0195	0	20.0195	39.978	60.0586	80.0476	100.098
102.2	-64.3921	-50.4761	-26.3672	-15.1367	-2.62451	7.32422	17.5171	25.4517	38.8794	57.0679	72.5708	-100.159	-80.0476	-60.0891	-40.0391	-20.05	0	19.989	40.0085	60.0586	80.0171	100.098
102.3	-64.4531	-50.4761	-26.3672	-15.1367	-2.62451	7.38525	17.5171	25.3296	38.8184	56.9458	72.6929	-100.128	-80.0781	-60.0891	-40.0391	-20.05	0	19.989	40.0696	60.0586	80.0171	100.037
102.4	-64.4531	-50.4761	-26.3062	-15.1978	-2.56348	7.38525	17.5171	25.2075	38.7573	56.8848	72.876	-100.128	-80.0781	-60.0586	-40.0391	-19.989	-30.5176	19.9585	40.0391	60.0891	80.0781	100.037
102.5	-64.3311	-50.4761	-26.3062	-15.1978	-2.50244	7.38525	17.5171	25.0854	38.6963	56.8237	72.937	-100.128	-80.1392	-60.0586	-40.0391	-20.0195	0	19.989	40.0391	60.0281	80.0476	100.098
102.6	-64.209	-50.4761	-26.1841	-15.2588	-2.50244	7.32422	17.5171	25.0854	38.6963	56.8237	72.937	-100.159	-80.0171	-60.0586	-40.1001	-20.0195	30.5176	19.989	40.0085	60.0586	80.0476	100.098
102.7	-64.0869	-50.4761	-26.001	-15.2588	-2.50244	7.32422	17.4561	25.0244	38.6963	56.8237	72.998	-100.098	-80.0781	-60.0586	-40.1306	-20.0195	-30.5176	20.0195	40.0391	60.0586	80.0476	100.098
102.8	-64.0259	-50.415	-25.8179	-15.2588	-2.62451	7.26318	17.395	25.0244	38.7573	56.8237	73.0591	-100.159	-80.0781	-60.0586	-40.0391	-20.05	-30.5176	19.989	39.978	60.0891	80.0476	100.128
102.9	-63.9648	-50.354	-25.7568	-15.2588	-2.68555	7.20215	17.395	25.0854	38.8184	56.8237	73.1811	-100.159	-80.0781	-60.0891	-40.0696	-20.05	0	19.9585	39.978	60.0586	80.0476	100.098
103	-63.9038	-50.354	-25.6958	-15.2588	-2.68555	7.14111	17.395	25.1465	38.9404	56.8848	73.3032	-100.159	-80.1086	-60.0891	-40.0391	-20.05	0	19.9585	40.0696	60.0586	80.0476	100.098
103.1	-63.8428	-50.354	-25.6958	-15.2588	-2.62451	7.14111	17.4561	25.2075	39.0625	56.9458	73.3643	-100.128	-80.1086	-60.0891	-40.0696	-20.0195	-30.5176	19.9585	40.0085	60.0281	80.0476	100.098
103.2	-63.8428	-50.293	-25.7568	-15.2588	-2.56348	7.14111	17.5171	25.1465	39.1235	57.0679	73.4253	-100.159	-80.1392	-60.0586	-40.0391	-20.05	30.5176	19.9585	40.0391	60.0281	80.0476	100.067
103.3	-63.9648	-50.1709	-25.8789	-15.1978	-2.50244	7.20215	17.5781	25.0854	39.1846	57.0679	73.4253	-100.128	-80.1086	-60.0281	-40.1001	-20.0195	0	19.989	40.0085	60.0586	80.0476	100.067
103.4	-64.0869	-49.9878	-26.001	-15.1978	-2.50244	7.20215	17.6392	24.9634	39.2456	57.0068	73.4863	-100.159	-80.0781	-60.0281	-40.0696	-20.0195	30.5176	19.9585	39.978	60.0586	80.0171	100.098
103.5	-64.27	-49.8657	-26.062	-15.1978	-2.44141	7.20215	17.6392	24.9634	39.2456	57.0068	73.5474	-100.128	-80.0781	-60.0281	-40.0696	-20.05	-30.5176	19.989	39.978	60.0586	80.0781	100.098
103.6	-64.3921	-49.7436	-26.1841	-15.1367	-2.44141	7.20215	17.6392	25.0244	39.1846	57.1289	73.6694	-100.159	-80.1086	-60.0586	-40.0391	-20.0806	30.5176	19.9585	40.0391	60.0586	80.0781	100.098
103.7	-64.5752	-49.6826	-26.2451	-15.0757	-2.38037	7.20215	17.7002	25.0854	39.1846	57.251	73.7915	-100.159	-80.1086	-60.0586	-40.0696	-20.0195	-61.0352	19.9585	39.9475	60.0586	80.0781	100.098
103.8	-64.7583	-49.6216	-26.3062	-14.9536	-2.38037	7.26318	17.7612	25.0854	39.1846	57.373	73.8525	-100.189	-80.1086	-60.0586	-40.0391	-20.0806	0	19.9585	40.0391	60.0586	80.1086	100.037
103.9	-64.8193	-49.5605	-26.2451	-14.7705	-2.44141	7.32422	17.7612	25.0854	39.1846	57.4341	73.7915	-100.159	-80.1392	-60.0891	-40.0085	-20.0195	-30.5176	19.989	40.0085	60.0891	80.0476	100.067
104	-64.8193	-49.5605	-26.123	-14.7095	-2.50244	7.32422	17.7612	25.0244	39.2456	57.4341	73.7305	-100.159	-80.1697	-60.0586	-40.0696	-20.05	30.5176	19.9585	40.0391	60.0586	80.0781	100.098
104.1	-64.7583	-49.6216	-25.8789	-14.6484	-2.44141	7.32422	17.6392	24.9634	39.3677	57.4951	73.7305	-100.128	-80.1086	-60.0281	-40.0696	-20.0195	-30.5176	19.989	40.0696	60.0586	80.0781	100.128
104.2	-64.7583	-49.6216	-25.8179	-14.6484	-2.38037	7.32422	17.6392	24.9023	39.4897	57.6172	73.7305	-100.159	-80.1086	-59.9976	-40.1001	-20.05	61.0352	19.989	40.0085	60.0281	80.1086	100.098
104.3	-64.6973	-49.6216	-25.8179	-14.5874	-2.2583	7.32422	17.5781	24.9023	39.6118	57.7393	73.7915	-100.098	-80.1392	-60.0586	-40.0696	-20.0195	61.0352	19.989	39.978	60.0281	80.0476	100.098
104.4	-64.6973	-49.6216	-25.8179	-14.6484	-2.13623	7.32422	17.5781	24.9023	39.6118	57.7393	73.8525	-100.159	-80.1086	-60.0281	-40.0391	-20.05	30.5176	19.9585	40.0085	60.0891	80.1086	100.128
104.5	-64.5752	-49.5605	-25.8789	-14.7095	-2.13623	7.26318	17.6392	24.8413	39.6728	57.7393	73.9746	-100.159	-80.1392	-60.0891	-40.0391	-20.05	30.5176	19.9585	39.978	60.0281	80.0781	100.067
104.6	-64.5752	-49.4995	-25.9399	-14.7705	-2.13623	7.26318	17.6392	24.8413	39.7339	57.6782	74.0967	-100.159	-80.1392	-60.0281	-40.0391	-20.05	-30.5176	20.0195	40.0391	60.0586	80.0476	100.098
104.7	-64.5142	-49.4385	-26.062	-14.7705	-2.19727	7.32422	17.7002	24.8413	39.7949	57.7393	74.2187	-100.159	-80.1392	-60.0281	-40.0696	-20.0195	30.5176	19.9585	40.0391	59.9976	80.0781	100.037
104.8	-64.5142	-49.4385	-26.1841	-14.7705	-2.2583	7.44629	17.7612	24.9634	39.856	57.7393	74.3408	-100.128	-80.0781	-60.0891	-40.0696	-20.05	0	19.9585	40.0391	60.0281	80.0781	100.098
104.9	-64.4531	-49.4385	-26.3062	-14.8315	-2.2583	7.44629	17.8833	25.0244	39.856	57.7393	74.4019	-100.159	-80.1086	-60.0281	-40.0696	-20.0195	61.0352	19.989	40.0085	60.0281	80.0781	100.128
105	-64.4531	-49.3164	-26.3672	-14.8926	-2.19727	7.38525	17.8833	25.0244	39.856	57.6782	74.5239	-100.159	-80.1086	-60.0281	-40.0391	-20.05	61.0352	20.0195	39.978	59.9976	80.0781	100.098
105.1	-64.3921	-49.1943	-26.4282	-14.8926	-2.13623	7.26318	17.8223	24.9634	39.856	57.5561	74.5239	-100.128	-80.1086	-60.0281	-40.0696	-20.05	0	19.989	40.0391	60.0281	80.1392	100.128
105.2	-64.3921	-49.0723	-26.4282	-14.9536	-2.0752	7.20215	17.7002	24.9634	39.917	57.4951	74.4629	-100.128	-80.0781	-60.0891	-40.1001	-20.0195	30.5176	19.9585	39.9475	60.0586	80.1086	100.128
105.3	-64.3311	-49.0723	-26.4282	-14.9536	-2.0752	7.20215	17.6392	24.9023	39.917	57.4341	74.4629	-100.159	-80.0781	-60.0586	-40.0085	-20.0806	0	19.9585	40.0085	60.0891	80.0781	100.128
105.4	-64.27	-49.1333	-26.4282	-14.9536	-2.0752	7.20215	17.5781	24.9023	39.978	57.4341	74.4019	-100.159	-80.1392	-60.0891	-40.0085	-20.05	30.5176	19.928	39.978	60.0586	80.0781	100.098
105.5	-64.1479	-49.2554	-26.4893	-15.0146	-2.0752	7.32422	17.5781	24.9634	39.978	57.4341	74.2798	-100.159	-80.1697	-60.0281	-40.0391	-20.0806	30.5176	19.9585	40.0391	60.0891	80.0781	100.067
105.6	-64.0259	-49.3164	-26.4893	-15.0146	-2.01416	7.32422	17.6392	24.9634	39.917	57.4341	74.1577	-100.128	-80.1392	-60.0586	-40.0696	-20.05	30.5176	19.989	40.0696	60.0586	80.1086	100.098
105.7	-63.9648	-49.3774	-26.5503	-15.0757	-2.01416	7.32422	17.5781	24.9634	39.917	57.4341	74.0967	-100.128	-80.1086	-60.0891	-40.0696	-20.05	0	19.9585	40.0391	60.0586	80.1086	100.098
105.8	-63.8428	-49.3774	-26.6113	-15.0146	-2.01416	7.38525	17.5781	24.9634	40.0391	57.4341	74.0967	-100.159	-80.0781	-60.0586	-40.0696	-20.05	91.5527	19.9585	40.0085	60.0281	80.1392	100.098
105.9	-63.7817	-49.3164	-26.6113	-14.9536	-2.0752	7.38525	17.5781	25.0244	40.1611	57.4341	74.1577	-100.128	-80.0781	-60.0586	-40.0696	-20.0806	30.5176	19.989	40.0085	60.0281	80.0476	100.098
106	-63.7817	-49.3164	-26.6724	-14.8926	-2.0752	7.38525	17.5781	24.9634	40.2832	57.373	74.1577	-100.128	-80.1086	-60.0586	-40.1001	-20.0806	30.5176	19.989	40.0085	60.0281	80.0781	100.098
106.1	-63.8428	-49.2554	-26.6724	-14.8926	-2.01416	7.32422	17.5781	24.9634	40.2832	57.373	74.1577	-100.128	-80.1086	-60.0281	-40.0696	-20.1111	0	19.989	39.978	60.0586	80.1392	100.098
106.2	-63.9038	-49.2554	-26.7334	-14.8926	-1.89209	7.26318	17.5171	24.9634	40.1611	57.312	74.1577	-100.128	-80.1086	-59.9976	-40.0696	-20.0806	-30.5176	19.9585	40.0391	60.0281	80.1086	100.128
106.3	-63.8428	-49.1943	-26.7334	-14.8315	-1.77002	7.20215	17.4561	25.0854	40.1001	57.312	74.1577	-100.159	-80.1086	-60.0586	-40.0391	-20.0195	30.5176	19.928	40.0391	60.0586	80.1086	100.098
106.4	-63.7817	-49.1333	-26.7334	-14.7705	-1.64795	7.20215	17.4561	25.0854	40.1001	57.312	74.1577	-100.159	-80.1392	-60.0586	-40.0391	-20.05	30.5176	19.9585	40.0085	60.0586	80.0476	100.067
106.5	-63.6597	-49.0723	-26.6113	-14.7095	-1.64795	7.20215	17.5171	25.0854	40.1611	57.373	74.2798	-100.159	-80.1086	-60.0586	-40.0391	-20.0806	30.5176	19.989	40.0085	60.0281	80.0781	100.098
106.6	-63.4766	-49.0112	-26.4893	-14.6484	-1.58691	7.20215	17.6392	25.0244	40.2832	57.373	74.3408	-100.159	-80.1392	-60.0281	-40.0391	-20.0195	0	19.9585	40.0391	60.0586	80.0781	100.098
106.7	-63.2935	-48.8892	-26.4282	-14.5874	-1.52588	7.20215	17.7612	24.9023	40.3442	57.373	74.4629	-100.128	-80.1086	-60.0586	-40.1001	-20.0806	-30.5176	19.989	40.0085	60.0586	80.1086	100.067
106.8	-63.1714	-48.7671	-26.3672	-14.4653	-1.46484	7.20215	17.8833	24.9023	40.3442	57.312	74.5239	-100.128	-80.0781	-60.0586	-40.0696	-20.0806	-30.5176	19.9585	40.0085	60.0586	80.0781	100.067
106.9	-63.1103	-48.7061	-26.3672	-14.4043	-1.46484	7.26318	17.9443	24.9634	40.2832	57.251	74.646	-100.159	-80.0781	-60.0891	-40.0696	-20.0806	0	19.9585	40.0391	60.1501	80.0476	100.098
107	-63.1103	-48.7061	-26.4893	-14.5264	-1.52588	7.26318	17.9443	25.0244	40.1611	57.251	74.7681	-100.159	-80.1392	-60.0586	-39.978	-20.0806	0	19.928	39.978	60.0891	80.0781	100.128
107.1	-63.1714	-48.7061	-26.5503	-14.6484	-1.58691	7.20215	17.9443	25.0244	40.0391	57.251	74.8291	-100.189	-80.1392	-60.0281	-40.0391	-20.05	30.5176	19.9585	40.0391	60.0586	80.0171	100.067
107.2	-63.1714	-48.7061	-26.6724	-14.7095	-1.64795	7.20215	17.9443	25.0854	39.978	57.373	74.8291	-100.128	-80.1392	-60.0281	-40.0696	-20.05	0	19.989	40.0391	59.9976	80.0171	100.098
107.3	-63.1714	-48.8281	-26.7944	-14.7095	-1.70898	7.20215	17.8833	25.0854	39.856	57.373	74.707	-100.098	-80.1392	-59.9976	-40.1001	-20.0195	-30.5176	20.0195	40.0391	60.0281	80.1086	100.098
107.4	-63.2324	-48.8892	-26.8555	-14.7095	-1.77002	7.26318	17.7612	25.0854	39.7339	57.4341	74.585	-100.128	-80.1086	-60.0586	-40.0696	-20.05	0	20.0195	40.0085	60.0586	80.1392	100.067
107.5	-63.2935	-48.8892	-26.9165	-14.7095	-1.77002	7.26318	17.7612	25.0244	39.5508	57.373	74.4629	-100.159	-80.1086	-60.0586	-40.0696	-20.05	0	19.9585	39.978	60.0586	80.0781	100.098
107.6	-63.2935	-48.8892	-26.9775	-14.7095	-1.89209	7.26318	17.8223	24.9023	39.4287	57.312	74.5239	-100.159	-80.1086	-60.0281	-40.0391	-20.0806	30.5176	19.9585	40.0085	60.0586	80.0476	100.128
107.7	-63.2935	-48.9502	-27.0386	-14.7705	-1.95312	7.20215	17.8223	24.9023	39.2456	57.312	74.585	-100.128	-80.0781	-59.9976	-40.0696	-20.0806	0	19.989	40.0085	60.0281	80.0171	100.098
107.8	-63.2324	-49.0723	-27.0386	-14.7705	-1.95312	7.20215	17.7612	24.9634	39.1846	57.312	74.646	-100.128	-80.1392	-60.0281	-40.0696	-20.05	-30.5176	19.989	39.978	60.0281	80.0781	100.098
107.9	-63.1714	-49.1943	-27.0996	-14.7705	-1.89209	7.20215	17.7002	24.9634	39.1846	57.251	74.7681	-100.128	-80.1392	-60.0586	-39.978	-20.05	-30.5176	19.9585	40.0085	60.0586	80.0476	100.067
108	-63.1714	-49.2554	-27.0996	-14.7095	-1.77002	7.20215	17.7002	24.9023	39.1846	57.251	74.8901	-100.128	-80.1086	-60.0281	-40.0391	-20.0195	0	19.9585	39.978	60.0586	80.0781	100.098
108.1	-63.1103	-49.3164	-27.1606	-14.5874	-1.70898	7.20215	17.7612	24.9023	39.2456	57.251	75.0732	-100.128	-80.1392	-60.0281	-40.0696	-20.0195	30.5176	19.9585	40.0085	60.0281	80.0781	100.098
108.2	-63.0493	-49.3774	-27.1606	-14.4653	-1.83105	7.26318	17.8223	24.8413	39.1235	57.251	75.2563	-100.098	-80.1086	-60.0281	-40.1001	-20.0195	0	20.0195	40.0085	60.0281	80.1086	100.037
108.3	-62.9272	-49.4385	-27.1606	-14.3433	-1.95312	7.32422	17.8833	24.8413	39.0015	57.251	75.4394	-100.128	-80.0781	-60.0891	-40.1306	-20.05	30.5176	19.989	40.0085	60.0281	80.0781	100.128
108.4	-62.8662	-49.4995	-27.1606	-14.3433	-2.01416	7.38525	17.8833	24.7803	38.8794	57.251	75.5005	-100.098	-80.0781	-59.9976	-40.0391	-20.0806	0	19.9585	39.9475	60.0281	80.0171	100.128
108.5	-62.8662	-49.6216	-27.0996	-14.3433	-2.0752	7.38525	17.8833	24.7192	38.8184	57.251	75.6226	-100.159	-80.1697	-60.0281	-40.0696	-20.05	0	19.9585	40.0085	60.0281	80.0781	100.067
108.6	-62.8052	-49.8047	-27.1606	-14.4043	-1.95312	7.32422	17.8223	24.7192	38.7573	57.1899	75.6836	-100.128	-80.1086	-60.1196	-40.0391	-20.0806	-30.5176	19.989	40.0085	60.0891	80.0781	100.098
108.7	-62.8052	-49.9878	-27.2217	-14.4043	-1.89209	7.20215	17.8223	24.6582	38.6963	57.251	75.7446	-100.159	-80.1392	-60.0891	-40.0391	-20.05	0	19.9585	40.0391	60.0891	80.0171	100.098
108.8	-62.7441	-50.2319	-27.2217	-14.5264	-1.83105	7.08008	17.8223	24.6582	38.6353	57.312	75.6836	-100.159	-80.1697	-60.0586	-40.0391	-20.0195	30.5176	19.9585	40.0085	60.0891	80.0476	100.067
108.9	-62.6831	-50.354	-27.0996	-14.4653	-1.77002	7.08008	17.7612	24.6582	38.5132	57.4341	75.7446	-100.128	-80.1392	-60.0586	-40.0696	-20.0195	30.5176	19.989	40.0696	59.9976	80.0781	100.098
109	-62.6831	-50.415	-26.9775	-14.4043	-1.70898	7.08008	17.8223	24.7192	38.4521	57.5561	75.6836	-100.128	-80.1086	-60.0586	-40.0696	-20.0806	30.5176	20.0195	40.0391	60.0586	80.0476	100.128
109.1	-62.7441	-50.5981	-26.9165	-14.3433	-1.70898	7.14111	17.7612	24.7192	38.3301	57.6782	75.6836	-100.128	-80.1086	-60.0891	-40.0696	-19.989	30.5176	19.9585	40.0085	60.0281	80.0781	100.159
109.2	-62.8662	-50.8423	-26.9165	-14.4043	-1.77002	7.08008	17.6392	24.7192	38.208	57.6172	75.5615	-100.128	-80.1086	-60.0586	-40.0696	-20.05	0	19.989	39.978	60.0281	80.0781	100.128
109.3	-62.9883	-51.0254	-26.9775	-14.4043	-1.77002	7.08008	17.5781	24.5972	38.147	57.4951	75.3784	-100.159	-80.0476	-60.0891	-40.0391	-20.0806	-61.0352	19.989	40.0391	60.0891	80.0476	100.098
109.4	-63.1103	-51.0254	-26.9775	-14.4043	-1.83105	7.01904	17.5781	24.5972	38.0249	57.4341	75.2563	-100.189	-80.0781	-60.0891	-40.0391	-19.989	0	19.9585	40.0085	60.0586	80.0171	100.159
109.5	-63.1714	-51.0254	-26.9775	-14.3433	-1.83105	7.01904	17.5781	24.6582	37.9028	57.373	75.1953	-100.159	-80.0781	-60.0891	-40.0696	-19.9585	30.5176	19.989	40.0391	60.0281	80.0171	100.037
109.6	-63.2324	-50.9033	-26.9775	-14.3433	-1.83105	7.08008	17.5171	24.7192	37.8418	57.373	75.2563	-100.128	-80.1086	-60.0891	-40.0696	-19.989	0	19.928	40.0391	60.0586	80.0476	100.098
109.7	-63.2324	-50.9033	-27.0386	-14.4043	-1.89209	7.14111	17.5171	24.7803	37.7197	57.373	75.3784	-100.128	-80.1392	-60.0891	-40.0696	-20.0195	0	19.9585	40.0085	60.0281	80.0781	100.098
109.8	-63.1103	-50.9033	-27.0996	-14.4653	-1.95312	7.26318	17.4561	24.7803	37.7197	57.373	75.5005	-100.128	-80.0781	-60.0891	-40.1306	-20.0195	30.5176	19.989	39.978	60.0586	80.0781	100.098
109.9	-62.9883	-50.9644	-27.1606	-14.4653	-1.95312	7.38525	17.4561	24.7803	37.5977	57.312	75.5615	-100.159	-80.0781	-59.9976	-40.0696	-20.0806	30.5176	19.9585	39.978	60.0281	80.0476	100.098
110	-62.9272	-51.0254	-27.1606	-14.4653	-2.01416	7.38525	17.395	24.7192	37.5366	57.251	75.6226	-100.128	-80.0781	-60.0586	-40.0696	-20.0195	-30.5176	19.928	39.978	60.0281	80.0476	100.098
110.1	-62.9883	-51.0864	-27.1606	-14.5264	-2.01416	7.44629	17.4561	24.7192	37.4756	57.1899	75.5615	-100.189	-80.0781	-60.0586	-40.0696	-20.05	-30.5176	19.9585	40.0391	60.0281	80.0476	100.098
110.2	-63.0493	-51.0864	-27.0996	-14.5264	-1.95312	7.38525	17.4561	24.7192	37.4756	57.1289	75.4394	-100.189	-80.0781	-60.0586	-40.0391	-19.989	0	19.9585	40.0391	60.0891	80.0781	100.128
110.3	-63.1714	-51.0254	-27.0996	-14.4653	-1.95312	7.32422	17.4561	24.6582	37.4756	57.1289	75.3784	-100.159	-80.1392	-60.0891	-40.0696	-19.989	0	19.9585	40.0085	60.0586	80.0476	100.098
110.4	-63.1714	-50.9644	-27.0996	-14.4043	-1.95312	7.20215	17.4561	24.6582	37.5366	57.1289	75.2563	-100.067	-80.1392	-60.1196	-40.1001	-20.05	0	19.9585	40.0696	60.0281	80.0476	100.067
110.5	-63.1714	-50.9644	-27.1606	-14.2822	-1.95312	7.08008	17.395	24.5972	37.5977	57.1289	75.2563	-100.098	-80.1392	-60.0586	-40.0391	-19.989	0	19.9585	39.978	59.9976	80.0476	100.128
110.6	-63.1103	-50.9644	-27.2217	-14.2212	-1.95312	7.01904	17.395	24.5361	37.6587	56.9458	75.3174	-100.098	-80.0781	-60.0891	-40.0696	-20.05	0	19.989	39.978	60.0586	80.0476	100.098
110.7	-63.1103	-50.9644	-27.2217	-14.1602	-2.01416	7.01904	17.395	24.5972	37.7197	56.8237	75.3784	-100.159	-80.1086	-60.0586	-40.0696	-20.05	-30.5176	19.989	39.978	60.0281	80.0476	100.098
110.8	-63.1103	-51.0254	-27.2217	-14.0991	-2.01416	7.08008	17.4561	24.6582	37.7808	56.7627	75.4394	-100.128	-80.0476	-60.0586	-40.0696	-19.989	-30.5176	19.989	39.9475	60.0891	80.1086	100.128
110.9	-63.1714	-51.0254	-27.1606	-14.0991	-2.01416	7.14111	17.4561	24.7192	37.7197	56.7627	75.5005	-100.128	-80.1086	-60.0891	-40.0391	-20.05	-30.5176	19.989	40.0085	60.0891	80.0781	100.098
111	-63.2324	-51.0254	-27.0996	-14.0991	-2.01416	7.20215	17.5171	24.6582	37.6587	56.8237	75.5615	-100.159	-80.1392	-60.0586	-40.0696	-20.0195	0	19.9585	40.0696	60.0281	80.0476	100.098
111.1	-63.2935	-50.9644	-27.0996	-14.0991	-2.01416	7.20215	17.5171	24.6582	37.5977	56.8237	75.5005	-100.128	-80.1086	-60.0891	-40.0696	-20.05	-30.5176	19.989	40.0696	60.0586	80.0476	100.098
111.2	-63.4155	-50.9033	-27.0996	-14.0381	-2.01416	7.26318	17.5171	24.5972	37.5977	56.7627	75.4394	-100.128	-80.1697	-60.0891	-40.0391	-19.989	0	20.0195	40.0085	60.0281	80.0476	100.098
111.3	-63.5376	-50.8423	-27.0386	-13.977	-2.01416	7.32422	17.5171	24.5972	37.6587	56.7017	75.3784	-100.098	-80.0476	-60.1196	-40.0391	-20.0195	0	20.0195	40.0391	60.0586	80.0476	100.098
111.4	-63.6597	-50.7812	-27.0996	-13.916	-1.95312	7.38525	17.5171	24.6582	37.7808	56.7017	75.3784	-100.128	-80.1086	-60.0891	-40.0085	-20.0195	-30.5176	20.05	40.0085	60.0281	80.0781	100.098
111.5	-63.6597	-50.7202	-27.0996	-13.916	-1.95312	7.38525	17.5171	24.7192	37.8418	56.7017	75.3174	-100.067	-80.0476	-60.0586	-40.0696	-20.0195	-30.5176	20.0195	40.0085	60.0281	80.0476	100.067
111.6	-63.7207	-50.5981	-27.0996	-13.916	-1.89209	7.38525	17.5781	24.7192	37.9028	56.7627	75.3174	-100.128	-80.0781	-60.0586	-40.1001	-19.989	-30.5176	19.989	40.0085	60.0586	80.0476	100.098
111.7	-63.7207	-50.5981	-27.0386	-14.0381	-1.83105	7.38525	17.6392	24.7192	37.9028	56.8237	75.2563	-100.128	-80.0781	-60.0891	-40.0085	-20.0195	-30.5176	19.989	40.0085	60.1196	80.0476	100.067
111.8	-63.7207	-50.7202	-26.9775	-14.0991	-1.83105	7.32422	17.5781	24.7803	37.9028	56.9458	75.3174	-100.128	-80.1086	-60.0586	-40.0391	-19.989	0	19.989	40.0391	60.0586	80.0476	100.098
111.9	-63.6597	-50.8423	-27.0386	-14.0991	-1.89209	7.26318	17.5781	24.8413	37.9639	57.0679	75.3784	-100.128	-80.0781	-60.1196	-40.0391	-20.0195	-30.5176	19.989	40.0391	60.0891	80.0171	100.037
112	-63.5986	-50.9644	-27.0386	-13.977	-1.95312	7.26318	17.5781	24.8413	38.0249	57.1899	75.5615	-100.098	-80.1086	-60.0891	-40.0391	-20.0195	30.5176	19.989	40.0696	60.0281	80.0171	100.098
112.1	-63.5376	-50.9644	-27.1606	-13.916	-2.01416	7.32422	17.5171	24.7803	38.0859	57.312	75.6836	-100.098	-80.0781	-60.1196	-40.0391	-19.989	0	20.0195	40.0391	60.0586	80.0171	100.067
112.2	-63.4766	-50.9033	-27.1606	-13.855	-2.01416	7.32422	17.5171	24.7192	38.0249	57.373	75.6836	-100.159	-80.0476	-60.0891	-40.0391	-19.989	30.5176	19.989	40.0085	60.0586	80.0781	100.067
112.3	-63.4155	-50.9033	-27.2217	-13.855	-2.01416	7.32422	17.5781	24.7192	37.9639	57.373	75.6226	-100.128	-80.0781	-60.1196	-40.0696	-19.989	-30.5176	20.0806	40.0391	60.0586	80.0171	100.098
112.4	-63.2935	-50.9033	-27.2217	-13.916	-2.01416	7.32422	17.6392	24.7192	37.9028	57.251	75.5005	-100.128	-80.0781	-60.1196	-40.0696	-20.0195	0	19.9585	40.0391	60.0586	80.0781	100.067
112.5	-63.2324	-50.9644	-27.2827	-13.916	-2.0752	7.32422	17.7612	24.7803	37.9028	57.1289	75.3784	-100.098	-80.0476	-60.1196	-40.0391	-20.0195	-30.5176	20.0195	40.0391	60.0891	80.0171	100.067
112.6	-63.1103	-51.0254	-27.2827	-13.916	-2.0752	7.26318	17.7612	24.7803	37.9028	57.0068	75.3174	-100.128	-80.1086	-60.0891	-40.0391	-19.9585	0	19.989	40.0696	60.0586	80.0781	100.098
112.7	-63.1103	-51.0254	-27.2827	-13.916	-2.13623	7.26318	17.7002	24.8413	37.9639	56.9458	75.2563	-100.159	-80.0781	-60.0891	-40.0696	-19.989	0	19.989	40.0391	60.0891	80.0171	100.067
112.8	-63.0493	-51.0864	-27.3437	-13.916	-2.0752	7.20215	17.7002	24.8413	38.0249	56.9458	75.1953	-100.128	-80.0781	-60.0891	-40.0391	-20.0195	30.5176	19.928	40.0391	60.0281	80.0171	100.067
112.9	-63.0493	-51.0864	-27.3437	-13.916	-2.01416	7.20215	17.6392	24.9634	38.147	57.0068	75.1953	-100.128	-80.0781	-60.1196	-40.0391	-19.989	0	20.0195	40.0391	60.0281	80.0476	100.098
113	-63.0493	-51.0254	-27.3437	-13.916	-2.01416	7.26318	17.5781	25.0244	38.208	57.0679	75.1953	-100.037	-80.0781	-60.0891	-40.1306	-19.989	0	20.0195	40.0391	60.0586	80.0476	100.067
113.1	-63.1103	-51.0254	-27.3437	-13.977	-2.0752	7.26318	17.5171	25.0854	38.208	57.1289	75.3174	-100.128	-80.0781	-60.0891	-40.0085	-19.989	-30.5176	20.0195	40.0391	60.0586	80.0476	100.098
113.2	-63.1714	-51.0254	-27.2827	-14.0381	-2.13623	7.32422	17.5781	25.0244	38.208	57.1289	75.3784	-100.128	-80.0781	-60.1501	-40.0696	-20.0195	0	20.0195	40.0085	60.0891	80.0476	100.098
113.3	-63.2324	-51.0254	-27.2217	-14.0381	-2.13623	7.32422	17.6392	24.9634	38.208	57.1289	75.3784	-100.128	-80.0476	-60.0891	-40.0696	-19.989	0	20.0195	40.0696	60.0281	80.0476	100.067
113.4	-63.2324	-51.1475	-27.1606	-14.0381	-2.13623	7.32422	17.7002	24.9634	38.208	57.0068	75.3784	-100.159	-80.0781	-60.0891	-40.0696	-19.9585	-30.5176	19.989	40.0696	60.0586	80.0476	100.067
113.5	-63.2324	-51.2695	-27.0386	-14.0381	-2.13623	7.26318	17.7612	24.9634	38.269	56.8848	75.3174	-100.098	-80.0781	-60.1196	-40.0085	-19.9585	0	19.989	40.0391	60.0891	80.0476	100.067
113.6	-63.1714	-51.3916	-26.9775	-13.977	-2.13623	7.14111	17.7612	24.9634	38.3301	56.7627	75.2563	-100.159	-80.1392	-60.1196	-40.0391	-19.989	0	19.989	40.0391	60.0281	80.0171	100.128
113.7	-63.1103	-51.3916	-26.9165	-13.977	-2.13623	7.01904	17.7002	24.9634	38.4521	56.7017	75.2563	-100.098	-80.1392	-60.0891	-40.0696	-19.989	30.5176	20.05	40.0391	60.0281	80.0171	100.067
113.8	-63.1103	-51.3916	-26.9165	-13.977	-2.19727	6.95801	17.6392	24.9634	38.4521	56.6406	75.1953	-100.159	-80.1392	-60.1196	-40.0696	-19.989	-30.5176	20.0195	40.0391	60.0281	80.0171	100.067
113.9	-63.1103	-51.3916	-26.9775	-14.0381	-2.2583	6.89697	17.5781	24.9634	38.4521	56.6406	75.1953	-100.128	-80.0781	-60.0891	-40.0391	-20.0195	-61.0352	20.0195	40.0391	60.0586	80.0476	100.067
114	-63.1103	-51.3306	-26.9775	-14.0381	-2.31934	6.95801	17.5171	24.9023	38.4521	56.5796	75.1343	-100.098	-80.0476	-60.1196	-40.1001	-20.0195	-30.5176	19.989	40.0085	60.0586	80.0781	100.128
114.1	-62.9883	-51.2695	-27.0996	-14.0381	-2.31934	7.08008	17.5781	24.8413	38.4521	56.3965	75.0732	-100.098	-80.0476	-60.1501	-40.0391	-19.989	-30.5176	19.9585	40.0085	60.0586	80.0171	100.098
114.2	-62.9883	-51.2085	-27.1606	-13.977	-2.2583	7.20215	17.6392	24.7803	38.4521	56.2744	75.1343	-100.159	-80.0781	-60.0891	-40.0085	-19.989	-30.5176	19.989	40.0391	60.0281	80.0476	100.098
114.3	-63.0493	-51.2085	-27.1606	-13.916	-2.2583	7.20215	17.6392	24.7192	38.5132	56.1523	75.0732	-100.128	-80.1086	-60.1196	-40.0696	-20.0195	0	19.9585	40.0696	60.0281	80.0171	100.067
114.4	-63.1103	-51.2085	-27.0996	-13.916	-2.19727	7.26318	17.5171	24.7803	38.5742	56.1523	74.9512	-100.128	-80.0781	-60.1196	-40.0696	-19.989	-30.5176	20.0195	40.0696	60.0281	79.9866	100.128
114.5	-63.1714	-51.2085	-27.1606	-13.977	-2.0752	7.26318	17.4561	24.8413	38.6353	56.1523	74.8901	-100.098	-80.0781	-60.1196	-40.0391	-20.0195	-30.5176	19.9585	40.0391	60.0586	80.0476	100.037
114.6	-63.2935	-51.0864	-27.2217	-14.0381	-2.0752	7.32422	17.395	24.9023	38.6353	56.1523	74.9512	-100.098	-80.1086	-60.1196	-40.0696	-20.0195	-61.0352	19.9585	40.0085	60.0891	80.0171	100.098
114.7	-63.3545	-50.9644	-27.3437	-14.0381	-2.13623	7.32422	17.334	24.9023	38.6353	56.1523	75.0122	-100.098	-80.0476	-60.1196	-40.0391	-20.0195	-61.0352	19.989	40.0085	60.0891	80.0476	100.067
114.8	-63.4766	-50.9033	-27.4658	-14.0991	-2.19727	7.26318	17.334	24.8413	38.6353	56.2134	75.0732	-100.128	-80.0781	-60.0891	-40.0085	-20.0195	-30.5176	19.9585	40.0391	60.0891	80.0781	100.098
114.9	-63.5986	-50.7812	-27.5879	-14.0991	-2.19727	7.26318	17.334	24.8413	38.6963	56.2134	75.1953	-100.098	-80.0476	-60.0891	-40.0085	-20.0195	0	19.989	40.0391	60.0586	80.0476	100.098
115	-63.7207	-50.6592	-27.6489	-14.0991	-2.0752	7.20215	17.2729	24.9023	38.7573	56.2134	75.1953	-100.128	-80.0476	-60.0891	-40.0391	-19.989	30.5176	19.989	40.0696	60.0891	80.0171	100.067
115.1	-63.8428	-50.5371	-27.6489	-14.0991	-2.01416	7.14111	17.2729	25.0854	38.7573	56.2134	75.1343	-100.128	-80.0781	-60.0891	-40.0696	-19.989	0	20.0195	40.0391	60.0891	80.0171	100.067
115.2	-63.9648	-50.4761	-27.5879	-14.0991	-1.95312	7.14111	17.2729	25.2686	38.7573	56.2134	74.9512	-100.098	-80.0781	-60.1196	-40.0085	-20.0195	-30.5176	20.0195	40.0391	60.0891	80.0171	100.067
115.3	-64.0259	-50.4761	-27.4658	-14.0991	-1.95312	7.14111	17.334	25.3296	38.7573	56.2744	74.707	-100.098	-80.0171	-60.1501	-40.0391	-19.9585	0	19.989	39.978	60.0586	80.0171	100.037
115.4	-63.9648	-50.415	-27.4048	-14.0991	-2.01416	7.14111	17.395	25.2686	38.7573	56.3354	74.4629	-100.098	-80.0781	-60.1196	-40.0696	-19.989	-30.5176	20.05	40.0085	60.0586	80.0171	100.067
115.5	-63.8428	-50.354	-27.4048	-14.1602	-2.13623	7.20215	17.395	25.2075	38.7573	56.3965	74.3408	-100.128	-80.0781	-60.0891	-40.0696	-20.0195	0	20.0195	40.0391	60.0586	80.0171	100.098
115.6	-63.7817	-50.354	-27.5879	-14.2212	-2.19727	7.32422	17.395	25.1465	38.8794	56.5186	74.2187	-100.128	-80.0476	-60.0586	-40.1001	-20.0195	-30.5176	20.0806	40.0696	60.1196	79.9866	100.098
115.7	-63.7207	-50.354	-27.771	-14.3433	-2.2583	7.38525	17.395	25.0854	38.9404	56.5796	74.1577	-100.098	-80.0476	-60.1196	-40.0391	-19.989	-30.5176	19.989	40.0391	60.0891	80.0476	100.098
115.8	-63.7817	-50.293	-27.9541	-14.4043	-2.31934	7.44629	17.4561	25.0244	39.0015	56.6406	74.0356	-100.128	-80.0171	-60.1196	-40.0085	-19.989	0	19.9585	40.0391	60.0586	80.0476	100.067
115.9	-63.7817	-50.293	-28.0762	-14.4653	-2.31934	7.44629	17.5171	24.9023	39.0015	56.6406	74.0356	-100.128	-80.1086	-60.1501	-40.0696	-19.989	0	20.0195	40.0391	60.0586	80.0171	100.067
116	-63.7817	-50.2319	-28.1372	-14.4653	-2.31934	7.38525	17.5171	24.8413	38.9404	56.6406	74.0356	-100.128	-80.0781	-60.0891	-40.0696	-19.989	0	20.0195	40.0696	60.0586	79.9866	100.067
116.1	-63.7817	-50.2319	-28.1982	-14.4653	-2.2583	7.32422	17.5171	24.8413	39.0015	56.5796	74.1577	-100.159	-80.1086	-60.0891	-40.0696	-19.989	30.5176	20.05	40.0391	60.0281	80.0476	100.067
116.2	-63.8428	-50.1709	-28.1982	-14.4043	-2.19727	7.26318	17.5171	24.9023	39.0625	56.5796	74.2798	-100.128	-80.0781	-60.0891	-40.0391	-20.0806	0	20.0195	40.0391	60.0891	80.0476	100.037
116.3	-63.9038	-50.1099	-28.1982	-14.4653	-2.19727	7.20215	17.5171	24.9634	39.1846	56.6406	74.4019	-100.159	-80.1086	-60.1196	-40.0391	-20.0195	-30.5176	20.0195	40.0391	60.0586	80.0476	100.128
116.4	-63.9648	-50.0488	-28.1982	-14.5264	-2.19727	7.20215	17.5781	24.9634	39.3066	56.7017	74.4629	-100.128	-80.0781	-60.0586	-40.0391	-20.0195	-30.5176	20.0195	40.0391	60.0891	80.0476	100.067
116.5	-64.0869	-50.0488	-28.1982	-14.5264	-2.2583	7.20215	17.5781	24.8413	39.3677	56.6406	74.3408	-100.159	-80.0476	-60.0586	-40.0696	-20.0195	0	19.9585	40.0696	60.0586	80.0781	100.098
116.6	-64.209	-50.0488	-28.3203	-14.4653	-2.31934	7.14111	17.5171	24.7803	39.3677	56.5796	74.3408	-100.128	-80.0476	-60.0891	-40.0391	-19.9585	0	19.989	40.0696	60.0586	80.0476	100.098
116.7	-64.3921	-49.9268	-28.3813	-14.4653	-2.44141	7.14111	17.5171	24.7803	39.3066	56.5186	74.3408	-100.128	-80.1086	-60.1196	-40.0391	-20.0195	30.5176	19.989	40.0391	60.0281	80.0476	100.098
116.8	-64.5752	-49.8047	-28.3813	-14.4653	-2.44141	7.14111	17.5171	24.7803	39.3066	56.5186	74.4019	-100.128	-80.1086	-60.1196	-40.0391	-19.989	0	20.0195	40.0391	60.0586	80.0476	100.067
116.9	-64.6973	-49.6826	-28.3813	-14.5264	-2.44141	7.20215	17.5781	24.7803	39.3677	56.5186	74.4019	-100.159	-80.1086	-60.0891	-40.0391	-20.0195	30.5176	19.989	39.978	60.0281	80.0781	100.037
117	-64.8804	-49.6216	-28.3813	-14.5264	-2.44141	7.20215	17.6392	24.7192	39.4897	56.4575	74.3408	-100.159	-80.1086	-60.0891	-40.0391	-19.989	30.5176	19.989	39.978	60.0586	80.0476	100.128
117.1	-65.0024	-49.5605	-28.4424	-14.5874	-2.38037	7.20215	17.6392	24.7192	39.6118	56.5186	74.2798	-100.128	-80.1086	-60.0891	-40.0391	-20.0195	0	20.0195	40.0085	60.0586	80.0476	100.098
117.2	-65.1245	-49.6216	-28.5645	-14.5874	-2.31934	7.26318	17.6392	24.7803	39.6728	56.5186	74.2798	-100.128	-80.0476	-60.0891	-40.0696	-20.0195	-30.5176	19.989	40.0391	60.0891	80.0781	100.037
117.3	-65.1855	-49.6826	-28.6255	-14.5264	-2.2583	7.26318	17.6392	24.8413	39.6728	56.4575	74.2187	-100.128	-80.0781	-60.0281	-40.0696	-20.0195	30.5176	19.9585	40.0696	60.0586	80.0476	100.098
117.4	-65.2466	-49.7436	-28.6865	-14.4653	-2.2583	7.26318	17.6392	24.9023	39.6728	56.3965	74.0967	-100.128	-80.1086	-60.1196	-40.0391	-19.9585	-30.5176	19.989	40.0391	60.0281	80.0476	100.128
117.5	-65.3686	-49.8657	-28.7476	-14.5264	-2.31934	7.20215	17.5781	24.9023	39.6728	56.3354	73.9136	-100.128	-80.0781	-60.0281	-40.0696	-19.989	30.5176	19.989	40.0085	60.0586	80.0781	100.098
117.6	-65.4297	-49.8657	-28.8086	-14.5264	-2.2583	7.26318	17.5171	24.8413	39.6118	56.2134	73.7915	-100.159	-80.1697	-60.0891	-40.0391	-20.0195	30.5176	19.9585	40.0391	60.0281	80.0476	100.159
117.7	-65.3686	-49.8047	-28.7476	-14.5264	-2.13623	7.32422	17.5781	24.8413	39.6728	56.2134	73.7915	-100.128	-80.1392	-60.1196	-40.0696	-20.0195	0	20.0195	40.0085	60.0281	80.0171	100.098
117.8	-65.3686	-49.6216	-28.6865	-14.4653	-2.0752	7.32422	17.5781	24.9023	39.7949	56.3354	73.8525	-100.159	-80.0781	-60.0281	-40.1001	-20.0195	-30.5176	19.989	39.978	59.9976	80.0476	100.067
117.9	-65.4297	-49.4995	-28.6255	-14.4653	-2.0752	7.26318	17.5781	24.8413	39.856	56.5186	73.8525	-100.159	-80.1086	-60.0891	-40.0696	-20.0195	0	19.9585	40.0085	60.0281	80.0781	100.098
118	-65.5518	-49.4995	-28.6865	-14.5264	-2.0752	7.26318	17.5171	24.9023	39.917	56.6406	73.7915	-100.159	-80.1392	-60.0586	-40.1001	-19.989	-30.5176	19.9585	39.978	60.0281	80.0781	100.067
118.1	-65.6738	-49.4995	-28.6865	-14.4653	-2.0752	7.26318	17.4561	24.9023	39.856	56.6406	73.6084	-100.159	-80.0781	-60.0891	-40.1306	-19.989	0	19.9585	40.0085	60.0586	80.0781	100.098
118.2	-65.7349	-49.5605	-28.6255	-14.4043	-2.13623	7.26318	17.395	24.9634	39.7949	56.7017	73.4253	-100.128	-80.1086	-60.0891	-40.1001	-20.0195	0	19.928	40.0391	60.0586	80.0781	100.098
118.3	-65.7959	-49.6216	-28.5645	-14.4043	-2.0752	7.26318	17.395	25.0244	39.7339	56.7627	73.3032	-100.128	-80.1392	-60.0586	-40.0696	-19.989	0	19.9585	40.0085	60.0281	80.0781	100.098
118.4	-65.7959	-49.6216	-28.5034	-14.4043	-2.13623	7.26318	17.334	25.1465	39.6728	56.8237	73.2422	-100.159	-80.1392	-60.0586	-40.0391	-20.0195	61.0352	19.989	39.978	60.0586	80.0476	100.128
118.5	-65.7959	-49.6216	-28.5034	-14.4653	-2.13623	7.26318	17.2729	25.1465	39.7339	56.8848	73.2422	-100.128	-80.1086	-60.0891	-40.0391	-20.05	0	20.0195	40.0391	60.0281	80.0171	100.128
118.6	-65.8569	-49.5605	-28.4424	-14.4653	-2.13623	7.32422	17.2119	25.0854	39.7339	56.8848	73.3032	-100.159	-80.0781	-60.0586	-40.0391	-20.05	-30.5176	20.0195	40.0085	60.0281	80.0476	100.098
118.7	-65.918	-49.4995	-28.4424	-14.4043	-2.13623	7.32422	17.1509	25.0244	39.7339	56.8848	73.4253	-100.159	-80.1392	-60.0891	-40.0391	-20.05	-30.5176	19.9585	40.0391	60.0586	80.0476	100.128
118.8	-65.979	-49.4385	-28.4424	-14.3433	-2.0752	7.38525	17.1509	24.9023	39.6728	56.8237	73.4253	-100.128	-80.0781	-60.0891	-40.1001	-19.989	-30.5176	19.9585	39.978	60.0586	80.0476	100.037
118.9	-65.979	-49.4385	-28.3813	-14.2822	-2.01416	7.38525	17.1509	24.8413	39.5508	56.8237	73.3643	-100.159	-80.1086	-60.0891	-40.1001	-20.0195	-30.5176	19.989	40.0391	60.0586	80.0781	100.098
119	-65.918	-49.4995	-28.1982	-14.2212	-1.95312	7.44629	17.1509	24.7803	39.4287	56.8848	73.2422	-100.128	-80.0781	-60.0891	-40.0391	-20.0195	-30.5176	19.9585	40.0391	60.0281	80.0476	100.098
119.1	-65.918	-49.6826	-28.0151	-14.1602	-1.95312	7.50732	17.2119	24.7803	39.4287	56.8848	73.1201	-100.159	-80.0781	-60.0891	-40.0391	-20.0806	0	19.989	39.978	60.0281	80.0476	100.098
119.2	-65.918	-49.8657	-27.832	-14.1602	-2.01416	7.50732	17.2119	24.7803	39.3677	56.9458	72.998	-100.128	-80.1086	-60.0891	-40.0696	-20.0806	30.5176	19.9585	40.0391	60.0281	80.0476	100.128
119.3	-65.918	-49.9878	-27.5879	-14.1602	-2.0752	7.50732	17.2729	24.8413	39.3677	56.9458	72.937	-100.128	-80.1086	-60.0891	-40.0696	-20.0195	-30.5176	19.989	39.978	60.0586	80.0171	100.067
119.4	-65.8569	-49.9878	-27.4658	-14.2212	-2.0752	7.44629	17.334	24.9023	39.3677	56.9458	72.8149	-100.159	-80.1086	-60.0891	-40.0391	-20.05	-30.5176	19.9585	40.0085	60.0281	80.0171	100.098
119.5	-65.7959	-49.9878	-27.4048	-14.3433	-2.0752	7.38525	17.334	24.9634	39.4897	56.8848	72.6929	-100.098	-80.1392	-60.0891	-40.0696	-20.05	-30.5176	20.0195	40.0391	60.0586	80.0781	100.037
119.6	-65.6738	-49.9268	-27.4658	-14.4043	-2.0752	7.32422	17.2729	25.0244	39.5508	56.9458	72.5098	-100.159	-80.1086	-60.0586	-40.1001	-20.05	-30.5176	19.9585	39.978	60.0891	80.0781	100.098
119.7	-65.6128	-49.8657	-27.5269	-14.3433	-2.0752	7.32422	17.2729	25.0244	39.6118	57.0068	72.2656	-100.128	-80.1086	-60.0891	-40.0696	-20.0195	-30.5176	19.9585	40.0696	60.0281	80.0476	100.098
119.8	-65.4297	-49.8047	-27.5879	-14.3433	-2.01416	7.38525	17.2729	24.9634	39.7339	57.0679	72.0215	-100.159	-80.1086	-60.0586	-40.0696	-20.0195	0	19.9585	39.978	60.0281	80.0476	100.159
119.9	-65.2466	-49.8657	-27.5269	-14.2822	-1.95312	7.38525	17.2729	24.9023	39.856	57.1899	71.7773	-100.159	-80.0781	-60.0586	-40.0391	-20.05	0	19.9585	40.0085	59.9976	80.0476	100.067
120	-65.0024	-49.9268	-27.4658	-14.2212	-1.95312	7.44629	17.2729	24.8413	40.0391	57.373	71.4722	-100.159	-80.1086	-60.0891	-40.0696	-20.0195	0	19.989	39.978	59.9976	80.0476	100.128
120.1	-64.6973	-49.9268	-27.4048	-14.2212	-1.89209	7.50732	17.2119	24.7803	40.1001	57.4951	71.2891	-100.128	-80.1392	-60.1196	-40.0085	-20.05	-61.0352	20.0195	40.0391	59.9976	80.0476	100.098
120.2	-64.5142	-49.9268	-27.4048	-14.2822	-1.89209	7.44629	17.2119	24.8413	40.1001	57.6172	71.2891	-100.159	-80.1697	-60.0891	-40.1306	-20.05	0	19.9585	39.978	60.0281	80.0781	100.098
120.3	-64.3311	-49.9268	-27.3437	-14.4043	-1.89209	7.38525	17.2119	24.9023	40.0391	57.6172	71.2891	-100.159	-80.1392	-60.0586	-40.0696	-20.0806	0	19.9585	40.0085	59.9976	80.0781	100.067
120.4	-64.3311	-49.9268	-27.3437	-14.4653	-1.83105	7.38525	17.2729	24.9634	40.0391	57.5561	71.3501	-100.189	-80.1086	-60.0586	-40.1306	-20.0195	-61.0352	19.9585	40.0085	60.0586	80.1086	100.098
120.5	-64.4531	-50.0488	-27.2827	-14.4653	-1.83105	7.38525	17.334	24.9634	40.0391	57.5561	71.3501	-100.159	-80.1086	-60.0891	-40.0391	-20.0195	0	19.928	39.978	60.0281	80.1086	100.128
120.6	-64.5752	-50.1709	-27.1606	-14.5264	-1.83105	7.38525	17.334	24.9634	39.917	57.6172	71.228	-100.22	-80.1086	-60.0586	-40.0696	-20.0195	0	19.9585	40.0085	59.9976	80.0476	100.128
120.7	-64.6973	-50.2319	-27.0386	-14.5874	-1.89209	7.44629	17.334	24.9023	39.7949	57.6782	71.106	-100.159	-80.1086	-60.0891	-40.0696	-20.0195	-30.5176	19.9585	40.0085	59.9976	80.0781	100.159
120.8	-64.8804	-50.2319	-26.9775	-14.6484	-1.95312	7.50732	17.334	24.8413	39.7339	57.6172	70.9839	-100.159	-80.1086	-60.0891	-40.0696	-20.05	30.5176	19.989	39.9475	59.967	80.0476	100.159
120.9	-65.0024	-50.2319	-26.8555	-14.7095	-2.01416	7.50732	17.334	24.7803	39.6118	57.6782	70.9228	-100.159	-80.1392	-60.0891	-40.0696	-20.0195	30.5176	19.9585	40.0085	59.9976	80.0476	100.159
121	-65.0635	-50.2319	-26.8555	-14.7705	-2.01416	7.44629	17.334	24.7192	39.5508	57.7393	70.8618	-100.128	-80.1697	-60.0891	-40.0696	-20.0806	-30.5176	19.928	40.0085	60.0281	80.0781	100.098
121.1	-65.0635	-50.2319	-26.8555	-14.8315	-1.95312	7.38525	17.2729	24.6582	39.4287	57.8003	70.8008	-100.159	-80.1086	-60.0891	-40.0391	-20.05	0	19.9585	39.978	60.0281	80.1086	100.128
121.2	-65.0635	-50.2319	-26.8555	-14.8926	-1.83105	7.38525	17.2119	24.6582	39.3677	57.8003	70.7397	-100.189	-80.1697	-60.0586	-40.1001	-20.1111	0	19.9585	39.978	59.9976	80.0476	100.067
121.3	-65.1855	-50.2319	-26.8555	-14.8926	-1.83105	7.44629	17.1509	24.7192	39.1846	57.8613	70.6787	-100.159	-80.1392	-60.0281	-40.1001	-20.0195	-61.0352	19.928	39.978	60.0586	80.0781	100.128
121.4	-65.2466	-50.293	-26.7334	-14.8926	-1.77002	7.44629	17.1509	24.7192	39.1235	57.9224	70.6177	-100.159	-80.1086	-60.0891	-40.0696	-19.989	0	19.9585	39.978	60.0281	80.1086	100.159
121.5	-65.3076	-50.354	-26.6724	-14.7705	-1.70898	7.44629	17.2729	24.8413	39.0015	57.9834	70.4956	-100.159	-80.1086	-60.0891	-40.0391	-20.05	30.5176	19.928	40.0085	59.9976	80.0171	100.128
121.6	-65.1855	-50.293	-26.6113	-14.7705	-1.64795	7.44629	17.395	24.9023	38.8794	58.0444	70.4346	-100.189	-80.0781	-60.0586	-40.0696	-20.0195	0	19.9585	40.0391	59.9976	80.0476	100.128
121.7	-65.0024	-50.2319	-26.5503	-14.7705	-1.64795	7.38525	17.4561	24.9023	38.7573	57.9834	70.4346	-100.159	-80.1086	-60.0891	-40.0696	-20.0195	0	19.9585	40.0085	60.0281	80.0171	100.128
121.8	-64.7583	-50.1099	-26.5503	-14.8315	-1.64795	7.38525	17.395	24.9023	38.6963	57.9834	70.5566	-100.159	-80.1086	-60.0586	-40.0391	-20.0806	-30.5176	19.9585	39.9475	60.0281	80.0781	100.128
121.9	-64.5752	-50.1099	-26.6113	-14.8926	-1.70898	7.38525	17.395	24.8413	38.5742	58.1055	70.6177	-100.128	-80.1392	-60.0586	-40.0696	-20.05	30.5176	19.928	39.978	60.0281	80.0781	100.098
122	-64.5142	-50.0488	-26.7334	-14.8926	-1.70898	7.32422	17.395	24.8413	38.5742	58.1665	70.7397	-100.25	-80.0781	-60.0281	-40.0696	-20.05	-30.5176	19.9585	39.978	60.0586	80.0781	100.098
122.1	-64.4531	-50.1099	-26.7334	-14.9536	-1.77002	7.32422	17.4561	24.8413	38.5742	58.2886	70.9839	-100.159	-80.1392	-60.0586	-40.1001	-20.0195	0	19.928	40.0085	60.0281	80.1086	100.098
122.2	-64.4531	-50.1099	-26.7944	-15.0146	-1.77002	7.32422	17.395	24.9023	38.5742	58.2886	71.167	-100.189	-80.0781	-60.0586	-40.0696	-20.05	-30.5176	19.9585	40.0391	60.0281	80.0781	100.098
122.3	-64.5142	-50.1709	-26.9165	-15.0757	-1.70898	7.26318	17.334	24.8413	38.5742	58.2886	71.3501	-100.128	-80.1086	-60.0586	-40.0696	-20.0195	-30.5176	19.989	40.0391	59.9976	80.0781	100.128
122.4	-64.6362	-50.1709	-27.0386	-15.1367	-1.64795	7.26318	17.334	24.9023	38.5742	58.2886	71.4722	-100.098	-80.1392	-60.0891	-40.1001	-20.05	0	19.9585	39.978	60.0586	80.0781	100.098
122.5	-64.6362	-50.1709	-27.1606	-15.1978	-1.58691	7.26318	17.2729	24.9023	38.5742	58.2275	71.6553	-100.128	-80.1392	-60.0891	-40.0391	-20.0806	0	19.9585	39.9475	60.0586	80.0476	100.098
122.6	-64.7583	-50.1709	-27.2217	-15.2588	-1.58691	7.32422	17.2729	24.9634	38.6353	58.2275	71.7773	-100.189	-80.1392	-60.0891	-40.1001	-20.1111	0	19.9585	39.9475	60.0586	80.0476	100.098
122.7	-64.8193	-50.1099	-27.2827	-15.1978	-1.64795	7.32422	17.334	24.9634	38.6963	58.2886	71.9604	-100.159	-80.1086	-60.0281	-40.1001	-20.1111	-30.5176	19.989	40.0391	60.0586	80.0476	100.098
122.8	-64.8804	-50.1709	-27.2827	-15.1978	-1.70898	7.38525	17.4561	24.9023	38.8184	58.4106	72.1436	-100.159	-80.0781	-60.0891	-40.1001	-20.05	-30.5176	19.989	40.0391	60.0586	80.0476	100.098
122.9	-64.8804	-50.1709	-27.3437	-15.1978	-1.83105	7.38525	17.5781	24.7803	38.8794	58.5327	72.2046	-100.189	-80.1086	-60.0281	-40.1001	-20.0195	-61.0352	19.9585	40.0085	60.0586	80.0781	100.128
123	-64.8193	-50.1709	-27.3437	-15.1978	-1.95312	7.38525	17.6392	24.7192	38.8794	58.5937	72.2046	-100.189	-80.1086	-60.0586	-40.0696	-20.0195	-30.5176	19.9585	40.0085	60.0586	80.0476	100.128
123.1	-64.8193	-50.2319	-27.3437	-15.1978	-2.01416	7.38525	17.5781	24.7803	38.8184	58.5327	72.1436	-100.159	-80.1086	-59.9976	-40.0391	-20.0806	0	19.928	39.978	59.967	80.0781	100.128
123.2	-64.7583	-50.354	-27.2217	-15.1978	-2.01416	7.44629	17.4561	24.8413	38.8184	58.5327	72.0215	-100.128	-80.1392	-60.0281	-40.0696	-20.0195	-30.5176	20.0195	40.0391	60.0281	80.0781	100.128
123.3	-64.6362	-50.5371	-27.2217	-15.1978	-1.95312	7.44629	17.334	24.9634	38.8794	58.4717	72.0215	-100.128	-80.1392	-60.0586	-40.0696	-20.05	30.5176	19.989	39.978	59.9976	80.0781	100.098
123.4	-64.4531	-50.7812	-27.2217	-15.1978	-1.83105	7.50732	17.334	25.0854	39.0015	58.4106	72.0215	-100.128	-80.1697	-60.0891	-40.1001	-20.05	-30.5176	20.0195	39.978	59.9976	80.0476	100.159
123.5	-64.27	-50.9644	-27.2217	-15.1978	-1.70898	7.50732	17.334	25.1465	39.1235	58.2886	72.0215	-100.128	-80.1697	-60.0586	-40.1001	-20.05	-30.5176	19.989	39.978	60.0281	80.0476	100.128
123.6	-64.0869	-51.0254	-27.2827	-15.1367	-1.64795	7.56836	17.334	25.1465	39.2456	58.1665	72.0215	-100.159	-80.1392	-60.0586	-40.1001	-20.0195	-30.5176	19.9585	39.978	59.9976	80.0476	100.098
123.7	-63.9648	-51.0254	-27.3437	-15.1367	-1.64795	7.62939	17.334	25.2075	39.3066	58.0444	72.0215	-100.159	-80.1086	-60.0586	-40.1001	-20.05	0	19.9585	39.978	60.0281	80.0476	100.098
123.8	-63.8428	-51.0254	-27.4658	-15.1978	-1.70898	7.75146	17.2119	25.2075	39.4287	57.9834	72.0825	-100.189	-80.0781	-60.0891	-40.0696	-20.05	30.5176	19.8975	40.0085	60.0586	80.0476	100.098
123.9	-63.7817	-50.9644	-27.5269	-15.2588	-1.77002	7.8125	17.2119	25.0854	39.4897	57.9224	72.1436	-100.159	-80.1086	-60.0586	-40.0696	-20.0195	0	19.928	39.978	59.9976	80.0171	100.159
124	-63.6597	-50.9033	-27.5269	-15.3198	-1.77002	7.75146	17.1509	25.0244	39.5508	57.9224	72.1436	-100.098	-80.1697	-60.0586	-40.0696	-19.9585	-30.5176	19.989	39.978	60.0586	80.0171	100.159
124.1	-63.4766	-50.9033	-27.5269	-15.3809	-1.77002	7.62939	17.1509	25.0244	39.5508	57.9224	72.2046	-100.128	-80.1697	-60.0891	-40.0696	-20.0806	0	20.0195	39.978	59.9976	80.0171	100.128
124.2	-63.3545	-50.9644	-27.4048	-15.3809	-1.77002	7.50732	17.0898	25.0244	39.6118	57.9834	72.1436	-100.159	-80.1392	-60.0891	-40.1001	-20.05	-30.5176	19.989	39.9475	59.9976	80.0476	100.098
124.3	-63.2324	-50.9644	-27.2217	-15.4419	-1.77002	7.44629	17.1509	25.0854	39.6118	58.1055	72.1436	-100.159	-80.1086	-60.0586	-40.1001	-20.0806	-30.5176	19.9585	39.9475	60.0586	80.0476	100.128
124.4	-63.1714	-51.0864	-27.0386	-15.4419	-1.83105	7.38525	17.2119	25.2075	39.6118	58.2275	72.0825	-100.159	-80.1392	-60.0586	-40.0696	-19.989	0	19.928	40.0085	60.0586	80.0781	100.128
124.5	-62.9883	-51.1475	-26.8555	-15.4419	-1.77002	7.32422	17.2119	25.2686	39.6728	58.3496	72.0825	-100.098	-80.1086	-60.0586	-40.0696	-19.9585	-61.0352	19.9585	40.0391	59.9976	80.0781	100.098
124.6	-62.7441	-51.2085	-26.7334	-15.4419	-1.77002	7.26318	17.2119	25.3296	39.7339	58.4717	72.0825	-100.189	-80.1086	-60.0586	-40.0391	-20.05	0	19.9585	40.0085	59.9976	80.0476	100.098
124.7	-62.5	-51.2695	-26.6724	-15.3809	-1.64795	7.20215	17.1509	25.2686	39.856	58.5327	72.1436	-100.189	-80.1392	-60.0586	-40.1001	-19.989	30.5176	19.928	40.0391	59.9976	80.0476	100.128
124.8	-62.3169	-51.3306	-26.6113	-15.2588	-1.64795	7.14111	17.1509	25.2686	39.917	58.5327	72.2656	-100.159	-80.1392	-60.0891	-40.0696	-20.0195	0	19.928	40.0085	60.0281	80.0476	100.159
124.9	-62.1948	-51.3916	-26.6113	-15.1978	-1.64795	7.20215	17.2119	25.1465	40.1611	58.5327	72.2656	-100.128	-80.1697	-60.0891	-40.0696	-20.05	-30.5176	19.989	40.0085	59.9976	80.0476	100.098
125	-62.0728	-51.3916	-26.6113	-15.1978	-1.64795	7.26318	17.2729	25.1465	40.3442	58.5937	72.3267	-100.189	-80.1392	-60.0586	-40.0696	-20.05	0	20.0195	39.978	60.0281	80.0781	100.098
125.1	-62.0117	-51.3306	-26.6113	-15.3198	-1.70898	7.32422	17.2729	25.2075	40.4663	58.6548	72.3267	-100.159	-80.0781	-60.1196	-40.1001	-19.989	0	19.989	40.0085	60.0586	80.0476	100.098
125.2	-62.0117	-51.2695	-26.6113	-15.3809	-1.77002	7.38525	17.2729	25.2075	40.5273	58.7158	72.3267	-100.159	-80.1086	-60.0891	-40.0696	-20.0195	0	19.9585	40.0085	60.0281	80.1086	100.098
125.3	-62.0117	-51.2085	-26.6724	-15.4419	-1.77002	7.44629	17.2729	25.2686	40.5884	58.7158	72.3267	-100.189	-80.1392	-60.0891	-40.0696	-20.0195	-30.5176	19.9585	40.0391	60.0281	80.1086	100.159
125.4	-62.0117	-51.0864	-26.7334	-15.4419	-1.77002	7.50732	17.2119	25.3296	40.6494	58.5937	72.3877	-100.189	-80.1086	-60.0586	-40.0696	-19.989	30.5176	19.9585	39.978	59.9976	80.0476	100.098
125.5	-62.0117	-51.0254	-26.7944	-15.5029	-1.77002	7.56836	17.1509	25.3296	40.7715	58.4717	72.3267	-100.128	-80.1086	-60.1196	-40.1001	-20.05	0	19.9585	40.0085	60.0281	80.0781	100.128
125.6	-61.8896	-50.9033	-26.7944	-15.564	-1.64795	7.69043	17.0898	25.4517	40.8325	58.3496	72.3267	-100.098	-80.1086	-60.1196	-40.0391	-20.0195	-30.5176	19.989	40.0391	59.9976	80.0476	100.098
125.7	-61.7676	-50.7812	-26.8555	-15.625	-1.58691	7.62939	17.1509	25.5127	40.8936	58.2886	72.3877	-100.189	-80.0781	-60.0891	-40.0696	-20.0195	-30.5176	19.989	39.978	60.0281	79.9866	100.128
125.8	-61.6455	-50.7202	-26.9775	-15.686	-1.64795	7.50732	17.1509	25.5127	40.8936	58.3496	72.3267	-100.098	-80.1086	-60.1196	-40.0696	-20.0195	-30.5176	19.9585	40.0085	60.1196	80.0476	100.128
125.9	-61.5845	-50.7202	-27.0996	-15.8081	-1.77002	7.38525	17.1509	25.3296	40.7715	58.2886	72.2656	-100.128	-80.1392	-60.0891	-40.0696	-20.0195	-30.5176	19.9585	40.0696	60.0586	80.0781	100.067
126	-61.6455	-50.7202	-27.1606	-15.8081	-1.83105	7.32422	17.1509	25.1465	40.7104	58.2275	72.1436	-100.128	-80.0781	-60.1196	-40.0696	-20.0195	-30.5176	19.928	40.0085	60.0891	80.0781	100.067
126.1	-61.5845	-50.6592	-27.1606	-15.7471	-1.89209	7.32422	17.0898	25.0244	40.7715	58.2275	72.0215	-100.159	-80.0781	-60.1196	-40.1001	-20.0195	30.5176	19.928	40.0696	60.0891	80.0781	100.128
126.2	-61.5234	-50.4761	-27.0996	-15.686	-1.89209	7.32422	17.0898	24.9634	40.9546	58.3496	71.9604	-100.159	-80.0781	-60.0281	-40.0696	-20.0195	0	19.9585	40.0391	60.0891	80.0781	100.098
126.3	-61.4624	-50.354	-27.0386	-15.625	-1.89209	7.38525	17.1509	25.0244	41.0767	58.4717	71.8994	-100.128	-80.0476	-60.1196	-40.0696	-20.0806	0	19.989	39.978	60.0586	80.0171	100.128
126.4	-61.4014	-50.293	-27.0386	-15.564	-1.83105	7.38525	17.2119	25.0244	41.1987	58.5327	71.7773	-100.128	-80.0476	-60.0891	-40.0085	-20.05	0	19.9585	39.978	60.0281	80.0476	100.128
126.5	-61.4014	-50.2319	-26.9165	-15.564	-1.89209	7.38525	17.2119	25.0244	41.2598	58.5327	71.7163	-100.159	-80.1392	-60.1196	-40.0391	-20.0806	-30.5176	20.05	39.978	59.9976	80.0476	100.098
126.6	-61.3403	-50.2319	-26.8555	-15.564	-1.95312	7.38525	17.334	25.0244	41.2598	58.4717	71.5332	-100.159	-80.1086	-60.1196	-40.0391	-20.0195	-30.5176	19.989	40.0085	60.0891	80.0781	100.128
126.7	-61.3403	-50.2319	-26.7334	-15.5029	-2.01416	7.44629	17.395	25.0244	41.1377	58.4717	71.4722	-100.098	-80.1697	-60.0891	-40.0696	-20.05	-30.5176	19.928	39.978	60.0586	80.0781	100.067
126.8	-61.3403	-50.2319	-26.6724	-15.4419	-2.01416	7.50732	17.4561	25.0244	41.1377	58.4717	71.3501	-100.128	-80.0476	-60.0891	-40.0696	-20.0195	-61.0352	19.989	40.0391	60.0586	80.0781	100.098
126.9	-61.4014	-50.2319	-26.6724	-15.4419	-2.01416	7.56836	17.5171	24.9023	41.1377	58.4717	71.4111	-100.128	-80.1086	-60.0586	-40.1001	-19.989	30.5176	19.9585	40.0696	60.0586	80.0781	100.098
127	-61.5234	-50.2319	-26.7334	-15.4419	-1.95312	7.56836	17.5171	24.8413	41.0767	58.2886	71.4111	-100.128	-80.1392	-60.0281	-40.0391	-20.05	-30.5176	19.9585	40.0085	60.0281	80.0781	100.098
127.1	-61.6455	-50.2319	-26.7944	-15.5029	-1.83105	7.50732	17.395	24.7803	40.9546	58.1665	71.3501	-100.098	-80.0781	-60.0891	-40.0085	-20.0195	30.5176	20.0195	40.0085	60.0281	79.9866	100.098
127.2	-61.7065	-50.2319	-26.9165	-15.625	-1.77002	7.38525	17.334	24.7192	40.8325	57.9834	71.2891	-100.128	-80.0781	-60.1196	-40.0391	-20.05	30.5176	20.0195	39.978	60.0281	80.0476	100.067
127.3	-61.7676	-50.2319	-27.0386	-15.686	-1.70898	7.32422	17.334	24.7192	40.8325	57.9224	71.228	-100.128	-80.0781	-60.0891	-40.0085	-20.05	0	19.989	40.0391	60.0586	80.0171	100.098
127.4	-61.7676	-50.2319	-27.0996	-15.686	-1.58691	7.32422	17.334	24.7803	40.9546	57.9224	71.3501	-100.098	-80.1086	-60.1196	-40.0391	-20.0195	0	19.989	39.978	60.0891	80.0781	100.037
127.5	-61.7676	-50.1099	-27.0996	-15.625	-1.58691	7.32422	17.2729	24.7803	41.1377	57.9834	71.4111	-100.128	-80.1086	-60.0281	-40.0696	-20.0195	-30.5176	19.9585	40.0391	60.0586	80.0476	100.098
127.6	-61.8286	-50.0488	-27.2217	-15.625	-1.58691	7.32422	17.2729	24.8413	41.2598	58.0444	71.4722	-100.098	-80.0781	-60.0586	-40.0391	-20.0195	0	19.989	40.0696	60.0891	80.0781	100.067
127.7	-61.7676	-49.9878	-27.3437	-15.564	-1.64795	7.32422	17.2729	24.9023	41.3208	58.1055	71.4722	-100.159	-80.0476	-60.0281	-40.0391	-20.0195	-30.5176	19.9585	40.0085	60.0281	80.0781	100.037
127.8	-61.7676	-49.9878	-27.4048	-15.4419	-1.83105	7.32422	17.2729	24.9023	41.3208	58.0444	71.3501	-100.128	-80.0476	-60.0891	-40.0391	-20.0195	30.5176	20.0195	40.0696	60.0586	80.0476	100.098
127.9	-61.7676	-49.9268	-27.5269	-15.3809	-1.95312	7.26318	17.334	24.9023	41.2598	57.9224	71.167	-100.098	-80.0781	-60.0891	-40.0391	-20.05	0	19.989	40.0391	59.9976	80.0781	100.098
128	-61.7676	-49.8657	-27.5879	-15.2588	-1.95312	7.20215	17.334	24.7803	41.1987	57.8003	70.9839	-100.128	-80.0476	-60.0891	-40.0391	-19.989	0	20.05	40.0391	60.0586	80.0171	100.098
128.1	-61.8896	-49.7436	-27.5879	-15.2588	-1.95312	7.20215	17.2729	24.6582	41.0156	57.7393	70.8618	-100.159	-80.1392	-60.0891	-39.978	-20.05	30.5176	19.989	40.0696	60.0891	80.0781	100.098
128.2	-61.9507	-49.6216	-27.5879	-15.2588	-1.89209	7.26318	17.2729	24.5972	40.8936	57.7393	70.8618	-100.128	-80.1086	-60.0586	-40.0085	-20.0195	0	20.0195	40.0696	60.0586	80.0781	100.037
128.3	-62.0728	-49.5605	-27.5879	-15.3809	-1.95312	7.32422	17.2119	24.5972	40.7104	57.7393	70.9228	-100.098	-80.1086	-60.0891	-40.0391	-20.0195	-30.5176	20.0195	40.0085	60.0891	80.0781	100.098
128.4	-62.2559	-49.4995	-27.5879	-15.3809	-1.95312	7.38525	17.1509	24.5972	40.5884	57.8003	71.106	-100.128	-80.0781	-60.0891	-40.0391	-20.0195	30.5176	19.989	40.0391	60.0891	80.0476	100.098
128.5	-62.3779	-49.4385	-27.5269	-15.3198	-2.01416	7.38525	17.1509	24.5361	40.4663	57.8003	71.228	-100.098	-80.0476	-60.0891	-40.0696	-19.989	0	19.989	40.0696	60.0891	80.1086	100.006
128.6	-62.5	-49.3164	-27.5269	-15.1978	-1.95312	7.38525	17.1509	24.4751	40.4663	57.7393	71.2891	-100.159	-80.0781	-60.0891	-40.0391	-20.0195	0	20.0195	40.0696	60.0586	80.0171	100.128
128.7	-62.6221	-49.1333	-27.4658	-15.1978	-1.95312	7.32422	17.1509	24.4141	40.4663	57.7393	71.2891	-100.098	-80.0781	-60.1196	-40.0391	-20.0195	30.5176	20.05	40.0696	60.0281	80.0781	100.067
128.8	-62.7441	-49.0723	-27.5269	-15.1978	-1.95312	7.26318	17.1509	24.292	40.5273	57.6782	71.167	-100.098	-80.0476	-60.1196	-40.0391	-20.0195	-30.5176	20.0195	40.0696	60.0586	80.0476	100.067
128.9	-62.8052	-49.0723	-27.5879	-15.1978	-1.95312	7.26318	17.1509	24.1089	40.6494	57.7393	71.0449	-100.098	-80.0781	-60.1196	-40.0085	-20.0195	61.0352	20.0195	40.0391	60.0891	80.0476	100.098
129	-62.8052	-49.1333	-27.71	-15.1978	-1.95312	7.26318	17.2119	23.9868	40.7104	57.7393	70.9228	-100.098	-80.0781	-60.0891	-40.0696	-20.0195	0	20.0195	40.0391	60.0891	80.0781	100.067
129.1	-62.8052	-49.1943	-27.71	-15.1978	-1.95312	7.26318	17.2119	23.9868	40.6494	57.8003	70.8618	-100.128	-80.0781	-60.0586	-40.0391	-19.989	0	19.989	40.0391	60.0586	80.0476	100.098
129.2	-62.8052	-49.3164	-27.771	-15.1367	-1.95312	7.20215	17.2729	24.0479	40.6494	57.8613	70.8008	-100.128	-80.0781	-60.0586	-40.0391	-20.05	-30.5176	19.989	40.0696	60.0891	80.0781	100.037
129.3	-62.9272	-49.3774	-27.71	-15.0757	-1.89209	7.20215	17.2119	24.1699	40.6494	57.8613	70.8008	-100.128	-80.0476	-60.0891	-40.1001	-20.0195	0	19.989	40.0696	60.0586	80.0781	100.067
129.4	-63.0493	-49.4385	-27.5879	-15.0146	-1.83105	7.20215	17.1509	24.1699	40.5884	57.8613	70.8008	-100.098	-80.0476	-60.1196	-40.0391	-20.0195	30.5176	19.989	40.1001	60.0586	80.0781	100.098
129.5	-63.2935	-49.4995	-27.5269	-15.0146	-1.83105	7.26318	17.0288	24.1699	40.5273	57.8613	70.8008	-100.128	-80.0476	-60.0891	-40.0391	-20.0195	30.5176	20.0195	40.0696	60.0281	80.0171	100.067
129.6	-63.4155	-49.6216	-27.5879	-15.0146	-1.89209	7.26318	16.9067	24.1089	40.4053	57.8613	70.8008	-100.098	-80.0781	-60.0586	-40.0085	-19.9585	0	20.0195	40.0696	60.0586	80.0476	100.037
129.7	-63.5376	-49.7436	-27.71	-15.0146	-1.95312	7.26318	16.9067	24.1089	40.4053	57.8613	70.7397	-100.098	-80.0476	-60.0891	-40.0085	-20.0195	-30.5176	20.0195	40.0085	60.0891	80.0171	100.067
129.8	-63.5986	-49.8047	-27.832	-15.0757	-1.95312	7.26318	16.8457	24.1089	40.4053	57.9224	70.5566	-100.098	-80.0781	-60.0891	-40.0391	-20.0195	0	20.0195	40.0085	60.0891	80.0476	100.098
129.9	-63.5376	-49.8657	-27.9541	-15.0757	-1.95312	7.32422	16.9067	24.1089	40.4053	57.9224	70.3125	-100.128	-80.0781	-60.0891	-40.0085	-20.0195	0	20.0195	40.0085	60.0586	80.0781	100.067
130	-63.5376	-49.8657	-28.0762	-15.0757	-1.95312	7.32422	16.9067	24.1089	40.4053	57.9224	70.1294	-100.128	-80.0781	-60.0586	-40.0391	-19.989	0	20.0195	40.0696	60.0891	80.0781	100.067
130.1	-63.4766	-49.9268	-28.1372	-15.0757	-1.83105	7.32422	16.9067	24.1089	40.4053	57.8613	69.9463	-100.098	-80.0476	-60.0891	-40.0391	-20.0195	0	20.0195	40.0696	60.0891	80.0781	100.067
130.2	-63.4766	-49.9268	-28.1982	-15.1978	-1.70898	7.32422	16.9067	24.1089	40.4053	57.8003	69.8852	-100.128	-80.0476	-60.0891	-40.0696	-20.0195	0	19.989	40.0391	60.0586	80.0171	100.067
130.3	-63.4155	-49.8657	-28.1982	-15.2588	-1.70898	7.38525	16.9678	24.1089	40.4053	57.8003	69.8852	-100.098	-80.0781	-60.1196	-40.0696	-19.989	0	19.989	40.0391	60.0281	80.0171	100.067
130.4	-63.4155	-49.8047	-28.1372	-15.2588	-1.70898	7.38525	17.0288	24.0479	40.4663	57.8003	69.9463	-100.037	-80.0476	-60.1196	-40.0391	-20.0195	30.5176	19.989	40.0391	60.0586	80.0476	100.037
130.5	-63.4155	-49.7436	-28.1982	-15.2588	-1.77002	7.38525	17.1509	23.9868	40.5884	57.8003	70.0073	-100.037	-80.1086	-60.1196	-40.0696	-20.0195	0	20.0195	40.0696	60.0891	80.1086	100.098
130.6	-63.4766	-49.6216	-28.3203	-15.1367	-1.77002	7.32422	17.334	24.0479	40.7104	57.8003	70.0073	-100.067	-80.0476	-60.0891	-40.0391	-20.0195	0	19.989	40.0391	60.0891	80.0476	100.098
130.7	-63.4766	-49.6216	-28.5645	-15.0757	-1.77002	7.26318	17.334	24.1089	40.8325	57.8613	70.0684	-100.098	-80.0476	-60.0891	-40.0085	-20.0195	-30.5176	20.0195	40.0391	60.0891	80.0781	100.098
130.8	-63.5376	-49.7436	-28.7476	-14.9536	-1.77002	7.20215	17.334	24.231	41.0156	57.9834	70.1294	-100.128	-80.0781	-60.0586	-40.0391	-20.0195	0	20.0195	40.0391	60.0891	80.0476	100.098
130.9	-63.5986	-49.9268	-28.9307	-14.9536	-1.77002	7.14111	17.334	24.292	41.1987	58.0444	70.1294	-100.128	-80.0476	-60.0586	-40.0391	-20.0195	0	19.989	40.0696	60.0586	80.0476	100.037
131	-63.7207	-50.1099	-28.9917	-14.9536	-1.77002	7.14111	17.334	24.231	41.2598	58.1055	70.1294	-100.037	-80.0476	-60.0891	-40.0391	-19.989	30.5176	20.0195	40.0696	60.1196	80.0171	100.037
131.1	-63.9038	-50.2319	-29.0527	-15.0146	-1.83105	7.14111	17.334	24.1089	41.3208	58.1055	70.0073	-100.067	-80.0476	-60.1196	-40.0085	-20.0195	30.5176	20.0195	40.0696	60.0586	80.0781	100.037
131.2	-63.9648	-50.2319	-29.0527	-15.0146	-1.89209	7.14111	17.2729	23.9868	41.3818	58.1665	69.8242	-100.128	-80.0476	-60.0891	-40.0391	-20.0195	30.5176	19.989	40.0696	60.0891	80.0781	100.067
131.3	-63.9648	-50.1709	-29.0527	-15.0146	-1.89209	7.14111	17.1509	23.9868	41.3818	58.2886	69.5801	-100.128	-80.0781	-60.1196	-39.978	-20.0195	30.5176	20.0195	40.0391	60.0891	80.0476	100.098
131.4	-63.8428	-50.0488	-29.0527	-15.0146	-1.89209	7.14111	17.0898	23.9868	41.3818	58.2886	69.458	-100.128	-80.1086	-60.0891	-40.0391	-20.0195	30.5176	20.0195	40.0696	60.0891	80.0476	100.067
131.5	-63.7207	-49.9268	-28.9917	-15.0146	-1.89209	7.08008	17.0898	24.0479	41.4429	58.2886	69.3359	-100.128	-80.1086	-60.1196	-40.0085	-20.0195	0	20.0195	40.0391	60.0891	80.0781	100.037
131.6	-63.6597	-49.8657	-28.9307	-15.0146	-1.89209	7.08008	17.2119	24.1089	41.4429	58.2275	69.397	-100.128	-80.0476	-60.0586	-39.978	-19.989	0	20.05	40.0391	60.0891	80.0781	100.037
131.7	-63.6597	-49.8047	-28.8086	-15.0146	-1.89209	7.01904	17.2729	24.1089	41.5039	58.2886	69.397	-100.128	-80.0476	-60.0891	-40.0085	-19.989	0	19.989	40.1306	60.0586	80.1086	100.067
131.8	-63.6597	-49.8657	-28.8086	-14.9536	-1.83105	7.08008	17.2729	24.1089	41.5039	58.3496	69.397	-100.098	-80.0476	-60.0586	-40.0391	-19.989	0	19.989	40.0696	60.0891	80.0781	100.067
131.9	-63.6597	-49.9268	-28.8086	-14.9536	-1.77002	7.14111	17.2119	24.1699	41.4429	58.3496	69.3359	-100.098	-80.0476	-60.1196	-40.0696	-20.0195	30.5176	19.989	40.0391	60.0586	80.1086	100.067
132	-63.7207	-49.9878	-28.8086	-14.8926	-1.77002	7.20215	17.0898	24.1699	41.3818	58.2886	69.2749	-100.098	-80.0781	-60.0891	-40.0696	-20.0806	61.0352	20.0195	40.0391	60.0586	80.0476	100.037
132.1	-63.7817	-50.0488	-28.8696	-14.8926	-1.77002	7.20215	17.0288	24.1699	41.4429	58.2275	69.2139	-100.098	-80.1086	-60.0586	-40.0391	-20.0806	0	20.0195	39.978	60.0586	80.0171	100.037
132.2	-63.9038	-50.0488	-28.9307	-14.8315	-1.83105	7.14111	16.9678	24.1699	41.4429	58.2275	69.2139	-100.128	-80.1086	-60.0891	-40.0391	-20.0195	0	20.0195	40.0391	60.0891	80.0476	100.098
132.3	-63.9648	-50.0488	-28.9307	-14.8315	-1.83105	7.08008	17.0288	24.1699	41.4429	58.1665	69.2139	-100.098	-80.0781	-60.1196	-40.0085	-20.0195	-30.5176	19.989	40.0696	60.1196	80.0476	100.098
132.4	-63.9648	-49.9878	-28.8696	-14.8926	-1.89209	7.14111	17.1509	24.231	41.3818	58.1665	69.2139	-100.098	-80.0781	-60.0891	-39.978	-19.989	30.5176	19.989	40.0696	60.0586	80.0781	100.128
132.5	-63.9648	-49.8657	-28.8696	-14.9536	-1.95312	7.20215	17.2119	24.292	41.3818	58.1665	69.0918	-100.098	-80.0476	-60.0586	-40.0391	-20.0195	30.5176	19.989	40.0696	60.0891	80.0781	100.037
132.6	-63.9648	-49.7436	-28.8696	-14.9536	-1.95312	7.32422	17.2119	24.292	41.3208	58.2275	68.9697	-100.128	-80.1086	-60.0281	-40.0391	-20.0806	0	19.989	40.0391	60.0281	80.0476	100.037
132.7	-63.9038	-49.6826	-28.8086	-14.9536	-1.95312	7.32422	17.1509	24.231	41.3818	58.2275	68.8477	-100.128	-80.0781	-60.0891	-40.0696	-20.0195	0	20.05	40.0391	60.0281	80.0476	100.037
132.8	-63.8428	-49.6216	-28.7476	-14.8315	-1.95312	7.32422	17.1509	24.231	41.4429	58.2886	68.7866	-100.159	-80.0781	-60.1196	-40.0085	-20.0195	30.5176	20.0195	40.1306	60.0586	80.0476	100.098
132.9	-63.7817	-49.6826	-28.6865	-14.7095	-1.95312	7.32422	17.0898	24.292	41.4429	58.2275	68.7866	-100.098	-80.0781	-60.1196	-39.978	-20.0195	30.5176	19.9585	40.0391	60.0891	80.0781	100.128
133	-63.7207	-49.8657	-28.6255	-14.5874	-1.89209	7.26318	17.1509	24.4141	41.5039	58.1665	68.9087	-100.128	-80.1086	-60.1196	-40.0391	-20.0195	30.5176	19.989	40.0391	60.0891	80.0476	100.067
133.1	-63.7207	-50.0488	-28.6865	-14.4653	-1.89209	7.20215	17.1509	24.4751	41.626	58.1055	69.0308	-100.128	-80.1086	-60.1196	-40.0085	-20.0195	-30.5176	20.05	40.0391	60.0891	80.0476	100.098
133.2	-63.6597	-50.2319	-28.7476	-14.3433	-1.83105	7.14111	17.1509	24.5972	41.748	58.0444	69.0308	-100.098	-80.0476	-60.0586	-40.0391	-20.0195	0	20.0195	40.0391	60.0586	80.1086	100.098
133.3	-63.5376	-50.415	-28.8086	-14.2212	-1.77002	7.14111	17.1509	24.5972	41.748	58.0444	69.0918	-100.098	-80.0781	-60.0281	-40.0391	-20.0195	0	19.989	40.0391	60.0586	80.0781	100.037
133.4	-63.4766	-50.5981	-28.8696	-14.1602	-1.70898	7.14111	17.1509	24.5361	41.687	58.1055	69.0918	-100.128	-80.0476	-60.0891	-40.0696	-20.0195	-30.5176	19.9585	40.0391	60.0281	80.0781	100.098
133.5	-63.4766	-50.7202	-28.9307	-14.2212	-1.70898	7.20215	17.0898	24.4751	41.687	58.2275	69.0918	-100.098	-80.1392	-60.1196	-40.0085	-20.05	30.5176	19.989	40.0391	60.0281	80.0781	100.067
133.6	-63.5376	-50.8423	-28.9307	-14.2822	-1.77002	7.14111	17.0898	24.4751	41.626	58.2275	69.0308	-100.098	-80.0476	-60.0891	-40.0391	-20.05	0	19.989	40.0391	60.0586	80.0781	100.098
133.7	-63.6597	-50.9033	-28.9307	-14.4043	-1.77002	7.14111	17.0898	24.4751	41.5649	58.2886	69.0308	-100.098	-80.1086	-60.0281	-40.0696	-20.0195	30.5176	19.989	40.0085	60.0586	80.0476	100.067
133.8	-63.7817	-51.0254	-28.9307	-14.4653	-1.77002	7.14111	17.0898	24.5972	41.4429	58.2275	68.9697	-100.128	-80.1086	-60.1196	-40.0696	-20.05	0	20.0195	39.978	60.0586	80.0476	100.098
133.9	-63.8428	-51.0864	-28.8086	-14.5874	-1.77002	7.14111	17.1509	24.6582	41.2598	58.2275	68.9697	-100.128	-80.1086	-60.0891	-40.0391	-20.0195	0	20.05	40.0391	60.0891	80.0781	100.128
134	-63.9038	-51.2085	-28.7476	-14.6484	-1.83105	7.20215	17.0898	24.6582	41.1377	58.2886	68.9697	-100.098	-80.0781	-60.0586	-40.0391	-20.0195	-30.5176	19.9585	40.0085	60.0586	80.0781	100.067
134.1	-63.9038	-51.3306	-28.7476	-14.7705	-1.95312	7.20215	16.9678	24.5361	41.0767	58.2886	68.9697	-100.159	-80.0476	-60.0586	-40.1001	-20.0195	-30.5176	20.0195	40.0696	60.0586	80.0476	100.098
134.2	-63.9648	-51.3916	-28.8086	-14.8926	-2.01416	7.20215	16.9067	24.4141	40.9546	58.2275	68.9087	-100.128	-80.0476	-60.1196	-40.0696	-20.0806	-61.0352	19.9585	40.0391	60.0281	80.0781	100.098
134.3	-63.9648	-51.3916	-28.8086	-14.8315	-1.95312	7.20215	16.9678	24.353	40.8936	58.2275	68.8477	-100.128	-80.0476	-60.0891	-40.0391	-20.0195	0	19.9585	40.0391	60.0281	80.0476	100.067
134.4	-63.9648	-51.3306	-28.7476	-14.7705	-1.95312	7.32422	17.1509	24.4751	40.8325	58.2275	68.9087	-100.128	-80.0781	-60.0891	-40.0391	-20.0195	-30.5176	19.9585	40.0085	60.0281	80.0171	100.067
134.5	-63.9038	-51.3916	-28.6255	-14.6484	-1.89209	7.32422	17.2729	24.5361	40.8325	58.2275	69.0308	-100.098	-80.1392	-60.0891	-40.0391	-20.0195	0	19.989	40.0085	60.0891	79.9866	100.067
134.6	-63.8428	-51.4526	-28.3813	-14.5874	-1.83105	7.38525	17.334	24.5972	40.7715	58.1665	69.2139	-100.098	-80.0781	-60.0586	-40.0085	-19.989	0	19.989	40.0391	60.0586	80.0171	100.037
134.7	-63.7207	-51.5747	-28.2593	-14.5264	-1.83105	7.44629	17.334	24.5972	40.7104	58.1055	69.2749	-100.128	-80.1086	-60.0891	-40.0696	-20.05	-30.5176	20.0195	40.0391	60.0586	80.0476	100.098
134.8	-63.6597	-51.6968	-28.1982	-14.5874	-1.83105	7.50732	17.2729	24.5972	40.6494	58.1665	69.3359	-100.098	-80.0476	-60.0891	-40.0391	-20.0195	-30.5176	19.989	40.0391	60.0891	80.0476	100.128
134.9	-63.5986	-51.7578	-28.1982	-14.6484	-1.83105	7.50732	17.2119	24.5972	40.5884	58.2275	69.397	-100.128	-80.0781	-60.0281	-40.0391	-20.05	-30.5176	19.989	40.0391	60.0586	80.0476	100.098
135	-63.6597	-51.6357	-28.1982	-14.7095	-1.77002	7.44629	17.2119	24.6582	40.5273	58.2886	69.458	-100.128	-80.0476	-60.1196	-40.0696	-20.0806	-30.5176	19.989	40.0391	60.0586	80.0476	100.098
135.1	-63.7817	-51.4526	-28.2593	-14.7705	-1.70898	7.32422	17.2119	24.7192	40.5273	58.3496	69.5801	-100.128	-80.0476	-60.0586	-40.0391	-20.0195	-30.5176	19.989	40.0391	60.0586	80.0476	100.006
135.2	-63.9648	-51.2695	-28.2593	-14.7705	-1.70898	7.26318	17.2729	24.7192	40.5273	58.4106	69.7632	-100.159	-80.1086	-60.0891	-40.0391	-20.05	0	19.989	40.0391	60.0281	80.0171	100.067
135.3	-64.0869	-51.0864	-28.3203	-14.7705	-1.70898	7.20215	17.334	24.8413	40.5273	58.3496	70.0073	-100.098	-80.1086	-60.1196	-40.0391	-20.0195	-61.0352	20.0195	40.0391	60.0586	80.0171	100.067
135.4	-64.1479	-51.0864	-28.3813	-14.7095	-1.70898	7.26318	17.2729	24.9634	40.5884	58.3496	70.1904	-100.128	-80.1392	-60.0891	-40.0391	-20.0195	0	19.989	40.0391	60.0586	80.0171	100.067
135.5	-64.27	-51.0864	-28.4424	-14.6484	-1.77002	7.32422	17.2729	25.0244	40.5273	58.3496	70.3735	-100.098	-80.1392	-60.0891	-40.1001	-20.05	-30.5176	20.0195	40.0085	60.0891	80.0476	100.098
135.6	-64.3311	-51.2085	-28.5034	-14.7095	-1.83105	7.38525	17.2729	25.0244	40.4053	58.3496	70.4956	-100.159	-80.1086	-60.0891	-40.0391	-20.0195	-30.5176	19.989	40.0391	60.0586	80.0476	100.098
135.7	-64.3921	-51.2695	-28.6255	-14.8315	-1.89209	7.38525	17.2729	24.9023	40.3442	58.3496	70.6177	-100.128	-80.0781	-60.0891	-40.0696	-20.0195	-61.0352	19.989	40.0696	60.0281	80.0171	100.128
135.8	-64.4531	-51.3306	-28.6865	-14.9536	-1.95312	7.32422	17.2729	24.8413	40.4053	58.2886	70.6177	-100.159	-80.0781	-60.0586	-40.0696	-19.989	-30.5176	19.989	40.0391	60.0281	80.0476	100.067
135.9	-64.5142	-51.3306	-28.5645	-15.0146	-1.89209	7.26318	17.2729	24.8413	40.4663	58.1665	70.6177	-100.159	-80.1086	-60.0891	-40.0696	-20.0195	-61.0352	19.9585	40.0696	60.0586	80.0476	100.098
136	-64.5752	-51.3916	-28.5034	-14.9536	-1.83105	7.20215	17.2729	24.8413	40.5273	58.1055	70.5566	-100.128	-80.0781	-60.0891	-40.0696	-20.05	-30.5176	20.0195	40.0391	60.0586	80.0781	100.067
136.1	-64.6362	-51.4526	-28.3813	-14.8315	-1.77002	7.20215	17.2729	24.9023	40.5884	58.0444	70.5566	-100.128	-80.1392	-60.0891	-40.0085	-20.05	30.5176	19.989	40.0391	60.0586	80.0171	100.128
136.2	-64.5752	-51.4526	-28.3813	-14.7095	-1.77002	7.26318	17.334	24.9023	40.6494	57.9224	70.6177	-100.128	-80.1392	-60.1196	-40.0696	-20.0806	0	20.0195	39.978	60.0891	80.0171	100.098
136.3	-64.5752	-51.3916	-28.4424	-14.6484	-1.77002	7.20215	17.2729	24.9634	40.7104	57.8613	70.6177	-100.189	-80.1086	-60.1196	-40.0696	-20.0195	0	19.989	40.0085	60.0586	80.0476	100.159
136.4	-64.5142	-51.3916	-28.5034	-14.7095	-1.83105	7.20215	17.2119	25.0854	40.8325	57.8003	70.5566	-100.159	-80.1086	-60.1196	-40.0696	-19.989	-30.5176	19.989	40.0391	60.0281	80.0781	100.067
136.5	-64.4531	-51.3916	-28.5645	-14.7095	-1.83105	7.20215	17.1509	25.0854	40.8325	57.7393	70.5566	-100.159	-80.1392	-60.0891	-40.0391	-20.0195	0	19.989	40.0085	60.0281	80.0171	100.128
136.6	-64.3311	-51.3916	-28.5645	-14.7095	-1.89209	7.20215	17.0898	24.9634	40.8325	57.7393	70.5566	-100.159	-80.1086	-60.0891	-40.0696	-19.989	-61.0352	19.9585	40.0696	60.0281	80.0476	100.098
136.7	-64.1479	-51.3916	-28.5645	-14.7095	-1.89209	7.20215	17.0898	24.8413	40.8325	57.6782	70.5566	-100.128	-80.1086	-60.0586	-40.0696	-20.0806	-30.5176	19.9585	40.0085	60.0281	80.0476	100.098
136.8	-64.0869	-51.3306	-28.5034	-14.6484	-1.89209	7.14111	17.1509	24.7803	40.8325	57.6782	70.4956	-100.098	-80.0781	-60.0891	-40.1306	-20.0195	-30.5176	19.9585	40.0391	60.0281	80.1086	100.098
136.9	-64.0869	-51.2085	-28.5034	-14.5874	-1.89209	7.14111	17.2119	24.7803	40.9546	57.6782	70.3735	-100.159	-80.1392	-60.0891	-40.0391	-20.05	30.5176	19.9585	39.9475	60.0281	80.0476	100.128
137	-64.1479	-51.0864	-28.4424	-14.5264	-1.89209	7.20215	17.2119	24.8413	41.0767	57.6782	70.3735	-100.128	-80.1392	-60.1196	-40.1001	-20.0195	-61.0352	19.989	40.0085	60.0281	80.0171	100.098
137.1	-64.1479	-50.9644	-28.4424	-14.5264	-1.89209	7.20215	17.2729	24.9023	41.1377	57.6782	70.3735	-100.189	-80.1392	-60.1196	-40.0696	-20.0195	0	19.989	39.978	60.0281	80.0171	100.128
137.2	-64.1479	-50.9644	-28.5034	-14.5264	-1.83105	7.32422	17.2729	24.9023	41.1987	57.6782	70.3735	-100.128	-80.1086	-60.0891	-40.0696	-19.989	-30.5176	19.9585	40.0085	59.9976	80.0476	100.128
137.3	-64.209	-51.0254	-28.5034	-14.5874	-1.83105	7.32422	17.2729	24.9634	41.3208	57.6782	70.3735	-100.159	-80.0781	-60.0586	-40.0696	-20.0195	-61.0352	19.989	39.978	60.0281	80.0171	100.128
137.4	-64.4531	-51.0254	-28.5645	-14.5874	-1.77002	7.26318	17.2119	24.9634	41.4429	57.7393	70.3125	-100.159	-80.0781	-60.1196	-40.1001	-19.989	-91.5527	19.928	39.978	60.0281	80.0476	100.128
137.5	-64.6362	-51.0254	-28.6255	-14.6484	-1.77002	7.20215	17.2119	25.0854	41.5039	57.8003	70.2515	-100.189	-80.1086	-60.0586	-40.1001	-20.0195	-30.5176	19.989	39.978	60.0586	80.0171	100.098
137.6	-64.7583	-50.9644	-28.6255	-14.6484	-1.70898	7.14111	17.2119	25.2686	41.5649	57.8003	70.1904	-100.098	-80.0476	-60.1196	-40.1306	-20.05	-30.5176	19.9585	40.0085	59.9976	80.0476	100.037
137.7	-64.8193	-50.9033	-28.6255	-14.6484	-1.70898	7.14111	17.2729	25.2686	41.5649	57.8003	70.0684	-100.128	-80.0781	-60.0891	-40.0696	-20.05	-30.5176	19.9585	39.917	60.0281	80.0476	100.128
137.8	-64.8193	-50.8423	-28.6865	-14.6484	-1.70898	7.08008	17.334	25.2686	41.5649	57.8003	69.8852	-100.159	-80.1086	-60.1807	-40.0696	-20.0195	0	19.9585	39.978	60.0586	80.0171	100.159
137.9	-64.7583	-50.7812	-28.6865	-14.6484	-1.70898	7.01904	17.395	25.2075	41.626	57.8003	69.7021	-100.159	-80.1697	-60.0891	-40.1001	-19.989	-30.5176	19.928	39.978	60.0281	80.0171	100.128
138	-64.7583	-50.7812	-28.7476	-14.6484	-1.70898	6.95801	17.395	25.2075	41.687	57.8613	69.519	-100.189	-80.1086	-60.0891	-40.1306	-20.0195	-30.5176	19.989	40.0391	60.0586	80.0476	100.128
138.1	-64.8193	-50.7202	-28.6865	-14.7095	-1.70898	6.95801	17.334	25.2075	41.687	57.8613	69.397	-100.159	-80.0781	-60.1196	-40.1306	-20.1111	-30.5176	19.928	40.0085	59.9976	80.0781	100.128
138.2	-64.8804	-50.7202	-28.6255	-14.7705	-1.70898	7.01904	17.334	25.2075	41.748	57.8613	69.3359	-100.189	-80.1392	-60.0586	-40.0696	-20.0195	-30.5176	19.928	40.0085	59.9976	80.0171	100.098
138.3	-64.8804	-50.7202	-28.5645	-14.8315	-1.64795	7.14111	17.334	25.2075	41.8091	57.9224	69.3359	-100.128	-80.0781	-60.1196	-40.1306	-20.0195	-61.0352	19.9585	39.978	60.0281	80.0476	100.098
138.4	-64.8804	-50.7812	-28.5034	-14.8315	-1.58691	7.26318	17.4561	25.3296	41.9311	57.9834	69.2749	-100.128	-80.1086	-60.0891	-40.1306	-20.0195	-30.5176	19.928	39.9475	60.0281	80.0476	100.098
138.5	-64.8804	-50.9033	-28.5034	-14.7705	-1.58691	7.38525	17.5171	25.4517	41.9311	58.0444	69.2749	-100.128	-80.1086	-60.0891	-40.1001	-20.0806	-30.5176	19.989	39.978	60.0586	80.0476	100.128
138.6	-64.8193	-51.0254	-28.4424	-14.7705	-1.64795	7.38525	17.5171	25.5737	42.0532	58.0444	69.2749	-100.159	-80.1392	-60.0586	-40.1001	-20.0195	-30.5176	19.928	39.9475	60.0281	80.0171	100.098
138.7	-64.7583	-51.0864	-28.4424	-14.8315	-1.70898	7.38525	17.5171	25.5737	42.2363	57.9834	69.3359	-100.159	-80.1392	-60.0891	-40.0696	-19.989	0	19.989	40.0085	60.0281	79.9866	100.128
138.8	-64.7583	-51.0864	-28.3813	-14.8315	-1.77002	7.32422	17.5171	25.5737	42.3584	57.9224	69.458	-100.128	-80.1392	-60.0891	-40.0696	-19.989	-30.5176	19.989	40.0391	60.0586	80.0476	100.128
138.9	-64.7583	-51.0864	-28.3203	-14.8926	-1.83105	7.32422	17.5781	25.5127	42.5415	57.8003	69.5801	-100.159	-80.0781	-60.0891	-40.1001	-20.0195	-61.0352	19.9585	40.0391	60.0281	80.0476	100.159
139	-64.8193	-51.0864	-28.3203	-14.8926	-1.83105	7.26318	17.5781	25.3906	42.6636	57.7393	69.7021	-100.159	-80.0781	-60.0891	-40.1001	-19.9585	-61.0352	19.928	39.978	60.0281	80.0171	100.128
139.1	-64.8804	-51.1475	-28.3203	-14.8926	-1.83105	7.26318	17.5171	25.3906	42.7246	57.6782	69.8242	-100.159	-80.1392	-60.0891	-40.0696	-20.0806	0	19.928	39.9475	60.0281	80.0171	100.098
139.2	-65.0024	-51.1475	-28.3813	-14.9536	-1.70898	7.26318	17.5171	25.3296	42.7246	57.6172	69.8852	-100.159	-80.1697	-60.0891	-40.0696	-20.05	0	19.989	39.978	60.0281	80.0171	100.098
139.3	-65.0635	-51.2085	-28.5034	-15.0757	-1.64795	7.26318	17.5171	25.3296	42.7246	57.5561	70.0073	-100.128	-80.1392	-60.0586	-40.0696	-20.0195	0	19.9585	40.0085	60.0586	80.0171	100.098
139.4	-65.1245	-51.1475	-28.5645	-15.1978	-1.58691	7.26318	17.5781	25.2686	42.7246	57.5561	70.1294	-100.128	-80.1392	-60.0891	-40.1001	-19.989	-30.5176	19.9585	39.978	60.0281	80.0476	100.098
139.5	-65.1855	-51.0864	-28.6255	-15.2588	-1.52588	7.20215	17.6392	25.2075	42.7856	57.6172	70.0684	-100.159	-80.1086	-60.0891	-40.1001	-20.0195	-30.5176	19.9585	40.0391	60.0586	80.0476	100.098
139.6	-65.1245	-51.0254	-28.6865	-15.3198	-1.46484	7.20215	17.7002	25.2686	42.7856	57.6782	70.0073	-100.189	-80.1086	-60.0586	-40.0696	-20.0195	-30.5176	19.928	39.978	60.0281	79.9866	100.128
139.7	-65.0635	-50.9644	-28.6865	-15.3198	-1.46484	7.26318	17.6392	25.3296	42.8467	57.7393	70.0073	-100.189	-80.1392	-60.1196	-40.0696	-19.989	0	19.928	40.0085	60.0586	80.0476	100.098
139.8	-65.0635	-50.9033	-28.6865	-15.2588	-1.46484	7.32422	17.5171	25.4517	42.9077	57.8003	70.0684	-100.22	-80.1392	-60.0586	-40.0696	-19.989	-91.5527	19.928	40.0085	60.0281	80.0171	100.159
139.9	-65.1245	-50.8423	-28.6255	-15.1978	-1.52588	7.32422	17.395	25.5127	42.9077	57.8003	70.1904	-100.189	-80.1392	-60.0586	-40.1306	-20.0195	-30.5176	19.989	40.0085	59.9976	80.0171	100.128
140	-65.2466	-50.8423	-28.5645	-15.1978	-1.58691	7.32422	17.395	25.6348	42.9687	57.8613	70.3735	-100.128	-80.1086	-60.0891	-40.0696	-20.05	-61.0352	19.9585	39.978	59.9976	80.0476	100.128
140.1	-65.4297	-50.9033	-28.6255	-15.1978	-1.64795	7.32422	17.395	25.6958	43.0298	57.8613	70.4956	-100.159	-80.1392	-60.0891	-40.1001	-20.05	-30.5176	19.9585	39.978	60.0281	80.0476	100.128
140.2	-65.6128	-50.9644	-28.7476	-15.1367	-1.58691	7.38525	17.4561	25.7568	43.1519	57.9224	70.5566	-100.159	-80.1392	-60.1196	-40.0696	-20.0195	-30.5176	19.9585	40.0391	60.0586	80.0171	100.098
140.3	-65.7959	-51.0254	-28.8086	-15.0757	-1.46484	7.44629	17.5171	25.6958	43.2739	57.9834	70.5566	-100.159	-80.1392	-60.0891	-40.0696	-19.989	0	19.989	40.0085	60.0281	80.0476	100.159
140.4	-65.918	-51.0254	-28.9307	-15.0146	-1.34277	7.44629	17.5781	25.6958	43.396	58.0444	70.6177	-100.189	-80.1697	-60.0891	-40.0696	-20.0195	-30.5176	19.989	40.0085	59.9976	80.0171	100.159
140.5	-66.04	-50.9644	-28.9307	-14.9536	-1.28174	7.38525	17.6392	25.6958	43.457	58.1665	70.7397	-100.159	-80.1697	-60.0586	-40.0696	-20.0195	0	19.989	40.0085	59.9976	80.0476	100.159
140.6	-66.1011	-50.9644	-28.9307	-14.9536	-1.28174	7.38525	17.7612	25.6958	43.457	58.1665	70.9228	-100.128	-80.0781	-60.0586	-40.1001	-20.05	-30.5176	19.9585	39.9475	59.9976	80.0476	100.128
140.7	-66.1621	-50.9644	-28.9307	-14.9536	-1.34277	7.44629	17.8223	25.6958	43.396	58.2275	71.106	-100.159	-80.0781	-60.1196	-40.1001	-20.0195	-61.0352	19.928	39.978	59.9976	80.0476	100.128
140.8	-66.2231	-50.9033	-28.8696	-14.9536	-1.34277	7.50732	17.8223	25.7568	43.335	58.2275	71.228	-100.128	-80.0781	-60.1196	-40.0696	-20.0195	0	19.989	40.0085	60.0281	80.0171	100.128
140.9	-66.2842	-50.8423	-28.6865	-14.8926	-1.40381	7.50732	17.8223	25.8179	43.1519	58.2886	71.2891	-100.128	-80.1086	-60.0891	-40.0391	-20.05	-30.5176	20.0195	39.978	60.0281	80.0476	100.098
141	-66.2842	-50.8423	-28.6255	-14.8315	-1.40381	7.56836	17.8223	25.8789	43.0298	58.4106	71.3501	-100.098	-80.1392	-60.1196	-40.0696	-20.0195	0	19.989	40.0085	60.0586	80.0171	100.128
141.1	-66.2231	-50.9033	-28.5034	-14.8926	-1.40381	7.56836	17.8223	25.8789	42.8467	58.4106	71.2891	-100.189	-80.0781	-60.1196	-40.0696	-20.0195	0	19.9585	40.0085	60.0281	80.0171	100.159
141.2	-66.1621	-50.9644	-28.3813	-14.9536	-1.46484	7.56836	17.8223	25.8789	42.7246	58.4106	71.2891	-100.159	-80.1086	-60.0891	-40.0391	-20.0195	-61.0352	19.9585	40.0391	60.0586	80.0476	100.159
141.3	-66.1011	-51.0864	-28.2593	-15.0757	-1.52588	7.50732	17.8223	25.8789	42.6636	58.4106	71.2891	-100.159	-80.1086	-60.0891	-40.0696	-19.989	-61.0352	19.9585	40.0391	59.9976	80.0781	100.128
141.4	-66.1621	-51.1475	-28.1372	-15.0757	-1.58691	7.44629	17.7612	25.8179	42.6025	58.4717	71.3501	-100.128	-80.0781	-60.0891	-40.0696	-20.0195	-30.5176	19.928	40.0391	60.0281	80.0171	100.098
141.5	-66.2231	-51.1475	-28.0762	-15.1367	-1.58691	7.38525	17.7612	25.7568	42.6025	58.4717	71.4111	-100.128	-80.0781	-60.1196	-40.0696	-19.989	-61.0352	19.9585	40.0085	60.0586	80.0171	100.159
141.6	-66.2842	-51.1475	-28.0762	-15.0757	-1.58691	7.38525	17.7612	25.7568	42.6025	58.4717	71.4722	-100.128	-80.1086	-60.1501	-40.1001	-20.05	-30.5176	19.9585	40.0085	60.0586	80.0171	100.128
141.7	-66.3452	-51.1475	-28.1372	-15.0757	-1.64795	7.32422	17.7002	25.6958	42.6636	58.3496	71.5332	-100.128	-80.1086	-60.0891	-40.1001	-19.989	0	19.989	40.0085	60.0281	80.0476	100.098
141.8	-66.4062	-51.1475	-28.2593	-15.0757	-1.58691	7.32422	17.7002	25.6958	42.7246	58.2886	71.5942	-100.128	-80.1086	-60.0891	-40.0391	-20.0195	0	19.9585	40.0085	60.0891	79.9561	100.067
141.9	-66.4062	-51.1475	-28.3203	-15.0757	-1.52588	7.26318	17.6392	25.6348	42.7856	58.1665	71.6553	-100.128	-80.0781	-60.0891	-40.0696	-19.989	-30.5176	20.0195	39.978	60.0891	80.0171	100.128
142	-66.2842	-51.1475	-28.3813	-15.1367	-1.46484	7.26318	17.5781	25.5737	42.7856	58.1665	71.7163	-100.159	-80.1086	-60.1196	-40.0696	-20.0195	-30.5176	19.9585	40.0085	60.0281	80.0171	100.128
142.1	-66.1621	-51.1475	-28.5034	-15.1367	-1.46484	7.20215	17.5171	25.5737	42.7856	58.1055	71.8994	-100.159	-80.0781	-60.0891	-40.1001	-20.0195	-30.5176	19.9585	40.0391	59.9976	80.0171	100.098
142.2	-65.979	-51.1475	-28.6255	-15.0757	-1.40381	7.20215	17.4561	25.5127	42.7246	58.1665	72.1436	-100.159	-80.0781	-60.0586	-40.0696	-20.0195	-61.0352	19.9585	40.0085	60.0586	80.0476	100.159
142.3	-65.8569	-51.1475	-28.6255	-14.9536	-1.34277	7.26318	17.4561	25.5127	42.7856	58.2886	72.3877	-100.098	-80.0781	-60.0891	-40.0696	-19.989	-30.5176	19.9585	39.978	60.0281	80.0781	100.098
142.4	-65.8569	-51.0864	-28.7476	-14.8315	-1.34277	7.32422	17.4561	25.5737	42.8467	58.5327	72.6929	-100.067	-80.0476	-60.0891	-40.0696	-20.0195	0	19.989	40.0391	60.0281	80.0171	100.037
142.5	-65.979	-51.0864	-28.9307	-14.8926	-1.40381	7.32422	17.5171	25.5737	42.7856	58.6548	72.998	-100.128	-80.0476	-60.0891	-40.0391	-20.05	0	19.989	39.978	60.0891	80.0171	100.098
142.6	-66.1621	-51.0864	-29.0527	-14.9536	-1.52588	7.26318	17.5171	25.5127	42.6025	58.5937	73.2422	-100.128	-80.1086	-60.0891	-40.0085	-19.989	61.0352	19.989	39.978	60.0891	80.0476	100.098
142.7	-66.2842	-50.9644	-29.1138	-15.0146	-1.58691	7.26318	17.5171	25.5127	42.4805	58.4717	73.4253	-100.128	-80.0781	-60.0586	-40.0696	-19.989	30.5176	20.05	40.0085	60.0586	79.9866	100.067
142.8	-66.3452	-50.7202	-29.1138	-15.0146	-1.58691	7.26318	17.5171	25.5127	42.4194	58.3496	73.6084	-100.159	-80.0476	-60.0891	-40.0085	-20.05	-30.5176	19.989	40.0391	60.0586	80.0171	100.098
142.9	-66.3452	-50.5981	-28.9917	-15.0146	-1.58691	7.26318	17.5781	25.5127	42.4194	58.2886	73.7305	-100.159	-80.0781	-60.0281	-40.0696	-20.0195	0	19.989	40.0085	60.0281	80.0476	100.098
143	-66.3452	-50.4761	-28.9307	-15.0146	-1.52588	7.26318	17.5781	25.5127	42.4805	58.2886	73.7915	-100.159	-80.0781	-60.0586	-40.0696	-20.0195	-30.5176	19.989	40.0391	60.0281	80.0781	100.067
143.1	-66.3452	-50.4761	-28.8696	-15.0146	-1.52588	7.32422	17.7002	25.5737	42.4805	58.2886	73.9136	-100.098	-80.0781	-60.0891	-40.1001	-20.05	0	19.9585	40.0085	60.0586	80.0476	100.067
143.2	-66.3452	-50.354	-28.8696	-15.0757	-1.58691	7.38525	17.7002	25.6348	42.4805	58.2886	74.0356	-100.098	-80.1392	-60.0891	-40.0696	-20.0195	0	20.0195	40.0391	60.0586	80.0781	100.037
143.3	-66.4062	-50.354	-28.9307	-15.0757	-1.64795	7.38525	17.7612	25.6348	42.4194	58.2275	74.1577	-100.098	-80.1086	-60.0891	-40.0696	-20.0195	30.5176	19.989	40.0085	60.0891	80.0476	100.067
143.4	-66.5283	-50.293	-28.9307	-15.0757	-1.70898	7.38525	17.7612	25.6348	42.4194	58.2886	74.2187	-100.067	-80.1086	-60.0891	-40.0391	-19.989	30.5176	20.0195	39.978	60.0891	80.0476	100.098
143.5	-66.5283	-50.1709	-28.9917	-15.0757	-1.70898	7.44629	17.7612	25.5737	42.4805	58.4717	74.2187	-100.128	-80.1392	-60.0586	-40.0696	-20.0195	0	20.0195	40.0391	60.0586	80.0476	100.098
143.6	-66.5283	-50.0488	-29.0527	-15.0757	-1.58691	7.50732	17.7002	25.5127	42.5415	58.5937	74.2798	-100.189	-80.1392	-60.0586	-40.0391	-20.0195	0	19.989	40.0085	60.0586	79.9866	100.128
143.7	-66.5283	-50.0488	-29.0527	-15.1367	-1.58691	7.50732	17.6392	25.5127	42.6636	58.7158	74.3408	-100.159	-80.1086	-60.0891	-40.0391	-20.0195	-30.5176	19.9585	40.0085	60.0281	80.0781	100.037
143.8	-66.4673	-50.1099	-29.1138	-15.1978	-1.58691	7.50732	17.6392	25.5127	42.8467	58.7158	74.4019	-100.128	-80.0781	-60.0586	-40.0696	-20.0195	-30.5176	20.05	40.0391	60.0586	80.0781	100.098
143.9	-66.4673	-50.2319	-29.1138	-15.3198	-1.52588	7.50732	17.6392	25.4517	42.9687	58.5937	74.4629	-100.098	-80.1086	-60.0586	-40.0696	-20.05	-30.5176	19.989	39.978	60.0586	80.0781	100.098
144	-66.3452	-50.2319	-29.1748	-15.3809	-1.52588	7.44629	17.6392	25.4517	43.0908	58.5327	74.585	-100.098	-80.1086	-60.0586	-40.1001	-20.05	-30.5176	20.0195	40.0085	60.0586	80.0781	100.037
144.1	-66.2842	-50.1709	-29.2358	-15.3809	-1.52588	7.44629	17.6392	25.4517	43.2129	58.4717	74.8291	-100.128	-80.1392	-60.0891	-40.0391	-20.0195	61.0352	19.989	40.0085	60.0586	80.0476	100.098
144.2	-66.2231	-50.1099	-29.2358	-15.3198	-1.46484	7.50732	17.5781	25.5127	43.2739	58.4717	75.0732	-100.189	-80.0171	-60.0891	-40.0391	-20.0195	0	20.05	40.0085	60.0281	80.0171	100.098
144.3	-66.1011	-49.9878	-29.2358	-15.1978	-1.40381	7.50732	17.4561	25.5737	43.335	58.4106	75.3174	-100.189	-80.1086	-60.0586	-40.0696	-20.0195	61.0352	20.0806	40.0391	60.0586	80.0476	100.128
144.4	-66.1011	-49.9268	-29.2358	-15.1367	-1.40381	7.44629	17.395	25.5737	43.396	58.4106	75.4394	-100.159	-80.1086	-60.0281	-40.0391	-20.0195	30.5176	19.989	40.0391	60.0281	80.0781	100.128
144.5	-66.04	-49.9268	-29.2358	-15.1367	-1.46484	7.44629	17.334	25.5737	43.396	58.3496	75.5615	-100.159	-80.1086	-60.0586	-40.0696	-20.0195	0	19.989	40.0696	60.0281	80.0171	100.067
144.6	-65.918	-49.9878	-29.1748	-15.1367	-1.52588	7.38525	17.334	25.5737	43.457	58.2886	75.6226	-100.128	-80.1086	-60.0586	-40.0696	-20.05	-61.0352	19.989	40.0391	60.0281	80.1086	100.098
144.7	-65.7349	-49.9878	-29.2358	-15.1367	-1.58691	7.32422	17.334	25.5127	43.457	58.1055	75.7446	-100.128	-80.0781	-60.0281	-40.1306	-20.05	0	19.989	40.0391	60.0281	80.0781	100.098
144.8	-65.6128	-49.9878	-29.2969	-15.1367	-1.58691	7.38525	17.334	25.4517	43.396	57.9224	75.7446	-100.098	-80.1392	-60.0891	-40.0696	-20.05	0	19.989	39.978	60.0891	80.1086	100.098
144.9	-65.4907	-49.9878	-29.3579	-15.1367	-1.58691	7.38525	17.334	25.3906	43.396	57.8003	75.7446	-100.128	-80.0781	-60.0586	-40.0696	-20.05	30.5176	20.0195	39.978	60.0586	80.0476	100.098
145	-65.4297	-50.0488	-29.4189	-15.1367	-1.58691	7.38525	17.395	25.2686	43.396	57.7393	75.7446	-100.128	-80.0781	-60.1196	-40.0085	-20.05	30.5176	19.989	40.0391	60.0586	80.0476	100.037
145.1	-65.4297	-50.0488	-29.48	-15.1978	-1.52588	7.44629	17.4561	25.2075	43.396	57.7393	75.7446	-100.159	-80.0781	-60.0891	-40.0085	-19.989	30.5176	20.0195	40.0391	60.0586	80.0476	100.128
145.2	-65.4297	-50.0488	-29.48	-15.1367	-1.58691	7.44629	17.4561	25.1465	43.396	57.8003	75.8057	-100.128	-80.1392	-60.1501	-40.0696	-20.0195	0	19.989	40.0391	60.0586	80.1086	100.128
145.3	-65.4297	-50.1709	-29.48	-15.0757	-1.64795	7.44629	17.4561	25.1465	43.335	57.8003	75.9277	-100.128	-80.0781	-60.0586	-40.0696	-19.9585	0	19.989	40.0085	60.0281	80.0781	100.098
145.4	-65.4907	-50.354	-29.48	-14.9536	-1.58691	7.44629	17.395	25.1465	43.2739	57.8613	76.1108	-100.159	-80.1086	-60.0586	-40.0391	-19.989	0	19.989	40.0391	60.0586	80.1086	100.067
145.5	-65.5518	-50.4761	-29.541	-14.8926	-1.52588	7.38525	17.4561	25.1465	43.0908	57.9834	76.355	-100.159	-80.0781	-60.0586	-40.0085	-20.0195	0	19.9585	40.0696	60.0891	80.0781	100.128
145.6	-65.6738	-50.5981	-29.6631	-14.8315	-1.52588	7.32422	17.4561	25.0854	42.9077	58.1665	76.5991	-100.098	-80.1086	-60.0586	-40.0696	-20.0806	30.5176	20.0195	40.0085	60.0891	80.0781	100.037
145.7	-65.8569	-50.5981	-29.7241	-14.8315	-1.58691	7.38525	17.5171	25.0244	42.9077	58.2886	76.7212	-100.128	-80.0476	-60.0586	-40.0696	-20.05	30.5176	20.05	39.978	60.0891	80.0476	100.098
145.8	-66.1621	-50.6592	-29.8462	-14.8315	-1.58691	7.44629	17.5171	25.0854	42.9687	58.3496	76.7822	-100.128	-80.0781	-60.0586	-40.0085	-20.0195	0	19.989	40.0085	60.0891	80.0476	100.037
145.9	-66.4673	-50.6592	-29.9072	-14.8926	-1.58691	7.56836	17.5171	25.0854	43.0298	58.2886	76.7822	-100.128	-80.0781	-60.0891	-40.0696	-19.989	30.5176	20.0195	40.0391	60.0891	80.0476	100.067
146	-66.6504	-50.7202	-29.9072	-14.8926	-1.58691	7.62939	17.4561	25.0854	43.0298	58.2275	76.7212	-100.159	-80.0781	-60.0586	-40.0085	-20.0195	30.5176	19.9585	40.0085	60.0586	80.0781	100.098
146.1	-66.7114	-50.7202	-29.9072	-14.8926	-1.64795	7.62939	17.4561	25.0854	42.9687	58.2886	76.5991	-100.128	-80.1086	-60.0586	-40.0696	-20.0195	0	19.9585	40.0391	60.0891	80.0781	100.098
146.2	-66.6504	-50.7812	-29.9072	-14.8315	-1.70898	7.50732	17.4561	25.0854	43.0298	58.2886	76.5381	-100.098	-80.0781	-60.0281	-40.0391	-19.989	30.5176	19.989	40.0696	60.0281	80.0781	100.067
146.3	-66.4673	-50.7812	-29.9072	-14.8315	-1.70898	7.44629	17.5171	25.0854	43.0298	58.2886	76.477	-100.098	-80.0476	-60.0281	-40.1001	-20.05	-30.5176	19.989	40.0391	60.0891	80.1392	100.067
146.4	-66.4062	-50.7812	-29.9072	-14.8926	-1.70898	7.38525	17.5171	25.0854	43.1519	58.2275	76.416	-100.128	-80.0476	-59.9976	-40.0696	-20.0195	30.5176	20.0195	39.978	60.0586	80.1086	100.067
146.5	-66.4062	-50.7202	-29.7852	-14.8926	-1.70898	7.38525	17.5171	25.0244	43.1519	58.2275	76.2939	-100.098	-80.0781	-60.0586	-40.0085	-20.05	61.0352	19.989	40.0085	60.0586	80.0781	100.037
146.6	-66.3452	-50.7202	-29.6631	-14.8926	-1.64795	7.44629	17.5171	25.0244	43.0908	58.2275	76.1719	-100.098	-80.0781	-60.0586	-40.0696	-19.989	30.5176	20.0195	40.0391	60.0891	80.0476	100.037
146.7	-66.3452	-50.7202	-29.602	-14.8926	-1.64795	7.44629	17.5171	24.9023	42.9687	58.2886	75.9888	-100.128	-80.0781	-60.0586	-40.0696	-20.0195	0	19.989	40.0696	60.0586	80.0781	100.037
146.8	-66.3452	-50.6592	-29.602	-14.8926	-1.70898	7.50732	17.5171	24.9023	42.9077	58.3496	75.8667	-100.128	-80.1086	-60.0586	-40.0391	-20.0195	30.5176	19.989	40.0696	60.0586	80.1392	100.067
146.9	-66.4062	-50.7202	-29.602	-14.8926	-1.77002	7.50732	17.4561	24.8413	42.7856	58.3496	75.8667	-100.128	-80.0781	-60.0586	-40.0391	-20.0806	-30.5176	19.9585	40.0391	60.0281	80.0781	100.067
147	-66.5283	-50.8423	-29.541	-14.8315	-1.89209	7.50732	17.395	24.7803	42.7246	58.2886	75.6836	-100.128	-80.1392	-60.0281	-40.0391	-20.0806	30.5176	19.989	40.1001	60.0891	80.0781	100.006
147.1	-66.5894	-50.9033	-29.48	-14.8315	-1.95312	7.44629	17.395	24.7803	42.7246	58.2275	75.5615	-100.098	-80.0781	-60.0281	-40.0391	-20.0195	30.5176	19.989	40.0696	60.0586	80.0781	100.098
147.2	-66.7114	-51.0254	-29.4189	-14.8926	-1.95312	7.38525	17.395	24.7803	42.6636	58.1665	75.3784	-100.128	-80.0476	-60.0586	-40.0696	-20.05	0	20.05	40.0391	60.0891	80.1086	100.037
147.3	-66.7725	-51.1475	-29.3579	-14.8926	-1.89209	7.38525	17.4561	24.7803	42.7246	58.1055	75.3174	-100.159	-80.0171	-60.0891	-40.0085	-20.0195	30.5176	20.0195	40.0391	60.0586	80.0781	100.067
147.4	-66.8335	-51.2085	-29.3579	-14.9536	-1.77002	7.32422	17.5171	24.7803	42.8467	58.1055	75.3174	-100.128	-80.0781	-60.1196	-39.978	-20.0806	61.0352	19.989	40.0391	60.0891	80.0476	100.037
147.5	-66.9556	-51.2695	-29.4189	-14.9536	-1.64795	7.26318	17.5171	24.8413	42.9077	58.1055	75.3174	-100.098	-80.0781	-60.0891	-39.978	-20.0195	30.5176	19.989	40.0391	60.0891	80.0781	100.037
147.6	-67.1387	-51.2085	-29.4189	-14.8926	-1.58691	7.20215	17.5171	24.9023	42.9077	58.1665	75.2563	-100.159	-80.0781	-60.0586	-40.0085	-20.0195	0	20.05	40.0696	60.0586	80.1086	100.037
147.7	-67.3218	-51.1475	-29.4189	-14.8926	-1.58691	7.20215	17.5781	25.0244	42.8467	58.1055	75.1343	-100.128	-80.1086	-60.0586	-40.0696	-20.0195	30.5176	20.05	40.0391	60.0586	80.1086	100.067
147.8	-67.5049	-51.0864	-29.4189	-14.8926	-1.58691	7.20215	17.5781	25.1465	42.7246	58.0444	75.0732	-100.067	-80.0781	-60.0281	-40.0391	-20.0195	30.5176	20.0195	40.0391	60.0586	80.1086	100.067
147.9	-67.6269	-51.1475	-29.4189	-14.8315	-1.64795	7.26318	17.5171	25.1465	42.6025	57.9224	75.0732	-100.098	-80.0781	-60.0281	-40.0696	-20.0806	30.5176	20.05	40.0085	60.0281	80.0476	100.006
148	-67.688	-51.2085	-29.4189	-14.8315	-1.77002	7.20215	17.4561	25.1465	42.5415	57.9224	75.1343	-100.098	-80.0781	-60.0891	-40.0391	-20.05	0	20.0195	40.0391	60.0586	80.0781	99.9756
148.1	-67.688	-51.2085	-29.4189	-14.8315	-1.83105	7.20215	17.395	25.0854	42.4805	57.9834	75.1343	-100.128	-80.0781	-60.0891	-39.978	-20.05	61.0352	20.0806	40.0391	60.0891	80.0476	100.037
148.2	-67.5049	-51.2085	-29.4189	-14.8926	-1.89209	7.20215	17.334	25.0244	42.4805	58.1055	75.1343	-100.098	-80.0476	-60.0891	-40.0391	-20.0195	61.0352	20.05	40.0696	60.0891	80.0476	100.037
148.3	-67.2607	-51.2085	-29.3579	-14.9536	-1.89209	7.20215	17.334	24.9634	42.4805	58.1055	75.1343	-100.128	-80.0781	-60.0586	-40.0391	-20.0195	30.5176	20.05	40.0696	60.0891	80.0781	100.067
148.4	-67.0166	-51.1475	-29.3579	-15.0146	-1.89209	7.32422	17.395	24.9023	42.5415	58.1055	75.0122	-100.189	-80.1086	-60.1196	-40.0391	-20.0195	30.5176	20.0195	40.0391	60.0586	80.1086	100.098
148.5	-66.8335	-51.0254	-29.3579	-15.1367	-1.89209	7.32422	17.4561	24.9023	42.6025	58.1055	74.8291	-100.128	-80.0781	-60.0891	-40.0391	-20.0806	30.5176	19.989	40.0696	60.0586	80.0781	100.067
148.6	-66.7114	-50.9644	-29.4189	-15.2588	-1.95312	7.26318	17.4561	24.9023	42.6025	58.1665	74.5239	-100.128	-80.0781	-60.0891	-40.0085	-20.05	0	19.9585	40.0391	60.0281	80.1086	100.098
148.7	-66.5894	-50.8423	-29.48	-15.3809	-2.01416	7.20215	17.395	24.9634	42.6636	58.2886	74.2187	-100.098	-80.1086	-60.0891	-40.0391	-20.05	30.5176	20.0195	40.0696	60.0586	80.0781	100.098
148.8	-66.5283	-50.8423	-29.48	-15.4419	-2.13623	7.20215	17.334	25.0244	42.7246	58.3496	73.9136	-100.098	-80.0476	-60.0281	-40.0391	-19.989	61.0352	20.0806	40.0696	60.0586	80.0781	100.098
148.9	-66.4673	-50.8423	-29.4189	-15.4419	-2.13623	7.20215	17.334	25.0854	42.7246	58.4106	73.7305	-100.098	-80.0781	-60.0586	-40.0391	-20.05	61.0352	20.05	40.0085	60.0586	80.0781	100.037
149	-66.4673	-50.9033	-29.3579	-15.4419	-2.0752	7.26318	17.395	25.0854	42.6636	58.4717	73.6694	-100.128	-80.0781	-60.0891	-40.0696	-20.0195	30.5176	20.0195	40.0085	60.0586	80.0171	100.067
149.1	-66.5894	-50.9644	-29.2969	-15.3809	-2.01416	7.32422	17.395	25.0854	42.6025	58.5327	73.6694	-100.159	-80.0781	-60.1196	-40.0085	-20.05	30.5176	19.989	40.0085	60.0281	80.0781	100.037
149.2	-66.7725	-51.0864	-29.2358	-15.3809	-1.95312	7.32422	17.4561	25.0854	42.5415	58.5937	73.6694	-100.128	-80.1086	-60.0891	-40.0391	-20.0195	0	19.989	40.0391	60.0586	80.0781	100.098
149.3	-66.8335	-51.0864	-29.2969	-15.3198	-1.89209	7.32422	17.395	25.2075	42.5415	58.5937	73.6084	-100.098	-80.0781	-60.0586	-40.0085	-20.05	30.5176	19.989	40.0696	60.0586	80.0781	100.098
149.4	-66.8335	-51.0254	-29.3579	-15.3198	-1.83105	7.32422	17.395	25.3296	42.6025	58.5327	73.4863	-100.098	-80.0781	-60.0586	-40.0696	-20.0195	-30.5176	20.0195	40.0085	60.0586	80.1086	100.067
149.5	-66.6504	-50.9644	-29.4189	-15.3809	-1.83105	7.26318	17.395	25.3296	42.6636	58.4106	73.4253	-100.128	-80.0781	-60.0586	-40.0696	-20.05	-30.5176	20.0195	40.0085	60.0281	80.0781	100.067
149.6	-66.5283	-51.0254	-29.541	-15.4419	-1.83105	7.20215	17.395	25.3906	42.6636	58.3496	73.4253	-100.098	-80.0476	-60.0891	-40.0696	-20.05	0	19.989	39.978	60.0891	80.1086	100.037
149.7	-66.4673	-51.1475	-29.602	-15.5029	-1.95312	7.20215	17.334	25.3906	42.6636	58.2886	73.4253	-100.098	-80.0781	-60.0586	-40.1001	-20.05	30.5176	19.989	40.0391	60.0891	80.0781	100.067
149.8	-66.4673	-51.2695	-29.602	-15.564	-2.0752	7.14111	17.2729	25.5127	42.6025	58.2886	73.3643	-100.128	-80.0781	-60.0586	-40.0391	-19.989	-30.5176	20.05	39.978	60.0891	80.0781	100.037
149.9	-66.5283	-51.3306	-29.602	-15.564	-2.13623	7.14111	17.2119	25.5127	42.5415	58.2275	73.3643	-100.128	-80.0476	-60.0891	-40.0391	-20.0195	0	19.989	40.0085	60.0891	80.0476	100.067
150	-66.5283	-51.3916	-29.541	-15.625	-2.19727	7.14111	17.0898	25.5127	42.4805	58.1665	73.3032	-100.159	-80.0781	-60.0891	-40.0391	-20.0195	0	19.9585	40.0391	60.0891	80.0476	100.098
150.1	-66.4673	-51.4526	-29.541	-15.564	-2.19727	7.20215	17.0898	25.5737	42.4194	58.1055	73.3032	-100.128	-80.1392	-60.0586	-40.0696	-20.0195	0	19.9585	40.1001	60.0281	80.0781	100.128
150.2	-66.4673	-51.4526	-29.48	-15.564	-2.13623	7.20215	17.0898	25.5737	42.2363	57.9834	73.3032	-100.098	-80.1392	-60.0281	-40.0696	-20.05	-30.5176	19.989	40.0391	60.0281	80.0781	100.067
150.3	-66.5894	-51.3916	-29.4189	-15.5029	-2.13623	7.26318	17.1509	25.6348	42.1143	57.8613	73.3032	-100.128	-80.0781	-60.0586	-40.1306	-20.05	-30.5176	20.0195	40.0391	60.0281	80.0781	100.098
150.4	-66.7725	-51.3916	-29.2358	-15.564	-2.13623	7.32422	17.1509	25.6958	42.0532	57.7393	73.3032	-100.098	-80.1392	-60.0586	-40.0696	-20.05	0	19.989	40.0085	60.0586	80.0781	100.067
150.5	-66.9556	-51.3916	-29.1138	-15.625	-2.0752	7.38525	17.1509	25.7568	41.9922	57.5561	73.2422	-100.128	-80.0781	-60.0281	-40.0391	-20.05	-30.5176	19.989	40.0085	60.0891	80.0171	100.037
150.6	-67.0166	-51.4526	-28.9917	-15.7471	-1.95312	7.44629	17.0898	25.6958	41.9922	57.4951	73.1201	-100.098	-80.0781	-60.0891	-40.0391	-20.0195	30.5176	20.0195	40.0391	60.0586	80.0171	100.067
150.7	-67.0776	-51.4526	-28.9917	-15.8691	-1.89209	7.38525	17.0898	25.6348	41.9922	57.4341	72.998	-100.128	-80.0781	-60.0891	-40.0391	-20.05	0	20.05	40.0085	60.0586	80.0171	100.098
150.8	-67.1997	-51.5747	-29.1748	-16.0522	-1.95312	7.20215	16.9678	25.5127	41.9311	57.4951	72.937	-100.159	-80.1086	-60.0586	-40.0696	-20.0195	-30.5176	19.9585	40.0391	60.0586	80.0781	100.067
150.9	-67.2607	-51.6968	-29.3579	-16.1133	-1.95312	7.08008	16.9067	25.4517	41.8701	57.4341	72.876	-100.159	-80.1086	-60.0891	-40.1001	-20.0195	0	19.9585	40.0391	60.0281	80.0781	100.098
151	-67.3218	-51.6968	-29.4189	-16.1133	-1.95312	7.08008	16.9678	25.5127	41.8701	57.373	72.876	-100.128	-80.1392	-60.0586	-40.1001	-20.05	0	19.9585	40.0085	60.0586	80.0781	100.067
151.1	-67.3218	-51.6357	-29.4189	-16.0522	-2.01416	7.20215	17.0288	25.6348	41.9311	57.4341	72.998	-100.128	-80.0781	-60.0586	-40.0696	-20.0195	0	19.9585	40.0391	60.0586	80.0476	100.067
151.2	-67.1997	-51.6357	-29.4189	-16.0522	-2.01416	7.26318	17.0898	25.6958	41.9922	57.4951	73.1811	-100.128	-80.0781	-60.0281	-40.1001	-20.05	30.5176	20.0195	40.0085	60.0586	80.0476	100.067
151.3	-67.1387	-51.5747	-29.4189	-16.1133	-2.0752	7.32422	17.0898	25.6958	41.9922	57.5561	73.3032	-100.098	-80.1086	-60.0891	-40.0391	-20.0806	0	19.989	40.0696	60.1196	80.0476	100.098
151.4	-67.1387	-51.5747	-29.3579	-16.1743	-2.13623	7.32422	17.0898	25.7568	41.9922	57.4951	73.3643	-100.189	-80.0781	-60.0586	-40.0085	-19.989	0	19.9585	40.0085	60.0281	80.0476	100.098
151.5	-67.1387	-51.5747	-29.3579	-16.2354	-2.13623	7.32422	17.0288	25.8179	41.9311	57.373	73.4863	-100.189	-80.0781	-60.1196	-40.0696	-19.989	0	19.989	40.0085	60.0586	80.0781	100.098
151.6	-67.0776	-51.5747	-29.2969	-16.2354	-2.19727	7.32422	17.0898	25.8179	41.8701	57.312	73.5474	-100.189	-80.1086	-60.1196	-40.0696	-19.989	0	19.989	40.0391	60.0586	80.0781	100.098
151.7	-67.0166	-51.6968	-29.1748	-16.2354	-2.13623	7.26318	17.0898	25.8789	41.8091	57.373	73.4863	-100.128	-80.1086	-60.0891	-40.0696	-19.9585	-30.5176	19.989	40.0696	59.9976	80.0781	100.098
151.8	-66.9556	-51.8188	-29.1748	-16.2354	-2.13623	7.20215	17.1509	25.8179	41.748	57.5561	73.4253	-100.128	-80.1392	-60.0586	-40.1001	-20.05	0	20.0195	40.0696	60.0281	80.0476	100.098
151.9	-66.8945	-51.9409	-29.1748	-16.2354	-2.01416	7.14111	17.2119	25.8789	41.626	57.8613	73.3643	-100.128	-80.0781	-60.0281	-40.0696	-20.0195	0	19.9585	40.0391	60.0281	80.0476	100.067
152	-66.8335	-51.8799	-29.1748	-16.2964	-1.95312	7.14111	17.2729	25.8789	41.5649	58.1055	73.3032	-100.159	-80.0781	-60.0586	-40.1001	-20.0195	0	20.0195	40.0085	60.0586	80.0781	100.098
152.1	-66.8335	-51.7578	-29.2358	-16.2964	-1.83105	7.20215	17.2119	25.8789	41.5649	58.2275	73.2422	-100.128	-80.0781	-60.0281	-40.0391	-19.989	0	19.989	39.978	60.0586	80.0476	100.098
152.2	-66.6504	-51.6357	-29.2969	-16.2964	-1.83105	7.20215	17.1509	25.8789	41.626	58.2275	73.2422	-100.128	-80.0781	-60.0586	-40.0085	-19.989	30.5176	19.989	40.0085	59.9976	80.0171	100.128
152.3	-66.4673	-51.5747	-29.3579	-16.2354	-1.83105	7.26318	17.0898	25.8789	41.687	58.1665	73.2422	-100.189	-80.1086	-60.0891	-40.0391	-20.05	30.5176	19.989	40.0085	60.0281	80.0781	100.128
152.4	-66.2842	-51.5137	-29.3579	-16.1743	-1.89209	7.26318	17.0288	25.8789	41.748	58.0444	73.3032	-100.159	-80.0781	-60.0891	-40.0391	-19.989	0	19.9585	40.0391	60.0281	80.0781	100.098
152.5	-66.1621	-51.3916	-29.4189	-16.1743	-1.83105	7.26318	17.0288	25.8789	41.8091	57.8613	73.4253	-100.098	-80.1086	-60.1196	-40.0391	-19.9585	30.5176	19.9585	39.978	59.9976	80.0781	100.128
152.6	-66.1621	-51.3916	-29.4189	-16.2354	-1.83105	7.26318	17.0288	25.8789	41.748	57.7393	73.5474	-100.128	-80.1392	-60.0586	-40.0696	-20.0195	-61.0352	19.9585	40.0696	60.0281	80.0476	100.098
152.7	-66.2231	-51.3306	-29.48	-16.2354	-1.83105	7.32422	17.1509	25.8789	41.748	57.6782	73.6694	-100.098	-80.0781	-60.0891	-40.0696	-20.0195	-30.5176	19.989	40.0085	60.0281	80.0781	100.128
152.8	-66.2231	-51.3916	-29.541	-16.2354	-1.83105	7.32422	17.2729	26.001	41.8091	57.7393	73.7305	-100.128	-80.0781	-60.0891	-40.1001	-20.0806	30.5176	19.989	39.978	60.0281	80.0476	100.067
152.9	-66.1621	-51.3916	-29.6631	-16.2354	-1.89209	7.32422	17.334	26.062	41.8091	57.8613	73.8525	-100.128	-80.1392	-60.0891	-40.0696	-19.989	30.5176	19.989	39.978	60.0281	80.0781	100.037
153	-66.1011	-51.4526	-29.7852	-16.1743	-1.89209	7.32422	17.334	26.123	41.8091	57.9224	73.9746	-100.128	-80.1086	-60.1196	-40.1001	-19.989	30.5176	19.989	40.0391	60.0586	80.0476	100.067
153.1	-66.04	-51.4526	-29.9072	-16.2354	-1.89209	7.38525	17.334	26.062	41.8701	57.9224	74.0356	-100.128	-80.1086	-60.1196	-40.0696	-20.0195	-30.5176	19.928	40.0391	60.0281	80.0171	100.128
153.2	-66.04	-51.5747	-29.9072	-16.2964	-1.83105	7.38525	17.2119	26.001	41.8091	57.9834	74.0356	-100.189	-80.1086	-60.1196	-40.1001	-20.05	0	19.9585	40.0085	60.0586	80.0781	100.098
153.3	-66.04	-51.6968	-29.9072	-16.3574	-1.77002	7.44629	17.1509	25.9399	41.687	58.0444	73.9746	-100.128	-80.1392	-60.0586	-40.0391	-19.989	-30.5176	19.928	40.0391	60.0281	80.0476	100.128
153.4	-66.1011	-51.7578	-29.9072	-16.4795	-1.70898	7.44629	17.2119	26.001	41.5649	58.2275	73.9136	-100.128	-80.1392	-60.0891	-40.0696	-20.0195	0	19.9585	40.0085	60.0281	80.0171	100.098
153.5	-66.04	-51.8188	-29.9683	-16.6016	-1.77002	7.44629	17.2729	26.001	41.5039	58.4106	73.9136	-100.128	-80.0476	-60.1196	-40.0696	-20.0195	-30.5176	19.989	40.0696	60.0281	80.0476	100.128
153.6	-65.979	-51.9409	-30.0903	-16.6016	-1.77002	7.38525	17.334	26.062	41.5039	58.5937	73.9136	-100.128	-80.0781	-60.1196	-40.1001	-20.05	-30.5176	19.989	39.9475	60.0891	80.0171	100.098
153.7	-65.918	-52.124	-30.2124	-16.6626	-1.77002	7.20215	17.4561	26.062	41.5039	58.8379	73.9746	-100.098	-80.0781	-60.0891	-40.1001	-19.989	-30.5176	19.989	40.0085	60.0586	80.0476	100.098
153.8	-65.918	-52.2461	-30.3955	-16.7847	-1.77002	7.08008	17.4561	26.123	41.626	59.021	73.9746	-100.189	-80.0476	-60.1196	-40.0696	-19.989	-30.5176	19.9585	39.9475	60.0281	80.0476	100.098
153.9	-66.04	-52.3071	-30.5176	-16.8457	-1.77002	7.01904	17.334	26.123	41.626	59.2041	74.0356	-100.098	-80.1086	-60.0891	-40.0696	-19.9585	-30.5176	19.9585	40.0085	60.0281	80.0171	100.098
154	-66.1011	-52.3071	-30.5786	-16.8457	-1.70898	7.08008	17.2119	26.123	41.5649	59.2651	74.1577	-100.128	-80.1086	-60.1196	-40.1001	-20.0195	-30.5176	19.9585	39.978	60.0281	80.0171	100.189
154.1	-66.2231	-52.3071	-30.6396	-16.8457	-1.64795	7.14111	17.0898	26.123	41.3818	59.2651	74.2187	-100.128	-80.1392	-60.0891	-40.1001	-20.0195	-61.0352	19.928	40.0085	59.9976	80.0476	100.128
154.2	-66.2842	-52.2461	-30.5786	-16.7847	-1.58691	7.32422	16.9678	26.1841	41.2598	59.2651	74.2798	-100.128	-80.1086	-60.0891	-40.1001	-20.05	-30.5176	19.9585	40.0391	59.9976	79.9866	100.098
154.3	-66.2842	-52.2461	-30.5786	-16.7236	-1.46484	7.44629	17.0288	26.3062	41.1377	59.2651	74.2798	-100.128	-80.0781	-60.0586	-40.1001	-20.0195	-122.07	19.989	40.0085	60.0281	80.0171	100.128
154.4	-66.1621	-52.1851	-30.6396	-16.6016	-1.34277	7.50732	17.0288	26.3672	41.1377	59.2041	74.2798	-100.098	-80.1086	-60.0891	-40.0696	-20.05	-30.5176	19.9585	40.0085	60.0281	79.9866	100.098
154.5	-66.1011	-52.1851	-30.7007	-16.5405	-1.28174	7.50732	17.0898	26.3672	41.1987	59.082	74.3408	-100.159	-80.0781	-60.0891	-40.0391	-19.989	-30.5176	19.989	40.0085	60.0281	80.0171	100.067
154.6	-66.1621	-52.1851	-30.8228	-16.4795	-1.28174	7.50732	17.1509	26.3062	41.2598	58.96	74.4629	-100.128	-80.0781	-60.0891	-40.1306	-19.989	-30.5176	19.9585	39.978	60.0891	80.0171	100.098
154.7	-66.2231	-52.2461	-30.8838	-16.4795	-1.34277	7.44629	17.2119	26.2451	41.2598	58.8379	74.646	-100.159	-80.0781	-60.1196	-40.0696	-19.989	0	19.9585	39.978	60.0281	80.0171	100.098
154.8	-66.2842	-52.3682	-30.9448	-16.4795	-1.34277	7.32422	17.2119	26.123	41.1987	58.7769	74.7681	-100.189	-80.1392	-60.0891	-40.0696	-19.989	-61.0352	19.928	40.0391	60.0281	80.0171	100.098
154.9	-66.2842	-52.4902	-31.0059	-16.5405	-1.34277	7.20215	17.2119	26.001	41.0767	58.7769	74.8901	-100.128	-80.1392	-60.0891	-40.1001	-19.989	-30.5176	19.9585	40.0391	60.0281	80.0171	100.128
155	-66.2842	-52.6733	-31.0669	-16.4795	-1.34277	7.20215	17.2119	26.001	40.9546	58.8379	74.9512	-100.128	-80.0781	-60.0281	-40.0696	-20.0195	-30.5176	19.9585	40.0391	60.0281	80.0476	100.098
155.1	-66.2842	-52.7344	-31.189	-16.4185	-1.40381	7.26318	17.2119	26.001	40.8325	58.8379	74.9512	-100.098	-80.1086	-60.0891	-40.1001	-20.05	-61.0352	19.9585	40.0391	60.0891	80.0476	100.128
155.2	-66.2842	-52.7954	-31.189	-16.2964	-1.40381	7.38525	17.2119	26.001	40.7715	58.8379	74.8291	-100.159	-80.1086	-60.0891	-40.0391	-20.0195	-30.5176	19.989	40.0391	60.0281	79.9866	100.128
155.3	-66.2842	-52.8564	-31.1279	-16.2354	-1.40381	7.44629	17.2729	26.001	40.8936	58.7769	74.7681	-100.159	-80.1086	-60.0891	-40.0696	-19.989	-30.5176	19.9585	39.978	60.0586	80.0476	100.128
155.4	-66.3452	-52.8564	-31.0669	-16.1743	-1.40381	7.44629	17.2729	26.062	41.0156	58.7158	74.646	-100.128	-80.0781	-60.0891	-40.1306	-19.9585	0	19.928	40.0085	60.0586	80.0171	100.098
155.5	-66.4673	-52.8564	-31.0059	-16.1133	-1.40381	7.38525	17.2119	26.001	41.1377	58.6548	74.585	-100.128	-80.1392	-60.0586	-40.1001	-19.9585	-30.5176	19.9585	39.978	60.0586	80.0171	100.159
155.6	-66.5894	-52.7954	-31.0059	-16.1133	-1.40381	7.32422	17.1509	25.8789	41.1377	58.5937	74.4629	-100.159	-80.1086	-60.0891	-40.1001	-20.0195	-61.0352	19.928	40.0085	60.0281	80.0476	100.128
155.7	-66.7725	-52.7954	-31.1279	-16.2354	-1.40381	7.32422	17.0898	25.8179	41.0767	58.4717	74.4019	-100.159	-80.1392	-60.1196	-40.0391	-20.0195	-30.5176	19.989	40.0391	60.0281	80.0171	100.189
155.8	-66.8945	-52.7344	-31.311	-16.2964	-1.52588	7.32422	17.0288	25.8179	40.9546	58.4717	74.3408	-100.159	-80.1392	-60.1196	-40.0696	-20.0195	-30.5176	19.9585	39.978	59.9976	80.0476	100.128
155.9	-66.9556	-52.7954	-31.4331	-16.2964	-1.58691	7.32422	16.9678	25.8789	40.8936	58.5327	74.2798	-100.098	-80.1392	-60.0891	-40.1001	-19.989	-30.5176	19.9585	40.0391	59.9976	80.0476	100.098
156	-67.0166	-52.7954	-31.4941	-16.2354	-1.64795	7.32422	17.0288	25.9399	40.9546	58.6548	74.2187	-100.189	-80.1086	-60.0586	-40.1001	-20.0195	-61.0352	19.9585	40.0085	60.0281	80.0476	100.128
156.1	-67.0166	-52.7344	-31.5552	-16.1133	-1.64795	7.32422	17.0288	26.001	41.0156	58.7769	74.1577	-100.159	-80.0781	-60.1196	-40.1306	-20.0195	-30.5176	19.989	39.978	60.0281	80.0171	100.128
156.2	-67.0166	-52.6733	-31.5552	-15.9912	-1.64795	7.38525	17.0288	26.001	41.1377	58.8989	74.2187	-100.159	-80.0781	-60.1501	-40.0696	-19.989	-30.5176	19.9585	40.0085	60.0281	79.9561	100.098
156.3	-67.0166	-52.6733	-31.5552	-15.9912	-1.58691	7.44629	17.0288	26.062	41.1987	58.96	74.2798	-100.159	-80.1086	-60.0891	-40.0391	-19.989	0	19.928	39.9475	60.0281	79.9866	100.128
156.4	-67.0776	-52.6733	-31.4941	-15.9912	-1.64795	7.44629	17.0288	26.062	41.1987	59.021	74.4019	-100.189	-80.1086	-60.0891	-40.0696	-20.0195	-30.5176	19.9585	39.978	59.9976	79.9866	100.098
156.5	-67.1997	-52.7344	-31.4331	-15.9912	-1.64795	7.38525	16.9678	26.062	41.2598	59.1431	74.5239	-100.128	-80.1392	-60.1196	-40.1001	-20.0195	-61.0352	19.8975	40.0391	60.0281	80.0781	100.159
156.6	-67.1387	-52.7954	-31.311	-16.0522	-1.58691	7.26318	16.9678	26.062	41.4429	59.2651	74.585	-100.159	-80.1086	-60.0586	-40.0696	-20.0195	-91.5527	19.9585	40.0391	59.9976	80.0171	100.159
156.7	-67.0166	-52.7954	-31.1279	-16.0522	-1.58691	7.14111	16.9678	26.062	41.5649	59.3262	74.707	-100.159	-80.0781	-60.0586	-40.0696	-20.0195	-61.0352	19.9585	40.0085	60.0586	80.0476	100.128
156.8	-66.8335	-52.7344	-31.0669	-15.9912	-1.58691	7.08008	17.0898	26.001	41.5649	59.3872	74.7681	-100.128	-80.1086	-60.0891	-40.0696	-20.0195	-30.5176	19.989	40.0085	60.0281	80.0476	100.159
156.9	-66.5894	-52.6733	-31.0059	-15.8691	-1.58691	7.08008	17.1509	26.001	41.4429	59.4482	74.8291	-100.128	-80.1697	-60.0891	-40.0696	-20.0195	0	19.9585	39.978	60.0281	80.0171	100.098
157	-66.4673	-52.6123	-30.9448	-15.9302	-1.58691	7.14111	17.2119	26.001	41.2598	59.4482	74.9512	-100.128	-80.0781	-60.1196	-40.1001	-19.989	-30.5176	19.989	39.978	59.9976	80.0171	100.037
157.1	-66.2842	-52.5513	-31.0059	-15.9912	-1.58691	7.20215	17.2119	26.001	41.1377	59.3872	75.1343	-100.159	-80.0781	-60.1501	-40.0696	-19.9585	0	19.9585	39.978	60.0586	80.0476	100.098
157.2	-66.1621	-52.4902	-31.0059	-16.0522	-1.58691	7.20215	17.1509	25.9399	41.1377	59.4482	75.3784	-100.159	-80.0781	-60.1196	-40.0391	-19.9585	-30.5176	19.9585	40.0085	60.0281	80.0476	100.128
157.3	-66.04	-52.4292	-30.9448	-16.1133	-1.58691	7.20215	17.0898	25.9399	41.2598	59.5703	75.6226	-100.159	-80.0781	-60.1196	-40.0391	-20.05	-61.0352	19.8975	40.0085	60.0281	80.0171	100.128
157.4	-65.979	-52.4292	-30.7617	-16.1133	-1.64795	7.20215	17.0288	25.9399	41.3208	59.6924	75.8057	-100.159	-80.1392	-60.0891	-40.0696	-20.0195	-30.5176	19.928	40.0085	60.0586	80.0781	100.128
157.5	-66.04	-52.4902	-30.5786	-16.2354	-1.70898	7.14111	17.0288	25.8789	41.3818	59.7534	75.9277	-100.159	-80.1086	-60.0891	-40.0696	-20.0195	-30.5176	19.9585	40.0391	60.0281	80.0171	100.067
157.6	-66.1621	-52.5513	-30.4565	-16.2964	-1.64795	7.08008	16.9678	25.8789	41.5039	59.7534	75.9888	-100.128	-80.1086	-60.0891	-40.1001	-20.0195	-30.5176	19.9585	40.0085	60.0586	80.0476	100.098
157.7	-66.4673	-52.6733	-30.3345	-16.3574	-1.70898	7.08008	17.0288	25.8179	41.5649	59.6924	75.9888	-100.159	-80.0781	-60.1196	-40.0696	-19.989	61.0352	19.989	39.978	60.0281	80.0476	100.159
157.8	-66.7114	-52.6733	-30.2734	-16.2964	-1.64795	7.14111	17.0288	25.8789	41.5649	59.6313	75.9888	-100.128	-80.0476	-60.0891	-40.1001	-19.989	-30.5176	19.9585	39.978	60.0586	79.9866	100.128
157.9	-66.8945	-52.6123	-30.2734	-16.2354	-1.64795	7.14111	17.0288	25.9399	41.5649	59.6313	75.9888	-100.128	-80.0781	-60.1196	-40.0391	-19.989	-30.5176	19.9585	39.978	60.0586	80.0171	100.098
158	-66.8945	-52.6123	-30.3345	-16.1743	-1.58691	7.14111	17.0288	26.001	41.5649	59.6313	75.9277	-100.159	-80.1392	-60.1196	-40.0391	-19.9585	30.5176	19.9585	40.0391	59.9976	80.0476	100.128
158.1	-66.9556	-52.5513	-30.3345	-16.1743	-1.52588	7.14111	17.0288	26.001	41.4429	59.5703	75.9277	-100.128	-80.0781	-60.1196	-40.1001	-19.9585	-30.5176	19.989	40.0696	60.0281	80.0476	100.128
158.2	-67.0166	-52.4902	-30.3345	-16.1743	-1.52588	7.20215	17.0898	25.9399	41.4429	59.5093	75.9277	-100.098	-80.0781	-60.0891	-40.0696	-20.0806	-61.0352	19.9585	40.0085	60.0281	80.0781	100.128
158.3	-67.0776	-52.4292	-30.3345	-16.1743	-1.52588	7.20215	17.0898	25.8179	41.4429	59.5093	75.9277	-100.128	-80.0781	-60.0281	-40.0391	-20.0195	-30.5176	19.928	40.0391	60.0586	80.0476	100.128
158.4	-67.1997	-52.3682	-30.3955	-16.1743	-1.52588	7.26318	17.1509	25.8179	41.4429	59.5703	75.9277	-100.128	-80.0476	-60.0586	-40.1001	-20.05	0	20.0195	40.0391	60.0586	80.0171	100.128
158.5	-67.2607	-52.3682	-30.4565	-16.1133	-1.52588	7.26318	17.0898	25.8179	41.4429	59.6924	75.8667	-100.128	-80.0476	-60.0891	-40.1001	-19.989	30.5176	20.0195	40.0085	60.0586	80.0171	100.098
158.6	-67.3218	-52.3071	-30.5786	-16.0522	-1.52588	7.26318	17.0898	25.9399	41.5649	59.6924	75.7446	-100.159	-80.0781	-60.0891	-40.0391	-19.989	0	19.9585	40.0085	60.0281	80.0171	100.067
158.7	-67.3828	-52.3071	-30.6396	-15.9912	-1.52588	7.26318	17.0288	26.001	41.687	59.6924	75.5005	-100.159	-80.1086	-60.1196	-40.0696	-20.0195	-30.5176	19.9585	40.0391	60.0281	80.0476	100.098
158.8	-67.5049	-52.3071	-30.7007	-15.9302	-1.46484	7.20215	16.9067	25.9399	41.8701	59.6924	75.1953	-100.159	-80.0476	-60.0891	-40.0696	-20.0195	30.5176	19.9585	40.0696	60.0586	80.0476	100.098
158.9	-67.5659	-52.3682	-30.6396	-15.8691	-1.46484	7.26318	16.8457	25.9399	41.9311	59.7534	75.0122	-100.098	-80.1086	-60.0586	-40.0391	-20.0195	-30.5176	19.928	40.0391	60.0281	80.0476	100.128
159	-67.4438	-52.3682	-30.5786	-15.8081	-1.46484	7.32422	16.8457	26.001	41.9922	59.8144	74.8901	-100.098	-80.1086	-60.0891	-40.0696	-20.0806	0	19.9585	40.0391	60.0281	80.0781	100.098
159.1	-67.3218	-52.3071	-30.5176	-15.8691	-1.58691	7.26318	16.8457	26.001	41.9922	59.9365	74.8901	-100.098	-80.1086	-60.0586	-40.0391	-20.0195	30.5176	20.0195	40.0391	59.9976	80.0476	100.128
159.2	-67.3218	-52.2461	-30.6396	-15.9912	-1.77002	7.20215	16.8457	25.8789	41.8091	59.9976	74.9512	-100.128	-80.0781	-60.0586	-40.0696	-19.989	30.5176	19.989	40.0085	60.0281	80.0171	100.098
159.3	-67.3218	-52.2461	-30.7617	-16.0522	-1.83105	7.14111	16.8457	25.7568	41.5649	59.9976	74.8901	-100.159	-80.0781	-60.1196	-40.1001	-20.0195	0	19.989	40.0085	60.0281	80.0781	100.067
159.4	-67.2607	-52.124	-30.7617	-16.0522	-1.89209	7.20215	16.9067	25.5737	41.3208	59.9976	74.7681	-100.159	-80.0476	-60.1196	-40.0391	-20.0195	30.5176	20.0195	39.978	60.0281	80.0781	100.098
159.5	-67.1387	-52.063	-30.7617	-15.9912	-1.89209	7.32422	16.9678	25.6348	41.1987	59.9365	74.585	-100.159	-80.1086	-60.0586	-40.1001	-19.989	0	19.989	40.0085	60.0586	80.0476	100.067
159.6	-67.0166	-52.0019	-30.7617	-15.9302	-1.83105	7.38525	17.0288	25.6958	41.1377	59.8755	74.4019	-100.128	-80.1697	-60.0891	-40.0696	-20.05	-30.5176	19.9585	40.0391	60.0586	80.0781	100.098
159.7	-66.9556	-52.0019	-30.7007	-15.9912	-1.83105	7.44629	17.0288	25.8179	41.1377	59.8144	74.2798	-100.098	-80.1086	-60.0586	-40.0391	-20.0195	0	20.0195	40.1001	60.0281	80.0476	100.098
159.8	-66.8945	-51.9409	-30.6396	-16.0522	-1.83105	7.44629	17.0288	25.9399	41.0767	59.7534	74.2187	-100.159	-80.1697	-60.0891	-40.0696	-20.05	-30.5176	19.9585	40.0085	60.0281	80.0781	100.128
159.9	-66.8335	-51.9409	-30.5786	-16.1743	-1.77002	7.32422	17.0288	26.001	41.0156	59.7534	74.1577	-100.128	-80.1392	-60.0586	-40.0085	-20.0806	0	19.989	39.9475	59.9976	80.0781	100.128
160	-66.7725	-51.8799	-30.5786	-16.2354	-1.70898	7.20215	17.0288	26.062	41.0156	59.7534	74.1577	-100.159	-80.0781	-60.0586	-40.0696	-20.0195	0	19.989	40.0391	60.0586	80.0781	100.159
160.1	-66.7725	-51.8799	-30.5786	-16.2964	-1.70898	7.08008	16.9678	26.001	40.9546	59.6924	74.0356	-100.159	-80.1392	-60.0586	-40.0696	-20.0195	0	19.989	40.0391	60.0586	80.0781	100.098
160.2	-66.7114	-51.8799	-30.6396	-16.2354	-1.70898	7.08008	16.9067	25.8789	40.8936	59.6313	73.9746	-100.189	-80.0476	-60.1196	-40.0696	-19.9585	0	19.989	40.0085	60.0281	80.0781	100.128
160.3	-66.7114	-51.8799	-30.6396	-16.2964	-1.64795	7.14111	16.9067	25.7568	40.8325	59.5703	73.8525	-100.128	-80.1086	-60.0891	-40.0391	-20.0195	30.5176	19.9585	40.0085	60.0586	80.0476	100.098
160.4	-66.7725	-51.9409	-30.6396	-16.3574	-1.58691	7.20215	16.8457	25.6348	40.8325	59.5093	73.7915	-100.159	-80.1392	-60.0891	-40.0696	-20.0195	-30.5176	19.9585	40.0391	60.0281	80.0781	100.098
160.5	-66.8335	-51.9409	-30.7007	-16.4185	-1.64795	7.26318	16.7847	25.5737	40.7715	59.4482	73.7305	-100.067	-80.1392	-60.0891	-40.0696	-20.0195	30.5176	19.9585	40.1001	60.0281	80.0476	100.067
160.6	-66.8945	-51.9409	-30.8838	-16.4795	-1.58691	7.26318	16.7847	25.5127	40.7715	59.4482	73.7305	-100.159	-80.2002	-60.0891	-40.0696	-20.0195	-30.5176	19.9585	39.978	60.0281	80.0476	100.128
160.7	-66.9556	-51.8799	-30.9448	-16.4185	-1.58691	7.26318	16.7847	25.4517	40.7715	59.4482	73.7915	-100.128	-80.1086	-60.0891	-40.0391	-20.0195	0	19.989	40.0391	59.9976	80.0476	100.159
160.8	-66.9556	-51.8799	-31.0059	-16.4185	-1.58691	7.14111	16.8457	25.4517	40.8325	59.4482	73.8525	-100.128	-80.0781	-60.0586	-40.0391	-20.0195	0	20.05	40.0696	60.0586	80.0476	100.128
160.9	-66.8945	-51.8799	-31.0669	-16.4185	-1.58691	7.08008	16.9067	25.5737	40.7715	59.5093	73.8525	-100.098	-80.1086	-60.0891	-40.0696	-20.05	0	20.0195	39.978	60.0891	80.0476	100.067
161	-66.8335	-51.9409	-31.0669	-16.4185	-1.64795	7.01904	16.9678	25.6958	40.7104	59.5093	73.8525	-100.159	-80.0781	-60.0891	-40.0696	-20.0195	-30.5176	19.9585	40.0085	60.0586	80.0476	100.037
161.1	-66.7114	-52.0019	-31.0059	-16.4185	-1.64795	6.95801	17.0288	25.8179	40.5273	59.4482	73.7915	-100.128	-80.1086	-60.1196	-40.0696	-20.0195	-30.5176	19.989	39.978	60.0281	80.0476	100.067
161.2	-66.6504	-52.063	-30.9448	-16.2964	-1.64795	6.95801	17.0898	25.8789	40.4663	59.3262	73.7305	-100.128	-80.1086	-60.0586	-40.0085	-19.989	-30.5176	19.9585	40.0391	60.0281	80.0781	100.067
161.3	-66.4673	-52.0019	-30.9448	-16.2964	-1.64795	7.01904	17.1509	25.8789	40.4053	59.2041	73.7305	-100.128	-80.1392	-60.0586	-40.0696	-20.0195	-30.5176	19.928	40.0085	60.0586	80.0781	100.128
161.4	-66.3452	-51.9409	-30.8838	-16.3574	-1.70898	7.08008	17.2119	25.8789	40.3442	59.1431	73.7305	-100.098	-80.1086	-60.0891	-40.0391	-20.0195	0	19.989	40.0391	60.0281	80.0476	100.098
161.5	-66.1621	-51.9409	-30.8838	-16.4795	-1.83105	7.14111	17.2729	26.001	40.3442	59.1431	73.7915	-100.128	-80.0781	-60.0586	-40.0391	-20.05	-30.5176	19.989	40.0085	60.0586	80.0781	100.128
161.6	-66.1011	-52.063	-30.8838	-16.6016	-1.95312	7.20215	17.2729	26.062	40.2832	59.021	73.9136	-100.128	-80.0781	-60.0891	-40.0696	-20.05	-30.5176	19.989	40.0391	60.0281	80.0781	100.128
161.7	-66.04	-52.124	-30.8838	-16.6626	-2.01416	7.20215	17.2729	26.1841	40.1611	58.8379	73.9746	-100.128	-80.0781	-60.0281	-40.0696	-20.0195	0	19.989	40.0696	60.0891	80.0781	100.098
161.8	-65.979	-52.1851	-30.8228	-16.6016	-1.95312	7.26318	17.2729	26.3062	40.0391	58.7769	74.0356	-100.098	-80.0781	-60.0586	-40.1001	-20.0195	0	19.989	40.0391	60.0281	80.0171	100.067
161.9	-66.04	-52.1851	-30.7617	-16.6016	-1.83105	7.20215	17.334	26.4282	39.917	58.7158	74.0356	-100.159	-80.1392	-60.0586	-40.0696	-20.05	0	19.9585	40.0085	60.0586	80.0171	100.098
162	-66.1011	-52.1851	-30.7007	-16.4795	-1.70898	7.20215	17.334	26.4893	39.7949	58.7769	74.0356	-100.128	-80.1086	-60.0281	-40.0391	-20.05	30.5176	19.989	40.0391	60.0586	80.0171	100.067
162.1	-66.2842	-52.124	-30.6396	-16.4185	-1.58691	7.14111	17.2729	26.5503	39.7339	58.7158	74.0356	-100.159	-80.1086	-60.0891	-40.0696	-20.05	-61.0352	19.989	40.0085	60.0586	80.0781	100.128
162.2	-66.3452	-52.1851	-30.5176	-16.4185	-1.52588	7.20215	17.2119	26.6113	39.7949	58.7158	74.0967	-100.098	-80.1086	-60.0891	-40.0391	-20.0806	0	19.9585	40.0696	60.0281	80.0171	100.067
162.3	-66.3452	-52.2461	-30.4565	-16.4185	-1.58691	7.26318	17.1509	26.6724	39.917	58.6548	74.2187	-100.098	-80.0781	-59.9976	-40.0696	-20.0806	-30.5176	19.9585	40.0085	60.0586	80.0781	100.098
162.4	-66.1621	-52.4292	-30.3345	-16.4795	-1.64795	7.26318	17.0898	26.6724	39.978	58.6548	74.4019	-100.098	-80.0476	-60.0586	-40.0391	-20.0806	-30.5176	19.989	40.0696	60.0281	80.0781	100.067
162.5	-65.918	-52.6123	-30.3345	-16.5405	-1.77002	7.26318	17.0288	26.6113	39.978	58.5327	74.5239	-100.128	-80.0781	-60.0586	-40.0696	-20.0195	0	19.989	40.0391	60.0891	80.0781	100.098
162.6	-65.6738	-52.7344	-30.3345	-16.6016	-1.89209	7.20215	16.9678	26.5503	39.978	58.4717	74.5239	-100.159	-80.0781	-60.0891	-40.0696	-20.0195	0	19.9585	40.0391	60.0891	80.0476	100.037
162.7	-65.4907	-52.7954	-30.2734	-16.5405	-2.01416	7.14111	16.8457	26.4893	39.978	58.3496	74.4019	-100.159	-80.0781	-60.0891	-40.1001	-20.0806	0	19.9585	40.0391	60.0586	80.0476	100.037
162.8	-65.4297	-52.8564	-30.2734	-16.4795	-2.0752	7.08008	16.7847	26.4893	39.917	58.3496	74.2798	-100.128	-80.1697	-60.0281	-40.0085	-20.05	30.5176	19.989	40.0391	60.0586	80.0781	100.037
162.9	-65.4297	-52.9785	-30.2734	-16.4795	-2.0752	7.14111	16.7847	26.4282	39.856	58.4106	74.1577	-100.128	-80.0781	-60.0281	-40.0696	-20.1111	0	19.989	40.0085	60.0281	80.0781	100.098
163	-65.3686	-53.1616	-30.2124	-16.4185	-2.13623	7.20215	16.7847	26.4282	39.7339	58.4717	74.1577	-100.128	-80.0781	-60.0281	-40.0085	-20.0806	-30.5176	19.989	40.0391	60.0891	80.1392	100.098
163.1	-65.3686	-53.2837	-30.2124	-16.4185	-2.13623	7.32422	16.7847	26.4893	39.6728	58.5327	74.1577	-100.128	-80.1086	-59.9976	-40.0391	-20.0806	0	20.0195	40.0391	60.0586	80.0781	100.067
163.2	-65.4297	-53.4058	-30.2124	-16.4185	-2.13623	7.50732	16.7236	26.5503	39.6728	58.5937	74.2187	-100.128	-80.0476	-60.0586	-40.0696	-20.05	0	20.0195	40.0696	60.0891	80.0781	100.037
163.3	-65.4907	-53.4668	-30.2124	-16.3574	-2.0752	7.50732	16.7236	26.5503	39.7339	58.5937	74.2798	-100.128	-80.0781	-60.0281	-40.0391	-20.05	30.5176	20.0195	40.0696	60.0891	80.0781	100.067
163.4	-65.6738	-53.5278	-30.2124	-16.2964	-2.0752	7.44629	16.7236	26.5503	39.856	58.5937	74.2187	-100.128	-80.0781	-60.0891	-40.1001	-20.0806	0	19.989	40.0391	60.0586	80.0476	100.037
163.5	-65.7959	-53.5889	-30.2734	-16.2354	-2.01416	7.38525	16.7847	26.6113	39.978	58.5937	74.1577	-100.159	-80.1392	-60.0281	-40.0696	-20.05	30.5176	20.0195	40.0085	60.1196	80.0476	100.067
163.6	-65.7959	-53.5889	-30.3345	-16.1133	-2.0752	7.32422	16.7847	26.6724	40.0391	58.5327	74.0967	-100.189	-80.1086	-60.0586	-40.0391	-20.0806	30.5176	19.989	39.978	59.9976	80.0476	100.067
163.7	-65.7349	-53.5889	-30.2734	-16.1133	-2.13623	7.26318	16.7847	26.7944	40.0391	58.5327	74.0967	-100.159	-80.1392	-60.0281	-40.0391	-20.0806	0	20.0195	40.0391	60.0586	80.1086	100.037
163.8	-65.6738	-53.4668	-30.2734	-16.1133	-2.2583	7.26318	16.7847	26.9165	39.917	58.4717	74.0967	-100.128	-80.0781	-60.0586	-40.0391	-20.05	-30.5176	19.989	40.0085	60.0586	80.0781	100.067
163.9	-65.6738	-53.4058	-30.2124	-16.1133	-2.2583	7.26318	16.8457	26.9165	39.7949	58.4717	74.0967	-100.098	-80.1392	-60.0281	-40.0085	-20.0806	0	20.0195	40.0085	60.0586	80.1392	100.098
164	-65.6738	-53.2227	-30.2124	-16.1133	-2.19727	7.26318	16.8457	26.8555	39.6728	58.5937	74.0356	-100.098	-80.1392	-60.0586	-39.978	-20.05	0	20.0195	40.0696	60.1196	80.0781	100.098
164.1	-65.8569	-53.1006	-30.2734	-16.1133	-2.0752	7.32422	16.8457	26.7944	39.6118	58.8379	74.0356	-100.128	-80.1086	-60.0586	-40.0391	-20.0806	30.5176	19.989	40.0391	60.0281	80.0476	100.098
164.2	-65.979	-53.0395	-30.3955	-16.2354	-2.01416	7.32422	16.9067	26.6724	39.6118	59.082	73.9136	-100.159	-80.0781	-60.0281	-40.0391	-20.0806	61.0352	20.0195	39.978	60.0586	80.1086	100.067
164.3	-66.1011	-52.9785	-30.5176	-16.4185	-2.01416	7.38525	16.9678	26.6113	39.6728	59.1431	73.7915	-100.159	-80.1086	-60.0281	-40.1001	-20.0195	0	20.05	40.0085	60.0891	80.1392	100.037
164.4	-66.1621	-53.0395	-30.5786	-16.6016	-2.01416	7.32422	17.0288	26.5503	39.7339	59.1431	73.6084	-100.128	-80.1086	-60.0891	-40.0391	-20.05	-30.5176	20.0195	40.0085	60.0281	80.0781	100.098
164.5	-66.2231	-52.9785	-30.7007	-16.7236	-2.0752	7.26318	17.0898	26.5503	39.7339	59.1431	73.5474	-100.128	-80.1392	-60.0891	-39.978	-20.0806	0	19.989	39.978	60.0586	80.0476	100.067
164.6	-66.2231	-52.9785	-30.7617	-16.7236	-2.0752	7.20215	17.0288	26.5503	39.7339	59.021	73.4863	-100.128	-80.0781	-60.0891	-39.978	-20.0195	30.5176	19.989	40.0696	60.0586	80.0476	100.098
164.7	-66.1621	-52.9175	-30.8838	-16.7236	-2.13623	7.14111	16.9067	26.5503	39.6728	58.96	73.4253	-100.098	-80.1086	-59.9976	-40.0391	-20.0806	30.5176	19.989	40.0696	60.0586	80.0781	100.098
164.8	-66.1621	-52.9785	-30.9448	-16.7236	-2.13623	7.14111	16.8457	26.5503	39.6728	58.8989	73.4253	-100.128	-80.0781	-59.9976	-40.0696	-20.05	30.5176	20.05	40.0391	60.0586	80.0476	100.067
164.9	-66.1621	-53.0395	-30.9448	-16.6626	-2.0752	7.08008	16.7236	26.4893	39.7339	58.96	73.3032	-100.098	-80.0781	-59.9976	-40.0696	-20.0195	30.5176	20.05	40.0391	60.0891	80.0781	100.098
165	-66.2842	-53.2227	-30.9448	-16.6626	-1.95312	7.08008	16.6626	26.3672	39.856	59.082	73.0591	-100.098	-80.0781	-60.0281	-40.0391	-20.05	30.5176	20.05	40.0391	60.0891	80.0781	100.098
165.1	-66.4062	-53.4058	-30.8838	-16.6016	-1.83105	7.08008	16.5405	26.3062	39.856	59.082	72.7539	-100.159	-80.1086	-60.0891	-40.0391	-20.0195	-30.5176	20.0195	40.0085	60.0586	80.0476	100.098
165.2	-66.6504	-53.5889	-30.8838	-16.5405	-1.83105	7.14111	16.4795	26.123	39.7949	59.021	72.5708	-100.128	-80.0781	-60.0586	-40.0696	-20.0195	30.5176	19.989	40.0391	60.0281	80.0476	100.037
165.3	-66.7725	-53.772	-30.9448	-16.4795	-1.89209	7.20215	16.4795	26.062	39.6728	59.021	72.4487	-100.128	-80.1392	-60.0586	-40.0391	-20.0195	0	20.0195	40.0391	59.9976	80.0781	100.067
165.4	-66.7725	-53.772	-31.0059	-16.3574	-1.95312	7.26318	16.5405	26.001	39.6728	58.96	72.4487	-100.128	-80.0781	-60.0586	-40.0696	-20.1111	0	19.989	40.0696	60.0586	80.1086	100.098
165.5	-66.7725	-53.772	-31.1279	-16.3574	-2.0752	7.20215	16.6626	25.9399	39.6118	58.96	72.4487	-100.067	-80.0781	-60.0586	-40.0696	-20.0195	-30.5176	19.989	40.0085	60.0586	80.0476	100.098
165.6	-66.7114	-53.7109	-31.25	-16.4185	-2.0752	7.20215	16.6626	25.9399	39.5508	58.96	72.4487	-100.098	-80.0781	-60.0891	-40.0696	-20.05	-30.5176	19.989	40.0391	60.0891	80.0781	100.128
165.7	-66.7114	-53.5889	-31.311	-16.4795	-2.0752	7.26318	16.5405	25.9399	39.4897	59.021	72.4487	-100.128	-80.1086	-60.0891	-40.1001	-20.05	30.5176	20.0806	40.0391	60.0281	80.0171	100.128
165.8	-66.7725	-53.5278	-31.3721	-16.4185	-2.13623	7.26318	16.4185	25.8789	39.4897	58.96	72.4487	-100.159	-80.1086	-60.0891	-40.0696	-20.0195	30.5176	19.989	40.0085	60.0586	80.0476	100.037
165.9	-66.8335	-53.4058	-31.4331	-16.4185	-2.01416	7.26318	16.3574	25.8789	39.5508	58.96	72.3877	-100.159	-80.1086	-60.0891	-40.1001	-20.0195	30.5176	20.0195	40.0391	60.0281	80.0781	100.098
166	-66.8945	-53.3447	-31.5552	-16.4185	-1.95312	7.26318	16.4185	25.8179	39.5508	58.96	72.4487	-100.128	-80.0781	-60.0891	-40.0696	-20.0195	-61.0352	19.9585	40.0391	60.0281	80.0476	100.098
166.1	-66.8945	-53.2837	-31.6772	-16.4795	-1.95312	7.20215	16.6016	25.8179	39.6118	59.021	72.4487	-100.159	-80.1086	-60.0891	-40.0696	-20.0806	0	19.9585	40.0085	60.0586	80.0781	100.067
166.2	-66.8945	-53.2837	-31.7993	-16.5405	-2.01416	7.14111	16.6626	25.8179	39.6728	59.082	72.4487	-100.098	-80.1086	-60.0586	-40.0696	-20.0806	-30.5176	19.9585	40.0391	60.0281	80.0781	100.098
166.3	-66.9556	-53.3447	-31.8603	-16.6016	-2.01416	7.14111	16.7236	25.8179	39.6728	59.082	72.4487	-100.128	-80.0781	-60.0586	-40.0696	-20.05	-30.5176	19.9585	40.0391	60.0281	80.0476	100.037
166.4	-67.0166	-53.4058	-31.9214	-16.7847	-2.01416	7.20215	16.7236	25.7568	39.6118	59.1431	72.4487	-100.128	-80.0781	-60.0586	-40.0696	-19.989	-30.5176	19.989	40.0391	60.0891	80.0781	100.067
166.5	-67.0166	-53.4668	-31.9214	-16.9067	-2.01416	7.32422	16.7236	25.6958	39.4897	59.1431	72.4487	-100.098	-80.1086	-60.0586	-40.0696	-20.0195	-30.5176	19.989	40.0391	60.0891	80.0781	100.098
166.6	-66.9556	-53.5278	-31.7993	-17.0288	-2.01416	7.38525	16.6626	25.6348	39.3066	59.1431	72.4487	-100.159	-80.1086	-60.0586	-40.0391	-20.0806	0	19.989	40.0085	60.0281	80.0476	100.067
166.7	-66.8335	-53.5889	-31.7383	-17.0288	-2.0752	7.44629	16.6626	25.5737	39.1846	59.082	72.3877	-100.189	-80.1086	-60.0891	-40.0391	-19.989	0	19.989	40.0085	60.0281	80.0781	100.037
166.8	-66.6504	-53.5889	-31.6772	-16.9678	-2.0752	7.38525	16.6626	25.3906	39.0625	59.082	72.3267	-100.128	-80.0476	-60.0891	-40.0696	-20.0806	-30.5176	20.0195	40.0696	60.0891	80.0476	100.098
166.9	-66.5283	-53.5278	-31.6772	-16.9067	-2.13623	7.26318	16.6626	25.2686	39.0625	59.021	72.2656	-100.128	-80.1392	-60.0891	-40.0696	-20.0806	-30.5176	19.928	40.0391	60.0586	80.0476	100.098
167	-66.4062	-53.5278	-31.6772	-16.9067	-2.0752	7.20215	16.6626	25.2075	39.0625	59.082	72.2656	-100.189	-80.1086	-60.0281	-40.0085	-20.05	0	19.989	40.0085	59.9976	80.0476	100.098
167.1	-66.4062	-53.4668	-31.7383	-16.9678	-2.01416	7.14111	16.7236	25.2686	39.0625	59.2041	72.2046	-100.128	-80.0781	-60.0586	-40.0696	-20.0195	-30.5176	19.9585	40.0085	60.0586	80.0781	100.098
167.2	-66.4062	-53.4058	-31.7383	-16.9678	-1.95312	7.14111	16.7847	25.3296	39.0015	59.2041	72.0825	-100.128	-80.1392	-60.0891	-40.0391	-20.0195	0	19.9585	40.0391	60.0891	80.0476	100.128
167.3	-66.4673	-53.3447	-31.7383	-17.0288	-2.01416	7.20215	16.7847	25.3906	38.9404	59.2041	72.0825	-100.128	-80.1086	-60.0586	-40.0391	-20.0195	0	20.0195	40.0085	60.0891	80.0476	100.098
167.4	-66.5894	-53.2837	-31.6772	-17.0898	-2.0752	7.14111	16.7847	25.4517	39.0015	59.2651	72.0215	-100.128	-80.0781	-60.1196	-40.0696	-19.989	0	19.989	40.0085	60.0586	80.0171	100.128
167.5	-66.8945	-53.2837	-31.6772	-17.1509	-2.2583	7.08008	16.6016	25.3906	39.0015	59.2041	71.9604	-100.128	-80.1392	-60.0586	-40.1001	-20.05	-30.5176	19.9585	40.0085	60.0281	80.0476	100.067
167.6	-67.0166	-53.3447	-31.5552	-17.0898	-2.38037	7.08008	16.5405	25.4517	39.1235	59.082	71.8384	-100.159	-80.1086	-60.0586	-40.0696	-20.0195	30.5176	19.9585	39.978	59.9976	80.0476	100.067
167.7	-67.0776	-53.3447	-31.4331	-16.9678	-2.44141	7.14111	16.6016	25.5737	39.1846	58.96	71.8384	-100.098	-80.1392	-60.0891	-40.0085	-20.05	-30.5176	19.9585	40.0085	59.967	80.0171	100.128
167.8	-67.0776	-53.2837	-31.311	-16.8457	-2.50244	7.26318	16.7236	25.6958	39.3066	58.7769	71.8994	-100.159	-80.1697	-60.0891	-40.0085	-20.0806	-30.5176	19.9585	40.0696	60.0586	80.0476	100.128
167.9	-67.0776	-53.2837	-31.189	-16.7847	-2.50244	7.32422	16.7847	25.7568	39.3677	58.7158	71.9604	-100.189	-80.0476	-60.0586	-40.0085	-20.0806	0	19.989	40.0391	60.0281	80.0781	100.128
168	-67.0166	-53.2837	-31.1279	-16.7847	-2.56348	7.38525	16.7847	25.7568	39.3677	58.5937	72.0215	-100.128	-80.0476	-60.0891	-39.978	-19.9585	0	19.989	40.0696	60.0891	80.0476	100.098
168.1	-66.9556	-53.2227	-31.0669	-16.8457	-2.56348	7.44629	16.7847	25.6958	39.1846	58.5327	71.9604	-100.128	-80.0781	-60.0281	-40.0391	-19.989	0	19.989	40.0696	60.0586	80.0171	100.098
168.2	-66.7725	-53.1616	-31.0059	-16.9067	-2.56348	7.44629	16.7847	25.6348	39.0625	58.4106	71.8994	-100.159	-80.1392	-60.0586	-40.0391	-20.0195	30.5176	20.0195	39.978	60.0281	80.0476	100.098
168.3	-66.5894	-53.1616	-30.9448	-16.9678	-2.56348	7.50732	16.7847	25.5737	38.8794	58.3496	71.8384	-100.128	-80.1392	-60.1196	-40.0696	-20.0195	0	19.9585	40.0696	60.0891	80.0476	100.098
168.4	-66.4673	-53.1006	-30.8838	-16.9678	-2.50244	7.50732	16.7847	25.4517	38.8184	58.2886	71.7773	-100.128	-80.1086	-60.0586	-40.1001	-20.0806	0	19.989	40.0085	60.0281	80.0476	100.037
168.5	-66.3452	-53.1616	-30.8838	-17.0288	-2.50244	7.44629	16.7847	25.3906	38.8794	58.2275	71.7773	-100.128	-80.1086	-60.0891	-40.0391	-20.05	-30.5176	19.989	40.0085	60.0281	80.0781	100.159
168.6	-66.1621	-53.2227	-30.8838	-17.0288	-2.50244	7.38525	16.7847	25.2686	38.9404	58.2275	71.7773	-100.128	-80.1086	-60.0891	-40.0391	-20.05	-61.0352	19.9585	40.1306	60.0586	80.0476	100.128
168.7	-65.979	-53.2837	-30.8838	-17.0288	-2.62451	7.38525	16.7847	25.2075	39.0625	58.2886	71.8384	-100.098	-80.0781	-60.0891	-40.0391	-20.0195	0	20.0195	40.0391	60.0586	80.0781	100.098
168.8	-65.7349	-53.3447	-30.8838	-16.9067	-2.68555	7.38525	16.7847	25.2075	39.1846	58.2886	71.9604	-100.098	-80.0781	-60.0891	-40.0391	-20.05	0	20.0195	40.0696	60.1196	80.1086	100.159
168.9	-65.5518	-53.3447	-30.8838	-16.8457	-2.68555	7.44629	16.7847	25.2686	39.2456	58.3496	72.0215	-100.128	-80.0781	-60.0586	-40.0696	-20.0195	0	19.989	40.0391	60.0586	80.0476	100.067
169	-65.4907	-53.4058	-30.8838	-16.9067	-2.68555	7.44629	16.8457	25.3296	39.3066	58.3496	72.0825	-100.128	-80.0781	-60.0891	-40.0391	-19.989	30.5176	19.9585	39.978	60.0586	80.0476	100.098
169.1	-65.5518	-53.4668	-30.8228	-16.9067	-2.62451	7.38525	16.9067	25.4517	39.3066	58.4106	72.0825	-100.159	-80.0781	-60.1196	-40.1001	-20.0195	-61.0352	19.9585	40.0085	60.0586	80.0476	100.037
169.2	-65.6128	-53.5889	-30.7617	-16.9678	-2.56348	7.44629	17.0288	25.6348	39.2456	58.4106	72.0825	-100.159	-80.0476	-60.1196	-40.0391	-20.05	30.5176	19.989	39.978	60.0281	80.0476	100.098
169.3	-65.5518	-53.5889	-30.6396	-16.9678	-2.56348	7.44629	17.0898	25.8179	39.1846	58.3496	72.1436	-100.189	-80.0781	-60.1501	-40.0391	-20.0195	-30.5176	19.989	40.0391	60.0281	80.0171	100.067
169.4	-65.5518	-53.5278	-30.5176	-16.9067	-2.62451	7.50732	17.1509	25.9399	39.1846	58.3496	72.2046	-100.128	-80.1086	-60.0891	-40.0696	-20.0195	-30.5176	19.989	40.0085	60.0586	80.0781	100.098
169.5	-65.5518	-53.4668	-30.3955	-16.8457	-2.62451	7.56836	17.1509	26.001	39.1235	58.3496	72.2656	-100.098	-80.1086	-60.1196	-40.0085	-20.05	-30.5176	19.928	40.0696	60.0586	80.0781	100.098
169.6	-65.4907	-53.4668	-30.3955	-16.7236	-2.62451	7.50732	17.0898	26.062	39.1235	58.3496	72.2656	-100.128	-80.0781	-60.0586	-40.0696	-20.05	30.5176	19.989	40.0391	60.0891	80.0476	100.098
169.7	-65.4907	-53.4668	-30.3955	-16.6626	-2.56348	7.38525	16.9678	26.062	39.0015	58.3496	72.2656	-100.128	-80.0781	-60.0891	-40.0391	-19.989	0	19.9585	40.0391	60.0891	80.0171	100.098
169.8	-65.5518	-53.5278	-30.4565	-16.6016	-2.50244	7.32422	16.9067	26.123	38.9404	58.2886	72.2046	-100.128	-80.0476	-60.0891	-40.1001	-19.989	30.5176	19.9585	40.0085	60.0891	80.0476	100.128
169.9	-65.6128	-53.4668	-30.4565	-16.6626	-2.44141	7.26318	16.8457	26.123	39.0015	58.2275	72.2046	-100.128	-80.0781	-60.0891	-40.0391	-20.0195	-61.0352	20.0195	40.0085	60.0586	80.0476	100.067
170	-65.6738	-53.3447	-30.4565	-16.7236	-2.50244	7.20215	16.8457	26.1841	39.0625	58.1665	72.2046	-100.128	-80.0781	-60.0891	-40.0696	-20.05	0	19.989	40.0391	60.0586	80.0171	100.098
170.1	-65.7349	-53.2227	-30.3345	-16.7847	-2.56348	7.20215	16.9067	26.1841	39.0625	58.1665	72.2046	-100.098	-80.0781	-60.1196	-40.0696	-20.05	-30.5176	19.989	40.0085	60.0891	80.0781	100.067
170.2	-65.7349	-53.1616	-30.1514	-16.8457	-2.68555	7.14111	16.8457	26.2451	39.1235	58.2275	72.2656	-100.128	-80.0781	-60.0891	-40.0391	-20.05	-30.5176	19.9585	40.0391	60.0586	80.0476	100.098
170.3	-65.8569	-53.1006	-30.0293	-16.7847	-2.68555	7.14111	16.7847	26.1841	39.1846	58.4106	72.2656	-100.098	-80.1086	-60.0586	-40.0391	-19.989	-30.5176	19.989	40.0696	60.0586	80.0171	100.128
170.4	-65.979	-53.0395	-29.9683	-16.7847	-2.62451	7.14111	16.7236	26.062	39.1846	58.5327	72.3267	-100.067	-80.0781	-60.0891	-40.0696	-19.989	0	19.989	40.0085	60.0586	80.0476	100.098
170.5	-66.1621	-52.9785	-30.0293	-16.7847	-2.56348	7.14111	16.6626	25.8789	39.1235	58.6548	72.3267	-100.128	-80.0781	-60.0891	-40.0391	-19.989	30.5176	20.0195	40.0391	60.0891	80.0171	100.098
170.6	-66.3452	-52.9785	-30.0293	-16.8457	-2.44141	7.14111	16.6016	25.6958	39.1235	58.7158	72.3267	-100.098	-80.0781	-60.0586	-40.0696	-19.989	0	19.9585	40.0085	60.0586	80.0476	100.098
170.7	-66.4673	-52.9785	-30.0293	-16.9067	-2.38037	7.08008	16.6016	25.6348	38.9404	58.7158	72.3877	-100.128	-80.0781	-60.0891	-40.0391	-19.989	0	19.989	40.0085	60.0586	80.0171	100.037
170.8	-66.4673	-52.9175	-30.0903	-16.9678	-2.31934	7.14111	16.6016	25.5737	38.8184	58.6548	72.5098	-100.128	-80.0781	-60.0891	-40.0391	-19.989	-30.5176	19.989	40.0391	60.0281	80.0171	100.128
170.9	-66.3452	-52.7954	-30.0293	-16.9678	-2.31934	7.20215	16.5405	25.6348	38.6963	58.5327	72.6318	-100.098	-80.0781	-60.1501	-40.0696	-19.989	-30.5176	20.0195	39.978	60.0281	80.0171	100.067
171	-66.2842	-52.6733	-29.9683	-16.9678	-2.38037	7.32422	16.5405	25.6348	38.6353	58.3496	72.7539	-100.098	-80.1392	-60.0891	-40.0696	-20.05	-30.5176	19.9585	40.0391	59.9976	80.0781	100.159
171.1	-66.2842	-52.6123	-29.9072	-16.9678	-2.38037	7.32422	16.5405	25.6348	38.6353	58.2275	72.8149	-100.098	-80.0781	-60.1196	-40.0391	-19.989	0	19.9585	40.0085	60.0281	80.0171	100.098
171.2	-66.3452	-52.6733	-29.7852	-17.0288	-2.31934	7.26318	16.5405	25.5737	38.6353	58.1665	72.8149	-100.128	-80.1086	-60.0586	-40.0391	-19.989	0	19.989	40.0391	60.0586	80.0476	100.098
171.3	-66.4062	-52.6733	-29.6631	-16.9678	-2.19727	7.20215	16.5405	25.6348	38.6353	58.1665	72.876	-100.098	-80.1086	-60.0891	-40.0696	-20.0195	0	19.989	40.0085	60.0586	80.0476	100.098
171.4	-66.4673	-52.7344	-29.541	-16.9067	-2.13623	7.20215	16.5405	25.6958	38.6353	58.1055	72.937	-100.128	-80.0781	-60.1196	-40.0391	-19.989	30.5176	20.0195	40.0085	60.0891	80.0171	100.098
171.5	-66.5894	-52.6733	-29.48	-16.8457	-2.13623	7.20215	16.6016	25.8179	38.8184	58.1055	72.937	-100.098	-80.0781	-60.1196	-40.1001	-19.989	-30.5176	19.989	40.0085	60.0281	80.0476	100.098
171.6	-66.7114	-52.5513	-29.4189	-16.8457	-2.13623	7.26318	16.7236	25.8179	38.9404	58.0444	72.937	-100.159	-80.0476	-60.0891	-40.1001	-19.989	0	19.989	40.0391	60.0281	80.0171	100.098
171.7	-66.8335	-52.4292	-29.4189	-16.8457	-2.13623	7.26318	16.7847	25.8789	39.1235	57.9834	72.876	-100.159	-80.0781	-60.1196	-40.1001	-20.0195	-30.5176	19.989	40.0391	60.0281	80.0781	100.098
171.8	-66.8945	-52.2461	-29.3579	-16.9067	-2.19727	7.32422	16.7236	26.001	39.1846	57.9224	72.876	-100.128	-80.1086	-60.1501	-40.0391	-19.989	-30.5176	19.9585	40.0696	60.0586	80.0476	100.128
171.9	-66.9556	-52.124	-29.2969	-16.9678	-2.2583	7.32422	16.6626	26.062	39.1846	57.8613	72.876	-100.128	-80.1392	-60.1196	-40.0696	-20.0195	30.5176	19.989	40.0391	60.0281	80.0476	100.128
172	-67.0166	-52.0019	-29.2358	-17.0288	-2.31934	7.32422	16.6626	26.123	39.1846	57.8613	72.937	-100.098	-80.0781	-60.0891	-40.0391	-19.9585	0	19.989	40.0391	60.0586	80.0476	100.159
172.1	-67.0776	-52.0019	-29.2969	-17.0898	-2.31934	7.38525	16.6016	26.123	39.2456	57.8003	72.998	-100.128	-80.1086	-60.0586	-40.0391	-19.989	-30.5176	19.989	40.0391	60.0891	80.0171	100.098
172.2	-67.0776	-52.063	-29.2969	-17.2119	-2.31934	7.38525	16.6016	26.1841	39.2456	57.7393	73.0591	-100.159	-80.0781	-60.1196	-40.0696	-19.989	-30.5176	19.989	40.0085	60.0891	80.0171	100.128
172.3	-67.0166	-52.124	-29.3579	-17.2729	-2.31934	7.38525	16.6626	26.2451	39.3066	57.6782	73.1201	-100.159	-80.0781	-60.1501	-40.0391	-19.989	-30.5176	19.928	40.0085	60.0281	80.0476	100.098
172.4	-66.8945	-52.1851	-29.2969	-17.334	-2.31934	7.32422	16.6626	26.123	39.3677	57.6782	73.1811	-100.189	-80.0476	-60.0586	-40.1001	-19.989	-61.0352	19.989	40.0085	60.0281	80.0171	100.098
172.5	-66.7725	-52.3071	-29.2358	-17.334	-2.31934	7.32422	16.6626	26.001	39.3677	57.6782	73.2422	-100.128	-80.0781	-60.0891	-40.1001	-19.989	-30.5176	19.989	40.0391	59.9976	80.0781	100.128
172.6	-66.6504	-52.3682	-29.2358	-17.2729	-2.31934	7.26318	16.6626	25.9399	39.3066	57.6782	73.3032	-100.128	-80.1086	-60.0891	-40.0391	-19.989	-30.5176	19.989	40.0391	60.0281	80.0476	100.128
172.7	-66.5283	-52.3682	-29.2358	-17.1509	-2.31934	7.32422	16.6016	25.9399	39.3066	57.6172	73.4253	-100.098	-80.1392	-60.1196	-40.0696	-20.0195	-30.5176	20.0195	40.0391	60.0586	80.0476	100.128
172.8	-66.5283	-52.2461	-29.2969	-17.0288	-2.31934	7.32422	16.5405	26.001	39.3066	57.6782	73.4863	-100.128	-80.1086	-60.1196	-40.0085	-20.0195	-30.5176	20.0195	40.0391	60.0586	80.0781	100.098
172.9	-66.5283	-52.124	-29.2969	-16.9678	-2.2583	7.32422	16.4795	26.001	39.4287	57.7393	73.6084	-100.098	-80.0781	-60.1196	-40.0696	-19.989	0	19.989	39.978	60.0281	80.0781	100.128
173	-66.5894	-52.0019	-29.2358	-17.0288	-2.31934	7.32422	16.4185	26.001	39.6118	57.8003	73.7305	-100.128	-80.0476	-60.1196	-40.0391	-19.989	0	19.9585	39.978	60.0281	80.0476	100.098
173.1	-66.6504	-51.8799	-29.1138	-16.9678	-2.31934	7.32422	16.4185	26.001	39.7949	57.8003	73.7915	-100.098	-80.0476	-60.1196	-40.0696	-19.989	0	19.9585	40.0085	60.0891	80.0171	100.067
173.2	-66.7114	-51.8799	-28.9917	-16.9678	-2.31934	7.32422	16.4795	26.001	39.917	57.8003	73.9746	-100.128	-80.0476	-60.1196	-40.1001	-19.9585	0	19.989	40.0391	60.0586	80.0476	100.098
173.3	-66.7725	-51.8799	-28.8086	-16.9678	-2.31934	7.32422	16.5405	25.9399	40.0391	57.8003	74.0967	-100.128	-80.0781	-60.1196	-40.0696	-19.989	-61.0352	19.9585	40.0085	60.0281	80.0171	100.128
173.4	-66.7725	-51.8799	-28.6255	-16.9678	-2.31934	7.32422	16.6016	25.9399	40.0391	57.6782	74.2798	-100.098	-80.0476	-60.1196	-40.0391	-20.0195	0	19.928	40.0391	60.0281	80.0476	100.128
173.5	-66.8335	-51.7578	-28.6255	-17.0288	-2.38037	7.32422	16.6016	25.9399	40.1001	57.5561	74.4629	-100.128	-80.1086	-60.1196	-40.0696	-20.0195	-30.5176	19.928	40.0696	60.0586	80.0476	100.098
173.6	-66.8335	-51.6357	-28.6865	-17.0288	-2.38037	7.32422	16.5405	25.8789	40.0391	57.4951	74.707	-100.128	-80.0781	-60.1196	-40.0085	-19.989	0	19.9585	40.0391	60.0586	80.0476	100.098
173.7	-66.8335	-51.5137	-28.7476	-17.0898	-2.44141	7.32422	16.4795	25.9399	40.0391	57.4951	74.9512	-100.128	-80.0781	-60.0891	-40.1001	-19.989	0	20.0195	40.0391	60.0891	80.0171	100.159
173.8	-66.8335	-51.3916	-28.7476	-17.0898	-2.44141	7.26318	16.4795	25.9399	39.978	57.5561	75.1343	-100.098	-80.1392	-60.0891	-40.1001	-19.989	0	19.989	40.0391	60.0586	80.0781	100.128
173.9	-66.7725	-51.3306	-28.6255	-17.0898	-2.44141	7.20215	16.4795	26.001	39.978	57.6172	75.3174	-100.128	-80.1086	-60.1196	-40.1001	-20.0195	-30.5176	20.0195	39.978	60.0586	80.0171	100.067
174	-66.5894	-51.2085	-28.5034	-17.0898	-2.50244	7.08008	16.4795	26.001	39.917	57.6172	75.4394	-100.128	-80.0781	-60.1501	-40.0696	-20.0195	-30.5176	19.928	40.0085	60.0281	80.0171	100.098
174.1	-66.4673	-51.1475	-28.4424	-17.0898	-2.50244	7.08008	16.5405	26.062	39.856	57.5561	75.6226	-100.098	-80.0476	-60.1196	-40.0391	-19.989	-30.5176	19.928	40.0696	60.0586	80.0171	100.098
174.2	-66.3452	-51.1475	-28.3203	-17.0898	-2.56348	7.08008	16.6016	26.062	39.7339	57.5561	75.8057	-100.098	-80.0476	-60.1196	-40.0391	-20.0195	0	19.9585	40.0696	60.0281	80.0476	100.098
174.3	-66.3452	-51.1475	-28.2593	-17.0288	-2.56348	7.08008	16.6626	25.9399	39.7339	57.5561	75.9888	-100.098	-80.1392	-60.0586	-40.0391	-19.989	0	20.0195	40.1001	60.0586	80.0781	100.098
174.4	-66.3452	-51.0864	-28.3203	-16.9678	-2.50244	7.14111	16.7236	25.8179	39.6728	57.6172	76.2329	-100.128	-80.0781	-60.1196	-40.0696	-20.0195	30.5176	19.989	40.0085	60.0586	80.0171	100.098
174.5	-66.2842	-50.9644	-28.3203	-16.8457	-2.44141	7.08008	16.7236	25.6348	39.6728	57.6782	76.477	-100.128	-80.0781	-60.0891	-40.0391	-19.989	-30.5176	19.989	40.0085	60.0586	80.0171	100.098
174.6	-66.2231	-50.8423	-28.4424	-16.7847	-2.31934	7.08008	16.8457	25.5737	39.6118	57.6782	76.7212	-100.128	-80.0781	-60.0891	-40.0391	-20.0195	0	19.9585	40.0085	60.0586	80.0171	100.098
174.7	-66.2231	-50.7812	-28.5645	-16.7847	-2.2583	7.08008	16.9067	25.5127	39.6118	57.7393	76.8433	-100.098	-80.0781	-60.0891	-40.1001	-20.0195	0	19.989	40.0085	60.0891	80.0781	100.037
174.8	-66.2842	-50.7202	-28.6865	-16.7847	-2.31934	7.08008	16.9678	25.5737	39.6728	57.8003	76.9043	-100.159	-80.0476	-60.1196	-40.0696	-20.0806	-30.5176	19.989	40.0085	60.0281	80.0476	100.098
174.9	-66.2842	-50.6592	-28.8086	-16.7847	-2.38037	7.14111	16.9678	25.6348	39.6728	57.8003	76.9653	-100.159	-80.0781	-60.1196	-40.0085	-20.0806	-30.5176	19.989	39.978	60.0281	80.0476	100.098
175	-66.2231	-50.5981	-28.8696	-16.8457	-2.44141	7.20215	16.9678	25.6958	39.6728	57.8613	76.9043	-100.128	-80.1086	-60.0891	-40.0391	-20.0195	0	19.9585	40.0696	60.0586	80.1086	100.098
175.1	-66.1621	-50.5371	-28.9307	-16.9067	-2.44141	7.32422	16.9067	25.6958	39.6728	57.8613	76.9043	-100.098	-80.0781	-60.0586	-40.0696	-20.05	30.5176	19.989	40.0696	60.0586	80.1086	100.098
175.2	-66.1621	-50.5981	-28.9307	-16.9678	-2.38037	7.38525	16.8457	25.6348	39.6118	57.8003	76.9043	-100.128	-80.0781	-60.1196	-40.0085	-20.0195	0	20.0195	40.0696	60.0891	80.0781	100.128
175.3	-66.04	-50.5981	-28.9307	-16.9678	-2.44141	7.38525	16.7847	25.5737	39.4897	57.8003	76.9653	-100.159	-80.0781	-60.0281	-40.0391	-19.989	0	19.989	40.0085	60.0586	80.0476	100.067
175.4	-66.04	-50.5371	-28.8696	-16.9678	-2.44141	7.32422	16.7236	25.5127	39.4287	57.8003	77.0874	-100.128	-80.1086	-60.0586	-40.0391	-20.0195	30.5176	20.0195	40.0391	60.0891	80.0476	100.037
175.5	-65.979	-50.415	-28.9307	-16.9067	-2.50244	7.32422	16.7236	25.5127	39.3677	57.8613	77.2095	-100.128	-80.0781	-60.1196	-40.0391	-20.05	-30.5176	20.0195	40.0391	60.0281	80.0476	100.037
175.6	-65.918	-50.2319	-28.9307	-16.7236	-2.50244	7.38525	16.8457	25.6958	39.4287	57.9224	77.2705	-100.159	-80.0781	-60.0891	-40.0696	-19.989	-30.5176	19.9585	40.0085	60.0586	80.0171	100.098
175.7	-65.7959	-50.0488	-28.9917	-16.5405	-2.50244	7.44629	16.9067	25.8789	39.5508	57.8613	77.3926	-100.128	-80.0781	-60.0891	-40.0391	-19.989	0	19.989	40.0391	60.0891	80.0171	100.037
175.8	-65.7349	-50.0488	-29.1748	-16.4795	-2.56348	7.38525	16.8457	25.9399	39.5508	57.8003	77.5146	-100.128	-80.0781	-60.1196	-40.0391	-20.05	0	19.9585	40.0696	60.0281	80.0476	100.098
175.9	-65.7349	-50.1099	-29.4189	-16.5405	-2.56348	7.32422	16.7847	25.9399	39.4897	57.6172	77.5146	-100.128	-80.1086	-60.0891	-40.0391	-20.0195	-30.5176	19.9585	40.0391	60.0281	80.0171	100.128
176	-65.7959	-50.0488	-29.602	-16.5405	-2.56348	7.26318	16.7847	25.8789	39.3677	57.373	77.3926	-100.098	-80.1392	-60.0281	-40.0391	-19.989	0	19.9585	40.0696	60.0586	80.0476	100.098
176.1	-65.7959	-49.9878	-29.7241	-16.4795	-2.56348	7.26318	16.7847	25.8179	39.3066	57.251	77.4536	-100.128	-80.1086	-60.1196	-40.0696	-20.0195	-61.0352	19.989	40.0391	60.0586	80.0171	100.098
176.2	-65.7959	-49.9268	-29.7241	-16.3574	-2.50244	7.32422	16.8457	25.6958	39.3677	57.1899	77.5757	-100.128	-80.1086	-60.0891	-40.0391	-20.05	0	20.05	39.978	60.0586	80.0171	100.098
176.3	-65.7349	-49.8657	-29.7852	-16.2964	-2.38037	7.32422	16.9067	25.6958	39.3677	57.1899	77.7588	-100.128	-80.1086	-60.0891	-40.0696	-20.0195	-30.5176	19.989	39.978	60.0586	80.0476	100.037
176.4	-65.6738	-49.8047	-29.7852	-16.1743	-2.31934	7.26318	16.9678	25.6958	39.4287	57.1899	77.8809	-100.159	-80.0476	-60.1196	-40.0391	-20.0806	-30.5176	20.0195	40.0085	60.0281	80.0781	100.098
176.5	-65.6128	-49.6826	-29.7241	-16.1743	-2.31934	7.20215	16.9067	25.8179	39.4287	57.1289	78.0029	-100.098	-80.0781	-60.1196	-40.0085	-20.0806	-30.5176	20.0195	40.0085	60.0586	80.0476	100.098
176.6	-65.6738	-49.5605	-29.7241	-16.1743	-2.38037	7.20215	16.8457	25.8789	39.4897	57.0068	78.064	-100.098	-80.0781	-60.1196	-40.0391	-20.05	-30.5176	20.0195	40.0391	60.0586	80.0781	100.098
176.7	-65.7349	-49.4995	-29.7241	-16.2354	-2.38037	7.26318	16.8457	25.8789	39.4897	57.0068	78.125	-100.098	-80.0781	-60.1196	-40.0391	-20.0195	-30.5176	20.0195	40.0696	59.9976	80.0781	100.128
176.8	-65.7959	-49.3774	-29.7852	-16.2964	-2.38037	7.32422	16.9067	25.8789	39.4897	57.0068	78.125	-100.098	-80.1392	-60.0586	-39.978	-19.989	-30.5176	19.989	39.978	60.0586	80.0171	100.098
176.9	-65.7959	-49.2554	-29.7852	-16.2964	-2.2583	7.32422	16.9678	25.8789	39.4287	57.0068	78.186	-100.159	-80.1086	-60.0586	-40.0391	-20.0195	0	19.989	40.0085	60.0586	80.0171	100.098
177	-65.8569	-49.1333	-29.8462	-16.2354	-2.19727	7.32422	16.9678	25.8789	39.3677	56.9458	78.186	-100.098	-80.1086	-60.0891	-40.0391	-20.0195	-30.5176	20.0195	39.978	60.0586	79.9866	100.067
177.1	-65.979	-48.9502	-29.7852	-16.1743	-2.13623	7.26318	16.9678	25.9399	39.2456	56.9458	78.186	-100.159	-80.0781	-60.0586	-40.0696	-20.0195	-30.5176	20.0195	39.9475	60.0586	80.0476	100.098
177.2	-66.1621	-48.8281	-29.8462	-15.9912	-2.0752	7.26318	16.9678	25.9399	39.2456	57.0068	78.125	-100.159	-80.0476	-60.1501	-40.0696	-20.0806	-30.5176	19.9585	40.0085	60.0586	80.0781	100.098
177.3	-66.2231	-48.8281	-29.8462	-15.9302	-2.0752	7.26318	16.9067	26.001	39.3066	57.1289	78.0029	-100.128	-80.0476	-60.0891	-40.0391	-20.0195	-61.0352	19.989	39.978	60.0281	80.0781	100.098
177.4	-66.2842	-48.8892	-29.8462	-16.0522	-2.13623	7.20215	16.7847	26.062	39.3677	57.1899	77.9419	-100.128	-80.0171	-60.1196	-40.0696	-20.0195	0	19.989	40.0085	60.0281	80.0476	100.098
177.5	-66.2842	-48.9502	-29.8462	-16.1133	-2.13623	7.14111	16.6626	26.062	39.4287	57.251	77.8198	-100.098	-80.1392	-60.0891	-40.0391	-20.0195	-30.5176	19.989	40.0391	59.9976	80.0781	100.067
177.6	-66.2231	-49.0112	-29.9072	-16.1743	-2.13623	7.08008	16.6626	26.123	39.4897	57.1899	77.6977	-100.128	-80.0781	-60.0891	-40.0696	-19.989	30.5176	20.0195	40.0085	59.9976	80.0476	100.098
177.7	-66.2231	-48.9502	-29.9072	-16.2354	-2.0752	7.01904	16.6626	26.1841	39.4897	57.0679	77.5757	-100.128	-80.1086	-60.0891	-40.0696	-20.05	-30.5176	19.989	39.978	60.0586	80.0171	100.098
177.8	-66.1621	-48.9502	-29.9072	-16.2354	-1.95312	7.01904	16.6626	26.1841	39.5508	56.9458	77.3926	-100.128	-80.0476	-60.0586	-40.0391	-20.0195	-30.5176	19.989	39.978	60.0586	80.0476	100.098
177.9	-66.1621	-48.8281	-29.9072	-16.2354	-1.95312	7.01904	16.6626	26.123	39.6118	56.7627	77.2095	-100.159	-80.0781	-60.1196	-40.1001	-20.0195	-61.0352	19.989	40.0085	60.0281	80.0171	100.098
178	-57.4951	-40.8936	-23.1934	-11.1084	1.0376	7.08008	13.916	21.5454	33.7524	49.4385	69.0308	0	0	-0.0305176	0	-0.0305176	-30.5176	-0.0305176	-0.0305176	0	0	0
178.1	41.5649	42.6025	42.1143	34.9731	26.4893	7.14111	-10.1318	-21.1182	-27.0996	-28.7476	-24.5361	-0.0305176	-0.0305176	-0.0610352	-0.0610352	-0.0610352	0	-0.0610352	-0.0305176	-0.0610352	-0.0305176	-0.0610352
178.2	244.019	207.458	167.236	120.422	71.8384	7.20215	-53.7109	-101.501	-145.386	-184.937	-216.858	0	-0.0305176	-0.0305176	-0.0610352	0	-30.5176	-0.0610352	0	0	0.0305176	-0.0305176
178.3	444.519	367.737	286.377	200.012	112.793	7.20215	-93.6279	-177.917	-260.437	-339.233	-410.217	-0.0305176	-0.0305176	0	-0.0610352	-0.0305176	0	-0.0305176	0	-0.0610352	0	0
178.4	566.711	463.501	355.896	245.117	134.827	7.14111	-115.906	-223.267	-330.322	-434.326	-531.494	0	-0.0610352	0	-0.0305176	-0.0305176	-30.5176	-0.0305176	-0.0305176	0	-0.0305176	0
178.5	604.431	491.455	374.756	256.165	138.855	7.14111	-121.094	-236.755	-352.478	-465.576	-573.303	-0.0610352	-0.0610352	-0.0305176	-0.0305176	-0.0305176	-30.5176	0	-0.0610352	0.0305176	-0.0610352	0
178.6	589.111	477.539	362.976	247.009	132.69	7.14111	-116.272	-230.835	-344.666	-456.177	-563.721	-0.0610352	0	0	-0.0305176	0	-30.5176	-0.0610352	-0.0610352	0	-0.0305176	-0.0305176
178.7	552.978	447.815	340.088	230.957	123.474	7.20215	-108.032	-217.59	-325.134	-430.481	-533.02	-0.0610352	-0.0305176	-0.0305176	-0.0610352	-0.0305176	-61.0352	-0.0305176	-0.0610352	0	0	-0.0305176
178.8	515.381	417.541	317.322	215.332	114.99	7.14111	-100.098	-204.041	-304.687	-403.259	-499.695	-0.0610352	0	-0.0305176	-0.0305176	-0.0305176	-30.5176	-0.0305176	0	-0.0305176	0	-0.0305176
178.9	483.337	392.09	298.218	202.515	108.215	7.14111	-93.4448	-192.383	-287.17	-379.761	-470.581	-0.0305176	-0.0305176	-0.0305176	-0.0610352	-0.0305176	0	0	0.0305176	-0.0610352	0	-0.0305176
179	457.153	371.643	282.837	192.261	102.966	7.08008	-88.1958	-182.678	-272.766	-360.291	-446.35	0	-0.0610352	-0.0610352	-0.0610352	-0.0305176	0	0	0	-0.0305176	0	-0.0610352
179.1	435.181	354.431	270.02	183.655	98.6328	7.08008	-83.8013	-174.255	-260.376	-343.689	-425.537	-0.0610352	-0.0610352	0	0	-0.0305176	0	-0.0305176	-0.0305176	-0.0305176	0	0
179.2	415.771	338.989	258.728	176.086	94.8486	7.08008	-79.895	-166.443	-249.145	-328.796	-406.799	-0.0305176	-0.0610352	0	-0.0610352	-0.0610352	-30.5176	0.0305176	-0.0305176	0	0	-0.0610352
179.3	397.827	324.463	248.413	169.006	91.3696	7.08008	-76.2939	-159.119	-238.525	-314.941	-389.343	-0.0610352	-0.0305176	0	0	-0.0305176	-61.0352	-0.0305176	-0.0610352	-0.0305176	-0.0305176	-0.0305176
179.4	380.92	310.669	238.525	162.231	87.9517	7.08008	-72.876	-152.222	-228.516	-301.88	-372.803	-0.0610352	-0.0305176	0	-0.0305176	-0.0305176	0	0	-0.0610352	0	-0.0305176	-0.0305176
179.5	364.807	297.546	229.126	155.823	84.6558	7.08008	-69.6411	-145.752	-218.872	-289.49	-357.117	0	-0.0305176	0.0305176	0	-0.0610352	-61.0352	0	-0.0305176	-0.0305176	0	-0.0610352
179.6	349.426	285.156	220.093	149.719	81.4819	7.08008	-66.5283	-139.709	-209.778	-277.588	-342.224	-0.0610352	0	0	-0.0610352	-0.0305176	-30.5176	-0.0305176	0	0	0	0
179.7	334.717	273.376	211.365	143.982	78.4912	7.01904	-63.6597	-133.972	-201.111	-266.235	-328.064	-0.0305176	-0.0305176	-0.0610352	-0.0305176	-0.0305176	-30.5176	-0.0305176	0.0305176	0	0	-0.0610352
179.8	320.679	262.085	202.942	138.428	75.6836	7.01904	-60.791	-128.418	-192.871	-255.432	-314.514	0	-0.0305176	0	-0.0610352	0	0	-0.0305176	-0.0305176	-0.0610352	0	-0.0305176
179.9	307.434	251.221	194.824	133.057	72.876	7.08008	-58.0444	-123.047	-184.875	-245.178	-301.575	0	-0.0305176	0.0610352	-0.0305176	0	0	0	0	-0.0610352	0.0305176	0
180	294.861	240.906	187.073	127.869	70.1294	7.14111	-55.2978	-117.859	-177.185	-235.413	-289.307	0.0305176	-0.0610352	0	-0.0305176	-0.0305176	0	0.0305176	-0.0305176	-0.0305176	-0.0305176	0
180.1	282.898	231.079	179.565	122.986	67.5049	7.14111	-52.7954	-112.915	-169.678	-225.952	-277.405	-0.0305176	-0.0305176	0.0305176	0.0305176	0	-30.5176	-0.0610352	-0.0610352	-0.0305176	-0.0305176	0
180.2	271.301	221.863	172.424	118.286	65.0024	7.14111	-50.415	-108.215	-162.537	-216.797	-265.991	-0.0305176	-0.0610352	0	0	-0.0610352	-61.0352	-0.0305176	-0.0610352	0	-0.0305176	0.0305176
180.3	260.132	213.135	165.649	113.892	62.7441	7.14111	-48.1567	-103.699	-155.64	-207.825	-254.944	0	-0.0305176	0	-0.0305176	-0.0305176	-30.5176	0	-0.0610352	-0.0305176	0	0
180.4	249.451	204.773	159.241	109.619	60.6689	7.14111	-45.9595	-99.3652	-149.048	-199.036	-244.202	-0.0305176	-0.0305176	0.0305176	-0.0610352	-0.0305176	-61.0352	0	0.0610352	-0.0305176	0	0
180.5	239.319	196.655	153.076	105.408	58.6548	7.20215	-43.8232	-95.1538	-142.761	-190.491	-233.826	0	-0.0305176	0	-0.0305176	-0.0305176	-30.5176	-0.0610352	-0.0305176	-0.0305176	-0.0305176	-0.0305176
180.6	229.614	189.026	147.278	101.379	56.6406	7.26318	-41.748	-91.1865	-136.719	-182.373	-223.877	0.0305176	0	-0.0305176	-0.0610352	-0.0305176	30.5176	-0.0305176	-0.0305176	-0.0610352	0.0305176	-0.0610352
180.7	220.276	181.58	141.663	97.4731	54.6265	7.26318	-39.7949	-87.3413	-130.92	-174.744	-214.355	0	-0.0610352	0.0305176	0	-0.0305176	0	0	-0.0610352	-0.0610352	0.0305176	-0.0305176
180.8	211.487	174.438	136.353	93.811	52.6733	7.26318	-37.8418	-83.6792	-125.427	-167.603	-205.2	0	0	0	0	0	-30.5176	-0.0305176	-0.0305176	-0.0610352	0	0.0610352
180.9	203.247	167.48	131.287	90.3931	50.7202	7.26318	-36.0107	-80.1392	-120.117	-160.706	-196.533	0	-0.0305176	0.0305176	0	0	0	0	-0.0610352	0.0305176	0	0.0305176
181	195.557	160.767	126.404	87.1582	48.7671	7.20215	-34.3628	-76.7212	-115.234	-153.992	-188.354	-0.0610352	-0.0305176	0	-0.0305176	-0.0305176	-61.0352	-0.0305176	-0.0305176	0	-0.0305176	0
181.1	188.293	154.48	121.704	84.1675	46.936	7.20215	-32.7759	-73.4253	-110.535	-147.522	-180.664	0	-0.0610352	-0.0305176	-0.0305176	-0.0610352	-30.5176	-0.0305176	-0.0610352	-0.0305176	-0.0305176	0
181.2	181.335	148.56	117.187	81.2378	45.2881	7.20215	-31.25	-70.3125	-106.079	-141.357	-173.279	-0.0915527	-0.0915527	0	-0.0610352	-0.0305176	-30.5176	-0.0915527	-0.0305176	-0.0610352	-0.0305176	-0.0610352
181.3	174.561	143.005	112.854	78.4912	43.8232	7.20215	-29.6631	-67.2607	-101.807	-135.498	-166.26	-0.0305176	-0.0305176	0.0305176	-0.0610352	0	30.5176	-0.0305176	-0.0305176	-0.0610352	0	-0.0610352
181.4	167.908	137.695	108.704	75.6836	42.4194	7.14111	-28.1982	-64.27	-97.7783	-129.883	-159.607	0	0.0305176	0	-0.0610352	0	30.5176	-0.0305176	0	-0.0610352	0	-0.0305176
181.5	161.377	132.568	104.675	72.937	41.1377	7.08008	-26.8555	-61.4014	-93.75	-124.512	-153.259	-0.0305176	0	-0.0610352	-0.0610352	0.0305176	0	0	-0.0305176	-0.0305176	0.0305176	0
181.6	155.029	127.502	100.83	70.3125	39.856	7.01904	-25.5127	-58.5937	-89.7827	-119.324	-147.278	0	-0.0305176	0	0	0	-30.5176	0	-0.0305176	0	-0.0305176	-0.0305176
181.7	148.987	122.559	97.168	67.749	38.6963	6.95801	-24.292	-55.9692	-85.9375	-114.441	-141.541	-0.0610352	-0.0610352	0.0305176	0	-0.0305176	-30.5176	-0.0305176	-0.0305176	-0.0305176	-0.0305176	0
181.8	143.311	117.798	93.689	65.3686	37.5366	6.95801	-23.1323	-53.5278	-82.2754	-109.68	-135.864	-0.0305176	-0.0915527	0	-0.0305176	-0.0610352	-30.5176	-0.0305176	-0.0610352	-0.0305176	-0.0305176	-0.0305176
181.9	137.878	113.342	90.332	63.1103	36.438	6.89697	-21.9727	-51.2695	-78.7964	-105.225	-130.31	0	-0.0305176	0	-0.0305176	-0.0915527	-61.0352	-0.0610352	-0.0305176	0	-0.0305176	-0.0305176
182	132.629	109.07	87.0361	61.0352	35.4004	6.89697	-20.813	-49.0723	-75.5005	-100.83	-124.878	-0.0305176	-0.0305176	0	0	-0.0305176	-61.0352	-0.0915527	0	0	-0.0305176	-0.0305176
182.1	127.563	104.98	83.9233	59.082	34.3018	6.89697	-19.6533	-46.9971	-72.3267	-96.6797	-119.629	-0.0305176	0	-0.0610352	-0.0305176	-0.0305176	-61.0352	-0.0610352	0	0	-0.0610352	-0.0305176
182.2	122.681	101.074	80.9326	57.251	33.2642	6.95801	-18.6157	-44.9219	-69.2749	-92.6514	-114.563	0	-0.0305176	-0.0305176	-0.0305176	0	-30.5176	-0.0305176	-0.0305176	-0.0610352	-0.0305176	-0.0305176
182.3	117.981	97.4121	78.0029	55.542	32.2266	7.08008	-17.6392	-42.8467	-66.3452	-88.8672	-109.802	0.0305176	-0.0305176	0	-0.0305176	0	0	0	-0.0305176	-0.0610352	0	-0.0305176
182.4	113.586	93.811	75.1953	53.772	31.3721	7.14111	-16.6626	-40.8325	-63.5986	-85.2661	-105.408	-0.0610352	-0.0610352	0	0	-0.0305176	-30.5176	0	-0.0305176	-0.0305176	0	0
182.5	109.375	90.332	72.4487	52.063	30.5176	7.20215	-15.686	-38.8794	-60.9741	-81.8481	-101.257	-0.0610352	-0.0610352	0	-0.0305176	0	-30.5176	-0.0305176	-0.0305176	0	0	-0.0305176
182.6	105.408	87.0361	69.8242	50.354	29.6631	7.20215	-14.8315	-36.9263	-58.4717	-78.5522	-97.229	0	-0.0305176	0.0305176	-0.0305176	-0.0305176	-61.0352	0	0	0	-0.0610352	-0.0610352
182.7	101.501	83.9233	67.2607	48.5229	28.7476	7.26318	-13.977	-35.0952	-56.0303	-75.2563	-93.2007	-0.0305176	0	0	-0.0305176	-0.0305176	-30.5176	0	0	-0.0305176	-0.0305176	-0.0305176
182.8	97.7783	80.8716	64.9414	46.814	27.8931	7.26318	-13.2446	-33.3862	-53.5889	-72.1436	-89.1724	-0.0610352	0.0305176	-0.0305176	-0.0305176	-0.0305176	-30.5176	0	0	-0.0305176	-0.0305176	0
182.9	94.1162	78.0029	62.7441	45.105	27.0386	7.20215	-12.5122	-31.9214	-51.1475	-69.0308	-85.3271	-0.0305176	-0.0305176	0	-0.0305176	-0.0610352	-30.5176	0.0305176	0	-0.0305176	-0.0305176	-0.0610352
183	90.6372	75.1953	60.73	43.5181	26.2451	7.08008	-11.8408	-30.5786	-48.8281	-66.1621	-81.604	0	-0.0305176	0	-0.0305176	0	-30.5176	-0.0305176	-0.0305176	-0.0610352	-0.0610352	-0.0305176
183.1	87.3413	72.5708	58.8379	42.0532	25.5127	7.01904	-11.1694	-29.2358	-46.6309	-63.4155	-78.064	0	-0.0610352	0	0	0	30.5176	0	0	-0.0305176	0.0305176	-0.0305176
183.2	84.1675	70.0684	56.9458	40.7715	24.7803	7.01904	-10.498	-27.8931	-44.4946	-60.791	-74.707	-0.0305176	-0.0610352	-0.0305176	0.0305176	-0.0305176	-30.5176	0	-0.0305176	-0.0305176	0	-0.0305176
183.3	81.2378	67.749	55.0537	39.5508	24.1699	7.01904	-9.70459	-26.5503	-42.4805	-58.1665	-71.5942	-0.0305176	-0.0305176	0	0	0	-30.5176	-0.0305176	-0.0610352	-0.0305176	-0.0305176	0
183.4	78.4302	65.5518	53.2837	38.3911	23.5596	7.01904	-8.97217	-25.3296	-40.5884	-55.7251	-68.6645	-0.0610352	-0.0610352	0	-0.0305176	-0.0305176	-30.5176	0	-0.0610352	-0.0305176	-0.0305176	0
183.5	75.7446	63.4155	51.5137	37.2925	22.9492	7.01904	-8.23975	-24.1699	-38.8184	-53.3447	-65.7959	-0.0610352	0	-0.0305176	-0.0305176	-0.0610352	0	0	-0.0305176	0	0	-0.0305176
183.6	73.1811	61.2793	49.8657	36.1328	22.3999	7.01904	-7.69043	-23.0713	-37.1704	-51.0864	-63.0493	-0.0305176	-0.0305176	0	-0.0305176	-0.0610352	-30.5176	-0.0305176	-0.0305176	-0.0305176	-0.0305176	-0.0305176
183.7	70.6787	59.2041	48.2178	35.0342	21.7895	6.95801	-7.20215	-21.9727	-35.4004	-48.9502	-60.4248	-0.0305176	0	0	-0.0610352	-0.0305176	-30.5176	-0.0305176	-0.0305176	-0.0610352	-0.0305176	-0.0610352
183.8	68.2373	57.1899	46.6309	33.9966	21.1792	6.83594	-6.7749	-20.9351	-33.8135	-46.936	-58.0444	0	-0.0305176	0	-0.0305176	-0.0305176	0	-0.0305176	0	-0.0305176	0.0305176	-0.0305176
183.9	65.918	55.2368	45.105	32.959	20.5688	6.7749	-6.40869	-19.9585	-32.2266	-45.0439	-55.7251	-0.0305176	0	-0.0305176	-0.0305176	-0.0305176	30.5176	-0.0305176	-0.0610352	-0.0305176	0	0
184	63.5376	53.3447	43.6401	31.8603	20.0806	6.7749	-6.04248	-18.9209	-30.8228	-43.0908	-53.4668	0	-0.0305176	0.0305176	-0.0305176	0.0305176	0	0	-0.0915527	-0.0610352	-0.0305176	0
184.1	61.2183	51.4526	42.1753	30.7617	19.5923	6.7749	-5.61523	-18.0054	-29.3579	-41.1987	-51.3306	0	-0.0305176	-0.0305176	0	-0.0305176	-61.0352	0	-0.0610352	-0.0610352	0	0.0305176
184.2	58.96	49.6216	40.7715	29.8462	19.043	6.7749	-5.24902	-17.1509	-28.0762	-39.4287	-49.1943	-0.0305176	0	0	0	-0.0915527	-61.0352	0.0305176	-0.0610352	-0.0305176	-0.0610352	-0.0305176
184.3	57.0068	48.0347	39.4897	29.1138	18.6157	6.83594	-4.69971	-16.1743	-26.7944	-37.7197	-47.1802	-0.0610352	0	0	-0.0305176	-0.0305176	-30.5176	0	-0.0610352	-0.0305176	0	0.0305176
184.4	55.1758	46.6309	38.269	28.4424	18.1885	6.95801	-4.15039	-15.1978	-25.4517	-35.9497	-45.105	-0.0305176	0.0305176	-0.0610352	0.0305176	0	-30.5176	-0.0305176	0	0.0305176	0.0610352	-0.0305176
184.5	53.4058	45.166	37.1094	27.71	17.8223	7.08008	-3.54004	-14.3433	-24.1089	-34.3018	-43.0298	0	0.0305176	-0.0305176	-0.0305176	-0.0305176	0	-0.0305176	0	0	-0.0305176	0
184.6	51.7578	43.7622	36.0107	26.9165	17.4561	7.08008	-3.05176	-13.4888	-22.8882	-32.7759	-41.0767	0.0305176	-0.0610352	-0.0610352	-0.0305176	0	0	0	-0.0305176	-0.0305176	0.0610352	-0.0305176
184.7	50.1099	42.3584	35.0342	26.1841	17.1509	7.14111	-2.68555	-12.7563	-21.6675	-31.3721	-39.3066	0.0305176	-0.0305176	0	0	0	30.5176	0.0305176	-0.0305176	-0.0305176	0	-0.0305176
184.8	48.584	41.0156	34.0576	25.6348	16.8457	7.20215	-2.38037	-12.0239	-20.5688	-29.9072	-37.6587	0	-0.0305176	0	-0.0610352	-0.0610352	30.5176	0	-0.0915527	-0.0915527	0	-0.0305176
184.9	46.9971	39.6728	33.1421	25.0854	16.5405	7.20215	-2.13623	-11.3525	-19.6533	-28.4424	-36.0718	0.0305176	-0.0305176	-0.0610352	0	-0.0305176	-61.0352	0.0305176	-0.0610352	-0.0305176	-0.0305176	0
185	45.5322	38.4521	32.1655	24.5361	16.2354	7.20215	-1.83105	-10.7422	-18.7988	-27.0386	-34.4849	-0.0305176	0	-0.0305176	0	-0.0610352	0	0	-0.0305176	0	-0.0610352	0
185.1	44.1895	37.3535	31.1279	23.9258	15.9302	7.26318	-1.52588	-10.1929	-18.0054	-25.7568	-32.959	-0.0610352	-0.0305176	-0.0305176	-0.0305176	0	-30.5176	-0.0610352	-0.0305176	0	-0.0305176	0.0305176
185.2	42.8467	36.3159	30.2124	23.3765	15.564	7.32422	-1.2207	-9.58252	-17.2119	-24.5972	-31.5552	0	0	-0.0305176	-0.0305176	-0.0305176	-61.0352	0	0.0305176	0.0305176	0	0
185.3	41.5039	35.2783	29.4189	22.7661	15.2588	7.38525	-0.854492	-9.0332	-16.3574	-23.5596	-30.2124	-0.0610352	0.0610352	-0.0305176	-0.0610352	-0.0305176	-30.5176	-0.0610352	0	-0.0305176	0	-0.0610352
185.4	40.2832	34.3018	28.6865	22.1558	15.0757	7.38525	-0.427246	-8.48389	-15.5029	-22.522	-28.9307	-0.0305176	-0.0305176	-0.0915527	-0.0610352	0	0	0	0	-0.0305176	0	-0.0305176
185.5	39.1235	33.3862	28.0151	21.5454	14.8926	7.38525	0	-7.93457	-14.7705	-21.4844	-27.71	0	0	0	-0.0305176	-0.0305176	0	0.0305176	-0.0305176	-0.0610352	-0.0610352	-0.0305176
185.6	38.0249	32.4707	27.4048	21.0571	14.6484	7.32422	0.244141	-7.44629	-13.977	-20.5688	-26.5503	0	0	-0.0305176	-0.0305176	0	0	0	-0.0610352	-0.0305176	-0.0305176	-0.0305176
185.7	36.9263	31.5552	26.7944	20.5078	14.2822	7.32422	0.488281	-6.89697	-13.2446	-19.5923	-25.3906	-0.0305176	0	-0.0305176	0	-0.0305176	-30.5176	0.0305176	0.0305176	0	-0.0305176	-0.0305176
185.8	35.7666	30.7617	26.123	20.0195	13.916	7.38525	0.671387	-6.40869	-12.5122	-18.7378	-24.292	-0.0610352	-0.0305176	0	-0.0305176	0	-30.5176	-0.0610352	-0.0305176	0.0305176	0	0
185.9	34.729	30.0293	25.5127	19.5312	13.5498	7.44629	0.793457	-5.92041	-11.7798	-17.8833	-23.2544	-0.0305176	0	0	0	-0.0305176	-61.0352	0	0.0305176	0	-0.0305176	0
186	33.7524	29.2358	24.9023	19.043	13.3057	7.38525	0.915527	-5.43213	-11.0474	-17.0288	-22.1558	0	0	-0.0305176	-0.0915527	-0.0305176	0	-0.0610352	0.0305176	0	-0.0305176	-0.0305176
186.1	32.959	28.5645	24.292	18.6768	13.0615	7.38525	1.15967	-5.00488	-10.376	-16.2354	-21.1182	0	0.0305176	0	0	0	-30.5176	0	0.0305176	0	-0.0610352	-0.0610352
186.2	32.1655	27.832	23.6816	18.3716	12.9395	7.38525	1.34277	-4.63867	-9.76562	-15.5029	-20.0806	0.0305176	-0.0305176	-0.0305176	-0.0305176	0	30.5176	0	0	-0.0305176	0.0305176	-0.0305176
186.3	31.3721	27.1606	23.0713	18.0054	12.8784	7.32422	1.58691	-4.27246	-9.15527	-14.7705	-19.104	0.0305176	0.0305176	0	0	0.0305176	30.5176	0	0	0	-0.0305176	-0.0305176
186.4	30.5786	26.4282	22.522	17.6392	12.7563	7.32422	1.77002	-3.90625	-8.66699	-14.0381	-18.1274	0	-0.0305176	-0.0305176	0	-0.0305176	0	0	0.0305176	-0.0305176	0.0610352	-0.0305176
186.5	29.7852	25.6958	21.9727	17.2729	12.6343	7.26318	1.89209	-3.54004	-8.17871	-13.3667	-17.2119	0	-0.0305176	0	0.0305176	0	30.5176	0	0	0	-0.0305176	0
186.6	28.9307	25.0854	21.4844	16.9067	12.5122	7.26318	2.01416	-3.23486	-7.75146	-12.7563	-16.3574	-0.0305176	-0.0305176	-0.0305176	0	-0.0305176	-30.5176	0	0	0	0	0
186.7	28.1372	24.4751	21.0571	16.6626	12.2681	7.26318	2.19727	-2.92969	-7.26318	-12.207	-15.564	-0.0305176	0	0	0	-0.0305176	30.5176	0	0.0610352	0	-0.0305176	0.0305176
186.8	27.4048	23.9258	20.5688	16.4185	12.085	7.26318	2.38037	-2.62451	-6.7749	-11.5967	-14.8315	-0.0305176	-0.0305176	0	-0.0305176	-0.0305176	-61.0352	0.0305176	0.0305176	-0.0305176	0	-0.0305176
186.9	26.7334	23.3154	20.1416	16.1133	11.8408	7.14111	2.50244	-2.38037	-6.28662	-10.9863	-14.0991	-0.0305176	0	0	-0.0610352	-0.0305176	30.5176	0	0	0	-0.0305176	-0.0305176
187	26.062	22.644	19.5923	15.8081	11.5967	7.14111	2.68555	-2.13623	-5.85937	-10.2539	-13.4888	0.0305176	0.0305176	-0.0610352	-0.0305176	-0.0610352	30.5176	0.0305176	0.0305176	0	0.0305176	-0.0305176
187.1	25.4517	21.9727	19.165	15.5029	11.4136	7.08008	2.86865	-1.77002	-5.43213	-9.64355	-12.8174	0	0	0	0.0305176	-0.0305176	30.5176	0.0305176	0	-0.0305176	0	-0.0610352
187.2	24.8413	21.3623	18.7378	15.1367	11.2305	7.08008	2.99072	-1.40381	-5.00488	-9.09424	-12.207	0.0305176	0.0305176	-0.0305176	0	-0.0305176	0	0.0305176	0	-0.0305176	0	0
187.3	24.1699	20.874	18.4326	14.7705	11.1694	7.08008	3.11279	-0.976562	-4.57764	-8.60596	-11.5356	-0.0305176	-0.0610352	0.0305176	0.0305176	0	0	0	0.0305176	0	0	0
187.4	23.6206	20.4468	18.1274	14.4653	11.1084	7.14111	3.17383	-0.549316	-4.15039	-8.17871	-10.9253	0	0	-0.0305176	0.0305176	-0.0915527	0	0.0305176	0	0.0305176	-0.0305176	-0.0305176
187.5	23.0713	20.0195	17.8223	14.2212	10.9863	7.20215	3.2959	-0.183105	-3.72314	-7.75146	-10.376	0	0	0.0305176	0	-0.0305176	0	0.0305176	0.0305176	0.0305176	0	0
187.6	22.583	19.6533	17.5171	14.0381	10.8643	7.26318	3.41797	0	-3.2959	-7.26318	-9.82666	0	0	0	0	0	30.5176	-0.0305176	0.0610352	0	0	-0.0305176
187.7	22.1558	19.3481	17.1509	13.855	10.8032	7.32422	3.54004	0.244141	-2.99072	-6.7749	-9.33838	0	0	-0.0305176	0	-0.0305176	30.5176	0	0.0305176	0	0.0305176	-0.0305176
187.8	21.7285	19.043	16.8457	13.6719	10.6812	7.38525	3.60107	0.427246	-2.74658	-6.28662	-8.91113	0.0305176	0.0305176	0	0.0305176	0	30.5176	0	-0.0305176	-0.0305176	0	0
187.9	21.2402	18.7378	16.5405	13.4277	10.5591	7.38525	3.72314	0.610352	-2.56348	-5.85937	-8.42285	0.0305176	0	-0.0305176	-0.0610352	0	0	0.0305176	0	0	0.0305176	-0.0305176
188	20.6909	18.4326	16.2964	13.1836	10.498	7.38525	3.84521	0.732422	-2.2583	-5.43213	-7.9956	0	-0.0305176	-0.0305176	0	0	0	0.0610352	-0.0305176	-0.0305176	0	0
188.1	20.2026	18.1274	15.9912	12.9395	10.376	7.44629	4.02832	0.915527	-1.95312	-5.06592	-7.56836	-0.0305176	0.0305176	0	0.0305176	0	-61.0352	0	-0.0610352	-0.0305176	-0.0305176	0
188.2	19.7754	17.7612	15.686	12.7563	10.3149	7.44629	4.15039	1.09863	-1.64795	-4.69971	-7.14111	0	0	-0.0305176	0	-0.0305176	0	0.0305176	0	0	0	-0.0305176
188.3	19.3481	17.395	15.4419	12.6953	10.2539	7.44629	4.27246	1.28174	-1.40381	-4.3335	-6.71387	0	-0.0305176	0	0.0305176	0	-30.5176	0	0	0.0305176	0	0
188.4	18.9209	17.0288	15.1367	12.5732	10.0708	7.44629	4.39453	1.46484	-1.09863	-3.96728	-6.16455	0	0	0	-0.0305176	-0.0610352	0	0	0	0.0610352	0	0
188.5	18.5547	16.7236	14.8315	12.5122	9.88769	7.44629	4.5166	1.58691	-0.915527	-3.60107	-5.67627	0.0305176	0.0305176	-0.0305176	0	-0.0305176	30.5176	0	0.0305176	0	0.0305176	-0.0610352
188.6	18.1885	16.4185	14.5874	12.2681	9.76562	7.38525	4.63867	1.70898	-0.671387	-3.23486	-5.24902	0	0.0305176	-0.0305176	0	0	0	0	-0.0305176	0.0305176	0	0
188.7	17.8833	16.1133	14.4043	12.0239	9.64355	7.32422	4.82178	1.83105	-0.549316	-2.86865	-4.82178	0.0305176	0.0305176	0	0.0305176	0.0305176	0	0	0	0	0.0305176	-0.0305176
188.8	17.5781	15.8081	14.2212	11.8408	9.58252	7.20215	4.94385	2.0752	-0.488281	-2.56348	-4.5166	0	-0.0305176	-0.0305176	-0.0305176	0	-30.5176	0.0305176	0	0	0	0
188.9	17.2729	15.564	13.977	11.7798	9.46045	7.20215	5.00488	2.19727	-0.244141	-2.2583	-4.27246	0.0305176	-0.0305176	0	0.0610352	0	0	0.0305176	-0.0305176	0	-0.0305176	0
189	16.9678	15.3198	13.7329	11.7187	9.46045	7.20215	5.00488	2.38037	-0.0610352	-2.01416	-4.02832	0	-0.0305176	-0.0305176	0.0610352	-0.0305176	0	-0.0305176	0.0305176	0.0305176	-0.0305176	0
189.1	16.6626	15.0146	13.5498	11.5967	9.39941	7.20215	4.94385	2.56348	0.183105	-1.83105	-3.72314	0.0305176	0.0305176	-0.0305176	0	-0.0305176	0	-0.0305176	0.0305176	0.0305176	-0.0305176	-0.0610352
189.2	16.4185	14.7095	13.3667	11.4746	9.33838	7.26318	4.88281	2.68555	0.427246	-1.52588	-3.41797	0	0.0305176	-0.0610352	0	-0.0305176	0	0.0305176	0.0305176	0	0.0610352	0
189.3	16.1743	14.5264	13.1836	11.2915	9.27734	7.26318	4.88281	2.80762	0.610352	-1.34277	-3.17383	0.0305176	0.0305176	-0.0305176	-0.0305176	0	-30.5176	-0.0305176	0	0	0	0.0305176
189.4	15.9302	14.3433	13.0615	11.1084	9.21631	7.32422	4.94385	2.92969	0.854492	-1.0376	-2.92969	0.0305176	0.0305176	-0.0610352	0	0.0305176	-30.5176	-0.0305176	-0.0305176	0	-0.0305176	0
189.5	15.686	14.1602	12.8784	10.9863	9.21631	7.26318	5.06592	3.05176	1.09863	-0.854492	-2.62451	0	0	-0.0305176	0.0305176	0	0	0.0305176	0	-0.0305176	-0.0305176	-0.0305176
189.6	15.564	13.916	12.6953	10.9253	9.15527	7.26318	5.18799	3.05176	1.34277	-0.610352	-2.38037	0.0305176	0.0305176	-0.0305176	0.0305176	0.0305176	0	0	0.0305176	-0.0610352	-0.0305176	0
189.7	15.3809	13.7329	12.5732	10.8643	9.0332	7.26318	5.31006	3.11279	1.46484	-0.427246	-2.13623	-0.0305176	0	0	0.0305176	0.0305176	-30.5176	0.0305176	0	-0.0305176	0	-0.0305176
189.8	15.1367	13.5498	12.3901	10.7422	8.91113	7.32422	5.37109	3.17383	1.58691	-0.244141	-1.89209	0	0.0305176	0	0	0	-30.5176	0.0305176	0	0	-0.0305176	0
189.9	14.9536	13.3667	12.207	10.6201	8.78906	7.32422	5.43213	3.23486	1.70898	-0.12207	-1.70898	0	0.0305176	-0.0305176	0	-0.0305176	0	-0.0305176	0.0305176	0.0610352	-0.0305176	0
190	14.7095	13.1836	12.0239	10.437	8.66699	7.26318	5.49316	3.2959	1.83105	0	-1.52588	0.0305176	0.0305176	-0.0305176	0	-0.0305176	0	0	0.0305176	0	-0.0305176	0
190.1	14.4653	13.0005	11.8408	10.2539	8.54492	7.26318	5.61523	3.41797	1.95312	0.12207	-1.2207	0	0	-0.0305176	0.0610352	-0.0305176	0	0	0.0305176	0	0	0
190.2	14.2212	12.8174	11.7187	10.1318	8.54492	7.26318	5.7373	3.60107	2.0752	0.366211	-0.915527	0	0	-0.0305176	0	0	61.0352	0	0.0305176	-0.0305176	0	-0.0305176
190.3	13.977	12.6953	11.5967	10.0708	8.54492	7.32422	5.92041	3.72314	2.2583	0.549316	-0.671387	0	0.0305176	0	-0.0610352	-0.0610352	30.5176	0	-0.0305176	0	-0.0305176	-0.0610352
190.4	13.855	12.5732	11.5356	10.0098	8.60596	7.38525	5.98144	3.84521	2.44141	0.671387	-0.488281	0	0.0305176	0	0	-0.0305176	0	0.0305176	-0.0305176	0.0305176	0	-0.0305176
190.5	13.6719	12.4512	11.4746	10.0098	8.54492	7.44629	5.92041	3.90625	2.50244	0.854492	-0.305176	-0.0305176	0	-0.0305176	0.0610352	-0.0305176	-30.5176	0.0305176	0	0	-0.0305176	0
190.6	13.5498	12.3901	11.4746	9.94873	8.42285	7.50732	5.92041	3.96728	2.56348	0.976562	-0.183105	0	0	-0.0305176	0.0610352	-0.0610352	-30.5176	0.0305176	0	0	-0.0305176	0.0305176
190.7	13.4277	12.207	11.3525	9.82666	8.36182	7.56836	5.92041	3.90625	2.62451	1.2207	-0.0610352	-0.0305176	0	-0.0305176	0	-0.0610352	0	0.0305176	0.0305176	0	0.0305176	0
190.8	13.1836	12.0239	11.1694	9.76562	8.30078	7.56836	5.98144	4.02832	2.68555	1.40381	0.0610352	0	0	-0.0305176	-0.0610352	-0.0305176	61.0352	-0.0305176	0.0305176	-0.0305176	0	-0.0305176
190.9	12.9395	11.8408	10.9253	9.76562	8.17871	7.56836	5.98144	4.15039	2.80762	1.52588	0.305176	0	0.0610352	0	-0.0610352	-0.0610352	61.0352	0	0	0.0305176	0.0305176	-0.0305176
191	12.6343	11.6577	10.6812	9.76562	8.11768	7.44629	5.98144	4.3335	2.99072	1.58691	0.488281	0.0305176	0	-0.0610352	0	-0.0305176	0	-0.0305176	0	0	0.0305176	-0.0610352
191.1	12.4512	11.4746	10.498	9.64355	7.9956	7.32422	5.92041	4.45557	3.17383	1.64795	0.671387	0.0305176	0	-0.0305176	0.0305176	0	-30.5176	0	-0.0305176	-0.0305176	0.0305176	0
191.2	12.3291	11.2915	10.376	9.58252	7.93457	7.26318	5.85937	4.5166	3.2959	1.77002	0.793457	0	0	-0.0305176	0.0305176	-0.0305176	-30.5176	0	-0.0305176	-0.0305176	0	-0.0305176
191.3	12.146	11.1694	10.2539	9.46045	7.93457	7.14111	5.85937	4.5166	3.41797	1.83105	0.976562	0	0	-0.0305176	-0.0305176	-0.0305176	0	0.0305176	0	0	-0.0305176	-0.0305176
191.4	12.085	11.0474	10.1929	9.33838	7.93457	7.20215	5.92041	4.57764	3.479	1.89209	1.09863	-0.0305176	-0.0305176	0	0	0	-30.5176	0	0	0	0	-0.0610352
191.5	11.9019	11.0474	10.0708	9.27734	7.93457	7.20215	5.98144	4.57764	3.54004	2.01416	1.2207	0	-0.0305176	0.0305176	0.0305176	-0.0305176	0	-0.0305176	0	-0.0305176	0	0
191.6	11.7798	10.9863	10.0708	9.21631	7.9956	7.20215	6.04248	4.63867	3.60107	2.19727	1.34277	0	0	0	-0.0305176	-0.0610352	0	-0.0305176	0.0305176	0	-0.0305176	0
191.7	11.6577	10.9253	10.0708	9.15527	8.05664	7.26318	6.16455	4.69971	3.66211	2.31934	1.40381	0	0.0305176	0.0305176	-0.0305176	-0.0305176	30.5176	0	-0.0305176	0.0305176	0	-0.0610352
191.8	11.5356	10.8643	10.1318	9.0332	8.11768	7.38525	6.16455	4.76074	3.72314	2.56348	1.52588	0.0305176	0	0	-0.0305176	0	0	-0.0305176	0	-0.0305176	0.0305176	-0.0305176
191.9	11.4136	10.8643	10.1318	8.97217	8.11768	7.38525	6.10352	4.88281	3.84521	2.68555	1.70898	0	0	-0.0305176	0	0	0	0.0305176	-0.0305176	-0.0305176	0	0
192	11.3525	10.8643	10.0098	8.97217	8.05664	7.38525	6.04248	4.94385	3.96728	2.80762	1.83105	0	0	0	0	0.0305176	-30.5176	0.0305176	-0.0610352	0	0.0305176	-0.0305176
192.1	11.3525	10.8643	9.88769	8.97217	7.93457	7.26318	6.04248	5.06592	4.02832	2.92969	1.89209	0	0	0	0.0305176	0	0	0	0	0	0.0305176	-0.0305176
192.2	11.3525	10.7422	9.82666	8.91113	7.87353	7.14111	6.04248	5.18799	4.02832	3.05176	1.95312	-0.0610352	0	0	0.0305176	-0.0305176	-30.5176	0	-0.0305176	0	-0.0305176	0
192.3	11.4136	10.6201	9.82666	8.97217	7.87353	7.08008	6.16455	5.37109	4.02832	3.17383	2.01416	0	0	-0.0305176	0	-0.0305176	0	0.0305176	0.0305176	0	0	-0.0305176
192.4	11.4136	10.498	9.76562	8.8501	7.87353	7.08008	6.28662	5.49316	4.02832	3.2959	2.13623	0.0305176	-0.0305176	0.0305176	-0.0305176	-0.0305176	0	0	0	0	-0.0305176	-0.0305176
192.5	11.2915	10.2539	9.64355	8.72803	7.8125	7.08008	6.28662	5.43213	4.02832	3.41797	2.31934	-0.0305176	-0.0305176	0.0305176	-0.0305176	0.0305176	30.5176	0	0	-0.0610352	0.0305176	0.0305176
192.6	11.1084	10.0708	9.58252	8.54492	7.75146	7.08008	6.28662	5.37109	4.02832	3.41797	2.44141	0.0305176	-0.0610352	-0.0305176	-0.0610352	0	0	0	-0.0305176	-0.0305176	-0.0305176	-0.0305176
192.7	10.9863	9.94873	9.58252	8.48389	7.69043	7.01904	6.34766	5.31006	4.02832	3.35693	2.44141	-0.0305176	-0.0305176	0	-0.0305176	0	0	0	0	-0.0305176	0	-0.0305176
192.8	10.8643	9.88769	9.46045	8.48389	7.75146	7.01904	6.40869	5.24902	4.15039	3.2959	2.44141	0	0	-0.0305176	0	0	-61.0352	0	0	-0.0305176	-0.0305176	0
192.9	10.7422	9.94873	9.33838	8.42285	7.75146	7.08008	6.40869	5.24902	4.27246	3.2959	2.44141	-0.0305176	0	-0.0305176	0	0	-61.0352	0.0305176	0	0	0	0
193	10.6812	10.0098	9.27734	8.48389	7.8125	7.08008	6.40869	5.24902	4.45557	3.35693	2.44141	-0.0305176	0	0	0	0	-30.5176	-0.0305176	0	-0.0305176	0	0
193.1	10.5591	10.0098	9.21631	8.54492	7.87353	7.14111	6.40869	5.31006	4.57764	3.54004	2.50244	-0.0305176	0	-0.0305176	-0.0610352	0.0305176	-30.5176	0	0.0305176	0	-0.0305176	0.0305176
193.2	10.437	9.94873	9.21631	8.66699	7.8125	7.14111	6.46973	5.37109	4.63867	3.72314	2.62451	0	-0.0305176	0	-0.0305176	-0.0305176	61.0352	-0.0610352	-0.0305176	-0.0305176	-0.0305176	0.0305176
193.3	10.2539	9.82666	9.21631	8.78906	7.75146	7.14111	6.46973	5.37109	4.63867	3.90625	2.74658	-0.0305176	0	0.0305176	-0.0305176	0	30.5176	-0.0610352	0	0	-0.0305176	0
193.4	10.1318	9.70459	9.15527	8.78906	7.69043	7.14111	6.53076	5.37109	4.57764	3.96728	2.92969	0	-0.0305176	-0.0305176	-0.0610352	0	30.5176	0	0	-0.0305176	-0.0610352	-0.0305176
193.5	10.0098	9.58252	9.15527	8.66699	7.62939	7.14111	6.5918	5.43213	4.63867	4.02832	3.11279	-0.0305176	0	0.0305176	-0.0305176	-0.0305176	30.5176	0	-0.0610352	-0.0610352	-0.0305176	0
193.6	9.94873	9.46045	9.09424	8.48389	7.56836	7.14111	6.65283	5.49316	4.69971	4.02832	3.2959	-0.0305176	0	-0.0305176	0.0305176	0	0	0	0	-0.0305176	-0.0305176	0
193.7	9.94873	9.39941	9.0332	8.36182	7.50732	7.14111	6.65283	5.61523	4.76074	4.08936	3.41797	-0.0305176	-0.0305176	0	0	0	-30.5176	-0.0305176	0	-0.0305176	-0.0305176	0
193.8	10.0098	9.27734	8.97217	8.23975	7.44629	7.14111	6.53076	5.67627	4.76074	4.15039	3.54004	-0.0305176	0	0	-0.0305176	-0.0305176	0	-0.0305176	0.0305176	0.0305176	-0.0305176	0
193.9	9.94873	9.21631	8.91113	8.23975	7.44629	7.08008	6.46973	5.67627	4.76074	4.27246	3.60107	-0.0610352	-0.0610352	0	-0.0305176	0	-30.5176	-0.0305176	0	0	0	0
194	9.88769	9.15527	8.78906	8.23975	7.44629	7.08008	6.40869	5.61523	4.82178	4.3335	3.60107	-0.0305176	0	0	-0.0305176	-0.0305176	0	-0.0305176	-0.0305176	0	-0.0610352	-0.0305176
194.1	9.82666	9.15527	8.72803	8.17871	7.50732	7.14111	6.46973	5.5542	4.88281	4.27246	3.54004	-0.0305176	-0.0305176	-0.0305176	-0.0610352	0	0	-0.0305176	0.0305176	-0.0305176	-0.0305176	0.0305176
194.2	9.76562	9.15527	8.66699	8.17871	7.50732	7.26318	6.53076	5.5542	4.94385	4.21143	3.54004	-0.0305176	0	-0.0305176	-0.0305176	-0.0305176	0	-0.0610352	-0.0305176	-0.0610352	0	0
194.3	9.64355	9.21631	8.66699	8.17871	7.50732	7.38525	6.5918	5.61523	5.06592	4.15039	3.60107	0	0	-0.0305176	-0.0305176	-0.0305176	-30.5176	-0.0305176	0	-0.0610352	0.0305176	-0.0305176
194.4	9.58252	9.21631	8.66699	8.23975	7.44629	7.44629	6.5918	5.61523	5.12695	4.21143	3.72314	-0.0610352	-0.0305176	-0.0305176	0	0	-30.5176	-0.0305176	-0.0305176	0	0.0305176	0.0305176
194.5	9.52148	9.09424	8.72803	8.30078	7.38525	7.50732	6.5918	5.5542	5.18799	4.3335	3.84521	-0.0305176	-0.0610352	-0.0305176	-0.0305176	0.0305176	-30.5176	-0.0305176	-0.0305176	0	0	-0.0305176
194.6	9.52148	9.0332	8.66699	8.30078	7.38525	7.44629	6.5918	5.5542	5.24902	4.39453	3.90625	-0.0610352	-0.0915527	0	-0.0305176	0	-30.5176	-0.0610352	0.0305176	-0.0305176	0	0
194.7	9.52148	8.97217	8.54492	8.23975	7.38525	7.50732	6.65283	5.5542	5.37109	4.45557	3.96728	-0.0610352	-0.0610352	-0.0305176	-0.0305176	-0.0305176	-30.5176	-0.0305176	0	-0.0305176	0	0
194.8	9.46045	8.91113	8.42285	8.17871	7.44629	7.50732	6.71387	5.5542	5.43213	4.45557	3.96728	-0.0610352	-0.0305176	0	-0.0610352	-0.0305176	-30.5176	-0.0305176	0.0305176	-0.0305176	-0.0305176	0.0305176
194.9	9.33838	8.91113	8.30078	8.11768	7.50732	7.50732	6.7749	5.5542	5.49316	4.5166	4.02832	-0.0305176	0	-0.0305176	-0.0305176	0.0305176	0	-0.0305176	-0.0305176	0	-0.0305176	0
195	9.21631	8.91113	8.23975	7.9956	7.62939	7.38525	6.7749	5.67627	5.5542	4.57764	4.08936	-0.0305176	-0.0305176	-0.0305176	-0.0610352	0	30.5176	-0.0610352	0	-0.0610352	-0.0305176	0.0305176
195.1	9.15527	8.91113	8.23975	7.87353	7.69043	7.32422	6.7749	5.79834	5.5542	4.63867	4.15039	0	-0.0305176	-0.0305176	-0.0305176	0	-30.5176	0	-0.0305176	-0.0305176	0	-0.0305176
195.2	9.09424	8.8501	8.17871	7.75146	7.69043	7.32422	6.83594	5.92041	5.67627	4.69971	4.15039	-0.0305176	-0.0305176	-0.0305176	-0.0610352	0	-30.5176	0	-0.0610352	-0.0610352	0	-0.0305176
195.3	9.09424	8.72803	8.11768	7.75146	7.62939	7.32422	6.83594	6.04248	5.79834	4.76074	4.15039	-0.0305176	-0.0610352	-0.0305176	0	0	0	-0.0305176	-0.0610352	-0.0305176	0	-0.0305176
195.4	9.09424	8.60596	8.05664	7.87353	7.56836	7.32422	6.95801	6.10352	5.85937	4.82178	4.15039	-0.0610352	-0.0305176	0	-0.0305176	-0.0305176	-91.5527	-0.0610352	-0.0305176	-0.0610352	-0.0610352	0
195.5	9.09424	8.60596	8.05664	7.93457	7.50732	7.38525	7.01904	6.04248	5.85937	4.88281	4.15039	0	-0.0305176	0	-0.0305176	0	-30.5176	-0.0610352	0	0	-0.0305176	0
195.6	9.09424	8.60596	7.9956	8.05664	7.56836	7.32422	7.08008	5.98144	5.79834	4.88281	4.21143	-0.0305176	-0.0305176	0	-0.0305176	0	-61.0352	-0.0610352	-0.0305176	0	-0.0305176	0
195.7	9.0332	8.66699	7.93457	8.05664	7.56836	7.38525	7.08008	5.92041	5.7373	4.94385	4.27246	-0.0610352	-0.0305176	-0.0305176	-0.0610352	0	0	-0.0305176	-0.0610352	-0.0305176	0	0
195.8	9.0332	8.72803	7.9956	7.9956	7.56836	7.38525	7.01904	5.85937	5.67627	5.00488	4.3335	0	0	0	-0.0610352	0	-30.5176	-0.0305176	-0.0610352	-0.0610352	-0.0610352	0
195.9	8.97217	8.72803	7.9956	7.93457	7.50732	7.38525	6.95801	5.85937	5.67627	5.06592	4.3335	-0.0610352	-0.0915527	-0.0305176	-0.0305176	0	-30.5176	0	-0.0305176	-0.0610352	-0.0305176	0
196	8.97217	8.72803	7.9956	7.8125	7.50732	7.38525	6.95801	5.92041	5.7373	5.06592	4.39453	-0.0305176	-0.0305176	-0.0610352	-0.0305176	0.0305176	-30.5176	-0.0305176	-0.0610352	-0.0305176	-0.0305176	0
196.1	8.91113	8.66699	8.05664	7.8125	7.50732	7.38525	6.95801	6.04248	5.79834	5.06592	4.45557	-0.0305176	-0.0610352	0	0	0	-61.0352	-0.0610352	-0.0610352	-0.0915527	-0.0305176	0
196.2	8.91113	8.66699	8.11768	7.75146	7.44629	7.32422	6.95801	6.16455	5.85937	5.06592	4.5166	0	-0.0915527	0	0	0	-61.0352	-0.0305176	-0.0610352	-0.0610352	-0.0610352	0.0305176
196.3	8.8501	8.66699	8.05664	7.75146	7.44629	7.32422	7.01904	6.22559	5.92041	5.06592	4.57764	-0.0305176	-0.0610352	-0.0305176	-0.0610352	-0.0305176	-61.0352	-0.0915527	-0.0305176	-0.0305176	-0.0915527	0.0305176
196.4	8.78906	8.60596	8.05664	7.75146	7.44629	7.32422	7.01904	6.28662	5.85937	5.06592	4.63867	-0.0610352	-0.0610352	0.0305176	-0.0305176	-0.0305176	-30.5176	-0.0610352	-0.0610352	-0.0305176	-0.0305176	0
196.5	8.72803	8.54492	7.9956	7.75146	7.44629	7.32422	6.95801	6.28662	5.79834	5.06592	4.63867	0	0.0305176	-0.0305176	-0.0610352	0.0305176	0	-0.0305176	-0.0610352	-0.0305176	-0.0915527	0
196.6	8.60596	8.60596	7.9956	7.8125	7.38525	7.26318	6.89697	6.34766	5.7373	5.00488	4.63867	-0.0305176	-0.0305176	0	-0.0610352	0.0305176	-61.0352	-0.0305176	-0.0610352	-0.0610352	0	0
196.7	8.54492	8.60596	7.9956	7.8125	7.26318	7.26318	6.83594	6.34766	5.7373	5.06592	4.69971	-0.0305176	-0.0305176	-0.0305176	-0.0305176	0.0305176	-30.5176	-0.0305176	-0.0305176	-0.0610352	-0.0305176	0
196.8	8.48389	8.60596	8.05664	7.75146	7.20215	7.20215	6.7749	6.34766	5.67627	5.18799	4.69971	-0.0305176	-0.0610352	-0.0610352	-0.0305176	0	-61.0352	-0.0610352	-0.0610352	-0.0610352	-0.0610352	0
196.9	8.48389	8.54492	8.05664	7.75146	7.14111	7.26318	6.83594	6.28662	5.7373	5.31006	4.69971	-0.0305176	-0.0610352	0.0305176	-0.0305176	0	-61.0352	-0.0305176	-0.0610352	-0.0610352	-0.0305176	-0.0305176
197	8.48389	8.48389	7.9956	7.69043	7.14111	7.38525	6.89697	6.22559	5.7373	5.43213	4.69971	-0.0305176	-0.0610352	0.0610352	-0.0305176	0	-30.5176	-0.0305176	-0.0305176	-0.0610352	-0.0610352	0
197.1	8.54492	8.36182	7.9956	7.62939	7.08008	7.44629	6.95801	6.22559	5.79834	5.49316	4.69971	-0.0305176	-0.0610352	0.0305176	0	0	-61.0352	-0.0610352	-0.0305176	-0.0610352	-0.0305176	0.0305176
197.2	8.48389	8.30078	7.93457	7.50732	7.14111	7.44629	6.95801	6.22559	5.85937	5.43213	4.69971	-0.0305176	-0.0610352	-0.0305176	-0.0610352	-0.0305176	-30.5176	-0.0915527	-0.0305176	-0.0305176	-0.0915527	0.0305176
197.3	8.48389	8.23975	7.87353	7.44629	7.26318	7.44629	6.95801	6.22559	5.85937	5.37109	4.76074	-0.0305176	-0.0305176	-0.0305176	-0.0915527	0.0305176	-30.5176	-0.0305176	-0.0305176	-0.0915527	-0.0305176	0.0305176
197.4	8.42285	8.17871	7.8125	7.44629	7.38525	7.44629	6.95801	6.22559	5.92041	5.37109	4.88281	-0.0610352	-0.0305176	-0.0610352	-0.0915527	0	-30.5176	-0.0305176	-0.0610352	-0.0305176	-0.0305176	-0.0305176
197.5	8.30078	8.17871	7.75146	7.44629	7.44629	7.44629	6.89697	6.16455	5.92041	5.37109	5.06592	-0.0305176	-0.0305176	-0.0610352	-0.0610352	0	-30.5176	0	-0.0610352	-0.0305176	0	0
197.6	8.23975	8.11768	7.75146	7.44629	7.32422	7.38525	6.83594	6.10352	5.92041	5.31006	5.24902	-0.0610352	-0.0305176	0	-0.0305176	0	-61.0352	-0.0305176	-0.0305176	-0.0305176	-0.0610352	0
197.7	8.17871	8.11768	7.69043	7.44629	7.20215	7.32422	6.83594	6.10352	5.98144	5.31006	5.31006	-0.0305176	-0.0610352	0	0	-0.0305176	-61.0352	-0.0610352	-0.0305176	-0.0305176	-0.0610352	-0.0305176
197.8	8.17871	8.05664	7.69043	7.38525	7.14111	7.26318	6.83594	6.04248	6.04248	5.37109	5.37109	-0.0610352	-0.0305176	-0.0305176	-0.0305176	0	-91.5527	-0.0610352	-0.0305176	-0.0305176	-0.0305176	-0.0305176
197.9	8.17871	8.11768	7.69043	7.26318	7.08008	7.26318	6.89697	6.10352	6.04248	5.43213	5.31006	-0.0610352	-0.0305176	0	-0.0610352	-0.0305176	-61.0352	-0.0610352	-0.0305176	0	-0.0305176	0
198	8.17871	8.11768	7.62939	7.26318	7.08008	7.26318	7.01904	6.10352	6.04248	5.43213	5.31006	-0.0305176	-0.0305176	-0.0305176	-0.0610352	-0.0305176	0	-0.0610352	-0.0610352	-0.0305176	-0.0610352	-0.0305176
198.1	8.11768	8.05664	7.56836	7.26318	7.08008	7.32422	7.08008	6.10352	5.98144	5.43213	5.24902	-0.0610352	-0.0305176	0	-0.0915527	0	-30.5176	-0.0305176	-0.0305176	-0.0610352	0	0
198.2	8.11768	8.05664	7.56836	7.38525	7.01904	7.32422	7.08008	6.16455	5.92041	5.43213	5.18799	-0.0305176	-0.0305176	-0.0305176	-0.0610352	-0.0305176	-30.5176	-0.0610352	-0.0305176	-0.0305176	0	-0.0305176
198.3	8.11768	7.9956	7.56836	7.44629	7.01904	7.26318	7.01904	6.16455	5.85937	5.43213	5.24902	-0.0610352	-0.0305176	-0.0305176	-0.0610352	-0.0305176	-30.5176	-0.0610352	-0.0915527	-0.0610352	-0.0305176	-0.0305176
198.4	8.05664	7.93457	7.56836	7.56836	7.08008	7.32422	6.95801	6.22559	5.85937	5.43213	5.31006	-0.0610352	-0.0610352	-0.0610352	-0.0305176	0	-61.0352	-0.0610352	-0.0915527	-0.0610352	-0.0305176	-0.0305176
198.5	7.9956	7.93457	7.62939	7.56836	7.14111	7.32422	6.95801	6.22559	5.85937	5.43213	5.37109	-0.0915527	-0.0610352	0	-0.0305176	0.0305176	-61.0352	-0.0305176	-0.0610352	-0.0610352	-0.0610352	-0.0305176
198.6	7.87353	7.9956	7.62939	7.50732	7.26318	7.32422	6.95801	6.22559	5.92041	5.49316	5.37109	-0.0915527	-0.0610352	-0.0305176	0	0.0305176	-61.0352	-0.0305176	-0.0610352	-0.0305176	-0.0915527	0.0305176
198.7	7.8125	8.05664	7.56836	7.44629	7.32422	7.44629	6.95801	6.28662	6.04248	5.5542	5.31006	-0.0610352	-0.0610352	0	-0.0305176	-0.0305176	-61.0352	-0.0305176	-0.0305176	-0.0305176	-0.0305176	0.0305176
198.8	7.75146	8.11768	7.56836	7.32422	7.32422	7.56836	6.89697	6.28662	6.10352	5.67627	5.31006	-0.0305176	-0.0305176	0	-0.0610352	-0.0305176	-30.5176	-0.0610352	-0.0305176	0	0	0
198.9	7.75146	7.9956	7.50732	7.26318	7.26318	7.56836	6.89697	6.28662	6.16455	5.7373	5.37109	-0.0305176	-0.0305176	-0.0305176	-0.0915527	-0.0305176	-61.0352	-0.0610352	0	0	-0.0305176	0.0305176
199	7.75146	7.87353	7.44629	7.20215	7.32422	7.50732	6.89697	6.28662	6.22559	5.7373	5.43213	0	-0.0305176	0	-0.0305176	0.0305176	-30.5176	-0.0610352	-0.0610352	-0.0305176	-0.0305176	0
199.1	7.75146	7.8125	7.44629	7.26318	7.32422	7.44629	6.89697	6.22559	6.22559	5.7373	5.49316	-0.0610352	-0.0305176	-0.0610352	-0.0610352	0.0305176	-30.5176	-0.0305176	-0.0610352	-0.0915527	-0.0305176	0
199.2	7.75146	7.69043	7.38525	7.20215	7.32422	7.44629	6.89697	6.22559	6.22559	5.67627	5.49316	-0.0610352	-0.0305176	-0.0305176	-0.0305176	0.0305176	-61.0352	0	-0.0610352	-0.0610352	-0.0305176	0
199.3	7.8125	7.75146	7.38525	7.20215	7.26318	7.44629	6.89697	6.28662	6.22559	5.67627	5.49316	-0.0305176	-0.0610352	0	-0.0305176	-0.0305176	-61.0352	0.0305176	-0.0305176	-0.0610352	-0.0305176	0
199.4	7.87353	7.75146	7.38525	7.20215	7.20215	7.50732	6.89697	6.34766	6.22559	5.7373	5.5542	-0.0610352	-0.0610352	0	-0.0305176	0	-30.5176	-0.0915527	0.0305176	-0.0305176	0	-0.0305176
199.5	7.93457	7.69043	7.44629	7.20215	7.08008	7.44629	6.95801	6.40869	6.28662	5.79834	5.61523	-0.0610352	-0.0610352	-0.0610352	-0.0305176	-0.0305176	0	-0.0610352	-0.0305176	-0.0610352	-0.0305176	0
199.6	7.87353	7.69043	7.44629	7.20215	6.95801	7.32422	7.01904	6.40869	6.34766	5.85937	5.67627	-0.0610352	-0.0305176	0.0305176	-0.0305176	-0.0305176	0	-0.0305176	-0.0305176	-0.0305176	-0.0305176	0
199.7	7.8125	7.62939	7.44629	7.14111	6.89697	7.20215	7.08008	6.46973	6.53076	5.79834	5.7373	0	-0.0305176	0	-0.0610352	-0.0305176	-30.5176	-0.0305176	-0.0305176	-0.0305176	-0.0305176	0
199.8	7.75146	7.69043	7.44629	7.14111	6.89697	7.20215	7.08008	6.46973	6.5918	5.79834	5.67627	-0.0305176	-0.0610352	-0.0305176	-0.0915527	0	-30.5176	0	-0.0305176	-0.0305176	0	0.0610352
[truncated: 8,004 more rows]

## Sheet: I271A-exp2
CsNa
﻿Time (ms)	Im_scaled (nA)	Im_scaled (nA)	Im_scaled (nA)	Im_scaled (pA)	Im_scaled (pA)	Im_scaled (pA)	Im_scaled (pA)	Im_scaled (pA)	Im_scaled (nA)	Im_scaled (nA)	Im_scaled (nA)	10_Vm (mV)	10_Vm (mV)	10_Vm (mV)	10_Vm (mV)	10_Vm (mV)	10_Vm (µV)	10_Vm (mV)	10_Vm (mV)	10_Vm (mV)	10_Vm (mV)	10_Vm (mV)
0.1	0	-0.00152588	-0.000915527	-0.305176	-0.915527	-0.610352	-1.52588	-0.305176	-0.000915527	-0.000610352	0.0012207	0	0	0	-0.0305176	-0.0305176	0	-0.0305176	0	0	-0.0610352	-0.0305176
0.2	0	-0.0012207	-0.000915527	-0.305176	-0.915527	-0.305176	-1.52588	-0.305176	-0.000610352	-0.000610352	0.000915527	-0.0305176	0	-0.0305176	-0.0305176	-0.0305176	0	0.0305176	0	0	-0.0610352	0
0.3	0	-0.0012207	-0.0012207	-0.305176	-0.915527	-0.305176	-1.2207	0	-0.000610352	-0.0012207	0.000305176	0.0305176	0	-0.0305176	0	-0.0610352	-30.5176	-0.0305176	0	0.0305176	0	0
0.4	0	-0.000915527	-0.0012207	-0.305176	-1.2207	0	-0.610352	0	-0.0012207	-0.00152588	0	-0.0305176	0	-0.0305176	-0.0305176	-0.0305176	-30.5176	0	-0.0305176	0	0	0
0.5	0	-0.000915527	-0.000915527	0	-0.610352	0	-0.915527	-0.610352	-0.00152588	-0.00152588	0	0	0.0305176	-0.0305176	-0.0610352	-0.0305176	-61.0352	-0.0610352	-0.0610352	-0.0305176	-0.0305176	-0.0610352
0.6	0.000305176	-0.000915527	-0.000915527	0	-0.610352	-0.305176	-1.2207	-1.2207	-0.00183105	-0.00183105	0	0.0305176	0.0305176	-0.0610352	-0.0305176	-0.0305176	-30.5176	-0.0305176	-0.0305176	-0.0305176	-0.0305176	-0.0610352
0.7	0.000610352	-0.000305176	-0.000610352	0	-0.915527	-0.915527	-1.52588	-1.52588	-0.00183105	-0.00152588	0	0	0	-0.0305176	0	0.0305176	-30.5176	0	0	-0.0305176	-0.0305176	0.0305176
0.8	0.0012207	-0.000305176	-0.000610352	-0.305176	-1.2207	-1.52588	-1.52588	-1.52588	-0.00152588	-0.00152588	0	0.0305176	0	0	-0.0610352	0.0305176	-30.5176	-0.0305176	-0.0305176	0	-0.0305176	-0.0305176
0.9	0.0012207	-0.000610352	-0.0012207	-0.610352	-1.2207	-1.83105	-1.52588	-1.2207	-0.000915527	-0.0012207	0	-0.0915527	0.0305176	0	-0.0305176	-0.0305176	-30.5176	0	0	0.0305176	0.0305176	0.0305176
1	0.000915527	-0.0012207	-0.0012207	-0.610352	-1.2207	-1.83105	-1.2207	-1.2207	-0.000915527	-0.0012207	0	-0.0305176	0	-0.0305176	0.0305176	0	0	0	0.0305176	0	-0.0305176	0.0305176
1.1	0.000610352	-0.0012207	-0.0012207	-0.305176	-1.2207	-1.52588	-0.915527	-1.52588	-0.000915527	-0.0012207	-0.000305176	-0.0305176	-0.0305176	-0.0305176	-0.0305176	0	-30.5176	-0.0305176	0.0305176	0.0305176	-0.0305176	-0.0305176
1.2	0.000305176	-0.0012207	-0.0012207	-0.305176	-0.915527	-1.52588	-0.610352	-1.52588	-0.000915527	-0.000915527	-0.000305176	-0.0305176	-0.0305176	-0.0610352	-0.0610352	0	-30.5176	0.0305176	0	-0.0305176	0	0
1.3	0	-0.0012207	-0.0012207	-0.305176	-0.915527	-1.2207	-0.610352	-1.52588	-0.0012207	-0.0012207	-0.000305176	-0.0305176	0.0305176	-0.0610352	-0.0305176	0	-30.5176	-0.0610352	0	-0.0305176	0.0305176	-0.0305176
1.4	0	-0.0012207	-0.0012207	-0.305176	-1.2207	-1.2207	-0.915527	-0.915527	-0.00152588	-0.0012207	-0.000305176	0	0	-0.0305176	-0.0305176	0	0	-0.0305176	-0.0305176	-0.0610352	0	-0.0305176
1.5	0	-0.0012207	-0.0012207	-0.305176	-1.2207	-1.2207	-0.915527	-0.915527	-0.00152588	-0.00152588	-0.000610352	0.0305176	0	-0.0305176	-0.0305176	0	-30.5176	0	0.0610352	-0.0610352	0	0
1.6	0	-0.0012207	-0.0012207	-0.305176	-1.2207	-0.915527	-0.915527	-0.915527	-0.00152588	-0.00152588	-0.000915527	-0.0610352	0	0	0.0305176	0	30.5176	-0.0305176	0	-0.0610352	0	-0.0610352
1.7	0.000305176	-0.000915527	-0.0012207	-0.305176	-1.52588	-0.915527	-0.915527	-0.610352	-0.0012207	-0.0012207	-0.0012207	-0.0305176	-0.0305176	0	0	0.0305176	0	-0.0305176	-0.0305176	-0.0610352	-0.0610352	-0.0305176
1.8	0.000305176	-0.000915527	-0.0012207	-0.305176	-1.52588	-0.610352	-1.2207	-0.915527	-0.0012207	-0.0012207	-0.00152588	-0.0610352	-0.0610352	-0.0305176	0	0	0	-0.0305176	0.0305176	0	0	-0.0305176
1.9	0.000610352	-0.000915527	-0.0012207	-0.305176	-1.83105	-0.305176	-1.2207	-0.915527	-0.0012207	-0.0012207	-0.00152588	0	-0.0305176	0	-0.0305176	0.0305176	-30.5176	-0.0305176	0	0.0305176	0	0
2	0.000610352	-0.000915527	-0.0012207	-0.305176	-1.52588	-0.305176	-1.2207	-0.610352	-0.000915527	-0.0012207	-0.0012207	-0.0305176	0.0305176	-0.0305176	-0.0610352	0	0	0.0305176	-0.0610352	-0.0305176	0	0
2.1	0.000305176	-0.000915527	-0.0012207	-0.305176	-1.2207	-0.610352	-0.915527	-0.610352	-0.000915527	-0.0012207	-0.00152588	0.0305176	0.0305176	-0.0305176	0	-0.0610352	0	0	-0.0305176	-0.0305176	0	0
2.2	0	-0.0012207	-0.0012207	-0.305176	-0.915527	-0.610352	-0.915527	-0.610352	-0.000915527	-0.00152588	-0.00152588	-0.0305176	-0.0305176	0	0	-0.0305176	0	0	-0.0305176	0	-0.0305176	-0.0305176
2.3	0	-0.0012207	-0.0012207	-0.610352	-0.915527	-0.610352	-0.610352	-0.610352	-0.0012207	-0.00152588	-0.00152588	0	-0.0305176	-0.0610352	-0.0305176	-0.0305176	-30.5176	0	0	-0.0305176	0	-0.0915527
2.4	0	-0.000915527	-0.0012207	-0.610352	-0.915527	-0.610352	-0.915527	-0.610352	-0.0012207	-0.00152588	-0.00152588	0	-0.0305176	0	0	-0.0305176	-30.5176	-0.0305176	0	0	0.0305176	0
2.5	0	-0.000915527	-0.0012207	-0.610352	-1.2207	-0.610352	-1.2207	-0.610352	-0.00152588	-0.00152588	-0.00152588	-0.0305176	-0.0610352	0.0305176	0.0305176	0.0305176	30.5176	-0.0610352	0	0	-0.0305176	-0.0305176
2.6	0	-0.0012207	-0.00152588	-0.610352	-1.52588	-0.915527	-1.2207	-0.610352	-0.0012207	-0.00152588	-0.00152588	0	-0.0305176	0.0305176	0	-0.0915527	0	0	0	0	0	-0.0305176
2.7	0	-0.0012207	-0.00183105	-0.915527	-1.52588	-0.915527	-1.2207	-0.610352	-0.0012207	-0.00152588	-0.00152588	-0.0610352	-0.0610352	0	0	-0.0305176	0	-0.0305176	0.0305176	-0.0305176	-0.0305176	0
2.8	0	-0.0012207	-0.00213623	-0.915527	-1.52588	-0.610352	-1.52588	-0.610352	-0.0012207	-0.0012207	-0.0012207	-0.0305176	-0.0305176	-0.0305176	0	-0.0305176	0	0.0305176	-0.0305176	0.0305176	0	0
2.9	0	-0.00152588	-0.00213623	-0.915527	-1.52588	-0.610352	-1.2207	-0.915527	-0.0012207	-0.0012207	-0.000915527	-0.0305176	0	-0.0305176	0	-0.0610352	-30.5176	-0.0305176	0	0.0305176	0	-0.0610352
3	0	-0.00152588	-0.00183105	-0.610352	-1.2207	-0.610352	-0.915527	-0.915527	-0.0012207	-0.0012207	-0.000915527	-0.0305176	0	-0.0305176	-0.0305176	0	0	0	-0.0610352	-0.0305176	-0.0305176	0
3.1	0	-0.00183105	-0.00183105	-0.610352	-0.915527	-0.610352	-0.915527	-0.915527	-0.0012207	-0.0012207	-0.0012207	-0.0305176	-0.0305176	-0.0915527	-0.0305176	0.0305176	-30.5176	-0.0610352	-0.0305176	-0.0305176	-0.0305176	-0.0915527
3.2	0	-0.00213623	-0.00183105	-0.610352	-0.915527	-0.305176	-0.610352	-0.915527	-0.0012207	-0.0012207	-0.00152588	0.0305176	0	-0.0305176	-0.0305176	0	30.5176	-0.0305176	-0.0305176	-0.0610352	0.0610352	0
3.3	0	-0.00213623	-0.00152588	-0.610352	-0.610352	-0.610352	-0.610352	-0.610352	-0.0012207	-0.00152588	-0.00183105	-0.0305176	0	0	-0.0915527	0.0305176	0	0	-0.0305176	0	-0.0610352	-0.0610352
3.4	0	-0.00244141	-0.00152588	-0.610352	-0.610352	-0.305176	-0.610352	-0.305176	-0.0012207	-0.00183105	-0.00183105	-0.0305176	-0.0305176	0.0305176	0.0305176	0	30.5176	0	-0.0610352	-0.0305176	-0.0305176	-0.0305176
3.5	0	-0.00244141	-0.00152588	-0.305176	-0.915527	-0.305176	-0.305176	-0.305176	-0.0012207	-0.00183105	-0.00213623	-0.0305176	-0.0610352	0.0305176	0	0.0305176	0	0.0305176	0	0	0	0.0305176
3.6	0	-0.00213623	-0.00152588	-0.305176	-1.2207	-0.305176	-0.610352	-0.305176	-0.0012207	-0.00152588	-0.00213623	-0.0305176	-0.0915527	0.0305176	0	-0.0305176	30.5176	-0.0305176	-0.0305176	0.0305176	-0.0305176	-0.0305176
3.7	0.000305176	-0.00183105	-0.0012207	-0.305176	-1.2207	0	-0.610352	0	-0.0012207	-0.00152588	-0.00213623	0	0	0	-0.0610352	0	-30.5176	0.0305176	-0.0305176	0	0	-0.0305176
3.8	0.000305176	-0.00152588	-0.0012207	-0.610352	-1.2207	0	-0.915527	0	-0.00152588	-0.00183105	-0.00183105	-0.0305176	0.0305176	0	-0.0610352	-0.0305176	-30.5176	0	-0.0305176	0	0.0305176	-0.0305176
3.9	0	-0.0012207	-0.0012207	-0.610352	-1.2207	0	-0.915527	0	-0.00152588	-0.00183105	-0.00183105	0	0	-0.0305176	-0.0305176	0	30.5176	0	-0.0305176	-0.0305176	0	-0.0305176
4	0	-0.000915527	-0.0012207	-0.610352	-1.2207	0	-1.2207	0	-0.00152588	-0.00183105	-0.00152588	-0.0305176	-0.0305176	0	0	-0.0305176	-30.5176	-0.0305176	-0.0610352	0	-0.0305176	-0.0305176
4.1	0	-0.0012207	-0.00152588	-0.610352	-1.52588	-0.305176	-1.52588	-0.305176	-0.00152588	-0.00152588	-0.00152588	0	-0.0610352	0	0	0.0305176	0	-0.0305176	0	0	-0.0305176	-0.0610352
4.2	0	-0.0012207	-0.00152588	-0.915527	-1.52588	-0.305176	-1.52588	-0.610352	-0.00183105	-0.00152588	-0.00183105	0.0305176	-0.0610352	-0.0305176	-0.0305176	-0.0305176	30.5176	-0.0610352	-0.0305176	-0.0305176	-0.0305176	-0.0305176
4.3	0	-0.0012207	-0.00152588	-1.2207	-1.2207	-0.610352	-1.52588	-0.305176	-0.00183105	-0.00152588	-0.00183105	0	-0.0915527	0.0305176	-0.0610352	0.0305176	0	-0.0305176	-0.0305176	0	0.0305176	-0.0305176
4.4	-0.000305176	-0.00152588	-0.00152588	-1.2207	-1.2207	-0.610352	-1.52588	-0.305176	-0.00183105	-0.00152588	-0.00183105	-0.0915527	-0.0610352	0	0	0.0305176	-30.5176	-0.0915527	-0.0610352	-0.0305176	0	0
4.5	0	-0.00152588	-0.00152588	-1.2207	-1.2207	-0.610352	-1.52588	-0.305176	-0.00183105	-0.00152588	-0.00183105	-0.0305176	-0.0610352	0	-0.0610352	-0.0305176	0	0	-0.0305176	0	0	-0.0610352
4.6	0	-0.00152588	-0.00152588	-0.915527	-1.2207	-0.610352	-1.52588	0	-0.00183105	-0.00152588	-0.00183105	-0.0305176	-0.0610352	0.0610352	-0.0610352	-0.0305176	0	0	-0.0610352	0	0	-0.0610352
4.7	0	-0.00183105	-0.00152588	-0.610352	-1.2207	-0.610352	-1.2207	-0.305176	-0.00183105	-0.00152588	-0.00183105	-0.0305176	-0.0610352	0.0305176	-0.0305176	0	-30.5176	0	-0.0610352	0.0305176	-0.0305176	-0.0305176
4.8	0	-0.00183105	-0.0012207	-0.915527	-1.2207	-0.610352	-1.2207	-0.305176	-0.00213623	-0.00152588	-0.00152588	-0.0305176	-0.0305176	-0.0610352	-0.0305176	0	-30.5176	0.0305176	-0.0610352	-0.0305176	0	0.0305176
4.9	0	-0.00183105	-0.00152588	-1.2207	-1.2207	-0.915527	-1.2207	-0.305176	-0.00244141	-0.00152588	-0.00183105	0	-0.0305176	-0.0305176	-0.0305176	0.0610352	0	0.0305176	-0.0610352	-0.0305176	0	-0.0610352
5	0	-0.00183105	-0.00152588	-1.2207	-1.2207	-1.2207	-1.52588	-0.305176	-0.00213623	-0.0012207	-0.00183105	-0.0305176	-0.0610352	0.0305176	-0.0305176	0.0305176	61.0352	-0.0305176	-0.0305176	-0.0305176	-0.0305176	-0.0610352
5.1	0	-0.00183105	-0.00183105	-1.2207	-1.52588	-1.2207	-1.52588	-0.610352	-0.00183105	-0.0012207	-0.00152588	-0.0610352	0.0305176	0.0305176	-0.0305176	0.0305176	30.5176	0	0	0	0	-0.0610352
5.2	0	-0.00183105	-0.00183105	-1.2207	-1.52588	-1.52588	-1.52588	-0.610352	-0.00152588	-0.0012207	-0.00152588	-0.0915527	-0.0610352	0	0	-0.0305176	0	0	0	0.0305176	-0.0305176	-0.0305176
5.3	0	-0.00213623	-0.00183105	-1.2207	-1.2207	-1.52588	-1.2207	-0.610352	-0.00152588	-0.0012207	-0.00152588	-0.0610352	-0.0305176	0.0305176	0	0.0305176	30.5176	0	-0.0610352	0.0305176	0	0
5.4	0	-0.00244141	-0.00183105	-1.2207	-1.2207	-1.2207	-1.2207	-0.610352	-0.00152588	-0.000915527	-0.0012207	0.0305176	-0.0915527	0	-0.0305176	-0.0305176	30.5176	0.0305176	-0.0915527	0.0305176	-0.0305176	-0.0305176
5.5	0	-0.00244141	-0.00152588	-0.915527	-1.2207	-1.52588	-0.915527	-0.305176	-0.00152588	-0.000915527	-0.00152588	-0.0305176	0	0	-0.0305176	-0.0305176	0	0.0305176	-0.0305176	0.0305176	0.0305176	-0.0610352
5.6	-0.000305176	-0.00213623	-0.00152588	-0.610352	-0.915527	-1.52588	-0.915527	-0.305176	-0.00152588	-0.000915527	-0.00152588	-0.0610352	-0.0305176	0	-0.0305176	-0.0305176	-30.5176	0.0305176	-0.0305176	-0.0610352	0.0305176	-0.0305176
5.7	-0.000610352	-0.00213623	-0.0012207	-0.305176	-0.915527	-1.52588	-0.915527	-0.610352	-0.00183105	-0.0012207	-0.0012207	0	-0.0305176	-0.0610352	-0.0305176	0	-30.5176	-0.0305176	-0.0610352	-0.0305176	0	-0.0610352
5.8	-0.000305176	-0.00213623	-0.0012207	-0.305176	-0.915527	-1.52588	-0.610352	-0.610352	-0.00183105	-0.00152588	-0.000915527	0	-0.0610352	-0.0610352	-0.0305176	0.0305176	-30.5176	0	-0.0610352	0.0610352	0.0305176	-0.0305176
5.9	-0.000305176	-0.00213623	-0.0012207	-0.610352	-1.2207	-1.52588	-0.610352	-0.610352	-0.00183105	-0.00152588	-0.000915527	-0.0610352	-0.0305176	-0.0305176	-0.0305176	0.0305176	0	0.0305176	-0.0610352	0.0305176	-0.0305176	-0.0305176
6	-0.000305176	-0.00213623	-0.00152588	-0.610352	-1.52588	-1.52588	-0.305176	-0.915527	-0.00183105	-0.00183105	-0.000305176	-0.0305176	-0.12207	-0.0305176	0	0.0305176	30.5176	0	0	0.0305176	0.0305176	0
6.1	-0.000305176	-0.00213623	-0.00152588	-0.915527	-1.83105	-1.52588	-0.305176	-0.915527	-0.00183105	-0.00183105	-0.000305176	-0.0610352	-0.0610352	-0.0305176	-0.0305176	0	0	0.0305176	0	0	0.0305176	0
6.2	0	-0.00213623	-0.0012207	-0.915527	-2.13623	-1.52588	-0.305176	-0.915527	-0.00152588	-0.00152588	-0.000610352	-0.0610352	-0.0610352	0	-0.0610352	0	30.5176	-0.0305176	-0.0305176	0.0305176	0.0305176	0
6.3	0	-0.00213623	-0.0012207	-0.915527	-2.13623	-1.52588	-0.305176	-0.915527	-0.0012207	-0.00183105	-0.000915527	-0.0915527	-0.0305176	-0.0305176	-0.0610352	0	-61.0352	0.0305176	-0.0915527	0.0305176	0	0
6.4	0	-0.00183105	-0.0012207	-0.915527	-2.13623	-1.52588	-0.610352	-0.915527	-0.00152588	-0.00183105	-0.0012207	-0.0305176	-0.0610352	-0.0305176	-0.0610352	0	-30.5176	0.0305176	-0.0915527	0.0305176	0	-0.0305176
6.5	0	-0.00183105	-0.0012207	-1.2207	-2.13623	-2.13623	-0.610352	-0.915527	-0.00152588	-0.00183105	-0.00152588	-0.0305176	-0.0610352	-0.0305176	-0.0305176	-0.0305176	-61.0352	0.0305176	-0.0610352	0.0305176	0	-0.0305176
6.6	0	-0.00152588	-0.0012207	-0.915527	-2.13623	-2.13623	-0.610352	-0.915527	-0.00152588	-0.00213623	-0.00152588	-0.0610352	-0.0610352	0	-0.0305176	0	0	0	-0.0610352	-0.0305176	0	-0.0610352
6.7	0	-0.0012207	-0.00152588	-1.2207	-2.13623	-2.44141	-0.915527	-0.915527	-0.00183105	-0.00213623	-0.00152588	-0.0305176	-0.0305176	0	-0.0915527	0.0305176	0	0.0305176	0	-0.0305176	-0.0305176	-0.0610352
6.8	0	-0.0012207	-0.00152588	-1.52588	-1.83105	-2.44141	-1.2207	-0.915527	-0.00183105	-0.00213623	-0.00152588	-0.152588	-0.0610352	0.0305176	0	0	30.5176	-0.0305176	0	-0.0305176	0	-0.0610352
6.9	-0.000610352	-0.00152588	-0.00152588	-1.52588	-1.52588	-2.44141	-0.915527	-0.915527	-0.00152588	-0.00183105	-0.00152588	-0.0610352	-0.0610352	-0.0305176	0	0	30.5176	0	-0.0305176	0.0305176	-0.0305176	0
7	-0.000610352	-0.00183105	-0.00152588	-1.52588	-1.52588	-2.13623	-0.915527	-0.915527	-0.00152588	-0.00183105	-0.000915527	-0.0305176	-0.0915527	0	-0.0305176	0.0305176	0	0	-0.0305176	0	0	0.0305176
7.1	-0.000610352	-0.00183105	-0.00152588	-1.52588	-1.52588	-2.13623	-0.610352	-0.915527	-0.0012207	-0.00152588	-0.000610352	-0.0305176	-0.0305176	0	-0.0305176	0	61.0352	0.0305176	-0.0305176	0.0305176	0	-0.0305176
7.2	-0.000610352	-0.00183105	-0.00152588	-1.52588	-1.2207	-2.13623	-0.610352	-0.610352	-0.0012207	-0.00152588	-0.000610352	-0.0305176	-0.0305176	0	-0.0610352	-0.0305176	0	0.0610352	-0.0610352	-0.0305176	0	0
7.3	-0.000305176	-0.00183105	-0.00183105	-1.52588	-1.2207	-2.13623	-0.610352	-0.610352	-0.0012207	-0.00152588	-0.000915527	0	-0.0305176	0	-0.0305176	-0.0305176	30.5176	0.0305176	-0.0915527	-0.0305176	0	0
7.4	0	-0.00183105	-0.00183105	-1.52588	-1.2207	-2.44141	-0.915527	-0.610352	-0.00152588	-0.00152588	-0.000915527	-0.0305176	-0.0610352	-0.0305176	-0.0305176	0	-61.0352	-0.0305176	0	0	0	-0.0305176
7.5	0	-0.00183105	-0.00183105	-1.2207	-1.2207	-2.13623	-1.2207	-0.305176	-0.00152588	-0.00152588	-0.000915527	-0.0305176	-0.0305176	-0.0610352	-0.0610352	0	0	-0.0305176	0	-0.0305176	-0.0305176	-0.0305176
7.6	0	-0.00183105	-0.00183105	-1.2207	-1.2207	-2.13623	-1.52588	-0.610352	-0.00183105	-0.00152588	-0.000915527	0	-0.0610352	0	-0.0305176	0.0305176	0	-0.0610352	0	-0.0305176	0.0305176	-0.0305176
7.7	0	-0.00152588	-0.00183105	-1.2207	-1.2207	-2.13623	-1.52588	-0.915527	-0.00213623	-0.00152588	-0.000610352	0.0305176	-0.0305176	0.0305176	-0.0610352	0.0305176	30.5176	-0.0305176	-0.0305176	-0.0305176	-0.0305176	0
7.8	0	-0.0012207	-0.00183105	-1.2207	-0.915527	-2.44141	-1.52588	-1.2207	-0.00213623	-0.0012207	-0.000915527	-0.0305176	-0.0610352	0	0	-0.0305176	0	0.0305176	-0.0305176	-0.0305176	-0.0305176	0
7.9	0	-0.000915527	-0.00213623	-1.2207	-0.610352	-2.44141	-1.52588	-1.52588	-0.00213623	-0.000610352	-0.000915527	0	-0.0610352	0.0305176	0	-0.0305176	-30.5176	0	0	0	0.0305176	-0.0305176
8	0	-0.0012207	-0.00244141	-0.915527	-0.610352	-2.13623	-1.52588	-1.52588	-0.00213623	-0.000610352	-0.000610352	0	-0.0610352	0	-0.0610352	-0.0305176	0	0	0	-0.0305176	0.0305176	0
8.1	0	-0.0012207	-0.00244141	-0.915527	-0.305176	-2.13623	-1.52588	-1.52588	-0.00213623	-0.000610352	-0.000305176	-0.0305176	-0.0915527	-0.0610352	-0.0610352	-0.0305176	-30.5176	0	-0.0305176	0	-0.0305176	-0.0610352
8.2	0	-0.00152588	-0.00244141	-0.915527	-0.305176	-1.83105	-1.52588	-1.2207	-0.00183105	-0.000305176	-0.000305176	-0.0305176	0	-0.0305176	-0.0915527	-0.0305176	-30.5176	0	0	-0.0305176	-0.0305176	-0.0610352
8.3	-0.000305176	-0.00183105	-0.00244141	-0.915527	-0.610352	-1.52588	-1.2207	-0.915527	-0.00152588	-0.000305176	-0.000305176	0	-0.0305176	-0.0305176	-0.0305176	-0.0305176	-61.0352	-0.0305176	0	-0.0610352	0.0305176	0
8.4	0	-0.00183105	-0.00244141	-0.915527	-0.610352	-1.2207	-1.2207	-0.915527	-0.00152588	-0.000305176	-0.000305176	-0.0305176	-0.0610352	0	0	-0.0305176	30.5176	-0.0610352	0.0305176	-0.0610352	-0.0305176	0.0305176
8.5	-0.000305176	-0.00183105	-0.00244141	-0.915527	-0.610352	-1.2207	-1.2207	-1.2207	-0.00152588	-0.000610352	-0.000610352	-0.0305176	-0.0915527	0	-0.0305176	0	-30.5176	-0.0915527	0	0	0.0305176	-0.0610352
8.6	-0.000305176	-0.00152588	-0.00274658	-0.915527	-0.610352	-1.2207	-1.2207	-1.2207	-0.00183105	-0.00152588	-0.0012207	-0.0915527	-0.0305176	0.0305176	0	0.0305176	30.5176	0	-0.0305176	-0.0610352	-0.0305176	-0.0305176
8.7	-0.000305176	-0.00152588	-0.00244141	-0.915527	-0.610352	-1.2207	-1.2207	-1.52588	-0.00244141	-0.00213623	-0.00152588	-0.0915527	-0.0610352	0	0	0	-30.5176	0	0	-0.0305176	-0.0305176	-0.0305176
8.8	0	-0.00152588	-0.00244141	-0.915527	-0.610352	-1.2207	-1.52588	-1.83105	-0.00244141	-0.00213623	-0.0012207	-0.0305176	-0.0305176	0	-0.0610352	-0.0305176	-30.5176	0	-0.0610352	0.0610352	0.0305176	-0.0610352
8.9	0	-0.00152588	-0.00244141	-0.915527	-0.915527	-1.52588	-1.83105	-1.83105	-0.00213623	-0.00183105	-0.000915527	0	-0.0610352	-0.0305176	-0.0610352	0	30.5176	-0.0305176	-0.0305176	0	0	-0.0305176
9	0	-0.00183105	-0.00244141	-1.2207	-1.2207	-1.83105	-1.52588	-1.2207	-0.00152588	-0.00152588	-0.000915527	-0.0305176	0	-0.0610352	-0.0305176	-0.0610352	-30.5176	-0.0915527	-0.0305176	-0.0305176	0.0305176	-0.0305176
9.1	0.000305176	-0.00183105	-0.00244141	-1.83105	-0.915527	-1.52588	-0.915527	-0.915527	-0.0012207	-0.00152588	-0.000610352	-0.0305176	0.0610352	-0.0305176	-0.0305176	-0.0610352	-30.5176	-0.0305176	-0.0610352	-0.0610352	-0.0305176	-0.0305176
9.2	0.000305176	-0.00244141	-0.00274658	-2.13623	-0.915527	-0.915527	-0.610352	-0.915527	-0.000915527	-0.00152588	-0.000610352	-0.0305176	0.0305176	0	0	-0.0610352	30.5176	0.0305176	0	0	-0.0610352	-0.0305176
9.3	0	-0.00274658	-0.00244141	-1.83105	-0.610352	-0.610352	-0.610352	-0.915527	-0.000915527	-0.00152588	-0.000610352	0.0305176	-0.0305176	-0.0305176	0	0	30.5176	0	0	-0.0305176	-0.0610352	-0.0610352
9.4	-0.000305176	-0.00244141	-0.00213623	-1.2207	-0.305176	-0.610352	-0.915527	-0.610352	-0.000915527	-0.00152588	-0.000610352	-0.0305176	-0.0305176	0	0	-0.0305176	30.5176	-0.0305176	0.0305176	-0.0305176	-0.0305176	0
9.5	0	-0.00213623	-0.00213623	-0.915527	-0.305176	-0.610352	-1.2207	-0.610352	-0.000915527	-0.0012207	-0.000610352	0	-0.0305176	-0.0305176	-0.0305176	0	30.5176	-0.0305176	0.0305176	0.0305176	-0.0305176	0
9.6	0	-0.00183105	-0.00213623	-0.610352	-0.610352	-0.610352	-1.52588	-0.915527	-0.000915527	-0.0012207	-0.000610352	-0.0305176	-0.0610352	-0.0305176	-0.0610352	0	0	0.0305176	-0.0305176	0.0305176	0.0610352	0
9.7	0.000305176	-0.00152588	-0.00213623	-0.915527	-0.610352	-0.610352	-1.52588	-0.915527	-0.000915527	-0.000915527	-0.000610352	0	0	0.0305176	0	-0.0610352	30.5176	0.0610352	-0.0305176	-0.0305176	0	0
9.8	0.000305176	-0.0012207	-0.00213623	-0.915527	-0.915527	-0.610352	-1.2207	-0.915527	-0.000610352	-0.000915527	-0.000610352	-0.0610352	-0.0610352	-0.0305176	0	-0.0915527	-30.5176	0.0305176	0	0	0	-0.0610352
9.9	0	-0.0012207	-0.00183105	-0.915527	-0.915527	-0.610352	-0.915527	-0.915527	-0.000915527	-0.000610352	-0.000610352	0	0	-0.0305176	0	-0.0305176	0	0.0610352	0	0	0	-0.0610352
10	0	-0.00152588	-0.00183105	-0.915527	-0.915527	-0.915527	-0.915527	-0.915527	-0.000915527	-0.000610352	-0.000610352	0.0305176	-0.0305176	-0.0915527	-0.0305176	0.0305176	30.5176	-0.0305176	0	-0.0305176	0	0
10.1	0	-0.00183105	-0.00183105	-0.915527	-1.2207	-0.915527	-0.915527	-0.915527	-0.0012207	-0.000610352	-0.000915527	-0.0305176	0	-0.0305176	0	-0.0305176	-30.5176	-0.0305176	0.0610352	0	-0.0610352	-0.0305176
10.2	0	-0.00213623	-0.00183105	-0.610352	-1.2207	-0.915527	-0.915527	-0.610352	-0.00152588	-0.000610352	-0.000915527	0	-0.0610352	0.0610352	0	0	0	-0.0305176	0	-0.0305176	-0.0305176	0.0305176
10.3	0	-0.00213623	-0.00213623	-0.915527	-1.2207	-0.915527	-0.915527	-0.610352	-0.00152588	-0.000915527	-0.0012207	0.0305176	-0.0305176	0.0305176	-0.0305176	0	0	0	0	-0.0305176	0	0
10.4	0	-0.00213623	-0.00183105	-1.2207	-1.2207	-0.915527	-0.915527	-0.305176	-0.00183105	-0.000915527	-0.0012207	-0.0305176	0	0.0305176	0.0305176	0	-30.5176	0.0305176	0	0	0	0
10.5	0.000305176	-0.00213623	-0.00183105	-1.2207	-1.2207	-0.915527	-0.915527	-0.305176	-0.00183105	-0.000915527	-0.00152588	-0.0305176	-0.0305176	-0.0305176	0	0.0305176	30.5176	0	-0.0610352	-0.0305176	-0.0305176	0.0610352
10.6	0.000305176	-0.00213623	-0.00183105	-1.52588	-0.915527	-0.915527	-0.915527	-0.305176	-0.00183105	-0.000915527	-0.00152588	0	0.0305176	-0.0305176	-0.0305176	-0.0305176	-61.0352	0	-0.0305176	0	-0.0610352	-0.0305176
10.7	0.000305176	-0.00183105	-0.00183105	-1.52588	-0.915527	-0.610352	-0.915527	-0.305176	-0.00183105	-0.0012207	-0.00152588	0.0610352	0.0305176	0	-0.0305176	-0.0305176	-30.5176	0	-0.0305176	-0.0305176	0	0
10.8	0.000305176	-0.00152588	-0.00152588	-1.2207	-0.915527	-0.305176	-0.610352	-0.305176	-0.00152588	-0.0012207	-0.00152588	0.0305176	0	-0.0305176	-0.0305176	0	0	-0.0305176	-0.0305176	-0.0305176	0	-0.0305176
10.9	0	-0.00152588	-0.00152588	-1.2207	-0.610352	-0.305176	-0.610352	-0.305176	-0.00152588	-0.0012207	-0.00152588	-0.0610352	0.0305176	-0.0305176	0	0.0305176	-30.5176	-0.0305176	0	-0.0610352	-0.0305176	0.0305176
11	0.000305176	-0.0012207	-0.00152588	-1.2207	-0.305176	-0.305176	-0.610352	-0.305176	-0.0012207	-0.0012207	-0.00152588	-0.0305176	0.0305176	0	0	0	0	-0.0305176	-0.0305176	-0.0305176	-0.0305176	0.0305176
11.1	0.000610352	-0.0012207	-0.0012207	-1.2207	-0.610352	-0.610352	-0.610352	-0.305176	-0.000915527	-0.000915527	-0.0012207	0.0305176	-0.0305176	0	0	-0.0305176	0	-0.0305176	0.0305176	0	-0.0610352	0.0305176
11.2	0.000915527	-0.000915527	-0.0012207	-0.915527	-0.915527	-0.610352	-0.610352	-0.610352	-0.000915527	-0.000915527	-0.0012207	-0.0305176	-0.0305176	0.0305176	0	0	-30.5176	-0.0305176	0	-0.0305176	0	0
11.3	0.000915527	-0.000915527	-0.000915527	-0.915527	-0.915527	-0.610352	-0.610352	-0.610352	-0.000915527	-0.0012207	-0.000915527	-0.0305176	0	-0.0305176	0	-0.0305176	-30.5176	-0.0305176	0	0.0305176	0.0305176	0.0305176
11.4	0.000610352	-0.000915527	-0.0012207	-0.915527	-0.915527	-0.610352	-0.915527	-0.915527	-0.000915527	-0.0012207	-0.000610352	-0.0305176	-0.0305176	0.0305176	-0.0305176	-0.0610352	-30.5176	-0.0305176	0	0.0305176	0	0.0610352
11.5	0.000305176	-0.0012207	-0.0012207	-1.2207	-0.915527	-0.610352	-0.915527	-0.915527	-0.00152588	-0.0012207	-0.000610352	0	-0.0305176	-0.0305176	0.0305176	-0.0305176	-61.0352	-0.0610352	-0.0305176	-0.0305176	-0.0305176	0
11.6	0.000305176	-0.00152588	-0.00152588	-1.2207	-0.915527	-0.610352	-0.915527	-0.610352	-0.00152588	-0.0012207	-0.000610352	0.0305176	0	-0.0305176	0	-0.0915527	-30.5176	0	0	0	-0.0305176	0.0305176
11.7	0.000305176	-0.00152588	-0.00183105	-1.52588	-0.915527	-0.610352	-0.915527	-0.610352	-0.00152588	-0.000915527	-0.000610352	0	0.0610352	-0.0305176	0	0	-61.0352	-0.0305176	-0.0305176	-0.0305176	0	-0.0305176
11.8	0.000305176	-0.00183105	-0.00183105	-1.2207	-1.2207	-0.915527	-0.915527	-0.610352	-0.00152588	-0.000915527	-0.000305176	0.0305176	0	-0.0305176	0	0.0305176	-30.5176	-0.0305176	0.0610352	0	0	0.0305176
11.9	0	-0.00183105	-0.00183105	-1.2207	-1.2207	-1.2207	-0.915527	-0.915527	-0.00152588	-0.000915527	-0.000610352	0.0305176	0.0305176	0	-0.0305176	0.0305176	61.0352	-0.0610352	0.0610352	-0.0305176	-0.0305176	0.0305176
12	0	-0.00183105	-0.00213623	-1.2207	-0.915527	-1.52588	-0.610352	-0.610352	-0.00152588	-0.000610352	-0.000610352	-0.0610352	0	-0.0305176	0.0305176	-0.0305176	-30.5176	-0.0610352	0	-0.0610352	-0.0610352	0.0610352
12.1	0	-0.00183105	-0.00213623	-1.2207	-0.915527	-1.52588	-0.610352	-0.610352	-0.00152588	-0.000610352	-0.000305176	0.0305176	-0.0305176	0	0	-0.0305176	0	-0.0305176	-0.0305176	-0.0915527	0	0.0610352
12.2	0	-0.00183105	-0.00213623	-1.2207	-0.915527	-1.52588	-0.610352	-0.610352	-0.00183105	-0.000305176	0	0	0	0.0305176	0.0305176	-0.0305176	0	0.0305176	-0.0305176	0	-0.0305176	0.0610352
12.3	0	-0.00183105	-0.00244141	-1.2207	-0.915527	-1.52588	-0.610352	-0.305176	-0.00183105	-0.000305176	0	0.0305176	0	0	-0.0305176	-0.0305176	-61.0352	-0.0305176	0.0305176	-0.0305176	0	-0.0305176
12.4	0	-0.00183105	-0.00213623	-1.2207	-0.610352	-1.2207	-0.305176	-0.305176	-0.00183105	-0.000610352	0	0	0	-0.0305176	0	0	-30.5176	-0.0305176	0.0305176	0	0.0305176	0.0305176
12.5	0	-0.00183105	-0.00183105	-0.915527	-0.610352	-1.2207	-0.305176	-0.305176	-0.00152588	-0.000915527	-0.000305176	0	0.0305176	-0.0610352	0	-0.0305176	-30.5176	-0.0610352	0.0610352	-0.0610352	-0.0610352	0
12.6	0	-0.00183105	-0.00152588	-0.915527	-0.610352	-0.915527	-0.305176	-0.305176	-0.00152588	-0.00152588	-0.000305176	0.0305176	0	-0.0305176	0	0.0305176	-30.5176	-0.0610352	0	-0.0305176	-0.0610352	0.0305176
12.7	0	-0.00183105	-0.0012207	-0.610352	-0.915527	-0.915527	-0.305176	-0.305176	-0.0012207	-0.00152588	-0.000305176	-0.0305176	0.0305176	0	0.0305176	-0.0305176	-30.5176	-0.0305176	0.0305176	-0.0610352	-0.0610352	0.0305176
12.8	0	-0.00183105	-0.0012207	-0.305176	-0.915527	-0.915527	-0.305176	-0.305176	-0.00152588	-0.00152588	-0.000305176	-0.0305176	0.0610352	0.0305176	0.0305176	0.0305176	-61.0352	-0.0610352	0.0305176	-0.0610352	0	-0.0305176
12.9	0	-0.00152588	-0.0012207	0	-0.915527	-0.915527	-0.305176	-0.610352	-0.00152588	-0.00152588	-0.000610352	0	0	-0.0305176	0	0	0	-0.0305176	-0.0305176	-0.0305176	-0.0305176	0
13	0	-0.00152588	-0.0012207	-0.305176	-1.2207	-0.915527	-0.305176	-0.305176	-0.00183105	-0.00152588	-0.000305176	-0.0305176	0	0	0	-0.0305176	0	-0.0610352	0	0	0	0.0610352
13.1	0	-0.00152588	-0.0012207	-0.305176	-1.2207	-0.915527	-0.610352	-0.305176	-0.00183105	-0.0012207	-0.000305176	-0.0305176	0	-0.0305176	0	-0.0305176	-61.0352	-0.0610352	0	0	-0.0610352	0
13.2	0	-0.00152588	-0.0012207	-0.610352	-1.2207	-0.610352	-0.610352	-0.305176	-0.00152588	-0.000915527	-0.000305176	0.0305176	0.0305176	0	0	-0.0610352	-30.5176	0	0.0305176	-0.0305176	0	0
13.3	0	-0.00152588	-0.0012207	-0.915527	-1.2207	-0.610352	-0.610352	-0.305176	-0.0012207	-0.000915527	-0.000305176	0	0	-0.0305176	0	-0.0610352	-30.5176	-0.0305176	0	-0.0610352	0.0305176	-0.0305176
13.4	0	-0.00183105	-0.000915527	-0.915527	-0.915527	-0.305176	-0.610352	-0.610352	-0.0012207	-0.000610352	-0.000305176	0	0.0610352	-0.0305176	0.0305176	-0.0305176	-30.5176	-0.0305176	0.0610352	-0.0610352	-0.0610352	-0.0305176
13.5	0	-0.00183105	-0.000915527	-0.915527	-0.305176	-0.305176	-0.610352	-0.610352	-0.0012207	-0.000610352	-0.000610352	0	0.0305176	-0.0305176	0	-0.0610352	-30.5176	-0.0305176	0.0305176	-0.0610352	-0.0915527	0
13.6	0	-0.00183105	-0.000915527	-1.2207	-0.305176	-0.305176	-0.305176	-0.305176	-0.0012207	-0.000915527	-0.000610352	0	0.0305176	0	0.0610352	-0.0305176	-30.5176	-0.0610352	0.0305176	0	-0.0305176	0
13.7	0.000305176	-0.00183105	-0.000915527	-1.2207	0	0	-0.305176	0	-0.0012207	-0.000915527	-0.000610352	0.0610352	0	-0.0305176	0.0305176	-0.0610352	-61.0352	-0.0305176	0	-0.0305176	-0.0305176	0.0305176
13.8	0.000305176	-0.00183105	-0.000915527	-1.2207	-0.305176	0	-0.610352	0	-0.0012207	-0.0012207	-0.000610352	0	0.0305176	0	0	-0.0305176	-30.5176	-0.0305176	0	-0.0610352	0	0.0915527
13.9	0.000305176	-0.00183105	-0.000915527	-1.2207	0	0	-0.610352	0	-0.000915527	-0.00152588	-0.000305176	0.0305176	0.0305176	0.0305176	0	-0.0915527	-61.0352	-0.0305176	0	-0.0610352	0.0305176	0.0305176
14	0.000305176	-0.00152588	-0.000610352	-1.2207	-0.305176	0	-0.610352	0	-0.0012207	-0.00152588	-0.000305176	0	0.0305176	0	0.0305176	-0.0610352	-61.0352	-0.0305176	0	-0.0305176	0	0
14.1	0.000305176	-0.00152588	-0.000610352	-0.915527	-0.610352	0.305176	-0.305176	0	-0.00152588	-0.0012207	-0.000305176	0.0305176	0.0305176	-0.0305176	0.0305176	-0.0305176	-61.0352	-0.0305176	0.0305176	0	-0.0305176	0
14.2	0	-0.0012207	-0.000610352	-0.610352	-0.610352	0.610352	-0.305176	0	-0.00152588	-0.00152588	-0.000305176	0.0610352	0.0610352	-0.0610352	0	-0.0305176	-61.0352	0.0305176	0	-0.0305176	-0.0610352	0.0305176
14.3	0.000305176	-0.0012207	-0.000610352	-0.610352	-0.610352	0.915527	-0.305176	0	-0.00152588	-0.00152588	-0.000610352	0.0610352	0.0610352	0	0.0305176	0	-30.5176	-0.0610352	0.0305176	-0.0305176	-0.0305176	0.0610352
14.4	0.000305176	-0.0012207	-0.000610352	-0.610352	-0.610352	0.915527	-0.305176	-0.305176	-0.00152588	-0.0012207	-0.000915527	0.0610352	0.0305176	0.0305176	0.0305176	-0.0305176	-30.5176	-0.0610352	0.0610352	-0.0610352	0.0305176	0.0305176
14.5	0.000305176	-0.00152588	-0.000915527	-0.610352	-0.610352	0.610352	-0.305176	-0.610352	-0.00152588	-0.0012207	-0.0012207	0.0305176	0.0610352	0.0305176	0	0	-30.5176	-0.0305176	0.0305176	-0.0915527	0	0.0305176
[truncated: 9,857 more rows]

## Sheet: I271A-exp3
CsNa
[truncated: 10,003 more rows]

## Sheet: I271A-exp4
CsNa
[truncated: 10,003 more rows]

## Sheet: I271A-exp5
CsNa
[truncated: 10,003 more rows]
