# Supplementary material for: Differential ion dehydration energetics explains selectivity in the non-canonical lysosomal K+ channel TMEM175
Source: eLife. 2022 May 24;11:e75122. doi: 10.7554/eLife.75122 (PMC9129878; doi:10.7554/eLife.75122)
Supplement: Figure 5—source data 2. [file elife-75122-fig5-data2.zip › raw-data-Figure5_2/raw-data-Figure5-S3-I46A-4AP.xlsx]

## Sheet: I46A-exp1
CsNa
﻿Time (ms)	Im_scaled (nA)	Im_scaled (nA)	Im_scaled (nA)	Im_scaled (nA)	Im_scaled (pA)	Im_scaled (pA)	Im_scaled (pA)	Im_scaled (nA)	Im_scaled (nA)	Im_scaled (nA)	Im_scaled (nA)	10_Vm (mV)	10_Vm (mV)	10_Vm (mV)	10_Vm (mV)	10_Vm (mV)	10_Vm (µV)	10_Vm (mV)	10_Vm (mV)	10_Vm (mV)	10_Vm (mV)	10_Vm (mV)
0.1	0.0109863	0.0247192	0.022583	0.0262451	22.8882	21.3623	18.0054	0.0228882	0.020752	0.0183105	0.0201416	-0.12207	0	-0.0305176	-0.0305176	0	0	-0.0610352	-0.0915527	-0.0305176	0.0305176	0.0305176
0.2	0.0109863	0.0250244	0.0228882	0.0259399	22.8882	21.0571	17.7002	0.0228882	0.020752	0.0183105	0.0204468	-0.0610352	0.0305176	0	-0.0610352	0.0305176	0	-0.0610352	-0.0610352	-0.0305176	-0.0305176	0.0305176
0.3	0.0109863	0.0250244	0.022583	0.0259399	22.583	21.0571	17.7002	0.022583	0.0204468	0.0183105	0.0210571	-0.0305176	0	0	-0.0610352	-0.0610352	-61.0352	-0.0305176	-0.0305176	-0.0305176	0.0305176	0
0.4	0.0106812	0.0250244	0.022583	0.0256348	22.583	21.0571	18.0054	0.0222778	0.0204468	0.0186157	0.0210571	-0.0610352	0	0	-0.0305176	0	30.5176	-0.0610352	0	-0.0305176	-0.0305176	-0.0305176
0.5	0.0106812	0.0247192	0.022583	0.0253296	22.583	20.752	18.6157	0.0222778	0.0204468	0.0192261	0.0213623	-0.0305176	-0.0305176	0.0305176	-0.0305176	0.0305176	-30.5176	-0.0610352	0	-0.0305176	0.0305176	0.0305176
0.6	0.0106812	0.0244141	0.022583	0.0253296	22.8882	20.752	18.9209	0.0222778	0.020752	0.0195312	0.0216675	-0.0305176	0.0305176	0	0	-0.0305176	-30.5176	-0.0305176	0.0305176	0.0305176	0.0305176	-0.0305176
0.7	0.0106812	0.0247192	0.0222778	0.0250244	22.583	20.752	19.5313	0.0222778	0.020752	0.0195312	0.0213623	0	0	0.0305176	-0.0305176	0	0	-0.0305176	0	0	0.0305176	0.0305176
0.8	0.0106812	0.0247192	0.0219727	0.0247192	22.583	20.752	20.1416	0.0222778	0.0210571	0.0198364	0.0201416	-0.0305176	0.0305176	-0.0305176	-0.0610352	-0.0305176	0	-0.0610352	-0.0305176	0.0305176	0.0305176	0
0.9	0.0106812	0.0250244	0.0216675	0.0244141	22.583	20.4468	20.1416	0.0222778	0.0210571	0.0201416	0.0195312	0	0.0305176	0	-0.0305176	-0.0305176	0	-0.0305176	-0.0610352	0	0.0305176	0.0305176
1	0.0106812	0.0250244	0.0216675	0.0244141	21.9727	20.4468	20.1416	0.0216675	0.0213623	0.0201416	0.0195312	-0.0305176	0	0	-0.0305176	0	0	-0.0610352	-0.0610352	0	0	0.0305176
1.1	0.0106812	0.0244141	0.0216675	0.0247192	21.6675	20.4468	20.1416	0.0213623	0.0213623	0.0201416	0.0198364	-0.0915527	0.0305176	0.0305176	-0.0610352	0.0305176	-30.5176	-0.0610352	-0.0305176	0	-0.0610352	0
1.2	0.0106812	0.0241089	0.0219727	0.0247192	21.6675	20.4468	19.8364	0.0210571	0.0210571	0.0195312	0.0201416	-0.0610352	0	0	-0.0610352	0.0305176	0	-0.0610352	-0.0610352	0	0.0305176	-0.0305176
1.3	0.0109863	0.0241089	0.0219727	0.0250244	21.9727	20.4468	19.5313	0.0213623	0.020752	0.0192261	0.0204468	-0.0305176	-0.0305176	-0.0305176	-0.0610352	0	0	-0.0305176	-0.0305176	-0.0305176	0.0305176	-0.0305176
1.4	0.0109863	0.0244141	0.0222778	0.0253296	22.2778	20.4468	19.2261	0.0219727	0.0204468	0.0189209	0.0204468	0	0.0305176	0.0305176	-0.0305176	0	30.5176	-0.0305176	-0.0610352	0	0.0305176	0
1.5	0.0109863	0.0250244	0.0222778	0.0256348	22.583	20.1416	18.9209	0.022583	0.0204468	0.0192261	0.0201416	0	-0.0305176	-0.0305176	-0.0305176	-0.0305176	30.5176	-0.0305176	-0.0610352	0.0305176	0	0
1.6	0.0106812	0.0253296	0.0219727	0.0259399	22.2778	20.1416	18.9209	0.0228882	0.020752	0.0195312	0.0201416	-0.0305176	0	0	-0.0305176	0	0	-0.0610352	-0.0305176	0.0305176	0	0.0305176
1.7	0.0106812	0.0256348	0.0222778	0.0256348	21.9727	20.1416	19.2261	0.0222778	0.0210571	0.0201416	0.0201416	-0.0915527	0.0305176	0.0305176	-0.0610352	0	-30.5176	-0.0305176	-0.0305176	0.0305176	0	0.0305176
1.8	0.0109863	0.0253296	0.022583	0.0250244	21.6675	19.8364	19.5313	0.0219727	0.0213623	0.0204468	0.0204468	-0.0305176	0.0305176	0	-0.0610352	0	0	-0.0610352	-0.0915527	0.0305176	0	0
1.9	0.0112915	0.0250244	0.0228882	0.0247192	21.6675	19.8364	19.8364	0.0213623	0.0213623	0.0201416	0.020752	-0.0610352	0.0610352	-0.0305176	-0.0915527	-0.0305176	0	-0.0305176	-0.0610352	0.0305176	0	-0.0610352
2	0.0112915	0.0247192	0.022583	0.0244141	21.6675	20.1416	19.8364	0.0213623	0.0210571	0.0198364	0.0213623	-0.0915527	0.0305176	0	-0.0305176	0	0	-0.0610352	-0.0915527	-0.0305176	-0.0305176	0
2.1	0.0115967	0.0247192	0.0222778	0.0238037	21.9727	20.4468	19.5313	0.0216675	0.0204468	0.0198364	0.0216675	-0.0305176	-0.0305176	0.0305176	-0.0305176	0.0305176	30.5176	-0.0610352	-0.0305176	0	-0.0305176	0
2.2	0.0115967	0.0250244	0.0222778	0.0234985	22.2778	20.4468	19.2261	0.0219727	0.0201416	0.0201416	0.0216675	-0.0305176	-0.0305176	0	0	0	0	-0.0610352	-0.0305176	0.0305176	-0.0305176	0
2.3	0.0112915	0.0253296	0.0219727	0.0238037	22.583	20.752	19.2261	0.0222778	0.0198364	0.0201416	0.0210571	-0.0610352	-0.0305176	0	-0.0305176	0	0	-0.0305176	-0.0305176	-0.0305176	0.0305176	-0.0610352
2.4	0.0109863	0.0253296	0.0213623	0.0238037	22.8882	20.752	19.5313	0.022583	0.0201416	0.0204468	0.0204468	-0.0305176	0	0.0305176	-0.0305176	-0.0305176	30.5176	-0.0305176	-0.0305176	0	0.0305176	0
2.5	0.0106812	0.0250244	0.0210571	0.0241089	23.1934	21.0571	19.5313	0.022583	0.0204468	0.0204468	0.0198364	-0.0305176	0.0610352	-0.0305176	-0.0610352	-0.0305176	0	-0.0305176	-0.0915527	0.0305176	0	0.0305176
2.6	0.010376	0.0247192	0.0210571	0.0247192	23.1934	21.0571	19.5313	0.0222778	0.0204468	0.0201416	0.0198364	-0.0305176	0.0305176	0	-0.0305176	-0.0610352	-30.5176	0	-0.0610352	0.0305176	0	0.0305176
2.7	0.010376	0.0247192	0.0210571	0.0250244	23.1934	21.3623	19.2261	0.0219727	0.0204468	0.0204468	0.0195312	-0.0610352	0.0305176	0	-0.0305176	-0.0305176	0	-0.0305176	-0.0610352	0.0610352	-0.0305176	0.0610352
2.8	0.0100708	0.0244141	0.0213623	0.0250244	23.1934	21.3623	18.9209	0.0216675	0.0204468	0.0204468	0.0198364	-0.0610352	0.0305176	0.0305176	0.0305176	0	0	-0.0305176	0	0	0	0.0305176
2.9	0.010376	0.0241089	0.0219727	0.0250244	23.1934	21.6675	18.6157	0.0210571	0.0204468	0.0204468	0.0198364	-0.0305176	0.0305176	0	-0.0305176	0	30.5176	-0.0610352	-0.0305176	0	-0.0305176	-0.0305176
3	0.0100708	0.0238037	0.0222778	0.0250244	22.8882	21.6675	18.9209	0.020752	0.0204468	0.0204468	0.0201416	-0.0610352	-0.0305176	0	-0.0305176	-0.0305176	30.5176	-0.0305176	-0.0305176	-0.0610352	0	-0.0610352
3.1	0.0100708	0.0241089	0.0222778	0.0250244	22.583	21.6675	18.9209	0.0204468	0.020752	0.0204468	0.0204468	-0.0305176	0.0305176	0.0915527	0	0	0	-0.0305176	-0.0915527	0.0305176	0	-0.0610352
3.2	0.0100708	0.0247192	0.0219727	0.0256348	22.583	21.6675	19.2261	0.0201416	0.020752	0.0201416	0.0204468	-0.0610352	0	0.0305176	-0.0305176	-0.0305176	-30.5176	-0.0305176	0	0.0305176	0.0305176	-0.0305176
3.3	0.010376	0.0250244	0.0216675	0.0259399	22.583	21.6675	19.5313	0.0204468	0.020752	0.0198364	0.020752	0	0	0.0305176	0.0305176	-0.0305176	0	-0.0305176	-0.0305176	0.0305176	0	0.0305176
3.4	0.010376	0.0253296	0.0216675	0.0262451	22.2778	21.3623	20.1416	0.020752	0.020752	0.0195312	0.0213623	-0.0305176	0.0305176	0	0	-0.0305176	0	0	-0.0305176	-0.0305176	0.0305176	0
3.5	0.0106812	0.0253296	0.0216675	0.0262451	21.9727	20.752	20.752	0.0213623	0.0204468	0.0195312	0.0216675	-0.0610352	0	-0.0610352	-0.0305176	0	0	-0.0305176	-0.0305176	0	-0.0305176	0
3.6	0.0106812	0.0253296	0.0216675	0.0256348	21.6675	20.752	21.0571	0.0213623	0.020752	0.0198364	0.0213623	-0.0610352	0	0	-0.0610352	0.0305176	0	-0.0610352	-0.0610352	-0.0305176	0	0
3.7	0.0106812	0.0250244	0.0216675	0.0253296	21.6675	20.4468	21.0571	0.0210571	0.0210571	0.0201416	0.0210571	-0.0610352	0.0305176	0.0305176	-0.0305176	0	-61.0352	-0.0610352	-0.0305176	0	-0.0305176	-0.0305176
3.8	0.0106812	0.0250244	0.0219727	0.0250244	21.3623	20.4468	20.752	0.0204468	0.0210571	0.0201416	0.0210571	-0.0610352	-0.0305176	0	-0.0305176	-0.0305176	-30.5176	-0.0305176	-0.0305176	-0.0305176	0	-0.0305176
3.9	0.0109863	0.0250244	0.0222778	0.0253296	21.3623	20.752	20.4468	0.0201416	0.0213623	0.0201416	0.020752	-0.0610352	-0.0305176	0.0305176	0.0305176	-0.0305176	30.5176	-0.0305176	0	-0.0305176	0.0305176	0.0305176
4	0.0112915	0.0253296	0.022583	0.0253296	21.6675	21.0571	19.8364	0.0201416	0.0213623	0.0198364	0.020752	-0.0305176	-0.0610352	0	0	0	-30.5176	-0.0305176	0.0305176	0	0.0610352	0
4.1	0.0112915	0.0250244	0.022583	0.0253296	21.9727	21.3623	19.5313	0.0201416	0.0213623	0.0198364	0.0204468	0	0	0	-0.0305176	-0.0610352	-30.5176	-0.0610352	0	0	0.0610352	0
4.2	0.0106812	0.0247192	0.022583	0.0253296	21.9727	21.3623	19.5313	0.0204468	0.0210571	0.0201416	0.0201416	-0.0610352	0	0	-0.0305176	-0.0305176	-30.5176	-0.0305176	0	-0.0305176	0	0.0305176
4.3	0.010376	0.0247192	0.022583	0.0256348	21.6675	21.3623	19.8364	0.0216675	0.0213623	0.0204468	0.0201416	-0.0305176	0	-0.0610352	0	0	-30.5176	-0.0610352	-0.0915527	-0.0305176	0.0305176	0
4.4	0.010376	0.0247192	0.022583	0.0259399	21.6675	21.9727	20.1416	0.0228882	0.0216675	0.0210571	0.020752	-0.0305176	-0.0305176	-0.0305176	0.0305176	-0.0305176	-30.5176	-0.0305176	-0.0305176	0	0	0.0305176
4.5	0.0100708	0.0247192	0.0219727	0.0259399	21.3623	21.9727	20.1416	0.0234985	0.0219727	0.0216675	0.0213623	-0.0305176	-0.0610352	-0.0305176	-0.0305176	0	-30.5176	-0.0915527	0	-0.0610352	0	0
4.6	0.00915527	0.0244141	0.0210571	0.0256348	21.0571	21.6675	19.8364	0.0231934	0.0219727	0.0216675	0.0210571	0	-0.0305176	0	-0.0305176	0.0305176	-61.0352	-0.0610352	-0.0305176	0	0	-0.0305176
4.7	0.0088501	0.0241089	0.020752	0.0250244	20.4468	21.3623	19.8364	0.0222778	0.0216675	0.0213623	0.0204468	-0.0305176	-0.0305176	-0.0305176	-0.0305176	-0.0305176	0	0	0	-0.0305176	0	-0.0610352
4.8	0.00854492	0.0244141	0.020752	0.0250244	20.4468	21.0571	19.8364	0.0210571	0.0213623	0.020752	0.0198364	0	-0.0610352	0.0305176	0	0	-30.5176	-0.0305176	0.0305176	-0.0305176	0.0305176	-0.0610352
4.9	0.00854492	0.0247192	0.0210571	0.0250244	21.0571	21.0571	19.8364	0.0201416	0.0213623	0.0204468	0.0195312	-0.0305176	-0.0305176	0	0	0	-30.5176	-0.0305176	0.0305176	-0.0610352	0.0305176	-0.0610352
5	0.0088501	0.0253296	0.0210571	0.0250244	21.3623	21.0571	19.8364	0.0195312	0.0210571	0.0201416	0.0198364	0.0305176	0.0305176	-0.0610352	-0.0305176	-0.0305176	-30.5176	0	0	0.0305176	0	-0.0305176
5.1	0.00946045	0.0253296	0.0210571	0.0250244	21.9727	21.0571	19.5313	0.0192261	0.0210571	0.0198364	0.0204468	0	0	-0.0610352	0.0305176	-0.0305176	-30.5176	0	-0.0305176	0	0	0
5.2	0.010376	0.0250244	0.0213623	0.0250244	22.2778	20.752	19.8364	0.0195312	0.020752	0.0198364	0.020752	0	0.0305176	-0.0305176	-0.0305176	0	-30.5176	-0.0610352	-0.0305176	0	-0.0305176	0
5.3	0.0109863	0.0250244	0.0216675	0.0247192	21.9727	20.752	19.8364	0.0195312	0.0204468	0.0204468	0.020752	-0.0610352	-0.0305176	-0.0305176	-0.0305176	0.0305176	-61.0352	-0.0305176	0	0	-0.0610352	0
5.4	0.0112915	0.0247192	0.0219727	0.0250244	21.6675	20.752	20.1416	0.0198364	0.0198364	0.020752	0.0204468	0	-0.0610352	-0.0305176	-0.0610352	-0.0305176	0	0	0	-0.0305176	-0.0610352	0
5.5	0.0112915	0.0247192	0.0222778	0.0253296	21.3623	21.0571	20.1416	0.0198364	0.0198364	0.0210571	0.0201416	-0.0610352	-0.0305176	0	-0.0305176	0	0	-0.0305176	0.0305176	-0.0305176	0	-0.0610352
5.6	0.0109863	0.0250244	0.0222778	0.0253296	21.0571	21.0571	20.1416	0.0201416	0.0201416	0.020752	0.0204468	-0.0610352	-0.0305176	0	0	0.0305176	-30.5176	-0.0305176	0.0305176	-0.0305176	0	-0.0610352
5.7	0.0106812	0.0250244	0.0222778	0.0253296	21.0571	20.752	20.1416	0.0204468	0.0204468	0.0204468	0.020752	0	-0.0305176	-0.0610352	-0.0305176	0	-30.5176	0	0	-0.0305176	-0.0305176	-0.0305176
5.8	0.0100708	0.0253296	0.0219727	0.0253296	21.3623	20.752	20.1416	0.0204468	0.0204468	0.0198364	0.0210571	0	-0.0610352	-0.0305176	0	-0.0305176	30.5176	-0.0305176	-0.0610352	0	-0.0305176	-0.0305176
5.9	0.00976562	0.0253296	0.0216675	0.0250244	21.3623	20.4468	20.1416	0.0204468	0.0204468	0.0192261	0.020752	0	0	-0.0915527	0	0	-30.5176	0	0	-0.0305176	-0.0305176	0
6	0.00976562	0.0250244	0.0216675	0.0250244	21.3623	20.4468	20.1416	0.0204468	0.0204468	0.0189209	0.0204468	0.0305176	0	-0.0305176	-0.0305176	0	-30.5176	-0.0305176	-0.0305176	0.0305176	-0.0305176	0
6.1	0.00976562	0.0250244	0.0216675	0.0253296	21.3623	20.4468	20.1416	0.0204468	0.020752	0.0186157	0.0204468	0	-0.0305176	-0.0305176	-0.0610352	-0.0305176	-30.5176	0	-0.0305176	0	-0.0305176	0
6.2	0.00976562	0.0250244	0.0216675	0.0256348	21.0571	20.4468	19.8364	0.0204468	0.0210571	0.0189209	0.0204468	-0.0305176	-0.0305176	-0.0610352	-0.0305176	-0.0305176	0	-0.0305176	0.0305176	-0.0305176	-0.0305176	-0.0305176
6.3	0.00976562	0.0250244	0.0216675	0.0256348	21.0571	20.4468	19.8364	0.0204468	0.020752	0.0192261	0.0204468	-0.0305176	0	-0.0305176	-0.0305176	0	30.5176	0	0.0305176	-0.0305176	-0.0610352	-0.0305176
6.4	0.00946045	0.0247192	0.0219727	0.0253296	21.0571	20.1416	19.8364	0.0204468	0.0204468	0.0198364	0.020752	-0.0305176	-0.0305176	0	0	-0.0305176	30.5176	-0.0305176	-0.0305176	-0.0305176	-0.0305176	-0.0305176
6.5	0.00915527	0.0241089	0.0219727	0.0250244	21.0571	20.1416	20.1416	0.0204468	0.0201416	0.0201416	0.0204468	-0.0305176	0	-0.0305176	0	-0.0305176	30.5176	0.0305176	-0.0305176	-0.0305176	-0.0305176	-0.0610352
6.6	0.00915527	0.0238037	0.0219727	0.0250244	20.752	20.4468	20.4468	0.0204468	0.0198364	0.0198364	0.020752	0.0610352	-0.0610352	0	0	-0.0305176	0	0.0305176	-0.0305176	0	-0.0305176	0
6.7	0.00946045	0.0241089	0.0216675	0.0256348	20.752	21.0571	20.752	0.0204468	0.0198364	0.0195312	0.020752	0	0	0	0	-0.0305176	0	0	-0.0305176	0.0305176	-0.0305176	0
6.8	0.0100708	0.0247192	0.0213623	0.0259399	20.752	21.3623	20.752	0.0204468	0.0201416	0.0195312	0.0210571	0	0.0305176	0	-0.0305176	-0.0305176	-30.5176	0.0305176	0	-0.0305176	0	0
6.9	0.010376	0.0253296	0.0213623	0.0259399	21.0571	21.0571	20.4468	0.0201416	0.0201416	0.0195312	0.0213623	0.0305176	-0.0305176	0.0305176	0	-0.0305176	0	0	-0.0610352	-0.0305176	-0.0610352	-0.0305176
7	0.010376	0.0256348	0.0216675	0.0256348	21.3623	20.752	20.1416	0.0201416	0.0201416	0.0192261	0.0210571	-0.0610352	0.0305176	-0.0305176	-0.0610352	0	-30.5176	-0.0305176	0	-0.0305176	-0.0305176	-0.0610352
7.1	0.010376	0.0259399	0.0219727	0.0253296	21.6675	20.4468	19.8364	0.0201416	0.0204468	0.0195312	0.020752	-0.0305176	-0.0305176	-0.0305176	-0.0305176	0	0	0.0305176	0	-0.0305176	-0.0610352	-0.0610352
7.2	0.0100708	0.0259399	0.0219727	0.0253296	21.6675	20.4468	19.5313	0.0201416	0.0201416	0.0198364	0.0204468	0	-0.0610352	0	0	-0.0305176	0	-0.0305176	0	-0.0305176	-0.0305176	-0.0305176
7.3	0.0100708	0.0256348	0.0222778	0.0253296	21.6675	20.752	19.2261	0.0204468	0.0201416	0.0198364	0.0201416	-0.0305176	-0.0305176	-0.0305176	0	0	0	0.0305176	0.0305176	-0.0610352	-0.0305176	-0.0305176
7.4	0.0100708	0.0256348	0.0219727	0.0253296	21.6675	20.752	19.2261	0.0204468	0.0201416	0.0201416	0.0198364	0	-0.0610352	-0.0305176	0	-0.0305176	0	0.0305176	0	-0.0305176	-0.0305176	-0.0305176
7.5	0.010376	0.0253296	0.0216675	0.0256348	21.6675	20.752	19.2261	0.020752	0.0204468	0.0198364	0.0195312	0	0	-0.0305176	0	-0.0610352	-30.5176	0.0305176	0.0915527	0	-0.0610352	-0.0305176
7.6	0.0106812	0.0250244	0.0216675	0.0259399	21.3623	20.752	19.5313	0.020752	0.020752	0.0195312	0.0195312	0.0305176	-0.0610352	-0.0305176	0	-0.0305176	-30.5176	0.0305176	-0.0305176	0	0	0
7.7	0.0106812	0.0253296	0.0216675	0.0259399	21.6675	20.752	19.5313	0.020752	0.0213623	0.0189209	0.0192261	-0.0305176	-0.0305176	-0.0915527	-0.0305176	-0.0610352	0	0	-0.0305176	-0.0305176	0	-0.0305176
7.8	0.010376	0.0250244	0.0216675	0.0250244	21.9727	20.4468	19.5313	0.0204468	0.0213623	0.0186157	0.0192261	0	-0.0610352	-0.0610352	-0.0305176	0	-30.5176	0	0	0.0305176	-0.0305176	0
7.9	0.010376	0.0250244	0.0216675	0.0244141	22.2778	20.4468	19.5313	0.0204468	0.0210571	0.0183105	0.0189209	0	0	-0.0305176	0	0.0305176	-30.5176	0	0	-0.0610352	-0.0305176	-0.0610352
8	0.010376	0.0250244	0.0219727	0.0238037	21.9727	20.4468	19.5313	0.020752	0.020752	0.0183105	0.0186157	0	-0.0610352	0	-0.0305176	0	30.5176	0.0305176	0	-0.0305176	-0.0305176	0
8.1	0.010376	0.0247192	0.0222778	0.0234985	21.6675	20.4468	19.5313	0.0201416	0.020752	0.0186157	0.0183105	0	-0.0305176	-0.0305176	0	0.0610352	-61.0352	-0.0305176	0.0305176	-0.0305176	-0.0305176	-0.0305176
8.2	0.010376	0.0247192	0.0222778	0.0241089	21.6675	21.0571	19.8364	0.0198364	0.020752	0.0186157	0.0180054	0.0305176	-0.0915527	0	-0.0305176	-0.0305176	0	0.0305176	0	-0.0305176	-0.0305176	-0.0610352
8.3	0.010376	0.0250244	0.022583	0.0244141	21.6675	21.3623	20.1416	0.0201416	0.0210571	0.0192261	0.0183105	0.0305176	-0.0610352	-0.0305176	0.0305176	-0.0610352	-30.5176	-0.0305176	0	-0.0305176	-0.0305176	-0.0305176
8.4	0.00976562	0.0250244	0.022583	0.0247192	21.9727	21.6675	20.1416	0.0201416	0.0210571	0.0195312	0.0189209	0.0305176	-0.0305176	-0.0305176	0	-0.0305176	-30.5176	0.0305176	0.0610352	-0.0305176	0	0
8.5	0.00946045	0.0253296	0.022583	0.0247192	22.2778	21.6675	20.1416	0.0204468	0.020752	0.0195312	0.0192261	-0.0305176	-0.0305176	-0.0305176	-0.0305176	-0.0305176	-61.0352	0	0.0305176	0	0	-0.0305176
8.6	0.00915527	0.0253296	0.022583	0.0247192	22.2778	21.3623	20.1416	0.0204468	0.020752	0.0195312	0.0195312	0.0610352	-0.0305176	-0.0610352	-0.0305176	0	-30.5176	0	0	-0.0305176	0	0
8.7	0.0088501	0.0253296	0.0222778	0.0247192	21.9727	20.752	20.4468	0.0204468	0.020752	0.0192261	0.0195312	0	-0.0305176	-0.0305176	-0.0305176	0	-30.5176	-0.0305176	-0.0305176	0	0	-0.0305176
8.8	0.00915527	0.0250244	0.0219727	0.0247192	21.6675	20.4468	20.4468	0.0204468	0.020752	0.0192261	0.0195312	-0.0610352	-0.0610352	0	0.0305176	0	-61.0352	0	-0.0305176	-0.0305176	-0.0610352	-0.0305176
8.9	0.00946045	0.0253296	0.0219727	0.0244141	21.3623	20.4468	20.1416	0.020752	0.020752	0.0192261	0.0195312	0	-0.0305176	0	0.0305176	-0.0305176	-61.0352	-0.0305176	0.0305176	-0.0610352	0	-0.0610352
9	0.00976562	0.0253296	0.0216675	0.0241089	21.0571	20.752	19.5313	0.020752	0.020752	0.0192261	0.0192261	0.0610352	-0.0610352	-0.0305176	-0.0305176	0	0	0.0305176	0.0305176	-0.0915527	-0.0305176	-0.0610352
9.1	0.0100708	0.0253296	0.0219727	0.0241089	20.752	20.752	19.5313	0.020752	0.020752	0.0189209	0.0192261	0	-0.0305176	0	0.0610352	-0.0305176	-30.5176	0	-0.0305176	0	0	-0.0610352
9.2	0.010376	0.0250244	0.0219727	0.0241089	21.0571	20.752	19.8364	0.020752	0.0210571	0.0189209	0.0192261	0	-0.0610352	-0.0610352	0.0305176	0.0305176	-61.0352	0	0.0305176	-0.0610352	0	0
9.3	0.010376	0.0250244	0.0219727	0.0241089	21.0571	20.1416	20.1416	0.0210571	0.0213623	0.0189209	0.0189209	0.0305176	-0.0305176	-0.0305176	0.0305176	0	-61.0352	0	0.0305176	0	-0.0305176	-0.0305176
9.4	0.0106812	0.0250244	0.0219727	0.0241089	21.0571	20.1416	20.4468	0.0213623	0.0213623	0.0189209	0.0189209	0.0305176	-0.0610352	-0.0305176	0.0305176	0	-61.0352	-0.0305176	0.0610352	-0.0305176	0	-0.0305176
9.5	0.0106812	0.0250244	0.0219727	0.0244141	21.0571	20.1416	20.752	0.0213623	0.0213623	0.0192261	0.0192261	0.0305176	-0.0610352	-0.0305176	0	0.0305176	-61.0352	-0.0305176	0	-0.0305176	-0.0305176	-0.0305176
9.6	0.010376	0.0247192	0.0219727	0.0247192	21.0571	20.4468	20.752	0.0216675	0.0213623	0.0195312	0.0195312	0	-0.0305176	-0.0610352	0	-0.0305176	0	0	-0.0305176	0	0	-0.0305176
9.7	0.010376	0.0241089	0.0219727	0.0250244	21.0571	20.752	20.752	0.0216675	0.0210571	0.0195312	0.0198364	0	-0.0305176	-0.0305176	0	-0.0305176	-30.5176	0.0305176	-0.0305176	-0.0610352	-0.0610352	-0.0610352
9.8	0.010376	0.0234985	0.0219727	0.0253296	21.0571	21.0571	20.4468	0.0219727	0.020752	0.0198364	0.0201416	0	-0.0305176	0	0.0305176	-0.0305176	-61.0352	-0.0305176	0.0305176	-0.0305176	-0.0610352	-0.0610352
9.9	0.0100708	0.0234985	0.0216675	0.0256348	21.0571	21.0571	19.5313	0.0222778	0.0201416	0.0201416	0.0201416	0.0305176	-0.0915527	0	0.0610352	-0.0610352	-30.5176	0.0305176	0.0305176	-0.0305176	-0.0610352	-0.0305176
10	0.00976562	0.0234985	0.0216675	0.0259399	20.752	20.752	19.2261	0.0219727	0.0195312	0.0204468	0.0201416	0.0610352	-0.0915527	0	0.0610352	-0.0305176	-61.0352	0.0305176	0	-0.0610352	-0.0305176	-0.0305176
10.1	0.00976562	0.0234985	0.0216675	0.0259399	20.752	20.4468	18.9209	0.0213623	0.0192261	0.0204468	0.0201416	0.0610352	-0.0915527	-0.0305176	0	-0.0610352	-30.5176	0	0.0305176	-0.0305176	0	0
10.2	0.00976562	0.0238037	0.0216675	0.0256348	21.0571	19.8364	18.9209	0.020752	0.0195312	0.0204468	0.0198364	0.0305176	-0.0305176	-0.0610352	0	-0.0305176	-30.5176	0.0305176	-0.0610352	-0.0610352	-0.0305176	0
10.3	0.00976562	0.0238037	0.0216675	0.0250244	21.3623	19.5313	19.2261	0.0204468	0.0201416	0.0201416	0.0198364	0	-0.0305176	0	0	-0.0305176	-61.0352	0	0	0	0	-0.0305176
10.4	0.00976562	0.0241089	0.0213623	0.0244141	21.9727	19.5313	19.2261	0.0204468	0.0204468	0.0195312	0.0198364	0	0	0	-0.0305176	-0.0305176	-30.5176	-0.0305176	0	-0.0610352	-0.0610352	0
10.5	0.00976562	0.0241089	0.0210571	0.0241089	22.2778	19.8364	19.2261	0.020752	0.0210571	0.0189209	0.0198364	0	-0.0305176	0.0305176	0	-0.0610352	-30.5176	-0.0305176	0.0305176	-0.0305176	-0.0305176	-0.0305176
10.6	0.00976562	0.0241089	0.0213623	0.0241089	22.2778	20.1416	19.2261	0.0213623	0.0210571	0.0189209	0.0198364	0.0305176	-0.0610352	0.0305176	0.0305176	0	30.5176	0	0	-0.0610352	-0.0305176	-0.0305176
10.7	0.00976562	0.0241089	0.0219727	0.0238037	21.9727	20.752	19.5313	0.0219727	0.020752	0.0192261	0.0198364	0	-0.0305176	0	0	0	-30.5176	0.0305176	0	-0.0610352	-0.0305176	-0.0305176
10.8	0.00976562	0.0241089	0.0222778	0.0238037	21.9727	21.0571	20.1416	0.0222778	0.020752	0.0195312	0.0192261	0	-0.0305176	-0.0305176	0	-0.0610352	-30.5176	0.0305176	0.0305176	-0.0610352	-0.0305176	-0.0610352
10.9	0.0100708	0.0241089	0.0222778	0.0238037	21.6675	21.0571	20.4468	0.0222778	0.0204468	0.0201416	0.0189209	0.0305176	-0.0305176	-0.0305176	0.0305176	-0.0915527	-30.5176	0.0305176	0	-0.0305176	-0.0610352	0
11	0.0100708	0.0241089	0.022583	0.0238037	21.3623	21.0571	21.0571	0.0219727	0.0204468	0.0204468	0.0186157	-0.0305176	-0.0610352	-0.0610352	0.0305176	-0.0610352	-61.0352	0	0	0.0305176	-0.0305176	0
11.1	0.0100708	0.0238037	0.022583	0.0241089	20.752	20.752	21.3623	0.0216675	0.0204468	0.0204468	0.0186157	-0.0305176	0	-0.0305176	0.0610352	-0.0305176	-30.5176	0	0.0305176	-0.0305176	0	-0.0305176
11.2	0.0100708	0.0238037	0.0222778	0.0238037	20.1416	20.752	21.3623	0.0216675	0.020752	0.0204468	0.0186157	0	0	0	-0.0305176	0	-30.5176	0	0.0305176	-0.0610352	-0.0305176	-0.0610352
11.3	0.00976562	0.0238037	0.0222778	0.0238037	19.8364	20.752	21.3623	0.0216675	0.020752	0.0198364	0.0189209	-0.0305176	0	0	-0.0610352	-0.0610352	0	-0.0305176	0.0305176	-0.0305176	-0.0305176	-0.0610352
11.4	0.00976562	0.0238037	0.022583	0.0234985	19.8364	21.0571	21.3623	0.0216675	0.020752	0.0192261	0.0195312	-0.0610352	-0.0610352	0	0.0305176	-0.0305176	0	-0.0305176	-0.0305176	-0.0610352	-0.0305176	-0.0305176
11.5	0.0100708	0.0234985	0.022583	0.0238037	19.8364	21.6675	21.0571	0.0219727	0.020752	0.0189209	0.0201416	-0.0305176	-0.0610352	0	0.0305176	0	0	0.0305176	0.0305176	-0.0610352	-0.0305176	-0.0610352
11.6	0.0100708	0.0231934	0.022583	0.0244141	20.1416	21.9727	20.752	0.0219727	0.020752	0.0186157	0.0204468	0	0	-0.0610352	0.0305176	-0.0305176	0	0.0305176	0.0305176	-0.0305176	0	-0.0610352
11.7	0.0100708	0.0228882	0.0222778	0.0247192	20.4468	22.2778	20.4468	0.0219727	0.0210571	0.0186157	0.0204468	0	-0.0305176	-0.0305176	0.0305176	-0.0610352	0	0	0.0610352	-0.0610352	-0.0305176	-0.0305176
11.8	0.0100708	0.0231934	0.0216675	0.0247192	20.4468	21.9727	19.8364	0.0216675	0.0210571	0.0186157	0.0198364	0	-0.0610352	-0.0305176	0	-0.0610352	-30.5176	-0.0305176	0.0305176	-0.0305176	0	0
11.9	0.010376	0.0234985	0.0216675	0.0247192	20.4468	21.6675	19.8364	0.0213623	0.0210571	0.0189209	0.0195312	0	-0.0610352	0	-0.0305176	-0.0305176	0	-0.0305176	0	-0.0305176	0	0
12	0.0106812	0.0238037	0.0213623	0.0247192	20.4468	21.3623	19.8364	0.0210571	0.0210571	0.0189209	0.0195312	0	0.0305176	0	0	0	-30.5176	0	-0.0305176	0	0	-0.0305176
12.1	0.0109863	0.0241089	0.0213623	0.0250244	20.752	21.3623	19.5313	0.0213623	0.0213623	0.0192261	0.0195312	0	0	-0.0305176	0	0.0610352	-30.5176	0	0	-0.0610352	0	-0.0305176
12.2	0.0109863	0.0244141	0.0213623	0.0250244	21.3623	21.3623	19.5313	0.0216675	0.0219727	0.0195312	0.0198364	-0.0305176	0	-0.0305176	0.0305176	0	-30.5176	0	-0.0305176	-0.0610352	-0.0305176	-0.0305176
12.3	0.0112915	0.0244141	0.0210571	0.0250244	21.6675	21.0571	19.5313	0.0216675	0.0222778	0.0198364	0.0201416	-0.0305176	-0.0305176	0.0610352	0	0.0305176	-30.5176	-0.0305176	0.0305176	-0.0305176	-0.0305176	-0.0305176
12.4	0.0112915	0.0244141	0.0204468	0.0247192	21.3623	20.752	19.5313	0.0213623	0.0222778	0.0201416	0.0204468	0.0305176	-0.0610352	0.0305176	0	0	-30.5176	0	0	0	0	-0.0305176
12.5	0.0112915	0.0244141	0.0204468	0.0247192	21.0571	20.752	19.8364	0.0210571	0.0222778	0.0204468	0.0204468	0.0305176	-0.0610352	0	0.0305176	0	-30.5176	-0.0305176	0	-0.0305176	0	-0.0305176
12.6	0.0115967	0.0241089	0.020752	0.0247192	20.752	21.0571	20.1416	0.020752	0.0216675	0.020752	0.0201416	0	-0.0305176	-0.0305176	0.0305176	-0.0305176	-30.5176	0.0305176	0	-0.0305176	0	-0.0305176
12.7	0.0119019	0.0238037	0.0210571	0.0247192	20.752	21.0571	20.1416	0.0204468	0.020752	0.020752	0.0198364	0	-0.0305176	-0.0305176	0.0305176	-0.0305176	-30.5176	0	0	-0.0305176	0	0
12.8	0.0115967	0.0234985	0.0210571	0.0250244	20.4468	20.752	19.8364	0.0204468	0.0201416	0.020752	0.0195312	-0.0305176	-0.0305176	-0.0305176	-0.0305176	0	-30.5176	-0.0610352	-0.0305176	0	0	0
12.9	0.0112915	0.0231934	0.0210571	0.0247192	20.1416	20.4468	19.5313	0.0201416	0.0195312	0.0204468	0.0189209	0	-0.0305176	-0.0305176	0	0.0305176	-61.0352	-0.0610352	-0.0305176	0	0	0
13	0.0112915	0.0231934	0.0210571	0.0247192	20.4468	20.1416	19.2261	0.0204468	0.0198364	0.0198364	0.0183105	0	-0.0305176	-0.0305176	0	0.0305176	-30.5176	-0.0610352	-0.0305176	-0.0305176	-0.0305176	0
13.1	0.0109863	0.0238037	0.0213623	0.0247192	20.752	20.4468	19.5313	0.0210571	0.0204468	0.0195312	0.0183105	0	-0.0305176	0	0.0305176	0.0305176	0	-0.0305176	-0.0305176	-0.0305176	-0.0610352	-0.0305176
13.2	0.0109863	0.0241089	0.0216675	0.0247192	21.0571	21.3623	19.8364	0.0216675	0.0210571	0.0198364	0.0189209	0	-0.0305176	-0.0305176	-0.0305176	0	-30.5176	-0.0305176	0	0.0305176	-0.0305176	0
13.3	0.0109863	0.0241089	0.0213623	0.0244141	21.0571	21.3623	19.8364	0.0222778	0.0216675	0.0198364	0.0198364	-0.0305176	-0.0305176	-0.0305176	-0.0305176	0	30.5176	0	-0.0305176	-0.0305176	0	-0.0305176
13.4	0.0106812	0.0241089	0.0213623	0.0241089	21.3623	21.3623	19.8364	0.0222778	0.0216675	0.0198364	0.0201416	0	-0.0915527	-0.0305176	0	-0.0305176	-30.5176	0	0	-0.0305176	-0.0305176	0
13.5	0.0109863	0.0238037	0.0210571	0.0238037	21.6675	21.0571	20.1416	0.0222778	0.0213623	0.0198364	0.0198364	0	-0.0305176	-0.0305176	-0.0610352	-0.0305176	-30.5176	-0.0305176	0.0305176	-0.0305176	0	-0.0305176
13.6	0.0109863	0.0238037	0.020752	0.0238037	21.9727	20.752	20.1416	0.0222778	0.0210571	0.0198364	0.0195312	0	0	0	-0.0305176	0	-61.0352	0	-0.0305176	0	0.0305176	0.0305176
13.7	0.0109863	0.0238037	0.020752	0.0244141	21.9727	20.4468	20.1416	0.0222778	0.020752	0.0195312	0.0189209	-0.0610352	0.0305176	-0.0305176	0	0.0305176	-61.0352	-0.0305176	-0.0305176	0	0	-0.0305176
13.8	0.0106812	0.0238037	0.0213623	0.0247192	21.9727	20.4468	20.1416	0.0222778	0.0210571	0.0198364	0.0189209	-0.0610352	0	-0.0305176	-0.0305176	0.0610352	0	0	-0.0305176	-0.0305176	0.0305176	-0.0305176
13.9	0.010376	0.0238037	0.0216675	0.0247192	21.6675	20.4468	20.752	0.0219727	0.0213623	0.0201416	0.0192261	0	-0.0305176	-0.0305176	-0.0305176	0.0610352	0	-0.0305176	-0.0305176	-0.0305176	0	-0.0305176
14	0.0100708	0.0238037	0.0219727	0.0250244	21.3623	20.752	21.0571	0.0219727	0.0213623	0.0204468	0.0189209	0	0	0	-0.0305176	0	-30.5176	0.0305176	0	0	-0.0305176	0
14.1	0.0100708	0.0238037	0.022583	0.0250244	21.0571	21.0571	21.3623	0.0219727	0.0210571	0.0201416	0.0189209	-0.0305176	-0.0610352	0.0305176	-0.0915527	-0.0305176	0	0.0305176	0	-0.0610352	-0.0610352	-0.0305176
14.2	0.010376	0.0241089	0.022583	0.0247192	21.0571	21.6675	21.0571	0.0219727	0.020752	0.0195312	0.0189209	-0.0305176	-0.0610352	0.0305176	0	-0.0305176	-30.5176	-0.0305176	0.0305176	0	0	-0.0610352
14.3	0.010376	0.0244141	0.022583	0.0247192	20.752	21.9727	20.752	0.0222778	0.020752	0.0192261	0.0192261	0	0	0	0	-0.0305176	-61.0352	-0.0305176	0	-0.0305176	0.0305176	-0.0305176
14.4	0.010376	0.0244141	0.022583	0.0247192	21.0571	22.2778	20.752	0.0228882	0.020752	0.0186157	0.0192261	-0.0610352	-0.0305176	0	-0.0305176	0	0	-0.0305176	0	0	0	0
14.5	0.010376	0.0244141	0.0219727	0.0247192	21.3623	22.583	20.752	0.0231934	0.020752	0.0186157	0.0192261	0	0	-0.0305176	0	0	-61.0352	-0.0610352	-0.0610352	0	0	0.0305176
14.6	0.0100708	0.0244141	0.0216675	0.0247192	21.9727	22.8882	20.752	0.0234985	0.020752	0.0186157	0.0186157	0	0	0	0.0305176	0	0	-0.0305176	-0.0610352	0	-0.0305176	0
14.7	0.00976562	0.0241089	0.0216675	0.0247192	22.2778	23.4985	21.0571	0.0234985	0.0210571	0.0186157	0.0186157	0	-0.0305176	0.0305176	-0.0610352	0	30.5176	0.0305176	-0.0305176	-0.0305176	-0.0305176	0
14.8	0.0100708	0.0241089	0.0216675	0.0247192	22.2778	23.4985	21.0571	0.0234985	0.0210571	0.0189209	0.0189209	-0.0305176	0	-0.0305176	-0.0610352	0	30.5176	-0.0305176	-0.0305176	0	0	-0.0305176
14.9	0.00976562	0.0241089	0.0216675	0.0247192	22.2778	23.4985	21.0571	0.0234985	0.0213623	0.0192261	0.0189209	-0.0610352	0	0.0305176	-0.0305176	-0.0610352	30.5176	0	-0.0305176	-0.0610352	-0.0305176	-0.0305176
15	0.00946045	0.0241089	0.0219727	0.0253296	21.9727	22.8882	21.0571	0.0234985	0.0213623	0.0195312	0.0189209	-0.0305176	-0.0305176	0	-0.0610352	-0.0305176	30.5176	0	0.0305176	-0.0305176	-0.0305176	-0.0610352
15.1	0.00976562	0.0241089	0.0222778	0.0256348	21.6675	22.2778	20.752	0.0231934	0.0210571	0.0198364	0.0189209	-0.0305176	0	-0.0305176	0	-0.0305176	-30.5176	-0.0305176	0	0	0.0305176	0
15.2	0.0100708	0.0241089	0.022583	0.0259399	21.3623	21.6675	20.4468	0.0231934	0.0210571	0.0201416	0.0186157	-0.0610352	0	-0.0305176	0	-0.0305176	0	-0.0305176	-0.0610352	-0.0610352	0.0305176	0
15.3	0.0100708	0.0241089	0.022583	0.0256348	21.3623	21.3623	20.4468	0.0231934	0.020752	0.0201416	0.0183105	-0.0305176	0	-0.0305176	-0.0305176	0	-30.5176	-0.0305176	-0.0610352	0.0305176	0.0610352	0.0305176
15.4	0.010376	0.0241089	0.022583	0.0253296	21.3623	21.0571	20.1416	0.0231934	0.020752	0.0201416	0.0183105	-0.0305176	0.0305176	-0.0305176	0	0	30.5176	-0.0305176	-0.0610352	0	0	0.0305176
15.5	0.0106812	0.0244141	0.0228882	0.0250244	21.6675	21.0571	20.1416	0.0231934	0.0204468	0.0204468	0.0180054	-0.0305176	0	0	-0.0305176	0	61.0352	-0.0610352	-0.0305176	-0.0305176	0	-0.0305176
15.6	0.0109863	0.0247192	0.022583	0.0247192	21.6675	21.0571	20.752	0.0231934	0.0198364	0.0204468	0.0180054	0	0.0305176	0.0305176	-0.0305176	0.0305176	30.5176	0	0	0.0305176	0	0
15.7	0.0109863	0.0247192	0.0222778	0.0244141	21.6675	21.6675	21.0571	0.0231934	0.0195312	0.0210571	0.0183105	-0.0915527	-0.0305176	0	-0.0610352	0	30.5176	0	0	-0.0305176	0	-0.0305176
15.8	0.0106812	0.0247192	0.0216675	0.0244141	21.6675	21.9727	21.0571	0.0228882	0.0198364	0.0213623	0.0186157	-0.0610352	0.0305176	0	-0.0305176	0	0	-0.0305176	0	0.0305176	0	-0.0305176
15.9	0.010376	0.0244141	0.0213623	0.0247192	21.6675	22.2778	21.3623	0.0222778	0.0204468	0.0213623	0.0189209	-0.0610352	0	0.0305176	0	-0.0610352	0	-0.0305176	-0.0610352	-0.0305176	0.0305176	0
16	0.0100708	0.0241089	0.0210571	0.0247192	21.3623	22.583	21.3623	0.0219727	0.0213623	0.0210571	0.0192261	0	0.0305176	-0.0610352	0	0	0	-0.0610352	-0.0305176	0	0.0305176	0.0305176
16.1	0.0100708	0.0241089	0.0210571	0.0247192	21.0571	22.583	21.3623	0.0219727	0.0216675	0.0204468	0.0195312	-0.0610352	0	-0.0305176	0	0	0	-0.0610352	-0.0305176	-0.0305176	0.0305176	0
16.2	0.010376	0.0241089	0.0213623	0.0241089	21.0571	22.2778	21.3623	0.0222778	0.0219727	0.0201416	0.0195312	-0.0305176	0.0610352	-0.0610352	-0.0305176	0	-30.5176	-0.0915527	-0.0610352	0.0305176	0.0305176	0
16.3	0.0106812	0.0244141	0.0216675	0.0238037	21.0571	22.2778	21.3623	0.022583	0.0216675	0.0195312	0.0195312	-0.0305176	0.0305176	-0.0305176	-0.0305176	0.0305176	30.5176	-0.0305176	-0.0305176	0	0.0305176	0.0305176
16.4	0.0106812	0.0247192	0.0216675	0.0238037	20.752	21.6675	21.0571	0.0228882	0.0210571	0.0195312	0.0192261	-0.0915527	0.0610352	0.0305176	-0.0305176	0.0305176	0	-0.0610352	-0.0305176	0	0	0.0305176
16.5	0.0109863	0.0247192	0.0216675	0.0241089	20.752	21.0571	21.0571	0.0228882	0.020752	0.0195312	0.0192261	-0.0610352	0.0305176	0	-0.0610352	0	30.5176	-0.0305176	-0.0610352	-0.0305176	0.0305176	0.0305176
16.6	0.0106812	0.0241089	0.0216675	0.0241089	20.752	20.752	20.752	0.0228882	0.0204468	0.0198364	0.0192261	0	0	0	-0.0610352	0.0305176	30.5176	-0.0305176	-0.0305176	-0.0305176	-0.0305176	0
16.7	0.0106812	0.0234985	0.0216675	0.0241089	20.752	20.752	20.752	0.0228882	0.0201416	0.0198364	0.0189209	-0.0610352	-0.0305176	-0.0305176	0	0	30.5176	-0.0305176	-0.0305176	0	0	-0.0305176
16.8	0.0106812	0.0228882	0.0216675	0.0241089	21.3623	20.752	20.752	0.0231934	0.0204468	0.0198364	0.0186157	0.0305176	0.0305176	0	-0.0305176	0	-30.5176	-0.0610352	-0.0305176	-0.0305176	0	0
16.9	0.0109863	0.022583	0.0213623	0.0241089	21.6675	20.752	21.0571	0.0231934	0.020752	0.0198364	0.0186157	0	0.0305176	-0.0305176	0	0	0	-0.0610352	-0.0305176	-0.0305176	0.0305176	0.0305176
17	0.0112915	0.022583	0.0210571	0.0244141	21.6675	21.0571	21.6675	0.0234985	0.0210571	0.0201416	0.0186157	0	0	-0.0610352	-0.0305176	0.0305176	0	-0.0305176	-0.0915527	0	0	0.0305176
17.1	0.0109863	0.0228882	0.0210571	0.0250244	21.6675	21.3623	21.9727	0.0238037	0.0213623	0.0204468	0.0186157	-0.0305176	0.0305176	-0.0305176	-0.0305176	0.0305176	-30.5176	-0.0915527	-0.0610352	0.0305176	0	0.0305176
17.2	0.0106812	0.0234985	0.0213623	0.0253296	21.6675	21.6675	21.6675	0.0238037	0.0213623	0.0204468	0.0186157	-0.0610352	0	0	-0.0305176	0.0305176	30.5176	-0.0610352	-0.0610352	0	0	0.0305176
17.3	0.0109863	0.0238037	0.0219727	0.0253296	21.3623	21.9727	21.3623	0.0238037	0.0213623	0.0204468	0.0186157	-0.0305176	0.0305176	0	-0.0610352	0	30.5176	-0.0305176	0	0.0305176	0	0.0305176
17.4	0.0109863	0.0241089	0.022583	0.0250244	21.6675	21.9727	21.0571	0.0234985	0.0213623	0.0204468	0.0189209	-0.0305176	-0.0305176	0	-0.0610352	0	30.5176	-0.0305176	-0.0610352	0	0	0
17.5	0.0106812	0.0244141	0.0228882	0.0250244	21.6675	22.2778	20.752	0.0228882	0.0216675	0.020752	0.0189209	-0.0305176	-0.0610352	-0.0610352	-0.0610352	0	0	0	-0.0305176	0	-0.0305176	0
17.6	0.0106812	0.0244141	0.0228882	0.0253296	21.6675	22.583	20.752	0.022583	0.0213623	0.0210571	0.0189209	0	-0.0305176	-0.0305176	-0.0305176	-0.0305176	0	0	-0.0305176	0.0305176	-0.0305176	0
17.7	0.0106812	0.0241089	0.022583	0.0253296	21.6675	22.2778	20.752	0.0228882	0.0213623	0.0210571	0.0186157	-0.0610352	0	0	0.0305176	0	30.5176	0	-0.0305176	0.0305176	-0.0305176	0
17.8	0.0109863	0.0241089	0.0219727	0.0256348	21.9727	21.9727	20.752	0.0231934	0.0213623	0.0210571	0.0189209	-0.0305176	0	-0.0305176	-0.0610352	-0.0305176	-30.5176	-0.0305176	-0.0610352	0.0305176	0	0
17.9	0.0112915	0.0238037	0.0216675	0.0256348	21.9727	21.6675	20.4468	0.0234985	0.0213623	0.020752	0.0192261	-0.0305176	0.0305176	-0.0305176	-0.0305176	0	0	-0.0305176	-0.0305176	0.0305176	0	0.0305176
18	0.0112915	0.0238037	0.0213623	0.0253296	21.9727	21.3623	20.4468	0.0234985	0.0213623	0.0204468	0.0195312	-0.0305176	0.0305176	-0.0305176	-0.0610352	-0.0305176	0	-0.0610352	-0.0610352	0.0610352	0.0305176	0.0610352
18.1	0.0112915	0.0231934	0.0216675	0.0250244	22.2778	21.3623	20.4468	0.0231934	0.0216675	0.0204468	0.0192261	-0.0610352	0.0305176	0.0305176	-0.0610352	0	0	-0.0305176	-0.0610352	0.0305176	0.0305176	0.0610352
18.2	0.0109863	0.0228882	0.0216675	0.0244141	22.2778	21.6675	20.4468	0.022583	0.0216675	0.0204468	0.0189209	-0.0610352	0.0305176	0	-0.0915527	-0.0305176	0	-0.0610352	-0.0305176	0.0305176	0	0.0305176
18.3	0.0106812	0.0228882	0.0216675	0.0241089	22.2778	21.9727	19.8364	0.0222778	0.0216675	0.0204468	0.0189209	-0.0610352	0.0305176	0.0305176	-0.0610352	0	0	-0.0305176	-0.0610352	0	-0.0305176	0
18.4	0.010376	0.0228882	0.0213623	0.0247192	22.2778	22.2778	19.5313	0.0222778	0.0213623	0.020752	0.0186157	-0.0305176	0.0305176	0	-0.0610352	-0.0610352	-30.5176	0.0305176	-0.0305176	-0.0305176	0	0
18.5	0.010376	0.0231934	0.0210571	0.0253296	21.9727	22.583	19.5313	0.0222778	0.0210571	0.0210571	0.0186157	-0.0305176	0	0	-0.0305176	-0.0915527	30.5176	0.0305176	-0.0610352	0	-0.0305176	0
18.6	0.010376	0.0234985	0.020752	0.0256348	21.3623	22.583	19.2261	0.0219727	0.0204468	0.0210571	0.0189209	-0.0610352	-0.0610352	0	-0.0305176	-0.0305176	0	-0.0305176	-0.0610352	0.0610352	-0.0305176	0
18.7	0.010376	0.0234985	0.0210571	0.0253296	21.3623	22.2778	18.9209	0.0219727	0.0204468	0.0210571	0.0186157	-0.0305176	0	0	-0.0305176	-0.0610352	0	-0.0610352	-0.0915527	0.0305176	0.0305176	0.0305176
18.8	0.010376	0.0234985	0.0213623	0.0250244	21.3623	22.583	19.2261	0.0219727	0.0204468	0.0210571	0.0183105	-0.0915527	0.0305176	0	-0.0305176	-0.0305176	0	-0.0610352	-0.0610352	0.0305176	-0.0305176	0.0305176
18.9	0.010376	0.0238037	0.0213623	0.0250244	21.3623	22.2778	19.2261	0.0222778	0.0204468	0.0210571	0.0180054	-0.0610352	0	0.0305176	-0.0305176	-0.0305176	0	-0.0305176	-0.0610352	0.0305176	0.0305176	0.0610352
19	0.010376	0.0234985	0.0210571	0.0250244	21.6675	21.9727	19.8364	0.0222778	0.020752	0.0213623	0.0177002	-0.0610352	0.0610352	0.0305176	-0.0610352	-0.0305176	30.5176	-0.0305176	-0.0305176	0	0.0305176	0.0305176
19.1	0.010376	0.0234985	0.020752	0.0250244	21.9727	21.9727	20.4468	0.0222778	0.020752	0.0210571	0.017395	-0.0610352	0	0	-0.0610352	0	0	-0.0305176	-0.0610352	0.0305176	0.0305176	0
19.2	0.0106812	0.0234985	0.020752	0.0247192	21.9727	21.9727	20.4468	0.0222778	0.020752	0.020752	0.0170898	-0.0610352	0	-0.0305176	-0.0610352	0	30.5176	0	-0.0610352	0.0305176	-0.0305176	0
19.3	0.0106812	0.0238037	0.0210571	0.0247192	21.9727	21.6675	20.4468	0.0222778	0.020752	0.0201416	0.0170898	-0.0610352	-0.0305176	0	-0.0305176	-0.0305176	0	-0.0305176	-0.0305176	0.0305176	-0.0305176	0
19.4	0.0106812	0.0241089	0.0216675	0.0247192	21.9727	21.6675	20.1416	0.0222778	0.0204468	0.0198364	0.017395	-0.0610352	0.0610352	-0.0305176	0	-0.0305176	0	0	-0.0305176	0	0.0305176	-0.0305176
19.5	0.010376	0.0244141	0.0219727	0.0244141	21.9727	21.3623	19.8364	0.0222778	0.0204468	0.0195312	0.0180054	-0.0305176	0	-0.0305176	0.0305176	0	-30.5176	-0.0305176	0	-0.0305176	-0.0305176	0
19.6	0.0100708	0.0244141	0.0219727	0.0244141	21.3623	20.752	19.5313	0.022583	0.0204468	0.0195312	0.0183105	-0.0610352	0.0305176	0	0	0	61.0352	-0.0610352	-0.0610352	0	0.0610352	0.0305176
19.7	0.0100708	0.0241089	0.0222778	0.0241089	21.0571	20.752	19.5313	0.0228882	0.020752	0.0195312	0.0186157	-0.0610352	0	0	0	0	30.5176	-0.0610352	-0.0305176	-0.0305176	-0.0610352	0.0610352
19.8	0.010376	0.0244141	0.0222778	0.0238037	21.0571	21.0571	19.8364	0.0231934	0.0204468	0.0195312	0.0183105	-0.0915527	-0.0305176	0	-0.0305176	0	30.5176	-0.0610352	-0.0305176	0.0305176	0.0305176	0.0305176
19.9	0.010376	0.0244141	0.0219727	0.0238037	21.0571	21.0571	20.1416	0.0234985	0.0204468	0.0198364	0.0180054	-0.0915527	0.0305176	0.0305176	-0.0610352	0	-30.5176	-0.0305176	0	0	0.0305176	-0.0305176
20	0.0100708	0.0241089	0.0216675	0.0241089	21.0571	21.0571	20.752	0.0234985	0.0201416	0.0198364	0.0177002	-0.0915527	0.0610352	-0.0305176	-0.0305176	-0.0305176	0	0	0.0305176	0	-0.0305176	0
20.1	0.0100708	0.0241089	0.0213623	0.0241089	21.0571	20.752	21.0571	0.0234985	0.0201416	0.0201416	0.0177002	-0.0305176	-0.0305176	0.0305176	0	-0.0305176	30.5176	0.0305176	0	0	0	0
20.2	0.0100708	0.0241089	0.0213623	0.0241089	21.0571	20.4468	21.0571	0.0231934	0.0201416	0.0204468	0.0177002	-0.0610352	-0.0305176	0.0305176	0	-0.0610352	0	-0.0610352	-0.0305176	-0.0610352	-0.0305176	0
20.3	0.00976562	0.0241089	0.0213623	0.0241089	21.0571	20.4468	21.0571	0.0228882	0.020752	0.020752	0.0180054	-0.0305176	0	-0.0305176	0.0305176	-0.0305176	-30.5176	-0.0610352	-0.0305176	-0.0305176	-0.0305176	0
20.4	0.00976562	0.0241089	0.0216675	0.0244141	21.0571	20.752	21.0571	0.0228882	0.0210571	0.020752	0.0186157	0.0610352	0.0305176	-0.0610352	0.0305176	-0.0610352	0	-0.0610352	-0.0610352	0	0.0305176	0
20.5	0.00976562	0.0241089	0.0216675	0.0244141	20.752	21.0571	21.0571	0.0228882	0.0213623	0.0204468	0.0186157	-0.0305176	-0.0305176	-0.0610352	0	0	0	-0.0305176	-0.0305176	0.0305176	0.0305176	0.0305176
20.6	0.0100708	0.0241089	0.0216675	0.0244141	20.752	21.0571	21.0571	0.0231934	0.0213623	0.0201416	0.0186157	-0.0305176	0	0.0610352	-0.0305176	0	0	-0.0610352	0	0	0.0305176	0.0305176
20.7	0.0100708	0.0238037	0.0216675	0.0244141	20.4468	21.3623	20.752	0.0231934	0.0213623	0.0201416	0.0189209	-0.0610352	0	0	-0.0305176	0.0305176	-30.5176	-0.0305176	0	-0.0305176	0	-0.0305176
20.8	0.0100708	0.0234985	0.0213623	0.0241089	20.4468	21.0571	20.752	0.0231934	0.0210571	0.0204468	0.0192261	-0.0610352	-0.0305176	0	-0.0305176	0.0305176	30.5176	-0.0610352	0	-0.0305176	0.0305176	0.0305176
20.9	0.00976562	0.0231934	0.0213623	0.0238037	20.752	20.752	20.752	0.0234985	0.020752	0.020752	0.0195312	0	0	0	-0.0610352	0	-30.5176	-0.0305176	-0.0305176	-0.0305176	0	0.0305176
21	0.0100708	0.0234985	0.0219727	0.0241089	21.3623	20.4468	21.0571	0.0238037	0.020752	0.0210571	0.0192261	-0.0305176	-0.0305176	-0.0305176	-0.0305176	0	0	-0.0305176	-0.0305176	0	0	-0.0305176
21.1	0.0100708	0.0234985	0.0222778	0.0247192	21.9727	20.4468	21.3623	0.0244141	0.0210571	0.0213623	0.0192261	0	-0.0305176	0	0.0305176	0.0305176	-30.5176	-0.0305176	-0.0305176	-0.0305176	-0.0305176	-0.0305176
21.2	0.00976562	0.0234985	0.0222778	0.0253296	21.9727	20.4468	21.0571	0.0247192	0.0210571	0.0210571	0.0189209	-0.0305176	-0.0305176	0	0.0305176	0	-30.5176	-0.0305176	-0.0610352	-0.0305176	-0.0305176	0
21.3	0.00976562	0.0234985	0.022583	0.0253296	21.3623	20.752	20.4468	0.0241089	0.0210571	0.0201416	0.0183105	0.0305176	0	-0.0305176	-0.0610352	-0.0305176	-30.5176	-0.0610352	-0.0305176	0.0305176	0	-0.0305176
21.4	0.0100708	0.0234985	0.0228882	0.0253296	20.752	21.0571	19.8364	0.0238037	0.0210571	0.0195312	0.0177002	0	-0.0305176	-0.0305176	-0.0305176	0	-30.5176	-0.0305176	0.0305176	0.0305176	0.0305176	-0.0305176
21.5	0.0100708	0.0234985	0.0228882	0.0250244	20.4468	21.0571	19.8364	0.0234985	0.0204468	0.0195312	0.0170898	-0.0610352	-0.0305176	-0.0305176	-0.0305176	-0.0305176	-30.5176	-0.0305176	0.0305176	0	0	-0.0305176
21.6	0.010376	0.0238037	0.0231934	0.0247192	20.4468	20.752	20.1416	0.0234985	0.0201416	0.0195312	0.0167847	-0.0610352	0	0.0305176	-0.0305176	0	0	0	-0.0305176	-0.0305176	0	0
21.7	0.0106812	0.0241089	0.0231934	0.0241089	20.4468	20.4468	20.1416	0.0234985	0.0201416	0.0198364	0.0170898	-0.0305176	-0.0610352	-0.0305176	-0.0610352	0	-30.5176	0.0305176	-0.0305176	-0.0305176	-0.0305176	0
21.8	0.0109863	0.0244141	0.022583	0.0241089	20.4468	20.4468	20.1416	0.0234985	0.0204468	0.0201416	0.0170898	0	-0.0305176	0	-0.0305176	0	0	0	0	-0.0305176	-0.0305176	0
21.9	0.0109863	0.0247192	0.0222778	0.0244141	20.4468	20.752	20.1416	0.0231934	0.020752	0.0204468	0.017395	0	-0.0305176	-0.0305176	0.0305176	-0.0305176	0	0.0305176	0	-0.0305176	-0.0610352	0
22	0.0112915	0.0247192	0.0222778	0.0244141	20.1416	20.752	20.1416	0.0228882	0.020752	0.0201416	0.0177002	0.0305176	-0.0305176	-0.0305176	0	-0.0610352	-30.5176	0.0610352	-0.0305176	-0.0305176	-0.0610352	-0.0305176
22.1	0.0109863	0.0247192	0.0222778	0.0247192	20.4468	20.4468	20.1416	0.022583	0.020752	0.0201416	0.0180054	0	0	-0.0305176	-0.0305176	-0.0305176	-30.5176	0	-0.0305176	0	0	-0.0610352
22.2	0.0106812	0.0244141	0.0222778	0.0250244	20.752	20.4468	20.1416	0.0222778	0.0204468	0.0201416	0.0180054	-0.0305176	-0.0305176	-0.0305176	-0.0305176	0.0305176	-30.5176	-0.0305176	0.0305176	-0.0305176	0	-0.0305176
22.3	0.010376	0.0241089	0.022583	0.0253296	21.0571	20.1416	20.1416	0.0219727	0.0198364	0.0198364	0.0180054	-0.0610352	0	-0.0305176	-0.0610352	0	-30.5176	-0.0305176	0	0	0.0305176	0
22.4	0.0100708	0.0241089	0.022583	0.0256348	21.6675	20.1416	20.4468	0.0219727	0.0195312	0.0195312	0.0177002	-0.0305176	0	0	-0.0610352	0	-30.5176	0	0	-0.0610352	0.0305176	-0.0305176
22.5	0.010376	0.0244141	0.022583	0.0253296	21.9727	20.4468	20.4468	0.0222778	0.0195312	0.0195312	0.0180054	-0.0305176	-0.0305176	0.0305176	-0.0305176	0.0305176	30.5176	-0.0305176	-0.0305176	-0.0305176	-0.0305176	0.0305176
22.6	0.0106812	0.0247192	0.0222778	0.0250244	21.9727	20.4468	20.4468	0.022583	0.0192261	0.0192261	0.0183105	0.0305176	-0.0305176	-0.0610352	-0.0610352	0.0305176	0	0.0305176	-0.0305176	-0.0610352	-0.0610352	0.0305176
22.7	0.0109863	0.0247192	0.0219727	0.0241089	21.9727	20.4468	20.4468	0.0228882	0.0189209	0.0192261	0.0183105	0.0305176	0	0	-0.0305176	0	0	0	0.0305176	0	-0.0305176	-0.0305176
22.8	0.0112915	0.0247192	0.0216675	0.0238037	21.9727	20.752	20.4468	0.0231934	0.0189209	0.0195312	0.0186157	-0.0610352	-0.0305176	0	0	-0.0305176	0	0	-0.0305176	0	-0.0610352	-0.0305176
22.9	0.0115967	0.0244141	0.0216675	0.0231934	21.6675	20.752	20.1416	0.0231934	0.0192261	0.0198364	0.0186157	0	-0.0305176	-0.0610352	-0.0305176	-0.0610352	-30.5176	-0.0305176	0	-0.0305176	0	-0.0610352
23	0.0115967	0.0241089	0.0213623	0.0231934	21.6675	20.4468	20.1416	0.0234985	0.0192261	0.0195312	0.0183105	-0.0610352	0	0	-0.0610352	0	30.5176	0.0305176	-0.0305176	0	0	-0.0610352
23.1	0.0112915	0.0234985	0.0210571	0.0228882	21.6675	20.4468	19.8364	0.0234985	0.0192261	0.0192261	0.0183105	0	0	-0.0305176	-0.0305176	-0.0305176	-30.5176	-0.0305176	-0.0305176	0	0	-0.0305176
23.2	0.0109863	0.0234985	0.0210571	0.0228882	21.3623	20.1416	19.2261	0.0234985	0.0192261	0.0189209	0.0180054	-0.0305176	-0.0305176	-0.0305176	-0.0305176	0	0	-0.0610352	0	-0.0305176	0	0
23.3	0.0106812	0.0234985	0.020752	0.0228882	21.3623	19.8364	19.2261	0.0228882	0.0192261	0.0186157	0.0180054	-0.0610352	-0.0305176	0	0	0	30.5176	0	0	0	-0.0305176	-0.0305176
23.4	0.0106812	0.0238037	0.020752	0.0231934	21.3623	19.8364	19.2261	0.0228882	0.0192261	0.0186157	0.0177002	0	-0.0305176	0	-0.0305176	0	0	0	-0.0305176	0	-0.0305176	0
23.5	0.0106812	0.0244141	0.020752	0.0238037	21.3623	20.1416	18.9209	0.022583	0.0192261	0.0186157	0.0180054	0.0305176	-0.0305176	0	0	-0.0610352	0	0	-0.0305176	-0.0610352	0.0305176	-0.0305176
23.6	0.010376	0.0244141	0.020752	0.0241089	21.6675	20.1416	19.2261	0.022583	0.0192261	0.0183105	0.0186157	0.0305176	-0.0305176	0.0305176	0.0305176	-0.0305176	0	0	-0.0305176	-0.0305176	-0.0610352	-0.0305176
23.7	0.0100708	0.0244141	0.0213623	0.0247192	21.6675	20.1416	19.8364	0.0228882	0.0198364	0.0186157	0.0189209	0.0305176	-0.0305176	-0.0305176	0	-0.0610352	-61.0352	0	-0.0305176	0	0.0305176	-0.0305176
23.8	0.0100708	0.0241089	0.0219727	0.0250244	21.9727	20.4468	20.4468	0.0228882	0.0204468	0.0186157	0.0195312	-0.0305176	-0.0610352	-0.0305176	-0.0305176	-0.0305176	0	-0.0305176	-0.0305176	0	-0.0305176	-0.0305176
23.9	0.010376	0.0238037	0.022583	0.0250244	22.2778	20.4468	20.752	0.0231934	0.020752	0.0189209	0.0195312	-0.0305176	-0.0305176	0	0	0.0305176	-30.5176	-0.0305176	-0.0305176	-0.0305176	-0.0305176	-0.0305176
24	0.010376	0.0238037	0.0228882	0.0250244	22.583	20.752	20.752	0.0234985	0.020752	0.0192261	0.0198364	0.0305176	-0.0305176	-0.0305176	0	0	0	-0.0305176	-0.0305176	0	0	-0.0305176
24.1	0.010376	0.0241089	0.022583	0.0247192	22.583	21.3623	21.0571	0.0234985	0.020752	0.0192261	0.0201416	-0.0305176	-0.0305176	0	0.0305176	0	0	-0.0305176	0.0305176	-0.0305176	0	0
24.2	0.00976562	0.0244141	0.0222778	0.0244141	22.8882	21.9727	20.752	0.0234985	0.0204468	0.0192261	0.0204468	0	0	-0.0610352	-0.0305176	-0.0305176	0	0.0610352	0	-0.0610352	0	-0.0305176
24.3	0.00976562	0.0241089	0.0219727	0.0241089	22.583	22.2778	21.0571	0.0234985	0.0201416	0.0195312	0.0204468	0	-0.0915527	-0.0305176	0.0610352	0	0	0	0.0305176	-0.0305176	-0.0915527	-0.0305176
24.4	0.00946045	0.0238037	0.0219727	0.0241089	21.9727	22.583	21.0571	0.0238037	0.0198364	0.0195312	0.0204468	0	-0.0305176	-0.0305176	-0.0610352	-0.0305176	0	0	0.0305176	-0.0610352	-0.0610352	-0.0610352
24.5	0.00946045	0.0234985	0.0216675	0.0241089	21.6675	22.583	21.0571	0.0238037	0.0198364	0.0195312	0.020752	0.0305176	-0.0610352	0	0.0610352	-0.0305176	-30.5176	0	0.0305176	-0.0610352	-0.0610352	-0.0610352
24.6	0.00946045	0.0231934	0.0219727	0.0241089	21.3623	22.583	21.0571	0.0238037	0.0195312	0.0195312	0.0204468	0.0305176	-0.0610352	-0.0610352	0.0305176	-0.0305176	-61.0352	-0.0305176	0	-0.0610352	0	0
24.7	0.00976562	0.0234985	0.0222778	0.0241089	21.3623	22.2778	20.752	0.0238037	0.0192261	0.0195312	0.0198364	-0.0610352	-0.0305176	-0.0305176	0	-0.0305176	-30.5176	-0.0305176	0	-0.0305176	0	-0.0305176
24.8	0.010376	0.0234985	0.0222778	0.0241089	21.6675	21.9727	20.4468	0.0238037	0.0192261	0.0195312	0.0192261	-0.0305176	0	-0.0305176	-0.0305176	0.0305176	-61.0352	0	0	-0.0305176	-0.0305176	-0.0305176
24.9	0.0109863	0.0238037	0.0222778	0.0241089	21.9727	21.3623	20.1416	0.0238037	0.0192261	0.0195312	0.0189209	0.0305176	-0.0610352	0	0	0	0	-0.0610352	0	0.0305176	0	0
25	0.0115967	0.0234985	0.0219727	0.0241089	21.6675	21.0571	19.8364	0.0234985	0.0198364	0.0192261	0.0189209	0.0305176	-0.0305176	-0.0610352	0.0305176	0.0610352	0	0	-0.0305176	-0.0305176	-0.0305176	0
25.1	0.0115967	0.0234985	0.0213623	0.0244141	21.6675	20.752	19.5313	0.0231934	0.0201416	0.0189209	0.0189209	0.0305176	-0.0610352	0	-0.0305176	0	0	0	0	-0.0305176	0	-0.0915527
25.2	0.0112915	0.0231934	0.0210571	0.0247192	21.6675	21.0571	19.5313	0.0231934	0.0201416	0.0186157	0.0189209	0.0305176	-0.0610352	0	0	0	-61.0352	0	0.0305176	-0.0610352	-0.0610352	-0.0305176
25.3	0.0106812	0.0231934	0.0210571	0.0250244	21.6675	20.752	19.5313	0.0228882	0.0198364	0.0189209	0.0186157	0	-0.0610352	-0.0305176	-0.0305176	-0.0305176	-30.5176	0	-0.0610352	-0.0305176	-0.0305176	-0.0610352
25.4	0.0100708	0.0231934	0.0210571	0.0250244	21.6675	20.4468	19.2261	0.022583	0.0195312	0.0192261	0.0186157	0.0305176	-0.0610352	-0.0915527	0	0	-61.0352	0	0	-0.0610352	-0.0305176	-0.0305176
25.5	0.00976562	0.0228882	0.0213623	0.0250244	21.6675	20.1416	18.9209	0.0222778	0.0192261	0.0192261	0.0186157	-0.0305176	-0.0610352	-0.0305176	0	0	-61.0352	-0.0305176	0	-0.0305176	-0.0305176	-0.0305176
25.6	0.00915527	0.022583	0.0216675	0.0247192	21.6675	19.5313	19.2261	0.0216675	0.0192261	0.0195312	0.0189209	0.0305176	0.0305176	-0.0610352	0.0305176	0.0305176	-91.5527	0.0305176	0.0305176	-0.0610352	-0.0305176	-0.0305176
25.7	0.00946045	0.022583	0.0219727	0.0244141	21.3623	19.2261	18.9209	0.020752	0.0195312	0.0198364	0.0189209	-0.0305176	-0.0305176	-0.0305176	0	-0.0305176	0	-0.0305176	0	-0.0610352	-0.0305176	-0.0305176
25.8	0.00976562	0.0228882	0.0222778	0.0238037	21.6675	19.2261	18.9209	0.0204468	0.0198364	0.0195312	0.0189209	-0.0305176	-0.0610352	-0.0610352	0	0.0305176	0	0	0.0305176	-0.0305176	-0.0305176	-0.0305176
25.9	0.010376	0.022583	0.0222778	0.0231934	21.6675	19.2261	18.6157	0.020752	0.0201416	0.0195312	0.0186157	0	-0.0305176	0.0305176	0	0	-61.0352	0	0.0305176	-0.0305176	0	-0.0305176
26	0.0109863	0.0222778	0.022583	0.0228882	21.9727	19.8364	18.3105	0.0213623	0.0204468	0.0192261	0.0186157	0	-0.0610352	0	-0.0610352	0	-61.0352	0	0.0305176	-0.0305176	0	-0.0610352
26.1	0.0112915	0.0222778	0.0222778	0.0228882	21.9727	20.1416	18.0054	0.0219727	0.0204468	0.0189209	0.0183105	0	-0.0305176	0	0	-0.0305176	-30.5176	0	0.0305176	-0.0610352	-0.0305176	-0.0610352
26.2	0.0112915	0.0222778	0.022583	0.0231934	21.6675	20.4468	18.0054	0.0228882	0.0204468	0.0186157	0.0183105	0	-0.0305176	0	0.0305176	-0.0305176	-30.5176	0	0	-0.0610352	-0.0305176	-0.0305176
26.3	0.0109863	0.022583	0.022583	0.0234985	21.3623	20.4468	18.0054	0.0234985	0.0201416	0.0189209	0.0186157	-0.0305176	-0.0610352	-0.0610352	0.0305176	-0.0305176	-61.0352	0	-0.0305176	-0.0610352	-0.0610352	-0.0610352
26.4	0.0106812	0.0231934	0.022583	0.0238037	21.0571	20.4468	18.0054	0.0238037	0.0198364	0.0189209	0.0189209	0	-0.0610352	-0.0610352	0.0305176	0	-61.0352	-0.0305176	-0.0305176	-0.0610352	-0.0610352	-0.0305176
26.5	0.010376	0.0238037	0.0219727	0.0241089	20.752	20.4468	18.6157	0.0234985	0.0195312	0.0186157	0.0195312	0	-0.0610352	0	0	0	-61.0352	-0.0305176	0	-0.0305176	0	-0.0610352
26.6	0.010376	0.0241089	0.0219727	0.0241089	20.752	20.752	19.2261	0.0228882	0.0198364	0.0186157	0.0198364	0	0	-0.0305176	-0.0305176	0.0305176	-30.5176	0	0.0305176	-0.0305176	0.0305176	-0.0305176
26.7	0.0100708	0.0244141	0.0219727	0.0241089	20.752	21.0571	19.5313	0.022583	0.0195312	0.0186157	0.0198364	-0.0305176	0.0305176	0.0305176	-0.0305176	0.0305176	-30.5176	0	0.0610352	-0.0305176	0	0
26.8	0.00946045	0.0241089	0.0219727	0.0238037	20.752	21.0571	19.5313	0.022583	0.0189209	0.0189209	0.0198364	-0.0305176	-0.0610352	0.0305176	0	0	-30.5176	0.0305176	0.0305176	-0.0305176	-0.0305176	0
26.9	0.00915527	0.0234985	0.0216675	0.0241089	20.752	21.3623	19.2261	0.0222778	0.0186157	0.0192261	0.0195312	0	-0.0915527	0	0	0	0	0.0305176	0	-0.0305176	-0.0305176	-0.0305176
27	0.00915527	0.0231934	0.0213623	0.0241089	20.752	21.6675	18.6157	0.0216675	0.0183105	0.0192261	0.0192261	0.0305176	-0.0915527	0	0	-0.0305176	-61.0352	-0.0305176	-0.0305176	-0.0610352	-0.0610352	-0.0915527
27.1	0.00915527	0.0231934	0.0210571	0.0244141	20.752	21.6675	18.3105	0.0213623	0.0186157	0.0192261	0.0192261	0	-0.0305176	-0.0305176	0.0305176	0	-61.0352	0	0	-0.0610352	0	-0.0610352
27.2	0.00915527	0.0231934	0.020752	0.0247192	20.752	21.3623	18.3105	0.020752	0.0192261	0.0192261	0.0189209	0	-0.0305176	-0.0305176	0	-0.0305176	-30.5176	-0.0305176	0.0305176	-0.0305176	0	-0.0610352
27.3	0.00946045	0.0231934	0.020752	0.0244141	20.752	21.0571	18.0054	0.0204468	0.0198364	0.0192261	0.0183105	0	-0.0305176	-0.0305176	0	-0.0305176	-61.0352	0	0.0305176	-0.0305176	-0.0305176	-0.0305176
27.4	0.00976562	0.0231934	0.020752	0.0247192	20.4468	20.4468	18.3105	0.0204468	0.0201416	0.0192261	0.0180054	-0.0305176	0	0	0.0305176	0	61.0352	0	0.0305176	-0.0305176	0	-0.0305176
27.5	0.0100708	0.0231934	0.0210571	0.0247192	20.4468	20.1416	18.6157	0.020752	0.0204468	0.0192261	0.0180054	-0.0305176	0	-0.0610352	0.0305176	0.0305176	-30.5176	0	0.0305176	-0.0305176	0.0305176	-0.0305176
27.6	0.0106812	0.0231934	0.0213623	0.0250244	20.1416	19.8364	19.2261	0.0210571	0.0204468	0.0192261	0.0183105	0	-0.0610352	0	0.0305176	0	-30.5176	-0.0305176	0.0305176	-0.0610352	-0.0305176	-0.0610352
27.7	0.0109863	0.0234985	0.0219727	0.0247192	20.1416	19.5313	19.8364	0.0216675	0.0201416	0.0189209	0.0186157	-0.0305176	-0.0610352	0	-0.0305176	0	-61.0352	0	0.0915527	-0.0305176	0	-0.0610352
27.8	0.0112915	0.0234985	0.0222778	0.0244141	20.1416	19.5313	20.1416	0.0222778	0.0201416	0.0186157	0.0186157	0.0305176	-0.0610352	0.0305176	0	-0.0610352	-61.0352	0	0.0610352	-0.0610352	0.0305176	-0.0915527
27.9	0.0115967	0.0238037	0.022583	0.0241089	20.752	19.8364	20.1416	0.0222778	0.0201416	0.0183105	0.0186157	0.0305176	-0.0305176	0	0.0305176	-0.0610352	-30.5176	-0.0305176	0.0305176	-0.0915527	0	-0.0610352
28	0.0119019	0.0238037	0.0222778	0.0241089	21.0571	20.4468	20.1416	0.0219727	0.0201416	0.0183105	0.0189209	-0.0305176	-0.0610352	0	0	-0.0305176	-30.5176	-0.0305176	-0.0305176	-0.0305176	-0.0610352	-0.0305176
28.1	0.0115967	0.0238037	0.0222778	0.0241089	20.752	21.3623	20.1416	0.0219727	0.020752	0.0183105	0.0189209	0	-0.0305176	-0.0305176	0	0	-30.5176	-0.0305176	-0.0305176	-0.0305176	-0.0610352	0
28.2	0.0109863	0.0234985	0.0222778	0.0244141	20.752	21.6675	19.8364	0.0213623	0.0210571	0.0183105	0.0189209	-0.0305176	-0.0305176	-0.0610352	0.0305176	-0.0305176	-30.5176	-0.0305176	0	-0.0610352	-0.0305176	-0.0610352
28.3	0.010376	0.0231934	0.0222778	0.0244141	20.1416	21.3623	19.8364	0.0210571	0.0213623	0.0183105	0.0186157	0	-0.0305176	-0.0305176	-0.0305176	0	-30.5176	-0.0305176	0.0305176	-0.0305176	0	-0.0305176
28.4	0.0100708	0.0234985	0.0222778	0.0244141	19.8364	20.752	19.5313	0.0210571	0.0213623	0.0183105	0.0183105	0	-0.0305176	0	0	0	0	-0.0305176	0	0	0	0
28.5	0.0100708	0.0238037	0.022583	0.0244141	19.8364	20.4468	19.2261	0.0210571	0.0210571	0.0186157	0.0177002	0.0305176	-0.0610352	0	0.0305176	-0.0305176	0	0	0	-0.0305176	0	0
28.6	0.0100708	0.0244141	0.0231934	0.0241089	19.8364	20.4468	18.9209	0.0213623	0.020752	0.0189209	0.017395	0.0305176	-0.0305176	0	-0.0610352	-0.0305176	-30.5176	0.0305176	0.0305176	-0.0305176	-0.0305176	-0.0610352
28.7	0.010376	0.0244141	0.0231934	0.0238037	20.4468	20.4468	18.9209	0.0219727	0.020752	0.0189209	0.017395	0.0305176	0	-0.0305176	-0.0305176	0	-61.0352	0	0	-0.0305176	-0.0305176	-0.0305176
28.8	0.0106812	0.0244141	0.0231934	0.0234985	20.752	20.4468	18.9209	0.0222778	0.020752	0.0186157	0.0177002	0	-0.0305176	-0.0610352	0.0305176	0	-61.0352	-0.0305176	0	-0.0305176	0	-0.0305176
28.9	0.0106812	0.0238037	0.0231934	0.0228882	21.0571	20.4468	18.9209	0.0222778	0.0210571	0.0186157	0.0180054	0	-0.0305176	-0.0305176	0.0305176	-0.0305176	-61.0352	-0.0610352	-0.0305176	0.0305176	-0.0305176	-0.0305176
29	0.0106812	0.0231934	0.0231934	0.0228882	20.4468	20.1416	18.9209	0.022583	0.0210571	0.0183105	0.0183105	0	-0.0305176	-0.0305176	0	0	-30.5176	-0.0610352	0	-0.0305176	-0.0610352	-0.0305176
29.1	0.0109863	0.0231934	0.0231934	0.0228882	20.1416	20.1416	18.9209	0.0222778	0.020752	0.0186157	0.0186157	0	-0.0610352	-0.0305176	-0.0305176	-0.0305176	0	-0.0305176	-0.0305176	0	-0.0305176	0
29.2	0.0109863	0.0234985	0.0231934	0.0231934	20.4468	20.1416	18.9209	0.0219727	0.0204468	0.0186157	0.0186157	-0.0610352	-0.0305176	-0.0915527	-0.0305176	0	-30.5176	0	0	0	-0.0305176	0
29.3	0.0112915	0.0241089	0.0231934	0.0231934	20.752	19.5313	18.9209	0.0219727	0.0201416	0.0189209	0.0186157	0	-0.0305176	0	-0.0305176	0.0305176	-61.0352	0.0305176	0.0305176	0	0	-0.0305176
29.4	0.0115967	0.0241089	0.0231934	0.0231934	21.0571	19.2261	18.6157	0.0219727	0.0198364	0.0192261	0.0186157	0	-0.0610352	0	0	-0.0305176	-30.5176	0	0	0	-0.0305176	0
29.5	0.0109863	0.0238037	0.022583	0.0228882	20.752	18.9209	18.6157	0.0216675	0.0198364	0.0195312	0.0189209	-0.0305176	-0.0610352	0	0	-0.0305176	-30.5176	0.0610352	0	-0.0305176	0	0.0305176
29.6	0.0106812	0.0238037	0.0222778	0.022583	20.4468	18.6157	18.6157	0.0213623	0.0195312	0.0195312	0.0189209	-0.0305176	-0.0305176	-0.0305176	0	-0.0305176	-30.5176	-0.0305176	-0.0305176	-0.0305176	-0.0305176	-0.0610352
29.7	0.010376	0.0238037	0.0219727	0.0228882	20.1416	18.9209	19.2261	0.0213623	0.0198364	0.0192261	0.0186157	-0.0305176	0	-0.0610352	0.0305176	0.0305176	-30.5176	-0.0305176	0	-0.0305176	-0.0305176	-0.0610352
29.8	0.0106812	0.0238037	0.0222778	0.0234985	20.1416	19.5313	19.8364	0.0213623	0.0201416	0.0195312	0.0192261	0.0305176	-0.0305176	-0.0305176	0	0	0	-0.0610352	-0.0610352	-0.0610352	-0.0610352	-0.0305176
29.9	0.0106812	0.0238037	0.0222778	0.0238037	20.4468	20.4468	20.4468	0.0216675	0.0201416	0.0195312	0.0195312	-0.0305176	0	-0.0305176	-0.0305176	0	0	0.0305176	-0.0610352	0.0305176	-0.0610352	0.0305176
30	0.0109863	0.0238037	0.022583	0.0238037	20.4468	21.0571	20.4468	0.0216675	0.0198364	0.0198364	0.0198364	-0.0610352	0	-0.0610352	-0.0610352	0	0	0.0305176	0	0	-0.0305176	0.0305176
30.1	0.0112915	0.0238037	0.0228882	0.0238037	20.752	21.3623	20.4468	0.0216675	0.0195312	0.0195312	0.0201416	-0.0305176	-0.0305176	0	-0.0305176	0	-61.0352	0.0305176	0	0	0	0.0305176
30.2	0.0112915	0.0238037	0.022583	0.0234985	21.0571	21.3623	20.4468	0.0219727	0.0192261	0.0192261	0.0198364	0	-0.0305176	0	-0.0915527	0.0305176	0	0	0	0.0610352	0	-0.0305176
30.3	0.0115967	0.0241089	0.022583	0.0228882	21.3623	21.0571	20.4468	0.0222778	0.0192261	0.0198364	0.0195312	0	-0.0305176	0	0	0	0	-0.0305176	0.0305176	-0.0305176	0	-0.0305176
30.4	0.0115967	0.0244141	0.0222778	0.0228882	21.6675	20.4468	20.4468	0.022583	0.0195312	0.0201416	0.0189209	-0.0305176	-0.0305176	0	0	0	-30.5176	0	0	-0.0305176	0.0305176	-0.0305176
30.5	0.0112915	0.0247192	0.0222778	0.022583	21.9727	20.1416	20.4468	0.0228882	0.0198364	0.0198364	0.0186157	0.0305176	-0.0305176	0	0	-0.0305176	0	-0.0305176	-0.0305176	-0.0610352	-0.0305176	-0.0305176
30.6	0.0109863	0.0247192	0.0222778	0.0228882	21.9727	19.8364	20.4468	0.0228882	0.0198364	0.0195312	0.0186157	0	0	-0.0610352	-0.0305176	0	0	0	-0.0305176	0	-0.0305176	-0.0305176
30.7	0.0106812	0.0250244	0.0222778	0.0228882	21.9727	19.8364	20.4468	0.0228882	0.0201416	0.0192261	0.0189209	-0.0305176	0	-0.0305176	-0.0305176	0	-30.5176	0	-0.0610352	-0.0305176	-0.0610352	0
30.8	0.010376	0.0250244	0.0228882	0.0231934	21.9727	20.1416	20.4468	0.0228882	0.0204468	0.0189209	0.0189209	0	-0.0305176	0.0305176	-0.0610352	0	30.5176	-0.0305176	0	0.0305176	-0.0305176	0
30.9	0.010376	0.0253296	0.0234985	0.0231934	21.6675	20.4468	20.1416	0.0228882	0.020752	0.0186157	0.0186157	-0.0305176	0.0305176	0	-0.0610352	-0.0305176	0	0.0305176	-0.0305176	0	-0.0305176	0
31	0.010376	0.0256348	0.0244141	0.0234985	21.6675	21.0571	19.8364	0.022583	0.020752	0.0186157	0.0186157	-0.0305176	0	0	0.0305176	-0.0305176	0	0.0305176	0.0305176	-0.0305176	0	-0.0610352
31.1	0.010376	0.0256348	0.0250244	0.0231934	21.6675	21.0571	19.5313	0.022583	0.020752	0.0183105	0.0186157	0.0305176	-0.0305176	0.0610352	-0.0305176	0	0	0	0	-0.0610352	0.0305176	-0.0305176
31.2	0.0106812	0.0256348	0.0247192	0.0231934	21.6675	21.0571	19.2261	0.0222778	0.020752	0.0183105	0.0189209	-0.0305176	0	-0.0305176	-0.0610352	0.0305176	30.5176	0	-0.0305176	0	0	-0.0305176
31.3	0.0106812	0.0256348	0.0244141	0.0231934	21.6675	21.0571	19.2261	0.0222778	0.0210571	0.0183105	0.0192261	0	0	0.0305176	0	-0.0305176	-30.5176	-0.0610352	-0.0305176	-0.0305176	0	-0.0305176
31.4	0.0109863	0.0256348	0.0241089	0.0231934	21.9727	20.752	19.5313	0.0222778	0.0213623	0.0183105	0.0195312	0	-0.0305176	0	0	-0.0305176	0	-0.0610352	-0.0305176	0	-0.0305176	0
31.5	0.0109863	0.0256348	0.0241089	0.0228882	21.6675	20.4468	19.5313	0.0222778	0.0216675	0.0183105	0.0198364	-0.0305176	0	-0.0305176	-0.0305176	-0.0610352	0	0	-0.0305176	0	-0.0610352	-0.0305176
31.6	0.0106812	0.0253296	0.0241089	0.0231934	21.3623	20.1416	19.8364	0.0219727	0.0216675	0.0186157	0.0198364	-0.0305176	-0.0305176	0	-0.0305176	-0.0305176	30.5176	-0.0305176	-0.0305176	-0.0305176	0	-0.0305176
31.7	0.0106812	0.0253296	0.0244141	0.0234985	21.6675	19.8364	19.8364	0.0219727	0.0213623	0.0186157	0.0201416	-0.0305176	-0.0305176	-0.0305176	0	0.0305176	61.0352	-0.0305176	-0.0305176	0.0305176	0	0
31.8	0.0106812	0.0253296	0.0247192	0.0238037	21.6675	19.5313	20.1416	0.0219727	0.0210571	0.0186157	0.0204468	-0.0305176	0.0305176	0	-0.0305176	0.0305176	0	-0.0610352	0	0	0	0
31.9	0.0109863	0.0253296	0.0250244	0.0241089	21.6675	19.2261	20.4468	0.0222778	0.020752	0.0189209	0.0201416	-0.0305176	-0.0305176	0	0	0	0	0.0305176	0.0305176	-0.0305176	0.0610352	0.0305176
32	0.0109863	0.0250244	0.0247192	0.0238037	21.6675	19.2261	20.752	0.022583	0.020752	0.0192261	0.0192261	-0.0305176	0	0	-0.0305176	-0.0305176	0	0	-0.0305176	0	-0.0305176	0
32.1	0.0109863	0.0247192	0.0244141	0.0238037	21.3623	19.5313	21.0571	0.022583	0.020752	0.0192261	0.0186157	0	0	-0.0305176	0.0305176	0	-30.5176	0	-0.0610352	-0.0610352	0.0305176	-0.0305176
32.2	0.0106812	0.0250244	0.0241089	0.0234985	21.3623	19.8364	21.0571	0.022583	0.020752	0.0192261	0.0183105	-0.0305176	0	0	0	0	0	-0.0305176	-0.0610352	0.0305176	-0.0305176	0.0305176
32.3	0.0106812	0.0256348	0.0241089	0.0234985	21.3623	20.4468	21.0571	0.022583	0.0204468	0.0195312	0.0183105	-0.0305176	0	-0.0305176	-0.0305176	-0.0305176	-30.5176	0	-0.0305176	-0.0305176	0	-0.0305176
32.4	0.0106812	0.0259399	0.0238037	0.0231934	21.3623	20.752	20.752	0.0228882	0.0201416	0.0195312	0.0183105	0	0	-0.0305176	-0.0305176	0.0305176	30.5176	-0.0305176	-0.0305176	0.0305176	-0.0305176	0.0305176
32.5	0.0106812	0.0256348	0.0241089	0.0234985	21.3623	21.0571	20.4468	0.0231934	0.0201416	0.0198364	0.0183105	-0.0305176	0.0305176	0	-0.0305176	-0.0305176	0	0	-0.0610352	0.0305176	0	-0.0305176
32.6	0.0109863	0.0247192	0.0241089	0.0234985	21.6675	21.3623	20.1416	0.0234985	0.0198364	0.0198364	0.0183105	-0.0305176	0.0305176	-0.0305176	-0.0305176	0	30.5176	-0.0305176	-0.0610352	0	0	0.0305176
32.7	0.0109863	0.0241089	0.0238037	0.0238037	21.9727	21.0571	20.4468	0.0231934	0.0198364	0.0198364	0.0183105	0	0.0305176	-0.0305176	-0.0610352	0	30.5176	0	-0.0305176	0.0305176	0.0305176	0.0610352
32.8	0.0109863	0.0241089	0.0234985	0.0241089	21.9727	20.752	20.4468	0.0231934	0.0198364	0.0198364	0.0186157	0.0305176	0	0.0305176	-0.0305176	0	0	0	-0.0305176	0	0	0.0305176
32.9	0.0106812	0.0244141	0.0234985	0.0244141	21.6675	20.4468	20.752	0.022583	0.0201416	0.0198364	0.0189209	0	0	-0.0305176	0	-0.0305176	30.5176	0	-0.0610352	0	-0.0305176	0.0305176
33	0.010376	0.0250244	0.0231934	0.0247192	21.3623	20.1416	20.752	0.022583	0.0201416	0.0195312	0.0192261	-0.0305176	0	0.0305176	0.0305176	-0.0305176	0	-0.0305176	-0.0610352	-0.0305176	0	0
33.1	0.010376	0.0253296	0.0231934	0.0250244	21.3623	20.4468	20.4468	0.022583	0.0204468	0.0192261	0.0195312	-0.0305176	-0.0305176	-0.0305176	-0.0305176	-0.0305176	0	-0.0305176	-0.0610352	-0.0305176	-0.0305176	0
33.2	0.010376	0.0253296	0.0231934	0.0250244	21.0571	20.752	20.4468	0.022583	0.020752	0.0189209	0.0198364	-0.0305176	-0.0305176	0	0	0	30.5176	-0.0305176	0	0	0	-0.0305176
33.3	0.0106812	0.0250244	0.0234985	0.0247192	20.752	20.752	20.4468	0.022583	0.0210571	0.0186157	0.0198364	-0.0305176	0.0305176	-0.0610352	-0.0305176	0	0	0	-0.0610352	0.0305176	-0.0305176	0.0610352
33.4	0.0109863	0.0244141	0.0238037	0.0244141	20.752	20.752	20.4468	0.022583	0.0210571	0.0186157	0.0195312	-0.0610352	0	-0.0305176	-0.0305176	0	0	0	-0.0305176	0.0305176	0	0
33.5	0.0115967	0.0241089	0.0238037	0.0244141	21.0571	20.752	20.752	0.022583	0.0210571	0.0189209	0.0189209	0	0.0305176	-0.0305176	-0.0610352	-0.0305176	30.5176	0.0305176	-0.0610352	0	-0.0305176	0.0305176
33.6	0.0119019	0.0241089	0.0234985	0.0244141	21.0571	20.752	20.752	0.0228882	0.020752	0.0192261	0.0183105	0	0	0	-0.0305176	-0.0305176	61.0352	0	-0.0305176	0	0	0
33.7	0.012207	0.0244141	0.0228882	0.0241089	21.3623	21.0571	20.4468	0.0228882	0.020752	0.0195312	0.0180054	0	0	-0.0305176	-0.0305176	0	30.5176	0	-0.0610352	0	-0.0305176	0.0305176
33.8	0.0119019	0.0247192	0.022583	0.0244141	21.3623	21.3623	20.752	0.022583	0.0210571	0.0198364	0.0180054	-0.0305176	0	0	0	-0.0305176	-30.5176	-0.0305176	-0.0305176	0	0.0305176	0.0305176
33.9	0.0115967	0.0253296	0.022583	0.0244141	21.0571	21.3623	21.0571	0.0222778	0.0210571	0.0198364	0.0180054	-0.0305176	0.0305176	-0.0610352	-0.0610352	-0.0305176	30.5176	-0.0305176	-0.0305176	0	0	0
34	0.0109863	0.0256348	0.0231934	0.0244141	21.0571	21.3623	20.752	0.0219727	0.0210571	0.0195312	0.0180054	-0.0305176	0	0	-0.0305176	-0.0610352	0	-0.0610352	-0.0610352	0	-0.0305176	0.0305176
34.1	0.0106812	0.0256348	0.0238037	0.0247192	21.0571	21.3623	20.4468	0.0213623	0.0210571	0.0192261	0.0183105	-0.0610352	0.0610352	0	0	0	30.5176	-0.0305176	-0.0305176	0.0305176	-0.0610352	0.0305176
34.2	0.0106812	0.0253296	0.0238037	0.0244141	21.0571	21.3623	20.1416	0.0210571	0.0204468	0.0192261	0.0186157	-0.0610352	0.0610352	-0.0305176	-0.0610352	-0.0305176	30.5176	-0.0305176	-0.0610352	0.0305176	0	0
34.3	0.0106812	0.0253296	0.0238037	0.0241089	20.752	21.3623	20.1416	0.0210571	0.0201416	0.0189209	0.0189209	-0.0610352	0.0610352	-0.0305176	-0.0305176	0	30.5176	-0.0305176	-0.0305176	0	0	0.0610352
34.4	0.0106812	0.0253296	0.0234985	0.0238037	20.752	21.0571	20.1416	0.0210571	0.0198364	0.0189209	0.0192261	-0.0305176	0	-0.0305176	-0.0305176	0	30.5176	0.0305176	0	0	0	0.0305176
34.5	0.0109863	0.0253296	0.0231934	0.0238037	20.752	20.752	20.1416	0.0210571	0.0198364	0.0189209	0.0189209	-0.0305176	0	0.0305176	-0.0305176	-0.0305176	30.5176	0.0305176	-0.0610352	0.0305176	0	0.0610352
34.6	0.0112915	0.0253296	0.022583	0.0238037	20.4468	20.752	20.4468	0.0213623	0.0198364	0.0186157	0.0183105	0	-0.0305176	0	-0.0305176	0	61.0352	0	-0.0610352	0	0	0
34.7	0.012207	0.0256348	0.0219727	0.0241089	20.4468	20.4468	20.4468	0.0216675	0.0198364	0.0183105	0.0180054	-0.0305176	-0.0305176	0	-0.0305176	-0.0305176	0	-0.0305176	-0.0610352	0.0610352	-0.0305176	-0.0305176
34.8	0.0125122	0.0256348	0.0222778	0.0244141	20.1416	20.4468	20.4468	0.0216675	0.0204468	0.0180054	0.0177002	-0.0305176	0	-0.0610352	-0.0610352	0	0	-0.0305176	-0.0610352	-0.0305176	-0.0305176	0.0305176
34.9	0.012207	0.0250244	0.022583	0.0244141	20.1416	20.4468	20.752	0.0219727	0.0204468	0.0177002	0.0177002	0	0.0610352	-0.0305176	-0.0610352	-0.0610352	30.5176	0	-0.0305176	-0.0305176	-0.0610352	0
35	0.012207	0.0247192	0.0231934	0.0244141	20.1416	20.4468	20.752	0.0222778	0.0204468	0.0180054	0.0183105	-0.0305176	0.0610352	-0.0305176	-0.0610352	-0.0305176	61.0352	0	-0.0305176	0.0305176	0	-0.0305176
35.1	0.0115967	0.0244141	0.0238037	0.0244141	20.1416	20.752	20.752	0.0222778	0.020752	0.0180054	0.0186157	0	0.0305176	-0.0305176	-0.0305176	-0.0305176	30.5176	0.0305176	-0.0305176	0.0305176	-0.0610352	0
35.2	0.0115967	0.0244141	0.0238037	0.0241089	20.1416	21.0571	20.752	0.0219727	0.020752	0.0183105	0.0189209	-0.0305176	-0.0305176	-0.0610352	-0.0305176	0	30.5176	-0.0305176	-0.0305176	0.0610352	-0.0305176	0.0610352
35.3	0.0119019	0.0250244	0.0241089	0.0241089	20.4468	21.0571	20.4468	0.0219727	0.0210571	0.0186157	0.0189209	-0.0610352	-0.0610352	0	-0.0610352	0	30.5176	-0.0305176	0	0	0.0305176	0
35.4	0.0115967	0.0250244	0.0241089	0.0241089	21.0571	21.0571	20.1416	0.0216675	0.0210571	0.0189209	0.0186157	-0.0305176	0	0.0610352	-0.0305176	0	0	0	0	0.0305176	-0.0305176	0
35.5	0.0115967	0.0250244	0.0238037	0.0241089	21.6675	21.0571	20.1416	0.0216675	0.0210571	0.0195312	0.0183105	0.0305176	0.0305176	0	0	-0.0610352	-30.5176	-0.0305176	-0.0305176	0	0	-0.0305176
35.6	0.0115967	0.0250244	0.0234985	0.0244141	21.9727	21.0571	20.1416	0.0216675	0.020752	0.0201416	0.0180054	0	0.0305176	0	-0.0610352	-0.0305176	0	-0.0305176	-0.0305176	-0.0305176	0	0
35.7	0.0119019	0.0247192	0.0231934	0.0244141	22.2778	20.752	20.1416	0.0213623	0.0210571	0.0201416	0.0183105	-0.0305176	0.0305176	0	0	-0.0305176	0	-0.0610352	-0.0610352	-0.0305176	-0.0305176	0
35.8	0.012207	0.0247192	0.0228882	0.0244141	22.2778	20.4468	19.8364	0.0210571	0.0210571	0.0198364	0.0186157	0.0305176	0.0305176	-0.0305176	0	0.0305176	30.5176	-0.0305176	-0.0305176	0	-0.0305176	0
35.9	0.012207	0.0244141	0.0228882	0.0244141	21.9727	20.1416	19.8364	0.0210571	0.0210571	0.0192261	0.0192261	-0.0915527	0	-0.0305176	-0.0610352	0.0610352	0	0	0	0	-0.0610352	0.0305176
36	0.012207	0.0244141	0.0231934	0.0244141	21.3623	19.8364	19.5313	0.020752	0.0210571	0.0189209	0.0195312	-0.0610352	0.0305176	-0.0305176	-0.0610352	-0.0305176	0	0	-0.0610352	0.0305176	-0.0305176	0
36.1	0.0119019	0.0247192	0.0234985	0.0241089	21.0571	19.8364	19.5313	0.020752	0.0210571	0.0183105	0.0192261	-0.0610352	0.0305176	-0.0305176	-0.0915527	-0.0305176	0	-0.0305176	-0.0305176	0.0610352	0.0305176	0.0305176
36.2	0.0119019	0.0247192	0.0238037	0.0241089	21.0571	19.8364	19.8364	0.0210571	0.0210571	0.0183105	0.0192261	0	0	0.0305176	-0.0305176	-0.0305176	0	-0.0305176	-0.0305176	0	0.0610352	0.0305176
36.3	0.0115967	0.0247192	0.0238037	0.0241089	21.3623	20.1416	19.8364	0.0210571	0.0213623	0.0180054	0.0195312	-0.0305176	-0.0610352	0	0	0	0	-0.0305176	0	0	0.0305176	0.0610352
36.4	0.0119019	0.0244141	0.0234985	0.0241089	21.6675	20.1416	20.1416	0.0213623	0.0216675	0.0180054	0.0195312	-0.0610352	-0.0610352	0.0305176	0	0	-30.5176	-0.0305176	-0.0305176	-0.0305176	-0.0305176	0.0610352
36.5	0.012207	0.0244141	0.0231934	0.0238037	21.6675	20.1416	20.1416	0.0219727	0.0219727	0.0183105	0.0192261	-0.0610352	-0.0305176	0	0	0	-30.5176	-0.0305176	-0.0305176	0	-0.0305176	-0.0305176
36.6	0.012207	0.0247192	0.0231934	0.0241089	21.6675	19.8364	20.1416	0.0222778	0.0216675	0.0183105	0.0192261	-0.0305176	0.0305176	-0.0305176	0	-0.0305176	0	0.0305176	-0.0305176	-0.0305176	0.0305176	-0.0305176
36.7	0.0115967	0.0250244	0.0228882	0.0244141	21.6675	19.5313	20.752	0.0222778	0.0216675	0.0186157	0.0195312	-0.0305176	0.0305176	-0.0305176	0	0	0	0	-0.0305176	0	0	0
36.8	0.0112915	0.0253296	0.0228882	0.0247192	21.9727	19.2261	21.0571	0.0219727	0.0216675	0.0186157	0.0195312	-0.0305176	0	0	-0.0305176	0.0305176	30.5176	0	-0.0915527	0.0305176	0.0305176	0
36.9	0.0106812	0.0256348	0.0228882	0.0247192	21.9727	18.9209	21.3623	0.0216675	0.0213623	0.0192261	0.0195312	-0.0610352	0	0	-0.0305176	-0.0305176	0	0	0	0	0	0.0305176
37	0.0106812	0.0253296	0.0231934	0.0247192	21.9727	18.9209	21.3623	0.0216675	0.0210571	0.0195312	0.0192261	-0.0305176	-0.0305176	-0.0305176	-0.0305176	0.0305176	30.5176	0.0305176	0	0	-0.0305176	0
37.1	0.0109863	0.0250244	0.0234985	0.0247192	21.3623	19.2261	21.0571	0.0219727	0.020752	0.0198364	0.0192261	0.0305176	-0.0305176	-0.0305176	-0.0305176	-0.0305176	30.5176	0	-0.0610352	0.0305176	0	0.0305176
37.2	0.0115967	0.0250244	0.0238037	0.0244141	21.0571	19.5313	20.4468	0.0216675	0.020752	0.0201416	0.0189209	0	0	-0.0305176	-0.0305176	0	-30.5176	0	-0.0610352	0.0305176	0.0305176	0.0305176
37.3	0.012207	0.0250244	0.0234985	0.0244141	21.0571	19.8364	20.4468	0.0213623	0.020752	0.0201416	0.0192261	-0.0305176	-0.0305176	0	-0.0305176	0	-30.5176	-0.0610352	-0.0610352	0.0305176	0.0305176	0
37.4	0.012207	0.0250244	0.0231934	0.0241089	21.0571	19.8364	20.4468	0.0210571	0.0210571	0.0195312	0.0192261	-0.0305176	0	0	-0.0305176	-0.0305176	0	0	-0.0305176	0	0	-0.0305176
37.5	0.0119019	0.0250244	0.0228882	0.0244141	21.0571	19.8364	20.4468	0.0210571	0.0213623	0.0189209	0.0192261	-0.0305176	0.0305176	-0.0305176	0	0	-30.5176	-0.0610352	-0.0305176	-0.0305176	0	-0.0305176
37.6	0.0119019	0.0247192	0.0231934	0.0244141	21.3623	19.8364	20.4468	0.0210571	0.0216675	0.0186157	0.0195312	-0.0305176	0.0305176	-0.0305176	-0.0305176	0.0305176	30.5176	0.0305176	-0.0305176	0	-0.0305176	0
37.7	0.0115967	0.0247192	0.0234985	0.0247192	21.9727	20.4468	20.752	0.0213623	0.0219727	0.0189209	0.0201416	0	0	-0.0610352	-0.0305176	0.0305176	0	-0.0305176	-0.0610352	0.0305176	-0.0305176	0
37.8	0.0109863	0.0247192	0.0238037	0.0247192	22.2778	20.752	20.752	0.0213623	0.0219727	0.0198364	0.020752	-0.0305176	-0.0305176	0	-0.0305176	0	30.5176	-0.0305176	0	-0.0305176	0	0.0305176
37.9	0.010376	0.0247192	0.0234985	0.0247192	21.9727	20.752	20.4468	0.020752	0.0216675	0.0204468	0.020752	0.0305176	-0.0305176	-0.0305176	0	-0.0305176	0	0	0	-0.0305176	-0.0305176	-0.0305176
38	0.010376	0.0244141	0.0231934	0.0241089	21.0571	20.1416	19.8364	0.0204468	0.0213623	0.0201416	0.0201416	0	0.0305176	0	-0.0305176	0	-30.5176	0.0305176	0.0305176	0	0	0
38.1	0.0106812	0.0247192	0.0228882	0.0241089	20.752	19.5313	19.2261	0.0204468	0.0210571	0.0198364	0.0192261	-0.0305176	-0.0305176	0	-0.0610352	0	-30.5176	0	-0.0610352	-0.0305176	0	0
38.2	0.0109863	0.0247192	0.0228882	0.0244141	20.4468	19.2261	18.9209	0.0204468	0.020752	0.0195312	0.0186157	-0.0305176	-0.0305176	-0.0305176	0	-0.0610352	-30.5176	0	-0.0610352	-0.0305176	0	-0.0610352
38.3	0.0112915	0.0244141	0.0228882	0.0247192	20.4468	19.5313	18.9209	0.020752	0.020752	0.0195312	0.0186157	-0.0305176	0.0305176	-0.0305176	-0.0305176	-0.0305176	0	-0.0305176	-0.0305176	0	-0.0305176	-0.0610352
38.4	0.0119019	0.0244141	0.0228882	0.0247192	21.0571	19.8364	18.9209	0.0210571	0.0204468	0.0192261	0.0186157	-0.0305176	0.0305176	-0.0305176	-0.0305176	0.0305176	0	-0.0305176	-0.0305176	-0.0305176	-0.0610352	-0.0305176
38.5	0.012207	0.0241089	0.0228882	0.0247192	21.3623	20.1416	19.2261	0.020752	0.020752	0.0192261	0.0186157	-0.0915527	0	-0.0305176	-0.0610352	0.0305176	-30.5176	-0.0305176	-0.0305176	-0.0305176	-0.0305176	0.0305176
38.6	0.0125122	0.0241089	0.0222778	0.0244141	21.3623	19.8364	19.5313	0.020752	0.0210571	0.0189209	0.0183105	0.0305176	0	-0.0915527	-0.0305176	0	30.5176	0	0	-0.0305176	-0.0305176	0
38.7	0.0125122	0.0244141	0.0222778	0.0244141	21.3623	19.8364	19.8364	0.0204468	0.0213623	0.0180054	0.0183105	0	-0.0305176	-0.0305176	0	0	30.5176	0.0305176	0	0.0305176	-0.0305176	0.0610352
38.8	0.012207	0.0247192	0.0222778	0.0247192	21.3623	19.8364	19.8364	0.0204468	0.0213623	0.017395	0.0183105	0.0305176	-0.0305176	0	-0.0305176	-0.0305176	0	-0.0305176	-0.0305176	0	0.0305176	0
38.9	0.0115967	0.0250244	0.0222778	0.0250244	21.6675	19.8364	19.8364	0.020752	0.0210571	0.0170898	0.0189209	0	0	0	-0.0305176	-0.0610352	0	-0.0305176	0	0	0	0.0305176
39	0.0112915	0.0250244	0.0219727	0.0250244	21.9727	19.8364	19.8364	0.0210571	0.0204468	0.0170898	0.0189209	0	0.0305176	-0.0305176	0.0305176	-0.0305176	-30.5176	-0.0305176	0	-0.0305176	0	-0.0305176
39.1	0.0106812	0.0244141	0.0222778	0.0247192	22.2778	19.8364	20.1416	0.0210571	0.0201416	0.0177002	0.0189209	-0.0305176	0	-0.0305176	0	0	-30.5176	-0.0305176	-0.0305176	-0.0305176	0.0305176	0
39.2	0.010376	0.0238037	0.022583	0.0247192	22.2778	19.8364	20.4468	0.0213623	0.0198364	0.0177002	0.0186157	-0.0610352	0	-0.0610352	-0.0305176	0	0	-0.0305176	-0.0610352	-0.0610352	0	-0.0610352
39.3	0.0100708	0.0234985	0.0231934	0.0241089	22.2778	19.5313	20.4468	0.0213623	0.0201416	0.0180054	0.0180054	0	0.0305176	-0.0610352	0	0.0305176	0	-0.0305176	-0.0305176	-0.0305176	-0.0610352	0
39.4	0.0100708	0.0234985	0.0234985	0.0241089	21.6675	19.2261	20.4468	0.0213623	0.0204468	0.0189209	0.0180054	0.0305176	0	-0.0305176	-0.0305176	0	0	-0.0305176	0	-0.0305176	-0.0305176	0
39.5	0.010376	0.0238037	0.0234985	0.0238037	21.3623	19.2261	20.1416	0.0210571	0.020752	0.0192261	0.0177002	0	-0.0305176	-0.0305176	-0.0610352	-0.0305176	30.5176	0.0305176	0	-0.0305176	-0.0305176	-0.0305176
39.6	0.0109863	0.0244141	0.0231934	0.0234985	20.752	19.2261	19.5313	0.0210571	0.0204468	0.0195312	0.0180054	0	0	0	-0.0305176	-0.0305176	0	0	0.0305176	0.0305176	0	-0.0305176
39.7	0.0115967	0.0244141	0.0231934	0.0231934	20.4468	19.5313	19.2261	0.020752	0.0204468	0.0195312	0.0186157	0	-0.0305176	0.0305176	-0.0305176	-0.0305176	-30.5176	-0.0305176	-0.0610352	-0.0305176	-0.0305176	0
39.8	0.0119019	0.0244141	0.0228882	0.0228882	20.4468	19.8364	19.2261	0.0204468	0.020752	0.0195312	0.0189209	0.0305176	0	0	0	-0.0305176	0	0	-0.0305176	-0.0305176	0	-0.0305176
39.9	0.0115967	0.0244141	0.0231934	0.0228882	20.4468	19.5313	19.8364	0.020752	0.0210571	0.0195312	0.0189209	0	0	0.0305176	0.0305176	0	-61.0352	-0.0610352	0	-0.0305176	0	-0.0610352
40	0.0112915	0.0244141	0.0234985	0.0231934	20.4468	19.5313	20.4468	0.020752	0.0213623	0.0192261	0.0189209	-0.0305176	-0.0305176	-0.0305176	0.0305176	-0.0305176	0	0	-0.0305176	-0.0305176	-0.0305176	0
40.1	0.0115967	0.0244141	0.0241089	0.0238037	20.752	19.8364	21.0571	0.020752	0.0213623	0.0192261	0.0186157	0.0305176	0	-0.0610352	0.0305176	0	0	0	-0.0305176	-0.0305176	-0.0305176	-0.0305176
40.2	0.0119019	0.0244141	0.0244141	0.0238037	20.752	20.1416	21.3623	0.0210571	0.0213623	0.0192261	0.0183105	-0.0610352	-0.0305176	-0.0305176	0	0	0	-0.0305176	0.0305176	-0.0610352	-0.0305176	-0.0305176
40.3	0.012207	0.0244141	0.0244141	0.0241089	20.752	20.1416	21.3623	0.0210571	0.0216675	0.0189209	0.0183105	0	-0.0610352	-0.0305176	-0.0305176	-0.0305176	-30.5176	0.0305176	0	-0.0305176	0	-0.0305176
40.4	0.012207	0.0244141	0.0241089	0.0244141	20.4468	20.4468	21.3623	0.0210571	0.0216675	0.0183105	0.0186157	0	-0.0305176	-0.0305176	0	0	-30.5176	0	0	0	-0.0305176	-0.0305176
40.5	0.012207	0.0247192	0.0238037	0.0247192	20.4468	20.4468	21.0571	0.020752	0.0216675	0.0180054	0.0192261	0	-0.0610352	0	-0.0305176	0	-30.5176	0	0	-0.0305176	0.0305176	0.0305176
40.6	0.0119019	0.0247192	0.0238037	0.0250244	21.0571	20.4468	21.0571	0.020752	0.0216675	0.0177002	0.0195312	0.0305176	-0.0305176	0	0	0	-30.5176	-0.0305176	-0.0305176	-0.0305176	0	-0.0305176
40.7	0.0115967	0.0244141	0.0238037	0.0250244	21.6675	20.752	20.752	0.020752	0.0210571	0.0177002	0.0198364	0	-0.0610352	0	0	0	-61.0352	0	-0.0305176	-0.0305176	0.0305176	-0.0305176
40.8	0.0115967	0.0247192	0.0238037	0.0247192	21.6675	20.4468	20.752	0.0210571	0.0210571	0.0177002	0.0198364	0	-0.0305176	-0.0305176	0.0305176	-0.0305176	-61.0352	0	0	-0.0915527	0	-0.0610352
40.9	0.0115967	0.0250244	0.0238037	0.0244141	21.6675	20.4468	20.752	0.0213623	0.0213623	0.017395	0.0198364	-0.0305176	-0.0305176	-0.0305176	0.0305176	0.0305176	-30.5176	-0.0305176	-0.0305176	-0.0305176	-0.0305176	0
41	0.0115967	0.0253296	0.0234985	0.0238037	21.6675	20.4468	20.752	0.0213623	0.0213623	0.017395	0.0195312	0	-0.0305176	-0.0305176	-0.0305176	-0.0305176	-30.5176	0.0305176	-0.0305176	-0.0305176	-0.0305176	-0.0305176
41.1	0.0112915	0.0253296	0.0231934	0.0234985	21.6675	20.4468	20.752	0.0213623	0.0213623	0.017395	0.0192261	0.0305176	-0.0305176	0	0	0	-30.5176	0.0305176	0.0610352	0	-0.0305176	-0.0305176
41.2	0.0112915	0.0250244	0.0231934	0.0231934	21.6675	20.4468	20.752	0.0213623	0.0210571	0.0177002	0.0189209	0	-0.0915527	-0.0610352	0	0.0610352	0	0.0305176	-0.0305176	0.0305176	0	-0.0305176
41.3	0.0109863	0.0244141	0.0231934	0.0228882	21.3623	20.4468	20.4468	0.0210571	0.020752	0.0177002	0.0186157	0	-0.0610352	0	-0.0305176	0	-30.5176	0	0.0305176	-0.0305176	0	0.0305176
41.4	0.0112915	0.0241089	0.0228882	0.0228882	21.0571	20.4468	20.1416	0.020752	0.020752	0.0180054	0.0186157	0	-0.0610352	0	0	0	-30.5176	0.0305176	0	0	0	0
41.5	0.0115967	0.0241089	0.0228882	0.0228882	20.752	20.1416	19.8364	0.0204468	0.0210571	0.0180054	0.0186157	0	-0.0610352	0	0.0610352	0	-30.5176	-0.0610352	-0.0305176	-0.0305176	-0.0305176	-0.0305176
41.6	0.0115967	0.0238037	0.022583	0.0231934	20.752	19.8364	19.8364	0.0201416	0.0216675	0.0183105	0.0186157	-0.0305176	-0.0305176	-0.0305176	0	0	-61.0352	-0.0305176	-0.0610352	-0.0305176	0	-0.0305176
41.7	0.0119019	0.0238037	0.0222778	0.0231934	21.0571	19.8364	19.8364	0.0204468	0.0222778	0.0183105	0.0186157	0	-0.0305176	-0.0305176	0.0305176	0	-61.0352	-0.0305176	0	-0.0915527	-0.0305176	-0.0610352
41.8	0.0119019	0.0241089	0.0222778	0.0238037	21.3623	19.5313	19.8364	0.0204468	0.022583	0.0183105	0.0186157	0	-0.0305176	-0.0610352	0	0	-30.5176	0	-0.0305176	-0.0610352	0.0305176	-0.0610352
41.9	0.0115967	0.0238037	0.022583	0.0244141	21.6675	19.5313	19.8364	0.0201416	0.0222778	0.0180054	0.0186157	-0.0610352	-0.0305176	-0.0305176	0.0305176	0	-30.5176	0	0	-0.0305176	-0.0305176	0
42	0.0109863	0.0234985	0.0228882	0.0247192	21.9727	19.2261	19.8364	0.0204468	0.0216675	0.0177002	0.0183105	-0.0305176	-0.0305176	-0.0305176	0	0.0305176	-30.5176	0.0305176	0	0	0	-0.0305176
42.1	0.0106812	0.0231934	0.0231934	0.0250244	21.6675	19.2261	19.5313	0.0204468	0.0210571	0.0170898	0.0183105	0	-0.0305176	0	0	0	-30.5176	0.0305176	0.0305176	-0.0305176	-0.0610352	-0.0305176
42.2	0.0106812	0.022583	0.0231934	0.0250244	21.3623	19.2261	19.5313	0.020752	0.0201416	0.017395	0.0183105	0.0305176	-0.0610352	-0.0305176	-0.0305176	-0.0305176	-30.5176	0.0305176	0.0305176	-0.0305176	0.0305176	-0.0305176
42.3	0.0106812	0.022583	0.0231934	0.0250244	21.0571	19.2261	19.5313	0.0210571	0.0195312	0.0180054	0.0183105	0.0610352	-0.0610352	0	0	-0.0610352	-61.0352	0	0.0305176	0	-0.0610352	-0.0610352
42.4	0.0106812	0.022583	0.0228882	0.0247192	20.752	19.2261	19.5313	0.0210571	0.0192261	0.0186157	0.0183105	0	-0.0305176	0	0.0305176	0	-61.0352	-0.0305176	0	-0.0305176	0	0
42.5	0.0109863	0.0228882	0.022583	0.0247192	20.752	19.2261	19.8364	0.0210571	0.0195312	0.0189209	0.0183105	0	-0.0610352	-0.0610352	0	-0.0305176	-30.5176	-0.0610352	0	-0.0915527	-0.0305176	0
42.6	0.0112915	0.0231934	0.022583	0.0247192	20.4468	19.5313	20.1416	0.0213623	0.0198364	0.0195312	0.0183105	-0.0305176	0	-0.0305176	0.0305176	-0.0305176	-61.0352	-0.0305176	0.0305176	-0.0610352	-0.0305176	-0.0610352
42.7	0.0115967	0.0234985	0.022583	0.0244141	20.1416	20.1416	20.1416	0.0216675	0.0204468	0.0195312	0.0186157	-0.0305176	0	-0.0305176	0	0	-30.5176	-0.0305176	0	-0.0610352	-0.0305176	-0.0610352
42.8	0.0119019	0.0238037	0.0231934	0.0244141	20.4468	20.1416	20.1416	0.0219727	0.020752	0.0195312	0.0192261	-0.0305176	-0.0610352	-0.0305176	0.0305176	0	0	0	0	-0.0305176	-0.0305176	-0.0610352
42.9	0.0115967	0.0238037	0.0231934	0.0244141	20.4468	20.4468	20.1416	0.0219727	0.020752	0.0189209	0.0195312	0	-0.0610352	0	0	0.0305176	0	0	0.0610352	0.0305176	-0.0305176	-0.0305176
43	0.0106812	0.0238037	0.0231934	0.0244141	20.4468	20.4468	20.4468	0.0213623	0.020752	0.0183105	0.0198364	0	-0.0610352	0	-0.0305176	0	0	0	0	-0.0305176	-0.0305176	0
43.1	0.010376	0.0234985	0.0231934	0.0241089	20.1416	20.4468	20.4468	0.020752	0.020752	0.0183105	0.0198364	-0.0305176	-0.0610352	0.0305176	-0.0305176	0	-30.5176	-0.0610352	0.0305176	-0.0915527	0	-0.0305176
43.2	0.010376	0.0234985	0.0228882	0.0241089	20.1416	20.4468	20.752	0.0201416	0.0204468	0.0183105	0.0195312	-0.0610352	-0.0610352	0.0305176	0	-0.0305176	-30.5176	-0.0305176	0	-0.0915527	0	-0.0610352
43.3	0.0106812	0.0234985	0.0222778	0.0241089	19.8364	20.4468	20.752	0.0201416	0.0201416	0.0186157	0.0192261	-0.0305176	0	0	-0.0305176	-0.0610352	-30.5176	0	-0.0610352	-0.0610352	-0.0305176	-0.0610352
43.4	0.0109863	0.0241089	0.0222778	0.0244141	20.1416	20.4468	20.752	0.0204468	0.0198364	0.0183105	0.0189209	0	-0.0305176	0	0.0305176	0	0	-0.0610352	0	-0.0915527	0	-0.0915527
43.5	0.0109863	0.0241089	0.022583	0.0247192	20.752	20.4468	20.752	0.0210571	0.0198364	0.0183105	0.0192261	-0.0610352	0	0	0.0610352	0	-30.5176	-0.0305176	0	-0.0610352	-0.0305176	-0.0610352
43.6	0.0112915	0.0241089	0.022583	0.0244141	21.0571	20.4468	21.0571	0.0216675	0.0195312	0.0180054	0.0192261	-0.0305176	-0.0305176	0	0	0	-61.0352	0	0.0305176	-0.0610352	0	-0.0610352
43.7	0.0115967	0.0238037	0.022583	0.0241089	21.3623	20.4468	21.0571	0.0219727	0.0195312	0.0177002	0.0195312	-0.0305176	-0.0305176	0.0305176	0	0.0305176	0	0	0.0305176	-0.0610352	0	-0.0610352
43.8	0.0115967	0.0231934	0.022583	0.0238037	21.9727	20.4468	21.0571	0.0216675	0.0195312	0.0177002	0.0195312	-0.0305176	-0.0305176	-0.0305176	0.0305176	0	-30.5176	0	0	-0.0305176	0	-0.0915527
43.9	0.0112915	0.0228882	0.022583	0.0238037	21.9727	20.1416	21.0571	0.0216675	0.0195312	0.0177002	0.0195312	0.0305176	-0.0610352	0	0.0305176	0	-61.0352	-0.0305176	0	-0.0610352	0	0
44	0.0112915	0.022583	0.022583	0.0238037	22.2778	20.1416	20.752	0.0210571	0.0198364	0.0183105	0.0195312	0	-0.0610352	0.0305176	0.0305176	0	-30.5176	-0.0305176	-0.0305176	-0.0305176	0	-0.0305176
44.1	0.0112915	0.022583	0.0228882	0.0234985	22.2778	20.1416	20.752	0.020752	0.0201416	0.0186157	0.0192261	0	-0.152588	0.0305176	0.0305176	0	-61.0352	-0.0610352	-0.0305176	-0.0610352	0	0
44.2	0.0112915	0.022583	0.0231934	0.0238037	22.2778	20.1416	20.4468	0.0210571	0.0204468	0.0192261	0.0189209	0	-0.0305176	-0.0305176	0.0305176	0.0305176	-61.0352	-0.0305176	0	-0.0915527	0	-0.0610352
44.3	0.0112915	0.022583	0.0234985	0.0241089	22.2778	20.1416	20.1416	0.0213623	0.020752	0.0189209	0.0186157	-0.0610352	-0.0305176	-0.0305176	0.0305176	0	-30.5176	-0.0305176	0	-0.0915527	0	-0.0915527
44.4	0.0112915	0.0228882	0.0241089	0.0247192	22.2778	20.4468	19.8364	0.0213623	0.020752	0.0183105	0.0186157	-0.0305176	-0.0305176	0	0	-0.0305176	-30.5176	0.0305176	0	-0.0610352	0	-0.0610352
44.5	0.0112915	0.0228882	0.0244141	0.0253296	21.9727	20.752	19.8364	0.0210571	0.0204468	0.0180054	0.0186157	0	-0.0305176	-0.0305176	0.0305176	0	0	-0.0305176	0	-0.0305176	-0.0305176	-0.0610352
44.6	0.0115967	0.0231934	0.0244141	0.0253296	21.9727	20.4468	19.8364	0.0210571	0.0204468	0.017395	0.0186157	0	0	0.0305176	0.0305176	0	-61.0352	0.0305176	0.0305176	-0.0305176	-0.0305176	-0.0305176
44.7	0.0115967	0.0231934	0.0241089	0.0253296	21.6675	20.4468	20.1416	0.0210571	0.0204468	0.0170898	0.0189209	-0.0305176	-0.0610352	0	0	0.0305176	-61.0352	0	0.0305176	-0.0305176	-0.0305176	-0.0305176
44.8	0.0112915	0.0231934	0.0234985	0.0250244	21.3623	20.4468	20.4468	0.0210571	0.0201416	0.0170898	0.0189209	-0.0305176	-0.0610352	0.0305176	0.0610352	0.0305176	-30.5176	0.0305176	0.0305176	-0.0305176	-0.0305176	-0.0610352
44.9	0.0109863	0.0234985	0.0228882	0.0250244	21.3623	20.4468	20.4468	0.0210571	0.0201416	0.017395	0.0186157	0	-0.0610352	0	0	0	-91.5527	0.0305176	0	-0.0305176	-0.0305176	0
45	0.0109863	0.0234985	0.0231934	0.0250244	21.0571	20.4468	20.4468	0.020752	0.0201416	0.0177002	0.0186157	0.0305176	-0.0915527	-0.0305176	0.0610352	0	-30.5176	-0.0305176	-0.0305176	-0.0610352	-0.0305176	-0.0305176
45.1	0.0109863	0.0238037	0.0234985	0.0250244	20.752	20.4468	20.1416	0.0204468	0.0201416	0.0180054	0.0186157	0.0610352	0	0	0.0305176	-0.0305176	-30.5176	0	-0.0610352	-0.0305176	-0.0305176	0
45.2	0.0115967	0.0241089	0.0234985	0.0247192	20.4468	19.8364	20.1416	0.0204468	0.0201416	0.0183105	0.0189209	-0.0305176	0.0305176	0	0.0305176	-0.0305176	-61.0352	0.0305176	0	-0.0610352	0.0915527	-0.0305176
45.3	0.0119019	0.0244141	0.0234985	0.0244141	20.752	19.8364	19.8364	0.0204468	0.0201416	0.0186157	0.0189209	-0.0305176	-0.0305176	-0.0305176	0.0305176	0.0305176	-30.5176	0.0305176	0.0305176	-0.0305176	0.0305176	-0.0610352
45.4	0.012207	0.0244141	0.0234985	0.0241089	20.752	20.1416	20.1416	0.020752	0.0201416	0.0189209	0.0189209	0.0305176	-0.0610352	-0.0305176	0	0.0305176	30.5176	0.0305176	-0.0305176	-0.0610352	-0.0305176	-0.0305176
45.5	0.0119019	0.0247192	0.0234985	0.0238037	21.0571	20.4468	20.1416	0.020752	0.0198364	0.0192261	0.0189209	0.0305176	-0.0305176	0	-0.0305176	0	-30.5176	-0.0305176	0	0	-0.0305176	0
45.6	0.0112915	0.0244141	0.0234985	0.0234985	21.0571	20.4468	20.4468	0.020752	0.0201416	0.0192261	0.0192261	0.0305176	-0.0305176	0.0610352	-0.0305176	-0.0305176	-30.5176	-0.0305176	-0.0305176	-0.0305176	-0.0610352	0
45.7	0.0109863	0.0241089	0.0231934	0.0234985	21.0571	20.4468	20.4468	0.020752	0.0201416	0.0189209	0.0192261	0	-0.0610352	0	0	0	-30.5176	-0.0305176	0	0	-0.0305176	0
45.8	0.0109863	0.0234985	0.0228882	0.0234985	21.0571	20.1416	20.1416	0.0210571	0.0204468	0.0186157	0.0189209	0	-0.0915527	0	-0.0305176	0	-61.0352	0	0.0305176	0	-0.0305176	0.0305176
45.9	0.0109863	0.0234985	0.0228882	0.0234985	21.0571	19.5313	19.8364	0.0210571	0.020752	0.0186157	0.0189209	0.0305176	-0.0305176	-0.0305176	0	0	-30.5176	0	-0.0305176	-0.0305176	-0.0305176	0
46	0.0109863	0.0234985	0.0231934	0.0241089	21.0571	18.9209	19.8364	0.0210571	0.0210571	0.0186157	0.0189209	0	0	-0.0610352	0.0305176	-0.0305176	-61.0352	0	-0.0610352	-0.0305176	-0.0305176	-0.0305176
46.1	0.0106812	0.0234985	0.0228882	0.0244141	20.752	18.6157	19.5313	0.020752	0.0210571	0.0186157	0.0189209	-0.0610352	-0.0305176	-0.0610352	0.0305176	-0.0305176	-30.5176	0.0305176	0	-0.0305176	0	-0.0305176
46.2	0.010376	0.0231934	0.022583	0.0247192	20.1416	18.3105	19.5313	0.0201416	0.020752	0.0183105	0.0186157	-0.0610352	0	-0.0305176	0	0.0305176	0	0.0305176	0	0	0	-0.0610352
46.3	0.0106812	0.0231934	0.022583	0.0247192	20.1416	18.0054	19.5313	0.0195312	0.0204468	0.0177002	0.0180054	-0.0305176	-0.0305176	-0.0305176	-0.0610352	0	0	-0.0305176	0.0305176	-0.0305176	-0.0305176	0
46.4	0.0112915	0.0234985	0.0231934	0.0250244	20.4468	18.3105	20.1416	0.0195312	0.0204468	0.0180054	0.0177002	0.0305176	0	0	-0.0305176	0.0305176	-30.5176	-0.0305176	-0.0305176	0	0	0.0305176
46.5	0.0119019	0.0234985	0.0234985	0.0250244	21.3623	18.9209	20.1416	0.0201416	0.0204468	0.0183105	0.0180054	0.0305176	-0.0305176	-0.0305176	0	-0.0305176	0	0	-0.0305176	-0.0305176	-0.0305176	0
46.6	0.0125122	0.0238037	0.0238037	0.0247192	21.6675	19.5313	20.1416	0.0204468	0.020752	0.0183105	0.0183105	0.0305176	-0.0305176	-0.0305176	-0.0610352	0	0	0	-0.0305176	0	-0.0305176	0
46.7	0.0128174	0.0241089	0.0238037	0.0241089	21.9727	19.8364	19.8364	0.020752	0.0204468	0.0186157	0.0186157	0.0610352	-0.0305176	-0.0305176	-0.0305176	0	30.5176	-0.0305176	0	0	-0.0610352	0.0305176
46.8	0.0128174	0.0238037	0.0238037	0.0234985	21.9727	20.1416	19.8364	0.0210571	0.0210571	0.0186157	0.0186157	-0.0305176	-0.0305176	-0.0305176	-0.0305176	-0.0305176	-30.5176	0	-0.0305176	0	0.0305176	-0.0305176
46.9	0.0125122	0.0238037	0.0241089	0.0234985	21.6675	20.1416	19.8364	0.0213623	0.0213623	0.0186157	0.0192261	-0.0305176	0	-0.0305176	0	-0.0305176	-30.5176	-0.0305176	0	0	0	-0.0305176
47	0.012207	0.0238037	0.0241089	0.0241089	21.6675	19.8364	20.1416	0.0216675	0.0219727	0.0183105	0.0195312	-0.0305176	0.0305176	-0.0610352	-0.0305176	-0.0305176	30.5176	-0.0305176	0	-0.0610352	0.0610352	-0.0305176
47.1	0.0119019	0.0234985	0.0241089	0.0244141	21.6675	19.5313	20.1416	0.0216675	0.0222778	0.0180054	0.0201416	0	0.0305176	0	-0.0305176	0	0	-0.0305176	-0.0305176	-0.0610352	0	-0.0305176
47.2	0.0119019	0.0231934	0.0241089	0.0250244	21.6675	19.5313	20.1416	0.0216675	0.0222778	0.0180054	0.0201416	0	0.0305176	0	0	-0.0305176	0	0	0	-0.0305176	0	0
47.3	0.0115967	0.0231934	0.0244141	0.0250244	21.3623	19.5313	20.4468	0.0219727	0.0219727	0.0183105	0.0201416	0	-0.0305176	-0.0305176	0	-0.0305176	30.5176	-0.0305176	0	0.0305176	0.0305176	0
47.4	0.0115967	0.0231934	0.0247192	0.0247192	21.0571	20.1416	20.1416	0.0219727	0.0216675	0.0183105	0.0198364	0	0	0	-0.0305176	-0.0305176	0	-0.0305176	-0.0610352	-0.0305176	-0.0305176	0
47.5	0.0115967	0.0228882	0.0247192	0.0250244	20.752	20.752	20.4468	0.0216675	0.0216675	0.0186157	0.0195312	0	0	0	-0.0610352	-0.0305176	-30.5176	-0.0305176	0	-0.0305176	0	-0.0305176
47.6	0.0119019	0.0228882	0.0244141	0.0250244	21.0571	21.3623	20.752	0.0216675	0.0216675	0.0186157	0.0192261	0	0	-0.0305176	-0.0305176	-0.0610352	0	-0.0305176	0	0.0305176	0	-0.0305176
47.7	0.0119019	0.0228882	0.0238037	0.0253296	21.3623	21.3623	20.752	0.0216675	0.0213623	0.0189209	0.0192261	-0.0610352	0.0610352	0	-0.0610352	-0.0305176	-30.5176	-0.0305176	-0.0610352	-0.0305176	0.0305176	-0.0305176
47.8	0.0119019	0.0228882	0.0231934	0.0256348	21.3623	21.0571	20.752	0.0216675	0.0213623	0.0189209	0.0192261	-0.0915527	0.0305176	-0.0305176	0	-0.0305176	0	-0.0305176	-0.0610352	-0.0305176	0	-0.0305176
47.9	0.0119019	0.0231934	0.0228882	0.0256348	21.0571	20.752	20.752	0.0216675	0.0213623	0.0186157	0.0189209	-0.0305176	0.0610352	-0.0305176	0	0	0	-0.0305176	0	0	-0.0305176	0
48	0.0119019	0.0238037	0.0231934	0.0253296	20.4468	20.1416	20.1416	0.0219727	0.0213623	0.0186157	0.0192261	-0.0305176	0	0	-0.0610352	0	0	0	0	0	-0.0305176	-0.0305176
48.1	0.012207	0.0244141	0.0234985	0.0253296	20.4468	20.1416	19.5313	0.0216675	0.0213623	0.0186157	0.0192261	-0.0305176	-0.0305176	0.0305176	0	0	0	0	0	0	-0.0305176	-0.0305176
48.2	0.012207	0.0247192	0.0238037	0.0250244	20.752	20.1416	19.5313	0.0216675	0.0213623	0.0189209	0.0192261	-0.0305176	0	-0.0305176	-0.0610352	0	0	-0.0610352	0	0.0305176	-0.0305176	-0.0305176
48.3	0.0119019	0.0247192	0.0241089	0.0250244	21.0571	20.4468	19.5313	0.0213623	0.0213623	0.0189209	0.0192261	0	-0.0305176	0	0	-0.0305176	0	-0.0305176	-0.0305176	0.0305176	0	0
48.4	0.0115967	0.0244141	0.0241089	0.0253296	21.0571	20.1416	19.8364	0.0210571	0.0213623	0.0189209	0.0195312	-0.0305176	0.0305176	0	0	-0.0610352	-30.5176	-0.0305176	-0.0305176	0.0305176	0.0305176	-0.0305176
48.5	0.0112915	0.0234985	0.0238037	0.0250244	20.752	20.1416	19.8364	0.0213623	0.0213623	0.0186157	0.0195312	-0.0305176	0.0305176	0	-0.0305176	-0.0305176	-30.5176	-0.0305176	-0.0610352	-0.0610352	0.0305176	0
48.6	0.0112915	0.0231934	0.0234985	0.0247192	20.4468	20.1416	19.5313	0.0216675	0.0213623	0.0186157	0.0195312	-0.0305176	0.0305176	-0.0305176	0	-0.0610352	-30.5176	0	-0.0915527	0	0.0305176	-0.0305176
48.7	0.0115967	0.022583	0.0234985	0.0244141	20.752	20.1416	19.5313	0.0216675	0.0216675	0.0183105	0.0195312	-0.0610352	0	-0.0305176	0	0.0305176	0	0	-0.0305176	0.0305176	0.0305176	0
48.8	0.0119019	0.022583	0.0238037	0.0238037	21.0571	20.1416	19.5313	0.0216675	0.0216675	0.0183105	0.0189209	-0.0305176	0.0305176	0.0305176	0	0	-30.5176	0.0305176	-0.0305176	0	0	0
48.9	0.0119019	0.0228882	0.0238037	0.0238037	21.3623	19.8364	19.8364	0.0216675	0.0216675	0.0183105	0.0186157	0	0	-0.0305176	0.0305176	0.0305176	0	0	-0.0305176	0	0	0
49	0.0119019	0.0231934	0.0244141	0.0238037	21.6675	19.8364	19.8364	0.0213623	0.0216675	0.0186157	0.0186157	0	-0.0305176	-0.0305176	-0.0305176	0	0	0	-0.0610352	0	0	0.0610352
49.1	0.0115967	0.0234985	0.0250244	0.0241089	21.9727	19.8364	19.8364	0.0210571	0.0216675	0.0189209	0.0186157	-0.0305176	-0.0305176	-0.0305176	-0.0305176	0	-30.5176	0	-0.0610352	0.0305176	0	-0.0305176
49.2	0.0115967	0.0238037	0.0250244	0.0244141	21.9727	19.8364	19.8364	0.0213623	0.0216675	0.0192261	0.0189209	0	0	0.0305176	-0.0610352	0	0	0	-0.0305176	0.0305176	0	0
49.3	0.0115967	0.0238037	0.0250244	0.0244141	22.2778	19.8364	19.8364	0.0213623	0.0216675	0.0192261	0.0192261	-0.0305176	0	0	-0.0305176	-0.0610352	-30.5176	-0.0305176	-0.0610352	0	-0.0305176	0.0305176
49.4	0.012207	0.0234985	0.0250244	0.0244141	21.9727	19.5313	19.8364	0.0210571	0.0219727	0.0192261	0.0192261	0.0305176	0.0305176	-0.0305176	-0.0915527	-0.0305176	0	-0.0305176	-0.0305176	0	0.0305176	0.0305176
49.5	0.0125122	0.0234985	0.0244141	0.0241089	21.6675	19.5313	19.8364	0.0210571	0.0219727	0.0189209	0.0189209	-0.0305176	0	-0.0305176	-0.0305176	-0.0305176	0	0	-0.0610352	-0.0305176	0	0
49.6	0.0125122	0.0241089	0.0244141	0.0238037	21.3623	19.8364	20.1416	0.0213623	0.0219727	0.0186157	0.0189209	-0.0305176	0.0610352	0	0	0.0305176	30.5176	0	-0.0305176	0.0305176	0	0
49.7	0.012207	0.0244141	0.0247192	0.0238037	21.3623	20.1416	20.752	0.0219727	0.0219727	0.0189209	0.0189209	0	0.0305176	0	-0.0305176	0	30.5176	0.0305176	-0.0305176	0.0305176	-0.0305176	0
49.8	0.0119019	0.0244141	0.0250244	0.0241089	21.0571	20.1416	20.752	0.0222778	0.0216675	0.0192261	0.0192261	0	0	-0.0305176	-0.0305176	-0.0305176	0	0	-0.0305176	0.0610352	0	0.0305176
49.9	0.0119019	0.0238037	0.0253296	0.0241089	20.752	20.1416	20.752	0.0222778	0.0219727	0.0192261	0.0198364	0.0305176	-0.0305176	0	-0.0305176	0	0	0	-0.0610352	0.0610352	-0.0610352	0.0610352
50	0.0115967	0.0234985	0.0256348	0.0244141	20.4468	20.1416	20.752	0.022583	0.0219727	0.0195312	0.0198364	-0.0305176	0	0	-0.0610352	-0.0305176	0	-0.0305176	-0.0305176	0.0610352	0.0305176	0.0305176
50.1	0.0115967	0.0238037	0.0256348	0.0247192	20.4468	20.1416	20.4468	0.022583	0.0219727	0.0192261	0.0195312	-0.0305176	0	-0.0305176	-0.0610352	-0.0305176	-30.5176	0	-0.0610352	0.0305176	-0.0305176	0.0305176
50.2	0.0115967	0.0241089	0.0256348	0.0250244	20.752	20.1416	20.1416	0.022583	0.0216675	0.0192261	0.0195312	-0.0305176	0.0305176	-0.0305176	-0.0610352	-0.0610352	61.0352	-0.0305176	-0.0610352	0.0610352	0	0
50.3	0.0115967	0.0241089	0.0259399	0.0253296	21.0571	19.8364	19.8364	0.022583	0.0213623	0.0189209	0.0192261	-0.0610352	0	-0.0610352	-0.0305176	-0.0305176	-30.5176	-0.0305176	-0.0610352	0	0	0
50.4	0.0115967	0.0244141	0.0259399	0.0253296	21.6675	19.8364	19.5313	0.022583	0.0210571	0.0192261	0.0192261	-0.0915527	0.0610352	-0.0610352	0	-0.0305176	61.0352	-0.0305176	-0.0305176	0	0.0305176	0
50.5	0.0115967	0.0244141	0.0256348	0.0250244	21.9727	20.1416	19.5313	0.022583	0.020752	0.0189209	0.0195312	0	0	-0.0305176	-0.0610352	-0.0305176	0	0.0610352	0	0	0	0.0305176
50.6	0.0115967	0.0247192	0.0253296	0.0250244	21.9727	20.4468	19.5313	0.0228882	0.0210571	0.0189209	0.0195312	0	0	-0.0305176	-0.0305176	0.0305176	61.0352	0	0	0.0610352	0	0.0305176
50.7	0.0109863	0.0247192	0.0250244	0.0250244	21.6675	20.752	20.1416	0.0231934	0.0213623	0.0186157	0.0195312	0	0	-0.0305176	-0.0610352	-0.0305176	0	-0.0305176	-0.0610352	0.0305176	-0.0610352	0.0305176
50.8	0.0106812	0.0244141	0.0247192	0.0247192	21.3623	20.752	20.1416	0.0238037	0.0213623	0.0186157	0.0198364	0	-0.0305176	-0.0610352	-0.0305176	-0.0305176	30.5176	-0.0610352	-0.0305176	0.0305176	-0.0610352	0.0305176
50.9	0.0106812	0.0241089	0.0250244	0.0247192	20.752	20.752	20.1416	0.0241089	0.0216675	0.0186157	0.0198364	0	0.0610352	-0.0305176	-0.0610352	-0.0610352	0	-0.0305176	0.0305176	0	0	0
51	0.0106812	0.0241089	0.0250244	0.0250244	20.4468	20.4468	20.1416	0.0241089	0.0213623	0.0189209	0.0201416	0	0.0305176	-0.0305176	-0.12207	-0.0610352	0	-0.0305176	-0.0305176	0	-0.0305176	0.0305176
51.1	0.0106812	0.0241089	0.0253296	0.0253296	20.4468	20.752	19.8364	0.0241089	0.020752	0.0189209	0.0204468	-0.0305176	0.0305176	-0.0305176	-0.0610352	-0.0610352	-30.5176	-0.0305176	-0.0610352	0	0	0
51.2	0.0109863	0.0241089	0.0256348	0.0256348	20.752	20.752	19.8364	0.0234985	0.020752	0.0189209	0.0204468	-0.0305176	0.0305176	-0.0610352	-0.0305176	-0.0610352	0	-0.0305176	-0.0915527	0	0	0
51.3	0.0109863	0.0241089	0.0259399	0.0256348	21.3623	21.3623	19.5313	0.0228882	0.020752	0.0189209	0.0198364	-0.0305176	0	-0.0305176	0	-0.0305176	30.5176	0	-0.0305176	0	0	0
51.4	0.0109863	0.0238037	0.0253296	0.0253296	21.9727	21.6675	19.5313	0.0228882	0.020752	0.0189209	0.0195312	-0.0305176	0.0610352	-0.0305176	-0.0305176	-0.0305176	61.0352	0.0610352	0	0	0	-0.0305176
51.5	0.0109863	0.0234985	0.0250244	0.0253296	22.2778	21.6675	19.2261	0.0228882	0.0210571	0.0186157	0.0189209	0	0.0305176	0	-0.0610352	-0.0305176	0	0	-0.0305176	0	0	0
51.6	0.0109863	0.0234985	0.0244141	0.0253296	22.2778	21.3623	18.9209	0.022583	0.0210571	0.0189209	0.0186157	0	0	-0.0305176	-0.0610352	-0.0305176	0	-0.0305176	0	0.0305176	0	0.0610352
51.7	0.0106812	0.0238037	0.0234985	0.0253296	22.583	21.0571	18.9209	0.022583	0.0210571	0.0189209	0.0186157	-0.0305176	0.0305176	0.0305176	-0.0305176	0	30.5176	-0.0610352	-0.0305176	0.0305176	-0.0305176	0.0610352
51.8	0.010376	0.0241089	0.0231934	0.0253296	22.583	20.752	18.6157	0.0222778	0.0210571	0.0189209	0.0189209	0	-0.0305176	-0.0305176	-0.0610352	-0.0305176	-30.5176	-0.0610352	-0.0610352	0.0305176	-0.0305176	0
51.9	0.010376	0.0247192	0.0231934	0.0253296	22.583	20.752	18.9209	0.0219727	0.0210571	0.0189209	0.0195312	-0.0305176	0.0610352	-0.0305176	-0.0610352	-0.0305176	0	0	-0.0305176	0	0	0
52	0.010376	0.0247192	0.0231934	0.0253296	22.583	21.0571	19.2261	0.0222778	0.0210571	0.0195312	0.0198364	-0.0610352	0.0305176	-0.0305176	-0.0305176	-0.0610352	0	0	-0.0305176	-0.0305176	0	0
52.1	0.0106812	0.0247192	0.0231934	0.0250244	22.2778	21.3623	19.2261	0.0219727	0.0210571	0.0198364	0.0204468	-0.0610352	0	-0.0305176	-0.0610352	-0.0305176	0	0	-0.0305176	0.0305176	0.0305176	-0.0305176
52.2	0.0112915	0.0244141	0.0234985	0.0250244	21.9727	21.3623	19.5313	0.0222778	0.0216675	0.0201416	0.020752	-0.0610352	0.0305176	0	-0.0305176	0	30.5176	-0.0305176	-0.0610352	0.0305176	0	0.0305176
52.3	0.0112915	0.0241089	0.0234985	0.0244141	21.6675	21.3623	20.1416	0.022583	0.0216675	0.0201416	0.020752	0	0	-0.0305176	-0.0305176	-0.0305176	0	0	-0.0305176	0	0	0.0305176
52.4	0.0112915	0.0241089	0.0238037	0.0238037	21.0571	21.0571	20.4468	0.0228882	0.0219727	0.0195312	0.020752	0	-0.0915527	-0.0305176	0	-0.0305176	0	-0.0305176	-0.0610352	0.0305176	0.0305176	0.0610352
52.5	0.0112915	0.0244141	0.0244141	0.0238037	20.752	21.0571	20.752	0.022583	0.0219727	0.0195312	0.0204468	-0.0305176	-0.0305176	0	-0.0610352	-0.0305176	30.5176	-0.0305176	0	0.0610352	0	0.0305176
52.6	0.0109863	0.0247192	0.0244141	0.0238037	20.4468	20.752	20.752	0.0222778	0.0219727	0.0195312	0.0204468	0	-0.0305176	0	0	-0.0610352	30.5176	-0.0305176	-0.0305176	0	0	0.0915527
52.7	0.0109863	0.0247192	0.0247192	0.0238037	20.752	20.4468	20.752	0.022583	0.0219727	0.0192261	0.020752	-0.0305176	0	0	-0.0610352	-0.0610352	0	-0.0610352	-0.0305176	0.0305176	0	0
52.8	0.0112915	0.0250244	0.0250244	0.0241089	21.0571	20.4468	20.4468	0.0228882	0.0219727	0.0189209	0.0204468	-0.0610352	0.0305176	-0.0305176	-0.0915527	-0.0610352	-30.5176	0	0	0	-0.0305176	-0.0305176
52.9	0.0115967	0.0253296	0.0250244	0.0241089	21.6675	20.752	20.4468	0.0228882	0.0219727	0.0192261	0.0195312	0	0.0610352	-0.0305176	-0.0305176	0	0	0	-0.0610352	0	0	0
53	0.0119019	0.0253296	0.0253296	0.0241089	21.9727	20.4468	20.1416	0.0228882	0.0216675	0.0192261	0.0192261	-0.0305176	0.0610352	0	-0.0305176	0	-30.5176	0	-0.0305176	-0.0305176	0	-0.0305176
53.1	0.0119019	0.0250244	0.0253296	0.0244141	22.2778	20.4468	19.8364	0.022583	0.0213623	0.0195312	0.0189209	0	0	0	-0.0305176	0.0305176	0	0	0	-0.0305176	0.0305176	0
53.2	0.0119019	0.0247192	0.0253296	0.0241089	22.2778	20.1416	19.5313	0.022583	0.0216675	0.0198364	0.0189209	0.0305176	-0.0305176	0	-0.0305176	-0.0305176	61.0352	0.0305176	0	0.0610352	0	0.0305176
53.3	0.0119019	0.0241089	0.0250244	0.0241089	22.2778	19.8364	19.5313	0.022583	0.0216675	0.0201416	0.0186157	0	0	-0.0610352	0	0	30.5176	-0.0305176	-0.0305176	0	-0.0305176	0.0305176
53.4	0.0119019	0.0238037	0.0250244	0.0238037	22.2778	19.8364	19.8364	0.022583	0.0219727	0.0201416	0.0183105	-0.0305176	-0.0305176	0	0	-0.0610352	-30.5176	0	0	0.0305176	-0.0305176	0.0610352
53.5	0.012207	0.0238037	0.0247192	0.0234985	22.583	20.1416	19.8364	0.022583	0.0222778	0.0201416	0.0183105	0.0305176	-0.0305176	-0.0305176	0	-0.0305176	0	-0.0305176	-0.0305176	0.0305176	-0.0610352	0
53.6	0.012207	0.0238037	0.0241089	0.0231934	23.1934	20.4468	19.8364	0.022583	0.0222778	0.0198364	0.0192261	0.0305176	0.0610352	0	-0.0610352	-0.0305176	-30.5176	-0.0305176	-0.0305176	0	0.0305176	0.0305176
53.7	0.0119019	0.0238037	0.0238037	0.0228882	22.8882	20.4468	19.8364	0.022583	0.0222778	0.0192261	0.0198364	-0.0305176	0	-0.0610352	-0.0305176	0	30.5176	-0.0305176	-0.12207	0.0305176	0.0305176	0
53.8	0.0112915	0.0238037	0.0238037	0.0228882	22.8882	20.1416	20.1416	0.0228882	0.0222778	0.0189209	0.0204468	-0.0305176	0.0305176	-0.0610352	0	-0.0305176	0	-0.0305176	-0.0610352	0	0	0.0305176
53.9	0.0112915	0.0241089	0.0238037	0.0231934	22.8882	19.8364	20.1416	0.0228882	0.0219727	0.0186157	0.020752	-0.0305176	0.0305176	0.0305176	0	-0.0305176	30.5176	0.0610352	-0.0305176	0	0.0305176	-0.0305176
54	0.0112915	0.0238037	0.0238037	0.0241089	22.2778	19.2261	20.1416	0.0231934	0.0216675	0.0183105	0.0204468	0	-0.0305176	-0.0305176	-0.0305176	0.0305176	0	0.0305176	0	0	0	0
54.1	0.0112915	0.0231934	0.0238037	0.0247192	21.9727	19.2261	19.8364	0.0231934	0.0213623	0.0183105	0.0201416	0	0	-0.0305176	0	0	30.5176	-0.0305176	0	0	-0.0305176	0
54.2	0.0112915	0.0228882	0.0238037	0.0250244	21.6675	19.5313	19.8364	0.0231934	0.0210571	0.0183105	0.0198364	-0.0305176	-0.0305176	-0.0610352	0	0	30.5176	-0.0305176	-0.0305176	0.0305176	-0.0305176	0.0305176
54.3	0.0115967	0.0231934	0.0241089	0.0253296	21.6675	19.8364	20.1416	0.0228882	0.0213623	0.0186157	0.0195312	-0.0305176	-0.0305176	0	0	-0.0305176	0	-0.0610352	-0.0305176	0.0610352	-0.0305176	0
54.4	0.0115967	0.0234985	0.0247192	0.0253296	21.9727	20.1416	20.4468	0.0234985	0.0222778	0.0192261	0.0195312	0	0	-0.0305176	0	-0.0610352	-30.5176	0.0305176	0	0.0305176	-0.0305176	0
54.5	0.0109863	0.0238037	0.0247192	0.0250244	21.9727	20.4468	20.1416	0.0238037	0.0228882	0.0198364	0.0198364	0	0.0305176	0	-0.0610352	0	0	-0.0305176	-0.0305176	-0.0305176	0	0.0305176
54.6	0.0106812	0.0238037	0.0241089	0.0247192	21.3623	19.8364	19.5313	0.0234985	0.0228882	0.0195312	0.0198364	0	-0.0305176	-0.0610352	0	-0.0305176	30.5176	-0.0305176	-0.0915527	0	0.0305176	-0.0305176
54.7	0.0106812	0.0234985	0.0234985	0.0244141	20.4468	19.8364	18.9209	0.0228882	0.022583	0.0189209	0.0195312	0	0.0305176	-0.0305176	-0.0305176	-0.0305176	30.5176	0	-0.0305176	-0.0305176	0	-0.0305176
54.8	0.0109863	0.0234985	0.0228882	0.0244141	20.4468	19.8364	18.6157	0.022583	0.0219727	0.0186157	0.0192261	0	-0.0305176	0	-0.0305176	-0.0610352	61.0352	0.0305176	0	0	-0.0305176	-0.0305176
54.9	0.0112915	0.0238037	0.0222778	0.0244141	20.752	20.1416	18.9209	0.022583	0.0216675	0.0183105	0.0189209	0	-0.0305176	-0.0305176	-0.0305176	0	-30.5176	0.0305176	0.0305176	0	0	-0.0305176
55	0.0115967	0.0238037	0.0222778	0.0244141	21.3623	20.4468	19.2261	0.0228882	0.0216675	0.0183105	0.0186157	0	-0.0305176	-0.0305176	-0.0305176	0	0	-0.0305176	-0.0305176	0	0	0
55.1	0.0115967	0.0241089	0.022583	0.0244141	22.2778	20.1416	19.5313	0.0238037	0.0216675	0.0183105	0.0183105	-0.0305176	0	0	0	0	-30.5176	-0.0305176	-0.0305176	0.0305176	0	0
55.2	0.0115967	0.0244141	0.022583	0.0244141	23.1934	19.8364	19.8364	0.0244141	0.0216675	0.0186157	0.0186157	0	0	-0.0305176	0	0	-30.5176	-0.0610352	0	-0.0305176	-0.0305176	-0.0305176
55.3	0.0115967	0.0244141	0.022583	0.0244141	23.8037	19.5313	19.8364	0.0247192	0.0213623	0.0189209	0.0189209	-0.0305176	0	-0.0610352	0	-0.0305176	0	-0.0305176	0	-0.0305176	0.0305176	0
55.4	0.0115967	0.0244141	0.022583	0.0241089	24.1089	19.2261	19.8364	0.0244141	0.0210571	0.0192261	0.0192261	-0.0610352	0.0305176	-0.0610352	0	-0.0305176	0	-0.0305176	-0.0305176	0	0.0305176	-0.0305176
55.5	0.0119019	0.0241089	0.0222778	0.0241089	24.1089	18.9209	19.8364	0.0238037	0.0210571	0.0192261	0.0195312	-0.0610352	0.0305176	-0.0305176	-0.0305176	-0.0610352	30.5176	0.0305176	-0.0305176	0	0	-0.0610352
55.6	0.0119019	0.0238037	0.0222778	0.0244141	23.8037	18.9209	19.5313	0.0231934	0.0213623	0.0192261	0.0201416	-0.0305176	0	0	-0.0610352	-0.0610352	-30.5176	0	0.0305176	0	0.0305176	-0.0305176
55.7	0.0115967	0.0238037	0.022583	0.0244141	23.1934	19.2261	19.8364	0.0228882	0.0213623	0.0195312	0.0201416	-0.0610352	0	0	-0.0610352	0	0	0	-0.0305176	-0.0305176	0	-0.0305176
55.8	0.0112915	0.0238037	0.022583	0.0244141	22.583	19.2261	19.8364	0.022583	0.0213623	0.0201416	0.0198364	-0.0305176	0.0305176	0	0	-0.0305176	0	0	-0.0305176	0	0.0305176	-0.0305176
55.9	0.0112915	0.0238037	0.022583	0.0241089	21.9727	19.5313	19.8364	0.0222778	0.0213623	0.0201416	0.0195312	0.0305176	0	-0.0305176	0	0	-30.5176	-0.0610352	0	-0.0305176	-0.0610352	0
56	0.0109863	0.0238037	0.022583	0.0238037	21.6675	19.5313	19.8364	0.0222778	0.0216675	0.0204468	0.0189209	-0.0305176	0	-0.0305176	0.0305176	-0.0305176	-30.5176	-0.0305176	-0.0305176	0	0	0.0610352
56.1	0.0109863	0.0238037	0.022583	0.0234985	21.3623	19.5313	19.5313	0.0219727	0.0219727	0.0204468	0.0189209	0	-0.0305176	0	0.0305176	-0.0610352	-30.5176	0	-0.0305176	0	0	-0.0305176
56.2	0.0109863	0.0241089	0.022583	0.0234985	21.0571	19.5313	19.5313	0.0219727	0.0222778	0.0204468	0.0189209	-0.0305176	-0.0305176	-0.0305176	0	-0.0305176	-61.0352	-0.0610352	0	0	0	0
56.3	0.0109863	0.0247192	0.0228882	0.0238037	21.0571	19.8364	20.1416	0.022583	0.0222778	0.0201416	0.0189209	-0.0610352	0.0305176	-0.0305176	0.0305176	-0.0305176	-61.0352	0.0305176	-0.0305176	-0.0305176	0	-0.0305176
56.4	0.010376	0.0247192	0.0228882	0.0241089	21.3623	20.1416	20.4468	0.0231934	0.0222778	0.0198364	0.0192261	0	0	0	0	-0.0305176	-30.5176	0.0305176	-0.0305176	-0.0610352	-0.0305176	-0.0610352
56.5	0.0100708	0.0244141	0.022583	0.0244141	21.3623	20.4468	20.4468	0.0234985	0.0216675	0.0195312	0.0189209	-0.0305176	-0.0305176	0	-0.0305176	0	-30.5176	-0.0305176	-0.0305176	0.0305176	0	-0.0610352
56.6	0.0100708	0.0241089	0.022583	0.0244141	21.3623	20.752	20.4468	0.0238037	0.0213623	0.0192261	0.0186157	0	0	0.0305176	0	-0.0305176	-30.5176	0	0	0	-0.0305176	-0.0305176
56.7	0.010376	0.0244141	0.0222778	0.0244141	21.0571	21.0571	20.4468	0.0238037	0.020752	0.0192261	0.0186157	0.0610352	-0.0610352	0	-0.0305176	-0.0305176	-30.5176	0	0	-0.0305176	-0.0305176	0
56.8	0.010376	0.0244141	0.0219727	0.0244141	20.752	20.752	20.1416	0.0234985	0.020752	0.0189209	0.0183105	0	-0.0610352	0	0.0305176	0	-61.0352	0	-0.0305176	0	-0.0305176	-0.0305176
56.9	0.0106812	0.0250244	0.0222778	0.0244141	20.4468	20.4468	20.4468	0.0231934	0.0210571	0.0192261	0.0183105	0.0305176	-0.0610352	0	0	-0.0305176	-61.0352	-0.0305176	-0.0305176	0	-0.0305176	-0.0305176
57	0.0109863	0.0253296	0.0222778	0.0244141	20.4468	20.1416	20.4468	0.022583	0.0210571	0.0192261	0.0183105	0	-0.0610352	-0.0305176	0	-0.0305176	-61.0352	-0.0305176	-0.0305176	0	-0.0305176	0
57.1	0.0109863	0.0253296	0.022583	0.0244141	20.4468	19.8364	20.1416	0.0219727	0.0210571	0.0195312	0.0186157	-0.0305176	-0.0305176	0	-0.0305176	-0.0305176	-61.0352	0.0305176	-0.0305176	0	0.0305176	-0.0610352
57.2	0.0109863	0.0250244	0.022583	0.0247192	20.752	19.8364	19.8364	0.0216675	0.020752	0.0195312	0.0186157	0	-0.0305176	-0.0305176	-0.0610352	0	-61.0352	0.0305176	-0.0305176	-0.0610352	0	-0.0305176
57.3	0.0109863	0.0247192	0.022583	0.0250244	21.3623	19.8364	19.2261	0.0216675	0.0204468	0.0198364	0.0189209	-0.0305176	-0.0610352	0	0.0305176	0	-30.5176	0.0305176	0	-0.0610352	0.0305176	0
57.4	0.0106812	0.0241089	0.022583	0.0250244	21.6675	19.5313	19.2261	0.0219727	0.020752	0.0198364	0.0195312	0.0305176	-0.0305176	-0.0305176	0	0	-30.5176	0	0	-0.0305176	-0.0305176	-0.0305176
57.5	0.0106812	0.0238037	0.0228882	0.0247192	22.2778	19.2261	19.5313	0.022583	0.0210571	0.0198364	0.0201416	0.0305176	-0.0305176	0.0305176	0.0305176	0.0305176	0	0	0.0305176	-0.0305176	-0.0305176	0
57.6	0.0106812	0.0238037	0.0228882	0.0244141	22.2778	18.9209	19.8364	0.022583	0.020752	0.0201416	0.0201416	0.0610352	-0.0610352	-0.0305176	0.0305176	-0.0305176	-30.5176	-0.0305176	0.0305176	0	-0.0305176	0
57.7	0.0106812	0.0234985	0.0231934	0.0244141	22.583	19.2261	19.8364	0.0222778	0.0210571	0.0198364	0.0198364	0.0305176	-0.0610352	-0.0305176	0	-0.0305176	-61.0352	-0.0610352	0.0305176	-0.0305176	-0.0610352	0
57.8	0.0109863	0.0234985	0.0238037	0.0247192	22.2778	19.2261	20.1416	0.0219727	0.0210571	0.0195312	0.0192261	0.0305176	-0.0610352	0	0.0305176	0	-30.5176	0	-0.0305176	0	0	-0.0305176
57.9	0.0109863	0.0234985	0.0241089	0.0247192	22.2778	19.2261	20.752	0.0219727	0.0210571	0.0195312	0.0189209	-0.0610352	-0.0305176	-0.0305176	0.0305176	-0.0305176	-61.0352	0	0	-0.0610352	0	0
58	-0.027771	-0.0112915	-0.00518799	0.00244141	8.8501	19.5313	36.0107	0.0463867	0.0540161	0.0582886	0.0622559	-100.128	-80.0781	-60.0586	-40.0085	-19.989	-30.5176	20.0195	40.0391	59.9976	80.1086	100.037
58.1	-0.486145	-0.396423	-0.308228	-0.209656	-108.032	19.5313	162.354	0.272827	0.375977	0.469055	0.553284	-100.128	-80.1392	-60.0586	-40.0391	-20.0195	0	19.989	40.0085	60.0281	80.0476	100.037
58.2	-1.43341	-1.1673	-0.896912	-0.609741	-320.129	19.5313	386.963	0.693665	0.993347	1.28235	1.55731	-100.189	-80.1086	-60.0586	-40.0391	-19.989	0	19.989	40.0391	60.0281	80.0781	100.067
58.3	-2.388	-1.92963	-1.46912	-0.990601	-515.442	19.5313	588.684	1.08643	1.58203	2.07336	2.55188	-100.128	-80.1392	-60.0281	-40.1001	-20.0195	-30.5176	19.9585	40.0696	60.0281	80.0476	100.098
58.4	-2.98279	-2.39594	-1.81274	-1.21307	-623.169	19.5313	695.19	1.30768	1.92322	2.54089	3.15125	-100.098	-80.1392	-60.0891	-40.0085	-19.989	0	19.989	40.0391	60.0891	80.0781	100.037
58.5	-3.17352	-2.53754	-1.91193	-1.27258	-645.142	19.8364	710.449	1.3562	2.00745	2.6651	3.32001	-100.128	-80.1392	-60.0891	-40.0391	-19.9585	-30.5176	19.9585	40.0391	60.0281	80.0171	100.128
58.6	-3.09662	-2.46857	-1.85486	-1.22986	-616.15	19.8364	673.523	1.30035	1.93237	2.57263	3.21228	-100.128	-80.1392	-60.0891	-40.0085	-20.0195	-30.5176	19.989	40.0696	60.0586	80.0476	100.098
58.7	-2.90436	-2.31201	-1.7334	-1.14655	-568.848	19.8364	619.812	1.20667	1.79626	2.39471	2.99286	-100.159	-80.0781	-60.0891	-40.0391	-20.0195	-61.0352	20.0195	40.0391	60.0281	80.0781	100.037
58.8	-2.69379	-2.14294	-1.60431	-1.05988	-521.545	19.8364	568.542	1.11298	1.6571	2.21069	2.76306	-100.128	-80.1392	-60.0891	-40.0696	-20.05	-30.5176	19.989	40.0085	60.0281	80.0476	100.037
58.9	-2.50397	-1.99127	-1.48926	-0.983276	-481.262	19.8364	526.123	1.03271	1.53656	2.04956	2.56073	-100.159	-80.1086	-60.0586	-40.0696	-19.989	-61.0352	20.0195	40.0391	60.0281	80.0781	100.098
59	-2.34131	-1.86127	-1.39099	-0.917664	-447.693	19.8364	491.638	0.965576	1.43585	1.91376	2.39044	-100.159	-80.1392	-60.0586	-40.0085	-19.989	0	19.9585	40.0085	59.967	80.0476	100.037
59.1	-2.20001	-1.74805	-1.30554	-0.861206	-419.006	19.8364	462.341	0.907898	1.34918	1.79718	2.24396	-100.159	-80.1392	-60.0281	-40.0391	-19.9585	-30.5176	19.9585	40.0391	60.0281	80.0476	100.037
59.2	-2.07336	-1.64612	-1.22894	-0.810242	-393.677	19.5313	436.401	0.856323	1.27167	1.69373	2.11395	-100.128	-80.1392	-60.1196	-40.0391	-20.05	-30.5176	19.989	40.0391	59.9976	80.0476	100.037
59.3	-1.9574	-1.55273	-1.15875	-0.763245	-370.789	19.5313	412.598	0.809631	1.20117	1.59912	1.99554	-100.128	-80.1086	-60.0281	-40.0696	-20.0195	0	19.989	40.0696	60.0586	80.0476	100.067
59.4	-1.84967	-1.46637	-1.09344	-0.71991	-349.121	19.5313	391.235	0.766296	1.13617	1.51154	1.88599	-100.128	-80.1697	-60.0586	-39.978	-20.0195	-30.5176	19.9585	40.0391	60.0281	80.0476	100.098
59.5	-1.74957	-1.38641	-1.03271	-0.679626	-328.979	19.5313	371.704	0.725708	1.07574	1.43036	1.78467	-100.159	-80.1392	-60.0586	-40.0085	-20.0195	-30.5176	19.9585	39.978	60.0281	80.0476	100.098
59.6	-1.65649	-1.31195	-0.976562	-0.64209	-310.364	19.5313	352.783	0.687561	1.0199	1.35437	1.69006	-100.159	-80.0781	-60.0891	-40.0085	-20.0195	-122.07	19.989	40.0391	60.0281	80.1392	100.037
59.7	-1.56982	-1.24268	-0.924072	-0.6073	-292.664	19.5313	335.083	0.652161	0.967407	1.28357	1.60248	-100.128	-80.1086	-60.0281	-40.0391	-19.989	-91.5527	19.9585	40.0696	59.9976	80.0781	100.037
59.8	-1.48926	-1.17859	-0.875549	-0.574951	-276.489	19.8364	318.298	0.618896	0.918274	1.21826	1.5213	-100.189	-80.0781	-60.0891	-40.0696	-19.989	-61.0352	19.989	40.0391	59.9976	80.0781	100.037
59.9	-1.41418	-1.11847	-0.830688	-0.544434	-261.23	19.5313	302.429	0.588074	0.872192	1.15784	1.44562	-100.159	-80.1086	-60.0586	-40.0391	-19.989	-30.5176	20.0195	40.0391	60.0281	80.0781	100.098
60	-1.3443	-1.06262	-0.788574	-0.516052	-247.192	19.5313	287.781	0.559692	0.829163	1.10138	1.37482	-100.128	-80.1086	-60.0586	-40.0696	-19.989	-30.5176	19.989	40.0391	60.0281	80.0476	100.037
60.1	-1.2796	-1.01044	-0.749207	-0.489807	-233.765	19.2261	274.658	0.533447	0.78949	1.04858	1.30859	-100.159	-80.1086	-60.0891	-40.0391	-19.989	-30.5176	19.928	40.0391	60.0281	80.0171	100.067
60.2	-1.21887	-0.961914	-0.712891	-0.465088	-221.863	19.2261	262.451	0.509033	0.752563	0.99884	1.24664	-100.159	-80.1086	-60.0281	-40.0085	-20.0806	-91.5527	19.928	40.0696	60.0891	80.0476	100.067
60.3	-1.16241	-0.916748	-0.678711	-0.441895	-210.266	19.5313	251.465	0.48645	0.718384	0.951843	1.18896	-100.128	-80.1392	-60.0586	-40.0085	-20.0195	-61.0352	19.9585	40.0696	60.0281	80.0781	100.067
60.4	-1.10992	-0.874329	-0.646973	-0.420532	-199.585	19.5313	241.089	0.465088	0.686035	0.908203	1.13525	-100.159	-80.1086	-60.0891	-40.0391	-20.05	-91.5527	19.989	40.0085	60.0281	80.0781	100.037
60.5	-1.06079	-0.834656	-0.617371	-0.400391	-189.514	19.5313	231.018	0.444336	0.656128	0.867615	1.0849	-100.159	-80.0781	-60.0586	-40.0391	-19.989	-30.5176	19.9585	40.0391	60.0281	80.0476	100.098
60.6	-1.01471	-0.796814	-0.589294	-0.381775	-179.749	19.8364	221.558	0.425415	0.627747	0.830078	1.03821	-100.128	-80.0781	-60.0891	-40.0696	-19.989	-30.5176	19.989	40.0085	60.0586	80.0781	100.067
60.7	-0.971069	-0.762024	-0.562744	-0.36438	-170.593	20.1416	212.402	0.407715	0.600891	0.794983	0.994873	-100.128	-80.0781	-60.0281	-40.0696	-20.0195	-61.0352	19.928	40.0391	60.0281	80.0171	100.037
60.8	-0.930176	-0.72937	-0.538025	-0.347595	-162.048	20.1416	204.163	0.391235	0.575562	0.762329	0.95459	-100.098	-80.1392	-60.0281	-40.0391	-19.989	-61.0352	19.989	40.0696	59.967	80.0476	100.037
60.9	-0.892029	-0.699158	-0.514832	-0.332031	-154.114	20.4468	196.533	0.375977	0.551758	0.731506	0.917358	-100.159	-80.1392	-60.0586	-40.0391	-20.0195	-30.5176	19.989	40.0391	59.9976	80.0476	100.067
61	-0.856323	-0.670776	-0.493164	-0.317688	-146.179	20.4468	189.514	0.361633	0.52948	0.70282	0.882263	-100.098	-80.1392	-60.0586	-40.0085	-19.989	0	19.9585	40.0696	60.0586	80.0476	100.098
61.1	-0.822754	-0.643921	-0.472717	-0.30426	-139.771	20.1416	182.19	0.348206	0.509033	0.67627	0.848999	-100.128	-80.1086	-60.0891	-40.0085	-19.9585	0	19.9585	40.0085	60.0586	80.0171	100.098
61.2	-0.791016	-0.618591	-0.453491	-0.291443	-133.667	19.8364	175.171	0.335693	0.490112	0.651245	0.817871	-100.128	-80.1392	-60.1196	-39.978	-20.0195	-30.5176	19.9585	39.978	60.0586	80.0476	100.098
61.3	-0.761108	-0.594788	-0.435486	-0.279541	-128.174	19.5313	168.457	0.323792	0.472107	0.628052	0.788879	-100.098	-80.1086	-60.0586	-40.0085	-20.05	-61.0352	19.9585	40.0085	60.0586	80.0171	100.037
61.4	-0.732422	-0.57251	-0.418396	-0.267944	-122.681	19.5313	162.659	0.3125	0.455322	0.605774	0.761719	-100.159	-80.1086	-60.0586	-40.0085	-20.05	-61.0352	19.989	40.0391	59.9976	80.0476	100.037
61.5	-0.705566	-0.551453	-0.402527	-0.256958	-117.798	19.2261	157.471	0.302124	0.439758	0.584717	0.736389	-100.159	-80.0781	-60.0586	-40.0696	-20.0195	-61.0352	20.0195	40.0391	60.0281	80.1392	100.098
61.6	-0.679932	-0.532227	-0.387573	-0.247192	-113.22	19.2261	152.283	0.292053	0.424805	0.56488	0.71228	-100.159	-80.1086	-60.0586	-40.0391	-19.989	0	20.05	40.0696	60.0281	80.0476	100.098
61.7	-0.656433	-0.514221	-0.373535	-0.237427	-108.948	18.9209	147.705	0.282288	0.410461	0.54657	0.689697	-100.128	-80.1086	-60.0281	-39.978	-19.928	0	20.0195	40.0391	60.0586	80.0171	100.037
61.8	-0.634155	-0.497131	-0.360413	-0.228577	-104.675	18.6157	143.127	0.272827	0.397644	0.529175	0.66864	-100.098	-80.1392	-60.0586	-40.0391	-19.989	0	19.989	40.0696	60.0586	80.0476	100.067
61.9	-0.613708	-0.481262	-0.3479	-0.220032	-100.403	18.6157	139.465	0.263977	0.385132	0.513306	0.649414	-100.098	-80.1392	-60.0891	-40.0391	-20.0195	0	19.9585	40.0391	60.0891	80.0476	100.128
62	-0.594177	-0.466003	-0.335999	-0.212097	-96.4355	18.6157	135.803	0.255737	0.373535	0.498657	0.631409	-100.159	-80.1392	-60.1196	-40.0391	-20.0195	0	19.989	40.1001	60.0281	80.0476	100.098
62.1	-0.575562	-0.45166	-0.324707	-0.204468	-92.1631	19.2261	131.836	0.248108	0.362244	0.484924	0.614319	-100.098	-80.0781	-60.0891	-40.0391	-19.989	-30.5176	19.989	40.0085	60.0586	80.0781	100.037
62.2	-0.557861	-0.437622	-0.314026	-0.197449	-88.1958	19.8364	128.479	0.241394	0.351257	0.471497	0.598145	-100.159	-80.1086	-60.0891	-40.0696	-19.989	-30.5176	20.0195	39.978	60.0281	80.1086	100.067
62.3	-0.541077	-0.4245	-0.303955	-0.19104	-84.5337	20.1416	125.122	0.234985	0.341187	0.458679	0.582886	-100.128	-80.1086	-60.0891	-40.1001	-19.989	0	20.0195	40.0085	59.9976	80.1086	100.067
62.4	-0.524902	-0.411682	-0.294495	-0.184631	-80.8716	20.4468	122.07	0.228882	0.331726	0.446472	0.568237	-100.128	-80.0781	-60.0586	-40.0696	-19.989	-30.5176	19.989	40.0391	60.0586	80.0781	100.098
62.5	-0.509338	-0.39978	-0.285645	-0.178528	-77.8198	20.4468	119.324	0.222778	0.322876	0.434875	0.554504	-100.159	-80.1086	-60.0586	-40.1001	-19.989	0	20.0195	40.0696	60.0281	80.0476	100.098
62.6	-0.49469	-0.388794	-0.2771	-0.173035	-75.0732	20.4468	115.967	0.21698	0.314941	0.424194	0.541687	-100.067	-80.1392	-60.0891	-40.0391	-20.0195	30.5176	19.989	40.0391	60.0281	80.0476	100.098
62.7	-0.481567	-0.378418	-0.26947	-0.168152	-72.3267	20.4468	112.61	0.211182	0.307007	0.414429	0.52948	-100.128	-80.0781	-60.0891	-40.0696	-20.05	30.5176	19.989	40.0696	60.0586	80.0781	100.098
62.8	-0.469971	-0.368958	-0.262451	-0.163574	-69.8853	20.4468	109.863	0.206299	0.299683	0.404663	0.517883	-100.128	-80.1392	-60.0891	-40.0391	-20.0195	30.5176	19.989	40.0085	60.0891	80.0476	100.098
62.9	-0.458984	-0.359802	-0.255737	-0.159607	-67.749	20.1416	107.117	0.201111	0.292358	0.394897	0.506592	-100.128	-80.0781	-60.0891	-40.0696	-20.0806	0	20.0195	39.978	60.0586	80.0476	100.098
63	-0.447998	-0.350342	-0.249023	-0.155334	-65.6128	19.8364	104.98	0.196838	0.285034	0.386047	0.495605	-100.189	-80.0476	-60.1196	-40.0696	-19.989	-30.5176	19.989	40.0085	60.0891	80.0781	100.128
63.1	-0.437317	-0.340881	-0.24231	-0.150452	-63.1714	19.8364	103.455	0.193176	0.278625	0.378113	0.486145	-100.159	-80.0476	-60.1196	-40.1001	-19.989	-30.5176	19.989	40.0391	60.0586	80.1086	100.067
63.2	-0.427551	-0.332336	-0.235901	-0.145264	-60.4248	20.1416	102.234	0.189514	0.272522	0.371094	0.477905	-100.128	-80.0781	-60.0891	-40.0391	-20.0195	-30.5176	19.989	40.0085	60.0586	80.0476	100.098
63.3	-0.417786	-0.324707	-0.230408	-0.140381	-58.5938	20.1416	100.708	0.185852	0.266418	0.364075	0.469971	-100.159	-80.0781	-60.0891	-40.0696	-19.989	0	20.0195	40.0085	60.0281	80.0781	100.098
63.4	-0.40863	-0.317993	-0.225525	-0.136108	-56.7627	20.1416	99.1821	0.18219	0.26123	0.357056	0.462646	-100.128	-80.0781	-60.0891	-40.0696	-20.0195	30.5176	19.9585	40.0391	60.0586	80.0476	100.067
63.5	-0.400085	-0.311279	-0.220642	-0.132751	-55.2368	19.8364	97.6563	0.178223	0.256042	0.350342	0.455322	-100.128	-80.1086	-60.0891	-40.0696	-20.0195	30.5176	19.989	40.0391	60.0586	80.0476	100.128
63.6	-0.391846	-0.304871	-0.216064	-0.130005	-53.4058	19.5313	96.1304	0.174561	0.25116	0.343628	0.447998	-100.128	-80.0781	-60.0891	-40.0391	-20.05	0	19.9585	39.978	60.0891	80.0781	100.098
63.7	-0.383911	-0.298462	-0.211182	-0.127563	-51.5747	19.8364	94.6045	0.171204	0.246582	0.337524	0.440674	-100.128	-80.1086	-60.0891	-40.0696	-20.05	-30.5176	20.0195	40.0391	60.1196	80.0476	100.098
63.8	-0.376282	-0.292664	-0.206604	-0.125122	-49.7437	19.8364	92.7734	0.168152	0.242004	0.332336	0.43396	-100.128	-80.0781	-60.0891	-40.0696	-20.0806	-30.5176	19.989	40.0085	60.0891	80.1086	100.098
63.9	-0.368347	-0.28717	-0.202942	-0.122681	-48.8281	19.8364	90.9424	0.165405	0.237427	0.327148	0.427856	-100.128	-80.0476	-60.1196	-40.0391	-20.05	-30.5176	20.05	39.978	60.0281	80.0781	100.128
64	-0.361023	-0.281982	-0.19928	-0.119934	-47.6074	20.1416	89.1113	0.162964	0.233154	0.322266	0.422058	-100.189	-80.0476	-60.0891	-40.0696	-19.989	0	19.989	40.0085	60.0586	80.0781	100.128
64.1	-0.354004	-0.276794	-0.195618	-0.117493	-46.6919	20.1416	87.5854	0.160217	0.228882	0.317688	0.41687	-100.128	-80.0476	-60.0891	-40.0696	-20.05	0	19.989	40.0391	60.0586	80.0781	100.098
64.2	-0.346985	-0.272217	-0.191956	-0.114746	-45.4712	20.4468	86.0596	0.157776	0.224609	0.313721	0.411377	-100.128	-80.0476	-60.0891	-40.0391	-20.05	61.0352	20.0195	40.0391	60.0281	80.0781	100.037
64.3	-0.340576	-0.267334	-0.188293	-0.112	-44.2505	20.4468	84.8389	0.155029	0.220947	0.309448	0.406494	-100.128	-80.1086	-60.0586	-40.0696	-20.0195	0	20.0195	40.0391	60.0891	80.0476	100.098
64.4	-0.334778	-0.262451	-0.184937	-0.109863	-42.7246	20.1416	83.313	0.152283	0.21698	0.305176	0.401611	-100.098	-80.1392	-60.0891	-40.0696	-20.05	0	19.9585	40.0391	60.0586	80.0781	100.098
64.5	-0.329285	-0.257874	-0.181885	-0.108032	-41.5039	19.8364	82.0923	0.149841	0.213318	0.300903	0.397339	-100.128	-80.0781	-60.0586	-40.0696	-20.0195	-30.5176	19.9585	39.978	60.0586	80.0171	100.128
64.6	-0.324097	-0.252991	-0.178833	-0.106201	-40.5884	19.8364	80.8716	0.14801	0.209656	0.296631	0.392761	-100.128	-80.0781	-60.0891	-40.0085	-20.05	30.5176	19.9585	39.978	60.0586	80.0781	100.189
64.7	-0.319519	-0.248413	-0.175781	-0.10376	-39.978	19.8364	79.6509	0.146484	0.206299	0.292664	0.388489	-100.098	-80.0476	-60.0891	-40.0391	-20.0195	-30.5176	20.0195	39.978	60.0891	80.0476	100.098
64.8	-0.314331	-0.244141	-0.173035	-0.101624	-39.0625	20.1416	78.7354	0.144653	0.203552	0.289001	0.384521	-100.128	-80.0781	-60.0891	-40.0391	-20.0195	-30.5176	19.989	40.0085	60.0891	80.0781	100.128
64.9	-0.309448	-0.240173	-0.169983	-0.0994873	-38.4521	19.8364	77.8198	0.143127	0.200806	0.285339	0.380859	-100.128	-80.0781	-60.0891	-40.0085	-20.0195	30.5176	19.989	40.0391	60.0281	80.0476	100.098
65	-0.304565	-0.236511	-0.167542	-0.0976562	-37.2314	19.8364	76.5991	0.141296	0.198364	0.281677	0.377197	-100.159	-80.0476	-60.0281	-40.0696	-19.989	0	20.0195	40.0085	60.0586	80.0476	100.128
65.1	-0.300293	-0.233154	-0.1651	-0.0958252	-36.6211	19.5313	75.6836	0.138855	0.195923	0.27832	0.37384	-100.128	-80.0476	-60.0891	-40.0696	-20.0195	0	19.989	40.0696	60.0586	80.0781	100.098
65.2	-0.296326	-0.230103	-0.163269	-0.0939941	-35.7056	19.2261	74.4629	0.137024	0.193787	0.274963	0.370178	-100.159	-80.0781	-60.0586	-40.0391	-20.05	30.5176	19.989	40.0085	60.1196	80.0171	100.128
65.3	-0.292664	-0.227661	-0.161438	-0.0921631	-34.79	19.2261	73.8525	0.135193	0.19165	0.271606	0.366821	-100.098	-80.0781	-60.1196	-40.0696	-20.0195	0	19.9585	40.0391	60.0586	80.0476	100.098
65.4	-0.289307	-0.22522	-0.159912	-0.090332	-34.4849	19.5313	72.937	0.133667	0.189209	0.26886	0.36377	-100.128	-80.0781	-60.1196	-40.0085	-20.05	0	19.989	39.9475	60.0891	80.0476	100.128
65.5	-0.286255	-0.222778	-0.158386	-0.0891113	-33.8745	19.8364	72.3267	0.132141	0.187073	0.266113	0.361023	-100.159	-80.0476	-60.1196	-40.0696	-19.989	30.5176	19.989	39.978	60.0586	80.0476	100.098
65.6	-0.283203	-0.220642	-0.15625	-0.0881958	-33.2642	19.8364	71.7163	0.130615	0.184937	0.263367	0.358276	-100.128	-80.1086	-60.1501	-40.0391	-20.0195	-30.5176	19.989	39.978	60.0281	80.0171	100.128
65.7	-0.280457	-0.219116	-0.154419	-0.0875854	-32.959	19.8364	70.8008	0.128784	0.1828	0.260925	0.355225	-100.159	-80.0171	-60.0891	-40.0696	-20.05	30.5176	20.05	39.978	60.0891	80.0476	100.128
65.8	-0.27771	-0.217285	-0.152893	-0.0866699	-32.3486	19.8364	70.1904	0.127258	0.180969	0.258179	0.352478	-100.128	-80.0781	-60.0891	-40.0391	-20.0195	0	19.989	40.0391	60.0891	80.0781	100.128
65.9	-0.274963	-0.215454	-0.151062	-0.0860596	-31.7383	19.8364	69.5801	0.125732	0.179138	0.255432	0.349731	-100.159	-80.0476	-60.0586	-40.0696	-20.0195	61.0352	20.0195	40.0391	60.0586	80.0476	100.098
66	-0.272522	-0.213318	-0.149536	-0.0854492	-31.1279	19.5313	68.9697	0.124817	0.177917	0.252991	0.347595	-100.189	-80.0781	-60.0891	-40.0696	-20.05	0	19.928	40.0391	60.0891	80.0781	100.159
66.1	-0.26947	-0.210876	-0.14801	-0.0845337	-30.2124	19.5313	68.3594	0.123901	0.176697	0.250854	0.345154	-100.128	-80.0781	-60.0891	-40.1001	-20.05	91.5527	20.0195	39.9475	60.0891	80.0171	100.128
66.2	-0.266418	-0.208435	-0.146179	-0.0836182	-29.2969	19.5313	67.749	0.122986	0.175171	0.248718	0.343323	-100.159	-80.0781	-60.1196	-40.0696	-20.0195	61.0352	19.989	40.0391	60.0891	80.0171	100.189
66.3	-0.263367	-0.206299	-0.144348	-0.0823975	-28.3813	19.8364	67.1387	0.12207	0.17395	0.247192	0.341187	-100.128	-80.0781	-60.0891	-40.0696	-20.05	0	19.989	40.0085	60.0891	80.0476	100.159
66.4	-0.26062	-0.204163	-0.142517	-0.0811768	-27.771	20.1416	66.8335	0.12146	0.172729	0.245972	0.33905	-100.128	-80.0476	-60.1501	-40.0696	-20.0195	30.5176	20.0195	40.0085	60.0891	80.0171	100.128
66.5	-0.257874	-0.202332	-0.140686	-0.0796509	-27.1606	20.4468	66.8335	0.120544	0.171204	0.244446	0.337219	-100.128	-80.0476	-60.1196	-40.0391	-20.0806	30.5176	19.989	39.978	60.0891	80.0781	100.159
66.6	-0.255127	-0.2005	-0.139465	-0.0790405	-26.8555	20.752	66.5283	0.119934	0.169983	0.243225	0.335083	-100.159	-80.0476	-60.0586	-40.1306	-20.0806	0	19.989	40.0085	60.0281	80.0476	100.067
66.7	-0.25238	-0.198669	-0.138855	-0.0784302	-26.5503	20.752	65.918	0.118713	0.168457	0.242004	0.333252	-100.098	-80.0781	-60.0891	-40.1306	-20.05	30.5176	20.0195	39.978	60.0586	80.0781	100.128
66.8	-0.249634	-0.196533	-0.137939	-0.078125	-26.2451	21.0571	65.6128	0.117798	0.167236	0.241089	0.332031	-100.128	-80.0781	-60.0891	-40.0696	-20.0195	91.5527	19.9585	39.978	60.0891	80.0476	100.128
66.9	-0.247498	-0.194397	-0.137024	-0.0778198	-25.9399	21.3623	65.6128	0.117187	0.166016	0.239868	0.330505	-100.128	-80.1086	-60.0891	-40.0696	-20.05	30.5176	19.9585	40.0085	60.0281	80.0476	100.189
67	-0.245361	-0.192261	-0.135803	-0.0775146	-25.9399	21.3623	65.3076	0.116577	0.165405	0.238342	0.328674	-100.128	-80.0476	-60.0891	-40.0696	-20.0806	30.5176	19.989	40.0391	60.0891	80.0476	100.159
67.1	-0.24353	-0.190735	-0.134583	-0.0769043	-25.6348	21.0571	65.3076	0.116272	0.164795	0.236511	0.326843	-100.128	-80.0781	-60.1196	-40.0391	-20.05	30.5176	20.0195	40.0391	60.0891	80.0476	100.128
67.2	-0.242004	-0.189209	-0.133057	-0.0762939	-25.3296	21.0571	65.0024	0.115967	0.163879	0.234375	0.325012	-100.098	-80.0476	-60.1501	-40.0391	-20.0195	0	20.0195	40.0696	60.0891	80.0781	100.128
67.3	-0.240173	-0.187988	-0.131836	-0.0756836	-25.0244	21.0571	64.6973	0.115967	0.162964	0.232849	0.323181	-100.128	-80.0781	-60.1196	-40.0696	-20.0806	-30.5176	19.989	39.978	60.0891	80.0476	100.098
67.4	-0.238342	-0.186462	-0.13092	-0.0750732	-24.4141	21.0571	64.0869	0.115662	0.162354	0.231628	0.321655	-100.159	-80.0476	-60.1196	-40.0696	-20.05	61.0352	20.05	40.0391	60.0281	80.0476	100.128
67.5	-0.236816	-0.185547	-0.1297	-0.0744629	-24.1089	20.752	63.7817	0.115356	0.161438	0.230408	0.320129	-100.128	-80.0781	-60.0891	-40.1001	-20.0806	0	20.05	40.0391	60.0891	80.0781	100.098
67.6	-0.235291	-0.184631	-0.128784	-0.0735474	-23.4985	20.4468	63.4766	0.114441	0.160522	0.228882	0.318909	-100.128	-80.0171	-60.0891	-40.1001	-20.0195	61.0352	20.0195	40.0391	60.0586	80.0781	100.128
67.7	-0.233459	-0.183716	-0.127869	-0.072937	-23.1934	20.1416	63.1714	0.113525	0.159912	0.227661	0.317688	-100.128	-80.1086	-60.1196	-40.1001	-19.989	61.0352	19.989	40.0085	60.0586	80.0476	100.128
67.8	-0.231934	-0.1828	-0.126648	-0.0723267	-22.8882	20.1416	62.8662	0.11261	0.158997	0.226135	0.316162	-100.098	-80.0781	-60.0891	-40.0696	-20.05	61.0352	20.0195	40.0391	60.0586	80.0476	100.098
67.9	-0.230103	-0.18219	-0.125732	-0.0714111	-22.583	20.1416	62.8662	0.112305	0.158081	0.224915	0.314636	-100.128	-80.1086	-60.1501	-40.0391	-20.0806	30.5176	20.0195	40.0391	60.1196	80.0171	100.128
68	-0.228577	-0.181274	-0.124817	-0.0704956	-22.2778	20.4468	62.8662	0.112	0.157166	0.223389	0.31311	-100.128	-80.0781	-60.1196	-40.0696	-20.1111	-30.5176	20.0195	40.0696	60.1196	80.0476	100.159
68.1	-0.227051	-0.180054	-0.123901	-0.0701904	-21.9727	20.1416	62.8662	0.112305	0.15625	0.221863	0.31189	-100.159	-80.0781	-60.1196	-40.0696	-20.05	0	20.0195	39.978	60.0891	80.0476	100.128
68.2	-0.225525	-0.178833	-0.123596	-0.0698853	-22.2778	19.8364	62.561	0.112305	0.155945	0.220337	0.310974	-100.098	-80.0476	-60.1196	-40.0696	-20.0195	0	20.05	40.0085	60.0891	80.0476	100.128
68.3	-0.223999	-0.177917	-0.123596	-0.0698853	-22.583	19.8364	62.2559	0.112305	0.155945	0.219727	0.310059	-100.128	-80.0781	-60.1196	-40.0696	-20.05	30.5176	20.0195	39.978	60.0586	80.0781	100.128
68.4	-0.222168	-0.177002	-0.123291	-0.0695801	-22.583	20.1416	62.2559	0.112	0.155945	0.219116	0.309143	-100.128	-80.0476	-60.0891	-40.0696	-20.0806	30.5176	20.0195	39.978	60.0586	80.0781	100.098
68.5	-0.220032	-0.176392	-0.122986	-0.0686646	-22.583	20.4468	62.2559	0.111084	0.15564	0.218811	0.308228	-100.189	-80.0781	-60.0586	-40.0696	-20.05	0	19.989	40.0696	60.1196	80.0476	100.098
68.6	-0.217896	-0.175781	-0.12207	-0.0674438	-22.583	20.752	61.9507	0.109863	0.154724	0.218811	0.307007	-100.098	-80.1086	-60.0891	-40.1001	-20.05	30.5176	20.0195	40.0391	60.0891	80.0476	100.128
68.7	-0.216064	-0.175476	-0.121155	-0.0668335	-21.9727	20.752	61.3403	0.109253	0.153809	0.218506	0.306091	-100.128	-80.0781	-60.0891	-40.0696	-20.0195	30.5176	20.0195	40.0085	60.1196	80.0781	100.128
68.8	-0.214844	-0.175171	-0.120239	-0.0665283	-21.6675	20.752	60.73	0.108643	0.152893	0.218506	0.305786	-100.098	-80.0781	-60.1196	-40.0391	-20.0195	30.5176	20.0195	40.0085	60.0891	80.0476	100.159
68.9	-0.213928	-0.174561	-0.119629	-0.0662231	-21.3623	21.0571	60.1196	0.108032	0.152283	0.218201	0.305176	-100.098	-80.0781	-60.1196	-40.0696	-20.05	0	19.989	39.9475	60.0891	80.0476	100.128
69	-0.213013	-0.173645	-0.119019	-0.0662231	-21.0571	21.3623	59.5093	0.107727	0.151672	0.217896	0.30426	-100.159	-80.0781	-60.1196	-40.0391	-20.05	0	19.989	39.978	60.0586	80.0171	100.128
69.1	-0.212097	-0.172729	-0.118713	-0.065918	-20.752	21.3623	59.2041	0.107117	0.151367	0.21759	0.303955	-100.159	-80.0781	-60.0586	-40.1001	-20.0806	0	20.0195	40.0085	60.0281	80.0476	100.128
69.2	-0.211182	-0.171814	-0.118408	-0.0656128	-20.1416	21.0571	59.2041	0.106506	0.150757	0.217285	0.30365	-100.159	-80.0171	-60.0586	-40.1001	-20.05	-30.5176	19.989	40.0391	60.0891	80.1086	100.098
69.3	-0.210266	-0.170898	-0.117493	-0.0653076	-19.8364	21.0571	58.8989	0.106201	0.149841	0.216675	0.303345	-100.128	-80.0781	-60.0891	-40.1001	-20.0195	30.5176	19.989	40.0085	60.1196	80.0781	100.159
69.4	-0.209656	-0.169983	-0.116882	-0.0650024	-19.5313	20.752	58.8989	0.105896	0.148926	0.21637	0.303345	-100.128	-80.0781	-60.1501	-40.0391	-19.989	30.5176	19.989	40.0391	60.0891	80.0476	100.128
69.5	-0.209351	-0.169373	-0.115967	-0.0646973	-19.5313	20.1416	58.8989	0.105591	0.148315	0.21637	0.30304	-100.159	-80.0781	-60.1196	-40.0696	-19.989	30.5176	19.989	40.0085	60.1196	80.0476	100.098
69.6	-0.20874	-0.168762	-0.115356	-0.0643921	-19.5313	19.5313	58.5938	0.105286	0.14801	0.216675	0.302429	-100.159	-80.0476	-60.0891	-40.0391	-20.0806	30.5176	20.0195	40.0085	60.0586	79.9866	100.128
69.7	-0.207825	-0.168152	-0.114746	-0.0643921	-19.8364	19.2261	58.5938	0.10498	0.1474	0.21698	0.301514	-100.128	-80.0781	-60.1196	-40.0696	-20.0806	30.5176	19.989	40.0085	60.0891	80.0476	100.128
69.8	-0.206909	-0.167542	-0.114441	-0.0643921	-20.1416	19.2261	58.5938	0.104675	0.14679	0.217285	0.300293	-100.128	-80.1086	-60.1196	-40.0696	-20.05	30.5176	19.989	39.978	60.1196	80.0781	100.159
69.9	-0.205688	-0.166626	-0.114136	-0.0643921	-20.1416	19.2261	58.5938	0.10498	0.145874	0.21759	0.299377	-100.128	-80.0781	-60.1196	-40.0391	-20.0195	0	19.989	40.0085	60.0891	80.0476	100.128
70	-0.205078	-0.1651	-0.114136	-0.0640869	-20.1416	19.8364	58.2886	0.105286	0.145264	0.21759	0.299072	-100.128	-80.0781	-60.0891	-40.0391	-19.989	-30.5176	20.0195	39.978	60.0586	80.0476	100.128
70.1	-0.204773	-0.163879	-0.113831	-0.0634766	-20.1416	20.1416	57.9834	0.105896	0.144958	0.217285	0.298767	-100.159	-80.0781	-60.0586	-40.0696	-19.989	30.5176	19.989	39.978	60.0586	80.0476	100.159
70.2	-0.204163	-0.162964	-0.113831	-0.0631714	-19.5313	20.1416	57.9834	0.106506	0.144653	0.217285	0.299072	-100.128	-80.0781	-60.0891	-40.0696	-20.0195	30.5176	19.9585	40.0085	60.0281	80.0476	100.128
70.3	-0.203552	-0.162354	-0.113525	-0.0628662	-19.2261	19.8364	57.9834	0.106812	0.144653	0.21698	0.299072	-100.159	-80.0476	-60.0891	-40.1001	-20.0195	61.0352	19.928	40.0696	60.0891	80.0781	100.128
70.4	-0.202942	-0.162354	-0.11322	-0.0628662	-18.9209	19.8364	57.9834	0.107117	0.144348	0.216675	0.299072	-100.128	-80.0781	-60.0891	-40.0696	-20.05	30.5176	20.0195	40.0085	60.0891	80.0476	100.128
70.5	-0.202332	-0.162048	-0.11261	-0.0628662	-18.6157	20.1416	57.6782	0.107117	0.144043	0.216675	0.298462	-100.159	-80.1086	-60.0891	-39.978	-20.0195	0	20.0195	40.0085	60.0586	80.0171	100.159
70.6	-0.201721	-0.161743	-0.112	-0.0628662	-18.9209	20.4468	57.9834	0.107117	0.143433	0.21637	0.297852	-100.067	-80.1086	-60.0891	-40.0391	-20.0195	30.5176	19.989	40.0391	60.0586	80.0476	100.159
70.7	-0.201111	-0.161438	-0.111389	-0.0628662	-18.9209	20.4468	57.9834	0.107117	0.143127	0.216064	0.297546	-100.128	-80.0781	-60.1196	-40.0391	-20.0195	0	19.989	39.978	60.0891	80.0781	100.128
70.8	-0.200195	-0.161133	-0.110779	-0.0628662	-18.6157	20.752	57.9834	0.107422	0.142822	0.215759	0.297241	-100.159	-80.0781	-60.1196	-40.0696	-20.05	30.5176	20.0195	40.0085	60.0586	80.1086	100.067
70.9	-0.199585	-0.161133	-0.110779	-0.0628662	-18.3105	21.3623	58.2886	0.107117	0.142517	0.215149	0.297546	-100.159	-80.0781	-60.0891	-40.0696	-20.0195	30.5176	19.989	40.0391	60.0281	80.0781	100.128
71	-0.198975	-0.160522	-0.110168	-0.0622559	-17.7002	21.6675	58.2886	0.107117	0.142212	0.214539	0.297546	-100.159	-80.0476	-60.0891	-40.1001	-20.0195	0	19.989	40.0085	60.0586	80.0781	100.098
71.1	-0.198364	-0.160522	-0.109863	-0.0619507	-17.0898	21.9727	58.5938	0.107117	0.142212	0.213928	0.297852	-100.159	-80.0781	-60.0891	-40.1306	-20.0195	30.5176	19.989	40.0696	60.0586	80.0781	100.098
71.2	-0.198059	-0.160522	-0.109558	-0.0622559	-17.0898	21.6675	58.5938	0.106812	0.141907	0.213013	0.298157	-100.128	-80.0781	-60.0586	-40.0696	-20.0195	30.5176	19.9585	40.0391	60.0586	80.0781	100.128
71.3	-0.197754	-0.160828	-0.109558	-0.062561	-17.395	21.3623	57.9834	0.106201	0.141296	0.211792	0.297852	-100.098	-80.0781	-60.0891	-40.0085	-20.0195	0	19.989	40.0391	60.0586	80.0476	100.189
71.4	-0.197144	-0.160828	-0.109558	-0.0628662	-17.7002	21.0571	57.373	0.105591	0.140991	0.210876	0.297241	-100.128	-80.0781	-60.1196	-40.0085	-20.0195	-30.5176	20.0195	40.0085	60.0586	80.0476	100.098
71.5	-0.196533	-0.160217	-0.108948	-0.0628662	-18.0054	21.0571	57.0679	0.10498	0.140381	0.209961	0.296936	-100.128	-80.0781	-60.0891	-40.0391	-20.05	-30.5176	19.989	39.9475	60.0281	80.0476	100.128
71.6	-0.195618	-0.159607	-0.108337	-0.0622559	-18.6157	21.0571	56.7627	0.10498	0.140381	0.209045	0.297241	-100.159	-80.0476	-60.0586	-40.0696	-20.0195	-30.5176	20.05	39.978	60.0281	80.0476	100.067
71.7	-0.194702	-0.159302	-0.107422	-0.0616455	-18.9209	20.752	57.0679	0.10498	0.140076	0.209045	0.297852	-100.128	-80.0171	-60.0891	-40.0391	-20.05	-30.5176	20.0195	40.0391	60.0281	80.1392	100.098
71.8	-0.193787	-0.158691	-0.106812	-0.0613403	-19.2261	20.1416	57.373	0.104675	0.139771	0.209045	0.298157	-100.159	-80.0476	-60.0586	-40.1306	-19.989	-30.5176	19.9585	40.0085	60.0281	80.1392	100.128
71.9	-0.192871	-0.157776	-0.106201	-0.0613403	-19.2261	19.8364	57.6782	0.10437	0.13916	0.209351	0.298462	-100.128	-80.0781	-60.0586	-40.1001	-20.0195	-30.5176	19.9585	40.0391	59.9976	80.0476	100.098
72	-0.191956	-0.15686	-0.105896	-0.0613403	-19.2261	19.8364	57.6782	0.104065	0.13855	0.209351	0.298462	-100.159	-80.0781	-60.0586	-40.0391	-19.989	30.5176	19.989	40.0391	60.0586	80.0781	100.128
72.1	-0.191345	-0.155945	-0.105896	-0.0613403	-18.9209	19.8364	57.9834	0.10376	0.137939	0.209656	0.297852	-100.098	-80.1392	-60.0586	-40.0696	-20.05	-30.5176	19.9585	40.0391	60.0586	80.0476	100.159
72.2	-0.190735	-0.155029	-0.105896	-0.0610352	-18.9209	19.8364	57.9834	0.103455	0.137329	0.209351	0.296936	-100.159	-80.1086	-60.0891	-40.0391	-20.0806	-30.5176	19.989	40.0085	60.0586	80.0476	100.067
72.3	-0.19043	-0.154419	-0.105591	-0.06073	-18.6157	19.8364	57.6782	0.103149	0.136719	0.209351	0.295715	-100.128	-80.0781	-60.0891	-40.0391	-20.05	-30.5176	20.05	40.0696	60.0891	80.0476	100.098
72.4	-0.190125	-0.154114	-0.10498	-0.0604248	-18.3105	20.1416	57.6782	0.103149	0.136108	0.209045	0.294495	-100.159	-80.0781	-60.0586	-40.0696	-20.0195	-61.0352	20.0195	39.978	60.0891	80.0781	100.098
72.5	-0.189819	-0.154114	-0.104675	-0.0604248	-18.0054	20.1416	57.9834	0.103149	0.135193	0.209045	0.294189	-100.189	-80.0476	-60.0586	-40.0696	-20.05	-30.5176	20.0195	40.0391	60.0281	80.0781	100.098
72.6	-0.189819	-0.154419	-0.10498	-0.0604248	-18.0054	20.1416	57.6782	0.103149	0.134888	0.209045	0.293579	-100.128	-80.0476	-60.0281	-40.0696	-19.989	0	20.0195	39.978	60.0891	80.1086	100.128
72.7	-0.190125	-0.154419	-0.105286	-0.0601196	-17.7002	20.4468	57.6782	0.103149	0.134583	0.209045	0.292969	-100.098	-80.0781	-60.0586	-40.1001	-19.989	0	19.9585	39.978	60.0281	80.0476	100.098
72.8	-0.190125	-0.154419	-0.105591	-0.0604248	-18.0054	20.1416	57.0679	0.103455	0.134583	0.20874	0.292053	-100.128	-80.0781	-60.1196	-40.0391	-20.0195	0	20.0195	40.0696	60.0891	80.0781	100.098
72.9	-0.189514	-0.153809	-0.105591	-0.06073	-18.3105	20.1416	56.4575	0.103455	0.134888	0.20813	0.291138	-100.098	-80.2002	-60.0891	-40.0085	-20.0195	0	19.989	40.0085	60.0891	80.0476	100.128
73	-0.189209	-0.152893	-0.105286	-0.0610352	-18.3105	20.1416	56.1523	0.10376	0.135193	0.207825	0.290833	-100.159	-80.1392	-60.0586	-40.0696	-20.0195	-30.5176	19.9585	40.0391	60.0586	80.0476	100.098
73.1	-0.188904	-0.151672	-0.10498	-0.0613403	-18.3105	20.1416	55.542	0.10376	0.135193	0.20752	0.290833	-100.128	-80.1086	-60.0586	-40.0085	-20.05	-30.5176	19.989	39.978	60.0586	80.0781	100.128
73.2	-0.188599	-0.151062	-0.10498	-0.0613403	-18.3105	20.1416	55.2368	0.10376	0.135193	0.207214	0.290833	-100.159	-80.0781	-60.0586	-40.0391	-20.0195	-30.5176	19.989	40.0085	60.0891	80.0171	100.128
73.3	-0.188293	-0.150452	-0.104675	-0.06073	-18.3105	20.4468	54.9316	0.10376	0.135193	0.206909	0.290527	-100.128	-80.1086	-60.0891	-40.0391	-20.0195	-61.0352	20.0195	40.0085	60.0281	80.0781	100.098
73.4	-0.187988	-0.149841	-0.104675	-0.0601196	-18.3105	20.752	55.2368	0.10376	0.135498	0.206604	0.289917	-100.159	-80.1086	-60.0586	-40.0391	-19.989	0	19.989	39.978	59.9976	80.0476	100.098
73.5	-0.187683	-0.149536	-0.104675	-0.0595093	-18.6157	21.0571	55.542	0.10376	0.136414	0.206299	0.289612	-100.159	-80.0781	-60.0891	-39.978	-19.989	-30.5176	19.9585	40.0391	60.0281	80.0476	100.067
73.6	-0.187073	-0.149231	-0.104675	-0.0588989	-18.9209	21.3623	55.8472	0.10376	0.137024	0.205994	0.289001	-100.159	-80.1086	-60.0281	-40.0391	-19.989	0	19.989	40.0391	60.0586	80.0476	100.098
73.7	-0.186462	-0.148621	-0.10437	-0.0585937	-19.2261	21.3623	56.4575	0.10376	0.137329	0.205383	0.289001	-100.098	-80.1086	-60.0586	-40.0696	-19.928	0	19.928	40.0391	60.0586	80.0171	100.067
73.8	-0.186462	-0.14801	-0.10437	-0.0582886	-19.5313	21.0571	56.4575	0.10376	0.137939	0.205383	0.289001	-100.128	-80.1697	-60.0281	-40.0085	-20.1111	-30.5176	19.989	40.0391	60.0586	79.9866	100.067
73.9	-0.186768	-0.1474	-0.10437	-0.0582886	-19.5313	20.752	56.4575	0.103455	0.138245	0.205078	0.288696	-100.098	-80.1392	-60.0891	-39.978	-20.0195	-30.5176	19.9585	40.0085	60.0586	80.0476	100.098
74	-0.186768	-0.14679	-0.104065	-0.0585937	-19.2261	20.752	56.4575	0.103455	0.13855	0.204773	0.288696	-100.159	-80.0781	-60.0891	-40.0085	-19.989	-91.5527	19.989	40.0391	60.0281	80.0476	100.098
74.1	-0.186157	-0.14679	-0.10376	-0.0588989	-18.6157	21.0571	56.4575	0.103149	0.13855	0.204468	0.288391	-100.128	-80.1086	-60.0891	-40.0391	-19.989	-30.5176	19.9585	40.0391	60.0281	80.0476	100.098
74.2	-0.185547	-0.14679	-0.103149	-0.0592041	-18.3105	21.3623	55.8472	0.102539	0.13855	0.204163	0.288086	-100.22	-80.1392	-60.0891	-40.0391	-19.989	-61.0352	19.989	40.0085	60.0281	80.0171	100.098
74.3	-0.185242	-0.147095	-0.102234	-0.0592041	-18.0054	21.3623	55.542	0.102539	0.138245	0.203552	0.288086	-100.128	-80.0781	-60.0586	-40.0085	-19.989	-30.5176	19.9585	40.0391	59.9976	80.0476	100.067
74.4	-0.184631	-0.147095	-0.101929	-0.0592041	-18.0054	21.3623	55.542	0.102844	0.138245	0.203247	0.288391	-100.128	-80.1392	-60.0586	-40.0085	-19.9585	0	19.9585	40.0085	60.0281	80.0781	100.037
74.5	-0.184021	-0.147095	-0.101929	-0.0588989	-18.0054	21.6675	55.542	0.103149	0.138245	0.203247	0.288086	-100.128	-80.1392	-60.0281	-40.0391	-19.989	30.5176	19.928	40.0391	60.0586	80.0476	100.037
74.6	-0.183411	-0.1474	-0.102234	-0.0585937	-18.3105	21.6675	55.542	0.10376	0.138245	0.203247	0.288086	-100.098	-80.1697	-60.0586	-40.0696	-20.0195	-30.5176	19.928	40.0696	60.0891	80.0781	100.037
74.7	-0.182495	-0.147705	-0.102234	-0.0585937	-18.6157	21.6675	55.2368	0.10376	0.137939	0.202637	0.288391	-100.098	-80.1392	-60.0586	-39.978	-19.989	-30.5176	19.9585	40.0696	60.0281	80.0476	100.067
74.8	-0.18219	-0.147705	-0.102539	-0.0588989	-18.6157	21.3623	54.3213	0.103455	0.137939	0.202332	0.289001	-100.128	-80.0781	-60.0586	-40.0085	-20.0195	-30.5176	19.9585	40.0391	60.0281	80.0476	100.128
74.9	-0.18219	-0.1474	-0.102844	-0.0588989	-18.6157	21.3623	54.0161	0.103149	0.137634	0.202026	0.289307	-100.159	-80.0476	-60.0586	-40.0391	-19.989	-30.5176	19.9585	40.0696	60.0281	80.0476	100.098
75	-0.181885	-0.147095	-0.103149	-0.0588989	-18.0054	21.0571	54.0161	0.103149	0.137634	0.202332	0.289917	-100.159	-80.1086	-60.0586	-40.0696	-20.0195	-30.5176	19.989	39.978	60.0281	80.0476	100.037
75.1	-0.181885	-0.146484	-0.103149	-0.0588989	-17.7002	21.0571	54.3213	0.103149	0.137329	0.202942	0.290527	-100.098	-80.0781	-60.0891	-40.0391	-20.0195	-30.5176	19.989	40.0391	59.967	80.0476	100.098
75.2	-0.181274	-0.146179	-0.103149	-0.0592041	-17.395	20.752	54.6265	0.103455	0.137024	0.203247	0.291138	-100.159	-80.0781	-60.0586	-40.0696	-19.9585	0	19.989	40.0391	59.9976	80.0781	100.037
75.3	-0.180969	-0.145874	-0.102844	-0.0595093	-17.7002	20.752	54.9316	0.103149	0.136719	0.203552	0.292053	-100.159	-80.1086	-60.0281	-40.0696	-20.0195	-61.0352	19.928	40.1001	59.967	80.0781	100.067
75.4	-0.180359	-0.145874	-0.102844	-0.0598145	-17.7002	20.752	54.6265	0.102844	0.136719	0.203857	0.292969	-100.128	-80.1086	-60.0586	-40.0391	-19.9585	0	19.989	40.0391	60.0281	80.0476	100.037
75.5	-0.180054	-0.146179	-0.102844	-0.0601196	-17.7002	20.4468	54.3213	0.102844	0.136719	0.204163	0.293884	-100.128	-80.1392	-60.0891	-40.0391	-19.989	-91.5527	19.9585	40.0391	60.0281	80.0476	100.098
75.6	-0.179749	-0.146484	-0.102844	-0.0604248	-18.0054	20.1416	54.0161	0.102844	0.136719	0.204468	0.295105	-100.159	-80.0781	-60.0586	-39.978	-20.0195	-30.5176	19.9585	40.0391	59.9976	80.0171	100.098
75.7	-0.180054	-0.146484	-0.102844	-0.0604248	-18.0054	20.1416	54.0161	0.102539	0.136719	0.204468	0.295715	-100.159	-80.0781	-60.0891	-40.0085	-20.0195	-30.5176	19.989	40.0085	59.9976	80.0476	100.037
75.8	-0.180054	-0.146484	-0.102539	-0.0604248	-18.3105	20.4468	54.3213	0.102539	0.136719	0.204468	0.296021	-100.159	-80.0476	-60.0281	-40.0696	-20.0195	0	19.989	40.0391	60.0281	80.0476	100.037
75.9	-0.180359	-0.14679	-0.101929	-0.0604248	-18.6157	20.752	54.6265	0.102539	0.136414	0.204468	0.295715	-100.128	-80.0781	-60.0586	-40.0391	-19.989	-30.5176	19.989	40.0391	59.9976	80.0781	100.067
76	-0.180054	-0.1474	-0.101624	-0.0604248	-18.6157	20.4468	54.9316	0.102539	0.136108	0.204468	0.29541	-100.159	-80.1392	-60.0586	-40.0085	-19.9585	0	19.9585	40.0696	60.0281	80.0781	100.067
76.1	-0.179749	-0.1474	-0.101013	-0.0604248	-18.6157	20.4468	54.9316	0.102539	0.136108	0.204468	0.2948	-100.189	-80.1697	-60.0586	-40.0391	-19.989	0	19.9585	40.0391	59.9976	80.0781	100.128
76.2	-0.179443	-0.1474	-0.100708	-0.0604248	-19.2261	20.4468	55.2368	0.102844	0.135803	0.204163	0.2948	-100.22	-80.1392	-60.0586	-40.0696	-19.9585	0	19.9585	40.0391	60.0281	80.0781	100.067
76.3	-0.179443	-0.1474	-0.100708	-0.0604248	-19.2261	20.4468	55.2368	0.102539	0.136108	0.203552	0.2948	-100.128	-80.0781	-60.0281	-40.0391	-20.0195	-30.5176	19.989	40.0391	60.0281	80.0781	100.067
76.4	-0.179443	-0.1474	-0.100403	-0.0604248	-19.2261	20.1416	55.2368	0.102844	0.136414	0.203247	0.294495	-100.098	-80.1086	-59.9976	-40.0391	-19.989	-30.5176	19.989	40.0696	60.0586	80.0781	100.037
76.5	-0.179749	-0.1474	-0.0997925	-0.0604248	-18.9209	20.1416	54.9316	0.102844	0.136414	0.202942	0.293884	-100.098	-80.1697	-60.0891	-40.0085	-19.989	-61.0352	19.989	40.0391	60.0586	80.0781	100.098
76.6	-0.180054	-0.147705	-0.0991821	-0.06073	-18.6157	20.1416	54.6265	0.103149	0.136414	0.202637	0.293274	-100.128	-80.1086	-60.0891	-39.978	-20.0195	-30.5176	20.0195	40.0391	59.9976	80.0781	100.098
76.7	-0.180359	-0.147705	-0.098877	-0.06073	-18.3105	20.1416	54.6265	0.103149	0.136108	0.202026	0.292664	-100.159	-80.1086	-60.0586	-40.0085	-19.989	-30.5176	19.989	40.0085	59.9976	80.0476	100.067
76.8	-0.180359	-0.14801	-0.0985718	-0.0604248	-18.0054	20.1416	54.9316	0.103149	0.135498	0.201416	0.291748	-100.189	-80.0781	-60.0281	-40.0696	-19.9585	0	19.989	39.978	59.9976	80.0781	100.037
76.9	-0.180359	-0.14801	-0.0982666	-0.0604248	-18.0054	20.1416	54.9316	0.103455	0.135193	0.201416	0.291138	-100.128	-80.0781	-60.0281	-40.0696	-19.9585	-61.0352	19.989	39.978	60.0281	80.1392	100.037
77	-0.180359	-0.147705	-0.0985718	-0.0601196	-18.0054	19.8364	54.9316	0.10376	0.134888	0.201416	0.290222	-100.128	-80.1086	-59.967	-40.0391	-19.9585	0	19.989	40.0391	60.0586	80.1086	100.037
77.1	-0.180054	-0.147095	-0.0985718	-0.0595093	-18.3105	19.8364	55.2368	0.104065	0.134583	0.201416	0.289612	-100.128	-80.1392	-60.0281	-40.0696	-19.9585	0	20.0195	40.0696	60.0281	80.0476	100.067
77.2	-0.179749	-0.146484	-0.0982666	-0.0592041	-18.6157	19.5313	55.542	0.104065	0.134277	0.201416	0.289307	-100.098	-80.1392	-60.0586	-39.978	-19.989	0	19.9585	40.0391	60.0586	80.0476	100.098
77.3	-0.180054	-0.146179	-0.0979614	-0.0592041	-18.6157	19.2261	55.542	0.10376	0.134583	0.201416	0.288696	-100.128	-80.1086	-60.0281	-40.0085	-20.0195	-30.5176	19.9585	40.0391	60.0281	80.0476	100.128
77.4	-0.180054	-0.146484	-0.0976562	-0.0592041	-18.3105	19.2261	55.8472	0.103149	0.134583	0.201111	0.288391	-100.098	-80.0781	-60.0586	-40.0085	-20.05	-30.5176	19.989	39.978	59.9976	80.0171	100.098
77.5	-0.180054	-0.146484	-0.0970459	-0.0592041	-18.3105	19.5313	55.542	0.102539	0.134583	0.2005	0.288391	-100.128	-80.1392	-60.0281	-40.0085	-19.9585	-30.5176	19.989	40.0085	60.0586	80.0476	100.098
77.6	-0.180054	-0.146484	-0.0970459	-0.0592041	-18.3105	19.8364	55.542	0.102234	0.134583	0.2005	0.288391	-100.128	-80.1392	-60.0891	-40.0085	-20.0195	-30.5176	19.989	40.0085	60.0281	80.0476	100.098
77.7	-0.180054	-0.145874	-0.0967407	-0.0592041	-18.6157	20.1416	55.2368	0.101929	0.134888	0.200806	0.288391	-100.159	-80.1697	-60.0891	-40.0085	-20.0195	-30.5176	19.989	39.978	60.0281	80.0781	100.067
77.8	-0.180359	-0.145569	-0.0967407	-0.0592041	-18.9209	20.1416	55.2368	0.101929	0.135193	0.201111	0.288086	-100.189	-80.1697	-60.0586	-40.0391	-19.989	-30.5176	19.9585	39.978	59.9976	80.0781	100.006
77.9	-0.180359	-0.144958	-0.0970459	-0.0592041	-18.9209	20.1416	54.9316	0.102234	0.135193	0.201416	0.287781	-100.128	-80.1392	-60.0586	-40.0696	-19.989	0	19.9585	39.978	60.0281	80.0476	100.098
78	-0.180664	-0.144043	-0.0967407	-0.0588989	-18.9209	19.8364	54.6265	0.102539	0.134583	0.201721	0.287781	-100.128	-80.1392	-60.0586	-40.0696	-20.0195	-30.5176	19.989	40.0391	60.0281	80.0476	100.098
78.1	-0.180969	-0.143738	-0.0964355	-0.0585937	-19.2261	19.8364	54.6265	0.102539	0.134277	0.201416	0.287781	-100.098	-80.1392	-60.0586	-40.0085	-19.989	0	19.989	40.0391	60.0586	80.0476	100.098
78.2	-0.180664	-0.143433	-0.0964355	-0.0582886	-19.2261	19.8364	54.9316	0.102539	0.133972	0.201416	0.288086	-100.128	-80.1086	-60.1196	-39.9475	-19.989	-30.5176	19.989	40.0391	60.0891	80.0171	100.098
78.3	-0.180359	-0.143433	-0.0964355	-0.0582886	-19.5313	19.8364	54.9316	0.102234	0.133667	0.201111	0.288391	-100.128	-80.0171	-60.0586	-40.0085	-20.05	-30.5176	19.9585	40.0085	60.0281	80.0171	100.098
78.4	-0.179749	-0.143433	-0.0967407	-0.0582886	-19.5313	20.1416	55.2368	0.102234	0.133362	0.201111	0.289001	-100.098	-80.0781	-60.0586	-39.978	-19.989	-30.5176	19.989	40.0085	60.0281	80.0476	100.098
78.5	-0.179749	-0.143433	-0.0967407	-0.0582886	-19.2261	20.4468	55.542	0.102234	0.133057	0.201416	0.289001	-100.159	-80.1392	-60.0586	-40.0391	-19.9585	-30.5176	19.989	39.978	59.9976	80.0781	100.098
78.6	-0.179749	-0.143433	-0.0970459	-0.0579834	-18.9209	21.0571	55.2368	0.102844	0.133057	0.201721	0.288696	-100.159	-80.1392	-60.0891	-40.0391	-19.989	-30.5176	19.9585	39.978	60.0586	80.0476	100.098
78.7	-0.179443	-0.143738	-0.0967407	-0.0576782	-18.6157	21.6675	55.2368	0.103149	0.133057	0.201721	0.288391	-100.159	-80.1086	-60.0586	-40.0085	-19.9585	0	19.928	40.0696	60.0281	80.0476	100.067
78.8	-0.179443	-0.143738	-0.0967407	-0.0576782	-18.3105	21.9727	55.2368	0.103149	0.133667	0.201416	0.287781	-100.128	-80.1086	-60.0586	-40.0391	-20.0195	30.5176	19.9585	40.0696	59.9976	80.0781	100.067
78.9	-0.178833	-0.143433	-0.0970459	-0.0576782	-17.7002	21.9727	55.2368	0.102844	0.133972	0.201111	0.287476	-100.098	-80.1392	-60.0891	-40.0391	-20.0195	-30.5176	19.9585	40.0696	60.0586	80.0781	100.098
79	-0.178528	-0.143127	-0.0970459	-0.0576782	-17.7002	21.6675	55.2368	0.102844	0.134277	0.2005	0.28717	-100.128	-80.1086	-60.0891	-40.0085	-20.05	30.5176	20.05	40.0085	60.0281	80.0171	100.128
79.1	-0.177917	-0.142822	-0.0970459	-0.0579834	-17.7002	21.3623	55.2368	0.102844	0.134583	0.19989	0.286865	-100.128	-80.0781	-60.0891	-40.0696	-20.0195	-61.0352	19.989	40.0391	60.0586	79.9866	100.067
79.2	-0.177612	-0.142212	-0.0970459	-0.0579834	-17.7002	21.3623	55.2368	0.102844	0.135193	0.19928	0.28717	-100.128	-80.0781	-60.0891	-40.0391	-20.0195	-30.5176	19.9585	40.0391	60.0281	80.0781	100.067
79.3	-0.177612	-0.142212	-0.0973511	-0.0582886	-17.7002	21.3623	55.2368	0.103149	0.135803	0.198669	0.287781	-100.159	-80.0781	-60.0586	-40.0696	-20.0195	-30.5176	19.989	40.0696	60.0281	80.0781	100.128
79.4	-0.177612	-0.142517	-0.0976562	-0.0585937	-17.7002	20.752	55.542	0.102844	0.136108	0.198059	0.288391	-100.159	-80.0476	-60.0891	-40.0696	-20.0195	0	19.989	40.0391	60.0281	80.0476	100.037
79.5	-0.177917	-0.143127	-0.0979614	-0.0588989	-17.7002	19.8364	55.542	0.101929	0.136108	0.197449	0.289001	-100.128	-80.0781	-60.0891	-40.0696	-20.0195	0	19.9585	40.0391	59.9976	80.0781	100.067
79.6	-0.177612	-0.143433	-0.0979614	-0.0592041	-18.0054	19.2261	55.2368	0.101624	0.135803	0.196533	0.289307	-100.189	-80.0781	-60.0891	-40.1001	-20.05	0	19.989	40.0391	60.0586	80.0476	100.037
79.7	-0.177612	-0.142822	-0.0973511	-0.0588989	-17.7002	18.9209	54.9316	0.101624	0.135498	0.195618	0.289307	-100.128	-80.0781	-60.0891	-40.1001	-20.0195	-30.5176	20.0195	40.0391	60.0586	80.0781	100.098
79.8	-0.177307	-0.142212	-0.0970459	-0.0579834	-17.395	19.5313	55.2368	0.101624	0.136108	0.195312	0.289917	-100.128	-80.0781	-60.0586	-40.0391	-20.05	-30.5176	19.9585	40.0085	60.0891	80.0476	100.098
79.9	-0.177307	-0.142212	-0.0967407	-0.057373	-17.395	19.8364	55.2368	0.101929	0.136414	0.195923	0.290527	-100.098	-80.0476	-60.0586	-39.978	-19.989	0	19.9585	40.0391	60.0586	80.0476	100.159
80	-0.177002	-0.142517	-0.0967407	-0.057373	-17.395	20.1416	55.2368	0.102234	0.136719	0.196533	0.290833	-100.159	-80.0781	-60.0891	-40.0391	-20.0195	0	19.989	40.0085	60.0281	80.0781	100.128
80.1	-0.176697	-0.142822	-0.0970459	-0.0576782	-17.395	20.752	54.9316	0.102539	0.137024	0.197449	0.291138	-100.128	-80.0781	-60.1501	-40.0391	-20.05	0	20.0195	39.978	60.0586	80.0171	100.098
80.2	-0.176697	-0.143433	-0.0973511	-0.0579834	-17.7002	21.3623	54.9316	0.102844	0.137024	0.198364	0.291443	-100.189	-80.0781	-60.1196	-40.0391	-20.0195	0	19.989	40.0391	60.0891	80.0476	100.098
80.3	-0.176392	-0.143738	-0.0976562	-0.0582886	-17.7002	21.6675	54.9316	0.102844	0.136719	0.19928	0.291443	-100.128	-80.1086	-60.0586	-40.0696	-20.05	0	19.989	40.0391	60.0586	80.0781	100.098
80.4	-0.176086	-0.144348	-0.0976562	-0.0582886	-17.7002	21.3623	54.9316	0.102844	0.136414	0.199585	0.291748	-100.159	-80.1086	-60.0891	-40.0696	-20.05	-30.5176	19.989	40.0085	60.0586	80.0781	100.037
80.5	-0.175476	-0.144958	-0.0973511	-0.0582886	-17.7002	21.0571	55.2368	0.102844	0.135803	0.19989	0.291748	-100.22	-80.0781	-60.0586	-40.0391	-20.05	30.5176	20.05	40.0696	60.0281	80.1086	100.128
80.6	-0.174866	-0.144958	-0.0970459	-0.0582886	-18.0054	21.0571	55.542	0.103455	0.135498	0.200195	0.292358	-100.128	-80.0781	-60.0586	-40.0696	-20.05	0	19.989	40.0391	60.0586	80.1086	100.128
80.7	-0.174255	-0.144653	-0.0967407	-0.0582886	-18.0054	21.3623	55.542	0.10376	0.134888	0.200195	0.292664	-100.098	-80.0781	-60.1196	-40.1001	-20.05	-30.5176	19.989	40.0085	60.0891	80.0171	100.098
80.8	-0.174255	-0.144043	-0.0967407	-0.0582886	-18.0054	21.3623	55.2368	0.10376	0.134583	0.200195	0.293274	-100.128	-80.0781	-60.0891	-39.978	-20.0195	-61.0352	19.989	40.0085	60.0586	80.0171	100.128
80.9	-0.174255	-0.143433	-0.0961304	-0.0582886	-18.3105	21.0571	55.2368	0.103455	0.134583	0.200195	0.293884	-100.128	-80.0781	-60.1196	-40.0391	-20.0195	0	19.989	40.0085	60.0586	80.0781	100.098
81	-0.174561	-0.142822	-0.0958252	-0.0585937	-18.6157	20.752	55.542	0.103149	0.134888	0.2005	0.293884	-100.128	-80.1392	-60.0891	-40.0391	-20.0195	-30.5176	20.0195	39.978	60.0891	80.0476	100.128
81.1	-0.174866	-0.142212	-0.0952148	-0.0585937	-18.6157	20.4468	55.542	0.102844	0.135498	0.2005	0.293884	-100.189	-80.0781	-60.0586	-40.0696	-20.05	-30.5176	19.928	40.0085	60.0281	80.0781	100.128
81.2	-0.175171	-0.141907	-0.0952148	-0.0582886	-18.3105	20.4468	56.1523	0.102539	0.135803	0.200195	0.293884	-100.128	-80.1086	-60.0586	-40.0696	-20.0195	-30.5176	19.989	40.0085	60.0891	80.0781	100.098
81.3	-0.175781	-0.141602	-0.09552	-0.0582886	-18.3105	20.1416	56.1523	0.102539	0.135803	0.19989	0.293884	-100.189	-80.1392	-60.0586	-40.0391	-20.0195	30.5176	19.9585	39.978	60.0586	80.0476	100.128
81.4	-0.176392	-0.141296	-0.0961304	-0.0582886	-18.0054	20.1416	56.4575	0.102234	0.135498	0.19989	0.293884	-100.128	-80.0781	-60.0586	-40.0391	-20.0806	0	19.928	40.0085	60.0281	80.0476	100.098
81.5	-0.176697	-0.141602	-0.0967407	-0.0582886	-17.7002	20.1416	56.4575	0.101624	0.135498	0.200195	0.293884	-100.098	-80.0781	-60.0891	-40.0391	-20.0806	0	19.989	40.0085	60.0891	80.0171	100.098
81.6	-0.177307	-0.141907	-0.0970459	-0.0585937	-17.7002	20.4468	56.4575	0.101624	0.135498	0.2005	0.293579	-100.128	-80.0781	-60.0891	-40.0391	-20.05	-30.5176	20.0195	40.0391	60.0891	80.0476	100.159
81.7	-0.177307	-0.142212	-0.0973511	-0.0588989	-18.0054	20.752	56.1523	0.101318	0.135498	0.200806	0.293274	-100.159	-80.0781	-60.0891	-40.0696	-20.0806	0	20.05	39.978	60.0891	80.0171	100.128
81.8	-0.177612	-0.142822	-0.0973511	-0.0592041	-18.3105	20.752	56.1523	0.101624	0.135193	0.200195	0.292969	-100.159	-80.1086	-60.0891	-40.0085	-20.0195	-30.5176	20.0195	40.0085	60.0891	80.0476	100.159
81.9	-0.177612	-0.143127	-0.0976562	-0.0595093	-18.3105	20.752	55.8472	0.101624	0.135498	0.200195	0.292664	-100.159	-80.0476	-60.0586	-40.1001	-20.0195	-30.5176	20.0195	40.0085	60.0891	80.0476	100.067
82	-0.177612	-0.143433	-0.0973511	-0.0595093	-18.3105	20.752	54.9316	0.101624	0.135803	0.19989	0.292664	-100.159	-80.1086	-60.0891	-40.1001	-20.0195	0	20.0195	39.978	60.0586	80.0171	100.098
82.1	-0.177612	-0.143738	-0.0973511	-0.0598145	-18.0054	20.752	54.6265	0.102234	0.135803	0.199585	0.292969	-100.159	-80.0781	-60.0891	-40.0696	-19.989	0	19.989	39.978	60.0281	80.0476	100.098
82.2	-0.177612	-0.143127	-0.0973511	-0.0598145	-18.3105	20.4468	54.0161	0.102234	0.135498	0.19928	0.293274	-100.128	-80.1086	-60.0891	-40.0696	-20.0195	61.0352	19.989	39.978	60.0891	80.0781	100.098
82.3	-0.177612	-0.142822	-0.0976562	-0.0598145	-18.3105	20.4468	54.0161	0.102234	0.135193	0.198669	0.293579	-100.128	-80.0781	-60.0586	-40.0391	-20.0195	0	19.989	40.0391	60.0586	80.0476	100.128
82.4	-0.177917	-0.142822	-0.0979614	-0.0598145	-18.6157	20.4468	54.3213	0.101929	0.135193	0.198059	0.293884	-100.128	-80.0171	-60.1501	-40.0391	-20.0195	0	19.989	40.0696	60.0891	79.9866	100.128
82.5	-0.178223	-0.142822	-0.0979614	-0.0601196	-18.3105	20.4468	54.9316	0.101624	0.135498	0.197754	0.293884	-100.098	-80.0476	-60.0891	-40.0391	-20.0806	0	19.989	40.0391	60.0891	80.0476	100.159
82.6	-0.178528	-0.142822	-0.0979614	-0.0598145	-18.0054	20.4468	54.9316	0.101013	0.135498	0.198059	0.293884	-100.159	-80.0476	-60.0891	-40.0696	-20.0806	0	20.0195	40.0391	60.0891	80.0476	100.128
82.7	-0.178833	-0.143127	-0.0976562	-0.0598145	-18.0054	20.752	55.2368	0.100708	0.135193	0.198059	0.294189	-100.098	-80.0476	-60.0891	-40.0696	-19.989	0	19.989	39.978	60.0891	80.0781	100.159
82.8	-0.178833	-0.143127	-0.0979614	-0.0598145	-18.0054	20.752	55.542	0.100708	0.134583	0.198364	0.294189	-100.189	-80.0781	-60.1196	-40.0696	-20.0195	61.0352	20.0195	39.978	60.0586	80.0171	100.128
82.9	-0.178833	-0.143738	-0.0982666	-0.0592041	-17.7002	20.752	55.542	0.100403	0.134277	0.198364	0.293884	-100.098	-80.0781	-60.0891	-40.0696	-20.0195	61.0352	20.05	40.0085	60.0281	80.0476	100.128
83	-0.178528	-0.143738	-0.0982666	-0.0592041	-17.7002	21.0571	55.542	0.100403	0.133972	0.198364	0.293579	-100.159	-80.0476	-60.1196	-40.1001	-19.989	30.5176	19.989	40.0391	60.1196	80.0476	100.128
83.1	-0.178528	-0.143433	-0.0982666	-0.0595093	-17.7002	21.0571	55.542	0.100403	0.134277	0.198975	0.293274	-100.128	-80.0781	-60.0891	-40.0696	-20.05	30.5176	19.9585	39.978	60.0586	80.0476	100.128
83.2	-0.178528	-0.143127	-0.0982666	-0.0601196	-17.7002	21.3623	55.2368	0.100098	0.134888	0.199585	0.292969	-100.128	-80.0476	-60.1196	-40.0696	-20.0806	-30.5176	19.989	40.0696	60.0891	80.0171	100.098
83.3	-0.178833	-0.143433	-0.0982666	-0.0604248	-18.0054	21.6675	55.2368	0.100098	0.135498	0.200195	0.292664	-100.098	-80.0476	-60.1196	-40.0391	-20.05	0	20.0195	39.978	60.0891	80.0781	100.128
83.4	-0.178833	-0.143433	-0.0985718	-0.0610352	-18.0054	21.6675	55.8472	0.100098	0.136108	0.2005	0.292664	-100.128	-80.0781	-60.1501	-40.0696	-20.05	0	20.0195	40.0696	60.0891	80.0171	100.098
83.5	-0.178833	-0.143433	-0.0991821	-0.0610352	-17.7002	21.9727	56.4575	0.100098	0.136108	0.2005	0.292053	-100.098	-80.0171	-60.1196	-40.0696	-20.0806	0	20.0195	40.0085	60.0891	80.0476	100.128
83.6	-0.178528	-0.143127	-0.0994873	-0.06073	-17.7002	22.2778	56.7627	0.100403	0.136108	0.200195	0.291443	-100.128	-80.0781	-60.1196	-40.0391	-20.05	-61.0352	20.0195	40.0085	60.0281	80.0171	100.128
83.7	-0.178223	-0.142212	-0.0994873	-0.0604248	-17.7002	22.2778	57.0679	0.101013	0.136108	0.199585	0.290833	-100.128	-80.0476	-60.0891	-40.1306	-20.0195	30.5176	19.989	40.0085	60.0586	80.1086	100.098
83.8	-0.178223	-0.141602	-0.0991821	-0.0601196	-18.0054	21.6675	56.7627	0.101318	0.135803	0.19928	0.290222	-100.128	-80.0781	-60.0891	-40.1001	-20.0195	30.5176	19.9585	40.0391	60.0891	80.0476	100.098
83.9	-0.177917	-0.141602	-0.098877	-0.0598145	-18.3105	21.3623	56.4575	0.101318	0.135803	0.198975	0.290222	-100.098	-80.0781	-60.1196	-40.0696	-20.1111	30.5176	19.9585	40.0391	60.0586	80.0476	100.098
84	-0.177612	-0.141296	-0.098877	-0.0595093	-18.6157	20.752	56.1523	0.101624	0.135803	0.198975	0.289612	-100.159	-80.0476	-60.0891	-40.0696	-20.0806	0	20.0195	40.0391	60.0586	80.0781	100.098
84.1	-0.177307	-0.140991	-0.0991821	-0.0592041	-18.6157	20.752	55.8472	0.101624	0.136414	0.198975	0.289001	-100.098	-80.0781	-60.0891	-40.0696	-20.0806	0	20.0195	40.0391	60.0891	80.0476	100.098
84.2	-0.177002	-0.140686	-0.0991821	-0.0588989	-18.6157	20.752	56.1523	0.101318	0.137024	0.19928	0.287781	-100.128	-80.0476	-60.1196	-40.1001	-20.05	0	19.989	40.0696	60.0891	80.0476	100.159
84.3	-0.176697	-0.140991	-0.098877	-0.0592041	-18.9209	20.752	56.4575	0.101013	0.137634	0.199585	0.28656	-100.098	-80.1392	-60.0891	-40.0696	-20.0195	-30.5176	20.05	40.0391	60.0891	80.0171	100.128
84.4	-0.176697	-0.140991	-0.0985718	-0.0592041	-18.6157	20.752	56.4575	0.100708	0.138245	0.200195	0.28595	-100.098	-80.0476	-60.0891	-40.0696	-20.1111	0	20.0195	40.0391	60.0586	80.0781	100.128
84.5	-0.176697	-0.140991	-0.098877	-0.0595093	-18.6157	20.4468	56.7627	0.100403	0.13855	0.200806	0.28595	-100.128	-80.0476	-60.0891	-40.0696	-20.05	30.5176	20.05	40.0085	60.0281	80.0171	100.159
84.6	-0.176392	-0.140991	-0.0991821	-0.0598145	-18.0054	20.1416	56.7627	0.100708	0.13855	0.200806	0.286255	-100.159	-80.0476	-60.0891	-40.1306	-20.0195	30.5176	20.0195	40.0391	60.0891	80.0476	100.128
84.7	-0.176392	-0.140991	-0.0997925	-0.0601196	-17.7002	19.8364	56.7627	0.100708	0.138855	0.200806	0.286865	-100.098	-80.1086	-60.0586	-40.1001	-20.0806	91.5527	19.989	40.0696	60.1196	80.0476	100.067
84.8	-0.176086	-0.140381	-0.0997925	-0.0601196	-18.0054	19.5313	56.7627	0.100403	0.13855	0.201111	0.286865	-100.098	-80.0781	-60.0891	-40.1001	-20.0195	61.0352	19.989	40.0391	60.0891	80.0781	100.159
84.9	-0.175781	-0.139465	-0.0997925	-0.0601196	-18.0054	19.8364	56.7627	0.100098	0.13855	0.201416	0.286255	-100.098	-80.0476	-60.1196	-40.0696	-20.0806	0	19.989	40.0696	60.1196	80.0476	100.128
85	-0.175781	-0.138855	-0.0994873	-0.0598145	-18.3105	19.8364	56.4575	0.100098	0.13855	0.201721	0.285339	-100.098	-80.0781	-60.0891	-40.0696	-20.1111	0	20.0195	40.0696	60.0891	80.0171	100.159
85.1	-0.176086	-0.138245	-0.0991821	-0.0598145	-18.3105	19.5313	56.1523	0.100098	0.138245	0.202026	0.284424	-100.128	-80.0476	-60.1196	-40.0391	-20.0806	30.5176	20.05	40.0391	60.0891	80.0476	100.128
85.2	-0.176392	-0.137939	-0.0985718	-0.0598145	-18.3105	19.8364	56.4575	0.0997925	0.137634	0.202332	0.283203	-100.098	-80.0476	-60.0891	-40.1001	-20.0806	0	20.05	40.0391	60.0891	80.0781	100.098
85.3	-0.176392	-0.137634	-0.0982666	-0.0601196	-18.0054	19.8364	56.7627	0.0994873	0.137329	0.202332	0.282288	-100.128	-80.0476	-60.1196	-40.0696	-20.0195	0	20.0195	40.0085	60.1196	80.0476	100.159
85.4	-0.176392	-0.137634	-0.0985718	-0.0598145	-17.395	19.8364	56.7627	0.098877	0.137024	0.202637	0.281067	-100.128	-80.1086	-60.0891	-40.0696	-20.0195	30.5176	19.989	40.0391	60.0891	80.0781	100.159
85.5	-0.175781	-0.137329	-0.098877	-0.0595093	-17.0898	20.1416	56.7627	0.098877	0.136719	0.202332	0.280762	-100.128	-80.0781	-60.0891	-40.0696	-20.0806	30.5176	19.989	40.0085	60.0586	80.0476	100.128
85.6	-0.175171	-0.137024	-0.0991821	-0.0592041	-16.1743	20.1416	56.4575	0.098877	0.136414	0.202026	0.280457	-100.159	-80.0781	-60.0891	-40.0391	-20.0195	30.5176	19.989	40.0391	60.0891	80.0781	100.128
85.7	-0.174561	-0.137329	-0.0991821	-0.0588989	-15.8691	20.1416	56.4575	0.0991821	0.136414	0.201721	0.280457	-100.128	-80.0781	-60.0891	-40.0696	-20.0195	30.5176	19.989	40.0391	60.0586	80.0781	100.159
85.8	-0.174561	-0.137939	-0.0991821	-0.0592041	-16.1743	20.4468	56.4575	0.0994873	0.136414	0.201416	0.280457	-100.098	-80.0781	-60.0891	-40.0696	-20.05	0	19.989	40.0391	60.0891	80.0476	100.128
85.9	-0.174866	-0.13855	-0.098877	-0.0595093	-16.4795	20.752	56.7627	0.0994873	0.136719	0.201416	0.280457	-100.098	-80.0781	-60.1196	-40.0391	-20.05	0	20.0195	40.0085	60.0891	80.0476	100.159
86	-0.175476	-0.139465	-0.0982666	-0.0598145	-16.7847	20.752	57.0679	0.0994873	0.136414	0.201721	0.280457	-100.098	-80.0781	-60.0891	-40.0696	-20.0195	-30.5176	19.989	40.0391	60.1196	80.0171	100.128
86.1	-0.176086	-0.140076	-0.0976562	-0.0601196	-17.0898	20.4468	57.0679	0.0994873	0.136414	0.202026	0.281067	-100.098	-80.0476	-60.0891	-40.0696	-20.0806	-30.5176	19.989	39.978	60.0891	80.0476	100.128
86.2	-0.176697	-0.140381	-0.0976562	-0.0604248	-17.0898	20.1416	57.0679	0.0997925	0.136414	0.202026	0.281982	-100.159	-80.0781	-60.1196	-40.0696	-20.0806	-30.5176	20.0195	39.978	60.0586	80.0476	100.128
86.3	-0.177307	-0.140381	-0.0976562	-0.0604248	-16.7847	19.8364	57.0679	0.0997925	0.136414	0.201721	0.282593	-100.128	-80.0781	-60.1196	-40.1001	-20.0195	30.5176	19.989	39.978	60.0586	80.1086	100.098
86.4	-0.177917	-0.140686	-0.0973511	-0.0601196	-16.7847	19.8364	57.0679	0.100098	0.136414	0.201111	0.283508	-100.159	-80.1086	-60.1501	-40.1001	-20.0195	61.0352	19.989	39.978	60.0586	80.0476	100.098
86.5	-0.178223	-0.140381	-0.0973511	-0.0604248	-16.4795	19.8364	57.373	0.100403	0.136719	0.19989	0.284424	-100.067	-80.0476	-60.0891	-40.1001	-20.0195	61.0352	19.989	40.0085	60.0281	80.0476	100.128
86.6	-0.178223	-0.139771	-0.0970459	-0.0604248	-16.7847	19.5313	57.9834	0.100403	0.136719	0.19928	0.285339	-100.128	-80.0781	-60.1196	-40.1001	-20.05	30.5176	19.989	40.0391	60.0891	80.0476	100.159
86.7	-0.177917	-0.139465	-0.0967407	-0.0601196	-16.7847	19.5313	58.5938	0.100098	0.137024	0.198669	0.28656	-100.159	-80.1086	-60.1196	-40.0696	-20.1111	0	20.0195	40.0391	60.0891	80.0171	100.098
86.8	-0.177612	-0.139465	-0.0967407	-0.0601196	-16.7847	19.8364	58.5938	0.0997925	0.137024	0.198364	0.28717	-100.098	-80.0781	-60.1501	-40.0696	-20.05	0	20.0195	40.0391	60.0891	80.0476	100.128
86.9	-0.177612	-0.139771	-0.0967407	-0.0601196	-17.0898	19.8364	58.5938	0.0994873	0.137329	0.198669	0.287476	-100.098	-80.0781	-60.1501	-40.1001	-20.05	0	19.989	40.0696	60.1196	80.0476	100.128
87	-0.177917	-0.140381	-0.0970459	-0.0601196	-17.0898	20.1416	57.9834	0.0991821	0.137634	0.198975	0.288086	-100.128	-80.0476	-60.0891	-40.0391	-20.0195	30.5176	20.0195	40.0085	60.0586	80.0781	100.128
87.1	-0.177612	-0.140991	-0.0976562	-0.0601196	-17.0898	20.4468	57.373	0.098877	0.137634	0.199585	0.288391	-100.128	-80.0781	-60.1196	-40.1001	-20.0195	0	20.0195	40.0085	60.0281	80.0781	100.128
87.2	-0.177612	-0.141296	-0.0979614	-0.0604248	-16.4795	20.4468	57.0679	0.0985718	0.137634	0.200195	0.289001	-100.159	-80.0781	-60.1196	-40.1001	-19.989	30.5176	19.989	40.0085	60.0891	80.0781	100.098
87.3	-0.177307	-0.141602	-0.0979614	-0.0604248	-16.1743	20.752	56.7627	0.0982666	0.137634	0.2005	0.289612	-100.159	-80.1392	-60.0891	-40.1001	-20.05	0	19.9585	40.0391	60.0586	80.0781	100.098
87.4	-0.177002	-0.141602	-0.0979614	-0.06073	-15.8691	21.0571	56.7627	0.0985718	0.137939	0.2005	0.289917	-100.128	-80.1086	-60.0586	-40.0696	-20.0195	0	20.0195	40.0391	60.0281	80.0171	100.128
87.5	-0.176697	-0.141602	-0.0979614	-0.0610352	-16.1743	21.0571	57.373	0.098877	0.137939	0.200806	0.290527	-100.159	-80.0781	-60.0891	-40.1001	-20.0195	30.5176	20.05	40.0391	60.0891	80.0476	100.098
87.6	-0.176392	-0.141907	-0.0976562	-0.0610352	-16.4795	20.752	57.6782	0.0991821	0.137329	0.201111	0.290833	-100.128	-80.0781	-60.1196	-40.0391	-20.05	0	19.989	40.0391	60.1196	80.0476	100.128
87.7	-0.175781	-0.141907	-0.0973511	-0.0610352	-16.1743	20.752	58.2886	0.0997925	0.137024	0.201416	0.291138	-100.128	-80.0476	-60.0586	-40.0696	-20.05	-30.5176	19.989	40.0696	60.0586	80.0781	100.128
87.8	-0.176086	-0.142517	-0.0973511	-0.0610352	-15.8691	20.752	58.8989	0.100403	0.137024	0.202026	0.291443	-100.128	-80.0476	-60.0891	-40.0696	-20.0195	-30.5176	20.0195	40.0085	60.0281	80.0476	100.128
87.9	-0.176697	-0.143127	-0.0973511	-0.06073	-16.4795	21.0571	58.5938	0.100403	0.136414	0.202026	0.291443	-100.128	-80.0781	-60.1196	-40.0696	-20.05	-30.5176	20.0195	39.9475	60.0586	80.0781	100.098
88	-0.177002	-0.143433	-0.0976562	-0.0604248	-17.0898	21.0571	57.9834	0.0997925	0.135803	0.201416	0.291443	-100.128	-80.0781	-60.1196	-40.0391	-20.0195	30.5176	19.9585	39.978	60.0281	80.0781	100.128
88.1	-0.177612	-0.143433	-0.0979614	-0.0601196	-17.7002	20.752	57.6782	0.0994873	0.135498	0.201111	0.291138	-100.128	-80.0781	-60.0586	-40.0391	-20.05	0	19.928	40.0391	60.0281	80.0476	100.098
88.2	-0.177917	-0.143738	-0.0979614	-0.0601196	-17.7002	20.1416	57.0679	0.0991821	0.134888	0.200806	0.291138	-100.189	-80.1086	-60.1196	-40.0696	-20.0195	0	19.989	40.0391	60.0891	80.0171	100.067
88.3	-0.177917	-0.144043	-0.0973511	-0.0598145	-18.0054	19.8364	56.7627	0.0994873	0.134583	0.200806	0.290833	-100.128	-80.1086	-60.0891	-40.0391	-20.0195	-30.5176	19.989	40.0391	60.0281	80.0781	100.098
88.4	-0.178528	-0.144348	-0.0967407	-0.0595093	-17.7002	19.8364	57.0679	0.0997925	0.134888	0.201416	0.290527	-100.159	-80.0781	-60.0891	-40.0085	-20.05	-61.0352	19.989	40.0391	60.0891	80.0781	100.159
88.5	-0.179138	-0.144043	-0.0961304	-0.0592041	-17.7002	19.8364	57.6782	0.100403	0.134888	0.202026	0.289917	-100.128	-80.0476	-60.0586	-40.0696	-20.0806	-30.5176	20.0806	40.0391	60.0891	80.0476	100.159
88.6	-0.179749	-0.143738	-0.0958252	-0.0588989	-17.7002	19.8364	57.9834	0.100708	0.135193	0.202637	0.289612	-100.098	-80.0781	-60.0891	-40.0696	-20.0195	0	20.0195	39.978	60.0586	80.0171	100.159
88.7	-0.180054	-0.143433	-0.0958252	-0.0588989	-17.395	19.8364	58.2886	0.100708	0.135803	0.202637	0.288696	-100.159	-80.0476	-60.0891	-40.0391	-20.0195	0	19.9585	39.978	60.0586	80.0476	100.098
88.8	-0.180359	-0.143738	-0.0958252	-0.0592041	-17.395	19.8364	57.9834	0.100708	0.136108	0.202637	0.28717	-100.159	-80.0781	-60.0891	-40.0696	-20.0195	-30.5176	19.989	40.0085	60.0891	80.0476	100.067
88.9	-0.180969	-0.143738	-0.0958252	-0.0595093	-17.7002	19.8364	57.6782	0.100708	0.136108	0.202332	0.286255	-100.128	-80.1392	-60.0891	-40.0391	-20.05	30.5176	20.0195	40.0085	60.0586	80.0171	100.128
89	-0.18158	-0.143738	-0.0952148	-0.0598145	-17.7002	19.8364	57.6782	0.100708	0.136414	0.202026	0.28595	-100.159	-80.1392	-60.0281	-40.0391	-20.0195	30.5176	19.989	40.0391	60.0586	80.0476	100.098
89.1	-0.1828	-0.143738	-0.0949097	-0.0598145	-17.7002	19.8364	57.6782	0.101013	0.136414	0.201111	0.28656	-100.159	-80.1086	-60.0586	-40.0696	-20.0806	0	19.9585	40.0391	60.0281	80.0781	100.098
89.2	-0.184021	-0.143738	-0.0946045	-0.0598145	-17.7002	19.8364	57.9834	0.101318	0.136108	0.2005	0.287476	-100.128	-80.0781	-60.0586	-40.0696	-20.0195	-30.5176	20.0195	40.0696	60.0586	80.0476	100.128
89.3	-0.185242	-0.144043	-0.0942993	-0.0598145	-17.7002	19.8364	58.2886	0.101624	0.136108	0.19989	0.288391	-100.159	-80.0476	-60.0281	-40.0391	-20.05	-61.0352	19.989	39.978	60.0586	80.0476	100.098
89.4	-0.186157	-0.144043	-0.0939941	-0.0598145	-18.0054	19.8364	58.2886	0.101013	0.136414	0.199585	0.288391	-100.128	-80.1086	-60.0586	-40.0085	-20.0806	-61.0352	19.989	40.0391	60.0891	79.9866	100.128
89.5	-0.187073	-0.144043	-0.093689	-0.0592041	-18.3105	19.5313	58.5938	0.100708	0.136414	0.19928	0.287781	-100.098	-80.0781	-60.1196	-40.0696	-20.0195	0	20.0195	40.0391	60.0586	80.0476	100.159
89.6	-0.187378	-0.143433	-0.093689	-0.0592041	-18.6157	19.5313	58.8989	0.100403	0.136108	0.198975	0.28717	-100.159	-80.0781	-60.0586	-40.0085	-20.0195	-30.5176	19.989	39.978	60.0586	80.0476	100.098
89.7	-0.188293	-0.143433	-0.0939941	-0.0595093	-18.6157	18.9209	58.8989	0.100403	0.135498	0.198364	0.286865	-100.128	-80.1392	-60.0891	-40.0696	-20.0195	0	19.989	40.0085	60.0586	80.0781	100.098
89.8	-0.188904	-0.143127	-0.0942993	-0.0598145	-18.6157	18.9209	58.8989	0.100403	0.135193	0.197754	0.286865	-100.128	-80.1086	-60.0281	-40.0696	-20.0195	30.5176	19.989	39.978	60.0281	80.0476	100.098
89.9	-0.189209	-0.142822	-0.0942993	-0.0598145	-18.3105	18.9209	58.8989	0.100403	0.134888	0.196838	0.286865	-100.128	-80.1697	-60.0586	-40.0696	-20.0195	-61.0352	19.9585	40.0391	60.0586	80.0781	100.098
90	-0.189514	-0.142822	-0.0939941	-0.0592041	-18.0054	18.9209	58.8989	0.100708	0.134583	0.196228	0.28656	-100.128	-80.1086	-59.9976	-40.0696	-20.05	30.5176	19.9585	40.0696	59.9976	80.0781	100.098
90.1	-0.189819	-0.142517	-0.0933838	-0.0588989	-18.0054	18.9209	58.5938	0.100708	0.134583	0.196228	0.286255	-100.098	-80.1086	-60.0586	-40.0391	-20.0195	-30.5176	19.928	39.978	60.0281	80.0171	100.098
90.2	-0.189819	-0.142212	-0.0927734	-0.0592041	-18.3105	19.2261	58.5938	0.100403	0.134277	0.196228	0.285645	-100.098	-80.1086	-60.0891	-40.0696	-19.989	-30.5176	20.0195	40.0085	60.0281	80.0171	100.098
90.3	-0.189819	-0.141907	-0.0924683	-0.0592041	-18.6157	19.2261	58.5938	0.100708	0.134277	0.196533	0.285034	-100.128	-80.0781	-60.0586	-40.0085	-19.989	-30.5176	19.9585	39.978	60.0281	80.0171	100.098
90.4	-0.189819	-0.141602	-0.0924683	-0.0595093	-18.6157	19.2261	58.2886	0.100708	0.134583	0.196533	0.284424	-100.128	-80.1086	-60.0891	-39.978	-20.0195	-30.5176	19.9585	40.0391	60.0281	80.0171	100.098
90.5	-0.189819	-0.141296	-0.0924683	-0.0595093	-18.6157	19.2261	58.5938	0.101013	0.134583	0.196533	0.284424	-100.159	-80.1086	-60.0586	-40.0391	-20.0195	-30.5176	19.9585	40.0085	59.9976	80.1086	100.037
90.6	-0.189514	-0.141296	-0.0930786	-0.0588989	-18.3105	19.5313	58.5938	0.101318	0.134277	0.196228	0.283813	-100.159	-80.1392	-60.0586	-40.0391	-20.0195	0	19.9585	40.0085	60.0281	80.0476	100.098
90.7	-0.189514	-0.140686	-0.0933838	-0.0582886	-18.0054	19.5313	58.8989	0.101318	0.134277	0.195923	0.283203	-100.128	-80.1392	-59.9976	-40.0696	-19.989	-30.5176	19.9585	40.0391	59.9976	80.1086	100.067
90.8	-0.188904	-0.140076	-0.0933838	-0.0576782	-17.7002	19.8364	58.8989	0.101318	0.133972	0.195618	0.282593	-100.098	-80.1697	-60.0281	-40.0085	-19.989	-30.5176	19.928	40.0085	60.0281	80.0476	100.098
90.9	-0.187988	-0.140076	-0.0933838	-0.057373	-17.395	19.8364	58.5938	0.101013	0.133972	0.195618	0.281982	-100.128	-80.1392	-60.0586	-40.0391	-19.989	-61.0352	19.9585	40.0696	60.0281	80.0476	100.067
91	-0.187378	-0.140076	-0.0933838	-0.057373	-17.7002	19.8364	58.2886	0.100708	0.133667	0.195923	0.281372	-100.098	-80.1392	-60.0281	-40.0085	-19.989	-61.0352	19.9585	40.0391	60.0281	80.0476	100.067
91.1	-0.187073	-0.140076	-0.0930786	-0.0579834	-18.0054	19.8364	58.2886	0.100708	0.133057	0.195923	0.280762	-100.159	-80.1086	-60.0891	-40.0391	-20.05	-30.5176	19.989	40.0696	59.9976	80.0781	100.098
91.2	-0.186768	-0.140076	-0.0930786	-0.0585937	-18.3105	19.8364	58.2886	0.100708	0.132751	0.196228	0.280457	-100.128	-80.1392	-60.0586	-40.0391	-19.989	-30.5176	20.0195	40.0391	60.0281	80.0171	100.067
91.3	-0.186462	-0.13916	-0.0933838	-0.0588989	-18.6157	19.5313	58.2886	0.100708	0.132446	0.196838	0.280151	-100.128	-80.1086	-60.0586	-40.0696	-20.0195	0	19.989	40.0391	60.0281	80.0781	100.037
91.4	-0.186157	-0.138245	-0.0939941	-0.0588989	-18.6157	19.5313	58.2886	0.100403	0.132751	0.197144	0.280151	-100.128	-80.1392	-60.0586	-40.0085	-19.9585	-30.5176	19.928	40.0391	59.9976	80.0781	100.098
91.5	-0.185547	-0.137634	-0.0946045	-0.0592041	-18.9209	19.2261	57.9834	0.100403	0.133362	0.197144	0.279846	-100.189	-80.1086	-60.0281	-40.0391	-19.989	30.5176	19.9585	40.0085	59.9976	80.1086	100.037
91.6	-0.184937	-0.137024	-0.0952148	-0.0592041	-18.9209	19.2261	57.373	0.100403	0.133972	0.197449	0.279541	-100.159	-80.1392	-60.0586	-40.0391	-19.989	0	19.928	40.0391	59.967	80.0781	100.067
91.7	-0.184021	-0.136719	-0.0958252	-0.0592041	-19.2261	19.2261	57.0679	0.100708	0.134277	0.197449	0.279236	-100.159	-80.1392	-60.0586	-40.0696	-19.989	0	19.9585	40.0391	59.9976	80.0781	100.067
91.8	-0.1828	-0.136719	-0.0967407	-0.0595093	-19.5313	19.5313	57.0679	0.100708	0.134583	0.197144	0.278625	-100.128	-80.1086	-60.0586	-39.978	-20.0195	-61.0352	19.928	40.0696	60.0281	80.0476	100.037
91.9	-0.181885	-0.137024	-0.0970459	-0.0592041	-19.5313	19.8364	57.373	0.100403	0.134888	0.196838	0.278015	-100.128	-80.0781	-60.0586	-40.0391	-20.0195	0	19.989	40.0391	60.0586	80.0476	100.037
92	-0.18158	-0.136719	-0.0973511	-0.0588989	-19.5313	20.1416	57.373	0.100098	0.135193	0.196228	0.277405	-100.159	-80.0781	-60.1196	-40.0391	-20.0195	-61.0352	20.0195	40.0085	60.0586	80.0781	100.098
92.1	-0.18158	-0.136414	-0.0973511	-0.0585937	-19.8364	20.4468	57.373	0.0997925	0.135498	0.195923	0.2771	-100.159	-80.0781	-60.0586	-40.0391	-20.0195	-30.5176	19.989	40.0085	60.0281	80.0476	100.067
92.2	-0.181274	-0.136108	-0.0973511	-0.0585937	-19.8364	20.4468	57.373	0.098877	0.135498	0.195618	0.2771	-100.159	-80.1086	-60.0586	-40.0391	-19.989	-30.5176	19.9585	39.978	60.0586	80.0476	100.098
92.3	-0.180969	-0.136108	-0.0973511	-0.0585937	-19.8364	20.4468	57.6782	0.0982666	0.135498	0.195007	0.2771	-100.189	-80.1086	-60.0281	-40.0391	-19.9585	0	19.9585	40.0391	60.0281	80.1086	100.067
92.4	-0.180969	-0.136108	-0.0976562	-0.0588989	-19.2261	20.4468	57.6782	0.0979614	0.135193	0.194397	0.277405	-100.189	-80.1392	-60.0281	-40.0696	-19.9585	-30.5176	19.9585	40.0085	59.9976	80.0781	100.006
92.5	-0.180664	-0.135803	-0.0976562	-0.0592041	-18.9209	20.752	57.6782	0.0979614	0.134888	0.194092	0.277405	-100.098	-80.0781	-60.0586	-40.0696	-20.0195	30.5176	19.9585	40.0085	60.0281	80.0781	100.067
92.6	-0.180969	-0.135803	-0.0976562	-0.0595093	-18.9209	20.4468	57.9834	0.0985718	0.134277	0.194092	0.277405	-100.128	-80.1086	-60.0586	-40.0391	-20.0195	0	19.9585	40.0085	60.0281	80.0476	100.037
92.7	-0.181274	-0.135803	-0.0976562	-0.0601196	-18.9209	20.1416	58.2886	0.098877	0.134277	0.194397	0.277405	-100.159	-80.1086	-60.0281	-39.978	-20.0195	-61.0352	19.9585	40.0085	60.0586	80.0476	100.067
92.8	-0.181274	-0.135803	-0.0979614	-0.0604248	-18.9209	19.8364	58.2886	0.098877	0.134277	0.195312	0.2771	-100.159	-80.0781	-60.0586	-39.978	-19.989	-61.0352	19.989	40.0085	60.0586	80.0781	100.098
92.9	-0.180664	-0.135498	-0.0985718	-0.0604248	-18.9209	19.5313	57.9834	0.0985718	0.134277	0.195923	0.2771	-100.159	-80.0476	-60.0586	-40.0391	-19.989	-61.0352	19.989	39.978	60.0586	80.0781	100.098
93	-0.180054	-0.135193	-0.098877	-0.0604248	-19.2261	19.2261	58.2886	0.0982666	0.134583	0.196838	0.2771	-100.189	-80.0781	-60.0586	-40.0391	-19.989	-30.5176	19.9585	39.978	59.9976	80.0476	100.098
93.1	-0.179138	-0.135193	-0.0991821	-0.0601196	-19.2261	19.2261	57.9834	0.0979614	0.134888	0.197449	0.277405	-100.159	-80.1086	-60.0586	-40.0391	-19.9585	0	19.9585	39.9475	60.0281	80.0781	100.098
93.2	-0.178528	-0.135193	-0.0991821	-0.0598145	-18.9209	19.2261	57.9834	0.0976562	0.135193	0.197449	0.277405	-100.128	-80.1392	-60.0281	-40.0391	-20.0195	-30.5176	19.9585	39.978	60.0281	80.0781	100.098
93.3	-0.177917	-0.135803	-0.0991821	-0.0595093	-18.6157	19.2261	57.9834	0.0979614	0.135498	0.197144	0.278015	-100.159	-80.1392	-59.9976	-39.978	-19.989	0	19.9585	40.0391	60.0281	80.0171	100.128
93.4	-0.177307	-0.136719	-0.0991821	-0.0598145	-18.6157	19.2261	57.9834	0.0982666	0.135498	0.196838	0.27832	-100.159	-80.1086	-60.0281	-40.0085	-19.989	-30.5176	19.989	40.0391	60.0281	80.0476	100.067
93.5	-0.177002	-0.137024	-0.098877	-0.0601196	-18.6157	19.2261	58.2886	0.0985718	0.135498	0.197144	0.27832	-100.159	-80.1086	-60.0281	-40.0391	-19.989	0	19.989	40.0391	60.0586	80.0476	100.098
93.6	-0.176697	-0.137329	-0.0985718	-0.0604248	-18.6157	19.8364	58.5938	0.098877	0.135498	0.197754	0.27832	-100.159	-80.1086	-60.0586	-40.0391	-19.989	-30.5176	19.989	39.978	60.0891	80.0476	100.098
93.7	-0.176392	-0.137939	-0.0982666	-0.0604248	-18.3105	20.4468	58.5938	0.0994873	0.135193	0.198364	0.27832	-100.128	-80.0476	-60.0891	-40.0696	-19.9585	-30.5176	19.928	39.9475	60.0586	80.0476	100.128
93.8	-0.176392	-0.138245	-0.0979614	-0.0601196	-18.3105	20.4468	58.5938	0.0997925	0.134583	0.198669	0.27832	-100.098	-80.1086	-60.0281	-39.978	-19.989	-61.0352	19.989	39.9475	59.9976	80.0171	100.128
93.9	-0.176392	-0.13855	-0.0976562	-0.0598145	-18.6157	20.4468	58.5938	0.100098	0.134277	0.198059	0.27832	-100.159	-80.1392	-60.0586	-39.978	-20.0195	-30.5176	19.989	39.978	60.0281	80.0171	100.128
94	-0.176086	-0.138855	-0.0976562	-0.0601196	-18.9209	20.4468	58.8989	0.100098	0.134583	0.197449	0.278625	-100.159	-80.1392	-60.0281	-40.0696	-19.9585	-30.5176	19.989	39.978	60.0281	80.0476	100.067
94.1	-0.175781	-0.13855	-0.0976562	-0.0598145	-19.5313	20.4468	58.8989	0.0997925	0.134888	0.196533	0.278931	-100.128	-80.1392	-60.0281	-40.0696	-19.9585	30.5176	19.9585	40.0085	60.0281	80.0781	100.037
94.2	-0.175781	-0.13855	-0.0976562	-0.0595093	-19.5313	20.4468	58.8989	0.0991821	0.135498	0.195923	0.279236	-100.128	-80.1697	-60.0586	-40.0391	-19.9585	0	19.928	40.0391	60.0281	80.1086	100.006
94.3	-0.176086	-0.13855	-0.0973511	-0.0595093	-19.2261	20.4468	59.2041	0.098877	0.136108	0.195618	0.279541	-100.098	-80.1392	-60.0586	-40.0391	-20.0195	-30.5176	19.9585	40.0391	60.0281	80.0781	100.098
94.4	-0.176392	-0.13855	-0.0973511	-0.0595093	-18.6157	20.1416	59.5093	0.0985718	0.136108	0.195312	0.279541	-100.128	-80.1086	-60.0586	-39.978	-19.989	-30.5176	19.9585	40.0085	60.0281	80.0476	100.128
94.5	-0.176697	-0.138855	-0.0973511	-0.0595093	-18.0054	19.8364	60.1196	0.0985718	0.135803	0.195312	0.279236	-100.128	-80.1086	-60.0586	-39.978	-19.989	-30.5176	19.989	40.0085	60.0281	80.0476	100.098
94.6	-0.176392	-0.138855	-0.0976562	-0.0588989	-17.7002	20.1416	60.1196	0.0991821	0.135193	0.195618	0.278931	-100.128	-80.1392	-60.0891	-39.978	-19.989	-30.5176	20.0195	39.978	60.0586	80.0781	100.098
94.7	-0.176392	-0.138855	-0.0976562	-0.0582886	-17.7002	20.1416	59.8145	0.0994873	0.134888	0.195923	0.27832	-100.159	-80.1086	-60.0891	-39.978	-19.9585	-30.5176	19.989	39.978	60.0281	80.0781	100.037
94.8	-0.176086	-0.13916	-0.0976562	-0.0579834	-17.395	20.4468	58.8989	0.0997925	0.134583	0.196228	0.278015	-100.159	-80.1392	-60.0586	-40.0696	-20.0195	0	19.9585	40.0085	60.0281	80.0781	100.037
94.9	-0.175781	-0.139465	-0.0973511	-0.0582886	-17.395	20.4468	58.2886	0.0997925	0.134277	0.196228	0.278015	-100.159	-80.1392	-60.0586	-40.0696	-19.989	0	19.9585	39.978	60.0281	80.1086	100.067
95	-0.175476	-0.139771	-0.0976562	-0.0582886	-17.7002	20.4468	57.9834	0.0994873	0.133972	0.196533	0.27832	-100.189	-80.1392	-60.0281	-40.0391	-20.0195	30.5176	19.9585	40.0696	59.9976	80.1086	100.098
95.1	-0.175781	-0.140381	-0.0976562	-0.0582886	-18.0054	20.1416	57.6782	0.098877	0.133972	0.197144	0.27832	-100.128	-80.0781	-60.0586	-40.0391	-19.989	30.5176	19.9585	40.0391	60.0281	80.0781	100.067
95.2	-0.176086	-0.140686	-0.0976562	-0.0582886	-18.3105	19.8364	57.9834	0.0985718	0.133972	0.197449	0.27832	-100.128	-80.1086	-60.0891	-40.0085	-20.0195	0	19.9585	40.0391	60.0281	80.0476	100.037
95.3	-0.176392	-0.140991	-0.0976562	-0.0579834	-18.9209	19.5313	58.5938	0.0982666	0.133972	0.198059	0.27832	-100.159	-80.0781	-60.0891	-40.0085	-20.0195	-30.5176	19.928	40.0391	60.0586	80.0476	100.037
95.4	-0.176392	-0.140991	-0.0973511	-0.0579834	-18.9209	18.9209	58.8989	0.0982666	0.134277	0.198364	0.278931	-100.159	-80.0781	-60.0891	-40.0391	-19.989	-30.5176	19.9585	40.0391	60.0586	80.0781	100.098
95.5	-0.175781	-0.140991	-0.0973511	-0.0582886	-18.9209	18.9209	59.2041	0.0985718	0.134583	0.198669	0.279846	-100.128	-80.0781	-60.0891	-40.0085	-19.989	-30.5176	19.989	40.0391	60.0586	80.0476	100.098
95.6	-0.175171	-0.141296	-0.0973511	-0.0582886	-18.9209	18.9209	58.8989	0.098877	0.134583	0.198669	0.280762	-100.159	-80.1086	-60.0891	-40.0085	-19.989	-30.5176	19.989	40.0085	60.0281	80.0476	100.067
95.7	-0.174866	-0.141296	-0.0976562	-0.0582886	-18.6157	18.9209	58.8989	0.098877	0.134888	0.198059	0.281372	-100.159	-80.0781	-60.0891	-40.0696	-20.0195	-61.0352	19.9585	39.978	60.0281	80.0476	100.098
95.8	-0.174866	-0.141602	-0.0973511	-0.0579834	-18.3105	19.2261	59.2041	0.0985718	0.135193	0.197449	0.281982	-100.159	-80.1086	-60.0891	-40.0696	-20.0195	0	19.9585	40.0085	60.0281	80.0781	100.067
95.9	-0.174866	-0.141602	-0.0970459	-0.0576782	-18.0054	19.2261	59.5093	0.0985718	0.135498	0.197144	0.282288	-100.098	-80.1086	-60.0586	-40.0391	-20.0195	0	19.9585	40.0696	59.9976	80.0781	100.098
96	-0.175476	-0.141907	-0.0964355	-0.0567627	-17.7002	19.2261	59.8145	0.0985718	0.135193	0.197144	0.282593	-100.128	-80.1086	-60.0586	-40.0391	-20.0195	0	19.928	40.0696	60.0281	80.0171	100.098
96.1	-0.176086	-0.142517	-0.0961304	-0.0564575	-17.7002	19.2261	60.1196	0.0985718	0.135193	0.196838	0.282898	-100.128	-80.0476	-60.0891	-40.0391	-20.0195	-30.5176	19.989	40.0391	60.0586	80.0476	100.067
96.2	-0.176697	-0.143127	-0.0958252	-0.0567627	-18.3105	18.6157	60.4248	0.0982666	0.134277	0.196533	0.282898	-100.128	-80.0781	-60.1196	-40.0391	-20.0806	-30.5176	19.9585	40.0696	60.0586	80.0476	100.098
96.3	-0.176697	-0.142517	-0.09552	-0.0564575	-18.3105	18.3105	60.1196	0.0979614	0.133667	0.195923	0.282593	-100.128	-80.0781	-60.0891	-40.0085	-20.0195	-30.5176	20.0195	40.0085	60.0891	80.0171	100.098
96.4	-0.175781	-0.141907	-0.0949097	-0.0567627	-18.0054	18.9209	59.8145	0.0982666	0.133667	0.195618	0.282898	-100.159	-80.0781	-60.0891	-40.0085	-20.0195	-61.0352	20.0806	40.0696	60.0891	80.0476	100.128
96.5	-0.174561	-0.141296	-0.0939941	-0.0567627	-18.0054	19.5313	59.8145	0.0985718	0.133667	0.196228	0.283508	-100.159	-80.1086	-60.0891	-40.1001	-20.05	0	20.0195	40.0085	60.0891	80.0476	100.128
96.6	-0.173645	-0.140991	-0.093689	-0.0570679	-18.3105	20.1416	59.8145	0.0985718	0.133667	0.196228	0.284119	-100.128	-80.0781	-60.0586	-40.0696	-20.0195	-30.5176	19.989	39.978	60.0586	80.0476	100.128
96.7	-0.173035	-0.141296	-0.0933838	-0.0567627	-18.6157	20.4468	59.5093	0.098877	0.133667	0.196228	0.285339	-100.159	-80.0781	-60.0281	-40.0391	-20.0195	30.5176	20.0195	39.978	60.0586	80.0171	100.128
96.8	-0.173035	-0.141296	-0.0933838	-0.0567627	-18.6157	20.752	59.8145	0.0991821	0.133972	0.195923	0.286255	-100.128	-80.0781	-60.0891	-40.0696	-20.0806	30.5176	19.9585	40.0391	60.0281	80.0781	100.128
96.9	-0.173645	-0.141296	-0.0933838	-0.0567627	-18.9209	20.4468	59.8145	0.0994873	0.134277	0.195618	0.28656	-100.128	-80.0781	-60.0891	-40.0391	-20.0806	0	19.9585	40.1001	60.0281	80.0476	100.098
97	-0.17395	-0.141296	-0.0930786	-0.0570679	-18.6157	20.4468	59.8145	0.100098	0.134583	0.194702	0.28656	-100.128	-80.0781	-60.0586	-40.0085	-20.05	0	19.989	40.0391	60.0891	80.0171	100.067
97.1	-0.174561	-0.140991	-0.0927734	-0.0570679	-18.3105	20.4468	59.8145	0.100708	0.134583	0.194092	0.286255	-100.128	-80.0476	-60.1196	-40.0391	-20.0195	-30.5176	19.989	40.0085	60.0891	80.0476	100.098
97.2	-0.174866	-0.140381	-0.0927734	-0.057373	-18.0054	20.4468	59.5093	0.101318	0.134888	0.193787	0.285645	-100.128	-80.0476	-60.1196	-40.0696	-20.0195	-61.0352	20.0195	40.0391	60.0586	80.0476	100.128
97.3	-0.175171	-0.139771	-0.0930786	-0.057373	-17.7002	20.752	59.8145	0.101318	0.135193	0.194092	0.285339	-100.159	-80.0781	-60.0586	-40.0391	-19.989	0	20.0195	39.978	60.0891	79.9866	100.128
97.4	-0.175476	-0.13916	-0.0933838	-0.057373	-17.395	21.0571	59.8145	0.101318	0.135498	0.194702	0.284729	-100.098	-80.0781	-60.0586	-40.0391	-20.0195	0	19.9585	39.978	60.0586	80.0171	100.098
97.5	-0.175781	-0.13855	-0.0939941	-0.0570679	-17.7002	21.0571	60.1196	0.101013	0.135803	0.195312	0.284424	-100.128	-80.1086	-60.0281	-40.0696	-20.0195	30.5176	19.9585	40.0391	60.0586	80.0171	100.098
97.6	-0.175781	-0.137939	-0.0942993	-0.0567627	-17.7002	21.3623	60.4248	0.101013	0.135803	0.195923	0.284119	-100.128	-80.1697	-60.0586	-40.0391	-19.9585	0	19.9585	40.0696	60.0586	80.0171	100.098
97.7	-0.175781	-0.137329	-0.0942993	-0.0564575	-18.0054	21.3623	60.73	0.100708	0.135803	0.196533	0.284119	-100.128	-80.1086	-60.0891	-40.0696	-20.0195	0	19.9585	39.978	60.0281	80.0476	100.037
97.8	-0.175781	-0.137024	-0.0942993	-0.0561523	-18.3105	21.0571	60.73	0.100403	0.135803	0.196838	0.283813	-100.159	-80.1086	-60.0891	-40.0696	-20.0195	0	19.9585	40.0391	60.0586	80.0476	100.067
97.9	-0.176086	-0.137329	-0.0939941	-0.0561523	-18.3105	20.752	60.4248	0.100708	0.135803	0.196533	0.284119	-100.128	-80.0781	-60.0891	-40.0391	-20.0195	-30.5176	20.0195	40.0085	60.0891	79.9866	100.128
98	-0.176392	-0.137634	-0.093689	-0.0564575	-18.3105	20.752	60.1196	0.101013	0.135803	0.196228	0.284119	-100.128	-80.1392	-60.0586	-40.0696	-20.0806	0	19.989	40.0085	60.0586	80.0476	100.098
98.1	-0.176697	-0.137329	-0.093689	-0.0567627	-18.0054	20.752	59.8145	0.101318	0.136108	0.195923	0.283813	-100.159	-80.0781	-60.0586	-40.0391	-19.989	-30.5176	19.989	40.0085	60.1196	80.0171	100.128
98.2	-0.177307	-0.137024	-0.093689	-0.0567627	-17.7002	20.752	59.5093	0.101318	0.136414	0.195923	0.283508	-100.128	-80.0781	-60.1196	-40.0696	-19.989	0	19.9585	39.978	60.0586	80.0171	100.128
98.3	-0.177917	-0.136719	-0.0939941	-0.0567627	-17.395	20.752	59.2041	0.101318	0.136719	0.195618	0.283508	-100.128	-80.1086	-60.0586	-40.1001	-19.989	30.5176	19.989	40.0696	60.0586	80.0476	100.098
98.4	-0.178223	-0.136108	-0.0946045	-0.0564575	-17.7002	20.4468	58.8989	0.100708	0.136414	0.195618	0.283508	-100.128	-80.0781	-60.0586	-40.0696	-20.0195	30.5176	19.989	40.0085	60.0586	80.0781	100.067
98.5	-0.178528	-0.135803	-0.0952148	-0.0561523	-18.0054	20.4468	58.5938	0.100403	0.136108	0.195312	0.283203	-100.098	-80.1086	-60.0586	-40.1306	-20.0806	0	19.9585	40.0391	60.0281	80.0781	100.067
98.6	-0.178223	-0.135803	-0.09552	-0.0564575	-18.3105	20.4468	58.2886	0.100098	0.135498	0.195312	0.283508	-100.128	-80.1392	-60.0891	-40.0696	-20.0195	0	19.989	40.0696	60.0586	80.0476	100.128
98.7	-0.178223	-0.135803	-0.0961304	-0.0561523	-18.0054	20.4468	57.9834	0.100098	0.135498	0.195312	0.283508	-100.128	-80.0781	-60.0891	-40.0696	-20.0195	30.5176	19.989	40.0085	60.0891	80.0476	100.067
98.8	-0.178223	-0.136108	-0.0961304	-0.055542	-17.395	20.752	57.6782	0.100098	0.136108	0.195007	0.283508	-100.128	-80.0476	-60.0891	-40.0391	-20.0195	-30.5176	20.0195	40.0391	60.0586	80.0476	100.098
98.9	-0.178528	-0.136414	-0.0961304	-0.0552368	-16.7847	20.752	57.6782	0.100403	0.136719	0.195312	0.283203	-100.128	-80.0781	-60.1196	-40.0391	-20.05	-30.5176	19.989	40.0085	60.0586	79.9866	100.128
99	-0.178528	-0.136414	-0.0964355	-0.0549316	-16.4795	20.752	57.9834	0.101013	0.137024	0.195618	0.282898	-100.128	-80.0781	-60.1196	-40.0696	-20.05	30.5176	20.0195	39.978	60.0891	80.0171	100.098
99.1	-0.178833	-0.136414	-0.0964355	-0.0546265	-16.7847	20.752	57.9834	0.101318	0.137634	0.195312	0.282898	-100.159	-80.1086	-60.1196	-40.1001	-20.05	0	20.0195	40.0391	60.0891	80.0781	100.159
99.2	-0.178833	-0.136414	-0.0964355	-0.0549316	-17.0898	21.3623	58.2886	0.101624	0.137939	0.195007	0.283203	-100.128	-80.0781	-60.1196	-40.1306	-20.0806	30.5176	19.989	40.0391	60.0586	80.0476	100.067
99.3	-0.178833	-0.136414	-0.0964355	-0.0552368	-17.395	21.3623	58.2886	0.101318	0.138245	0.194397	0.283508	-100.098	-80.0781	-60.0891	-40.0696	-20.05	-30.5176	19.989	40.0696	60.0281	80.0781	100.098
99.4	-0.179138	-0.136719	-0.0964355	-0.0552368	-17.7002	21.3623	58.5938	0.101013	0.13855	0.193481	0.284119	-100.128	-80.0781	-60.0891	-40.1001	-20.05	0	19.9585	40.0391	60.0281	80.0476	100.067
99.5	-0.179443	-0.137024	-0.0961304	-0.055542	-18.0054	21.3623	58.8989	0.100403	0.138855	0.192871	0.284424	-100.128	-80.0476	-60.1196	-40.0696	-20.05	0	20.0195	40.0696	60.0586	80.0476	100.067
99.6	-0.179443	-0.137329	-0.09552	-0.0558472	-18.0054	21.3623	59.5093	0.100403	0.13855	0.192871	0.285034	-100.128	-80.0781	-60.1196	-40.1001	-20.0195	30.5176	19.989	40.0696	60.0586	80.0476	100.098
99.7	-0.179749	-0.137024	-0.0952148	-0.0558472	-18.0054	21.3623	59.8145	0.100098	0.13855	0.193176	0.285339	-100.098	-80.0781	-60.1196	-40.0391	-20.0195	-30.5176	20.0195	40.0085	60.0586	80.0171	100.098
99.8	-0.179749	-0.136719	-0.0949097	-0.0558472	-17.395	21.0571	59.8145	0.0997925	0.13855	0.193481	0.285645	-100.159	-80.0781	-60.0891	-40.1001	-20.0195	-30.5176	20.0195	40.0391	60.0586	80.0171	100.128
99.9	-0.179443	-0.136414	-0.0952148	-0.0561523	-17.395	21.0571	60.1196	0.0997925	0.138855	0.193481	0.285339	-100.128	-80.0781	-60.1501	-40.0696	-20.0806	0	20.1111	40.0696	60.0891	80.0476	100.128
100	-0.179443	-0.136108	-0.09552	-0.0564575	-17.0898	20.752	60.4248	0.0994873	0.138855	0.193176	0.284729	-100.128	-80.1392	-60.1196	-40.1306	-20.05	0	19.989	40.0391	60.0586	80.0476	100.159
100.1	-0.179138	-0.136108	-0.0958252	-0.0564575	-17.0898	20.4468	60.4248	0.0991821	0.13855	0.192871	0.284424	-100.128	-80.1392	-60.1196	-40.1001	-20.0806	0	20.0195	40.0696	60.1196	80.0781	100.098
100.2	-0.179138	-0.136108	-0.0952148	-0.0564575	-17.395	20.752	60.4248	0.0991821	0.137939	0.192871	0.284729	-100.128	-80.0781	-60.1196	-40.1001	-20.05	-61.0352	19.989	40.0696	60.0586	80.0781	100.128
100.3	-0.179138	-0.136414	-0.0949097	-0.0558472	-17.395	20.752	60.1196	0.0991821	0.137634	0.192871	0.284729	-100.098	-80.1086	-60.1196	-40.0696	-20.0806	61.0352	20.0195	40.0696	60.0586	80.0781	100.098
100.4	-0.179138	-0.136414	-0.0942993	-0.0558472	-17.395	21.0571	60.1196	0.098877	0.137329	0.192566	0.284424	-100.067	-80.0476	-60.1501	-40.0696	-20.0806	0	19.989	40.0696	60.0891	80.0476	100.128
100.5	-0.178833	-0.136719	-0.093689	-0.0558472	-17.0898	21.0571	60.1196	0.098877	0.137329	0.192566	0.284424	-100.098	-80.1392	-60.0891	-40.0391	-20.0806	0	20.05	40.0696	60.0281	80.0171	100.159
100.6	-0.178833	-0.136719	-0.0930786	-0.0558472	-17.0898	21.3623	60.1196	0.098877	0.137634	0.192871	0.284119	-100.128	-80.0476	-60.1196	-40.0696	-20.05	0	20.0195	40.0391	60.0891	80.0171	100.128
100.7	-0.178223	-0.137024	-0.0930786	-0.0558472	-17.395	21.3623	60.1196	0.0991821	0.137939	0.192566	0.283813	-100.159	-80.0476	-60.1196	-40.1001	-20.0195	0	20.0195	40.0391	60.1196	80.0171	100.159
100.8	-0.178223	-0.137329	-0.0930786	-0.0558472	-17.7002	21.9727	60.4248	0.0991821	0.138245	0.192871	0.283508	-100.098	-80.0781	-60.1196	-40.1001	-19.989	0	20.0195	40.0391	60.1196	80.0171	100.159
100.9	-0.178223	-0.137329	-0.0933838	-0.055542	-18.0054	22.583	60.4248	0.098877	0.138245	0.192871	0.283508	-100.098	-80.1086	-60.1196	-40.1001	-20.0806	30.5176	20.05	40.0696	60.0891	80.0476	100.159
101	-0.178528	-0.137329	-0.093689	-0.0549316	-17.7002	23.1934	60.4248	0.098877	0.137939	0.193176	0.283508	-100.128	-80.1086	-60.1196	-40.0696	-20.1111	0	20.0195	40.0696	60.0586	80.0476	100.128
101.1	-0.178528	-0.137329	-0.0939941	-0.0543213	-17.0898	23.4985	60.4248	0.098877	0.137939	0.193481	0.283508	-100.128	-80.0781	-60.0586	-40.0696	-20.05	30.5176	19.989	40.0696	60.0586	80.0171	100.128
101.2	-0.178223	-0.137024	-0.0939941	-0.0540161	-17.0898	23.1934	59.8145	0.098877	0.137634	0.193176	0.283203	-100.128	-80.0781	-60.0586	-40.0696	-20.0195	-30.5176	19.989	40.0391	60.0891	80.0171	100.098
101.3	-0.177612	-0.136719	-0.0939941	-0.0540161	-16.7847	22.583	59.2041	0.0985718	0.137329	0.192566	0.283203	-100.098	-80.0476	-60.1196	-40.0696	-20.05	0	19.989	40.0391	60.0891	80.0171	100.098
101.4	-0.177002	-0.136108	-0.0939941	-0.0543213	-16.7847	22.2778	59.2041	0.0982666	0.137329	0.192566	0.283203	-100.067	-80.0781	-60.0891	-40.0696	-20.05	0	20.0195	40.0085	60.1196	80.0171	100.159
101.5	-0.176697	-0.135498	-0.093689	-0.0549316	-16.7847	21.6675	59.5093	0.0985718	0.137024	0.193176	0.283203	-100.128	-80.0476	-60.1196	-40.0696	-20.05	-30.5176	19.989	39.978	60.0891	80.0171	100.159
101.6	-0.176697	-0.135193	-0.093689	-0.0549316	-16.7847	21.6675	59.8145	0.098877	0.136414	0.193787	0.283203	-100.128	-80.0781	-60.0891	-40.0696	-20.0195	0	20.05	39.978	60.0891	80.0171	100.159
101.7	-0.176392	-0.135498	-0.0933838	-0.0552368	-16.7847	21.6675	60.1196	0.0994873	0.135803	0.194397	0.283203	-100.128	-80.0781	-60.0891	-40.1001	-20.0195	0	20.0195	40.0391	60.0586	80.0476	100.128
101.8	-0.175781	-0.135803	-0.0933838	-0.0552368	-17.0898	21.6675	60.1196	0.100098	0.135498	0.194397	0.282898	-100.098	-80.1086	-60.0891	-40.1001	-20.0195	0	20.0195	40.0391	60.0891	80.0781	100.128
101.9	-0.174866	-0.136108	-0.093689	-0.0552368	-17.0898	21.6675	60.4248	0.100708	0.135803	0.194092	0.282288	-100.098	-80.1086	-60.0891	-40.0696	-20.05	30.5176	19.989	40.0391	60.0891	80.0476	100.159
102	-0.174255	-0.136414	-0.0939941	-0.055542	-17.0898	21.6675	60.4248	0.100403	0.136108	0.194397	0.281372	-100.037	-80.0781	-60.1196	-40.0696	-20.0195	0	19.989	40.0085	60.0891	80.0476	100.159
102.1	-0.173645	-0.136414	-0.0942993	-0.0552368	-17.395	21.6675	60.4248	0.100098	0.135803	0.194397	0.280457	-100.098	-80.0781	-60.0586	-40.0391	-20.05	0	19.989	40.0085	60.0586	80.0476	100.098
102.2	-0.173035	-0.136108	-0.0946045	-0.0549316	-18.0054	21.6675	60.1196	0.0994873	0.135498	0.194702	0.279846	-100.098	-80.0476	-60.1196	-40.0085	-20.0806	-61.0352	20.0195	40.0085	60.1196	80.0476	100.128
102.3	-0.173035	-0.136108	-0.0949097	-0.0549316	-18.0054	21.6675	59.5093	0.0991821	0.134888	0.195007	0.279541	-100.098	-80.0476	-60.0891	-40.0696	-20.0195	0	20.0195	40.0085	60.0891	80.0171	100.128
102.4	-0.173035	-0.135803	-0.0946045	-0.0549316	-18.0054	21.6675	59.2041	0.0994873	0.134277	0.195312	0.279541	-100.128	-80.0476	-60.1196	-40.0696	-20.0195	0	20.0195	40.0391	60.0891	80.0781	100.128
102.5	-0.17334	-0.135803	-0.0946045	-0.0549316	-17.7002	21.9727	59.2041	0.0997925	0.134277	0.195923	0.279236	-100.128	-80.1392	-60.1196	-40.1001	-20.0195	0	19.989	40.0391	60.0891	80.0476	100.159
102.6	-0.17334	-0.136108	-0.0949097	-0.0552368	-17.7002	21.9727	59.2041	0.100098	0.133972	0.195923	0.279236	-100.098	-80.1086	-60.0891	-40.1001	-20.0806	-30.5176	19.989	40.0391	60.0891	80.0171	100.128
102.7	-0.17334	-0.136414	-0.0952148	-0.0558472	-17.7002	21.9727	59.5093	0.100098	0.133972	0.195923	0.279236	-100.128	-80.1392	-60.0586	-40.0696	-20.05	30.5176	19.9585	40.0696	60.0281	80.0476	100.128
102.8	-0.17334	-0.136719	-0.0958252	-0.0561523	-18.3105	21.6675	59.5093	0.0997925	0.133972	0.195618	0.279541	-100.128	-80.1086	-60.0891	-40.0696	-20.05	30.5176	20.0195	40.0696	60.0281	80.0781	100.067
102.9	-0.173645	-0.137329	-0.0961304	-0.0561523	-18.3105	21.0571	59.5093	0.0994873	0.134277	0.195312	0.279846	-100.067	-80.0476	-60.0891	-40.0391	-20.05	30.5176	20.0195	40.1001	60.0586	80.0781	100.128
103	-0.174255	-0.137634	-0.0964355	-0.0561523	-18.9209	21.0571	59.8145	0.0991821	0.134888	0.195312	0.279541	-100.098	-80.0476	-60.1196	-40.0391	-20.05	-30.5176	20.0195	40.0391	60.0891	80.0476	100.128
103.1	-0.174866	-0.138245	-0.0964355	-0.0561523	-19.2261	20.752	59.8145	0.0991821	0.135498	0.195312	0.279236	-100.098	-80.0781	-60.1196	-40.0696	-20.05	-30.5176	20.0195	40.0391	60.0586	80.0476	100.128
103.2	-0.175476	-0.138245	-0.0964355	-0.0561523	-19.2261	21.3623	59.8145	0.0991821	0.135803	0.195312	0.278931	-100.128	-80.0476	-60.1196	-40.0696	-20.0195	-30.5176	19.989	39.978	60.0891	80.0781	100.128
103.3	-0.175781	-0.137939	-0.0961304	-0.0561523	-19.2261	21.3623	59.8145	0.0994873	0.135803	0.195312	0.278625	-100.159	-80.0781	-60.1196	-40.1001	-20.0195	0	20.0195	40.0391	60.0586	80.0171	100.067
103.4	-0.175781	-0.137024	-0.0961304	-0.0561523	-18.9209	21.3623	60.1196	0.100098	0.135803	0.195618	0.27832	-100.159	-80.0781	-60.0891	-40.0696	-19.989	-61.0352	20.0195	40.0696	60.0891	80.0476	100.098
103.5	-0.175476	-0.136414	-0.0961304	-0.0558472	-18.9209	21.3623	60.1196	0.100708	0.135498	0.195923	0.278015	-100.098	-80.1086	-60.0586	-40.1001	-20.05	0	20.0195	40.0696	60.0586	80.0476	100.159
103.6	-0.175476	-0.136108	-0.0961304	-0.0558472	-18.9209	21.0571	60.1196	0.101318	0.135193	0.195923	0.278015	-100.159	-80.0781	-60.0586	-40.0085	-20.05	0	19.989	40.0696	60.0891	80.0781	100.128
103.7	-0.175476	-0.136719	-0.0961304	-0.0561523	-18.9209	20.752	59.8145	0.101624	0.134583	0.195923	0.27771	-100.128	-80.0781	-60.0891	-40.1001	-20.05	0	19.989	40.0391	60.0586	80.0781	100.128
103.8	-0.175781	-0.137329	-0.0961304	-0.0561523	-19.2261	20.752	59.5093	0.101624	0.134277	0.195618	0.27771	-100.098	-80.0781	-60.1501	-40.0696	-20.0195	0	20.0195	40.0696	60.0281	80.0476	100.067
103.9	-0.176086	-0.137634	-0.0964355	-0.0561523	-18.9209	21.3623	59.5093	0.101318	0.133972	0.195312	0.277405	-100.128	-80.0476	-60.1501	-40.0391	-20.05	-30.5176	20.05	40.0391	60.0891	80.0476	100.159
104	-0.176392	-0.137634	-0.0961304	-0.0567627	-18.9209	21.3623	59.8145	0.101318	0.133972	0.195007	0.2771	-100.159	-80.0476	-60.0891	-40.0391	-20.05	0	20.0195	40.0085	60.0891	80.0476	100.098
104.1	-0.176697	-0.137634	-0.0961304	-0.0570679	-18.9209	21.6675	60.1196	0.101624	0.133972	0.194702	0.2771	-100.159	-80.1086	-60.1196	-40.0696	-20.05	0	19.989	39.978	60.0891	80.0476	100.159
104.2	-0.176697	-0.137634	-0.0958252	-0.0570679	-18.9209	21.6675	60.1196	0.101929	0.133972	0.194702	0.277405	-100.128	-80.1086	-60.1196	-40.1001	-20.05	0	20.0195	40.0085	60.0586	80.0476	100.128
104.3	-0.176697	-0.137329	-0.09552	-0.0570679	-18.9209	21.9727	60.1196	0.102234	0.133667	0.194702	0.277405	-100.159	-80.0781	-60.0586	-40.1001	-20.0806	0	19.989	40.0391	60.1196	80.0476	100.128
104.4	-0.177002	-0.137329	-0.09552	-0.0567627	-18.6157	22.8882	60.4248	0.102844	0.133972	0.194702	0.27771	-100.128	-80.0781	-60.0586	-40.0696	-20.0195	0	19.989	40.0391	60.0281	80.0781	100.128
104.5	-0.177917	-0.137939	-0.09552	-0.0567627	-18.3105	23.1934	60.73	0.102844	0.133972	0.195312	0.278015	-100.128	-80.0781	-60.0586	-40.0391	-20.05	30.5176	19.989	40.0391	60.0281	80.0781	100.128
104.6	-0.178528	-0.138855	-0.09552	-0.057373	-18.6157	23.1934	60.4248	0.102234	0.133667	0.195618	0.27771	-100.128	-80.1086	-60.0891	-40.0391	-20.05	30.5176	19.989	39.978	60.0586	80.0476	100.098
104.7	-0.178528	-0.139771	-0.0949097	-0.0576782	-19.2261	22.583	59.5093	0.101624	0.133667	0.195618	0.2771	-100.128	-80.0781	-60.0891	-40.0391	-20.0195	-30.5176	20.0195	40.0391	60.0281	80.0171	100.128
104.8	-0.178223	-0.140076	-0.0942993	-0.0576782	-19.8364	21.9727	58.8989	0.101318	0.133667	0.195312	0.276184	-100.159	-80.0781	-60.0891	-40.0391	-20.0195	0	19.989	40.0085	60.0586	80.0171	100.128
104.9	-0.177612	-0.140381	-0.0933838	-0.0576782	-20.4468	21.9727	58.5938	0.101013	0.133667	0.194702	0.275879	-100.159	-80.1086	-60.1501	-40.0085	-20.05	-30.5176	19.989	39.978	60.0891	80.0476	100.067
105	-0.177307	-0.140381	-0.093689	-0.0570679	-20.752	22.2778	58.2886	0.100708	0.133667	0.194702	0.275269	-100.159	-80.1086	-60.0891	-40.0696	-20.0195	-30.5176	20.0195	40.0391	60.0281	80.0476	100.098
105.1	-0.177002	-0.140381	-0.0939941	-0.0570679	-20.752	22.583	58.2886	0.100708	0.133667	0.194702	0.275269	-100.128	-80.1086	-60.0586	-40.0696	-20.0195	0	20.0195	40.0391	60.0586	80.0476	100.159
105.2	-0.177002	-0.140381	-0.0942993	-0.057373	-20.752	22.583	58.2886	0.100708	0.133362	0.195007	0.274963	-100.159	-80.1392	-60.0586	-40.1001	-19.989	0	19.9585	40.0696	60.0281	80.0476	100.128
105.3	-0.177002	-0.140686	-0.0946045	-0.057373	-20.4468	21.9727	58.5938	0.100708	0.132751	0.195007	0.274658	-100.098	-80.0476	-60.0891	-40.0696	-20.0195	0	19.9585	40.0085	60.0281	80.0476	100.128
105.4	-0.177612	-0.140991	-0.0942993	-0.0570679	-20.1416	21.0571	58.5938	0.101013	0.132446	0.195007	0.274658	-100.098	-80.0781	-60.0586	-40.0391	-20.05	30.5176	19.9585	40.0085	60.0281	80.0476	100.128
105.5	-0.177917	-0.140991	-0.0942993	-0.0567627	-20.1416	20.4468	58.5938	0.101013	0.132141	0.195312	0.274658	-100.067	-80.1086	-60.0891	-40.0085	-20.0195	61.0352	19.989	40.0085	60.0586	80.0781	100.098
105.6	-0.178223	-0.140991	-0.0942993	-0.0567627	-20.1416	20.4468	59.2041	0.100708	0.132141	0.195312	0.274658	-100.098	-80.0781	-60.1196	-40.0085	-20.0195	0	19.9585	39.978	60.0586	80.0476	100.067
105.7	-0.177917	-0.140686	-0.0946045	-0.0567627	-20.4468	20.4468	59.2041	0.100403	0.131836	0.195618	0.274658	-100.159	-80.0781	-60.0586	-40.0391	-19.989	-30.5176	19.989	39.978	60.0586	80.0171	100.098
105.8	-0.177612	-0.140381	-0.0942993	-0.0570679	-20.752	20.4468	59.2041	0.100403	0.131531	0.195923	0.274353	-100.159	-80.0781	-60.0891	-40.0391	-20.05	-30.5176	19.989	40.0391	60.0586	80.0476	100.067
105.9	-0.177307	-0.140686	-0.0942993	-0.0570679	-20.752	20.1416	58.8989	0.100098	0.131531	0.195923	0.273743	-100.128	-80.1392	-60.0281	-40.0696	-20.05	0	20.0195	40.0391	60.0281	80.0476	100.098
106	-0.177002	-0.140381	-0.0942993	-0.0567627	-20.4468	20.1416	58.8989	0.0997925	0.131226	0.195923	0.273743	-100.159	-80.1392	-59.9976	-40.0391	-19.989	0	20.0195	40.0085	60.0891	80.0781	100.098
106.1	-0.176392	-0.139771	-0.0939941	-0.0570679	-20.752	20.4468	59.2041	0.0991821	0.131226	0.196228	0.274048	-100.128	-80.1392	-60.0586	-40.0696	-20.05	30.5176	19.9585	40.0391	60.0586	80.0781	100.067
106.2	-0.175476	-0.139465	-0.093689	-0.057373	-20.752	20.4468	59.2041	0.098877	0.131226	0.196533	0.274353	-100.128	-80.1392	-60.0586	-40.0085	-20.0195	0	19.8975	40.0391	59.9976	80.0476	100.037
106.3	-0.175171	-0.13916	-0.0939941	-0.057373	-20.752	20.752	58.8989	0.098877	0.131531	0.196838	0.274658	-100.098	-80.1086	-60.0586	-40.0391	-20.0195	30.5176	19.989	40.0391	60.0281	80.0781	100.037
106.4	-0.175476	-0.138855	-0.0939941	-0.057373	-20.752	20.752	58.8989	0.0994873	0.131836	0.196533	0.274963	-100.098	-80.1086	-60.0891	-39.978	-20.05	0	19.989	40.0696	60.0281	80.0476	100.037
106.5	-0.175781	-0.138245	-0.0942993	-0.057373	-20.4468	20.752	58.5938	0.0994873	0.132141	0.195618	0.275574	-100.128	-80.0781	-60.0586	-40.0085	-20.0195	-30.5176	19.989	40.0085	60.0281	80.0171	100.067
106.6	-0.176392	-0.137329	-0.0946045	-0.057373	-20.1416	20.752	58.2886	0.0994873	0.132446	0.194702	0.275574	-100.128	-80.1392	-60.0586	-40.0696	-20.0195	30.5176	19.989	40.0085	60.0281	80.0781	100.098
106.7	-0.176697	-0.136414	-0.0946045	-0.0576782	-19.5313	21.0571	58.2886	0.0994873	0.132446	0.194092	0.275269	-100.128	-80.0476	-60.0281	-40.0696	-19.989	-61.0352	19.989	40.0085	60.0281	79.9866	100.098
106.8	-0.176697	-0.135803	-0.0949097	-0.0582886	-19.5313	21.0571	58.5938	0.0991821	0.132141	0.194092	0.274963	-100.098	-80.1392	-60.0281	-40.0391	-19.989	-30.5176	19.9585	40.0085	60.0281	80.0476	100.128
106.9	-0.176697	-0.135498	-0.0958252	-0.0585937	-19.5313	21.3623	58.5938	0.0991821	0.132141	0.194092	0.274658	-100.098	-80.1392	-60.0891	-40.0391	-19.989	30.5176	19.928	40.0696	60.0281	80.0781	100.098
107	-0.176697	-0.135498	-0.0964355	-0.0585937	-19.5313	21.3623	58.5938	0.0991821	0.131836	0.194397	0.274658	-100.159	-80.1086	-60.0586	-40.0391	-20.05	0	19.928	40.0085	59.9976	80.0476	100.098
107.1	-0.177002	-0.135193	-0.0970459	-0.0588989	-19.5313	21.3623	58.8989	0.0991821	0.132141	0.194702	0.274658	-100.098	-80.1392	-60.0891	-40.0391	-19.989	61.0352	19.9585	40.0391	60.0281	80.0781	100.037
107.2	-0.177002	-0.134888	-0.0973511	-0.0588989	-19.8364	21.3623	59.2041	0.0994873	0.132446	0.195007	0.274353	-100.159	-80.0781	-60.0586	-40.0391	-20.0195	0	19.9585	40.0696	59.9976	80.0781	100.067
107.3	-0.176697	-0.134888	-0.0973511	-0.0588989	-19.8364	21.6675	59.5093	0.0994873	0.132446	0.195007	0.274353	-100.128	-80.1392	-60.0281	-40.0391	-20.0195	0	19.989	40.0391	60.0891	80.0781	100.067
107.4	-0.176392	-0.134888	-0.0973511	-0.0592041	-19.8364	21.6675	59.8145	0.0997925	0.132141	0.194702	0.274658	-100.098	-80.0781	-60.0891	-40.0085	-20.0195	-30.5176	19.9585	40.0391	59.9976	80.1086	100.037
107.5	-0.176086	-0.134583	-0.0973511	-0.0588989	-20.1416	21.6675	60.4248	0.0997925	0.131836	0.194702	0.274658	-100.159	-80.0781	-60.0281	-40.0696	-19.989	-61.0352	19.9585	40.0085	60.0281	80.0781	100.098
107.6	-0.175781	-0.134277	-0.0970459	-0.0585937	-20.4468	21.6675	60.73	0.100098	0.13092	0.194702	0.274963	-100.159	-80.1086	-60.0586	-40.0085	-19.9585	-30.5176	19.989	40.0391	60.0281	80.0781	100.128
107.7	-0.175476	-0.133972	-0.0964355	-0.0585937	-20.752	21.0571	60.73	0.100098	0.13031	0.195007	0.275269	-100.159	-80.0781	-60.0586	-40.0085	-20.0195	-61.0352	19.928	40.0391	59.9976	80.0476	100.098
107.8	-0.175476	-0.133667	-0.0967407	-0.0585937	-20.752	20.752	60.1196	0.100098	0.129395	0.195312	0.275269	-100.159	-80.0781	-60.0891	-40.0696	-20.0195	0	19.989	40.0085	59.9976	80.1392	100.037
107.9	-0.175476	-0.133362	-0.0970459	-0.0588989	-20.752	20.752	59.8145	0.100098	0.128784	0.195923	0.275574	-100.128	-80.0781	-60.0586	-40.0085	-20.05	0	19.928	40.0696	59.9976	80.0476	100.037
108	-0.175781	-0.133057	-0.0973511	-0.0588989	-20.4468	20.752	59.5093	0.0994873	0.128174	0.196533	0.276184	-100.128	-80.0781	-60.0891	-40.0391	-20.0195	0	19.989	40.0391	60.0281	80.0781	100.098
108.1	-0.176086	-0.133057	-0.0976562	-0.0592041	-19.8364	20.4468	59.5093	0.098877	0.127869	0.196533	0.276184	-100.189	-80.0476	-60.1196	-40.0391	-20.0195	-30.5176	20.0195	40.0391	59.9976	80.0781	100.098
108.2	-0.176086	-0.133057	-0.0976562	-0.0595093	-18.9209	20.752	59.8145	0.0985718	0.128174	0.196533	0.275879	-100.128	-80.0781	-60.0891	-40.0085	-19.989	0	19.989	39.978	60.0281	80.0781	100.098
108.3	-0.175781	-0.133057	-0.0976562	-0.0595093	-18.6157	21.0571	60.1196	0.0982666	0.128479	0.196533	0.275574	-100.159	-80.1392	-60.0586	-39.978	-19.989	0	19.9585	40.0085	60.0281	80.0476	100.098
108.4	-0.175476	-0.133057	-0.0976562	-0.0598145	-18.3105	21.6675	60.1196	0.0979614	0.128784	0.195923	0.275269	-100.128	-80.1086	-60.0891	-40.0391	-19.9585	0	19.989	39.978	60.0891	80.0476	100.098
108.5	-0.175171	-0.133057	-0.0976562	-0.0601196	-18.3105	21.9727	60.1196	0.0976562	0.128784	0.195312	0.274963	-100.159	-80.1392	-60.0586	-40.0696	-20.0195	0	19.9585	40.0085	60.0281	80.0476	100.098
108.6	-0.174561	-0.132751	-0.0970459	-0.0601196	-18.3105	21.9727	59.8145	0.0973511	0.128784	0.195007	0.274048	-100.128	-80.1086	-60.0586	-40.0696	-19.9585	0	19.9585	40.0391	60.0281	80.0781	100.128
108.7	-0.174255	-0.132751	-0.0967407	-0.0598145	-18.3105	21.6675	59.8145	0.0970459	0.128479	0.194702	0.273437	-100.128	-80.1392	-60.0891	-40.0391	-20.0195	0	19.9585	40.0085	60.0281	80.0476	100.067
108.8	-0.17395	-0.132751	-0.0967407	-0.0595093	-18.0054	21.6675	59.5093	0.0973511	0.127869	0.194702	0.272522	-100.128	-80.0781	-60.0586	-40.0391	-19.989	0	19.989	40.0391	60.0281	80.0476	100.098
108.9	-0.17395	-0.132751	-0.0970459	-0.0592041	-18.0054	21.3623	59.5093	0.0973511	0.127563	0.195312	0.272217	-100.159	-80.1086	-60.0281	-40.0391	-19.989	0	19.9585	40.0085	60.0586	80.0781	100.037
109	-0.173645	-0.132751	-0.0970459	-0.0592041	-18.3105	21.0571	59.2041	0.0973511	0.127563	0.195923	0.271606	-100.159	-80.0781	-60.0891	-40.0696	-19.989	30.5176	19.989	39.978	60.0281	80.0781	100.067
109.1	-0.173645	-0.132446	-0.0973511	-0.0588989	-18.3105	20.752	58.8989	0.0976562	0.127869	0.196533	0.271606	-100.159	-80.0781	-60.0891	-39.978	-19.9585	30.5176	19.9585	39.978	60.0281	80.0476	100.067
109.2	-0.17395	-0.132446	-0.0973511	-0.0585937	-18.6157	20.4468	59.2041	0.0976562	0.128174	0.196838	0.271606	-100.128	-80.1392	-60.0281	-39.978	-20.05	30.5176	19.9585	39.978	60.0586	80.0171	100.067
109.3	-0.174255	-0.132751	-0.0970459	-0.0582886	-18.6157	20.4468	59.2041	0.0973511	0.128174	0.197144	0.271606	-100.159	-80.1086	-60.0586	-40.0391	-19.989	-30.5176	19.989	39.9475	60.0891	80.0171	100.067
109.4	-0.173645	-0.132751	-0.0973511	-0.0582886	-18.9209	20.752	58.8989	0.0970459	0.128174	0.197144	0.271912	-100.159	-80.1086	-59.9976	-40.0391	-19.9585	-30.5176	19.928	39.978	60.0586	80.0781	100.067
109.5	-0.172729	-0.132751	-0.0970459	-0.0582886	-19.2261	20.752	58.8989	0.0970459	0.128174	0.196533	0.272217	-100.189	-80.1086	-60.0281	-40.0391	-19.989	0	19.9585	40.0391	60.0586	80.0781	100.098
109.6	-0.171814	-0.132751	-0.0964355	-0.0585937	-19.5313	20.752	59.2041	0.0964355	0.128479	0.196228	0.272522	-100.128	-80.1392	-60.0281	-40.0391	-19.928	-30.5176	19.9585	40.0391	60.0586	80.1086	100.098
109.7	-0.171204	-0.132751	-0.0964355	-0.0592041	-19.8364	21.0571	59.8145	0.0964355	0.128784	0.196533	0.272827	-100.159	-80.1086	-60.0586	-40.0391	-20.0195	0	19.989	39.978	60.0281	80.0781	100.128
109.8	-0.170898	-0.132751	-0.0964355	-0.0598145	-19.8364	21.0571	60.1196	0.0967407	0.128784	0.196838	0.272522	-100.159	-80.0476	-60.0586	-39.978	-19.989	0	19.989	40.0085	60.0281	80.0781	100.067
109.9	-0.170593	-0.132751	-0.0967407	-0.0604248	-19.8364	20.752	60.1196	0.0970459	0.129089	0.197449	0.272522	-100.189	-80.0781	-60.0586	-40.0391	-20.0195	0	19.989	39.978	60.0586	80.0781	100.067
110	-0.170593	-0.132751	-0.0973511	-0.0604248	-19.8364	20.752	60.4248	0.0976562	0.129395	0.197754	0.272217	-100.189	-80.0781	-60.0281	-39.978	-19.9585	-30.5176	19.9585	39.978	60.0586	80.0781	100.067
110.1	-0.170288	-0.132751	-0.0979614	-0.0598145	-19.8364	20.4468	60.4248	0.0982666	0.1297	0.198059	0.272827	-100.159	-80.1086	-60.0281	-40.0085	-19.9585	0	19.9585	40.0391	60.0891	80.1086	100.098
110.2	-0.169983	-0.132751	-0.0985718	-0.0598145	-20.1416	20.1416	60.4248	0.0985718	0.130005	0.198364	0.273437	-100.159	-80.1086	-60.0281	-40.0085	-19.9585	0	19.928	39.978	60.0281	80.0781	100.128
110.3	-0.169678	-0.132446	-0.098877	-0.0595093	-20.752	20.1416	60.4248	0.098877	0.13031	0.198669	0.274048	-100.128	-80.1086	-60.0281	-40.0085	-19.9585	-30.5176	19.928	40.0085	60.0281	80.0476	100.098
110.4	-0.169373	-0.132446	-0.0994873	-0.0595093	-20.752	20.4468	60.4248	0.0994873	0.13092	0.198975	0.274658	-100.159	-80.1392	-59.9976	-40.0391	-19.989	0	19.928	40.0391	60.0586	80.0781	100.098
110.5	-0.169678	-0.132141	-0.0991821	-0.0592041	-20.752	20.752	60.4248	0.0994873	0.131226	0.198669	0.274963	-100.128	-80.0781	-60.0586	-40.0696	-19.989	30.5176	19.928	40.0696	60.0281	80.0781	100.067
110.6	-0.169678	-0.131836	-0.0991821	-0.0588989	-20.752	20.752	60.1196	0.0994873	0.131531	0.198364	0.275269	-100.128	-80.1086	-60.0586	-40.0391	-20.0195	0	19.989	40.0391	60.0281	80.1392	100.067
110.7	-0.169373	-0.131836	-0.098877	-0.0582886	-20.752	20.752	60.1196	0.0991821	0.131226	0.198059	0.275879	-100.128	-80.1392	-60.0281	-40.0085	-19.989	30.5176	19.9585	40.0391	59.9976	80.1086	100.037
110.8	-0.169067	-0.131531	-0.0985718	-0.0582886	-21.0571	20.752	60.1196	0.0991821	0.131226	0.197449	0.276489	-100.159	-80.1392	-60.0586	-39.978	-19.989	30.5176	19.9585	39.978	60.0281	80.1086	100.098
110.9	-0.168457	-0.131531	-0.0982666	-0.0585937	-21.3623	21.0571	59.8145	0.0991821	0.13092	0.196533	0.2771	-100.128	-80.1086	-60.0586	-40.0085	-19.989	0	19.928	39.978	60.0281	80.0171	100.037
111	-0.168457	-0.131226	-0.0979614	-0.0585937	-21.0571	21.0571	59.8145	0.0994873	0.131226	0.196228	0.27771	-100.159	-80.0781	-60.0586	-40.0391	-20.0195	-30.5176	19.9585	40.0391	59.9976	80.0476	100.067
111.1	-0.169067	-0.13092	-0.0979614	-0.0588989	-21.0571	20.752	59.8145	0.0994873	0.131226	0.196228	0.27832	-100.159	-80.0476	-60.0281	-40.0391	-20.05	-30.5176	19.9585	39.978	60.0586	80.0781	100.128
111.2	-0.169678	-0.130615	-0.0976562	-0.0592041	-20.752	20.752	59.8145	0.0991821	0.131531	0.196228	0.278931	-100.128	-80.0781	-60.0281	-40.0391	-19.989	0	19.928	40.0391	60.0586	80.1086	100.098
111.3	-0.170288	-0.130615	-0.0970459	-0.0588989	-20.4468	21.0571	59.8145	0.098877	0.131226	0.196838	0.279236	-100.128	-80.1392	-60.0586	-40.0391	-20.0195	0	19.9585	40.0391	60.0281	80.1086	100.098
111.4	-0.170593	-0.13092	-0.0967407	-0.0585937	-20.4468	21.0571	60.1196	0.098877	0.13092	0.197144	0.279236	-100.128	-80.1086	-60.0586	-40.0085	-19.989	30.5176	19.9585	40.0391	59.967	80.1086	100.067
111.5	-0.171204	-0.13092	-0.0964355	-0.0582886	-21.0571	20.4468	60.1196	0.098877	0.13092	0.197754	0.279541	-100.189	-80.0781	-60.0891	-40.0085	-20.0195	0	19.9585	40.0085	59.967	80.0781	100.067
111.6	-0.171509	-0.13092	-0.0961304	-0.0579834	-21.3623	20.1416	59.8145	0.0991821	0.130615	0.198059	0.279846	-100.189	-80.0476	-60.0891	-40.0391	-19.989	-30.5176	19.989	40.0085	60.0281	80.0476	100.037
111.7	-0.171509	-0.130615	-0.0958252	-0.0582886	-21.6675	20.1416	59.8145	0.0994873	0.130615	0.198059	0.280457	-100.159	-80.0476	-60.0586	-40.0391	-19.989	-30.5176	19.9585	40.0391	60.0586	80.0781	100.067
111.8	-0.171814	-0.130615	-0.09552	-0.0585937	-21.6675	20.4468	59.2041	0.0997925	0.130615	0.198059	0.280762	-100.128	-80.1086	-60.0281	-40.0391	-20.0195	-30.5176	19.928	39.978	60.0586	80.0781	100.098
111.9	-0.171814	-0.130615	-0.09552	-0.0588989	-21.3623	20.752	58.8989	0.100098	0.13031	0.198059	0.280762	-100.159	-80.1392	-60.0586	-40.0085	-19.989	-30.5176	19.928	40.0391	60.0281	80.0476	100.128
112	-0.171814	-0.130615	-0.0952148	-0.0588989	-21.3623	21.0571	58.5938	0.100098	0.13031	0.198364	0.280762	-100.159	-80.1086	-60.0891	-40.0391	-19.989	30.5176	19.989	40.0391	60.0281	80.0781	100.067
112.1	-0.172119	-0.13092	-0.0952148	-0.0585937	-21.3623	21.3623	58.2886	0.100098	0.130005	0.198975	0.280762	-100.128	-80.1392	-60.1196	-40.0391	-19.9585	0	19.9585	40.0696	59.9976	80.0476	100.067
112.2	-0.172424	-0.131226	-0.0952148	-0.0585937	-21.6675	21.3623	58.5938	0.100098	0.130005	0.19928	0.280762	-100.128	-80.0476	-60.1196	-40.0391	-20.05	0	19.9585	40.0391	59.9976	80.0476	100.098
112.3	-0.172729	-0.131531	-0.0952148	-0.0585937	-21.6675	21.3623	58.5938	0.100098	0.13031	0.199585	0.280762	-100.128	-80.1086	-60.0891	-40.0696	-20.0806	0	19.928	40.0391	60.0586	80.0476	100.098
112.4	-0.17334	-0.131531	-0.0949097	-0.0595093	-21.6675	21.3623	58.8989	0.0997925	0.13092	0.19928	0.280762	-100.159	-80.0781	-60.0586	-40.0696	-20.0195	61.0352	19.989	40.0085	60.0281	80.0781	100.098
112.5	-0.173645	-0.131531	-0.0949097	-0.0601196	-21.3623	21.6675	58.8989	0.0991821	0.131226	0.19928	0.280762	-100.128	-80.0781	-60.1196	-40.0085	-19.989	0	19.989	40.0391	60.0586	80.0781	100.067
112.6	-0.17395	-0.13092	-0.0949097	-0.0604248	-21.0571	21.6675	59.2041	0.0985718	0.131531	0.198669	0.280762	-100.128	-80.1086	-60.0586	-39.978	-19.989	0	19.989	40.0391	60.0586	80.0476	100.128
112.7	-0.174255	-0.130615	-0.0949097	-0.0604248	-20.752	21.3623	59.2041	0.0979614	0.131531	0.198364	0.280762	-100.128	-80.1392	-60.0586	-40.0696	-19.989	-30.5176	19.9585	39.978	60.0586	80.0476	100.098
112.8	-0.174866	-0.130615	-0.09552	-0.0604248	-21.0571	21.0571	58.8989	0.0979614	0.131226	0.197754	0.280762	-100.159	-80.1086	-60.0586	-40.0085	-20.0195	0	19.9585	40.0391	60.0586	80.0476	100.067
112.9	-0.174866	-0.13092	-0.0958252	-0.06073	-21.3623	21.0571	58.5938	0.0976562	0.13031	0.196533	0.280457	-100.128	-80.1086	-60.0891	-40.0085	-19.989	-30.5176	19.9585	40.0696	60.0586	80.0171	100.098
113	-0.17395	-0.13031	-0.0958252	-0.0604248	-21.3623	21.6675	58.2886	0.0979614	0.1297	0.195618	0.279846	-100.128	-80.1086	-60.0281	-40.0391	-20.0195	0	20.0195	40.0696	60.0891	80.0476	100.128
113.1	-0.17334	-0.129395	-0.09552	-0.0595093	-20.752	21.9727	58.5938	0.0985718	0.130005	0.195618	0.279236	-100.128	-80.0781	-60.0586	-40.1001	-20.0806	0	19.989	40.0391	60.0281	80.0781	100.098
113.2	-0.173035	-0.128784	-0.09552	-0.0588989	-20.4468	22.2778	58.8989	0.0991821	0.130615	0.196228	0.279236	-100.128	-80.0476	-60.0891	-40.0696	-20.0806	0	19.989	40.0391	60.0586	80.0781	100.098
113.3	-0.17334	-0.128174	-0.09552	-0.0588989	-20.1416	22.2778	59.2041	0.0994873	0.131531	0.196838	0.279236	-100.128	-80.0476	-60.0586	-40.0696	-20.05	0	20.0195	40.0391	60.0281	80.0171	100.098
113.4	-0.173645	-0.128174	-0.0952148	-0.0585937	-19.8364	22.2778	59.2041	0.0994873	0.131836	0.197144	0.278931	-100.128	-80.1392	-60.0586	-40.0391	-20.05	61.0352	19.989	40.0391	60.0586	80.0171	100.098
113.5	-0.174255	-0.128174	-0.0952148	-0.0585937	-20.1416	22.2778	59.2041	0.0991821	0.132141	0.197449	0.27832	-100.159	-80.0781	-60.1196	-40.0696	-20.05	0	19.989	40.0085	60.0891	80.0171	100.067
113.6	-0.174561	-0.128479	-0.0952148	-0.0582886	-20.1416	22.583	59.2041	0.0985718	0.132446	0.197449	0.27771	-100.128	-80.1392	-60.0586	-40.0391	-20.0195	0	19.9585	40.0391	60.0586	80.0476	100.098
113.7	-0.174866	-0.128784	-0.0952148	-0.0582886	-19.8364	22.8882	59.2041	0.0979614	0.132446	0.197144	0.277405	-100.159	-80.1392	-60.0891	-40.0696	-19.989	-30.5176	19.989	40.0696	60.0891	80.0476	100.128
113.8	-0.174866	-0.128784	-0.0952148	-0.0582886	-19.5313	22.8882	59.2041	0.0979614	0.132141	0.196838	0.2771	-100.128	-80.1392	-60.0891	-40.0696	-20.0195	-30.5176	19.989	40.0391	60.0586	80.0476	100.098
113.9	-0.175171	-0.128784	-0.0952148	-0.0582886	-19.5313	22.8882	59.2041	0.0979614	0.131836	0.196533	0.276794	-100.098	-80.0781	-60.0891	-40.0696	-20.0195	0	19.989	40.0391	59.9976	80.0476	100.098
114	-0.174866	-0.128479	-0.09552	-0.0588989	-19.2261	22.2778	59.5093	0.0979614	0.131531	0.196838	0.275879	-100.098	-80.1086	-60.0586	-40.0696	-20.0195	-30.5176	20.0195	40.0391	60.0281	80.0171	100.128
114.1	-0.174561	-0.128174	-0.0961304	-0.0592041	-19.5313	21.9727	59.5093	0.0982666	0.13092	0.197144	0.275269	-100.098	-80.0476	-60.0891	-40.0696	-20.0195	-30.5176	20.0195	39.978	60.0281	80.0781	100.098
114.2	-0.174255	-0.127869	-0.0970459	-0.0595093	-19.8364	21.6675	59.5093	0.0982666	0.13031	0.197449	0.274963	-100.128	-80.0781	-60.0891	-40.0391	-20.0195	30.5176	19.9585	39.9475	60.0586	80.0171	100.128
114.3	-0.174255	-0.127563	-0.0973511	-0.0595093	-20.4468	21.3623	59.2041	0.0982666	0.130005	0.198059	0.274963	-100.128	-80.1086	-60.0586	-40.0391	-20.0195	0	19.9585	40.0085	60.0586	80.0171	100.098
114.4	-0.174255	-0.127258	-0.0976562	-0.0595093	-21.0571	21.3623	58.8989	0.0982666	0.1297	0.198669	0.275574	-100.128	-80.1392	-60.0586	-40.0696	-19.989	-61.0352	19.9585	40.0085	60.0891	80.0476	100.098
114.5	-0.174255	-0.126953	-0.0979614	-0.0592041	-21.3623	21.3623	58.5938	0.0979614	0.129395	0.198975	0.276489	-100.128	-80.1392	-60.0586	-40.0391	-20.0195	-30.5176	19.9585	40.0391	60.0586	80.0171	100.128
114.6	-0.174866	-0.126953	-0.0976562	-0.0592041	-21.3623	21.3623	58.5938	0.0976562	0.129089	0.19928	0.2771	-100.128	-80.0781	-60.0586	-40.0696	-19.989	0	19.989	40.0391	60.0891	80.0781	100.098
114.7	-0.175476	-0.126648	-0.0973511	-0.0592041	-21.0571	21.3623	58.8989	0.0976562	0.129089	0.199585	0.277405	-100.098	-80.0781	-60.0891	-40.1001	-19.989	61.0352	19.9585	40.0085	60.0281	80.1086	100.098
114.8	-0.175781	-0.126648	-0.0967407	-0.0592041	-20.752	21.3623	59.2041	0.0976562	0.129395	0.199585	0.277405	-100.098	-80.0781	-60.0891	-40.0696	-20.0195	0	19.989	40.0391	60.0281	80.0171	100.128
114.9	-0.175781	-0.126038	-0.0961304	-0.0592041	-20.4468	21.6675	59.2041	0.0976562	0.129395	0.199585	0.277405	-100.128	-80.0781	-60.0891	-40.0696	-20.05	-30.5176	19.989	40.0391	60.0586	80.1086	100.067
115	-0.175476	-0.125732	-0.0964355	-0.0592041	-20.4468	21.6675	59.2041	0.0979614	0.1297	0.19928	0.277405	-100.098	-80.0476	-60.1196	-40.1001	-20.1111	30.5176	20.0195	39.978	60.0281	80.0781	100.098
115.1	-0.174866	-0.126038	-0.0967407	-0.0588989	-20.4468	21.6675	59.2041	0.0979614	0.1297	0.198975	0.277405	-100.159	-80.0781	-60.0891	-39.978	-20.0806	30.5176	19.9585	40.0696	60.0891	80.0781	100.098
115.2	-0.174866	-0.126648	-0.0973511	-0.0585937	-20.4468	21.3623	59.2041	0.0979614	0.1297	0.198975	0.27771	-100.128	-80.1086	-60.0891	-40.0696	-20.05	-61.0352	20.0195	40.0391	60.0891	80.0781	100.098
115.3	-0.175171	-0.126953	-0.0979614	-0.0582886	-20.4468	21.0571	59.2041	0.098877	0.129395	0.199585	0.278015	-100.128	-80.1392	-60.0586	-40.0391	-20.05	0	20.0195	40.0391	60.0891	79.9866	100.128
115.4	-0.175476	-0.127258	-0.0979614	-0.0582886	-20.1416	21.0571	59.5093	0.0997925	0.129395	0.2005	0.278015	-100.128	-80.1086	-60.0586	-40.0696	-19.989	-61.0352	20.0195	40.0696	60.0891	80.0781	100.098
115.5	-0.176392	-0.127563	-0.0979614	-0.0585937	-19.8364	21.6675	59.5093	0.100098	0.129089	0.201111	0.27832	-100.098	-80.0781	-60.0891	-40.0696	-20.0195	0	19.989	40.0391	60.0281	80.0476	100.128
115.6	-0.177307	-0.127563	-0.0976562	-0.0585937	-19.5313	22.2778	59.2041	0.100403	0.129089	0.201721	0.27771	-100.098	-80.0476	-60.0586	-40.1306	-20.05	30.5176	20.05	40.1001	60.0586	80.0781	100.159
115.7	-0.178223	-0.127869	-0.0976562	-0.0585937	-19.5313	22.583	59.2041	0.100403	0.129089	0.202026	0.2771	-100.128	-80.0781	-60.1196	-40.0696	-20.05	0	20.0195	40.0696	60.0281	80.0781	100.128
115.8	-0.179138	-0.128479	-0.0973511	-0.0585937	-19.5313	22.583	59.2041	0.100708	0.129089	0.202332	0.276184	-100.128	-80.1086	-60.0586	-40.0696	-20.1111	0	20.05	40.0391	60.0281	80.1392	100.128
115.9	-0.179749	-0.128784	-0.0970459	-0.0585937	-19.2261	22.2778	58.8989	0.100708	0.129395	0.202637	0.274963	-100.128	-80.0781	-60.1196	-40.1001	-20.05	-30.5176	20.0195	40.0391	60.0891	80.0781	100.098
116	-0.180054	-0.128784	-0.0970459	-0.0582886	-18.9209	21.9727	58.8989	0.100403	0.1297	0.202942	0.274353	-100.159	-80.1086	-60.0586	-40.0391	-20.0195	0	19.989	40.0391	60.0891	80.0476	100.098
116.1	-0.180359	-0.128784	-0.0967407	-0.0585937	-18.6157	21.9727	59.2041	0.100098	0.13031	0.202942	0.274658	-100.098	-80.0781	-60.0586	-40.1001	-20.0195	30.5176	20.05	40.0696	60.0891	80.0476	100.098
116.2	-0.180359	-0.128479	-0.0970459	-0.0585937	-18.3105	22.2778	59.2041	0.0997925	0.13031	0.203247	0.274963	-100.098	-80.1392	-60.0891	-40.0696	-20.0195	0	19.989	40.0391	60.0586	80.0171	100.159
116.3	-0.180054	-0.128479	-0.0973511	-0.0585937	-18.0054	22.583	59.2041	0.0994873	0.130615	0.203247	0.275574	-100.067	-80.0781	-60.1196	-40.0696	-20.05	0	20.0195	40.0696	60.0891	80.0476	100.159
116.4	-0.179749	-0.128479	-0.0973511	-0.0582886	-18.0054	22.8882	59.2041	0.0991821	0.13092	0.203247	0.276489	-100.098	-80.0476	-60.0891	-40.1001	-20.0195	30.5176	19.989	40.0391	60.0891	80.0171	100.128
116.5	-0.179749	-0.128479	-0.0973511	-0.0579834	-18.3105	23.1934	59.2041	0.0991821	0.13092	0.202942	0.276794	-100.098	-80.0476	-60.1501	-40.1001	-20.05	30.5176	20.05	40.0696	60.0891	80.0781	100.159
116.6	-0.179749	-0.128479	-0.0973511	-0.0579834	-18.9209	23.1934	59.2041	0.0994873	0.13092	0.202942	0.276794	-100.128	-80.0781	-60.1196	-40.0696	-20.0806	0	19.9585	40.0391	60.0281	80.0781	100.128
116.7	-0.180054	-0.128784	-0.0973511	-0.0579834	-19.5313	22.8882	59.5093	0.0997925	0.13092	0.202332	0.2771	-100.098	-80.0476	-60.1196	-40.0696	-20.0806	0	20.05	40.0391	60.0891	80.0476	100.159
116.8	-0.180359	-0.129395	-0.0973511	-0.0585937	-19.8364	22.2778	59.5093	0.0997925	0.13031	0.201721	0.2771	-100.128	-80.1086	-60.0586	-40.0696	-20.05	30.5176	20.0195	40.0391	60.0281	80.0171	100.098
116.9	-0.180969	-0.129395	-0.0973511	-0.0585937	-20.1416	22.2778	59.5093	0.0997925	0.130005	0.201416	0.276794	-100.098	-80.1086	-60.1196	-40.0696	-19.989	-30.5176	20.0195	40.0696	60.1196	80.0476	100.098
117	-0.181885	-0.1297	-0.0973511	-0.0582886	-20.4468	22.2778	59.5093	0.0994873	0.1297	0.201111	0.276184	-100.128	-80.1086	-60.0891	-40.0391	-20.0806	0	20.0195	40.0391	60.0891	79.9866	100.159
117.1	-0.1828	-0.129395	-0.0973511	-0.0579834	-20.1416	22.583	59.5093	0.098877	0.1297	0.201111	0.275879	-100.128	-80.0781	-60.1196	-40.1001	-20.0195	-30.5176	19.989	40.0696	60.0891	80.0171	100.128
117.2	-0.183411	-0.128784	-0.0973511	-0.057373	-19.8364	22.8882	59.5093	0.098877	0.130005	0.201111	0.275879	-100.098	-80.0781	-60.0891	-40.0696	-20.0806	-30.5176	19.989	40.0391	60.0891	80.0476	100.128
117.3	-0.183411	-0.128174	-0.0976562	-0.0570679	-19.8364	22.583	59.2041	0.098877	0.130615	0.201416	0.275574	-100.098	-80.0781	-60.1501	-40.0696	-20.0195	0	20.0195	40.0696	60.0891	80.0476	100.128
117.4	-0.183105	-0.127869	-0.0973511	-0.0570679	-19.8364	22.2778	59.2041	0.098877	0.130615	0.201416	0.274963	-100.128	-80.1086	-60.1501	-40.1001	-20.05	-61.0352	20.0195	40.0696	60.0586	80.0171	100.128
117.5	-0.1828	-0.127869	-0.0973511	-0.0570679	-20.1416	21.9727	59.2041	0.0985718	0.130615	0.201416	0.274658	-100.128	-80.0781	-60.1501	-40.0696	-20.0806	0	20.0195	40.0696	60.0586	80.0476	100.159
117.6	-0.1828	-0.127869	-0.0973511	-0.0570679	-20.4468	21.6675	59.2041	0.0982666	0.13092	0.201416	0.274963	-100.159	-80.0781	-60.1196	-40.0696	-20.0195	-61.0352	20.0195	40.0391	60.0586	80.0476	100.098
117.7	-0.183105	-0.128174	-0.0973511	-0.0570679	-20.4468	21.6675	58.8989	0.0979614	0.131531	0.201111	0.275269	-100.128	-80.1086	-60.0891	-40.0696	-19.989	0	19.989	40.0391	60.0891	80.0171	100.098
117.8	-0.183105	-0.128174	-0.0973511	-0.0567627	-20.4468	21.9727	59.2041	0.0979614	0.132141	0.201111	0.275574	-100.098	-80.1392	-60.0891	-40.0696	-20.0195	30.5176	20.0195	40.0391	60.1501	80.0476	100.098
117.9	-0.183105	-0.128174	-0.0970459	-0.0567627	-20.4468	21.9727	59.5093	0.0976562	0.132751	0.200806	0.275879	-100.098	-80.1392	-60.0891	-40.0696	-20.0806	-30.5176	19.989	40.0391	60.1196	79.9866	100.159
118	-0.183105	-0.128174	-0.0967407	-0.0570679	-20.4468	21.9727	59.5093	0.0976562	0.132751	0.200806	0.275574	-100.037	-80.1392	-60.1196	-40.0696	-20.05	0	20.0195	40.0391	60.0281	80.0171	100.189
118.1	-0.183105	-0.127869	-0.0961304	-0.0570679	-20.1416	22.2778	59.5093	0.0973511	0.132751	0.200806	0.275269	-100.067	-80.0476	-60.0891	-40.0696	-20.0806	-30.5176	20.0195	40.0391	60.0586	80.0171	100.128
118.2	-0.183105	-0.128174	-0.0958252	-0.0567627	-20.4468	22.583	59.2041	0.0973511	0.132446	0.201416	0.275269	-100.098	-80.0781	-60.1196	-40.0696	-20.0806	0	20.0195	40.0391	60.0586	79.9866	100.098
118.3	-0.183411	-0.127869	-0.0961304	-0.0570679	-20.4468	22.583	59.2041	0.0973511	0.132751	0.201721	0.275269	-100.128	-80.0476	-60.1196	-40.0696	-20.0806	-30.5176	20.05	40.0391	60.1196	80.0781	100.098
118.4	-0.183716	-0.127258	-0.0964355	-0.057373	-20.752	22.2778	59.5093	0.0976562	0.132751	0.201721	0.274963	-100.067	-80.0781	-60.1196	-40.0696	-20.05	0	20.1111	40.0391	60.0891	80.0476	100.128
118.5	-0.183716	-0.126953	-0.0967407	-0.0576782	-20.752	21.6675	60.1196	0.0985718	0.133057	0.202026	0.274963	-100.098	-80.1392	-60.0891	-40.0391	-20.1111	0	20.0195	40.0391	60.0586	80.0476	100.098
118.6	-0.183716	-0.126648	-0.0970459	-0.0576782	-20.1416	21.0571	60.4248	0.098877	0.133057	0.202026	0.274658	-100.128	-80.1392	-60.0586	-40.0391	-20.0195	-30.5176	20.0195	40.0391	60.0586	80.0476	100.098
118.7	-0.183411	-0.126648	-0.0967407	-0.0576782	-19.5313	21.0571	60.4248	0.098877	0.133057	0.202026	0.273743	-100.098	-80.1392	-60.0891	-40.0696	-20.0806	-30.5176	20.0195	40.0085	60.0586	79.9866	100.128
118.8	-0.183105	-0.126648	-0.0967407	-0.057373	-19.5313	20.752	60.1196	0.0985718	0.133057	0.201721	0.273132	-100.098	-80.1086	-60.0586	-40.0696	-20.05	-30.5176	20.0195	40.0696	60.0586	80.0171	100.037
118.9	-0.183105	-0.126648	-0.0964355	-0.0570679	-19.5313	20.752	60.1196	0.0982666	0.133362	0.201111	0.272827	-100.067	-80.0781	-60.1196	-40.1001	-20.05	-61.0352	20.0195	40.0391	60.1196	80.0781	100.098
119	-0.183411	-0.126343	-0.0964355	-0.0567627	-19.8364	21.0571	60.1196	0.0976562	0.133362	0.2005	0.272522	-100.098	-80.0781	-60.0891	-40.1001	-20.0806	0	20.05	40.0696	60.0281	80.0781	100.098
119.1	-0.183105	-0.126343	-0.0964355	-0.0564575	-20.4468	21.3623	59.8145	0.0973511	0.133362	0.19989	0.272522	-100.098	-80.0781	-60.1196	-40.0391	-20.0195	0	20.05	40.0085	59.9976	80.0781	100.128
119.2	-0.1828	-0.126343	-0.0964355	-0.0564575	-20.4468	21.3623	59.5093	0.0973511	0.133667	0.19989	0.272827	-100.128	-80.1392	-60.1196	-40.0391	-20.0806	30.5176	20.0806	39.978	59.9976	80.0476	100.098
119.3	-0.18219	-0.126038	-0.0964355	-0.0561523	-20.1416	21.6675	59.5093	0.0973511	0.133667	0.200195	0.272522	-100.128	-80.1086	-60.0891	-40.0696	-20.05	-30.5176	20.0195	40.0085	60.0891	80.0781	100.067
119.4	-0.181274	-0.126343	-0.0961304	-0.055542	-20.1416	21.6675	59.5093	0.0973511	0.134277	0.200195	0.272522	-100.128	-80.1086	-60.0281	-40.0391	-20.05	-30.5176	20.0195	40.0391	60.1501	80.0781	100.128
119.5	-0.180664	-0.126953	-0.0961304	-0.0552368	-19.8364	21.9727	59.8145	0.0973511	0.134888	0.200195	0.272522	-100.128	-80.1392	-60.0281	-40.1001	-20.0195	-61.0352	19.989	40.1001	60.1196	80.0781	100.128
119.6	-0.180359	-0.127258	-0.0961304	-0.0552368	-19.8364	22.2778	59.8145	0.0973511	0.135193	0.2005	0.272522	-100.098	-80.0781	-60.0586	-40.0696	-20.05	-30.5176	19.989	40.0391	60.0891	80.0781	100.159
119.7	-0.180054	-0.127563	-0.0961304	-0.0552368	-20.1416	21.9727	59.5093	0.0973511	0.135498	0.2005	0.272522	-100.098	-80.0781	-60.0891	-40.0696	-20.0806	-30.5176	20.0195	40.0696	60.0586	80.0476	100.098
119.8	-0.180054	-0.127563	-0.0964355	-0.0552368	-20.752	21.3623	59.5093	0.0970459	0.135803	0.200195	0.272217	-100.067	-80.0476	-60.1196	-40.1001	-19.989	0	20.0195	40.0696	60.0586	79.9866	100.128
119.9	-0.180054	-0.127869	-0.0967407	-0.055542	-21.0571	20.752	59.2041	0.0967407	0.135803	0.200195	0.272217	-100.128	-80.0781	-60.1196	-40.1001	-20.0806	0	20.0195	40.0391	60.0281	79.9866	100.098
120	-0.179443	-0.128174	-0.0967407	-0.0552368	-21.0571	20.752	58.5938	0.0964355	0.135803	0.19989	0.271912	-100.098	-80.0781	-60.1501	-40.1001	-20.0806	0	19.9585	40.0696	60.0586	80.0476	100.098
120.1	-0.179138	-0.128479	-0.0964355	-0.0552368	-20.752	21.0571	58.5938	0.0964355	0.135803	0.200195	0.272217	-100.128	-80.0781	-60.1196	-40.0391	-20.0806	0	20.0195	40.0391	60.0891	80.0781	100.098
120.2	-0.178833	-0.128479	-0.0958252	-0.055542	-20.4468	21.3623	58.5938	0.0961304	0.135803	0.2005	0.272827	-100.159	-80.0781	-60.0586	-40.0696	-20.05	0	19.989	40.0391	60.0891	80.1086	100.098
120.3	-0.178833	-0.128479	-0.09552	-0.055542	-20.4468	21.9727	58.8989	0.0958252	0.135803	0.2005	0.273132	-100.128	-80.0781	-60.0891	-40.0696	-20.05	0	20.0195	40.0696	60.0891	80.0476	100.128
120.4	-0.179138	-0.128479	-0.0952148	-0.055542	-21.0571	21.9727	59.2041	0.09552	0.136414	0.200806	0.273437	-100.128	-80.1086	-60.0586	-40.0696	-20.0195	0	19.989	40.0696	60.0586	80.0476	100.128
120.5	-0.179138	-0.128479	-0.0952148	-0.055542	-21.0571	22.2778	59.2041	0.0952148	0.137024	0.201111	0.273743	-100.098	-80.0781	-60.0891	-40.0391	-20.0195	-30.5176	19.9585	40.0391	60.0586	80.0171	100.128
120.6	-0.178833	-0.128479	-0.09552	-0.0552368	-21.0571	21.9727	59.2041	0.0949097	0.137329	0.201111	0.274048	-100.128	-80.0781	-60.0891	-40.1001	-20.0195	-30.5176	19.989	40.0696	60.0586	80.0476	100.128
120.7	-0.178833	-0.128174	-0.0958252	-0.0552368	-20.752	21.0571	58.8989	0.0949097	0.137634	0.201416	0.274658	-100.098	-80.1086	-60.1196	-40.1001	-20.0195	-30.5176	19.989	40.0696	60.0586	80.0476	100.098
120.8	-0.178833	-0.127869	-0.0961304	-0.055542	-20.4468	20.4468	58.8989	0.0952148	0.137634	0.201416	0.274963	-100.128	-80.1392	-60.1501	-40.0696	-20.0806	-30.5176	20.0195	40.0085	60.0281	80.0171	100.098
120.9	-0.179443	-0.127869	-0.0958252	-0.055542	-20.1416	20.4468	58.5938	0.0952148	0.137939	0.201721	0.275574	-100.128	-80.1086	-60.0891	-40.0696	-20.0806	61.0352	20.0195	40.0085	60.0586	80.0476	100.098
121	-0.179749	-0.127563	-0.0952148	-0.0552368	-19.5313	20.4468	58.8989	0.0952148	0.138245	0.202026	0.275879	-100.128	-80.0781	-60.0586	-40.0391	-20.0195	30.5176	19.989	40.0391	60.0281	80.0781	100.098
121.1	-0.180664	-0.127563	-0.0949097	-0.0549316	-19.5313	21.0571	59.5093	0.09552	0.13855	0.202332	0.276489	-100.159	-80.0781	-60.0891	-40.0696	-20.0195	0	19.989	40.0085	60.0891	80.0476	100.098
121.2	-0.18158	-0.127869	-0.0952148	-0.055542	-19.8364	21.0571	59.5093	0.0958252	0.138855	0.202332	0.276794	-100.128	-80.1392	-60.0891	-40.0696	-20.0195	30.5176	19.9585	40.0085	60.0586	80.0476	100.128
121.3	-0.18219	-0.128479	-0.0958252	-0.0561523	-20.4468	20.4468	59.8145	0.0958252	0.13855	0.201721	0.276489	-100.098	-80.1392	-60.0586	-40.0696	-20.0195	0	19.989	39.978	60.0586	80.0171	100.128
121.4	-0.182495	-0.128479	-0.0964355	-0.0564575	-20.752	20.1416	59.5093	0.09552	0.138245	0.200806	0.276489	-100.128	-80.0781	-60.0586	-40.0696	-19.989	-30.5176	19.928	40.0391	60.0281	80.0171	100.098
121.5	-0.182495	-0.128479	-0.0964355	-0.0567627	-20.752	20.1416	59.5093	0.09552	0.137634	0.200195	0.276184	-100.128	-80.0781	-60.0586	-40.0696	-19.989	0	19.9585	40.0696	60.0281	80.0476	100.098
121.6	-0.183105	-0.128784	-0.0961304	-0.0567627	-21.0571	20.1416	59.2041	0.0958252	0.137634	0.199585	0.275879	-100.159	-80.1086	-60.0891	-40.0391	-20.0806	0	19.9585	40.0085	60.0281	80.0476	100.098
121.7	-0.183411	-0.128784	-0.0961304	-0.0567627	-21.0571	20.4468	59.2041	0.0961304	0.137634	0.19928	0.276184	-100.159	-80.1086	-60.0586	-40.0696	-20.0195	0	19.9585	40.0085	60.0586	80.0781	100.098
121.8	-0.183716	-0.128784	-0.0958252	-0.0564575	-21.0571	20.752	59.5093	0.0964355	0.137939	0.198975	0.276489	-100.159	-80.0781	-60.0891	-40.0696	-20.0195	-30.5176	19.989	40.0391	60.0281	80.0781	100.067
121.9	-0.184021	-0.129089	-0.0961304	-0.0564575	-21.3623	20.4468	59.8145	0.0967407	0.137939	0.198975	0.276184	-100.128	-80.1086	-60.0586	-40.0696	-20.0195	0	19.989	39.978	60.0281	80.0781	100.098
122	-0.183716	-0.129089	-0.0964355	-0.0564575	-21.6675	20.1416	60.1196	0.0973511	0.137634	0.198975	0.275574	-100.098	-80.1086	-60.0586	-40.0391	-20.05	30.5176	19.989	40.0085	60.0281	80.0171	100.128
122.1	-0.183105	-0.129395	-0.0967407	-0.0561523	-21.6675	20.1416	60.1196	0.0976562	0.137634	0.198975	0.275269	-100.128	-80.1392	-60.0281	-40.0696	-20.0195	-30.5176	19.9585	40.0085	60.0891	80.0476	100.098
122.2	-0.18219	-0.129395	-0.0967407	-0.0558472	-21.9727	20.1416	60.1196	0.0982666	0.137634	0.19928	0.274963	-100.098	-80.0781	-60.1196	-40.0696	-20.0195	-30.5176	20.0195	40.0391	60.0281	80.0171	100.098
122.3	-0.18158	-0.129395	-0.0970459	-0.0558472	-21.9727	20.4468	60.1196	0.0982666	0.137634	0.19928	0.274963	-100.128	-80.1697	-60.0586	-40.0391	-20.0195	-30.5176	19.9585	40.0085	60.0586	79.9866	100.128
122.4	-0.181274	-0.128784	-0.0973511	-0.055542	-21.6675	20.752	60.1196	0.0982666	0.137939	0.199585	0.274963	-100.128	-80.0781	-60.1196	-40.0696	-20.0195	0	19.989	40.0085	60.0586	80.0476	100.098
122.5	-0.180969	-0.128174	-0.0970459	-0.055542	-21.6675	20.752	59.5093	0.0985718	0.137939	0.199585	0.274963	-100.098	-80.1392	-60.0891	-40.0696	-20.05	-30.5176	19.989	40.0696	59.9976	80.0781	100.098
122.6	-0.180664	-0.127869	-0.0967407	-0.055542	-21.3623	20.4468	58.8989	0.0985718	0.137939	0.19989	0.274963	-100.159	-80.0781	-60.0586	-40.0696	-20.05	-30.5176	19.989	40.0391	60.0281	80.1392	100.037
122.7	-0.180969	-0.127869	-0.0967407	-0.0558472	-21.0571	20.4468	58.5938	0.098877	0.137634	0.200806	0.275269	-100.128	-80.0781	-60.1196	-40.0085	-20.0195	0	19.989	40.0391	60.0586	80.1086	100.067
122.8	-0.181274	-0.127869	-0.0964355	-0.055542	-21.0571	20.4468	58.5938	0.098877	0.137329	0.201416	0.275879	-100.128	-80.1086	-60.0586	-40.0696	-19.989	0	19.989	40.0391	60.0891	80.0476	100.067
122.9	-0.181885	-0.127869	-0.0961304	-0.055542	-21.3623	20.4468	58.8989	0.0991821	0.137024	0.201721	0.276489	-100.128	-80.1086	-60.0586	-40.0391	-20.0195	30.5176	20.0195	40.0085	60.0586	80.0476	100.098
123	-0.18219	-0.127258	-0.0964355	-0.055542	-21.3623	20.4468	59.5093	0.0991821	0.137024	0.201416	0.276794	-100.159	-80.1392	-60.0586	-40.0391	-19.989	0	19.9585	40.1001	60.0281	80.0781	100.098
123.1	-0.182495	-0.127258	-0.0967407	-0.055542	-21.6675	20.4468	60.1196	0.0991821	0.136719	0.200806	0.276794	-100.128	-80.1392	-60.0586	-40.0696	-20.0195	-30.5176	19.989	40.0696	60.0281	80.0781	100.098
123.2	-0.182495	-0.127563	-0.0970459	-0.055542	-21.9727	20.4468	60.1196	0.0991821	0.136414	0.200806	0.276489	-100.128	-80.0781	-60.0586	-40.0696	-20.0195	-30.5176	19.9585	40.0391	60.0281	80.1086	100.098
123.3	-0.182495	-0.127563	-0.0970459	-0.055542	-22.2778	20.752	60.1196	0.0991821	0.136108	0.201416	0.276489	-100.098	-80.1086	-60.0891	-40.1001	-20.0195	-30.5176	19.989	40.0391	60.0281	80.0476	100.098
123.4	-0.182495	-0.127563	-0.0970459	-0.0552368	-22.583	21.0571	59.8145	0.0991821	0.136108	0.202026	0.276184	-100.159	-80.0476	-60.0586	-40.0391	-20.0806	-30.5176	20.0195	39.978	60.0281	80.0476	100.098
123.5	-0.18219	-0.127869	-0.0970459	-0.0552368	-22.583	21.3623	59.8145	0.0991821	0.136719	0.202332	0.276184	-100.128	-80.1086	-60.0586	-40.0391	-20.0195	30.5176	19.989	39.9475	59.9976	80.0781	100.067
123.6	-0.18219	-0.127563	-0.0967407	-0.055542	-22.583	21.3623	59.5093	0.098877	0.137329	0.202942	0.276184	-100.128	-80.1086	-59.9976	-40.0391	-19.989	0	20.0195	40.0085	59.9976	80.0476	100.037
123.7	-0.18219	-0.127563	-0.0970459	-0.055542	-22.2778	21.3623	59.2041	0.0985718	0.137939	0.202942	0.276489	-100.128	-80.1697	-60.0281	-40.0391	-19.989	61.0352	19.989	40.0391	60.0586	80.0476	100.067
123.8	-0.18219	-0.127258	-0.0970459	-0.0552368	-21.9727	21.0571	59.2041	0.0982666	0.138245	0.202942	0.2771	-100.159	-80.1086	-60.0281	-40.0085	-19.989	0	19.989	39.9475	60.0281	80.0476	100.037
123.9	-0.181885	-0.126953	-0.0973511	-0.0549316	-21.6675	21.0571	59.2041	0.0979614	0.138245	0.203247	0.2771	-100.128	-80.1086	-60.0586	-40.0391	-19.989	0	19.989	40.0391	60.1196	80.0476	100.098
124	-0.181885	-0.126648	-0.0976562	-0.0546265	-21.3623	21.0571	59.5093	0.0976562	0.137939	0.203552	0.277405	-100.128	-80.1392	-60.0586	-40.0085	-20.0195	0	19.9585	40.0391	59.9976	80.0476	100.067
124.1	-0.181274	-0.126648	-0.0973511	-0.0543213	-21.3623	20.752	59.8145	0.0979614	0.137634	0.203552	0.277405	-100.189	-80.0781	-60.0281	-40.0391	-20.05	-61.0352	20.0195	40.0696	59.9976	80.0781	100.098
124.2	-0.180969	-0.126648	-0.0967407	-0.0543213	-21.3623	21.0571	59.8145	0.0979614	0.137329	0.204163	0.27771	-100.098	-80.0781	-60.1196	-40.0391	-19.989	30.5176	19.9585	40.0391	59.9976	80.1086	100.067
124.3	-0.180359	-0.126648	-0.0964355	-0.0543213	-21.3623	21.0571	59.5093	0.0976562	0.137329	0.204163	0.27771	-100.128	-80.0476	-60.0586	-40.0696	-20.0195	30.5176	19.9585	40.0391	59.9976	80.0781	100.037
124.4	-0.180359	-0.126648	-0.0958252	-0.0546265	-21.3623	21.0571	59.5093	0.0973511	0.137329	0.204163	0.278015	-100.159	-80.0781	-60.0891	-40.0085	-19.989	30.5176	19.989	40.0085	59.9976	80.0781	100.128
124.5	-0.180664	-0.126648	-0.0952148	-0.0549316	-21.6675	21.0571	59.5093	0.0973511	0.137634	0.203857	0.27832	-100.189	-80.1392	-60.0586	-40.0391	-19.928	30.5176	19.9585	40.0391	59.967	80.0476	100.067
124.6	-0.180359	-0.126953	-0.0949097	-0.0546265	-21.3623	21.0571	59.5093	0.0973511	0.137634	0.203857	0.27832	-100.189	-80.1086	-60.0586	-39.978	-19.989	30.5176	19.9585	40.0085	60.0586	80.0781	100.098
124.7	-0.179749	-0.127258	-0.0949097	-0.0540161	-21.3623	20.752	59.5093	0.0973511	0.137634	0.204163	0.27832	-100.189	-80.0781	-60.0586	-40.0696	-19.989	0	19.9585	39.978	60.0586	80.0476	100.128
124.8	-0.178528	-0.127258	-0.0952148	-0.0537109	-21.6675	20.752	59.5093	0.0973511	0.137329	0.203857	0.278625	-100.159	-80.0781	-60.0586	-40.0391	-19.989	0	19.928	40.0391	60.0586	80.0476	100.128
124.9	-0.177612	-0.126953	-0.0958252	-0.0534058	-21.9727	20.752	59.8145	0.0970459	0.136719	0.203552	0.278931	-100.159	-80.1086	-60.0586	-40.0391	-19.989	-30.5176	19.989	39.978	60.0281	80.0476	100.098
125	-0.177002	-0.126648	-0.0958252	-0.0531006	-22.2778	20.752	60.1196	0.0970459	0.136414	0.203552	0.278931	-100.128	-80.0781	-60.0586	-40.0391	-19.989	-30.5176	20.0195	40.0085	60.0281	80.0476	100.128
125.1	-0.176697	-0.126648	-0.0952148	-0.0534058	-21.9727	20.4468	60.1196	0.0970459	0.135803	0.203857	0.279236	-100.159	-80.0781	-60.0586	-40.0696	-19.989	30.5176	19.9585	40.0391	60.0281	80.0171	100.037
125.2	-0.176086	-0.126953	-0.0949097	-0.0537109	-21.6675	20.4468	60.1196	0.0970459	0.135498	0.204163	0.279541	-100.159	-80.1392	-60.0891	-40.0391	-20.0195	30.5176	19.9585	40.0085	60.0281	80.0781	100.067
125.3	-0.175476	-0.126953	-0.0949097	-0.0543213	-21.0571	20.1416	60.1196	0.0970459	0.135803	0.204468	0.279846	-100.159	-80.1086	-59.9976	-40.0391	-19.989	30.5176	19.9585	39.9475	60.0281	80.0476	100.098
125.4	-0.175476	-0.126953	-0.0952148	-0.0549316	-20.4468	20.1416	60.1196	0.0970459	0.135803	0.204773	0.280151	-100.159	-80.1086	-60.0586	-40.0085	-19.989	0	19.928	40.0085	60.0281	80.1086	100.098
125.5	-0.175781	-0.127258	-0.0952148	-0.055542	-20.4468	20.4468	60.1196	0.0967407	0.136108	0.204773	0.280457	-100.128	-80.0781	-60.0586	-40.0696	-19.989	0	19.989	39.978	60.0586	80.0476	100.098
125.6	-0.176086	-0.127869	-0.09552	-0.055542	-20.4468	20.4468	59.8145	0.0967407	0.135803	0.204773	0.280457	-100.159	-80.1392	-60.0586	-40.0391	-19.9585	30.5176	19.928	40.0085	60.0586	80.0781	100.037
125.7	-0.176086	-0.128479	-0.09552	-0.055542	-20.4468	20.4468	59.5093	0.0967407	0.135498	0.204773	0.280762	-100.128	-80.1086	-60.0586	-40.0696	-20.0195	0	19.989	39.978	60.0281	80.0476	100.098
125.8	-0.175781	-0.128784	-0.0958252	-0.055542	-20.4468	20.1416	59.5093	0.0970459	0.135193	0.204773	0.281372	-100.128	-80.1086	-60.0586	-40.0391	-20.0195	0	19.9585	40.0085	60.0281	80.0476	100.098
125.9	-0.175476	-0.129089	-0.0964355	-0.0552368	-20.4468	19.5313	59.5093	0.0976562	0.134888	0.204468	0.282288	-100.159	-80.0781	-60.0586	-40.0085	-19.989	0	19.989	39.978	60.0281	80.0781	100.098
126	-0.174866	-0.128479	-0.0964355	-0.0552368	-20.4468	19.2261	59.8145	0.0979614	0.134277	0.204163	0.283203	-100.159	-80.0171	-60.0281	-40.0696	-19.989	0	19.9585	40.0085	60.0281	80.0781	100.067
126.1	-0.174561	-0.128174	-0.0964355	-0.0552368	-20.4468	19.2261	60.4248	0.0979614	0.133972	0.203857	0.284119	-100.128	-80.0476	-60.0586	-40.0391	-20.0195	30.5176	19.928	40.0085	60.0586	80.1086	100.098
126.2	-0.17395	-0.128174	-0.0967407	-0.0552368	-20.4468	19.8364	60.4248	0.0976562	0.133972	0.203552	0.284424	-100.128	-80.0781	-60.0281	-40.0391	-20.05	0	19.928	40.0085	60.0281	80.0781	100.098
126.3	-0.17334	-0.128174	-0.0970459	-0.0552368	-20.752	20.1416	60.4248	0.0976562	0.133667	0.203247	0.284729	-100.128	-80.1392	-60.0281	-39.978	-19.989	30.5176	19.8975	39.978	59.9976	80.0781	100.128
126.4	-0.17334	-0.128479	-0.0973511	-0.0552368	-21.3623	20.1416	60.1196	0.0976562	0.133972	0.202942	0.284729	-100.159	-80.0781	-60.0586	-40.0085	-20.0195	0	19.9585	40.0085	60.0281	80.0781	100.067
126.5	-0.173035	-0.128479	-0.0976562	-0.0552368	-21.6675	20.1416	59.8145	0.0979614	0.134583	0.202637	0.285034	-100.159	-80.0781	-60.0586	-40.0391	-19.989	0	19.9585	40.0085	60.0281	80.0476	100.098
126.6	-0.172729	-0.128784	-0.0976562	-0.0552368	-21.6675	20.1416	59.5093	0.098877	0.135193	0.202026	0.285339	-100.128	-80.0781	-60.0281	-40.0391	-19.989	0	19.9585	40.0391	60.0281	80.0781	100.067
126.7	-0.172729	-0.128784	-0.0976562	-0.055542	-21.6675	20.1416	59.5093	0.0991821	0.135498	0.201416	0.28595	-100.128	-80.1086	-60.0891	-40.0391	-20.0195	-30.5176	19.9585	40.0391	60.0281	80.0781	100.098
126.8	-0.172729	-0.129395	-0.0976562	-0.055542	-21.3623	19.8364	59.5093	0.0991821	0.135803	0.2005	0.286865	-100.128	-80.0781	-60.0586	-40.0391	-20.0806	-30.5176	19.9585	40.0391	59.967	80.1086	100.067
126.9	-0.172729	-0.130005	-0.0976562	-0.0558472	-21.3623	19.5313	59.5093	0.098877	0.135803	0.200195	0.287781	-100.189	-80.0781	-60.0281	-40.0391	-20.05	-30.5176	19.9585	40.0085	59.9976	80.0781	100.098
127	-0.173035	-0.13031	-0.0976562	-0.0561523	-21.0571	18.9209	59.5093	0.0985718	0.135498	0.19989	0.288696	-100.159	-80.0781	-60.0281	-39.978	-20.0195	0	19.989	39.978	59.9976	80.0781	100.037
127.1	-0.173035	-0.13031	-0.0976562	-0.0561523	-20.752	18.9209	59.2041	0.0982666	0.135193	0.200195	0.289612	-100.159	-80.0781	-60.0281	-40.0391	-19.989	0	19.989	39.978	60.0281	80.0476	100.067
127.2	-0.172729	-0.130005	-0.0982666	-0.0561523	-20.752	18.9209	58.8989	0.0985718	0.134888	0.200195	0.290222	-100.128	-80.0781	-60.0586	-40.0391	-19.989	0	19.9585	40.0085	60.0586	80.1086	100.067
127.3	-0.173035	-0.1297	-0.0985718	-0.0558472	-20.4468	19.5313	58.5938	0.0985718	0.134888	0.199585	0.290222	-100.128	-80.1086	-60.0586	-40.0696	-20.0195	0	19.928	40.0085	60.0281	80.0781	100.067
127.4	-0.17334	-0.1297	-0.0985718	-0.055542	-20.1416	19.5313	58.8989	0.0982666	0.135498	0.198975	0.289917	-100.128	-80.0781	-60.0586	-40.0391	-20.05	0	19.9585	40.0085	59.9976	80.1086	100.128
127.5	-0.173645	-0.130005	-0.0982666	-0.0549316	-19.8364	19.5313	59.2041	0.0982666	0.136414	0.198364	0.289917	-100.159	-80.0781	-60.0586	-40.0391	-20.05	0	19.9585	40.0085	59.9976	80.0781	100.098
127.6	-0.17395	-0.13031	-0.0979614	-0.0549316	-19.5313	19.5313	59.8145	0.0982666	0.136719	0.197754	0.289917	-100.159	-80.0781	-60.0281	-40.0696	-19.989	0	20.0195	40.0085	60.0281	80.0781	100.037
127.7	-0.17395	-0.130615	-0.0973511	-0.0549316	-19.8364	19.5313	59.8145	0.0982666	0.136719	0.197754	0.290222	-100.159	-80.0476	-60.0586	-40.0696	-19.989	30.5176	19.989	39.978	60.0891	80.0781	100.006
127.8	-0.173645	-0.130615	-0.0970459	-0.0552368	-20.1416	19.5313	59.8145	0.0985718	0.136719	0.197449	0.290222	-100.189	-80.0781	-60.0586	-40.0085	-19.928	61.0352	19.9585	40.0085	60.0586	80.1086	100.006
127.9	-0.17334	-0.13031	-0.0967407	-0.0552368	-20.752	19.2261	59.8145	0.0985718	0.136719	0.196838	0.290222	-100.128	-80.0781	-60.0586	-40.0085	-19.989	30.5176	19.989	40.0085	60.0586	80.1086	100.067
128	-0.173035	-0.13031	-0.0967407	-0.055542	-21.0571	19.2261	59.8145	0.0982666	0.137024	0.196533	0.290527	-100.159	-80.1697	-60.0281	-39.978	-19.989	0	19.9585	39.978	60.0586	80.1086	100.098
128.1	-0.172729	-0.13031	-0.0964355	-0.0558472	-21.3623	19.2261	59.8145	0.0979614	0.137329	0.196228	0.290527	-100.189	-80.2002	-60.0281	-40.0391	-19.989	0	19.989	40.0085	60.0281	80.0171	100.098
128.2	-0.173035	-0.130615	-0.0958252	-0.0561523	-21.3623	19.2261	59.8145	0.0973511	0.137024	0.195923	0.290222	-100.159	-80.0781	-60.0586	-40.0696	-20.0195	0	19.9585	40.0696	60.0281	80.0476	100.128
128.3	-0.17334	-0.131226	-0.09552	-0.0561523	-21.3623	19.2261	59.5093	0.0973511	0.136414	0.195618	0.290222	-100.128	-80.0781	-60.0891	-40.0391	-19.989	0	19.9585	40.0696	60.0891	80.0476	100.067
128.4	-0.17334	-0.131836	-0.09552	-0.0558472	-21.0571	19.2261	59.5093	0.0973511	0.135803	0.195618	0.289917	-100.128	-80.0781	-60.0891	-40.0391	-20.0195	0	19.989	40.0085	60.0586	80.0781	100.067
128.5	-0.173645	-0.132446	-0.0958252	-0.0558472	-21.3623	19.2261	59.2041	0.0973511	0.135498	0.195312	0.289307	-100.159	-80.0476	-60.0586	-40.0696	-20.0195	0	20.0195	40.0085	59.9976	80.0781	100.098
128.6	-0.173645	-0.133057	-0.0958252	-0.055542	-21.6675	19.5313	59.2041	0.0973511	0.135803	0.194702	0.289001	-100.22	-80.0781	-60.0891	-40.0391	-20.0195	0	20.0195	39.978	60.0281	80.0781	100.067
128.7	-0.17334	-0.133362	-0.0961304	-0.0552368	-21.6675	19.8364	59.2041	0.0976562	0.135498	0.194397	0.288391	-100.159	-80.1086	-60.0586	-40.0696	-20.0195	30.5176	20.0195	40.0085	60.0281	80.0781	100.067
128.8	-0.172729	-0.133362	-0.0967407	-0.0552368	-21.3623	20.1416	59.5093	0.0976562	0.135193	0.194092	0.288391	-100.128	-80.0476	-60.0586	-40.0085	-19.989	30.5176	19.928	40.0085	60.0281	80.0476	100.098
128.9	-0.172729	-0.133057	-0.0970459	-0.0549316	-21.0571	20.4468	60.1196	0.0976562	0.134888	0.194092	0.288086	-100.128	-80.1086	-60.0586	-39.978	-19.989	0	19.9585	40.0085	60.0281	80.0476	100.098
129	-0.172424	-0.133057	-0.0970459	-0.0549316	-21.0571	20.1416	60.4248	0.0973511	0.134888	0.193787	0.287781	-100.128	-80.1086	-60.0891	-40.0391	-19.989	0	19.9585	40.0085	60.0891	80.0476	100.098
129.1	-0.172424	-0.132751	-0.0970459	-0.0552368	-21.6675	20.1416	60.4248	0.0973511	0.135193	0.193481	0.28717	-100.128	-80.1392	-60.1501	-40.0696	-20.0195	-30.5176	19.989	40.0085	60.0281	80.0171	100.128
129.2	-0.172424	-0.132446	-0.0964355	-0.055542	-21.9727	20.1416	60.73	0.0973511	0.135193	0.193176	0.28656	-100.128	-80.1086	-60.0586	-40.1001	-20.0195	0	19.989	40.0391	60.0586	79.9866	100.098
129.3	-0.172119	-0.132446	-0.0961304	-0.055542	-22.2778	20.1416	61.0352	0.0970459	0.135498	0.192871	0.286255	-100.098	-80.1086	-60.0586	-40.0391	-19.989	91.5527	19.989	40.0391	60.0586	80.0476	100.098
129.4	-0.171814	-0.132446	-0.09552	-0.0552368	-22.2778	20.1416	61.0352	0.0967407	0.135803	0.192566	0.28656	-100.159	-80.0781	-60.0586	-40.0391	-20.0195	0	19.9585	40.0085	59.9976	80.0476	100.098
129.5	-0.172119	-0.132446	-0.0949097	-0.055542	-22.583	20.4468	60.73	0.0964355	0.136414	0.192261	0.286865	-100.159	-80.1086	-60.0891	-40.1001	-20.0195	0	19.989	39.978	60.0281	80.0476	100.067
129.6	-0.171814	-0.132141	-0.0949097	-0.0558472	-22.583	20.1416	60.4248	0.0964355	0.136414	0.192261	0.28717	-100.128	-80.1086	-60.0586	-40.0391	-20.0195	30.5176	19.928	40.0391	60.0281	80.0476	100.098
129.7	-0.171509	-0.131531	-0.0949097	-0.0558472	-22.583	20.1416	60.4248	0.0970459	0.136719	0.192566	0.287476	-100.159	-80.1086	-60.0281	-40.0391	-20.0195	0	19.9585	40.0391	60.0891	80.0781	100.098
129.8	-0.171509	-0.130615	-0.0952148	-0.055542	-21.9727	20.4468	60.4248	0.0979614	0.137329	0.192871	0.288086	-100.128	-80.1086	-60.0586	-40.0391	-19.989	-30.5176	19.9585	40.0391	60.0586	80.0476	100.067
129.9	-0.171509	-0.13031	-0.0952148	-0.0552368	-21.6675	20.752	60.1196	0.0985718	0.137329	0.193481	0.288696	-100.098	-80.0781	-60.0281	-40.1001	-20.0195	-61.0352	19.989	40.0391	60.0586	80.0476	100.098
130	-0.171814	-0.130005	-0.09552	-0.0549316	-21.0571	20.4468	59.8145	0.0985718	0.137329	0.193481	0.289001	-100.098	-80.0476	-60.0281	-40.0696	-20.0195	0	20.0195	40.0391	60.0281	80.0171	100.098
130.1	-0.172119	-0.130005	-0.09552	-0.0549316	-21.0571	20.1416	59.8145	0.0982666	0.137024	0.193176	0.289307	-100.128	-80.0781	-60.0891	-40.0391	-20.0195	0	19.989	40.0696	60.0586	80.0476	100.159
130.2	-0.173035	-0.130615	-0.09552	-0.0549316	-21.0571	19.8364	60.1196	0.0982666	0.137024	0.192871	0.289307	-100.067	-80.1086	-60.1196	-40.0391	-19.989	0	19.9585	39.978	60.0281	80.0171	100.067
130.3	-0.17395	-0.13092	-0.09552	-0.055542	-21.3623	19.8364	60.4248	0.0982666	0.137024	0.192566	0.289001	-100.159	-80.0781	-60.0891	-40.0391	-19.989	0	19.9585	40.0085	60.0281	80.0476	100.037
130.4	-0.174561	-0.130615	-0.0952148	-0.0564575	-21.3623	20.1416	61.0352	0.0985718	0.137329	0.192566	0.289001	-100.159	-80.1392	-60.0891	-40.0696	-20.0195	61.0352	19.9585	40.0391	60.0281	80.1086	100.037
130.5	-0.174561	-0.130615	-0.0952148	-0.0570679	-21.0571	20.4468	60.73	0.0985718	0.137634	0.192871	0.288696	-100.128	-80.1392	-60.0586	-40.0391	-19.989	0	19.9585	40.0696	60.0281	80.0476	100.067
130.6	-0.174255	-0.13031	-0.0952148	-0.057373	-21.3623	20.4468	60.4248	0.0985718	0.137634	0.193481	0.288696	-100.128	-80.1392	-60.0281	-40.1306	-20.05	0	19.9585	40.0696	60.0586	80.0781	100.098
130.7	-0.17395	-0.13031	-0.0952148	-0.0576782	-21.6675	20.1416	59.8145	0.0985718	0.137634	0.194092	0.288696	-100.098	-80.1392	-60.0281	-40.0391	-19.989	-30.5176	19.989	40.0391	60.0891	80.0781	100.159
130.8	-0.174255	-0.13031	-0.0949097	-0.0576782	-21.6675	19.8364	59.8145	0.0982666	0.137634	0.194397	0.289001	-100.098	-80.1086	-60.0586	-40.0391	-19.9585	-30.5176	19.989	40.0391	60.0586	80.0476	100.098
130.9	-0.174255	-0.130615	-0.0946045	-0.0576782	-21.6675	19.5313	59.2041	0.0982666	0.137329	0.194702	0.289307	-100.098	-80.1392	-60.0891	-40.0696	-20.0195	30.5176	19.989	40.0391	60.0586	80.0171	100.098
131	-0.174561	-0.13092	-0.0946045	-0.0576782	-21.3623	19.5313	58.8989	0.0979614	0.137634	0.194702	0.289612	-100.159	-80.1392	-60.1196	-40.0696	-20.05	0	19.989	40.0696	60.0586	80.0476	100.098
131.1	-0.174866	-0.131226	-0.0942993	-0.057373	-21.0571	19.5313	58.2886	0.0976562	0.137939	0.194397	0.289612	-100.128	-80.1086	-60.1196	-40.0085	-20.0195	0	19.9585	40.0085	60.0281	80.0476	100.037
131.2	-0.174866	-0.131836	-0.0946045	-0.0570679	-21.0571	19.5313	58.2886	0.0973511	0.138245	0.194397	0.289612	-100.189	-80.1086	-60.0586	-40.0696	-20.0195	0	19.989	40.0391	60.0891	80.1086	100.098
131.3	-0.174866	-0.132141	-0.0949097	-0.0567627	-21.0571	19.5313	58.2886	0.0973511	0.138245	0.194397	0.289307	-100.128	-80.1086	-60.0586	-40.0391	-20.0195	-61.0352	19.989	40.0085	60.0281	80.1392	100.128
131.4	-0.175171	-0.132141	-0.0949097	-0.0564575	-20.752	19.5313	58.8989	0.0973511	0.138245	0.194397	0.289612	-100.098	-80.0476	-60.0586	-40.0696	-20.05	-30.5176	20.0195	40.0085	60.0586	80.0476	100.067
131.5	-0.175476	-0.132141	-0.0949097	-0.0564575	-21.0571	19.5313	59.2041	0.0970459	0.137939	0.194397	0.289307	-100.128	-80.1086	-60.0586	-40.0696	-20.0195	0	19.989	40.0085	60.0586	80.0476	100.128
131.6	-0.176392	-0.132141	-0.0949097	-0.0564575	-21.3623	19.8364	59.8145	0.0970459	0.137939	0.194092	0.289001	-100.098	-80.1086	-60.1196	-40.0391	-20.0195	0	20.0195	40.0696	60.0586	80.0781	100.098
131.7	-0.177307	-0.132751	-0.0952148	-0.0564575	-21.6675	20.1416	60.1196	0.0970459	0.137634	0.194092	0.288696	-100.128	-80.1086	-60.0891	-40.0696	-20.0195	-30.5176	20.0195	40.0085	60.0891	80.0171	100.128
131.8	-0.177917	-0.133362	-0.0949097	-0.0564575	-21.9727	20.4468	59.8145	0.0970459	0.137329	0.194092	0.288086	-100.098	-80.1086	-60.0891	-40.0391	-20.0195	-30.5176	19.989	40.0696	60.0586	80.0476	100.037
131.9	-0.178528	-0.133667	-0.0946045	-0.0561523	-21.9727	20.752	59.5093	0.0973511	0.137024	0.194092	0.287781	-100.128	-80.0476	-60.0891	-40.0696	-20.0806	0	20.0195	40.0391	60.0281	80.0171	100.098
132	-0.178833	-0.133972	-0.0946045	-0.0564575	-21.6675	21.0571	59.5093	0.0973511	0.137024	0.194397	0.287476	-100.128	-80.1086	-60.0891	-40.1001	-20.05	0	20.05	40.0391	60.0586	80.0781	100.098
132.1	-0.179443	-0.133972	-0.0942993	-0.0564575	-21.6675	21.3623	59.8145	0.0976562	0.137024	0.194397	0.287476	-100.098	-80.0781	-60.0891	-40.0391	-20.05	30.5176	20.0195	40.0391	60.0281	80.0781	100.098
132.2	-0.179749	-0.133972	-0.0942993	-0.0570679	-21.3623	21.3623	60.1196	0.0979614	0.137329	0.194702	0.287781	-100.128	-80.0476	-60.0891	-40.0696	-20.0806	0	20.0195	40.0085	60.0281	80.0781	100.128
132.3	-0.180054	-0.133667	-0.0942993	-0.0576782	-21.0571	21.3623	60.1196	0.0982666	0.137329	0.195312	0.288391	-100.098	-80.1086	-60.0891	-40.0696	-20.0195	0	19.989	40.0391	60.0586	80.0781	100.128
132.4	-0.180359	-0.133667	-0.0942993	-0.0579834	-20.752	21.0571	60.1196	0.0979614	0.137634	0.195618	0.289001	-100.098	-80.0781	-60.0891	-40.0696	-20.0195	-30.5176	20.0195	40.0085	60.0586	80.0171	100.128
132.5	-0.180054	-0.133362	-0.0946045	-0.0582886	-20.1416	20.752	60.1196	0.0982666	0.138245	0.195618	0.289307	-100.067	-80.1086	-60.1196	-40.1001	-20.0195	-30.5176	20.05	40.0696	60.0891	80.0476	100.128
132.6	-0.179749	-0.133667	-0.0946045	-0.0585937	-19.5313	21.3623	59.8145	0.0982666	0.138245	0.195618	0.289307	-100.128	-80.1086	-60.1196	-40.0696	-20.05	0	20.0195	40.0391	60.0586	79.9866	100.159
132.7	-0.179443	-0.133972	-0.0942993	-0.0582886	-19.2261	21.6675	59.8145	0.0982666	0.138245	0.195312	0.289307	-100.098	-80.0781	-60.0891	-40.1001	-20.0806	0	20.0195	40.0391	60.0891	80.0476	100.128
132.8	-0.179443	-0.134277	-0.0942993	-0.0579834	-19.2261	22.2778	59.8145	0.0982666	0.137939	0.195312	0.289307	-100.128	-80.0781	-60.1196	-40.1306	-20.0806	0	19.989	40.0391	60.0891	80.0476	100.098
132.9	-0.179443	-0.134583	-0.0939941	-0.0576782	-19.5313	22.2778	60.1196	0.0982666	0.137634	0.195312	0.289612	-100.128	-80.0781	-60.1196	-40.1001	-20.0806	30.5176	20.0195	40.0085	60.0891	80.0781	100.128
133	-0.179443	-0.134888	-0.0942993	-0.057373	-19.8364	21.9727	60.73	0.0979614	0.137634	0.195312	0.290222	-100.159	-80.1086	-60.0891	-40.0391	-20.05	0	20.0195	40.0391	60.0586	80.0476	100.098
133.1	-0.179138	-0.134888	-0.0942993	-0.0576782	-20.1416	21.6675	61.0352	0.0979614	0.138245	0.195007	0.290527	-100.098	-80.1392	-60.0891	-40.0696	-20.0195	0	20.0195	40.0085	60.1196	80.0476	100.159
133.2	-0.179138	-0.134888	-0.0939941	-0.0576782	-19.8364	21.6675	61.3403	0.0979614	0.13855	0.195007	0.290527	-100.098	-80.0781	-60.1196	-40.0391	-19.9585	-30.5176	20.05	40.0391	60.0586	80.0171	100.189
133.3	-0.179138	-0.134888	-0.093689	-0.0576782	-19.8364	21.3623	61.3403	0.0976562	0.138855	0.195312	0.290527	-100.037	-80.1392	-60.1196	-40.1001	-20.0195	-61.0352	20.0195	40.0391	60.0891	80.0171	100.128
133.4	-0.179138	-0.134583	-0.0933838	-0.057373	-19.8364	21.0571	61.3403	0.0976562	0.13916	0.195312	0.290222	-100.128	-80.1086	-60.1196	-40.1001	-20.0195	0	20.0195	40.1001	60.1196	79.9866	100.128
133.5	-0.178833	-0.134277	-0.0933838	-0.057373	-20.1416	20.752	61.3403	0.0976562	0.139465	0.195618	0.290222	-100.037	-80.0781	-60.1196	-40.1306	-20.05	-30.5176	20.0195	40.0391	60.1807	80.0781	100.128
133.6	-0.178833	-0.133972	-0.0930786	-0.0576782	-20.1416	20.752	61.0352	0.0976562	0.139771	0.195923	0.290527	-100.098	-80.0476	-60.0891	-40.0696	-20.0806	-30.5176	19.989	40.0391	60.0891	80.0171	100.128
133.7	-0.179138	-0.133667	-0.0927734	-0.0579834	-20.1416	20.752	61.0352	0.0979614	0.140076	0.196228	0.290527	-100.098	-80.0781	-60.1196	-40.1001	-20.05	-30.5176	19.989	40.0391	60.0586	79.9866	100.128
133.8	-0.179443	-0.133667	-0.0924683	-0.0579834	-20.1416	20.752	60.73	0.0985718	0.140076	0.196533	0.291138	-100.128	-80.1086	-60.0891	-40.0696	-20.0195	0	19.989	40.0391	60.0586	80.0171	100.128
133.9	-0.180054	-0.133667	-0.0924683	-0.0579834	-20.4468	20.752	60.73	0.098877	0.140076	0.196838	0.291138	-100.067	-80.1086	-60.0586	-40.0696	-20.0806	-30.5176	19.989	40.0391	60.0891	80.0781	100.098
134	-0.180359	-0.133972	-0.0924683	-0.057373	-20.4468	21.0571	61.0352	0.098877	0.140381	0.196838	0.291443	-100.067	-80.1392	-60.1196	-40.0696	-19.989	-30.5176	20.0195	40.0391	60.0891	80.0171	100.128
134.1	-0.180969	-0.133667	-0.0930786	-0.0570679	-20.1416	21.3623	61.0352	0.0985718	0.140381	0.197144	0.291748	-100.098	-80.1392	-60.1196	-40.0696	-20.0195	-91.5527	19.989	40.0696	60.0586	80.0476	100.159
134.2	-0.181274	-0.133667	-0.0933838	-0.0570679	-20.4468	21.0571	61.3403	0.0982666	0.140686	0.196838	0.292358	-100.098	-80.1392	-60.0891	-40.0696	-20.05	-30.5176	19.989	40.0696	60.0586	79.9866	100.128
134.3	-0.180969	-0.133972	-0.093689	-0.0567627	-20.752	21.0571	61.6455	0.0979614	0.140991	0.196533	0.292358	-100.098	-80.0476	-60.1196	-40.0696	-20.0195	-61.0352	20.05	40.1001	60.0891	80.0171	100.128
134.4	-0.180664	-0.134583	-0.093689	-0.0570679	-21.3623	21.0571	61.3403	0.0979614	0.141296	0.196533	0.292358	-100.098	-80.0781	-60.0891	-40.1001	-20.0195	-30.5176	19.989	40.1001	60.0891	80.0476	100.098
134.5	-0.180664	-0.134888	-0.093689	-0.057373	-21.9727	20.752	60.73	0.0979614	0.141602	0.196533	0.292053	-100.128	-80.1086	-60.0891	-40.0696	-20.0806	-61.0352	19.989	40.0391	60.0891	80.0476	100.128
134.6	-0.180969	-0.134888	-0.0930786	-0.057373	-22.2778	20.4468	60.4248	0.0979614	0.141907	0.196533	0.291443	-100.128	-80.1086	-60.0586	-40.0696	-20.0806	-61.0352	19.989	40.0696	60.0281	80.0171	100.098
134.7	-0.181274	-0.134583	-0.0930786	-0.0579834	-22.2778	20.4468	60.4248	0.0982666	0.142212	0.196838	0.290833	-100.128	-80.1392	-60.0586	-40.0391	-20.05	-61.0352	19.989	40.0696	60.0281	80.0476	100.098
134.8	-0.181885	-0.134583	-0.0927734	-0.0579834	-21.9727	20.752	60.4248	0.0985718	0.142517	0.197144	0.290222	-100.128	-80.1392	-60.0586	-40.0696	-20.0195	-30.5176	19.9585	39.978	60.0586	80.0476	100.098
134.9	-0.18219	-0.134277	-0.0927734	-0.0582886	-21.6675	21.0571	60.73	0.098877	0.142822	0.197449	0.289917	-100.098	-80.1392	-60.0891	-40.0696	-20.05	0	19.9585	40.0696	60.0586	80.0171	100.128
135	-0.182495	-0.133972	-0.0930786	-0.0582886	-21.6675	21.3623	60.73	0.098877	0.143433	0.197754	0.290222	-100.128	-80.1392	-60.1196	-40.1001	-20.05	-30.5176	19.989	40.0696	60.0891	80.0171	100.128
135.1	-0.183105	-0.133667	-0.0933838	-0.0582886	-21.6675	21.6675	60.73	0.0985718	0.143433	0.198364	0.290527	-100.098	-80.1392	-60.0891	-40.0696	-20.05	-91.5527	20.0195	40.0696	60.0281	79.9561	100.128
135.2	-0.183411	-0.133667	-0.0933838	-0.0576782	-21.6675	21.6675	60.73	0.0985718	0.143433	0.198669	0.290833	-100.128	-80.1392	-60.1196	-40.0391	-20.1111	-91.5527	20.0195	40.0696	60.0891	80.0171	100.159
135.3	-0.183411	-0.133362	-0.0933838	-0.0570679	-21.6675	21.6675	60.4248	0.0985718	0.143433	0.198975	0.290833	-100.098	-80.1086	-60.0586	-40.1001	-20.05	-91.5527	19.9585	40.0391	60.0586	80.0171	100.128
135.4	-0.183411	-0.133057	-0.0933838	-0.0570679	-21.6675	21.6675	60.1196	0.0982666	0.143433	0.19928	0.290833	-100.128	-80.0781	-60.0891	-40.1001	-20.05	0	20.0195	40.0391	59.9976	80.0476	100.098
135.5	-0.183411	-0.133057	-0.0933838	-0.057373	-21.9727	21.3623	60.1196	0.0979614	0.143127	0.19928	0.291443	-100.128	-80.0781	-60.0891	-40.0696	-20.0195	-30.5176	19.989	40.0391	60.0281	80.0476	100.067
135.6	-0.1828	-0.132751	-0.0933838	-0.0576782	-21.9727	21.3623	59.8145	0.0976562	0.143127	0.19928	0.291443	-100.098	-80.1392	-60.0891	-40.0391	-20.0806	-30.5176	19.989	40.0085	60.0281	80.0476	100.159
135.7	-0.182495	-0.132446	-0.0933838	-0.0576782	-21.9727	21.9727	59.8145	0.0979614	0.142822	0.199585	0.291443	-100.098	-80.1086	-60.0891	-40.1001	-20.05	-30.5176	20.0195	40.0696	60.0281	80.0171	100.128
135.8	-0.182495	-0.132751	-0.0930786	-0.0576782	-21.9727	22.2778	59.8145	0.0982666	0.142517	0.19989	0.291138	-100.098	-80.1086	-60.1196	-40.0696	-20.1111	-61.0352	19.989	40.0391	60.0586	80.0476	100.128
135.9	-0.182495	-0.132751	-0.0930786	-0.0576782	-21.9727	22.583	59.5093	0.0985718	0.142517	0.200195	0.290833	-100.159	-80.0781	-60.1196	-40.1001	-20.0806	-30.5176	20.0195	40.0696	60.0891	80.0781	100.098
136	-0.182495	-0.132751	-0.0933838	-0.0576782	-21.9727	22.583	59.2041	0.0985718	0.142212	0.2005	0.290833	-100.128	-80.0476	-60.1196	-40.1001	-20.0195	0	20.0195	40.0696	60.1196	80.0171	100.128
136.1	-0.182495	-0.132751	-0.0939941	-0.0576782	-21.9727	22.2778	59.5093	0.0985718	0.142212	0.2005	0.290527	-100.098	-80.0476	-60.1196	-40.1001	-20.0195	0	20.0195	40.0696	60.0891	80.0781	100.098
136.2	-0.18219	-0.133057	-0.0949097	-0.0576782	-21.9727	21.9727	60.1196	0.0985718	0.142212	0.2005	0.289917	-100.128	-80.0781	-60.0891	-40.1001	-20.0806	-30.5176	19.989	40.0391	60.0586	80.0781	100.128
136.3	-0.181885	-0.133057	-0.0952148	-0.0576782	-21.6675	21.6675	60.4248	0.098877	0.142822	0.2005	0.289307	-100.098	-80.1086	-60.0586	-40.0696	-20.0806	-30.5176	19.928	40.0696	60.0281	80.0171	100.098
136.4	-0.181885	-0.133362	-0.09552	-0.0576782	-21.3623	21.0571	60.73	0.0991821	0.142822	0.200806	0.289307	-100.128	-80.0781	-60.0586	-40.0696	-20.1111	30.5176	20.0195	40.0391	60.0891	80.0476	100.098
136.5	-0.181885	-0.132751	-0.09552	-0.0576782	-21.0571	21.0571	61.0352	0.0997925	0.142212	0.201111	0.289307	-100.098	-80.1086	-60.0891	-40.1001	-20.0195	30.5176	19.989	40.0391	60.0891	80.0476	100.128
136.6	-0.181885	-0.131531	-0.0961304	-0.0576782	-20.4468	20.752	60.73	0.100098	0.141602	0.201721	0.289307	-100.098	-80.1392	-60.1501	-40.1001	-20.05	0	19.989	40.0391	60.1196	80.0476	100.098
136.7	-0.18219	-0.13092	-0.0964355	-0.0579834	-20.4468	21.0571	60.73	0.100403	0.141296	0.202026	0.289612	-100.098	-80.1086	-60.1501	-40.1001	-20.0195	0	19.989	40.0391	60.0891	80.0476	100.098
136.8	-0.18219	-0.13031	-0.0967407	-0.0582886	-21.0571	21.3623	60.73	0.100403	0.141296	0.202332	0.289917	-100.098	-80.1392	-60.0891	-40.1001	-20.0806	0	20.05	40.0696	60.1196	80.0781	100.128
136.9	-0.18219	-0.13031	-0.0970459	-0.0582886	-21.3623	21.9727	60.73	0.100403	0.141602	0.202332	0.290222	-100.159	-80.0781	-60.0891	-40.1001	-20.0195	-30.5176	20.0195	40.0085	60.0586	80.0171	100.128
137	-0.1828	-0.130615	-0.0970459	-0.0582886	-21.6675	22.2778	60.4248	0.100403	0.141602	0.202332	0.290833	-100.159	-80.0781	-60.1196	-40.1001	-20.05	0	19.989	40.0391	60.0586	79.9866	100.098
137.1	-0.183411	-0.130615	-0.0973511	-0.0579834	-21.6675	22.2778	60.4248	0.100098	0.142212	0.202026	0.291138	-100.098	-80.0781	-60.0586	-40.0696	-20.0806	0	20.0195	40.0085	60.0586	80.0171	100.067
137.2	-0.184021	-0.130615	-0.0970459	-0.0579834	-21.6675	22.2778	60.1196	0.0997925	0.142517	0.202026	0.291138	-100.098	-80.0476	-60.0891	-40.1001	-20.05	30.5176	20.0195	39.978	60.0586	80.0476	100.098
137.3	-0.184631	-0.130615	-0.0967407	-0.0576782	-21.6675	21.9727	60.1196	0.0997925	0.143127	0.201721	0.291443	-100.098	-80.1086	-60.0891	-40.0696	-20.05	61.0352	19.989	40.0391	60.0281	80.0476	100.128
137.4	-0.184937	-0.130615	-0.0964355	-0.057373	-21.6675	21.9727	60.1196	0.0997925	0.144043	0.201416	0.292053	-100.098	-80.1086	-60.1196	-40.0391	-20.0195	30.5176	19.989	40.0696	60.0281	79.9866	100.128
137.5	-0.184937	-0.130615	-0.0961304	-0.057373	-21.6675	21.6675	60.1196	0.100098	0.144653	0.201111	0.292358	-100.098	-80.1086	-60.1196	-40.0391	-20.0195	-30.5176	19.989	40.0391	60.0891	80.0781	100.128
137.6	-0.185242	-0.130615	-0.0961304	-0.0570679	-21.6675	21.6675	59.8145	0.100403	0.144653	0.200806	0.292969	-100.098	-80.1697	-60.1196	-40.0696	-20.05	0	20.0195	40.0696	60.0891	80.0476	100.128
137.7	-0.185547	-0.130615	-0.0958252	-0.0564575	-21.6675	21.6675	59.8145	0.100708	0.144958	0.200806	0.293274	-100.159	-80.1086	-60.0586	-40.0696	-19.989	0	20.0195	40.0696	60.0891	80.0171	100.098
137.8	-0.185852	-0.130615	-0.0961304	-0.0561523	-21.6675	21.6675	59.8145	0.101013	0.145264	0.201111	0.293579	-100.159	-80.0476	-60.1196	-40.0696	-20.0195	-61.0352	20.0195	40.0696	60.0281	80.0171	100.128
137.9	-0.186462	-0.130615	-0.0967407	-0.0567627	-21.9727	21.6675	59.5093	0.101013	0.144653	0.201111	0.293579	-100.098	-80.0476	-60.0586	-40.0391	-20.05	0	19.9585	40.0391	60.0586	80.0171	100.067
138	-0.186768	-0.130615	-0.0973511	-0.0570679	-22.583	21.3623	59.2041	0.100403	0.143738	0.200806	0.293274	-100.098	-80.1086	-60.0281	-40.1001	-20.0195	-30.5176	19.9585	39.978	59.9976	80.0476	100.098
138.1	-0.186768	-0.130615	-0.0979614	-0.0570679	-22.2778	21.3623	59.2041	0.100098	0.142822	0.2005	0.292969	-100.128	-80.1086	-60.0281	-40.0391	-20.05	30.5176	19.989	39.978	59.9976	80.0781	100.098
138.2	-0.186462	-0.130615	-0.0982666	-0.0570679	-21.9727	21.3623	59.2041	0.100098	0.142517	0.2005	0.292664	-100.128	-80.1086	-60.0586	-40.0391	-19.989	30.5176	19.989	40.0085	60.0281	80.1086	100.067
138.3	-0.186157	-0.13092	-0.0982666	-0.0570679	-21.9727	21.0571	59.5093	0.0997925	0.142212	0.200806	0.292969	-100.098	-80.1086	-60.0891	-40.0391	-19.989	0	19.9585	40.0391	60.0281	80.0781	100.098
138.4	-0.185852	-0.131226	-0.0979614	-0.0570679	-22.2778	21.0571	60.1196	0.0997925	0.142212	0.201111	0.293274	-100.098	-80.1392	-60.0891	-40.0696	-19.989	30.5176	20.0195	40.1001	60.0586	80.0476	100.128
138.5	-0.185852	-0.131836	-0.0973511	-0.0570679	-22.583	20.752	60.4248	0.100403	0.141907	0.201721	0.292969	-100.128	-80.1392	-60.0891	-40.0696	-20.0195	0	19.989	40.0696	60.0281	80.0476	100.098
138.6	-0.186157	-0.132141	-0.0970459	-0.057373	-22.8882	20.752	60.4248	0.100708	0.141907	0.202026	0.292664	-100.128	-80.1392	-60.0891	-40.0696	-19.989	-30.5176	19.989	40.0696	60.0586	80.0476	100.128
138.7	-0.186157	-0.131836	-0.0967407	-0.057373	-22.8882	21.0571	60.73	0.101013	0.142517	0.202332	0.292053	-100.128	-80.0781	-60.0281	-40.1001	-20.05	-91.5527	19.9585	40.1001	60.0281	80.0781	100.098
138.8	-0.186157	-0.131531	-0.0967407	-0.057373	-22.583	21.0571	61.0352	0.101318	0.142822	0.202332	0.291138	-100.128	-80.0781	-60.0586	-40.0696	-20.0195	0	19.9585	40.0085	59.9976	80.0476	100.098
138.9	-0.185852	-0.131226	-0.0970459	-0.0570679	-22.2778	20.752	61.3403	0.101318	0.142212	0.202332	0.290527	-100.128	-80.0781	-60.0586	-40.0085	-20.0195	30.5176	19.989	40.0391	59.9976	80.0476	100.067
139	-0.185547	-0.131226	-0.0973511	-0.0570679	-21.6675	21.0571	61.3403	0.101318	0.141296	0.202637	0.289612	-100.128	-80.1697	-60.0891	-40.0696	-20.0195	30.5176	19.9585	39.978	60.0586	80.0476	100.098
139.1	-0.184937	-0.131836	-0.0976562	-0.0567627	-21.0571	21.3623	61.0352	0.101624	0.140381	0.202942	0.288696	-100.128	-80.1086	-60.0891	-40.0391	-19.989	61.0352	19.989	40.0085	60.0586	80.0781	100.098
139.2	-0.184326	-0.132446	-0.0979614	-0.0570679	-21.0571	21.6675	60.73	0.102234	0.139771	0.203247	0.288696	-100.128	-80.1392	-60.0586	-40.0391	-20.0195	30.5176	19.989	40.0696	60.0281	80.1086	100.098
139.3	-0.184021	-0.132751	-0.0982666	-0.057373	-21.0571	21.6675	60.73	0.102539	0.139465	0.203552	0.288696	-100.159	-80.1392	-60.0891	-40.0391	-20.05	-61.0352	19.9585	40.0391	60.0891	80.0781	100.128
139.4	-0.183411	-0.132751	-0.0982666	-0.057373	-21.0571	21.3623	60.73	0.102844	0.139465	0.203552	0.289001	-100.128	-80.0781	-60.0586	-40.0391	-20.0195	-30.5176	20.0195	40.0391	60.0586	80.0781	100.128
139.5	-0.183411	-0.132751	-0.0985718	-0.057373	-21.3623	21.0571	60.73	0.102844	0.139465	0.203857	0.289612	-100.128	-80.0781	-60.0891	-40.0696	-19.989	30.5176	20.0195	40.0696	60.0586	80.0171	100.098
139.6	-0.183411	-0.132751	-0.0985718	-0.057373	-21.9727	21.0571	61.3403	0.102844	0.139465	0.203857	0.289917	-100.189	-80.0781	-60.0586	-40.0696	-19.989	-30.5176	19.989	40.0085	60.0586	80.0476	100.098
139.7	-0.184021	-0.132751	-0.0982666	-0.057373	-22.583	21.0571	61.6455	0.102539	0.139465	0.204163	0.290222	-100.159	-80.0781	-60.0586	-40.0696	-20.0195	30.5176	19.989	40.0391	60.0281	80.0171	100.037
139.8	-0.184937	-0.132751	-0.0982666	-0.0576782	-23.1934	21.3623	61.6455	0.101929	0.13916	0.204468	0.290222	-100.159	-80.1392	-60.0891	-40.0391	-20.05	0	19.9585	40.0085	60.0281	80.0781	100.098
139.9	-0.185547	-0.132446	-0.0976562	-0.0579834	-23.1934	21.3623	61.3403	0.101013	0.13916	0.204468	0.290222	-100.128	-80.1086	-60.0586	-40.0391	-20.0195	30.5176	19.989	39.978	60.0281	80.1392	100.098
140	-0.185852	-0.131836	-0.0976562	-0.0579834	-22.8882	21.3623	61.0352	0.100403	0.138855	0.204468	0.289917	-100.128	-80.1086	-60.1196	-40.0085	-19.989	0	19.989	39.978	59.9976	80.0781	100.098
140.1	-0.185852	-0.131531	-0.0973511	-0.0582886	-22.583	21.0571	61.0352	0.100098	0.138245	0.204468	0.289917	-100.128	-80.0781	-60.0281	-40.0696	-19.989	-30.5176	19.9585	40.0696	60.0586	80.0781	100.128
140.2	-0.185852	-0.131226	-0.0970459	-0.0579834	-21.9727	20.752	61.0352	0.0997925	0.13855	0.204773	0.290222	-100.128	-80.0781	-60.0281	-40.0085	-20.0195	-30.5176	20.0195	40.0085	60.0281	80.0781	100.098
140.3	-0.185242	-0.131226	-0.0970459	-0.0576782	-21.3623	20.752	61.0352	0.0997925	0.138855	0.204773	0.290833	-100.128	-80.0476	-60.0586	-40.0696	-19.989	0	19.989	40.0391	60.0281	80.0476	100.098
140.4	-0.184937	-0.131226	-0.0967407	-0.0576782	-21.0571	20.4468	61.3403	0.0997925	0.139465	0.204468	0.291443	-100.189	-80.0781	-60.0586	-40.0696	-19.989	0	19.989	39.978	60.0586	80.0476	100.098
140.5	-0.184937	-0.131226	-0.0967407	-0.0579834	-21.3623	20.4468	61.6455	0.0997925	0.139771	0.204163	0.291443	-100.159	-80.1086	-60.0586	-40.0391	-20.0195	61.0352	20.0195	40.0085	60.0586	80.0476	100.098
140.6	-0.184631	-0.131226	-0.0964355	-0.0579834	-21.9727	20.4468	61.6455	0.0997925	0.140076	0.203857	0.291443	-100.159	-80.0781	-60.0586	-40.0696	-20.05	61.0352	19.928	39.978	60.0891	80.0781	100.098
140.7	-0.184326	-0.131531	-0.0967407	-0.0579834	-22.2778	20.4468	61.3403	0.0994873	0.140381	0.203552	0.291443	-100.098	-80.1086	-60.0586	-40.0391	-19.989	0	19.989	39.9475	60.0586	80.1086	100.098
140.8	-0.184326	-0.131531	-0.0970459	-0.0576782	-22.583	20.4468	61.3403	0.098877	0.140686	0.203247	0.291443	-100.128	-80.1086	-60.0891	-40.0085	-19.989	0	19.9585	40.0085	60.0281	80.0781	100.128
140.9	-0.184326	-0.131531	-0.0970459	-0.057373	-22.2778	20.752	61.3403	0.098877	0.140991	0.203247	0.291748	-100.098	-80.1392	-60.0891	-40.0085	-19.989	30.5176	19.989	39.978	60.0281	80.0476	100.098
141	-0.184631	-0.131531	-0.0973511	-0.0570679	-22.2778	20.752	61.3403	0.098877	0.141296	0.203247	0.292358	-100.159	-80.1086	-60.0586	-40.0696	-19.989	0	19.9585	39.978	60.0586	80.0476	100.098
141.1	-0.185242	-0.131531	-0.0973511	-0.0564575	-21.9727	20.752	61.6455	0.0994873	0.141296	0.203552	0.293274	-100.159	-80.0781	-60.0586	-40.0391	-19.989	30.5176	20.0195	40.0085	60.0586	80.0781	100.067
141.2	-0.185547	-0.131531	-0.0973511	-0.0558472	-21.6675	21.3623	61.9507	0.100098	0.140991	0.203857	0.293884	-100.189	-80.0781	-60.0586	-40.0391	-19.989	0	19.9585	40.0085	60.0586	80.0476	100.067
141.3	-0.185547	-0.131836	-0.0973511	-0.055542	-21.6675	21.3623	62.2559	0.100403	0.140381	0.203552	0.294495	-100.159	-80.0476	-60.0586	-40.0391	-19.989	-30.5176	20.0195	39.978	60.0281	80.0476	100.037
141.4	-0.185547	-0.132141	-0.0973511	-0.0558472	-21.9727	21.0571	62.2559	0.100403	0.139771	0.202942	0.294495	-100.159	-80.0781	-60.0281	-39.978	-19.989	0	19.9585	40.0085	60.0586	80.0476	100.067
141.5	-0.185547	-0.132141	-0.0973511	-0.0561523	-21.9727	20.752	62.561	0.100403	0.139465	0.202942	0.294189	-100.128	-80.1086	-60.0586	-40.0391	-20.0195	0	19.9585	39.9475	60.0281	80.0781	100.098
141.6	-0.185547	-0.131836	-0.0973511	-0.0567627	-21.9727	20.4468	62.2559	0.100403	0.139465	0.203247	0.293579	-100.159	-80.1086	-60.0891	-40.0085	-19.989	30.5176	19.9585	40.0391	60.0281	80.0781	100.098
141.7	-0.185242	-0.131836	-0.0976562	-0.0570679	-21.9727	20.4468	61.9507	0.100403	0.139771	0.204163	0.293274	-100.128	-80.1392	-60.0281	-40.0391	-19.989	0	19.9585	40.0085	60.0586	80.0781	100.067
141.8	-0.185242	-0.131836	-0.0973511	-0.0570679	-21.9727	20.4468	61.6455	0.100403	0.140686	0.205383	0.292664	-100.159	-80.1086	-60.0586	-40.0391	-19.9585	61.0352	19.989	40.0085	60.0586	80.0476	100.098
141.9	-0.184937	-0.131836	-0.0970459	-0.057373	-21.9727	20.752	61.0352	0.101013	0.141296	0.205688	0.292053	-100.098	-80.1086	-60.0891	-40.0391	-19.989	-30.5176	19.989	40.0085	60.0281	80.0476	100.159
142	-0.184937	-0.131836	-0.0970459	-0.0570679	-21.9727	20.752	61.0352	0.101013	0.141907	0.205383	0.291443	-100.159	-80.0781	-60.0281	-40.0696	-19.9585	0	19.989	40.0085	60.0586	80.0781	100.098
142.1	-0.185242	-0.131531	-0.0973511	-0.0567627	-22.2778	20.752	60.73	0.101318	0.141296	0.204468	0.290833	-100.159	-80.0476	-60.0586	-40.1001	-19.9585	0	19.928	40.0085	60.0586	80.0781	100.067
142.2	-0.185852	-0.131226	-0.0976562	-0.0564575	-22.2778	20.752	60.4248	0.101318	0.140686	0.203857	0.290222	-100.159	-80.1086	-60.0281	-40.0391	-19.989	61.0352	19.9585	40.0085	60.0281	80.0781	100.037
142.3	-0.186462	-0.13092	-0.0976562	-0.0561523	-22.2778	20.4468	60.4248	0.101013	0.140076	0.203247	0.289612	-100.128	-80.1086	-60.0891	-40.0696	-20.05	0	19.928	39.9475	59.9976	80.0781	100.067
142.4	-0.186768	-0.13031	-0.0976562	-0.0561523	-22.2778	20.4468	60.4248	0.100708	0.140076	0.203552	0.289307	-100.159	-80.1086	-59.9976	-39.978	-20.0195	30.5176	19.989	39.9475	59.9976	80.1086	100.098
142.5	-0.186462	-0.1297	-0.0976562	-0.0558472	-21.9727	20.4468	60.1196	0.100403	0.140076	0.203857	0.289001	-100.128	-80.1086	-60.0281	-40.0391	-19.989	0	19.989	40.0085	59.9976	80.0781	100.067
142.6	-0.185547	-0.1297	-0.0979614	-0.0558472	-22.2778	20.4468	60.1196	0.100098	0.140686	0.204163	0.289001	-100.159	-80.1086	-60.0586	-40.0391	-19.989	-30.5176	19.989	40.0085	60.0281	80.0781	100.098
142.7	-0.184937	-0.129395	-0.0982666	-0.0558472	-21.9727	20.4468	60.1196	0.100098	0.140686	0.204773	0.289307	-100.159	-80.0781	-60.0586	-40.0085	-19.9585	0	19.989	39.978	60.0281	80.0781	100.098
142.8	-0.184326	-0.129089	-0.0985718	-0.0558472	-21.6675	20.1416	60.4248	0.100403	0.140686	0.205383	0.289612	-100.159	-80.1086	-60.0281	-40.0391	-20.0195	0	19.928	40.0696	60.0281	80.1086	100.067
142.9	-0.184326	-0.129089	-0.098877	-0.0558472	-21.3623	19.8364	60.4248	0.100403	0.140686	0.205688	0.289917	-100.189	-80.0781	-60.0281	-40.0391	-19.9585	0	19.9585	40.0085	60.0281	80.0781	100.037
143	-0.184631	-0.128784	-0.0985718	-0.0552368	-21.3623	19.5313	60.73	0.100098	0.140686	0.205688	0.289917	-100.22	-80.1086	-59.9976	-40.0391	-20.0195	30.5176	19.9585	40.0085	60.0281	80.0476	100.067
143.1	-0.184937	-0.128479	-0.0979614	-0.0549316	-21.3623	19.5313	61.0352	0.0997925	0.140686	0.205688	0.289917	-100.189	-80.0476	-59.9976	-40.0085	-20.0195	30.5176	19.9585	39.978	60.0891	80.0781	100.098
143.2	-0.184937	-0.128479	-0.0973511	-0.0543213	-21.6675	19.5313	61.0352	0.0994873	0.140381	0.205383	0.289612	-100.159	-80.0781	-60.0586	-40.0085	-20.05	61.0352	19.928	40.0391	59.9976	80.0781	100.098
143.3	-0.185242	-0.128784	-0.0967407	-0.0543213	-21.6675	19.8364	61.0352	0.098877	0.140381	0.205383	0.289612	-100.159	-80.1086	-60.0586	-39.978	-19.989	61.0352	19.9585	39.978	59.967	80.0781	100.098
143.4	-0.184937	-0.128784	-0.0964355	-0.0543213	-21.3623	20.1416	61.3403	0.0982666	0.139771	0.204773	0.289307	-100.159	-80.0781	-60.0891	-39.9475	-19.989	30.5176	19.9585	40.0085	59.9976	80.0781	100.098
143.5	-0.184937	-0.128479	-0.0964355	-0.0546265	-21.3623	20.1416	61.6455	0.0982666	0.13916	0.204468	0.289307	-100.159	-80.0781	-60.0586	-40.0085	-19.989	30.5176	19.989	39.978	60.0281	80.0476	100.037
143.6	-0.184937	-0.128479	-0.0964355	-0.0549316	-21.0571	20.1416	61.9507	0.0982666	0.13855	0.204468	0.289001	-100.159	-80.1086	-60.0586	-40.0085	-19.9585	30.5176	19.9585	40.0391	60.0281	80.0781	100.098
143.7	-0.184631	-0.127869	-0.0961304	-0.0546265	-20.752	19.8364	62.2559	0.0985718	0.137939	0.204773	0.288696	-100.22	-80.0476	-60.0281	-40.0391	-19.989	30.5176	19.989	40.0085	60.0281	80.1086	100.098
143.8	-0.184021	-0.127563	-0.0964355	-0.0546265	-20.752	19.8364	62.2559	0.098877	0.137939	0.205078	0.288391	-100.159	-80.0476	-60.0281	-40.0391	-19.9585	30.5176	19.9585	40.0391	60.0586	80.0476	100.067
143.9	-0.183411	-0.127258	-0.0967407	-0.0546265	-20.752	19.8364	62.2559	0.098877	0.138245	0.205078	0.288696	-100.159	-80.0781	-60.0891	-40.0391	-19.989	30.5176	19.928	40.0085	59.9976	80.0171	100.067
144	-0.183105	-0.126953	-0.0973511	-0.0549316	-21.0571	20.1416	62.2559	0.098877	0.138245	0.205383	0.288696	-100.159	-80.0781	-60.0586	-40.0391	-20.05	61.0352	19.8975	39.978	59.9976	80.0781	100.067
144.1	-0.1828	-0.126953	-0.0979614	-0.0552368	-21.0571	20.1416	61.6455	0.098877	0.13855	0.205078	0.289001	-100.159	-80.0781	-60.0891	-39.978	-20.05	30.5176	19.9585	39.9475	59.9976	80.0476	100.098
144.2	-0.183105	-0.127258	-0.0985718	-0.0552368	-21.3623	19.8364	61.0352	0.098877	0.13855	0.205078	0.289307	-100.189	-80.1697	-60.0281	-39.978	-20.0195	30.5176	19.9585	39.978	60.0281	80.1086	100.098
144.3	-0.183411	-0.127563	-0.098877	-0.0549316	-21.3623	19.5313	60.73	0.0985718	0.138245	0.205078	0.289917	-100.159	-80.0781	-60.0586	-40.0085	-20.0195	0	19.989	40.0696	60.0281	80.0781	100.128
144.4	-0.183716	-0.127869	-0.0991821	-0.0546265	-21.6675	19.5313	60.73	0.0985718	0.137939	0.205078	0.290222	-100.159	-80.0781	-60.0891	-40.0391	-20.0195	0	19.989	39.978	60.0281	80.1086	100.098
144.5	-0.184326	-0.128479	-0.098877	-0.0543213	-21.6675	19.5313	61.0352	0.0982666	0.137634	0.204773	0.290527	-100.189	-80.0781	-60.0586	-40.0696	-19.989	0	19.9585	40.0085	60.0586	80.1086	100.067
144.6	-0.184326	-0.128479	-0.0982666	-0.0546265	-21.3623	19.8364	61.3403	0.0979614	0.137634	0.204773	0.290833	-100.128	-80.0781	-60.0281	-40.0391	-19.989	0	19.989	39.978	60.0281	80.0476	100.067
144.7	-0.184631	-0.128784	-0.0973511	-0.0549316	-20.752	20.1416	61.6455	0.0973511	0.137634	0.205078	0.290527	-100.159	-80.0781	-60.0586	-40.0391	-20.0195	0	19.8975	40.0085	60.0586	80.0476	100.067
144.8	-0.184631	-0.128479	-0.0967407	-0.0552368	-20.4468	20.1416	62.2559	0.0970459	0.137329	0.205078	0.290222	-100.159	-80.0781	-60.0281	-40.0391	-20.0195	61.0352	19.928	39.978	60.0586	80.0781	100.098
144.9	-0.184937	-0.128479	-0.0964355	-0.0549316	-20.4468	20.1416	62.8662	0.0970459	0.136719	0.205078	0.289307	-100.189	-80.0781	-60.0586	-40.0085	-19.989	61.0352	19.989	40.0085	60.0281	80.0781	100.067
145	-0.185242	-0.128174	-0.0961304	-0.0546265	-20.752	20.1416	63.4766	0.0970459	0.136414	0.205383	0.288391	-100.128	-80.1392	-60.0891	-40.0085	-20.0195	30.5176	19.9585	39.978	60.0281	80.0476	100.098
145.1	-0.184937	-0.128174	-0.0961304	-0.0546265	-20.752	19.8364	63.7817	0.0973511	0.136108	0.205383	0.287781	-100.128	-80.0476	-60.0586	-40.0696	-20.0195	-61.0352	20.0195	39.978	60.0281	80.0781	100.098
145.2	-0.184631	-0.127869	-0.0961304	-0.0549316	-20.752	19.5313	64.0869	0.0973511	0.136108	0.205078	0.28717	-100.128	-80.0781	-60.0281	-40.0391	-19.989	30.5176	19.989	39.978	60.0586	80.0781	100.098
145.3	-0.184021	-0.128174	-0.0961304	-0.055542	-20.4468	19.5313	63.4766	0.0976562	0.135803	0.204468	0.28656	-100.128	-80.1086	-60.0891	-40.0391	-19.989	30.5176	19.9585	39.9475	60.0281	80.0781	100.098
145.4	-0.183716	-0.128479	-0.0961304	-0.0558472	-20.1416	19.5313	63.1714	0.0976562	0.135803	0.204163	0.286255	-100.128	-80.0781	-60.0891	-40.0391	-20.0195	0	19.989	40.0085	60.0586	80.0476	100.098
145.5	-0.183716	-0.129089	-0.0958252	-0.0561523	-19.5313	19.5313	63.1714	0.0973511	0.135803	0.203552	0.285645	-100.159	-80.1086	-60.0586	-40.0696	-20.0195	30.5176	19.989	40.0085	60.0891	80.0476	100.037
145.6	-0.183716	-0.1297	-0.09552	-0.0561523	-19.5313	19.8364	62.8662	0.0970459	0.135498	0.203247	0.285034	-100.128	-80.1086	-60.0586	-40.0696	-20.0195	-30.5176	19.989	40.0085	60.0891	80.0476	100.098
145.7	-0.183411	-0.1297	-0.0952148	-0.0558472	-19.5313	20.1416	62.8662	0.0967407	0.135193	0.202942	0.284729	-100.128	-80.0781	-60.0281	-40.0085	-20.0195	30.5176	19.989	40.0085	60.0586	80.0476	100.159
145.8	-0.183105	-0.1297	-0.0946045	-0.055542	-19.5313	20.752	63.1714	0.0967407	0.135193	0.203247	0.284424	-100.128	-80.1392	-60.0891	-40.0085	-20.05	30.5176	19.9585	39.9475	60.0281	80.0476	100.128
145.9	-0.183105	-0.129395	-0.0942993	-0.0552368	-19.8364	21.3623	63.7817	0.0967407	0.135498	0.203247	0.284119	-100.128	-80.1086	-60.0891	-40.0391	-20.0195	0	19.928	40.0085	60.0281	80.0781	100.128
146	-0.1828	-0.1297	-0.0939941	-0.0549316	-20.1416	21.0571	64.0869	0.0964355	0.135498	0.202942	0.283813	-100.098	-80.1086	-60.0586	-40.0391	-20.0195	-30.5176	19.989	40.0391	60.0281	80.0476	100.128
146.1	-0.183105	-0.130005	-0.0939941	-0.0546265	-20.4468	20.752	64.3921	0.0964355	0.135498	0.202637	0.284119	-100.128	-80.0781	-60.0586	-40.0696	-19.989	-30.5176	19.989	40.0085	59.9976	80.1086	100.098
146.2	-0.183716	-0.130615	-0.0946045	-0.0549316	-20.752	20.4468	63.7817	0.0961304	0.134583	0.202026	0.284119	-100.128	-80.1086	-60.0891	-40.0696	-19.989	0	19.9585	40.0391	60.0586	80.0781	100.067
146.3	-0.183716	-0.130615	-0.0949097	-0.0549316	-20.752	20.1416	63.1714	0.0958252	0.133972	0.201416	0.284119	-100.128	-80.1086	-60.0586	-40.0696	-19.989	0	19.989	40.0085	60.0891	80.0476	100.037
146.4	-0.183105	-0.13031	-0.0946045	-0.0549316	-20.4468	20.4468	63.1714	0.0958252	0.134277	0.201721	0.284424	-100.128	-80.1086	-60.0586	-40.1001	-19.989	-30.5176	20.0195	40.0696	60.0891	80.0781	100.098
146.5	-0.182495	-0.130005	-0.0946045	-0.0546265	-20.4468	20.752	63.4766	0.0967407	0.134888	0.202026	0.284729	-100.128	-80.1086	-60.0586	-40.0696	-20.0195	0	19.9585	40.0085	60.0586	80.0476	100.098
146.6	-0.18219	-0.1297	-0.0946045	-0.0546265	-20.752	20.752	63.7817	0.0970459	0.135498	0.202026	0.284729	-100.128	-80.1086	-60.0281	-40.0391	-20.05	0	19.9585	40.0085	60.0586	80.0781	100.098
146.7	-0.18219	-0.129089	-0.0946045	-0.0552368	-21.0571	20.4468	64.0869	0.0970459	0.135498	0.201416	0.285034	-100.098	-80.0781	-60.0891	-40.0696	-20.05	0	19.9585	40.0391	60.0281	80.0781	100.128
146.8	-0.181885	-0.128784	-0.0942993	-0.055542	-21.3623	20.752	64.3921	0.0970459	0.134888	0.201111	0.285034	-100.098	-80.1392	-60.0586	-40.0696	-19.989	-30.5176	20.0195	40.0085	59.9976	80.0781	100.128
146.9	-0.18158	-0.128784	-0.0939941	-0.055542	-21.6675	20.752	65.0024	0.0970459	0.134583	0.200195	0.285339	-100.159	-80.1392	-60.0891	-40.0696	-19.989	30.5176	20.05	40.0696	59.9976	80.0781	100.067
147	-0.18158	-0.129089	-0.093689	-0.0552368	-21.6675	20.752	65.3076	0.0970459	0.133972	0.199585	0.285034	-100.128	-80.1086	-60.0891	-40.0391	-19.989	-30.5176	20.0195	40.0696	60.0586	80.0781	100.067
147.1	-0.181885	-0.129395	-0.0933838	-0.0543213	-21.3623	20.752	65.3076	0.0970459	0.133667	0.199585	0.284119	-100.159	-80.0781	-60.0586	-40.1001	-20.0195	-30.5176	20.0195	40.0696	60.1196	80.0781	100.098
147.2	-0.181885	-0.130005	-0.0933838	-0.0540161	-21.3623	20.752	65.0024	0.0967407	0.133362	0.199585	0.282898	-100.159	-80.0781	-60.0586	-40.0696	-20.0195	-30.5176	19.989	40.0085	60.1196	80.0476	100.098
147.3	-0.181885	-0.13031	-0.0933838	-0.0537109	-21.0571	20.752	65.3076	0.0967407	0.133667	0.19989	0.281982	-100.128	-80.1086	-60.0586	-40.0696	-20.05	0	19.9585	40.0391	60.0891	80.0476	100.098
147.4	-0.18158	-0.130615	-0.0933838	-0.0537109	-21.0571	21.0571	65.3076	0.0967407	0.133972	0.200195	0.281067	-100.098	-80.0781	-60.0891	-40.0391	-20.0806	-30.5176	19.989	40.0391	60.0586	80.0476	100.128
147.5	-0.181274	-0.130615	-0.0933838	-0.0537109	-21.0571	20.752	65.3076	0.0967407	0.134583	0.200806	0.280457	-100.128	-80.1392	-60.0586	-40.1001	-20.05	0	20.0195	39.978	59.9976	80.0476	100.098
147.6	-0.181274	-0.130615	-0.093689	-0.0537109	-20.752	20.752	65.0024	0.0970459	0.135193	0.201111	0.279846	-100.067	-80.0781	-60.0891	-40.0696	-20.0195	30.5176	19.989	40.0391	60.0281	80.0781	100.128
147.7	-0.180969	-0.13031	-0.0942993	-0.0534058	-20.4468	21.0571	65.0024	0.0973511	0.134888	0.201416	0.278931	-100.128	-80.1086	-60.0891	-40.0391	-20.0195	-30.5176	20.05	40.0085	60.0281	80.1086	100.098
147.8	-0.180969	-0.130005	-0.0946045	-0.0534058	-20.1416	21.0571	65.0024	0.0973511	0.134583	0.201416	0.27832	-100.128	-80.1392	-60.1196	-40.0391	-20.0195	-30.5176	20.0195	40.0391	60.0281	80.0476	100.098
147.9	-0.180664	-0.130005	-0.0949097	-0.0534058	-20.4468	20.752	65.0024	0.0970459	0.134277	0.201721	0.278015	-100.128	-80.0781	-60.0891	-40.0391	-20.0195	0	20.0195	40.0696	60.0586	80.0781	100.128
148	-0.180664	-0.129395	-0.0949097	-0.0537109	-20.4468	20.752	65.3076	0.0967407	0.134277	0.202026	0.278015	-100.128	-80.0781	-60.0586	-40.0696	-20.05	-30.5176	20.0195	40.0391	60.0281	80.0171	100.128
148.1	-0.180664	-0.129089	-0.0946045	-0.0537109	-20.4468	20.4468	65.3076	0.0967407	0.134277	0.202942	0.278015	-100.128	-80.0781	-60.0891	-40.0696	-20.05	0	19.9585	40.0085	60.0586	80.0476	100.098
148.2	-0.180664	-0.128479	-0.0946045	-0.0537109	-20.4468	20.1416	65.0024	0.0964355	0.133972	0.203857	0.278015	-100.128	-80.0781	-60.0586	-40.1001	-20.0806	0	19.989	40.0391	60.0891	80.0476	100.128
148.3	-0.180664	-0.127563	-0.0946045	-0.0537109	-20.4468	20.1416	64.6973	0.0961304	0.133362	0.205078	0.27832	-100.128	-80.1392	-60.1196	-40.0696	-20.05	0	20.0195	40.0391	60.0281	80.0476	100.128
148.4	-0.180359	-0.126953	-0.0949097	-0.0537109	-20.752	20.1416	64.3921	0.0961304	0.133057	0.205688	0.278625	-100.098	-80.0476	-60.1196	-40.0696	-20.0195	0	19.989	39.978	60.0586	80.0476	100.098
148.5	-0.180054	-0.126648	-0.0952148	-0.0540161	-21.0571	20.1416	64.3921	0.0958252	0.133667	0.205688	0.278625	-100.159	-80.0781	-60.1196	-40.0391	-20.0195	-30.5176	20.05	40.0696	60.0586	80.0476	100.159
148.6	-0.179749	-0.126648	-0.09552	-0.0543213	-21.0571	20.1416	64.6973	0.0961304	0.134277	0.206299	0.278625	-100.128	-80.0781	-60.1196	-40.0391	-19.989	0	19.989	40.0391	60.0586	80.0781	100.128
148.7	-0.179138	-0.126343	-0.09552	-0.0543213	-21.3623	20.4468	65.0024	0.0961304	0.134888	0.206604	0.27832	-100.128	-80.0781	-60.1196	-40.0696	-20.0195	-61.0352	19.989	40.0085	60.1196	80.0781	100.128
148.8	-0.178528	-0.126343	-0.0952148	-0.0540161	-21.3623	21.0571	64.6973	0.0961304	0.135193	0.207214	0.27832	-100.098	-80.1086	-60.0586	-40.0696	-20.0195	-30.5176	20.0195	40.0391	60.0586	80.0476	100.098
148.9	-0.178528	-0.126343	-0.0952148	-0.0537109	-21.0571	21.0571	64.6973	0.0964355	0.134583	0.207214	0.27832	-100.128	-80.0781	-60.0281	-40.0696	-20.05	0	20.0195	40.0085	60.0891	80.0171	100.098
149	-0.178223	-0.126343	-0.0952148	-0.0534058	-20.752	21.0571	64.3921	0.0967407	0.134583	0.206909	0.278015	-100.128	-80.0781	-60.1196	-40.1306	-20.0806	0	19.989	40.0391	60.0586	80.0171	100.128
149.1	-0.177917	-0.126648	-0.0949097	-0.0534058	-20.752	20.752	64.3921	0.0970459	0.134583	0.205994	0.278015	-100.128	-80.0781	-60.1196	-40.0696	-20.0195	30.5176	19.9585	40.0085	60.0891	80.0476	100.128
149.2	-0.177917	-0.126953	-0.0942993	-0.0537109	-20.4468	20.4468	64.0869	0.0967407	0.134583	0.205383	0.277405	-100.067	-80.1392	-60.1196	-40.0696	-20.1111	0	19.989	40.0391	60.0586	80.0476	100.128
149.3	-0.177307	-0.126953	-0.093689	-0.0537109	-20.4468	20.4468	63.7817	0.0964355	0.134277	0.205078	0.276794	-100.098	-80.0781	-60.1196	-40.0696	-20.05	0	19.989	40.0085	60.0586	80.0476	100.189
149.4	-0.177002	-0.127258	-0.093689	-0.0537109	-20.4468	20.4468	63.4766	0.0958252	0.133972	0.204773	0.276794	-100.098	-80.1392	-60.0891	-40.0696	-20.0195	0	20.0195	40.0391	60.0891	80.0781	100.128
149.5	-0.176697	-0.127563	-0.0933838	-0.0540161	-20.4468	20.4468	62.8662	0.09552	0.133972	0.204773	0.2771	-100.098	-80.1086	-60.1196	-40.0391	-20.0195	-61.0352	20.0195	40.0696	60.0891	80.0781	100.128
149.6	-0.176392	-0.127869	-0.0930786	-0.0537109	-20.1416	20.4468	62.8662	0.09552	0.134277	0.205078	0.27771	-100.128	-80.0781	-60.0891	-40.1001	-20.0195	-61.0352	20.0195	40.0696	60.0891	80.1392	100.128
149.7	-0.176392	-0.128479	-0.0930786	-0.0537109	-20.1416	20.4468	63.1714	0.09552	0.134583	0.205383	0.27832	-100.098	-80.0781	-60.1196	-40.1001	-20.0195	-30.5176	19.989	40.0696	60.0891	80.0476	100.128
149.8	-0.176392	-0.128784	-0.0927734	-0.0534058	-20.1416	20.4468	63.7817	0.0958252	0.134277	0.205078	0.278625	-100.098	-80.1392	-60.0891	-40.1001	-20.0195	-30.5176	19.989	40.0085	60.0891	80.0171	100.128
149.9	-0.176086	-0.129089	-0.0927734	-0.0534058	-20.1416	20.1416	64.3921	0.0958252	0.134277	0.204773	0.278931	-100.098	-80.0781	-60.0891	-40.1001	-20.0195	-30.5176	19.989	40.0391	60.0586	79.9866	100.128
150	-0.175781	-0.129395	-0.0927734	-0.0534058	-20.4468	20.1416	64.3921	0.0958252	0.133972	0.204163	0.278931	-100.128	-80.1392	-60.0891	-40.1001	-20.05	0	19.989	40.0696	60.0891	80.0171	100.098
150.1	-0.175781	-0.130005	-0.0930786	-0.0534058	-20.1416	20.1416	64.3921	0.0958252	0.133667	0.204163	0.278931	-100.098	-80.1086	-60.1501	-40.0696	-20.05	0	19.9585	40.0391	60.0891	80.0476	100.128
150.2	-0.176086	-0.130615	-0.0933838	-0.0537109	-19.8364	20.4468	64.3921	0.0952148	0.133667	0.203857	0.27832	-100.037	-80.1697	-60.1196	-40.0085	-20.05	-61.0352	19.989	40.0391	60.0586	80.0476	100.128
150.3	-0.176086	-0.131226	-0.093689	-0.0540161	-19.8364	20.1416	64.3921	0.0949097	0.133362	0.203552	0.278015	-100.067	-80.1086	-60.0891	-40.0696	-20.0195	-30.5176	20.0195	40.0696	60.0891	80.0476	100.128
150.4	-0.176392	-0.131531	-0.093689	-0.0546265	-20.1416	19.8364	64.3921	0.0946045	0.133362	0.202942	0.27771	-100.098	-80.0781	-60.0891	-40.0696	-19.989	-61.0352	20.0195	40.0391	60.0281	80.0781	100.159
150.5	-0.176392	-0.131531	-0.093689	-0.0546265	-20.752	19.8364	64.3921	0.0946045	0.133362	0.202332	0.27771	-100.098	-80.0781	-60.0891	-40.1001	-20.05	-61.0352	20.0195	40.0696	60.0586	80.0781	100.098
150.6	-0.176086	-0.131836	-0.0939941	-0.0549316	-21.3623	20.1416	64.6973	0.0946045	0.133362	0.202026	0.277405	-100.128	-80.1086	-60.0891	-40.0696	-20.0195	-30.5176	19.9585	40.0696	60.0891	80.0171	100.098
150.7	-0.175781	-0.131531	-0.0939941	-0.0546265	-21.9727	20.4468	64.6973	0.0939941	0.133362	0.202026	0.2771	-100.128	-80.1086	-60.0891	-40.1001	-20.0806	-91.5527	19.989	40.0391	60.0586	80.0476	100.098
150.8	-0.175171	-0.131226	-0.093689	-0.0543213	-22.2778	20.752	64.3921	0.0939941	0.133667	0.202332	0.2771	-100.128	-80.1392	-60.0586	-40.0696	-20.0195	-30.5176	19.989	40.0391	60.0891	80.0476	100.098
150.9	-0.174561	-0.130615	-0.093689	-0.0543213	-22.2778	20.752	64.0869	0.0939941	0.134277	0.202332	0.277405	-100.098	-80.1086	-60.0891	-40.1001	-20.05	-61.0352	20.0195	40.0696	60.0586	80.0171	100.067
151	-0.174561	-0.130005	-0.093689	-0.0543213	-21.9727	20.4468	64.0869	0.0939941	0.134583	0.202026	0.27771	-100.098	-80.0781	-60.1196	-40.1001	-20.0806	-30.5176	19.989	40.0696	60.0586	80.0476	100.128
151.1	-0.174866	-0.129395	-0.093689	-0.0543213	-21.3623	20.1416	64.0869	0.0942993	0.134888	0.202026	0.27771	-100.037	-80.0781	-60.1196	-40.0696	-19.989	-30.5176	19.989	40.0391	60.0586	80.0476	100.128
151.2	-0.175171	-0.129089	-0.093689	-0.0546265	-20.752	20.1416	64.0869	0.0946045	0.135193	0.201721	0.277405	-100.098	-80.1086	-60.0891	-40.0696	-20.0195	-61.0352	19.989	40.0696	60.0586	80.0476	100.128
151.3	-0.175476	-0.128784	-0.0933838	-0.0549316	-20.1416	20.4468	64.0869	0.0946045	0.135193	0.201721	0.277405	-100.098	-80.0781	-60.0586	-40.0696	-19.989	-91.5527	20.0195	40.0696	60.0586	80.0476	100.098
151.4	-0.175781	-0.128479	-0.0930786	-0.0546265	-19.8364	20.752	64.0869	0.0949097	0.135193	0.202026	0.277405	-100.128	-80.0476	-60.0586	-40.1001	-19.989	-30.5176	19.989	40.0696	60.0891	80.0171	100.037
151.5	-0.176086	-0.128784	-0.0930786	-0.0546265	-19.5313	21.0571	63.7817	0.0949097	0.135498	0.202637	0.277405	-100.098	-80.0781	-60.0586	-40.1306	-20.05	0	19.989	40.0696	60.0891	80.0476	100.037
151.6	-0.176697	-0.129395	-0.0930786	-0.0546265	-20.1416	21.0571	63.7817	0.0949097	0.135803	0.202942	0.278015	-100.128	-80.1392	-60.0586	-40.0696	-20.0806	0	19.9585	40.0391	60.0586	80.0476	100.128
151.7	-0.176697	-0.129395	-0.0933838	-0.0549316	-20.752	20.752	63.7817	0.0949097	0.135803	0.202942	0.278625	-100.067	-80.1392	-60.1196	-40.0696	-20.0806	-30.5176	19.9585	40.0085	60.0586	79.9866	100.098
151.8	-0.177002	-0.129089	-0.0939941	-0.0546265	-21.0571	20.752	63.7817	0.0949097	0.136108	0.202637	0.279541	-100.098	-80.0781	-60.0891	-40.0391	-20.0195	0	19.9585	40.0391	60.0281	80.0476	100.098
151.9	-0.177002	-0.128479	-0.0946045	-0.0546265	-21.3623	20.4468	64.0869	0.0952148	0.136414	0.202026	0.280457	-100.128	-80.1086	-60.0281	-40.0696	-20.0195	0	19.989	40.0696	60.0281	80.0171	100.128
152	-0.177307	-0.127869	-0.0952148	-0.0543213	-20.752	20.4468	64.0869	0.0952148	0.136414	0.202026	0.281372	-100.128	-80.1086	-60.0891	-40.0696	-20.0195	-30.5176	20.0195	40.0696	60.0891	80.0781	100.128
152.1	-0.177307	-0.127258	-0.0958252	-0.0540161	-20.4468	20.4468	63.7817	0.0952148	0.136108	0.202026	0.281982	-100.098	-80.1086	-60.0891	-40.0696	-20.0195	-61.0352	19.989	40.1001	60.0586	80.0476	100.098
152.2	-0.177612	-0.126953	-0.0958252	-0.0540161	-19.8364	20.4468	63.4766	0.09552	0.135803	0.202026	0.281677	-100.128	-80.1697	-60.0891	-40.1001	-20.0195	-61.0352	19.989	40.0391	59.9976	80.0171	100.098
152.3	-0.177612	-0.126648	-0.0958252	-0.0537109	-19.5313	20.4468	63.7817	0.09552	0.135803	0.202332	0.281677	-100.128	-80.1086	-60.0891	-40.0696	-20.0195	-61.0352	19.989	40.0085	60.0281	79.9866	100.098
152.4	-0.177612	-0.126648	-0.0952148	-0.0537109	-19.5313	20.4468	64.0869	0.09552	0.136414	0.202332	0.281372	-100.098	-80.1086	-60.1196	-40.1001	-20.05	-30.5176	19.9585	40.0085	60.0586	80.0171	100.128
152.5	-0.177612	-0.126648	-0.0946045	-0.0537109	-19.2261	20.4468	64.6973	0.0952148	0.136719	0.202026	0.281372	-100.128	-80.0781	-60.0891	-40.1001	-20.05	-30.5176	19.989	40.0391	60.0891	80.0171	100.098
152.6	-0.177307	-0.126343	-0.0942993	-0.0540161	-19.2261	20.752	65.0024	0.0946045	0.136719	0.201721	0.281372	-100.128	-80.1086	-60.0891	-40.0391	-20.05	30.5176	20.0195	40.0391	60.0586	80.0171	100.128
152.7	-0.177307	-0.126038	-0.0942993	-0.0540161	-19.2261	20.752	65.3076	0.0942993	0.137024	0.201721	0.281067	-100.098	-80.1086	-60.1196	-40.0391	-20.05	30.5176	19.989	40.0391	60.0281	80.0781	100.128
152.8	-0.177002	-0.126038	-0.0939941	-0.0546265	-19.5313	20.4468	65.3076	0.0942993	0.137024	0.202332	0.280762	-100.098	-80.0781	-60.1196	-40.0696	-20.05	-61.0352	20.0195	40.0391	60.0586	80.0171	100.128
152.9	-0.176392	-0.126038	-0.0939941	-0.0549316	-19.5313	20.752	65.0024	0.0942993	0.136719	0.202942	0.280762	-100.128	-80.0781	-60.1196	-40.1001	-20.05	-61.0352	19.989	40.0391	60.0891	80.0476	100.098
153	-0.176086	-0.126343	-0.0939941	-0.0549316	-19.5313	20.752	64.6973	0.0946045	0.136719	0.203552	0.280762	-100.128	-80.0781	-60.0586	-40.1001	-20.05	-61.0352	19.9585	40.1001	60.0891	80.0476	100.128
153.1	-0.176086	-0.126648	-0.093689	-0.0549316	-19.8364	20.752	64.3921	0.0949097	0.136108	0.203857	0.280762	-100.128	-80.1086	-60.0586	-40.1001	-20.0806	0	19.989	40.0696	60.0586	80.0171	100.128
153.2	-0.176086	-0.126648	-0.0933838	-0.0549316	-19.8364	20.752	64.0869	0.0952148	0.135498	0.204468	0.280457	-100.128	-80.0781	-60.0891	-40.0696	-19.989	-30.5176	19.989	40.0391	60.0586	80.0476	100.159
153.3	-0.176392	-0.126343	-0.0930786	-0.0549316	-19.5313	20.752	64.0869	0.0952148	0.135193	0.205383	0.280457	-100.098	-80.1392	-60.0891	-40.0696	-20.05	30.5176	20.0195	39.978	60.0586	80.0171	100.159
153.4	-0.176697	-0.125732	-0.0930786	-0.0546265	-19.2261	20.752	63.7817	0.0952148	0.135193	0.206299	0.280457	-100.128	-80.0781	-60.1196	-40.0391	-20.0806	0	20.05	40.0085	60.0891	80.0171	100.159
153.5	-0.176697	-0.125122	-0.0933838	-0.0543213	-19.2261	21.0571	63.7817	0.0949097	0.135498	0.207214	0.280457	-100.098	-80.1392	-60.1196	-40.1001	-20.0195	0	19.989	40.0696	60.0891	80.0171	100.128
153.6	-0.177002	-0.125122	-0.093689	-0.0546265	-18.9209	21.0571	63.7817	0.0949097	0.136108	0.207825	0.280762	-100.098	-80.1697	-60.1196	-40.0696	-20.0195	-30.5176	20.0195	40.0696	60.0586	80.0476	100.098
153.7	-0.177612	-0.125122	-0.0939941	-0.0552368	-19.2261	21.0571	63.4766	0.0946045	0.136719	0.20874	0.280457	-100.098	-80.1086	-60.0891	-40.0391	-20.0195	-30.5176	19.989	40.0391	60.0586	80.0476	100.128
153.8	-0.178223	-0.125427	-0.0939941	-0.0558472	-19.5313	20.752	63.4766	0.0939941	0.136414	0.209351	0.279846	-100.098	-80.0476	-60.0281	-40.0696	-20.05	-30.5176	19.989	40.0391	60.0586	80.0476	100.098
153.9	-0.178833	-0.125732	-0.093689	-0.0558472	-19.8364	20.4468	63.4766	0.0933838	0.135803	0.209961	0.278931	-100.128	-80.0476	-60.0891	-40.0696	-20.05	-30.5176	20.0195	40.0085	60.0586	80.0781	100.098
154	-0.179443	-0.126038	-0.093689	-0.055542	-19.8364	20.4468	63.4766	0.0927734	0.135193	0.210571	0.27771	-100.067	-80.1086	-60.0891	-40.1306	-19.989	-30.5176	19.989	40.0696	60.0891	80.0476	100.067
154.1	-0.179749	-0.126343	-0.0939941	-0.055542	-19.8364	20.4468	63.1714	0.0930786	0.134583	0.210876	0.276794	-100.098	-80.1086	-60.0891	-40.0696	-20.0195	-30.5176	19.989	40.0391	60.0586	80.0171	100.128
154.2	-0.180359	-0.126343	-0.0939941	-0.0558472	-19.8364	20.752	63.4766	0.0933838	0.134277	0.211182	0.276489	-100.159	-80.0781	-60.1807	-40.0696	-20.05	30.5176	19.989	40.0391	60.0586	80.0476	100.098
154.3	-0.180054	-0.126343	-0.0939941	-0.0558472	-20.1416	20.4468	63.4766	0.0942993	0.134277	0.211182	0.276489	-100.128	-80.1392	-60.1196	-40.0391	-20.0195	0	19.989	40.0391	60.0281	80.0781	100.128
154.4	-0.179749	-0.126038	-0.0939941	-0.055542	-19.8364	20.752	63.4766	0.0949097	0.134583	0.211487	0.276489	-100.128	-80.1392	-60.0891	-40.0696	-20.0806	-61.0352	20.0195	40.0696	60.0586	80.0476	100.098
154.5	-0.180359	-0.126038	-0.0942993	-0.0558472	-19.8364	20.752	63.4766	0.0952148	0.134888	0.211792	0.2771	-100.128	-80.1392	-60.0891	-40.0391	-19.9585	-61.0352	19.989	40.0696	60.0281	80.0781	100.098
154.6	-0.180664	-0.126343	-0.0946045	-0.0561523	-20.1416	20.752	62.8662	0.0949097	0.134583	0.211792	0.277405	-100.128	-80.0781	-60.0891	-40.0391	-19.989	-30.5176	19.989	40.0391	60.0281	80.0781	100.128
154.7	-0.180969	-0.126648	-0.0942993	-0.0558472	-19.8364	20.752	62.561	0.0946045	0.133972	0.212097	0.27771	-100.098	-80.0781	-60.0586	-40.0696	-20.0195	0	20.0195	40.0391	60.0586	80.1086	100.098
154.8	-0.180969	-0.126953	-0.0939941	-0.055542	-19.5313	20.752	62.8662	0.0942993	0.133972	0.212097	0.278015	-100.128	-80.0781	-60.0281	-40.1001	-20.05	-30.5176	19.989	40.0391	60.0281	80.0781	100.006
154.9	-0.180664	-0.127563	-0.0939941	-0.0549316	-19.5313	21.0571	62.8662	0.0942993	0.133972	0.211792	0.278625	-100.159	-80.1086	-60.0586	-40.1306	-20.0195	0	19.989	40.0391	60.0586	79.9866	100.128
155	-0.180664	-0.127869	-0.0946045	-0.0549316	-19.5313	21.3623	62.8662	0.0939941	0.134277	0.211182	0.279236	-100.159	-80.0781	-60.0891	-40.0391	-20.0195	30.5176	19.989	39.978	60.0891	80.0781	100.067
155.1	-0.180969	-0.128174	-0.0949097	-0.0546265	-19.8364	21.0571	62.8662	0.0939941	0.134583	0.210876	0.279846	-100.128	-80.1086	-60.0891	-40.0391	-20.05	0	19.989	39.978	60.0586	80.0781	100.067
155.2	-0.181274	-0.128479	-0.09552	-0.0543213	-19.8364	20.752	62.8662	0.093689	0.134888	0.210266	0.280762	-100.128	-80.1392	-60.0891	-40.0696	-20.0195	0	19.9585	40.0391	60.0586	80.0781	100.128
155.3	-0.180969	-0.129089	-0.0958252	-0.0540161	-20.1416	20.752	62.8662	0.093689	0.135193	0.209656	0.281372	-100.159	-80.1086	-60.0891	-40.0085	-19.989	0	20.0195	40.0696	60.0586	80.0781	100.128
155.4	-0.180969	-0.129395	-0.0961304	-0.0540161	-20.4468	20.4468	63.4766	0.093689	0.135498	0.209656	0.281372	-100.098	-80.1086	-60.0586	-40.0391	-19.9585	0	20.0195	40.0391	60.0586	80.0781	100.128
155.5	-0.180664	-0.129395	-0.0961304	-0.0537109	-20.1416	20.4468	63.7817	0.0933838	0.135803	0.209656	0.281372	-100.128	-80.0781	-60.0281	-40.1001	-20.0195	-30.5176	20.0195	40.0391	60.0281	80.0781	100.128
155.6	-0.180359	-0.1297	-0.0964355	-0.0537109	-19.5313	20.4468	63.7817	0.0930786	0.136108	0.209961	0.281372	-100.128	-80.0171	-60.0891	-40.1001	-19.989	-30.5176	20.0195	40.0085	60.0586	80.1086	100.098
155.7	-0.179749	-0.1297	-0.0964355	-0.0537109	-19.2261	20.4468	63.7817	0.0927734	0.135803	0.209961	0.281372	-100.128	-80.0781	-60.0586	-40.0696	-20.0195	0	20.0195	40.0391	60.0891	80.0781	100.098
155.8	-0.179749	-0.1297	-0.0967407	-0.0534058	-18.9209	20.4468	63.7817	0.0924683	0.135803	0.209961	0.281677	-100.159	-80.0781	-60.0891	-40.0696	-20.05	30.5176	19.989	39.978	60.0586	80.0476	100.067
155.9	-0.179443	-0.1297	-0.0967407	-0.0534058	-18.9209	20.4468	64.0869	0.0924683	0.135498	0.209961	0.281677	-100.159	-80.0781	-60.1196	-40.0696	-20.0195	0	19.9585	40.0391	60.0891	80.0781	100.098
156	-0.179138	-0.1297	-0.0967407	-0.0534058	-19.2261	20.4468	64.3921	0.0924683	0.135803	0.209351	0.281982	-100.098	-80.1392	-60.0586	-40.0391	-20.0806	0	20.0195	40.0696	60.0891	80.0781	100.098
156.1	-0.178528	-0.129395	-0.0967407	-0.0534058	-19.8364	20.752	64.6973	0.0924683	0.136108	0.209045	0.282593	-100.159	-80.1086	-60.0891	-40.0696	-20.0195	30.5176	19.989	40.0085	60.0281	80.0781	100.128
156.2	-0.177917	-0.129395	-0.0967407	-0.0537109	-20.1416	20.752	64.6973	0.0927734	0.136108	0.208435	0.283203	-100.098	-80.0781	-60.0586	-40.0696	-20.0195	-30.5176	20.0195	40.0391	60.0891	80.0476	100.128
156.3	-0.177002	-0.1297	-0.0964355	-0.0537109	-19.8364	20.752	64.3921	0.0930786	0.136108	0.207825	0.283813	-100.128	-80.0781	-60.0586	-40.0391	-20.0195	0	19.989	40.0085	60.0281	80.0781	100.098
156.4	-0.176697	-0.1297	-0.0964355	-0.0540161	-19.8364	21.0571	64.0869	0.0933838	0.135803	0.20752	0.284119	-100.189	-80.0171	-60.0891	-40.0391	-19.989	0	19.989	40.0696	60.0281	80.0171	100.098
156.5	-0.176697	-0.1297	-0.0961304	-0.0540161	-19.8364	21.3623	63.1714	0.0939941	0.135193	0.207214	0.284119	-100.128	-80.0781	-60.0891	-40.0696	-19.989	0	19.989	40.0391	60.0586	80.0781	100.067
156.6	-0.176697	-0.1297	-0.0958252	-0.0543213	-19.8364	21.6675	62.8662	0.0942993	0.134583	0.207214	0.284119	-100.159	-80.0781	-60.0586	-40.0696	-20.0806	30.5176	19.989	39.9475	60.0281	80.0781	100.128
156.7	-0.176392	-0.129089	-0.09552	-0.0543213	-19.8364	21.9727	62.561	0.0946045	0.134277	0.207214	0.283508	-100.189	-80.0781	-60.0891	-40.0696	-20.0195	0	19.9585	39.978	60.0586	80.0781	100.098
156.8	-0.176086	-0.128784	-0.09552	-0.0543213	-19.8364	21.9727	62.561	0.0942993	0.133972	0.20752	0.283508	-100.128	-80.1086	-60.0891	-40.0391	-20.0195	0	19.9585	40.0085	60.0586	80.0781	100.098
156.9	-0.175781	-0.128479	-0.0952148	-0.0543213	-19.8364	21.3623	62.561	0.0942993	0.134277	0.20752	0.283508	-100.128	-80.0781	-60.0891	-40.0391	-20.0195	0	19.9585	39.978	60.0281	80.0171	100.128
157	-0.175476	-0.128479	-0.0949097	-0.0543213	-20.1416	20.752	62.2559	0.0942993	0.134583	0.20752	0.283813	-100.128	-80.1086	-60.0586	-40.0085	-20.0195	30.5176	19.989	40.0391	60.0586	80.0476	100.128
157.1	-0.175171	-0.128479	-0.0946045	-0.0549316	-20.4468	20.4468	62.2559	0.0939941	0.134888	0.20752	0.283508	-100.098	-80.0781	-60.0586	-39.978	-20.0195	0	20.0195	40.0085	60.0281	80.0476	100.128
157.2	-0.174866	-0.128479	-0.0942993	-0.0549316	-20.1416	20.4468	62.561	0.093689	0.135193	0.207214	0.283203	-100.128	-80.1086	-60.0891	-40.0391	-19.9585	0	19.9585	40.0391	60.0586	80.0781	100.098
157.3	-0.174866	-0.128479	-0.0942993	-0.0549316	-19.8364	20.752	62.561	0.0933838	0.135498	0.206909	0.282898	-100.159	-80.0476	-60.1196	-40.0085	-19.9585	30.5176	19.9585	39.978	60.0281	80.0781	100.098
157.4	-0.174561	-0.128479	-0.0946045	-0.0549316	-19.8364	21.3623	62.2559	0.093689	0.135803	0.206604	0.282593	-100.159	-80.0781	-60.0891	-40.0696	-19.9585	30.5176	19.989	39.978	60.0586	80.0781	100.098
157.5	-0.174561	-0.128784	-0.0949097	-0.0549316	-20.1416	21.6675	62.2559	0.093689	0.135803	0.205994	0.282593	-100.159	-80.1392	-60.0891	-40.0391	-20.0195	30.5176	19.928	40.0085	60.0586	80.1086	100.098
157.6	-0.174255	-0.128784	-0.0952148	-0.0552368	-20.4468	21.6675	62.561	0.093689	0.136108	0.205383	0.282593	-100.189	-80.0781	-60.0891	-40.0696	-20.0195	0	19.928	39.978	60.0586	80.0476	100.128
157.7	-0.17395	-0.129089	-0.0958252	-0.055542	-21.0571	21.6675	63.1714	0.0939941	0.136414	0.205078	0.282288	-100.159	-80.0781	-60.1196	-40.0391	-19.989	-30.5176	19.928	40.0085	60.0586	80.0781	100.128
157.8	-0.173645	-0.1297	-0.0961304	-0.0558472	-21.6675	21.3623	63.7817	0.0942993	0.137024	0.204773	0.282288	-100.159	-80.0781	-60.0891	-40.0391	-19.989	0	19.9585	39.978	60.0281	80.0476	100.098
157.9	-0.17334	-0.130005	-0.0961304	-0.0561523	-21.9727	21.3623	64.0869	0.0946045	0.137329	0.204773	0.281982	-100.159	-80.1086	-60.0891	-40.0391	-19.9585	0	20.0195	39.978	60.0586	80.0476	100.098
158	-0.17334	-0.130005	-0.0964355	-0.0564575	-21.9727	21.3623	63.7817	0.0949097	0.137634	0.205078	0.281677	-100.159	-80.0781	-60.0586	-40.0696	-19.989	30.5176	19.989	39.978	60.0281	80.1086	100.128
158.1	-0.17395	-0.1297	-0.0967407	-0.0564575	-21.6675	21.0571	63.4766	0.0952148	0.137939	0.204773	0.281372	-100.189	-80.1392	-60.0586	-40.0391	-19.9585	-30.5176	19.9585	40.0391	60.0281	80.1392	100.037
158.2	-0.174561	-0.129395	-0.0967407	-0.0561523	-21.3623	21.0571	62.8662	0.0949097	0.138245	0.204468	0.280762	-100.159	-80.0476	-60.0891	-40.0391	-19.989	0	19.9585	39.978	60.0281	80.0781	100.067
158.3	-0.174866	-0.129089	-0.0970459	-0.0558472	-20.752	21.0571	62.561	0.0949097	0.13855	0.204163	0.280457	-100.159	-80.0781	-60.0586	-40.0391	-20.0195	0	19.989	40.0085	60.0281	80.1392	100.037
158.4	-0.174561	-0.128479	-0.0973511	-0.055542	-20.4468	21.3623	62.561	0.0946045	0.138855	0.203857	0.280151	-100.159	-80.0781	-60.0891	-40.0085	-20.05	30.5176	19.989	39.9475	60.0281	80.0781	100.098
158.5	-0.17395	-0.128479	-0.0976562	-0.0558472	-19.8364	21.6675	62.8662	0.0946045	0.138855	0.203552	0.280151	-100.159	-80.1392	-60.0891	-40.0696	-20.05	-30.5176	19.9585	39.9475	60.0586	80.0476	100.098
158.6	-0.17334	-0.128479	-0.0979614	-0.0558472	-19.8364	21.9727	63.1714	0.0949097	0.13855	0.203857	0.280457	-100.159	-80.0476	-60.0891	-40.0391	-20.0195	30.5176	19.989	40.0085	60.0586	80.0781	100.067
158.7	-0.172729	-0.128479	-0.0979614	-0.0558472	-19.5313	21.9727	63.1714	0.0949097	0.13855	0.203857	0.281067	-100.159	-80.1392	-60.0281	-40.0391	-19.9585	30.5176	20.0195	40.0391	60.0586	80.1086	100.067
158.8	-0.172424	-0.128174	-0.0976562	-0.0552368	-19.5313	21.9727	63.1714	0.0949097	0.13855	0.204163	0.281677	-100.128	-80.0781	-60.0891	-40.0391	-19.989	30.5176	19.989	40.0085	60.0281	80.1392	100.098
158.9	-0.172729	-0.127869	-0.0976562	-0.0546265	-19.8364	21.6675	63.1714	0.0949097	0.13855	0.204163	0.282288	-100.159	-80.0781	-60.0586	-40.0085	-19.989	0	19.9585	40.0085	59.9976	80.1086	100.098
159	-0.17334	-0.128174	-0.0976562	-0.0543213	-20.1416	21.3623	62.8662	0.0952148	0.13855	0.204163	0.282288	-100.159	-80.0781	-60.0586	-39.978	-20.05	30.5176	19.989	39.978	59.9976	80.0781	100.067
159.1	-0.173645	-0.128174	-0.0973511	-0.0546265	-20.4468	21.3623	62.2559	0.0949097	0.13855	0.204468	0.282288	-100.189	-80.0781	-60.0281	-40.0696	-19.9585	0	19.989	40.0085	60.0586	80.1086	100.037
159.2	-0.174255	-0.128174	-0.0973511	-0.0546265	-21.0571	21.3623	61.9507	0.0949097	0.13855	0.204773	0.281982	-100.22	-80.1086	-60.0586	-40.0085	-19.989	30.5176	20.0195	40.0391	60.0586	80.1086	100.098
159.3	-0.174561	-0.128479	-0.0973511	-0.0552368	-21.6675	21.0571	61.6455	0.0946045	0.13855	0.205383	0.281677	-100.128	-80.0781	-60.1196	-40.0085	-20.05	30.5176	19.9585	40.0085	60.0586	80.0781	100.098
159.4	-0.175171	-0.128479	-0.0970459	-0.055542	-21.9727	20.752	61.6455	0.0939941	0.13855	0.205994	0.281372	-100.128	-80.1086	-60.0891	-40.0391	-20.0806	30.5176	19.9585	39.9475	60.0281	80.0781	100.128
159.5	-0.175476	-0.128784	-0.0964355	-0.0558472	-21.9727	20.752	62.2559	0.0939941	0.13855	0.206299	0.281372	-100.128	-80.1392	-60.0891	-40.0391	-20.0195	30.5176	19.989	39.978	60.0891	80.0476	100.128
159.6	-0.175781	-0.128784	-0.0964355	-0.0561523	-21.9727	20.752	62.8662	0.0939941	0.138245	0.205994	0.281067	-100.159	-80.1086	-60.0586	-40.0085	-19.9585	30.5176	19.989	39.978	60.0586	80.0476	100.098
159.7	-0.176086	-0.129089	-0.0964355	-0.0564575	-21.6675	20.752	63.4766	0.0939941	0.137939	0.205994	0.281372	-100.189	-80.0171	-60.0586	-40.0391	-19.9585	-30.5176	19.989	40.0085	60.0586	80.0781	100.098
159.8	-0.176086	-0.129395	-0.0964355	-0.0567627	-21.6675	21.0571	63.4766	0.093689	0.138245	0.205688	0.281677	-100.189	-80.0781	-60.0891	-40.0391	-20.0195	0	20.0195	40.0391	59.967	80.1392	100.037
159.9	-0.175476	-0.129395	-0.0964355	-0.0570679	-21.3623	21.3623	63.4766	0.093689	0.13855	0.205383	0.281677	-100.159	-80.0781	-60.0586	-40.0391	-20.0195	0	20.0195	40.0391	59.9976	80.1086	100.098
160	-0.174255	-0.129395	-0.0961304	-0.057373	-21.3623	21.6675	63.1714	0.093689	0.13855	0.205078	0.281067	-100.189	-80.0781	-60.0586	-40.0696	-20.0195	0	19.9585	40.0085	60.0281	80.0781	100.098
160.1	-0.17334	-0.128784	-0.0961304	-0.057373	-21.6675	21.6675	62.8662	0.0939941	0.13855	0.204468	0.280762	-100.189	-80.0781	-60.0586	-40.0696	-20.0195	30.5176	19.9585	39.978	60.0891	80.0781	100.128
160.2	-0.17334	-0.128174	-0.0958252	-0.0576782	-21.6675	21.6675	62.561	0.0942993	0.13855	0.203857	0.280762	-100.159	-80.0781	-60.0586	-40.0696	-20.0195	0	19.989	39.978	60.0891	80.0476	100.128
160.3	-0.173035	-0.127563	-0.0958252	-0.0579834	-21.3623	21.3623	61.9507	0.0946045	0.13855	0.202942	0.281067	-100.189	-80.1392	-60.0891	-40.0391	-20.0195	30.5176	19.989	40.0391	60.0586	80.0476	100.128
160.4	-0.173035	-0.127563	-0.0952148	-0.0576782	-21.0571	21.3623	61.3403	0.0946045	0.138855	0.202637	0.281372	-100.159	-80.1086	-60.0586	-40.0391	-19.989	30.5176	19.989	40.0391	60.0586	80.0781	100.128
160.5	-0.173035	-0.127869	-0.0949097	-0.0576782	-21.0571	21.3623	61.0352	0.0946045	0.139465	0.202942	0.281067	-100.159	-80.1392	-60.0891	-40.0391	-20.0195	0	19.989	40.0391	59.967	80.0781	100.098
160.6	-0.173035	-0.128174	-0.0952148	-0.0579834	-20.752	20.752	60.4248	0.0946045	0.140381	0.202942	0.280151	-100.159	-80.1086	-60.0281	-40.0391	-19.989	0	19.9585	40.0085	60.0281	80.0781	100.098
160.7	-0.173645	-0.128479	-0.09552	-0.0576782	-20.752	20.752	60.4248	0.0946045	0.140991	0.202942	0.280151	-100.189	-80.0476	-60.0586	-40.0696	-19.989	-30.5176	20.0195	39.978	60.0281	80.0476	100.098
160.8	-0.174561	-0.128479	-0.0964355	-0.0576782	-20.4468	20.752	60.4248	0.0949097	0.140991	0.202637	0.280457	-100.159	-80.0476	-60.0586	-40.0391	-20.0195	0	19.989	39.978	60.0586	80.0476	100.098
160.9	-0.174866	-0.128479	-0.0967407	-0.0570679	-20.4468	20.4468	61.0352	0.0952148	0.140991	0.202026	0.281372	-100.189	-80.0781	-60.0586	-40.0391	-20.0195	30.5176	19.989	40.0085	60.0586	80.1392	100.098
161	-0.174866	-0.128479	-0.0970459	-0.0570679	-20.4468	20.752	61.6455	0.09552	0.140686	0.201416	0.281982	-100.128	-80.0781	-60.0586	-40.0391	-20.05	61.0352	19.9585	40.0391	60.0586	80.1086	100.098
161.1	-0.175171	-0.128174	-0.0970459	-0.0567627	-21.0571	21.0571	61.9507	0.09552	0.140076	0.200806	0.281982	-100.159	-80.0781	-60.0891	-40.0085	-20.0195	61.0352	19.9585	39.978	60.0586	80.0781	100.159
161.2	-0.175171	-0.127869	-0.0973511	-0.0570679	-21.3623	21.6675	62.2559	0.0952148	0.140076	0.200195	0.281982	-100.159	-80.1086	-60.0891	-40.0696	-20.0806	30.5176	19.989	40.0085	60.0586	80.0171	100.128
161.3	-0.175171	-0.127258	-0.0973511	-0.0570679	-21.3623	22.2778	62.561	0.0949097	0.140686	0.199585	0.282288	-100.128	-80.0781	-60.0891	-40.0391	-20.0195	30.5176	19.928	39.978	60.0586	80.0171	100.098
161.4	-0.175476	-0.126953	-0.0976562	-0.0567627	-21.3623	22.583	62.8662	0.0949097	0.141296	0.19928	0.282593	-100.128	-80.0781	-60.0586	-40.0391	-20.0195	0	20.0195	40.0085	60.0586	80.0781	100.098
161.5	-0.175476	-0.126648	-0.0982666	-0.0567627	-20.752	22.583	62.8662	0.0946045	0.141602	0.198975	0.282593	-100.128	-80.0781	-60.0586	-40.0696	-20.0195	0	19.989	39.978	60.0281	80.0781	100.098
161.6	-0.175781	-0.126953	-0.0985718	-0.0570679	-20.752	22.583	62.8662	0.0946045	0.141602	0.198975	0.282288	-100.128	-80.0781	-60.0891	-40.0391	-20.0195	0	19.9585	40.0085	60.0586	80.0781	100.098
161.7	-0.176392	-0.127258	-0.098877	-0.0570679	-20.752	22.2778	62.561	0.0949097	0.141907	0.198975	0.281677	-100.098	-80.1086	-60.0586	-40.0696	-20.0195	0	19.989	39.978	60.0586	80.0476	100.098
161.8	-0.177307	-0.128479	-0.098877	-0.0567627	-20.752	21.9727	61.9507	0.0952148	0.141907	0.198669	0.281372	-100.128	-80.1086	-60.0891	-40.0391	-20.0195	30.5176	19.9585	39.978	60.0891	80.0476	100.067
161.9	-0.177612	-0.129395	-0.098877	-0.0564575	-21.0571	21.3623	61.9507	0.09552	0.142212	0.198364	0.281067	-100.128	-80.0476	-60.0891	-40.0391	-20.0195	0	19.9585	39.978	60.0586	80.0781	100.098
162	-0.177917	-0.1297	-0.0985718	-0.0561523	-21.0571	21.0571	61.9507	0.0961304	0.142517	0.198364	0.281372	-100.128	-80.0781	-60.1196	-40.0696	-20.0195	0	19.989	39.978	60.0281	80.0476	100.098
162.1	-0.178223	-0.1297	-0.0982666	-0.0558472	-20.752	21.0571	62.2559	0.0964355	0.142212	0.198059	0.281677	-100.159	-80.1086	-60.0891	-40.0391	-19.989	0	19.989	40.0696	60.0281	80.0476	100.098
162.2	-0.177917	-0.1297	-0.0979614	-0.0558472	-20.4468	21.0571	62.2559	0.0964355	0.141907	0.198059	0.281982	-100.159	-80.0781	-60.0891	-40.0696	-19.9585	30.5176	19.989	40.0085	60.0281	80.0781	100.098
162.3	-0.177612	-0.1297	-0.0982666	-0.0558472	-20.4468	21.3623	62.561	0.0967407	0.141602	0.198059	0.282288	-100.098	-80.1392	-60.0281	-40.0391	-19.989	-30.5176	19.9585	40.0391	59.9976	80.0476	100.098
162.4	-0.177307	-0.1297	-0.0985718	-0.0558472	-20.752	21.3623	62.8662	0.0967407	0.141602	0.198059	0.282288	-100.159	-80.1086	-60.0281	-40.0391	-20.0195	0	19.9585	39.978	60.0281	80.0781	100.098
162.5	-0.177002	-0.1297	-0.098877	-0.0564575	-21.0571	21.6675	62.8662	0.0961304	0.141296	0.197754	0.282288	-100.159	-80.0476	-60.0586	-40.0696	-19.989	-30.5176	19.9585	39.978	60.0281	80.0476	100.128
162.6	-0.176697	-0.1297	-0.0991821	-0.0564575	-21.3623	22.2778	63.1714	0.09552	0.140991	0.197754	0.282593	-100.159	-80.1392	-60.0891	-40.0696	-19.989	0	19.9585	40.0085	60.0586	80.0781	100.098
162.7	-0.176392	-0.13031	-0.0994873	-0.0564575	-21.3623	22.8882	63.1714	0.0949097	0.140991	0.197754	0.282593	-100.128	-80.0781	-60.0891	-40.0696	-20.0195	30.5176	19.9585	40.0085	60.0891	80.0476	100.128
162.8	-0.176392	-0.13092	-0.100098	-0.0564575	-21.0571	22.8882	63.1714	0.0946045	0.141296	0.197754	0.282593	-100.128	-80.1086	-60.0891	-40.0696	-19.989	30.5176	20.0195	40.0085	60.0281	80.0781	100.067
162.9	-0.176697	-0.131226	-0.100708	-0.0564575	-20.752	21.9727	62.8662	0.0946045	0.140991	0.197754	0.282593	-100.128	-80.1086	-60.0586	-40.0696	-20.0195	0	20.0195	40.0085	60.0586	80.0476	100.098
163	-0.176392	-0.131226	-0.100708	-0.0561523	-20.4468	21.6675	62.561	0.0949097	0.140381	0.197449	0.282593	-100.159	-80.1086	-60.0891	-40.0391	-19.9585	30.5176	20.0195	40.0085	60.0891	80.0781	100.128
163.1	-0.176086	-0.130615	-0.100403	-0.0558472	-19.5313	21.9727	62.561	0.0949097	0.140076	0.197449	0.282898	-100.098	-80.1392	-60.0891	-40.0391	-19.9585	-30.5176	20.0195	40.0391	60.0281	80.0781	100.128
163.2	-0.176086	-0.13031	-0.0997925	-0.055542	-18.9209	22.583	62.8662	0.0952148	0.140076	0.197449	0.283203	-100.098	-80.1086	-60.0586	-40.0391	-20.05	-30.5176	19.9585	40.0391	60.0281	80.0781	100.098
163.3	-0.176392	-0.130005	-0.0997925	-0.0552368	-18.9209	22.8882	63.1714	0.09552	0.140381	0.197144	0.283203	-100.098	-80.1086	-60.0586	-40.0696	-19.989	-30.5176	19.989	40.0085	60.0281	80.0781	100.098
163.4	-0.176697	-0.130005	-0.100098	-0.055542	-18.9209	22.8882	63.4766	0.09552	0.140686	0.196838	0.283203	-100.128	-80.0781	-60.0891	-40.1001	-20.05	-61.0352	19.989	39.978	60.0586	80.1086	100.098
163.5	-0.177002	-0.130005	-0.100403	-0.0558472	-19.2261	22.2778	63.1714	0.0958252	0.140686	0.196838	0.283508	-100.128	-80.0781	-60.0586	-40.0696	-20.0195	30.5176	19.9585	40.0085	60.0586	80.0476	100.128
163.6	-0.177307	-0.130005	-0.100403	-0.0561523	-19.2261	21.6675	62.8662	0.0961304	0.140076	0.196838	0.283508	-100.159	-80.0476	-60.0891	-40.1001	-20.05	0	19.989	39.978	60.0586	80.0781	100.098
163.7	-0.177307	-0.130005	-0.100403	-0.0561523	-18.9209	21.3623	62.561	0.0961304	0.139771	0.197449	0.283508	-100.159	-80.1086	-60.1196	-40.0696	-19.989	30.5176	20.0195	40.0085	60.0281	80.0476	100.159
163.8	-0.177307	-0.130005	-0.100403	-0.0558472	-19.2261	21.0571	62.561	0.0964355	0.139771	0.198059	0.283203	-100.128	-80.0781	-60.0891	-40.0085	-20.0195	0	20.0195	40.0391	60.0891	80.0476	100.098
163.9	-0.177917	-0.13031	-0.100403	-0.055542	-19.5313	21.3623	62.561	0.0970459	0.139771	0.198364	0.283203	-100.159	-80.1086	-60.0891	-40.0391	-19.989	-30.5176	19.989	40.0696	60.0586	80.0781	100.098
164	-0.178528	-0.13031	-0.100403	-0.0558472	-19.5313	21.6675	62.561	0.0976562	0.139771	0.198059	0.283508	-100.128	-80.1086	-60.0586	-40.0391	-20.0195	-61.0352	19.989	40.0391	60.0891	80.0781	100.098
164.1	-0.179138	-0.130005	-0.100403	-0.0561523	-19.8364	21.6675	62.561	0.0979614	0.140076	0.197449	0.284424	-100.159	-80.0476	-60.0586	-40.0085	-20.05	-30.5176	20.0195	40.0696	60.0281	80.0171	100.098
164.2	-0.179749	-0.130005	-0.100403	-0.0564575	-20.1416	21.6675	63.1714	0.0979614	0.140381	0.197144	0.285339	-100.159	-80.0476	-60.0586	-40.0696	-20.0195	0	19.989	40.0085	60.0281	80.0476	100.067
164.3	-0.180054	-0.13031	-0.100708	-0.0564575	-20.4468	21.6675	63.1714	0.0979614	0.140991	0.196838	0.28595	-100.159	-80.0476	-60.1196	-40.0696	-20.05	0	19.989	40.0085	60.0586	80.0476	100.128
164.4	-0.180359	-0.13031	-0.100403	-0.0564575	-20.4468	21.9727	63.1714	0.0979614	0.141296	0.196838	0.286255	-100.128	-80.0781	-60.0891	-40.0391	-20.0806	30.5176	19.989	40.0085	60.0586	80.0476	100.128
164.5	-0.180969	-0.130615	-0.100098	-0.0561523	-20.752	22.2778	62.8662	0.0982666	0.141296	0.197449	0.286255	-100.159	-80.0781	-60.0891	-40.0696	-20.1111	0	19.989	40.0085	60.0586	80.0476	100.098
164.6	-0.18158	-0.13092	-0.0997925	-0.0558472	-21.0571	21.9727	62.2559	0.0985718	0.141296	0.198059	0.28656	-100.098	-80.0781	-60.1196	-40.0391	-20.0195	-30.5176	19.989	40.0391	60.0891	80.0476	100.128
164.7	-0.182495	-0.13092	-0.0991821	-0.0552368	-20.752	21.6675	61.9507	0.0982666	0.140991	0.198975	0.28717	-100.128	-80.0781	-60.0891	-40.0391	-19.989	0	19.989	40.0391	60.0891	80.0476	100.098
164.8	-0.183411	-0.130615	-0.0985718	-0.0549316	-20.4468	21.9727	61.9507	0.0979614	0.140991	0.19928	0.287476	-100.128	-80.1392	-60.0891	-40.1001	-20.0195	-61.0352	19.989	40.0391	60.0281	80.0476	100.098
164.9	-0.183411	-0.13031	-0.0982666	-0.0546265	-19.8364	21.9727	61.9507	0.0979614	0.140991	0.198975	0.287476	-100.128	-80.0781	-60.0891	-40.0391	-20.05	-30.5176	19.989	40.0391	60.0586	80.0476	100.128
165	-0.183105	-0.130615	-0.0979614	-0.0549316	-19.5313	21.9727	61.9507	0.0979614	0.140686	0.198669	0.287476	-100.128	-80.0476	-60.0891	-40.0696	-20.0806	-30.5176	19.9585	40.0085	60.0281	80.0476	100.037
165.1	-0.182495	-0.130615	-0.0976562	-0.0552368	-20.1416	21.9727	61.9507	0.0979614	0.140686	0.198364	0.287781	-100.159	-80.0781	-60.1196	-40.0696	-20.0195	0	19.989	40.0085	60.0586	80.0476	100.159
165.2	-0.181885	-0.13092	-0.0973511	-0.0558472	-20.752	21.6675	61.9507	0.0979614	0.140686	0.198364	0.288391	-100.128	-80.0171	-60.1196	-40.0696	-20.0195	0	19.989	40.0391	60.0891	80.0476	100.128
165.3	-0.181274	-0.130615	-0.0970459	-0.0561523	-21.3623	21.0571	61.6455	0.0979614	0.140686	0.198364	0.288696	-100.128	-80.0781	-60.1501	-40.0391	-20.0806	0	19.989	39.978	60.0891	80.0476	100.159
165.4	-0.181274	-0.130005	-0.0967407	-0.0561523	-21.6675	20.752	61.6455	0.0979614	0.140686	0.198364	0.289001	-100.128	-80.1086	-60.1196	-40.1001	-20.0195	-30.5176	20.0195	40.1001	60.0891	80.0171	100.159
165.5	-0.181274	-0.1297	-0.0961304	-0.0558472	-21.6675	20.752	62.2559	0.0976562	0.140991	0.198669	0.289612	-100.098	-80.1392	-60.0891	-40.0391	-20.05	0	19.989	40.0696	60.0281	80.0781	100.128
165.6	-0.180969	-0.129089	-0.0958252	-0.0558472	-21.3623	21.0571	62.2559	0.0976562	0.141296	0.198669	0.289917	-100.128	-80.0781	-60.0891	-40.0696	-19.989	-30.5176	20.0195	40.0696	60.0891	80.0476	100.128
165.7	-0.180664	-0.128479	-0.0958252	-0.0558472	-21.0571	21.3623	62.561	0.0976562	0.141602	0.198669	0.290222	-100.128	-80.0781	-60.0586	-40.0696	-20.0195	0	19.989	40.0085	60.0281	80.0781	100.098
165.8	-0.180054	-0.127869	-0.09552	-0.0558472	-20.752	21.3623	62.561	0.0976562	0.141907	0.198975	0.290222	-100.128	-80.0781	-60.0891	-40.0391	-20.05	-30.5176	20.0195	40.0085	60.0891	80.0476	100.159
165.9	-0.179138	-0.127258	-0.09552	-0.0561523	-20.4468	21.6675	62.561	0.0976562	0.141907	0.198669	0.289612	-100.128	-80.0476	-60.0586	-40.0696	-20.05	-30.5176	19.989	40.0391	60.0586	80.0171	100.067
166	-0.178223	-0.126953	-0.0958252	-0.0561523	-20.4468	21.9727	62.8662	0.0976562	0.141296	0.198364	0.289001	-100.159	-80.1086	-60.1501	-40.0696	-20.0195	-30.5176	19.989	40.0391	60.0586	80.0476	100.098
166.1	-0.177612	-0.126953	-0.0961304	-0.0561523	-20.4468	21.9727	63.1714	0.0976562	0.141296	0.198059	0.288086	-100.098	-80.1086	-60.1196	-40.0696	-20.0195	0	19.989	40.0696	60.0586	80.0171	100.098
166.2	-0.177307	-0.126953	-0.0964355	-0.0561523	-20.752	21.6675	63.1714	0.0976562	0.140991	0.198059	0.287476	-100.098	-80.1086	-60.1196	-40.0696	-20.0806	-30.5176	19.989	40.0696	60.0891	80.0476	100.159
166.3	-0.176697	-0.127563	-0.0961304	-0.0561523	-20.752	21.6675	63.1714	0.0979614	0.140991	0.198669	0.28656	-100.067	-80.1392	-60.0891	-40.1001	-19.989	-30.5176	20.0195	40.0085	60.0586	79.9866	100.128
166.4	-0.176086	-0.128784	-0.0964355	-0.0564575	-20.752	21.6675	63.1714	0.0979614	0.140991	0.19928	0.286255	-100.128	-80.1697	-60.0891	-40.0391	-20.05	-30.5176	19.989	40.0696	60.0586	80.0476	100.159
166.5	-0.175171	-0.130005	-0.0964355	-0.0570679	-20.4468	21.6675	63.4766	0.0973511	0.141602	0.199585	0.28595	-100.067	-80.1392	-60.0586	-40.1001	-20.0195	-61.0352	19.9585	40.0391	60.0586	80.0476	100.098
166.6	-0.174255	-0.131226	-0.0967407	-0.0576782	-20.4468	21.3623	63.1714	0.0967407	0.141907	0.19989	0.285645	-100.128	-80.1086	-60.0891	-40.1001	-19.989	-61.0352	19.989	40.0696	60.0281	80.0476	100.098
166.7	-0.17395	-0.131836	-0.0970459	-0.0579834	-20.4468	21.0571	62.8662	0.0964355	0.142212	0.199585	0.285645	-100.128	-80.0781	-60.0586	-40.1001	-20.0195	-30.5176	19.989	40.0696	59.9976	80.0476	100.098
166.8	-0.17395	-0.131836	-0.0973511	-0.0576782	-20.752	20.752	62.561	0.0961304	0.142212	0.199585	0.28595	-100.098	-80.1392	-60.1196	-40.0696	-20.0195	-30.5176	19.9585	40.0391	60.0586	80.0476	100.128
166.9	-0.173645	-0.131531	-0.0976562	-0.0576782	-21.0571	20.4468	62.2559	0.0958252	0.141907	0.199585	0.286255	-100.128	-80.1086	-60.0586	-40.1001	-19.9585	-30.5176	19.9585	40.0391	60.0891	80.0171	100.098
167	-0.173645	-0.131531	-0.0976562	-0.057373	-21.0571	20.752	62.2559	0.0958252	0.141907	0.199585	0.28656	-100.128	-80.1392	-60.1196	-40.1001	-20.0195	0	19.9585	40.0696	60.0586	80.0171	100.128
167.1	-0.173645	-0.131226	-0.0973511	-0.057373	-21.0571	20.752	62.2559	0.09552	0.141602	0.19928	0.28656	-100.098	-80.1086	-60.0586	-40.0696	-20.05	-30.5176	19.989	40.0696	60.0891	80.0171	100.098
167.2	-0.173645	-0.131226	-0.0970459	-0.0570679	-20.752	21.3623	61.9507	0.0952148	0.141602	0.19928	0.286865	-100.067	-80.1392	-60.0891	-40.0391	-20.0195	-61.0352	20.0195	40.0391	60.0891	80.0171	100.128
167.3	-0.17395	-0.13092	-0.0970459	-0.0567627	-20.4468	21.9727	61.9507	0.0952148	0.141602	0.199585	0.28717	-100.098	-80.1392	-60.0586	-40.1001	-19.989	-61.0352	19.989	40.0391	60.0586	80.0171	100.098
167.4	-0.174255	-0.131226	-0.0970459	-0.0567627	-20.4468	22.583	62.2559	0.0952148	0.141907	0.19989	0.287781	-100.159	-80.1086	-60.0586	-40.0696	-20.0195	-30.5176	19.989	40.0696	60.0586	80.0476	100.037
167.5	-0.174866	-0.131226	-0.0970459	-0.057373	-20.1416	22.8882	62.561	0.0952148	0.141907	0.2005	0.288086	-100.128	-80.1086	-60.0586	-40.1001	-20.0195	-61.0352	20.0195	40.0391	60.0281	80.0171	100.098
167.6	-0.175171	-0.131226	-0.0973511	-0.057373	-20.1416	23.1934	62.8662	0.0958252	0.141907	0.201111	0.288391	-100.128	-80.0476	-60.0891	-40.1001	-19.989	-30.5176	19.989	40.0696	60.0281	80.0476	100.128
167.7	-0.175476	-0.131226	-0.0973511	-0.057373	-19.8364	23.1934	62.8662	0.0961304	0.142212	0.202026	0.288696	-100.128	-80.1086	-60.0891	-40.0391	-20.0195	-30.5176	19.9585	40.0696	60.0281	80.0781	100.128
167.8	-0.175171	-0.131226	-0.0970459	-0.0567627	-19.8364	22.8882	62.8662	0.0961304	0.142822	0.202637	0.288696	-100.189	-80.1392	-60.1196	-40.0696	-20.0806	-30.5176	19.9585	40.0391	60.0891	79.9866	100.128
167.9	-0.174866	-0.13092	-0.0967407	-0.0558472	-19.5313	22.8882	63.1714	0.0967407	0.143433	0.203247	0.288696	-100.098	-80.1086	-60.0891	-40.0696	-20.05	-30.5176	20.0195	40.0391	60.0891	79.9866	100.067
168	-0.174255	-0.13031	-0.0961304	-0.055542	-19.5313	22.583	63.1714	0.0973511	0.144348	0.203247	0.288696	-100.098	-80.1086	-60.0281	-40.0696	-19.989	-30.5176	20.05	40.0391	60.0891	79.9866	100.098
168.1	-0.17395	-0.1297	-0.09552	-0.0558472	-19.5313	22.583	63.1714	0.0976562	0.144958	0.203247	0.289001	-100.037	-80.1086	-60.1196	-40.0391	-20.0195	-61.0352	20.0195	40.0696	60.0891	80.0171	100.067
168.2	-0.173645	-0.129089	-0.0952148	-0.0561523	-19.8364	22.583	62.8662	0.0982666	0.145264	0.203247	0.289307	-100.098	-80.1392	-60.0586	-40.0696	-20.05	-30.5176	19.989	40.0696	60.0586	80.0476	100.128
168.3	-0.173645	-0.128784	-0.0952148	-0.0561523	-20.1416	22.583	62.2559	0.0982666	0.145264	0.203247	0.289307	-100.098	-80.1392	-60.0586	-40.0085	-20.05	-30.5176	20.0195	40.0696	60.0281	80.0171	100.098
168.4	-0.17395	-0.129089	-0.09552	-0.0561523	-20.1416	22.583	61.6455	0.0982666	0.144958	0.203552	0.289001	-100.128	-80.0781	-60.0891	-40.0696	-20.0195	-30.5176	19.989	40.0696	60.0891	80.0171	100.098
168.5	-0.174255	-0.129089	-0.09552	-0.0558472	-20.752	22.2778	61.3403	0.0976562	0.144653	0.203857	0.288696	-100.098	-80.0781	-60.0891	-40.0696	-20.0195	-30.5176	19.989	40.0391	60.0586	80.0171	100.098
168.6	-0.174866	-0.129089	-0.0952148	-0.055542	-20.752	21.9727	61.6455	0.0976562	0.144348	0.204468	0.288696	-100.098	-80.1086	-60.0891	-40.1001	-20.0806	0	19.9585	40.0391	60.0891	80.0171	100.098
168.7	-0.175476	-0.129089	-0.0952148	-0.0549316	-21.0571	21.6675	61.9507	0.0976562	0.144043	0.204773	0.288391	-100.067	-80.1086	-60.1501	-40.0696	-20.0806	-30.5176	19.989	40.0085	60.0891	80.0171	100.098
168.8	-0.175781	-0.129395	-0.09552	-0.0543213	-21.0571	21.9727	62.561	0.0982666	0.143433	0.205383	0.288086	-100.067	-80.1697	-60.1501	-40.0696	-20.0806	0	19.9585	40.0391	60.0586	80.0476	100.128
168.9	-0.176086	-0.129089	-0.0958252	-0.0537109	-21.0571	22.8882	63.1714	0.0985718	0.143127	0.205383	0.288086	-100.098	-80.1392	-60.1196	-40.0696	-20.1111	0	20.0195	40.0696	60.0586	80.0171	100.128
169	-0.176697	-0.129089	-0.0961304	-0.0537109	-21.0571	23.1934	63.7817	0.098877	0.143127	0.205383	0.288086	-100.067	-80.0476	-60.1501	-40.0391	-20.05	-30.5176	20.0195	40.0391	60.0586	80.0171	100.098
169.1	-0.177002	-0.129089	-0.0964355	-0.0540161	-21.0571	23.8037	63.7817	0.0982666	0.143738	0.205078	0.288391	-100.128	-80.0781	-60.0586	-40.0696	-20.05	-61.0352	19.989	40.0391	60.0281	80.0476	100.067
169.2	-0.177307	-0.129089	-0.0970459	-0.0540161	-21.0571	23.8037	63.7817	0.0979614	0.144043	0.204773	0.288391	-100.098	-80.0476	-60.0891	-40.0696	-20.0195	-30.5176	20.0195	40.0696	60.0586	80.0476	100.128
169.3	-0.177307	-0.129395	-0.0973511	-0.0540161	-20.752	23.4985	63.4766	0.0973511	0.144043	0.204163	0.287781	-100.128	-80.0781	-60.0586	-40.0696	-20.05	-30.5176	19.9585	40.0696	60.0586	80.0476	100.067
169.4	-0.177612	-0.1297	-0.0976562	-0.0537109	-20.4468	23.1934	62.8662	0.0967407	0.144043	0.203552	0.286865	-100.128	-80.1086	-60.0891	-40.0391	-20.05	-30.5176	19.928	40.0085	60.0281	80.0171	100.098
169.5	-0.178223	-0.130005	-0.0979614	-0.0537109	-20.1416	22.8882	62.8662	0.0964355	0.144043	0.202637	0.286255	-100.128	-80.1392	-60.1196	-40.0696	-20.0806	-30.5176	19.928	40.0391	60.0891	80.0171	100.128
169.6	-0.178528	-0.13031	-0.0976562	-0.0537109	-20.1416	22.583	62.8662	0.0964355	0.144043	0.202332	0.285339	-100.067	-80.0781	-60.1196	-40.1001	-20.05	0	19.9585	40.0391	60.0891	80.0171	100.098
169.7	-0.178833	-0.131226	-0.0973511	-0.0540161	-20.4468	22.2778	63.1714	0.0961304	0.143738	0.202332	0.285034	-100.067	-80.1392	-60.1196	-40.1306	-19.989	0	19.989	40.0696	60.0891	80.0171	100.128
169.8	-0.179138	-0.131531	-0.0973511	-0.0540161	-20.752	21.9727	63.4766	0.0961304	0.143127	0.202332	0.285034	-100.067	-80.1392	-60.1196	-40.0696	-20.0806	-30.5176	19.989	40.0696	60.0891	80.0171	100.067
169.9	-0.179443	-0.131531	-0.0970459	-0.0540161	-21.0571	21.6675	63.4766	0.0964355	0.142822	0.202332	0.284729	-100.098	-80.0781	-60.0586	-40.0696	-20.05	-91.5527	19.989	40.0696	60.0281	80.0476	100.098
170	-0.179749	-0.131226	-0.0970459	-0.0540161	-21.0571	21.3623	63.4766	0.0967407	0.142517	0.202637	0.284424	-100.128	-80.1086	-60.1196	-40.0391	-20.0195	-61.0352	19.989	40.0391	60.0281	80.0476	100.128
170.1	-0.180054	-0.13092	-0.0970459	-0.0540161	-21.0571	21.3623	63.4766	0.0973511	0.142822	0.202332	0.284119	-100.098	-80.1086	-60.0891	-40.1001	-19.989	-30.5176	19.989	40.0391	60.0586	80.0476	100.067
170.2	-0.180359	-0.13092	-0.0967407	-0.0543213	-21.0571	21.6675	63.4766	0.0979614	0.143127	0.202026	0.283203	-100.098	-80.1392	-60.1196	-40.0696	-20.0195	0	19.989	40.0391	60.0891	80.0476	100.128
170.3	-0.180359	-0.130615	-0.0967407	-0.0543213	-21.0571	21.6675	63.1714	0.0982666	0.142822	0.202026	0.282898	-100.128	-80.1086	-60.1501	-40.0391	-20.05	0	19.9585	39.978	60.0586	80.0781	100.128
170.4	-0.180664	-0.13031	-0.0970459	-0.0546265	-21.0571	21.3623	62.8662	0.0982666	0.142517	0.202026	0.282898	-100.128	-80.1086	-60.0891	-40.0391	-20.0195	0	19.989	40.0391	60.0891	80.0781	100.128
170.5	-0.180969	-0.13031	-0.0970459	-0.0549316	-20.752	21.0571	62.2559	0.0982666	0.141907	0.202332	0.282593	-100.067	-80.1697	-60.0586	-40.1001	-20.05	-30.5176	19.9585	40.0696	60.0586	80.0476	100.128
170.6	-0.181274	-0.130615	-0.0970459	-0.0552368	-20.4468	20.752	62.2559	0.0982666	0.141296	0.202637	0.281982	-100.067	-80.1697	-60.0586	-40.0696	-20.0806	-30.5176	20.0195	40.0391	60.0586	80.0171	100.067
170.7	-0.181274	-0.13031	-0.0967407	-0.055542	-20.4468	20.752	62.561	0.0985718	0.141296	0.202637	0.281677	-100.159	-80.1392	-60.0891	-40.0696	-20.0195	-30.5176	20.0195	40.0391	60.0586	80.0476	100.098
170.8	-0.18158	-0.130005	-0.0961304	-0.055542	-20.4468	20.752	62.8662	0.0985718	0.141296	0.202942	0.281372	-100.128	-80.0781	-60.0891	-40.0391	-20.0195	-30.5176	20.05	40.0696	60.0586	80.0781	100.128
170.9	-0.18158	-0.1297	-0.09552	-0.0552368	-20.752	21.0571	63.1714	0.0985718	0.141602	0.203247	0.281372	-100.159	-80.1392	-60.0891	-40.0391	-19.989	-61.0352	20.0195	40.0696	60.0281	80.0781	100.067
171	-0.18158	-0.129395	-0.0946045	-0.0546265	-20.1416	21.0571	63.1714	0.0985718	0.141907	0.203247	0.281372	-100.159	-80.0781	-60.1196	-40.0696	-19.9585	0	19.9585	40.0085	60.0281	80.0781	100.098
171.1	-0.18158	-0.129089	-0.0942993	-0.0540161	-19.5313	21.3623	62.8662	0.0982666	0.142212	0.203552	0.281372	-100.159	-80.0781	-60.0891	-40.0696	-20.0195	-30.5176	19.9585	40.0085	60.0891	80.0476	100.128
171.2	-0.18158	-0.1297	-0.0949097	-0.0543213	-19.2261	21.3623	62.561	0.0979614	0.141602	0.203552	0.280762	-100.128	-80.1086	-60.0891	-40.0696	-20.0195	0	19.989	40.0085	60.0281	80.0781	100.128
171.3	-0.181274	-0.130005	-0.0958252	-0.0546265	-19.8364	21.3623	61.9507	0.0976562	0.140686	0.203247	0.279541	-100.098	-80.1392	-60.0891	-40.0696	-20.05	-30.5176	19.989	40.0391	60.0586	80.0476	100.128
171.4	-0.180969	-0.13031	-0.0961304	-0.0552368	-20.1416	21.3623	61.6455	0.0976562	0.140381	0.202637	0.278625	-100.128	-80.1392	-60.0891	-40.1306	-20.0195	0	19.989	40.0085	60.0586	80.0476	100.067
171.5	-0.180664	-0.130005	-0.0964355	-0.055542	-19.8364	21.3623	61.6455	0.0979614	0.140381	0.202332	0.27771	-100.159	-80.0781	-60.0281	-40.0696	-20.0195	0	20.0195	40.0391	60.0586	80.0781	100.067
171.6	-0.180664	-0.129395	-0.0967407	-0.0558472	-19.8364	21.6675	61.9507	0.0982666	0.140686	0.202332	0.277405	-100.128	-80.0781	-60.0281	-40.0696	-20.0195	-30.5176	20.0806	40.0391	60.0281	80.0476	100.098
171.7	-0.180664	-0.129089	-0.0970459	-0.0558472	-19.8364	21.6675	62.2559	0.0985718	0.140991	0.202637	0.277405	-100.22	-80.0476	-60.0891	-40.1001	-20.0195	-30.5176	20.0195	40.0085	60.0281	80.0781	100.098
171.8	-0.180969	-0.129089	-0.0970459	-0.055542	-19.8364	21.6675	62.561	0.0985718	0.140991	0.202637	0.2771	-100.189	-80.0781	-60.0891	-40.1001	-19.989	-30.5176	19.989	40.0085	60.0891	80.0781	100.098
171.9	-0.18158	-0.128784	-0.0973511	-0.0549316	-20.1416	21.3623	62.8662	0.0985718	0.140686	0.202637	0.276489	-100.128	-80.0781	-60.0586	-40.0391	-19.989	0	19.9585	40.0391	60.0586	80.0781	100.159
172	-0.18158	-0.128174	-0.0976562	-0.0540161	-20.1416	21.0571	63.1714	0.0982666	0.140991	0.202942	0.275879	-100.159	-80.0781	-60.0891	-40.0391	-20.0195	0	19.9585	40.0085	60.0586	80.0476	100.067
172.1	-0.18158	-0.127563	-0.0976562	-0.0537109	-20.4468	21.0571	63.1714	0.0982666	0.140686	0.202942	0.275269	-100.128	-80.0781	-60.0891	-40.0696	-20.05	0	19.9585	39.978	60.0586	80.0781	100.128
172.2	-0.180969	-0.127258	-0.0976562	-0.0534058	-21.0571	21.0571	63.1714	0.0979614	0.140686	0.203247	0.274658	-100.128	-80.0476	-60.0891	-40.0696	-20.05	0	19.989	39.978	60.0891	80.0476	100.128
172.3	-0.180664	-0.126648	-0.0976562	-0.0540161	-21.0571	21.3623	63.1714	0.0976562	0.140686	0.203552	0.274353	-100.159	-80.0781	-60.0281	-40.0696	-20.1111	0	19.989	40.0391	60.0586	80.0781	100.098
172.4	-0.180359	-0.126648	-0.0976562	-0.0546265	-20.752	21.9727	63.4766	0.0973511	0.140686	0.203552	0.274048	-100.128	-80.0781	-60.0891	-40.0391	-19.989	0	19.989	40.0085	60.0586	80.0171	100.098
172.5	-0.180054	-0.126953	-0.0976562	-0.055542	-20.752	22.2778	63.4766	0.0970459	0.140381	0.203247	0.274048	-100.159	-80.1086	-60.0891	-40.0391	-19.989	0	20.0195	39.9475	60.0891	80.0476	100.098
172.6	-0.179749	-0.127258	-0.0979614	-0.055542	-20.4468	22.583	63.1714	0.0967407	0.140381	0.202942	0.274048	-100.159	-80.1086	-60.0891	-40.0085	-19.989	-30.5176	20.0195	40.0391	60.0281	80.0476	100.128
172.7	-0.179443	-0.127869	-0.0976562	-0.0558472	-19.8364	22.583	63.1714	0.0967407	0.140381	0.202637	0.274048	-100.128	-80.0476	-60.0891	-40.0391	-19.989	-61.0352	19.9585	39.9475	60.0586	80.0476	100.128
172.8	-0.178528	-0.128174	-0.0973511	-0.0558472	-19.5313	22.583	63.4766	0.0967407	0.140686	0.202637	0.274658	-100.159	-80.1086	-60.0586	-40.0391	-19.989	0	19.989	39.978	60.0281	80.1086	100.128
172.9	-0.177917	-0.128174	-0.0970459	-0.0558472	-18.9209	22.583	63.4766	0.0967407	0.140991	0.202942	0.275269	-100.128	-80.0781	-60.0586	-40.0391	-20.0195	30.5176	19.989	40.0391	60.0586	80.0781	100.098
173	-0.177307	-0.128174	-0.0970459	-0.0558472	-18.9209	22.8882	63.4766	0.0964355	0.141296	0.203247	0.275574	-100.098	-80.0781	-60.0891	-40.1001	-20.0195	0	19.9585	39.978	60.0586	80.0171	100.067
173.1	-0.177002	-0.128174	-0.0973511	-0.0558472	-19.2261	22.583	63.1714	0.0958252	0.141296	0.203552	0.275879	-100.128	-80.1392	-60.0586	-40.0391	-20.05	0	20.0195	39.978	60.0281	80.0171	100.098
173.2	-0.177307	-0.128174	-0.0973511	-0.055542	-19.8364	22.2778	63.1714	0.0952148	0.140991	0.203857	0.275879	-100.128	-80.0476	-60.0891	-40.0696	-20.05	-30.5176	19.989	40.0696	60.0586	80.0476	100.067
173.3	-0.177612	-0.128174	-0.0973511	-0.0552368	-20.1416	22.2778	63.1714	0.0949097	0.140686	0.204163	0.275879	-100.189	-80.0781	-60.0586	-40.0696	-20.0195	-30.5176	19.9585	40.0085	60.0586	80.0476	100.098
173.4	-0.177612	-0.128174	-0.0973511	-0.055542	-20.4468	22.2778	63.1714	0.0946045	0.140381	0.204468	0.276489	-100.189	-80.1086	-60.0586	-39.978	-19.9585	-30.5176	19.989	40.0085	60.0281	80.0781	100.067
173.5	-0.177307	-0.128174	-0.0973511	-0.055542	-20.752	22.583	62.8662	0.0946045	0.140686	0.204773	0.2771	-100.128	-80.0781	-60.0586	-40.0391	-19.9585	-30.5176	19.928	39.978	60.0281	80.0476	100.128
173.6	-0.177002	-0.128174	-0.0973511	-0.055542	-20.752	23.1934	62.8662	0.0946045	0.140991	0.204773	0.27832	-100.128	-80.0781	-60.0891	-40.0085	-19.989	30.5176	19.989	39.978	60.0586	80.0781	100.098
173.7	-0.177002	-0.128479	-0.0967407	-0.055542	-20.752	23.1934	62.561	0.0946045	0.141296	0.204468	0.279541	-100.128	-80.0781	-60.0586	-40.0391	-20.0195	30.5176	19.928	39.978	59.9976	80.0476	100.128
173.8	-0.177307	-0.128784	-0.0964355	-0.055542	-20.752	22.8882	62.2559	0.0946045	0.141296	0.203552	0.281067	-100.159	-80.1086	-60.0891	-40.0391	-20.0195	30.5176	20.0195	39.978	60.0891	80.0781	100.128
173.9	-0.177307	-0.128784	-0.0958252	-0.055542	-20.752	22.2778	62.2559	0.0949097	0.140991	0.202942	0.282593	-100.128	-80.1086	-60.1196	-40.0085	-20.0806	0	19.989	40.0391	60.0281	80.0476	100.098
174	-0.177307	-0.128784	-0.0952148	-0.0558472	-20.752	21.6675	62.2559	0.0949097	0.140381	0.202637	0.283203	-100.159	-80.1392	-60.0586	-40.0696	-19.989	0	19.989	40.0391	60.0891	80.0476	100.128
174.1	-0.177002	-0.128784	-0.0952148	-0.0558472	-20.752	21.6675	62.561	0.0946045	0.140076	0.202332	0.283813	-100.128	-80.1697	-60.0891	-39.978	-20.0195	0	20.0195	40.0391	60.0281	80.1086	100.037
174.2	-0.176697	-0.128479	-0.09552	-0.0558472	-20.4468	21.6675	62.561	0.0946045	0.140076	0.202026	0.284119	-100.189	-80.1086	-60.0586	-40.0085	-19.989	-61.0352	19.9585	40.0391	60.0281	80.0781	100.128
174.3	-0.176392	-0.128479	-0.0961304	-0.0561523	-20.1416	21.9727	62.561	0.0949097	0.140076	0.201721	0.284424	-100.189	-80.1086	-60.0891	-40.0085	-19.989	0	20.0195	39.978	60.0586	80.0476	100.067
174.4	-0.176086	-0.128174	-0.0967407	-0.0558472	-20.1416	22.2778	62.8662	0.0949097	0.140686	0.201416	0.284424	-100.159	-80.0781	-60.0891	-40.0085	-20.0195	0	19.9585	39.978	60.0281	80.0781	100.159
174.5	-0.175781	-0.128174	-0.0973511	-0.0558472	-19.8364	22.583	62.8662	0.0949097	0.140686	0.201416	0.284729	-100.128	-80.0781	-60.0891	-40.0085	-19.989	0	19.989	39.978	60.0281	80.1086	100.098
174.6	-0.175781	-0.128479	-0.0979614	-0.0558472	-19.8364	22.583	62.8662	0.0952148	0.140686	0.201416	0.284729	-100.159	-80.0476	-60.0891	-40.0085	-20.0195	61.0352	19.9585	40.0085	60.0281	80.0781	100.098
174.7	-0.175781	-0.128784	-0.0976562	-0.055542	-20.1416	22.583	62.561	0.0952148	0.140381	0.201721	0.285034	-100.128	-80.1697	-60.0891	-40.0696	-20.0195	30.5176	19.9585	39.978	60.0586	80.0781	100.098
174.8	-0.176086	-0.128174	-0.0976562	-0.0552368	-20.4468	21.9727	62.2559	0.0949097	0.139771	0.201416	0.285645	-100.159	-80.0781	-60.1196	-40.0391	-20.0195	30.5176	20.0195	39.978	60.0891	80.0781	100.067
174.9	-0.176086	-0.127869	-0.0973511	-0.0549316	-20.752	21.6675	61.9507	0.0946045	0.139771	0.201111	0.28656	-100.159	-80.1086	-60.0586	-40.1001	-20.05	0	20.0195	40.0085	60.0586	80.1086	100.067
175	-0.176086	-0.127258	-0.0970459	-0.0546265	-21.0571	21.6675	61.3403	0.0942993	0.139771	0.201111	0.287476	-100.159	-80.1086	-60.0586	-40.0085	-20.0195	30.5176	19.989	40.0391	60.0281	80.0781	100.067
175.1	-0.175781	-0.126953	-0.0967407	-0.0540161	-20.752	21.9727	61.3403	0.0939941	0.139771	0.200806	0.288696	-100.159	-80.0781	-60.0281	-40.0391	-19.989	0	19.9585	40.0085	59.9976	80.0781	100.098
175.2	-0.175476	-0.126648	-0.0970459	-0.0540161	-20.1416	22.2778	61.3403	0.0939941	0.139465	0.200806	0.289001	-100.159	-80.0476	-60.0586	-40.0085	-19.989	30.5176	19.989	40.0391	60.0586	80.0781	100.067
175.3	-0.175171	-0.126343	-0.0973511	-0.0540161	-19.8364	22.2778	61.6455	0.093689	0.13916	0.200806	0.289001	-100.189	-80.0781	-60.0891	-40.0391	-19.989	30.5176	19.989	40.0085	60.0281	80.0781	100.098
175.4	-0.175171	-0.126038	-0.0979614	-0.0543213	-19.2261	21.9727	61.9507	0.0939941	0.13916	0.200806	0.289001	-100.159	-80.0781	-60.0891	-40.0085	-20.0195	61.0352	19.989	39.978	60.0586	80.0171	100.098
175.5	-0.175171	-0.125732	-0.0985718	-0.0546265	-18.9209	21.6675	62.2559	0.0939941	0.138855	0.200806	0.289001	-100.159	-80.0781	-60.0586	-40.0696	-19.989	30.5176	19.9585	39.9475	60.0281	80.1086	100.128
175.6	-0.174866	-0.126038	-0.098877	-0.0549316	-18.9209	21.9727	62.2559	0.093689	0.13855	0.201416	0.289001	-100.159	-80.1086	-60.0281	-40.0085	-20.0195	30.5176	19.989	39.978	60.0891	80.0476	100.159
175.7	-0.174561	-0.126343	-0.0991821	-0.0546265	-18.6157	22.2778	62.561	0.093689	0.138245	0.202026	0.289001	-100.159	-80.0781	-60.0281	-40.0696	-20.0195	30.5176	20.0195	39.978	60.0891	80.0781	100.067
175.8	-0.17395	-0.126953	-0.0991821	-0.0543213	-18.6157	22.583	62.561	0.093689	0.137329	0.202637	0.288696	-100.189	-80.0476	-60.0891	-40.0391	-20.05	0	20.05	40.0696	60.0586	80.0476	100.067
175.9	-0.17334	-0.127563	-0.0985718	-0.0540161	-19.2261	22.8882	62.561	0.093689	0.136719	0.202637	0.288391	-100.189	-80.0476	-60.0891	-40.0085	-20.05	0	20.0195	40.0085	60.0586	80.1086	100.098
176	-0.172729	-0.127563	-0.0982666	-0.0540161	-19.8364	22.8882	62.561	0.0939941	0.136414	0.202942	0.288391	-100.159	-80.1086	-60.0586	-40.0085	-19.989	30.5176	19.989	40.0085	59.9976	80.0781	100.098
176.1	-0.172119	-0.127258	-0.0982666	-0.0540161	-20.1416	22.8882	62.2559	0.0939941	0.136414	0.203247	0.288391	-100.159	-80.0476	-60.0586	-40.0085	-19.989	30.5176	19.989	39.978	60.0586	80.0781	100.098
176.2	-0.171204	-0.126648	-0.0982666	-0.0543213	-20.4468	22.583	61.9507	0.093689	0.136414	0.203857	0.288391	-100.159	-80.0476	-60.0891	-40.0391	-20.0195	30.5176	20.0195	39.978	60.0586	80.1086	100.098
176.3	-0.170288	-0.126038	-0.0982666	-0.0546265	-20.4468	22.2778	61.6455	0.0939941	0.136414	0.204163	0.288696	-100.159	-80.0171	-60.1196	-39.978	-19.989	91.5527	19.9585	39.978	60.0586	80.0781	100.128
176.4	-0.169983	-0.125732	-0.0979614	-0.0546265	-20.1416	21.9727	61.3403	0.0942993	0.136414	0.204468	0.288696	-100.128	-80.0476	-60.1196	-40.0391	-20.0195	30.5176	19.9585	39.978	60.0891	80.1086	100.098
176.5	-0.169678	-0.125427	-0.0973511	-0.0543213	-20.1416	21.6675	61.0352	0.0942993	0.137024	0.204773	0.288391	-100.128	-80.0781	-60.0891	-40.0085	-20.0806	30.5176	20.0195	39.978	60.0586	80.0781	100.128
176.6	-0.169373	-0.125122	-0.0967407	-0.0543213	-20.1416	21.6675	60.73	0.0942993	0.137329	0.204773	0.288086	-100.128	-80.0781	-60.0281	-40.0391	-20.0806	30.5176	20.0195	40.0085	60.0586	80.0781	100.098
176.7	-0.169373	-0.124512	-0.0964355	-0.0543213	-19.8364	21.9727	60.1196	0.0942993	0.137329	0.204468	0.287781	-100.189	-80.0781	-60.0586	-40.0391	-20.0195	0	20.0195	40.0391	60.0891	80.0781	100.128
176.8	-0.169373	-0.124512	-0.0961304	-0.0546265	-19.8364	21.9727	60.1196	0.0942993	0.137024	0.204468	0.287476	-100.159	-80.0171	-60.0586	-40.0391	-19.989	61.0352	19.989	40.0391	60.0281	80.1086	100.098
176.9	-0.169373	-0.124512	-0.0961304	-0.0543213	-19.8364	21.6675	60.1196	0.0939941	0.137024	0.204468	0.28717	-100.189	-80.0171	-60.0891	-40.0696	-19.989	30.5176	20.0195	39.978	60.0281	80.0781	100.037
177	-0.169067	-0.124512	-0.0958252	-0.0543213	-19.5313	21.6675	60.73	0.093689	0.137329	0.204163	0.28656	-100.128	-80.0476	-60.1196	-40.0391	-20.0195	30.5176	19.989	39.978	60.0586	80.1086	100.098
177.1	-0.168762	-0.124817	-0.09552	-0.0546265	-19.5313	21.6675	61.3403	0.0933838	0.137634	0.204163	0.286255	-100.128	-80.0476	-60.0891	-40.0391	-20.0806	0	19.9585	39.978	60.0586	80.1086	100.128
177.2	-0.168457	-0.125427	-0.0952148	-0.0549316	-19.5313	21.9727	61.6455	0.0933838	0.137634	0.203857	0.285645	-100.159	-80.0781	-60.0891	-40.0391	-20.0806	30.5176	19.9585	39.9475	60.0586	80.0781	100.128
177.3	-0.168152	-0.125732	-0.09552	-0.0549316	-19.5313	22.583	61.6455	0.093689	0.137634	0.203247	0.285339	-100.128	-80.0476	-60.0891	-40.0696	-20.0195	30.5176	19.989	39.978	60.0281	80.0781	100.098
177.4	-0.168457	-0.126343	-0.0958252	-0.0552368	-19.5313	22.583	61.9507	0.093689	0.137634	0.202637	0.284729	-100.159	-80.0781	-60.0891	-40.0696	-20.0195	0	20.0195	39.978	60.0891	80.0781	100.067
177.5	-0.168457	-0.126343	-0.0961304	-0.0549316	-19.2261	22.2778	62.2559	0.093689	0.137634	0.202026	0.283813	-100.128	-80.1086	-60.0586	-40.0696	-20.0195	61.0352	19.989	40.0085	60.1196	80.0781	100.037
177.6	-0.168457	-0.126038	-0.0961304	-0.0546265	-18.9209	22.2778	62.2559	0.093689	0.137939	0.201416	0.283203	-100.159	-80.1086	-60.0586	-40.0391	-19.989	0	19.989	40.0391	60.0586	80.1086	100.067
177.7	-0.168457	-0.125732	-0.0961304	-0.0546265	-18.6157	22.2778	62.561	0.0939941	0.137939	0.200806	0.282898	-100.159	-80.0781	-60.0586	-40.0085	-19.989	-30.5176	19.9585	40.0085	60.0281	80.0781	100.159
177.8	-0.168152	-0.126038	-0.09552	-0.0543213	-18.9209	21.9727	62.561	0.0939941	0.137939	0.2005	0.282288	-100.128	-80.1086	-60.0586	-39.978	-19.989	0	19.928	40.0696	60.0281	80.1392	100.128
177.9	-0.167847	-0.126648	-0.0952148	-0.0543213	-18.9209	21.6675	62.8662	0.0939941	0.137939	0.200195	0.281982	-100.159	-80.0781	-60.0891	-40.0085	-19.989	0	19.9585	39.978	60.0281	80.1086	100.128
178	-0.124512	-0.088501	-0.0622559	-0.0292969	-3.96729	21.6675	49.7437	0.0717163	0.108032	0.164795	0.242004	-0.0305176	0	0	0	0	30.5176	-0.0305176	-0.0610352	-0.0305176	0	-0.0305176
178.1	0.365295	0.319824	0.260315	0.197754	123.291	21.6675	-68.3594	-0.139465	-0.195007	-0.222168	-0.222473	0	0	-0.0610352	0	-0.0305176	30.5176	0	-0.0610352	0	0	-0.0305176
178.2	1.36353	1.12885	0.878601	0.619202	350.342	21.6675	-282.593	-0.538025	-0.784302	-0.999146	-1.18134	-0.0305176	-0.0610352	-0.0305176	0	-0.0305176	0	0	-0.0305176	0	0.0305176	-0.0305176
178.3	2.34833	1.91437	1.46667	1.01074	553.284	21.3623	-479.431	-0.918579	-1.35773	-1.77002	-2.14966	-0.0305176	-0.0305176	0	0	-0.0305176	0	-0.0305176	-0.0305176	0	-0.0305176	-0.0305176
178.4	2.93823	2.37701	1.80573	1.22986	659.485	21.0571	-587.769	-1.14227	-1.70288	-2.24426	-2.75513	-0.0610352	-0.0305176	0.0305176	-0.0305176	0	-61.0352	0.0305176	0	0	-0.0610352	0
178.5	3.10059	2.49756	1.88751	1.27686	673.828	20.752	-609.741	-1.203	-1.80389	-2.39136	-2.95105	-0.0610352	0	0	0	0	0	0	-0.0305176	0	0	0
178.6	2.98981	2.40265	1.81091	1.21948	635.376	21.0571	-579.834	-1.16089	-1.74835	-2.32391	-2.87476	-0.0305176	0	-0.0305176	0.0305176	-0.0305176	-30.5176	-0.0305176	-0.0305176	-0.0305176	0.0305176	-0.0305176
178.7	2.77069	2.22382	1.67389	1.12457	580.75	21.3623	-531.921	-1.07849	-1.62781	-2.16583	-2.68097	-0.0610352	0.0305176	-0.0305176	0	0.0610352	0	-0.0305176	0	-0.0305176	0.0305176	0
178.8	2.54333	2.04041	1.53503	1.03027	529.48	21.6675	-484.314	-0.991821	-1.49902	-1.99402	-2.46765	-0.0610352	0.0305176	-0.0305176	0	0.0305176	30.5176	0	-0.0305176	-0.0305176	0.0305176	0
178.9	2.34497	1.88141	1.41479	0.949097	487.061	21.9727	-443.726	-0.914917	-1.38367	-1.83929	-2.27509	0	0.0305176	-0.0610352	-0.0305176	0	30.5176	0	-0.0915527	-0.0305176	0.0305176	-0.0610352
179	2.17896	1.74774	1.31378	0.881958	451.965	21.9727	-410.461	-0.849304	-1.28479	-1.70654	-2.10999	-0.0305176	-0.0305176	-0.0610352	0	0	30.5176	0.0305176	-0.0610352	0	-0.0305176	0
179.1	2.03644	1.6333	1.22772	0.824585	422.363	21.6675	-381.775	-0.792236	-1.19873	-1.59149	-1.96686	-0.0305176	0	-0.0305176	0	-0.0610352	0	-0.0305176	0	0.0305176	0	0
179.2	1.90948	1.53198	1.15112	0.773926	396.423	21.6675	-356.445	-0.740967	-1.12152	-1.48834	-1.83838	0	-0.0305176	-0.0305176	-0.0305176	-0.0305176	0	0	0	0.0305176	0	-0.0305176
179.3	1.79352	1.43951	1.08185	0.727844	372.925	21.3623	-333.252	-0.69397	-1.05103	-1.39404	-1.72089	-0.0305176	-0.0305176	0	0	-0.0305176	-30.5176	0.0305176	-0.0305176	0	-0.0305176	-0.0305176
179.4	1.6864	1.35406	1.01776	0.684814	351.257	21.3623	-311.89	-0.650024	-0.985718	-1.30676	-1.61163	-0.0305176	-0.0305176	0.0305176	0	-0.0305176	0	-0.0305176	0	-0.0610352	-0.0305176	-0.0305176
179.5	1.5863	1.27411	0.957642	0.644226	330.811	21.3623	-292.053	-0.609436	-0.925293	-1.22589	-1.51031	0	0.0305176	-0.0305176	0	0	30.5176	-0.0305176	0	0	0.0305176	0
179.6	1.49384	1.20026	0.901489	0.606384	311.584	21.0571	-273.743	-0.571899	-0.869446	-1.15112	-1.41663	-0.0305176	0.0610352	-0.0305176	-0.0610352	0	30.5176	0	-0.0610352	-0.0305176	0	-0.0305176
179.7	1.40839	1.13159	0.849609	0.571899	294.495	21.3623	-255.737	-0.536804	-0.817261	-1.08154	-1.32965	-0.0305176	0	-0.0305176	0	0	30.5176	0	-0.0305176	0	-0.0305176	0
179.8	1.32874	1.0675	0.801392	0.539856	278.625	21.6675	-238.953	-0.50415	-0.767822	-1.01593	-1.24847	0	0	-0.0610352	-0.0305176	0	0	0.0305176	0	0.0610352	0	0
179.9	1.25427	1.00708	0.756226	0.509644	264.282	22.2778	-223.389	-0.473633	-0.721741	-0.954895	-1.17279	0	0	-0.0305176	-0.0610352	-0.0305176	-61.0352	0.0610352	-0.0305176	0.0305176	0	-0.0305176
180	1.18439	0.950928	0.714111	0.481567	250.549	22.583	-208.74	-0.445251	-0.678711	-0.898132	-1.10199	0	-0.0305176	0	0	-0.0305176	-61.0352	0	-0.0305176	0.0305176	0	0
180.1	1.11877	0.898437	0.675049	0.455322	237.732	22.8882	-195.618	-0.418701	-0.639038	-0.845337	-1.03607	-0.0305176	-0.0305176	0	0	-0.0610352	-61.0352	0	0	0	-0.0305176	0
180.2	1.05713	0.849304	0.638428	0.430603	225.83	22.8882	-183.105	-0.393677	-0.602112	-0.796204	-0.974731	-0.0305176	-0.0305176	0	0	0	-61.0352	0	-0.0305176	0	0	0
180.3	1.00006	0.803223	0.604858	0.407715	214.539	22.583	-171.814	-0.370483	-0.567627	-0.750427	-0.917969	-0.0305176	0.0305176	0	0	-0.0305176	-61.0352	0	-0.0305176	0	-0.0305176	-0.0305176
180.4	0.94696	0.760193	0.57312	0.386047	203.247	22.583	-160.828	-0.348511	-0.535583	-0.707397	-0.864868	-0.0305176	0.0305176	-0.0305176	0	0.0305176	0	-0.0305176	-0.0305176	-0.0305176	0.0305176	0
180.5	0.897217	0.720215	0.543213	0.366211	192.566	22.583	-150.452	-0.328064	-0.505371	-0.667419	-0.815125	-0.0305176	0	0	0.0305176	0.0305176	-30.5176	-0.0305176	-0.0305176	0.0305176	0.0305176	-0.0305176
180.6	0.850525	0.682373	0.515137	0.347595	182.495	22.583	-140.686	-0.309448	-0.47699	-0.629883	-0.768433	0	0	-0.0610352	0.0305176	0	30.5176	0	-0.0610352	-0.0305176	0	0.0610352
180.7	0.806274	0.647278	0.488281	0.3302	173.34	22.583	-131.531	-0.291748	-0.450439	-0.595093	-0.724182	0.0305176	-0.0305176	-0.0610352	0	0	0	-0.0610352	-0.0305176	0	-0.0305176	0
180.8	0.764465	0.614014	0.462952	0.313721	165.405	22.2778	-123.291	-0.275574	-0.425415	-0.562439	-0.683289	-0.0305176	-0.0305176	0	-0.0305176	0.0305176	-61.0352	-0.0305176	-0.0305176	0	-0.0305176	-0.0305176
180.9	0.725098	0.582886	0.439758	0.298462	157.776	21.9727	-115.967	-0.26001	-0.401917	-0.532227	-0.644836	0	0	0	0	-0.0305176	-30.5176	0	0	-0.0305176	-0.0915527	0
181	0.687561	0.553589	0.418091	0.283508	150.452	21.6675	-108.643	-0.244751	-0.379944	-0.503845	-0.609436	-0.0305176	-0.0305176	0.0305176	-0.0305176	-0.0610352	-61.0352	-0.0305176	0	0.0305176	0	-0.0305176
181.1	0.652466	0.525818	0.397644	0.26947	144.043	21.6675	-101.929	-0.230408	-0.358887	-0.476685	-0.575867	-0.0305176	0	0.0305176	-0.0305176	0	-30.5176	0.0305176	-0.0305176	-0.0305176	0	0
181.2	0.619507	0.499878	0.378113	0.256348	137.634	21.9727	-95.2148	-0.217285	-0.33905	-0.45105	-0.544739	-0.0305176	0	-0.0305176	0	0	-30.5176	-0.0305176	0	-0.0305176	0	0.0305176
181.3	0.588379	0.475464	0.360107	0.243835	132.141	21.9727	-88.8062	-0.204773	-0.321045	-0.426941	-0.515442	-0.0305176	0	-0.0305176	0.0305176	0	0	-0.0610352	-0.0305176	-0.0305176	0	0
181.4	0.559387	0.452576	0.343018	0.232544	126.648	21.9727	-82.7026	-0.193481	-0.30426	-0.404663	-0.488586	0	0	-0.0610352	0.0305176	0	0	-0.0305176	0	-0.0305176	0	0
181.5	0.531921	0.430908	0.327454	0.222168	121.765	21.9727	-77.2095	-0.1828	-0.288696	-0.383301	-0.462952	0	-0.0305176	-0.0305176	0	-0.0305176	0	-0.0305176	-0.0305176	-0.0305176	0	0
181.6	0.506287	0.410461	0.312805	0.212097	116.577	22.2778	-71.7163	-0.172119	-0.273743	-0.363159	-0.438538	0.0305176	-0.0305176	0	-0.0305176	0	-30.5176	-0.0305176	-0.0305176	0	0	0
181.7	0.482178	0.391235	0.298767	0.202026	111.389	22.583	-66.5283	-0.162048	-0.259399	-0.344238	-0.415344	0.0305176	-0.0610352	-0.0305176	-0.0305176	-0.0305176	0	0	0.0305176	0	-0.0305176	-0.0305176
181.8	0.45929	0.37323	0.285339	0.192566	106.812	22.2778	-62.561	-0.152893	-0.245972	-0.326538	-0.393677	0	0	-0.0305176	-0.0305176	-0.0305176	-30.5176	0	0	0	-0.0305176	-0.0305176
181.9	0.438538	0.356445	0.272827	0.184021	102.234	22.2778	-58.5938	-0.144348	-0.233765	-0.310364	-0.373535	-0.0305176	0	0	0	-0.0305176	-61.0352	0	0.0305176	0	-0.0610352	0
182	0.418701	0.340576	0.26062	0.175781	97.9614	22.2778	-55.2368	-0.135803	-0.222168	-0.295105	-0.354919	-0.0305176	-0.0305176	-0.0305176	-0.0305176	0	-61.0352	0	0	0	0.0305176	-0.0610352
182.1	0.400085	0.325623	0.248718	0.168457	93.689	22.2778	-51.8799	-0.128174	-0.210876	-0.280457	-0.337219	0.0305176	0	-0.0305176	0	0.0305176	0	0	0	0	-0.0305176	0
182.2	0.382385	0.311584	0.238037	0.161743	90.0269	21.6675	-48.5229	-0.121155	-0.19989	-0.266724	-0.32074	-0.0305176	-0.0305176	-0.0305176	0	-0.0305176	-30.5176	-0.0610352	0.0610352	0	-0.0305176	0
182.3	0.365295	0.298462	0.227966	0.15564	86.6699	21.3623	-45.166	-0.114746	-0.189819	-0.253296	-0.304565	0.0610352	0	-0.0305176	-0.0610352	0	-30.5176	-0.0305176	-0.0305176	-0.0305176	-0.0305176	0
182.4	0.349426	0.28595	0.218506	0.149841	83.313	21.0571	-42.1143	-0.108643	-0.180054	-0.240784	-0.289307	0.0305176	-0.0305176	-0.0610352	-0.0305176	-0.0305176	-61.0352	-0.0305176	0.0305176	0.0305176	0	-0.0305176
182.5	0.334167	0.273743	0.209961	0.143738	80.5664	20.752	-38.7573	-0.103149	-0.171509	-0.228577	-0.274658	0.0305176	-0.0305176	-0.0610352	-0.0610352	0	-30.5176	0.0305176	0.0305176	-0.0305176	-0.0305176	-0.0305176
182.6	0.319824	0.262451	0.201721	0.137939	77.8198	20.752	-35.7056	-0.0973511	-0.162964	-0.21698	-0.26123	-0.0305176	-0.0305176	-0.0305176	-0.0610352	-0.0305176	-61.0352	0	0.0305176	0.0610352	-0.0305176	-0.0305176
182.7	0.306091	0.25177	0.194092	0.132141	75.0732	20.752	-32.959	-0.0921631	-0.154419	-0.206604	-0.248413	0.0305176	-0.0610352	-0.0305176	-0.0305176	-0.0305176	-61.0352	0.0305176	0.0305176	0.0305176	-0.0610352	-0.0305176
182.8	0.293274	0.241699	0.186462	0.127258	72.6318	21.0571	-30.2124	-0.0869751	-0.146484	-0.196838	-0.236511	-0.0305176	-0.0610352	-0.0305176	-0.0305176	-0.0305176	-61.0352	0	0	0	-0.0305176	-0.0305176
182.9	0.281372	0.232239	0.178833	0.122681	70.1904	21.3623	-27.771	-0.0820923	-0.138855	-0.187988	-0.22522	0.0305176	-0.0305176	-0.0305176	-0.0305176	0.0305176	-30.5176	0	0.0305176	0.0305176	-0.0305176	0
183	0.270386	0.223083	0.171204	0.118408	68.0542	21.9727	-25.9399	-0.0772095	-0.131531	-0.179443	-0.214539	0	-0.0610352	-0.0305176	0	-0.0305176	0	-0.0305176	0	0	-0.0305176	0
183.1	0.26001	0.214539	0.16449	0.114136	65.6128	22.2778	-23.8037	-0.0723267	-0.125122	-0.171204	-0.204163	0.0305176	-0.0305176	-0.0610352	-0.0305176	0.0305176	-61.0352	-0.0610352	0	-0.0610352	-0.0610352	0.0305176
183.2	0.249939	0.206299	0.158081	0.109558	62.8662	22.2778	-21.6675	-0.0680542	-0.119019	-0.163269	-0.194702	0.0305176	-0.0305176	0	-0.0610352	0	0	0	0	-0.0610352	0	-0.0610352
183.3	0.240173	0.198669	0.152283	0.10498	60.1196	22.2778	-19.5313	-0.0640869	-0.113525	-0.15564	-0.185852	0	-0.0610352	-0.0610352	-0.0915527	0.0305176	-30.5176	0.0305176	0.0305176	0	-0.0610352	-0.0305176
183.4	0.230713	0.191345	0.146484	0.101013	57.9834	21.9727	-17.395	-0.0604248	-0.108032	-0.148315	-0.177002	0.0305176	-0.0610352	0	-0.0305176	-0.0305176	-61.0352	0.0305176	0	0.0305176	-0.0305176	-0.0610352
183.5	0.221863	0.184021	0.141296	0.0976562	55.8472	21.6675	-15.564	-0.0567627	-0.102844	-0.141296	-0.168457	-0.0305176	-0.0610352	-0.0305176	-0.0915527	-0.0305176	-61.0352	0	0.0305176	-0.0305176	-0.0610352	0
183.6	0.213318	0.177002	0.136108	0.0942993	54.3213	21.3623	-14.0381	-0.0527954	-0.0973511	-0.134583	-0.160217	0	-0.0305176	0	-0.0915527	-0.0305176	-30.5176	0.0305176	0.0305176	0.0305176	-0.0305176	-0.0305176
183.7	0.205688	0.170593	0.13092	0.0915527	52.7954	20.752	-12.8174	-0.0491333	-0.0924683	-0.128479	-0.152893	-0.0305176	-0.0610352	-0.0305176	-0.0305176	0	-30.5176	-0.0305176	0.0305176	-0.0305176	0	0
183.8	0.198059	0.164795	0.126038	0.088501	51.5747	20.4468	-11.2915	-0.0457764	-0.0881958	-0.122681	-0.145874	0.0305176	-0.0305176	0.0305176	0.0305176	0	-30.5176	-0.0305176	0	-0.0305176	-0.0305176	0
183.9	0.19104	0.158997	0.121765	0.0854492	50.0488	20.4468	-9.46045	-0.043335	-0.0842285	-0.117187	-0.13916	0	-0.0305176	-0.0305176	-0.0610352	0.0305176	-61.0352	-0.0610352	0	-0.0305176	-0.0305176	0
184	0.184326	0.153809	0.117798	0.0823975	48.5229	20.4468	-7.62939	-0.0411987	-0.0805664	-0.112	-0.133057	0	0	0	-0.0305176	0	-30.5176	0	-0.0305176	-0.0305176	-0.0610352	0
184.1	0.177917	0.148621	0.113831	0.0793457	46.9971	20.752	-6.10352	-0.0387573	-0.0769043	-0.106812	-0.126648	0.0305176	-0.0305176	0	-0.0610352	0	-30.5176	0.0305176	0	0	-0.0305176	0
184.2	0.171204	0.143738	0.110168	0.0762939	45.7764	21.3623	-5.18799	-0.0363159	-0.072937	-0.101929	-0.120544	0.0305176	-0.0305176	-0.0305176	-0.0610352	-0.0305176	-30.5176	0	0.0305176	0	-0.0305176	-0.0305176
184.3	0.1651	0.13916	0.106506	0.0735474	44.8608	21.9727	-4.88281	-0.0335693	-0.0689697	-0.0973511	-0.114746	0	-0.0305176	-0.0305176	-0.0305176	-0.0610352	-30.5176	-0.0305176	0.0305176	0.0305176	-0.0610352	-0.0305176
184.4	0.159607	0.134888	0.103455	0.0708008	43.6401	21.9727	-4.27246	-0.0311279	-0.0650024	-0.0930786	-0.109558	0	-0.0305176	0	-0.0305176	0	-61.0352	-0.0610352	0	0.0305176	-0.0610352	-0.0305176
184.5	0.154419	0.130615	0.100098	0.0680542	43.0298	21.6675	-3.35693	-0.0286865	-0.0610352	-0.0891113	-0.10437	-0.0305176	-0.0305176	0	-0.0305176	0.0305176	-30.5176	0	0.0305176	0.0305176	-0.0610352	-0.0610352
184.6	0.149841	0.126343	0.0967407	0.065918	42.1143	21.3623	-1.83105	-0.0265503	-0.057373	-0.0848389	-0.0994873	0	-0.0305176	0.0305176	-0.0305176	0.0305176	-30.5176	-0.0305176	0	-0.0305176	-0.0305176	0
184.7	0.145874	0.12207	0.0933838	0.0640869	41.1987	21.3623	-0.305176	-0.0244141	-0.0546265	-0.0805664	-0.0949097	0.0305176	-0.0305176	0	-0.0305176	0	-30.5176	-0.0305176	0	-0.0610352	-0.0305176	0
184.8	0.141296	0.118408	0.0900269	0.062561	39.978	21.3623	0.915527	-0.022583	-0.0518799	-0.0756836	-0.0906372	0.0305176	-0.0305176	0	0	0	-30.5176	-0.0610352	-0.0305176	-0.0610352	-0.0305176	0.0305176
184.9	0.136719	0.114746	0.0872803	0.0610352	38.7573	21.3623	2.13623	-0.0213623	-0.0491333	-0.071106	-0.0866699	0.0305176	-0.0305176	0	-0.0305176	0	-30.5176	0	-0.0305176	-0.0610352	-0.0610352	0
185	0.131836	0.111084	0.0848389	0.0598145	37.5366	21.3623	3.05176	-0.0201416	-0.0466919	-0.0671387	-0.0830078	0.0305176	0	0	-0.0610352	0.0305176	-30.5176	0.0305176	0.0305176	0	-0.0610352	0
185.1	0.127258	0.107727	0.0827026	0.0579834	36.9263	21.6675	3.66211	-0.0186157	-0.0442505	-0.0637817	-0.0793457	0.0610352	-0.0610352	0	-0.0305176	-0.0305176	-30.5176	0	0	0.0305176	-0.0610352	-0.0305176
185.2	0.122986	0.104065	0.0799561	0.0564575	36.0107	21.9727	3.96729	-0.0167847	-0.0421143	-0.0610352	-0.0756836	0.0305176	-0.0610352	0	-0.0305176	0	-61.0352	0.0305176	0	0	-0.0610352	-0.0305176
185.3	0.119324	0.100403	0.0775146	0.0549316	35.4004	21.6675	3.96729	-0.0143433	-0.0396729	-0.0585937	-0.0723267	0.0305176	-0.0305176	0.0305176	-0.0610352	-0.0305176	-61.0352	-0.0305176	0	-0.0610352	-0.0610352	-0.0305176
185.4	0.115662	0.0970459	0.0750732	0.0534058	34.79	21.6675	3.96729	-0.0119019	-0.0372314	-0.0561523	-0.0689697	0	-0.0305176	0	-0.0305176	-0.0305176	-91.5527	-0.0305176	0	-0.0305176	-0.0610352	-0.0305176
185.5	0.112	0.0939941	0.072937	0.0515747	34.1797	21.3623	4.27246	-0.0100708	-0.03479	-0.0537109	-0.0653076	0	-0.0305176	0	-0.0305176	0.0305176	-61.0352	-0.0610352	0	-0.0305176	-0.0305176	0.0305176
185.6	0.108643	0.0912476	0.0708008	0.0500488	33.2642	21.3623	4.88281	-0.00854492	-0.032959	-0.0509644	-0.0619507	-0.0610352	0	0	-0.0305176	0.0305176	-30.5176	-0.0305176	-0.0305176	-0.0305176	0	0.0305176
185.7	0.105286	0.0888062	0.0689697	0.0488281	32.6538	21.6675	6.10352	-0.00762939	-0.0311279	-0.0482178	-0.0585937	0.0305176	0.0305176	0	0	0.0305176	-30.5176	-0.0305176	0	-0.0305176	-0.0610352	0
185.8	0.101624	0.0866699	0.0671387	0.0476074	32.0435	21.9727	7.01904	-0.00640869	-0.0296021	-0.0454712	-0.0552368	0.0305176	-0.0305176	-0.0610352	0	0	0	0	0.0305176	0	-0.0305176	-0.0305176
185.9	0.0979614	0.0845337	0.0653076	0.0463867	31.4331	21.9727	7.93457	-0.00518799	-0.027771	-0.0427246	-0.0524902	0.0305176	-0.0610352	-0.0610352	-0.0305176	-0.0305176	0	0.0305176	0.0305176	-0.0305176	-0.0305176	-0.0305176
186	0.0949097	0.0827026	0.0637817	0.0454712	30.8228	22.2778	8.54492	-0.00396729	-0.0259399	-0.0402832	-0.0500488	0.0305176	-0.0610352	-0.0305176	-0.0305176	-0.0610352	-61.0352	0	0.0305176	0	-0.0305176	-0.0305176
186.1	0.0921631	0.0805664	0.0619507	0.0445557	29.9072	22.2778	8.8501	-0.00244141	-0.0238037	-0.038147	-0.0476074	0	-0.0610352	0.0305176	-0.0305176	0	-61.0352	-0.0305176	0.0610352	-0.0305176	-0.0305176	0
186.2	0.0900269	0.0778198	0.0604248	0.0436401	29.6021	21.9727	9.46045	-0.00152588	-0.0222778	-0.0363159	-0.0454712	0	-0.0305176	0	-0.0610352	0	-61.0352	0.0305176	0	0.0305176	-0.0305176	0
186.3	0.0875854	0.0753784	0.0585937	0.0424194	29.6021	21.3623	9.76563	-0.000610352	-0.0204468	-0.0344849	-0.0430298	-0.0610352	-0.0305176	0.0305176	-0.0305176	0	-30.5176	0	0.0305176	-0.0610352	0	0
186.4	0.0848389	0.0726318	0.0567627	0.0411987	29.2969	20.752	10.0708	0.000305176	-0.0189209	-0.032959	-0.0408936	0	0	-0.0305176	0	0	-61.0352	0	-0.0305176	-0.0305176	0.0305176	0
186.5	0.0823975	0.0701904	0.0549316	0.0402832	28.9917	20.1416	10.376	0.0012207	-0.0177002	-0.0314331	-0.0390625	0	-0.0305176	-0.0610352	0	0.0305176	-30.5176	0	0	-0.0305176	-0.0305176	0
186.6	0.0802612	0.067749	0.0537109	0.0393677	28.6865	20.1416	10.9863	0.00213623	-0.0161743	-0.0299072	-0.0366211	0.0305176	-0.0305176	-0.0305176	-0.0305176	0.0305176	-30.5176	-0.0610352	0	0	-0.0610352	-0.0305176
186.7	0.078125	0.065918	0.0524902	0.0387573	27.771	20.4468	11.5967	0.00274658	-0.0143433	-0.0280762	-0.0341797	0	-0.0305176	-0.0305176	-0.0610352	0	30.5176	-0.0305176	0	0	-0.0610352	-0.0305176
186.8	0.0762939	0.0643921	0.0512695	0.038147	26.8555	20.752	12.207	0.00335693	-0.0125122	-0.0262451	-0.0320435	0	-0.0305176	-0.0610352	-0.0610352	-0.0305176	0	0	0.0305176	0.0305176	0	0
186.9	0.0741577	0.0628662	0.0500488	0.0369263	25.9399	20.752	12.8174	0.00427246	-0.0112915	-0.0247192	-0.0299072	0.0305176	-0.0610352	-0.0610352	-0.0610352	-0.0305176	-61.0352	0	0.0305176	0.0305176	0	0
187	0.0720215	0.0613403	0.0488281	0.0360107	25.3296	20.752	13.1226	0.00488281	-0.010376	-0.0231934	-0.027771	-0.0305176	-0.0305176	-0.0305176	-0.0305176	-0.0305176	-61.0352	0.0305176	0	0.0305176	0	-0.0610352
187.1	0.0695801	0.0595093	0.0476074	0.0354004	24.7192	21.0571	13.7329	0.00518799	-0.00976562	-0.0216675	-0.0259399	-0.0305176	-0.0305176	0	-0.0305176	-0.0305176	-30.5176	0	0.0305176	0.0305176	0.0305176	0.0305176
187.2	0.0674438	0.0576782	0.0463867	0.0350952	24.7192	21.0571	14.0381	0.00549316	-0.0088501	-0.0201416	-0.0238037	-0.0610352	-0.0610352	-0.0610352	0	-0.0305176	0	-0.0305176	0.0305176	-0.0305176	0	0.0305176
187.3	0.0653076	0.0564575	0.0454712	0.0344849	24.1089	21.0571	14.6484	0.00610352	-0.00762939	-0.0183105	-0.0222778	0	-0.0305176	-0.0305176	0	0.0610352	-30.5176	-0.0305176	-0.0610352	-0.0610352	0	0.0305176
187.4	0.0634766	0.055542	0.0445557	0.0335693	23.8037	21.0571	14.9536	0.00701904	-0.00640869	-0.0167847	-0.0210571	0	0	-0.0305176	-0.0610352	-0.0305176	-30.5176	0	-0.0305176	0	0	-0.0305176
187.5	0.0619507	0.0540161	0.043335	0.0326538	23.8037	21.0571	15.564	0.00762939	-0.00518799	-0.015564	-0.0201416	0	-0.0305176	-0.0610352	-0.0610352	-0.0305176	-30.5176	0	0	-0.0305176	0	0
187.6	0.0610352	0.0527954	0.0427246	0.0317383	23.4985	21.3623	16.1743	0.00823975	-0.00396729	-0.0146484	-0.0189209	0.0305176	0	-0.0610352	-0.0915527	-0.0610352	-61.0352	0.0305176	0	0	-0.0305176	-0.0305176
187.7	0.0601196	0.0515747	0.0421143	0.0308228	23.8037	21.9727	16.4795	0.0088501	-0.00244141	-0.0134277	-0.0180054	0.0305176	-0.0305176	-0.0610352	-0.0610352	0	-30.5176	0.0305176	0	0.0305176	0.0305176	-0.0305176
187.8	0.0585937	0.0500488	0.0411987	0.0302124	23.8037	22.2778	16.7847	0.00946045	-0.0012207	-0.0119019	-0.0167847	-0.0305176	-0.0305176	0	0.0305176	-0.0305176	-30.5176	0	0	0.0305176	0	-0.0305176
187.9	0.0564575	0.0485229	0.039978	0.0289917	23.1934	21.9727	16.4795	0.00976562	-0.000305176	-0.0106812	-0.0152588	-0.0610352	-0.0305176	0.0305176	0	-0.0610352	-91.5527	-0.0305176	0	0.0305176	-0.0610352	0
188	0.0546265	0.0473022	0.0387573	0.0280762	22.583	21.3623	16.1743	0.010376	0	-0.00976562	-0.0143433	-0.0305176	-0.0305176	0	0	0	-30.5176	-0.0305176	-0.0305176	0	0	0
188.1	0.0527954	0.0463867	0.0378418	0.0274658	22.2778	21.3623	16.1743	0.0112915	0	-0.0088501	-0.0134277	-0.0305176	0	0	0	0.0305176	-30.5176	-0.0305176	-0.0610352	-0.0305176	0	0.0305176
188.2	0.0515747	0.0457764	0.0372314	0.0265503	22.583	21.0571	16.7847	0.0119019	0.000610352	-0.00762939	-0.012207	-0.0915527	0.0610352	0	0	-0.0305176	0	-0.0305176	-0.0610352	-0.0305176	-0.0305176	0.0305176
188.3	0.050354	0.0448608	0.0366211	0.0259399	22.2778	21.0571	17.0898	0.0128174	0.0012207	-0.00640869	-0.0109863	-0.0610352	0	-0.0305176	0	0	-30.5176	-0.0610352	-0.0305176	0	0	0
188.4	0.0494385	0.0439453	0.0360107	0.0256348	21.9727	21.0571	17.7002	0.0134277	0.00213623	-0.00488281	-0.00946045	-0.0305176	0	-0.0305176	0	0.0305176	30.5176	0.0305176	-0.0610352	-0.0305176	-0.0305176	-0.0305176
188.5	0.0485229	0.0427246	0.0354004	0.0256348	21.3623	21.0571	18.3105	0.0137329	0.00274658	-0.00366211	-0.00823975	0	0	-0.0305176	0.0305176	0	-30.5176	0	-0.0305176	0	-0.0305176	0
188.6	0.0473022	0.0418091	0.03479	0.0253296	20.752	21.3623	18.9209	0.0137329	0.00366211	-0.00244141	-0.00701904	0	-0.0305176	0.0305176	-0.0305176	-0.0305176	-30.5176	0	-0.0305176	0.0305176	-0.0305176	0
188.7	0.0457764	0.0405884	0.0335693	0.0250244	20.4468	21.0571	18.9209	0.0134277	0.00457764	-0.00152588	-0.00610352	-0.0305176	-0.0305176	0	-0.0305176	-0.0305176	-30.5176	-0.0305176	0	0.0305176	-0.0305176	0
188.8	0.0448608	0.0393677	0.0326538	0.0244141	20.1416	20.752	18.9209	0.0137329	0.00518799	-0.000915527	-0.00488281	0	0	0.0305176	-0.0305176	0	-61.0352	-0.0610352	-0.0305176	0.0305176	-0.0610352	-0.0305176
188.9	0.0439453	0.038147	0.0317383	0.0241089	19.8364	20.4468	18.9209	0.0146484	0.00579834	0	-0.00396729	-0.0610352	0	0	0.0305176	-0.0305176	-91.5527	-0.0610352	-0.0305176	-0.0305176	-0.0305176	0
189	0.0430298	0.0375366	0.0308228	0.0238037	19.8364	20.1416	19.2261	0.0152588	0.00610352	0.000305176	-0.00305176	-0.0610352	0.0305176	0.0305176	-0.0305176	0	-30.5176	0	-0.0610352	0	0	0.0305176
189.1	0.0421143	0.0366211	0.0299072	0.0234985	19.2261	20.1416	19.2261	0.0161743	0.00701904	0.0012207	-0.00213623	0	0.0305176	-0.0305176	0	0	0	-0.0305176	-0.0610352	-0.0915527	-0.0305176	0
189.2	0.0411987	0.0360107	0.0292969	0.0228882	18.9209	20.1416	19.2261	0.0167847	0.00762939	0.00183105	-0.00183105	0	0	-0.0610352	-0.0305176	0	0	-0.0305176	-0.0610352	0	-0.0305176	0
189.3	0.0396729	0.0354004	0.0289917	0.0222778	18.3105	20.4468	19.2261	0.0167847	0.00793457	0.00244141	-0.000915527	0	0.0305176	-0.0610352	-0.0305176	0	-61.0352	0.0305176	0	0	0	-0.0305176
189.4	0.0387573	0.03479	0.0286865	0.0216675	18.3105	20.752	19.2261	0.0170898	0.00854492	0.00305176	-0.000305176	0	-0.0305176	0	0	0	-61.0352	-0.0305176	-0.0305176	0	-0.0305176	0
189.5	0.0372314	0.0341797	0.0286865	0.0213623	18.3105	21.0571	19.5313	0.0167847	0.0088501	0.00335693	0	0.0305176	-0.0305176	0.0305176	0	-0.0305176	-61.0352	-0.0305176	0.0305176	0.0305176	-0.0305176	-0.0305176
189.6	0.0360107	0.0332642	0.0283813	0.020752	18.6157	21.0571	20.1416	0.0167847	0.00915527	0.00366211	0	0	0	0.0305176	0	0	-30.5176	0	-0.0610352	-0.0305176	0	0
189.7	0.0350952	0.032959	0.0280762	0.0201416	18.9209	20.4468	20.4468	0.0170898	0.00915527	0.00427246	0	-0.0610352	0	-0.0305176	0.0305176	-0.0305176	-30.5176	-0.0610352	-0.0305176	-0.0305176	0.0305176	-0.0305176
189.8	0.0344849	0.0323486	0.0274658	0.0195312	18.6157	20.4468	20.1416	0.0170898	0.00946045	0.00518799	0.000610352	-0.0305176	0.0305176	0	0	0.0610352	0	0	-0.0305176	-0.0305176	0	-0.0305176
189.9	0.0344849	0.0323486	0.0268555	0.0195312	18.0054	20.4468	19.8364	0.017395	0.00976562	0.00579834	0.00152588	-0.0305176	0	-0.0305176	0.0305176	0.0305176	30.5176	0	-0.0610352	-0.0305176	-0.0305176	0
190	0.0341797	0.0317383	0.0265503	0.0195312	17.395	20.752	19.8364	0.0180054	0.010376	0.00640869	0.00305176	-0.0305176	0	0.0305176	0	0.0305176	30.5176	-0.0305176	-0.0305176	-0.0305176	0.0305176	-0.0305176
190.1	0.0341797	0.0311279	0.0262451	0.0195312	16.7847	21.3623	19.5313	0.0189209	0.0106812	0.00671387	0.00427246	0	0	-0.0305176	0.0305176	0	0	0	-0.0305176	-0.0915527	0	0
190.2	0.0338745	0.0305176	0.0259399	0.0195312	16.7847	21.6675	19.2261	0.0195312	0.0109863	0.00732422	0.00518799	-0.0305176	-0.0305176	-0.0305176	0.0305176	-0.0305176	0	-0.0305176	-0.0305176	-0.0305176	0.0305176	-0.0305176
190.3	0.0338745	0.0299072	0.0256348	0.0195312	17.0898	21.6675	19.5313	0.0198364	0.0112915	0.00823975	0.00579834	0.0305176	0	-0.0305176	0	-0.0305176	-30.5176	-0.0305176	0	0	0	-0.0610352
190.4	0.0332642	0.0296021	0.0250244	0.0192261	17.395	21.9727	20.1416	0.0204468	0.0115967	0.0088501	0.00671387	-0.0610352	0	0.0305176	0	0	30.5176	-0.0305176	-0.0305176	0.0305176	0	-0.0305176
190.5	0.0326538	0.0289917	0.0244141	0.0189209	18.0054	21.6675	20.752	0.020752	0.0119019	0.00946045	0.00732422	-0.0610352	-0.0305176	0	0.0305176	-0.0305176	0	-0.0305176	0.0305176	0.0305176	0.0305176	-0.0610352
190.6	0.0320435	0.0283813	0.0241089	0.0189209	18.3105	21.0571	21.0571	0.0213623	0.012207	0.00976562	0.00793457	-0.0305176	0	0	0.0305176	0.0305176	0	0	-0.0610352	-0.0305176	0	0
190.7	0.0314331	0.027771	0.0234985	0.0186157	18.3105	21.0571	21.3623	0.0216675	0.0128174	0.010376	0.00823975	0	0	0	0.0610352	0	61.0352	0	-0.0305176	-0.0305176	0.0610352	0
190.8	0.0308228	0.0271606	0.0228882	0.0186157	18.0054	20.752	21.3623	0.0216675	0.0134277	0.0106812	0.0088501	-0.0305176	-0.0305176	-0.0305176	0	0	30.5176	0	-0.0305176	-0.0610352	0.0305176	0
190.9	0.0299072	0.0268555	0.022583	0.0183105	18.3105	20.4468	21.3623	0.0216675	0.0143433	0.0112915	0.00915527	-0.0305176	0	-0.0305176	0	-0.0305176	61.0352	-0.0305176	0	0	0	0
191	0.0292969	0.0262451	0.0222778	0.0180054	18.3105	20.4468	21.6675	0.0216675	0.0149536	0.0119019	0.00915527	-0.0305176	-0.0305176	-0.0305176	0	0	30.5176	0.0305176	-0.0305176	-0.0305176	-0.0305176	0
191.1	0.0286865	0.0256348	0.0219727	0.0177002	18.3105	20.4468	21.6675	0.0216675	0.0152588	0.0125122	0.00946045	0	-0.0305176	-0.0305176	-0.0305176	-0.0305176	30.5176	-0.0610352	-0.0305176	0	0	-0.0305176
191.2	0.0280762	0.0250244	0.0216675	0.017395	18.0054	20.4468	21.6675	0.0216675	0.0158691	0.0128174	0.00946045	-0.0610352	-0.0305176	-0.0305176	-0.0305176	0	0	0.0305176	0	0	0	-0.0305176
191.3	0.027771	0.0244141	0.0213623	0.0170898	17.395	20.4468	21.6675	0.0216675	0.0158691	0.0131226	0.00976562	-0.0305176	0	0	0	-0.0610352	0	0	-0.0610352	0	0	-0.0915527
191.4	0.0271606	0.0241089	0.020752	0.0167847	16.7847	20.4468	21.9727	0.0213623	0.0158691	0.0131226	0.0100708	-0.12207	-0.0305176	-0.0305176	0	0.0305176	0	0	0	0	0	0
191.5	0.0265503	0.0234985	0.0201416	0.0167847	16.4795	20.1416	22.2778	0.020752	0.0158691	0.0131226	0.0100708	-0.0305176	0	0	0.0610352	0	30.5176	-0.0305176	-0.0305176	0.0305176	0.0305176	-0.0305176
191.6	0.0259399	0.0231934	0.0198364	0.0167847	16.4795	20.1416	22.583	0.020752	0.015564	0.0131226	0.0100708	-0.0610352	-0.0305176	-0.0305176	0.0305176	0	30.5176	0.0305176	-0.0305176	-0.0305176	0	0.0305176
191.7	0.0247192	0.022583	0.0198364	0.0167847	16.1743	20.4468	22.8882	0.0210571	0.0158691	0.0134277	0.0100708	-0.0305176	0	-0.0305176	0.0305176	-0.0305176	0	-0.0305176	-0.0305176	0	0.0305176	0
191.8	0.0241089	0.0222778	0.0192261	0.0167847	16.1743	21.0571	22.8882	0.0219727	0.0161743	0.0137329	0.010376	-0.0305176	0	-0.0610352	0	-0.0305176	30.5176	0.0305176	-0.0305176	-0.0305176	0	0
191.9	0.0238037	0.0222778	0.0189209	0.0167847	15.8691	21.9727	22.8882	0.022583	0.0167847	0.0143433	0.010376	0	0.0305176	0.0305176	0	-0.0305176	30.5176	-0.0305176	0	0	0	-0.0610352
192	0.0234985	0.0222778	0.0183105	0.0167847	15.8691	22.2778	22.583	0.0231934	0.0170898	0.0146484	0.0109863	-0.0305176	0	-0.0305176	0	-0.0305176	61.0352	0.0305176	0	0.0305176	0	0
192.1	0.0231934	0.0222778	0.0180054	0.0170898	15.8691	22.2778	22.583	0.0228882	0.0170898	0.0146484	0.0115967	-0.0915527	-0.0305176	0.0305176	0	-0.0610352	-30.5176	-0.0305176	-0.0610352	0	-0.0305176	-0.0305176
192.2	0.0234985	0.0219727	0.0177002	0.017395	16.1743	21.9727	22.583	0.022583	0.0170898	0.0149536	0.0119019	-0.0610352	0	0	0	-0.0305176	0	0	-0.0305176	-0.0305176	0	0.0305176
192.3	0.0231934	0.0213623	0.0177002	0.0177002	16.1743	21.6675	22.2778	0.0222778	0.0170898	0.0149536	0.012207	-0.0915527	0	0	0.0305176	-0.0305176	-30.5176	0	-0.0610352	0	0.0305176	0
192.4	0.0231934	0.0210571	0.0177002	0.0177002	15.8691	21.0571	21.9727	0.0219727	0.0167847	0.0152588	0.0125122	-0.0305176	0.0305176	-0.0305176	0.0305176	0	30.5176	0.0305176	0	0	0.0305176	0
192.5	0.0228882	0.020752	0.0180054	0.017395	15.8691	20.4468	21.9727	0.0216675	0.0167847	0.0152588	0.0128174	0	0.0610352	-0.0305176	0.0305176	-0.0610352	0	0	-0.0915527	0	0	0
192.6	0.022583	0.020752	0.0183105	0.0170898	16.1743	20.1416	21.9727	0.0216675	0.0167847	0.0152588	0.0131226	-0.0305176	0.0305176	-0.0305176	0	-0.0305176	0	0	-0.0610352	-0.0305176	0	0
192.7	0.0222778	0.0204468	0.0186157	0.0164795	16.4795	19.8364	21.9727	0.0216675	0.0167847	0.0152588	0.0131226	-0.0305176	-0.0305176	-0.0305176	0	-0.0305176	61.0352	0.0610352	-0.0305176	-0.0305176	0	0
192.8	0.0219727	0.0204468	0.0186157	0.0158691	16.7847	19.8364	21.9727	0.0219727	0.017395	0.015564	0.0134277	0	0.0305176	0	-0.0305176	-0.0610352	30.5176	0.0305176	-0.0305176	0	0.0305176	-0.0305176
192.9	0.0219727	0.0201416	0.0183105	0.0152588	16.4795	20.1416	21.6675	0.0219727	0.0177002	0.015564	0.0140381	0	0.0305176	0	0	-0.0305176	0	0	0	0.0305176	0	-0.0305176
193	0.0219727	0.0198364	0.0177002	0.0149536	16.4795	20.4468	21.6675	0.0222778	0.0180054	0.015564	0.0149536	0	-0.0305176	0	0	-0.0305176	0	-0.0305176	-0.0305176	0	0	0
193.1	0.0216675	0.0198364	0.0170898	0.0146484	16.4795	20.4468	22.2778	0.022583	0.0183105	0.0158691	0.0152588	0	0.0305176	0	0.0305176	-0.0305176	-30.5176	-0.0610352	-0.0915527	-0.0305176	-0.0305176	0
193.2	0.0210571	0.0198364	0.0167847	0.0143433	16.4795	20.752	22.2778	0.0228882	0.0180054	0.0161743	0.0152588	-0.12207	0.0305176	0	0	0	-30.5176	-0.0305176	-0.0610352	0	-0.0305176	0
193.3	0.0204468	0.0198364	0.0161743	0.0143433	16.4795	21.0571	22.583	0.0228882	0.0177002	0.0164795	0.0149536	-0.0610352	0.0305176	0.0305176	0	0	-30.5176	-0.0610352	-0.0915527	0	0.0305176	0.0305176
193.4	0.0201416	0.0195312	0.0158691	0.0143433	16.1743	21.3623	22.8882	0.0228882	0.0177002	0.0167847	0.0146484	0	0.0610352	0	0	0.0305176	0	0	-0.0305176	-0.0305176	0.0305176	0.0305176
193.5	0.0195312	0.0192261	0.0158691	0.0146484	15.8691	21.3623	22.8882	0.0228882	0.0180054	0.0170898	0.0143433	0.0305176	0.0305176	0	0.0305176	0	0	0.0305176	-0.0305176	-0.0305176	0.0305176	0
193.6	0.0192261	0.0183105	0.0161743	0.0146484	15.8691	21.0571	22.8882	0.022583	0.0183105	0.0177002	0.0143433	0	0.0305176	-0.0305176	0.0305176	-0.0610352	0	0	-0.0305176	-0.0610352	-0.0305176	-0.0305176
193.7	0.0189209	0.0180054	0.0161743	0.0149536	15.564	20.752	23.1934	0.022583	0.0189209	0.0180054	0.0146484	-0.0305176	0	-0.0305176	0.0305176	-0.0305176	0	-0.0305176	-0.0915527	-0.0305176	-0.0305176	0
193.8	0.0192261	0.017395	0.0161743	0.0149536	15.564	21.0571	23.1934	0.0228882	0.0189209	0.0183105	0.0149536	-0.0305176	0	0	0	0	0	-0.0305176	-0.0305176	-0.0610352	-0.0305176	0.0305176
193.9	0.0195312	0.0170898	0.0158691	0.0152588	15.2588	21.0571	23.1934	0.0231934	0.0186157	0.0183105	0.015564	-0.0915527	0	0	0	-0.0305176	-30.5176	-0.0610352	-0.0915527	0	0	0.0305176
194	0.0195312	0.0167847	0.0158691	0.015564	15.2588	21.0571	22.8882	0.0238037	0.0186157	0.0183105	0.0158691	-0.0610352	-0.0610352	0.0305176	0.0305176	-0.0610352	30.5176	0	-0.0610352	0	0	0
194.1	0.0198364	0.0167847	0.0158691	0.015564	14.9536	20.752	22.583	0.0241089	0.0186157	0.0183105	0.0158691	-0.0610352	0	-0.0305176	0.0305176	-0.0305176	30.5176	0	-0.0610352	-0.0610352	0.0305176	0
194.2	0.0195312	0.0167847	0.0161743	0.015564	15.2588	20.752	22.583	0.0244141	0.0186157	0.0183105	0.0158691	0.0305176	0	-0.0305176	0	-0.0305176	0	0	-0.0915527	-0.0305176	0.0305176	0
194.3	0.0192261	0.0167847	0.0164795	0.0152588	15.2588	20.4468	22.583	0.0244141	0.0186157	0.0186157	0.0158691	0	0.0305176	-0.0610352	0	-0.0305176	0	0.0305176	0.0305176	-0.0610352	0.0305176	0
194.4	0.0186157	0.0170898	0.0167847	0.0149536	15.2588	20.4468	22.8882	0.0241089	0.0189209	0.0186157	0.0161743	-0.0305176	-0.0610352	-0.0305176	0	0	30.5176	0	-0.0305176	0	0	0
194.5	0.0183105	0.0170898	0.0167847	0.0146484	14.9536	20.4468	22.8882	0.0238037	0.0192261	0.0189209	0.0161743	0	0	0	-0.0305176	-0.0305176	0	-0.0305176	-0.0305176	-0.0305176	0.0305176	0
194.6	0.0183105	0.0170898	0.0167847	0.0146484	14.3433	20.4468	22.8882	0.0238037	0.0195312	0.0192261	0.0161743	-0.0305176	0	0	-0.0305176	-0.0610352	0	0	0	0	-0.0305176	0
194.7	0.0183105	0.0167847	0.0164795	0.0143433	14.3433	20.4468	22.8882	0.0238037	0.0201416	0.0192261	0.0161743	-0.0305176	-0.0305176	0	0.0305176	0	0	0	0	-0.0305176	-0.0305176	0
194.8	0.0183105	0.0161743	0.0164795	0.0146484	14.3433	20.1416	23.1934	0.0241089	0.0201416	0.0192261	0.0164795	-0.0610352	0	-0.0305176	0.0305176	0	30.5176	-0.0305176	-0.0305176	-0.0610352	0	0.0610352
194.9	0.0180054	0.0158691	0.0161743	0.0146484	14.6484	20.1416	23.4985	0.0241089	0.0201416	0.0189209	0.0170898	-0.0305176	0.0305176	-0.0305176	0.0610352	0	0	0	-0.0305176	0.0305176	0.0305176	-0.0305176
195	0.0177002	0.015564	0.0158691	0.0143433	15.2588	20.4468	23.4985	0.0241089	0.0201416	0.0192261	0.017395	-0.0610352	0	-0.0305176	0.0305176	0	30.5176	0	-0.0305176	0.0610352	0.0305176	-0.0305176
195.1	0.0180054	0.015564	0.015564	0.0140381	15.8691	20.752	23.4985	0.0238037	0.0201416	0.0195312	0.0177002	0	0.0305176	-0.0305176	0	0	0	0.0305176	-0.0610352	0.0305176	0.0610352	0
195.2	0.0180054	0.0158691	0.0149536	0.0140381	15.8691	20.752	23.1934	0.0238037	0.0201416	0.0195312	0.0180054	0	-0.0305176	-0.0305176	0	0	30.5176	0	-0.0305176	-0.0610352	0.0305176	0
195.3	0.0183105	0.0161743	0.0146484	0.0140381	16.1743	20.752	22.8882	0.0241089	0.0198364	0.0195312	0.0177002	0	-0.0305176	-0.0610352	-0.0305176	-0.0610352	-30.5176	0	-0.0305176	-0.0305176	0.0305176	0
195.4	0.0183105	0.0161743	0.0149536	0.0143433	16.1743	20.752	23.1934	0.0247192	0.0198364	0.0192261	0.017395	0	0	-0.0305176	-0.0305176	-0.0610352	0	0	-0.0305176	0.0305176	0.0305176	-0.0610352
195.5	0.0180054	0.0161743	0.0149536	0.0146484	15.8691	20.4468	23.4985	0.0250244	0.0195312	0.0192261	0.0170898	-0.0610352	-0.0305176	0	-0.0305176	0	30.5176	0.0305176	0.0610352	-0.0305176	-0.0305176	-0.0305176
195.6	0.0177002	0.0158691	0.015564	0.0143433	15.564	20.4468	23.4985	0.0253296	0.0195312	0.0192261	0.017395	-0.0610352	0	0	0	-0.0305176	-30.5176	-0.0305176	-0.0305176	-0.0305176	-0.0305176	-0.0305176
195.7	0.017395	0.0152588	0.0158691	0.0143433	15.2588	20.1416	23.8037	0.0253296	0.0198364	0.0192261	0.0177002	-0.0610352	-0.0305176	-0.0610352	0.0305176	0	0	-0.0305176	-0.0915527	0.0305176	0	0
195.8	0.017395	0.0146484	0.0158691	0.0140381	14.9536	19.8364	24.1089	0.0250244	0.0198364	0.0192261	0.0177002	-0.0305176	0	-0.0915527	0	-0.0305176	0	0.0305176	-0.0305176	0.0305176	0.0305176	0
195.9	0.017395	0.0146484	0.0158691	0.0137329	14.9536	20.1416	24.1089	0.0250244	0.0198364	0.0195312	0.0177002	-0.0305176	0	0	0.0305176	0.0305176	0	0	-0.0305176	0	0	-0.0305176
196	0.0177002	0.0152588	0.015564	0.0140381	14.9536	20.1416	24.1089	0.0247192	0.0198364	0.0198364	0.017395	0	0	-0.0305176	-0.0610352	-0.0305176	0	0	0.0305176	-0.0305176	0	0
196.1	0.0177002	0.015564	0.0152588	0.0140381	15.2588	20.1416	24.1089	0.0241089	0.0201416	0.0201416	0.017395	-0.0305176	0	-0.0610352	0	-0.0610352	30.5176	0	0	0	0	-0.0305176
196.2	0.017395	0.0152588	0.0143433	0.0137329	15.2588	19.8364	24.1089	0.0234985	0.0201416	0.0204468	0.0170898	-0.0610352	0	-0.0305176	0	-0.0305176	-30.5176	0.0305176	-0.0305176	-0.0305176	0	-0.0305176
196.3	0.0177002	0.0152588	0.0143433	0.0134277	15.2588	19.8364	24.1089	0.0231934	0.0201416	0.0201416	0.0167847	0.0305176	0	-0.0305176	-0.0610352	0	0	0.0305176	-0.0305176	0	-0.0305176	-0.0305176
196.4	0.0180054	0.0152588	0.0149536	0.0137329	15.8691	20.1416	24.7192	0.0228882	0.0201416	0.0198364	0.0170898	-0.0305176	0	-0.0305176	-0.0305176	-0.0305176	-30.5176	-0.0305176	0	0	-0.0610352	0
196.5	0.0180054	0.015564	0.0158691	0.0137329	16.1743	20.752	25.0244	0.0228882	0.020752	0.0198364	0.017395	-0.0305176	0	-0.0305176	0	-0.0305176	-30.5176	-0.0305176	-0.0305176	0.0305176	0	0
196.6	0.0183105	0.015564	0.0161743	0.0143433	16.4795	20.752	24.4141	0.0231934	0.020752	0.0201416	0.0180054	-0.0305176	0	-0.0305176	0.0305176	0	-30.5176	-0.0305176	-0.0610352	0	-0.0305176	0.0305176
196.7	0.0180054	0.0152588	0.0164795	0.0146484	16.1743	20.752	24.1089	0.0231934	0.020752	0.0204468	0.0186157	0	0	0.0305176	0	0	-30.5176	-0.0610352	0	0.0305176	0	0.0305176
196.8	0.0177002	0.0149536	0.0164795	0.0146484	15.564	20.752	24.1089	0.0234985	0.020752	0.0204468	0.0186157	0.0305176	0.0305176	-0.0305176	0	-0.0305176	-30.5176	-0.0305176	0	0	0	0.0305176
196.9	0.0167847	0.0146484	0.0158691	0.0143433	14.9536	20.752	24.1089	0.0241089	0.020752	0.0204468	0.0189209	0	0	0	0	-0.0305176	0	-0.0305176	-0.0305176	0	0	0
197	0.0158691	0.0146484	0.015564	0.0146484	14.9536	20.4468	24.4141	0.0250244	0.020752	0.0201416	0.0186157	-0.0305176	0	-0.0305176	-0.0610352	-0.0305176	-61.0352	0	0.0305176	-0.0610352	-0.0305176	-0.0305176
197.1	0.0158691	0.0146484	0.0149536	0.0143433	15.2588	20.1416	24.7192	0.0256348	0.020752	0.0198364	0.0186157	0	-0.0305176	-0.0305176	-0.0305176	-0.0305176	-61.0352	-0.0305176	-0.0305176	-0.0305176	0	-0.0305176
197.2	0.0161743	0.0149536	0.0146484	0.0140381	15.564	20.1416	24.7192	0.0259399	0.020752	0.0195312	0.0183105	-0.0610352	0	-0.0305176	0	0.0305176	-30.5176	0	-0.0610352	0.0305176	-0.0305176	-0.0610352
197.3	0.0167847	0.0152588	0.0143433	0.0137329	15.8691	19.8364	25.0244	0.0259399	0.0210571	0.0195312	0.0183105	0	-0.0610352	0.0305176	0	0.0610352	-30.5176	-0.0305176	0	0.0305176	-0.0305176	0
197.4	0.0170898	0.015564	0.0143433	0.0134277	15.564	19.8364	25.3296	0.0256348	0.0210571	0.0198364	0.0183105	-0.0305176	0	-0.0305176	0	0	-61.0352	-0.0610352	-0.0305176	0.0305176	-0.0305176	0
197.5	0.017395	0.0158691	0.0143433	0.0131226	14.9536	19.5313	25.6348	0.0253296	0.0210571	0.0201416	0.0186157	-0.0305176	0	0	0.0610352	0	-30.5176	-0.0305176	-0.0305176	-0.0305176	-0.0305176	0
197.6	0.0170898	0.0158691	0.0140381	0.0134277	14.9536	19.5313	25.9399	0.0250244	0.0210571	0.0201416	0.0189209	0	0.0305176	0.0305176	-0.0610352	0.0305176	0	-0.0305176	0.0610352	-0.0305176	-0.0610352	0
197.7	0.0167847	0.015564	0.0140381	0.0134277	14.9536	19.5313	25.9399	0.0250244	0.020752	0.0201416	0.0192261	0	0	-0.0610352	0	-0.0305176	-30.5176	-0.0305176	0	-0.0305176	0	-0.0610352
197.8	0.0167847	0.0152588	0.0143433	0.0134277	14.9536	19.2261	25.9399	0.0250244	0.020752	0.0204468	0.0195312	0	0	-0.0305176	0	0	0	0	0	-0.0610352	0	0.0305176
197.9	0.0167847	0.0149536	0.0143433	0.0137329	14.9536	19.5313	25.6348	0.0250244	0.020752	0.0204468	0.0198364	0.0305176	0	-0.0305176	-0.0610352	0	-30.5176	0	0.0305176	-0.0305176	0	-0.0305176
198	0.0167847	0.0143433	0.0146484	0.0140381	14.9536	19.8364	25.3296	0.0250244	0.0210571	0.0204468	0.0198364	0	-0.0305176	-0.0305176	0.0305176	0	-61.0352	0	0	0.0305176	-0.0305176	-0.0305176
198.1	0.0167847	0.0143433	0.0143433	0.0140381	14.9536	20.1416	25.0244	0.0250244	0.0216675	0.0204468	0.0195312	-0.0305176	-0.0305176	0	-0.0305176	0	-61.0352	-0.0305176	0	-0.0305176	-0.0305176	0
198.2	0.0167847	0.0140381	0.0143433	0.0143433	14.9536	20.1416	25.0244	0.0250244	0.0219727	0.0201416	0.0195312	-0.0305176	-0.0305176	-0.0305176	0	0.0610352	-30.5176	-0.0610352	0	0	-0.0305176	0
198.3	0.0164795	0.0140381	0.0143433	0.0140381	15.564	20.1416	25.3296	0.0247192	0.0219727	0.0201416	0.0192261	0	-0.0305176	0	0.0305176	0	-30.5176	-0.0305176	0	0	-0.0305176	-0.0305176
198.4	0.0164795	0.0143433	0.0143433	0.0137329	15.564	20.4468	25.0244	0.0244141	0.0213623	0.0201416	0.0189209	0	-0.0305176	0	0	0.0305176	-30.5176	-0.0610352	0	-0.0305176	0	0.0305176
198.5	0.0167847	0.0146484	0.0143433	0.0137329	15.564	20.752	25.0244	0.0241089	0.020752	0.0201416	0.0189209	0	-0.0305176	-0.0305176	-0.0305176	0	0	-0.0305176	0.0305176	-0.0305176	0	-0.0305176
198.6	0.0167847	0.0146484	0.0143433	0.0137329	15.8691	20.752	25.0244	0.0241089	0.0204468	0.0204468	0.0186157	0.0305176	-0.0305176	-0.0305176	-0.0305176	0	30.5176	0	0.0305176	0	0	-0.0305176
198.7	0.0170898	0.0146484	0.0146484	0.0140381	16.1743	20.752	25.3296	0.0244141	0.020752	0.020752	0.0186157	0.0305176	0.0305176	-0.0610352	-0.0610352	0	0	0	0	0	0	-0.0305176
198.8	0.0170898	0.0146484	0.0152588	0.0143433	16.4795	20.4468	25.3296	0.0247192	0.0213623	0.020752	0.0186157	0.0305176	-0.0610352	-0.0305176	0.0305176	0.0305176	-61.0352	0	0	0	0	-0.0305176
198.9	0.0167847	0.0143433	0.0158691	0.0143433	16.7847	20.4468	25.3296	0.0247192	0.0219727	0.020752	0.0186157	-0.0305176	-0.0305176	0	-0.0305176	0.0305176	-61.0352	-0.0305176	0	0	-0.0610352	-0.0305176
199	0.0170898	0.0146484	0.0161743	0.0140381	16.4795	20.4468	25.0244	0.0250244	0.0222778	0.0204468	0.0186157	0	-0.0610352	-0.0305176	0.0305176	0	-61.0352	-0.0305176	-0.0305176	0	-0.0305176	-0.0610352
199.1	0.0170898	0.015564	0.0158691	0.0137329	16.4795	20.4468	24.4141	0.0253296	0.0222778	0.0204468	0.0183105	0	-0.0305176	0	0	0	-30.5176	-0.0610352	0	0	-0.0610352	0
199.2	0.0170898	0.0161743	0.015564	0.0134277	16.1743	20.752	24.1089	0.0253296	0.0222778	0.0204468	0.0183105	0	0	0	-0.0305176	0.0305176	-30.5176	-0.0305176	-0.0305176	0.0610352	-0.0305176	-0.0305176
199.3	0.0167847	0.0161743	0.0152588	0.0131226	15.8691	20.752	24.1089	0.0253296	0.0216675	0.0204468	0.0186157	0	-0.0610352	-0.0610352	-0.0305176	0	0	-0.0305176	0.0305176	-0.0305176	0	0
199.4	0.0167847	0.0158691	0.0149536	0.0131226	15.8691	20.752	23.8037	0.0253296	0.0210571	0.0204468	0.0186157	0.0305176	0	-0.0305176	-0.0305176	-0.0305176	-30.5176	0.0305176	0.0305176	-0.0305176	-0.0305176	-0.0305176
199.5	0.0167847	0.015564	0.0149536	0.0128174	15.564	20.752	24.1089	0.0253296	0.020752	0.020752	0.0186157	0.0305176	0	-0.0305176	-0.0610352	0	0	0.0305176	0	-0.0305176	-0.0610352	-0.0610352
199.6	0.0167847	0.0149536	0.0149536	0.0128174	15.2588	20.752	24.4141	0.0253296	0.020752	0.0210571	0.0183105	0.0305176	-0.0610352	-0.0610352	-0.0915527	-0.0305176	0	-0.0305176	0	0	-0.0305176	-0.0610352
199.7	0.0167847	0.0146484	0.0149536	0.0131226	15.2588	20.752	24.7192	0.0256348	0.020752	0.0213623	0.0180054	0.0305176	-0.0610352	-0.0610352	-0.0305176	0.0305176	-30.5176	0	0	-0.0305176	-0.0610352	-0.0305176
199.8	0.0167847	0.0143433	0.0152588	0.0134277	15.564	21.0571	25.3296	0.0256348	0.0210571	0.0213623	0.0180054	0	-0.0610352	-0.0305176	-0.0610352	-0.0305176	-30.5176	0	-0.0305176	0.0305176	-0.0305176	-0.0305176
[truncated: 8,004 more rows]

## Sheet: I46A-exp2
CsNa
﻿Time (ms)	Im_scaled (nA)	Im_scaled (nA)	Im_scaled (nA)	Im_scaled (nA)	Im_scaled (pA)	Im_scaled (pA)	Im_scaled (pA)	Im_scaled (nA)	Im_scaled (nA)	Im_scaled (nA)	Im_scaled (nA)	10_Vm (mV)	10_Vm (mV)	10_Vm (mV)	10_Vm (mV)	10_Vm (mV)	10_Vm (µV)	10_Vm (mV)	10_Vm (mV)	10_Vm (mV)	10_Vm (mV)	10_Vm (mV)
0.1	0.00183105	0.000305176	0.00213623	0.0012207	0.610352	0.305176	0	0.000610352	0.00183105	0.000915527	0.00396729	0	0	0	0	-0.0305176	0	0.0305176	-0.0305176	0	-0.0610352	0.0305176
0.2	0.00183105	0.000305176	0.00213623	0.0012207	0.610352	0	0	0.000305176	0.00213623	0.00152588	0.00427246	-0.0610352	0	-0.0305176	0	-0.0305176	-30.5176	-0.0610352	-0.0305176	0.0305176	0	0
0.3	0.00152588	0.000305176	0.00152588	0.000610352	0.610352	0	0.305176	0.000610352	0.00274658	0.00213623	0.00457764	-0.0305176	0.0305176	0.0305176	0.0305176	0	0	0	0	0	-0.0305176	-0.0305176
0.4	0.0012207	0	0.000915527	0.000305176	0.915527	0.305176	1.2207	0.0012207	0.00305176	0.00213623	0.00427246	-0.0305176	0	0	0.0305176	-0.0305176	0	0	0	0.0305176	0.0610352	-0.0305176
0.5	0.000305176	0	0.000915527	0.000610352	1.83105	0.915527	1.83105	0.00152588	0.00305176	0.00183105	0.00396729	0	-0.0305176	-0.0305176	0	-0.0305176	30.5176	0	-0.0305176	0	0.0305176	0.0305176
0.6	0.000305176	0	0.00183105	0.0012207	2.13623	1.2207	2.13623	0.00152588	0.00305176	0.00183105	0.00335693	0	-0.0610352	0.0305176	0	0	61.0352	0	-0.0305176	-0.0305176	-0.0610352	-0.0305176
0.7	0.000305176	0.000915527	0.00244141	0.00152588	2.44141	1.52588	2.13623	0.00152588	0.00274658	0.00152588	0.00335693	-0.0610352	0	0.0305176	-0.0610352	0	0	-0.0305176	0	-0.0305176	-0.0305176	0
0.8	0.000610352	0.0012207	0.00274658	0.0012207	2.13623	1.52588	2.13623	0.00152588	0.00213623	0.00152588	0.00335693	0	-0.0610352	-0.0305176	-0.0305176	0	-30.5176	-0.0305176	0	0	-0.0610352	0.0305176
0.9	0.000610352	0.00152588	0.00274658	0.000915527	1.52588	1.52588	1.83105	0.00152588	0.00183105	0.00152588	0.00335693	-0.0915527	-0.0305176	-0.0610352	0	-0.0610352	-61.0352	-0.0305176	-0.0305176	0	-0.0305176	0
1	0.000610352	0.00152588	0.00213623	0.0012207	1.2207	0.915527	1.83105	0.00152588	0.00152588	0.0012207	0.00366211	0	0	-0.0305176	0.0305176	-0.0305176	-30.5176	0	0	0.0305176	0.0305176	0
1.1	0.000915527	0.00183105	0.00183105	0.0012207	1.2207	0.610352	1.52588	0.0012207	0.0012207	0.0012207	0.00366211	0	0.0305176	0	0.0610352	0	-30.5176	0	0.0305176	0.0305176	0.0305176	-0.0305176
1.2	0.000915527	0.00152588	0.00152588	0.0012207	1.2207	0.305176	1.52588	0.00152588	0.00152588	0.00183105	0.00366211	0	-0.0305176	0	0	0	0	-0.0305176	-0.0305176	0	-0.0305176	0.0305176
1.3	0.0012207	0.00152588	0.0012207	0.00152588	1.2207	0.610352	1.52588	0.00183105	0.00152588	0.00213623	0.00396729	0	-0.0305176	0.0305176	0.0305176	0	0	0	0	-0.0305176	0	0.0305176
1.4	0.00152588	0.00152588	0.000610352	0.00152588	1.52588	0.915527	1.52588	0.00244141	0.00213623	0.00274658	0.00396729	0	-0.0610352	-0.0305176	-0.0305176	-0.0305176	-30.5176	0	0	0	0	0
1.5	0.00152588	0.0012207	0.000610352	0.0012207	1.52588	1.52588	1.52588	0.00274658	0.00244141	0.00305176	0.00396729	-0.0305176	-0.0610352	0.0610352	-0.0305176	-0.0610352	30.5176	0	-0.0305176	-0.0305176	-0.0610352	0
1.6	0.00183105	0.000915527	0.000305176	0.0012207	1.52588	1.83105	1.52588	0.00274658	0.00274658	0.00305176	0.00427246	-0.0305176	0	-0.0305176	-0.0305176	0	-30.5176	-0.0305176	0	0	-0.0610352	0
1.7	0.00183105	0.000915527	0.000610352	0.00152588	1.2207	1.83105	1.52588	0.00305176	0.00274658	0.00274658	0.00427246	-0.0610352	0	-0.0305176	-0.0305176	0	-61.0352	-0.0305176	-0.0305176	-0.0305176	0	-0.0610352
1.8	0.00183105	0.000610352	0.000915527	0.00152588	1.2207	1.52588	1.52588	0.00305176	0.00274658	0.00244141	0.00396729	0	-0.0305176	0	-0.0305176	-0.0305176	-30.5176	0	0	-0.0305176	0	0
1.9	0.00183105	0.000305176	0.000915527	0.00152588	0.915527	1.2207	1.52588	0.00305176	0.00274658	0.00213623	0.00366211	-0.0305176	0	-0.0305176	0.0305176	0.0305176	-30.5176	0	0	-0.0305176	0	0
2	0.00213623	0.000305176	0.000915527	0.00152588	0.610352	1.2207	2.13623	0.00305176	0.00274658	0.00183105	0.00335693	0	0	0.0305176	0.0305176	-0.0305176	0	-0.0305176	-0.0305176	0	0	0.0305176
2.1	0.00213623	0.000610352	0.000915527	0.00152588	0.305176	1.52588	2.13623	0.00305176	0.00244141	0.00213623	0.00335693	-0.0610352	0	0	0	0	0	-0.0305176	0	-0.0305176	0	0.0305176
2.2	0.00244141	0.0012207	0.000915527	0.00152588	0.305176	1.2207	2.13623	0.00274658	0.00213623	0.00213623	0.00335693	0.0305176	-0.0305176	-0.0305176	0.0305176	0	0	-0.0305176	0	-0.0305176	-0.0305176	0.0305176
2.3	0.00244141	0.00152588	0.000915527	0.00152588	0	0.915527	1.83105	0.00244141	0.00183105	0.00244141	0.00366211	0	-0.0305176	-0.0305176	-0.0305176	0.0305176	0	-0.0305176	0	-0.0610352	0	0.0305176
2.4	0.00213623	0.00183105	0.00152588	0.00152588	0	0.915527	1.52588	0.00244141	0.00183105	0.00274658	0.00366211	0.0305176	0	-0.0305176	0	0	-30.5176	-0.0305176	0.0305176	0	0	0
2.5	0.00152588	0.00183105	0.00183105	0.0012207	0.305176	0.610352	0.915527	0.00213623	0.00183105	0.00274658	0.00366211	0	-0.0305176	-0.0610352	-0.0305176	0	0	-0.0305176	-0.0305176	-0.0305176	0	0
2.6	0.0012207	0.00213623	0.00244141	0.0012207	0.610352	0.610352	0.915527	0.00213623	0.00183105	0.00274658	0.00335693	-0.0305176	0	-0.0305176	0	0	-91.5527	-0.0305176	0.0610352	0	-0.0305176	0
2.7	0.000915527	0.00213623	0.00244141	0.000915527	1.2207	0.915527	0.915527	0.00213623	0.00152588	0.00274658	0.00335693	-0.0305176	0	-0.0610352	0	0	-30.5176	-0.0610352	0	-0.0305176	-0.0305176	0
2.8	0.000915527	0.00183105	0.00274658	0.000915527	1.83105	1.2207	0.915527	0.00213623	0.00152588	0.00244141	0.00335693	-0.0915527	-0.0305176	0	0	0	-61.0352	-0.0915527	0	-0.0305176	-0.0305176	0.0305176
2.9	0.0012207	0.00152588	0.00274658	0.0012207	2.13623	1.2207	0.610352	0.00213623	0.00152588	0.00213623	0.00335693	-0.0305176	0	0	0.0305176	0.0305176	-30.5176	-0.0915527	0	0	0	0
3	0.0012207	0.0012207	0.00274658	0.0012207	2.13623	1.2207	0.610352	0.00213623	0.0012207	0.00213623	0.00335693	0	0	0	-0.0305176	0	-30.5176	-0.0610352	0	-0.0305176	-0.0305176	0.0305176
3.1	0.000915527	0.000915527	0.00244141	0.0012207	1.83105	1.2207	0.305176	0.00183105	0.00152588	0.00183105	0.00335693	-0.0610352	0	-0.0305176	0.0305176	0.0305176	-30.5176	0	0	-0.0610352	-0.0610352	0
3.2	0.000915527	0.000610352	0.00213623	0.00152588	1.52588	0.915527	0.305176	0.00183105	0.00183105	0.00152588	0.00335693	-0.0610352	0	-0.0305176	-0.0610352	0	0	0	0	-0.0915527	-0.0305176	0
[truncated: 9,970 more rows]

## Sheet: I46A-exp3
CsNa
[truncated: 10,003 more rows]

## Sheet: I46A-exp4
CsNa
[truncated: 10,003 more rows]

## Sheet: I46A-exp5
CsNa
[truncated: 10,003 more rows]

## Sheet: I46A-exp6
CsNa
[truncated: 10,003 more rows]

## Sheet: I46A-exp7
CsNa
[truncated: 10,003 more rows]

## Sheet: I46A-exp8
CsNa
[truncated: 10,003 more rows]
