# Supplementary material for: Differential ion dehydration energetics explains selectivity in the non-canonical lysosomal K+ channel TMEM175
Source: eLife. 2022 May 24;11:e75122. doi: 10.7554/eLife.75122 (PMC9129878; doi:10.7554/eLife.75122)
Supplement: Figure 5—source data 2. [file elife-75122-fig5-data2.zip › raw-data-Figure5_2/raw-data-Figure5-S1.xlsx]

## Sheet: data1-0mM
﻿Time (ms)	Im_scaled (nA)	Im_scaled (nA)	Im_scaled (nA)	Im_scaled (nA)	Im_scaled (nA)	Im_scaled (pA)	Im_scaled (nA)	Im_scaled (nA)	Im_scaled (nA)	Im_scaled (nA)	Im_scaled (nA)	10_Vm (mV)	10_Vm (mV)	10_Vm (mV)	10_Vm (mV)	10_Vm (mV)	10_Vm (µV)	10_Vm (mV)	10_Vm (mV)	10_Vm (mV)	10_Vm (mV)	10_Vm (mV)
0.1	0.19928	0.212708	0.210266	0.215149	0.214233	215.759	0.21637	0.215454	0.220337	0.221863	0.218506	0.0305176	-0.0305176	0	0.0610352	0	-30.5176	0	0.0305176	0.0305176	0.0305176	-0.0305176
0.2	0.199585	0.213013	0.210571	0.214539	0.213928	215.759	0.21698	0.21637	0.220337	0.221558	0.218811	0	-0.0305176	0.0305176	0.0915527	0.0305176	-30.5176	0.0305176	0.0305176	-0.0305176	0.0305176	-0.0305176
0.3	0.199585	0.213318	0.210876	0.214233	0.213623	215.759	0.217896	0.21698	0.220642	0.221863	0.218811	0.0305176	-0.0305176	-0.0305176	0.0305176	0.0305176	-30.5176	-0.0305176	0	-0.0305176	0	-0.0610352
0.4	0.199585	0.213013	0.210876	0.213928	0.213928	215.759	0.218811	0.217896	0.221252	0.222168	0.219116	0.0305176	0.0305176	-0.0610352	0	0	-61.0352	0	0.0915527	0	0.0305176	-0.0305176
0.5	0.199585	0.213013	0.210876	0.213623	0.214539	215.454	0.219421	0.218201	0.221558	0.222168	0.219116	-0.0610352	-0.0305176	-0.0305176	-0.0305176	0	-61.0352	0.0915527	0	-0.0610352	-0.0305176	-0.0610352
0.6	0.2005	0.213013	0.210876	0.213928	0.214844	215.454	0.219421	0.218201	0.221863	0.222168	0.219116	0.0305176	0.0305176	0	0	-0.0305176	-30.5176	-0.0305176	0.0305176	-0.0305176	-0.0305176	-0.0305176
0.7	0.201111	0.213013	0.210571	0.214539	0.214844	215.454	0.219116	0.218201	0.222168	0.222168	0.218811	0	0	0.0305176	-0.0305176	-0.0610352	0	0	-0.0305176	0.0610352	-0.0305176	-0.0610352
0.8	0.201416	0.213013	0.210266	0.215149	0.214844	215.759	0.218506	0.218201	0.222168	0.222168	0.218811	0.0305176	0	0	-0.0305176	-0.0305176	0	-0.0305176	0.0305176	-0.0305176	-0.0305176	0
0.9	0.201416	0.213013	0.209961	0.215454	0.214844	216.37	0.218201	0.217896	0.221558	0.221863	0.218811	0.0305176	0	-0.0305176	0	-0.0610352	-30.5176	0	0.0305176	0	-0.0610352	0.0610352
1	0.201416	0.213013	0.209961	0.215149	0.214233	216.37	0.218506	0.217285	0.221252	0.221863	0.219116	0	0.0305176	0	0.0610352	-0.0305176	-61.0352	0	0.0305176	-0.0305176	0	0
1.1	0.201111	0.212708	0.210266	0.215149	0.213623	216.064	0.218506	0.216675	0.220947	0.221863	0.219727	0	-0.0610352	0.0915527	0.0305176	0.0305176	0	0	0.0305176	-0.0305176	-0.0610352	-0.0305176
1.2	0.201111	0.212097	0.210571	0.215149	0.213318	215.759	0.218201	0.216064	0.220947	0.221558	0.220032	0.0610352	0.0305176	0	0.0305176	-0.0305176	-30.5176	0	0.0610352	-0.0610352	0	0
1.3	0.200806	0.212097	0.210571	0.215149	0.213318	215.759	0.217896	0.215759	0.220947	0.221558	0.219727	0.0305176	0.0305176	-0.0305176	-0.0305176	0.0305176	-61.0352	0.0305176	0.0305176	-0.0305176	-0.0305176	-0.0305176
1.4	0.200806	0.211792	0.210571	0.215149	0.213623	215.759	0.217285	0.215759	0.220947	0.221863	0.219727	0	0.0610352	0	-0.0305176	-0.0305176	-30.5176	-0.0610352	0	-0.0915527	-0.0305176	-0.0305176
1.5	0.200806	0.212097	0.210571	0.214844	0.213623	216.064	0.217285	0.21637	0.220642	0.222168	0.219727	-0.0305176	0.0305176	-0.0305176	0	0	-61.0352	0.0305176	-0.0305176	0	0	-0.0305176
1.6	0.200806	0.212402	0.210876	0.214539	0.213623	216.37	0.21759	0.216675	0.220032	0.222778	0.219727	-0.0305176	0.0305176	0.0305176	0.0305176	-0.0610352	0	0.0305176	0.0305176	0	-0.0915527	-0.0915527
1.7	0.201111	0.212402	0.211487	0.214539	0.213318	216.37	0.218201	0.21698	0.219421	0.223694	0.219727	0.0305176	0	0.0305176	0	-0.0305176	-91.5527	0	0.0610352	-0.0305176	-0.0305176	0.0305176
1.8	0.201111	0.211792	0.212097	0.214844	0.213318	216.37	0.218811	0.216675	0.218811	0.223999	0.219727	0.0610352	0	-0.0610352	-0.0305176	-0.0915527	0	0.0305176	0.0305176	0	-0.0610352	0.0610352
1.9	0.201416	0.211487	0.212097	0.214539	0.213013	216.98	0.219116	0.216675	0.218811	0.224609	0.220032	0.0305176	0	-0.0305176	0.0305176	0	-61.0352	0.0305176	0.0305176	-0.0305176	0.0305176	-0.0305176
2	0.201416	0.211182	0.211487	0.214233	0.213013	217.285	0.219421	0.21637	0.219116	0.224304	0.220032	0.0610352	-0.0305176	0.0305176	0.0610352	0.0610352	0	0.0305176	0.0305176	-0.0610352	0.0610352	0
2.1	0.201416	0.210876	0.211182	0.213623	0.212708	217.285	0.219727	0.216064	0.219116	0.223999	0.220337	0	0.0305176	0	0.0610352	0	-61.0352	0.0305176	0.0305176	-0.0915527	0	-0.0305176
2.2	0.201416	0.211182	0.210571	0.213318	0.212708	216.98	0.219727	0.215454	0.219421	0.223389	0.220337	0.0610352	0.0305176	0	0	0.0305176	-30.5176	0	0.0305176	-0.0610352	0.0305176	-0.0610352
2.3	0.201416	0.211182	0.210266	0.213318	0.213013	216.98	0.220032	0.215454	0.219116	0.222778	0.219727	0	0	0	-0.0610352	-0.0305176	-30.5176	-0.0305176	-0.0305176	-0.0305176	0	-0.0305176
2.4	0.201111	0.211487	0.210571	0.213013	0.213623	217.285	0.220032	0.215759	0.219421	0.222473	0.219116	0	0.0610352	0	-0.0305176	-0.0610352	30.5176	-0.0305176	0	-0.0305176	0	0
2.5	0.200806	0.211182	0.210876	0.212708	0.213623	216.98	0.220032	0.215759	0.219421	0.222473	0.218201	-0.0305176	0	0	-0.0305176	-0.0305176	30.5176	0.0610352	-0.0305176	-0.0305176	-0.0305176	-0.0915527
2.6	0.2005	0.210876	0.211182	0.212402	0.213623	216.675	0.219727	0.215759	0.219727	0.222473	0.218201	-0.0305176	0	0.0305176	0	-0.0305176	30.5176	-0.0305176	0.0305176	-0.0305176	-0.0305176	0
2.7	0.19989	0.210571	0.210876	0.212097	0.213623	215.759	0.219116	0.215759	0.219727	0.222473	0.218201	-0.0305176	0	0	0	-0.0305176	-91.5527	0	0.0305176	0	-0.0305176	0.0305176
2.8	0.19989	0.210876	0.210876	0.212097	0.213318	214.844	0.218811	0.215759	0.220337	0.222778	0.218506	0.0305176	0.0305176	-0.0305176	0	0	0	0.0305176	0.0610352	-0.0305176	-0.0305176	-0.0305176
2.9	0.199585	0.210876	0.210876	0.212097	0.213318	214.539	0.218811	0.215759	0.220337	0.222778	0.218506	0.0305176	0	0	0.0610352	-0.0610352	-30.5176	0.0610352	0.0305176	-0.0610352	0	-0.0305176
3	0.199585	0.211182	0.210876	0.212402	0.213318	214.844	0.219116	0.215454	0.220032	0.223083	0.218811	0.0305176	0.0305176	-0.0305176	0.0610352	-0.0305176	0	0	-0.0305176	-0.0610352	-0.0305176	-0.0305176
3.1	0.19989	0.211182	0.211182	0.212402	0.213318	215.149	0.219421	0.215149	0.219727	0.222778	0.218811	-0.0610352	-0.0305176	0	0.0305176	-0.0305176	-30.5176	0.0305176	0.0305176	0	0.0305176	-0.0305176
3.2	0.19989	0.210876	0.211487	0.212708	0.213623	215.149	0.219421	0.214844	0.219421	0.222473	0.218811	0	0.0305176	0	0	-0.0305176	0	-0.0305176	0.0305176	-0.0610352	-0.0610352	-0.0610352
3.3	0.200195	0.210266	0.211487	0.213013	0.213928	215.149	0.219116	0.214844	0.219421	0.221863	0.218201	-0.0610352	-0.0305176	0	0	0.0305176	-30.5176	-0.0610352	0.0610352	0	-0.0305176	-0.0610352
3.4	0.19989	0.209351	0.211487	0.213013	0.213928	215.149	0.219116	0.214844	0.220032	0.221863	0.21759	0.0305176	0	-0.0915527	0.0305176	0.0305176	-30.5176	0	0.0610352	0.0305176	0	0.0610352
3.5	0.19928	0.209045	0.211182	0.213318	0.213928	215.149	0.219116	0.214539	0.220032	0.222473	0.21759	-0.0305176	-0.0610352	-0.0305176	0	0	-30.5176	-0.0305176	-0.0305176	-0.0305176	-0.0610352	0
3.6	0.198975	0.208435	0.210571	0.213013	0.213928	215.454	0.219421	0.214233	0.220032	0.222778	0.218201	0	0	0	0.0610352	-0.0610352	-30.5176	0	0.0305176	-0.0305176	0	-0.0915527
3.7	0.198975	0.20813	0.209961	0.213013	0.213928	216.064	0.219116	0.214233	0.219727	0.222778	0.218811	0.0305176	-0.0305176	0	0.0610352	-0.0305176	0	0.0610352	0.0610352	-0.0610352	-0.0305176	-0.0305176
3.8	0.198975	0.20813	0.210266	0.212708	0.213623	216.064	0.218811	0.214539	0.219116	0.222473	0.219421	0.0305176	0.0610352	0	0.0305176	-0.0305176	0	0	0	-0.0305176	-0.0305176	0
3.9	0.198975	0.208435	0.210876	0.212402	0.213013	215.759	0.218201	0.214233	0.218811	0.221863	0.219421	0.0610352	0.0915527	-0.0305176	0	-0.0305176	0	-0.0610352	0.0305176	-0.0610352	0	-0.0610352
4	0.198975	0.209045	0.211487	0.212402	0.212402	215.454	0.218201	0.213623	0.218506	0.220947	0.219727	0	0.0305176	0	0.0305176	-0.0305176	61.0352	-0.0305176	0	-0.0610352	0	-0.0305176
4.1	0.19928	0.209961	0.211792	0.212708	0.212097	215.759	0.218201	0.213318	0.218811	0.220642	0.219727	0.0305176	0	-0.0305176	0	-0.0305176	0	-0.0610352	0.0305176	-0.0305176	-0.0305176	-0.0305176
4.2	0.19928	0.210571	0.212097	0.213013	0.212097	216.37	0.218506	0.213623	0.218811	0.220642	0.219727	0	-0.0610352	0.0305176	0	-0.0305176	-30.5176	-0.0305176	0	-0.0305176	-0.0305176	-0.0305176
4.3	0.199585	0.211182	0.212097	0.213318	0.212708	216.37	0.218811	0.214539	0.218811	0.220947	0.219421	0.0305176	0	0	-0.0305176	-0.0610352	0	0.0305176	0	0	-0.0305176	-0.0305176
4.4	0.199585	0.211792	0.212097	0.213318	0.213013	216.064	0.219116	0.215454	0.219421	0.221252	0.218811	0	0	0	0.0305176	-0.0305176	-61.0352	0	0	0	-0.0305176	-0.0305176
4.5	0.19989	0.211792	0.211792	0.213623	0.213623	215.454	0.219116	0.215759	0.220032	0.221252	0.218506	0	0.0610352	-0.0305176	0.0305176	0	-30.5176	0.0305176	0.0305176	-0.0305176	0	-0.0305176
4.6	0.19989	0.211487	0.211182	0.213623	0.213928	214.844	0.218811	0.215759	0.220337	0.221252	0.218201	0.0305176	0.0305176	-0.0305176	0.0610352	0	0	0	0	-0.0305176	0	-0.0305176
4.7	0.200195	0.210571	0.210876	0.213928	0.214539	214.539	0.218201	0.215149	0.220032	0.221252	0.218506	-0.0305176	0.0305176	0	0	0	-30.5176	0	-0.0610352	-0.0305176	-0.0305176	0
4.8	0.200195	0.210571	0.210571	0.213928	0.214844	214.539	0.217896	0.215149	0.219727	0.221252	0.219421	0.0305176	0.0305176	0.0610352	-0.0610352	0.0305176	30.5176	0	-0.0610352	-0.0610352	-0.0610352	-0.0915527
4.9	0.200195	0.210876	0.210266	0.213928	0.214233	214.844	0.21759	0.215454	0.219421	0.221252	0.220337	-0.0305176	0.0305176	0.0305176	0	-0.0305176	0	0	-0.0305176	-0.0305176	-0.0305176	-0.0305176
5	0.200806	0.211487	0.210571	0.214233	0.213623	215.149	0.21759	0.216064	0.219421	0.221252	0.220642	0	-0.0305176	0	0	-0.0305176	-30.5176	-0.0305176	0	-0.0305176	-0.0305176	0.0305176
5.1	0.201416	0.212097	0.211487	0.214539	0.213623	215.759	0.218201	0.216064	0.219727	0.220947	0.220642	0.0610352	-0.0305176	-0.0305176	0	-0.0305176	-30.5176	-0.0305176	-0.0305176	0	-0.0610352	0.0305176
5.2	0.201416	0.211792	0.211792	0.214539	0.213318	216.37	0.219116	0.215759	0.219727	0.220642	0.220642	0.0305176	-0.0305176	0.0305176	0.0305176	0.0305176	0	0	-0.0305176	-0.0305176	-0.0305176	0.0305176
5.3	0.200806	0.210876	0.211487	0.213928	0.212708	215.759	0.219116	0.215149	0.220032	0.220947	0.221558	0.0305176	0.0305176	0.0305176	0.0610352	0.0305176	-30.5176	0.0610352	0	-0.0305176	-0.0610352	0
5.4	0.200195	0.210266	0.210876	0.213318	0.212097	215.149	0.218506	0.214539	0.219727	0.221252	0.222473	0.0305176	0.0610352	0	0.0305176	0.0305176	-30.5176	-0.0305176	0	-0.0610352	0	0
5.5	0.199585	0.210266	0.210876	0.213013	0.212097	214.539	0.217896	0.213928	0.219421	0.220947	0.222473	0.0305176	0	0	0	-0.0305176	-30.5176	-0.0305176	0.0305176	-0.0305176	0	-0.0305176
5.6	0.199585	0.210571	0.210876	0.212708	0.212097	213.928	0.21759	0.214233	0.219421	0.220337	0.222168	-0.0610352	0.0305176	0.0305176	-0.0305176	0	30.5176	-0.0305176	-0.0305176	-0.0305176	-0.0305176	-0.0305176
5.7	0.19989	0.211182	0.211792	0.213318	0.212402	213.928	0.21759	0.214539	0.219727	0.220032	0.221863	0.0305176	0	0.0305176	0	0	30.5176	0	-0.0610352	-0.0305176	-0.0305176	-0.0305176
5.8	0.200195	0.211792	0.212097	0.213623	0.213013	214.233	0.218201	0.214233	0.220947	0.219727	0.221863	-0.0305176	-0.0305176	0	0	-0.0305176	-30.5176	0	-0.0915527	0	0	0.0305176
5.9	0.2005	0.211792	0.212097	0.213928	0.213318	214.539	0.218506	0.213928	0.222168	0.220032	0.221558	-0.0610352	-0.0305176	0.0610352	0	-0.0915527	0	-0.0305176	-0.0305176	0	0.0610352	0.0305176
6	0.19989	0.211487	0.212097	0.213623	0.213928	214.844	0.218506	0.213623	0.222778	0.220032	0.221558	0	-0.0305176	0	-0.0610352	-0.0305176	30.5176	0	0.0305176	0	-0.0610352	0.0610352
6.1	0.199585	0.211182	0.211792	0.213318	0.213623	214.844	0.218201	0.213318	0.222168	0.219727	0.221252	0.0305176	-0.0610352	0	0.0305176	0	-30.5176	0.0610352	0	0	-0.0305176	0.0610352
6.2	0.19928	0.210571	0.211792	0.213318	0.213318	215.149	0.218201	0.213013	0.221558	0.219421	0.220947	-0.0305176	-0.0305176	-0.0305176	0	-0.0305176	30.5176	-0.0305176	0.0305176	-0.0305176	0	0.0305176
6.3	0.199585	0.210266	0.211792	0.213013	0.213013	215.149	0.218201	0.213013	0.220947	0.219421	0.220032	0	0.0915527	0.0305176	0	0	30.5176	0.0305176	-0.0610352	-0.0610352	-0.0610352	-0.0915527
6.4	0.200195	0.209961	0.211792	0.213013	0.212708	215.149	0.218201	0.213013	0.220947	0.219116	0.219421	-0.0610352	0.0305176	-0.0305176	0.0305176	0.0305176	0	-0.0305176	0	-0.0305176	0	-0.0610352
6.5	0.200806	0.209656	0.211182	0.212708	0.212708	215.149	0.218811	0.213623	0.221252	0.219116	0.218811	0	-0.0305176	0	-0.0305176	0	30.5176	0	0.0305176	-0.0610352	0.0610352	-0.0305176
6.6	0.201111	0.209656	0.210876	0.213013	0.213013	215.149	0.218811	0.214233	0.221558	0.218811	0.218811	-0.0610352	0	0	-0.0305176	-0.0305176	30.5176	0	-0.0305176	-0.0305176	-0.0305176	0.0305176
6.7	0.201111	0.209045	0.210571	0.212708	0.213318	215.149	0.218811	0.214539	0.221252	0.218506	0.219116	-0.0305176	-0.0305176	0.0305176	0	-0.0610352	-30.5176	-0.0305176	0	0.0305176	-0.0305176	-0.0305176
6.8	0.201416	0.209045	0.210266	0.212402	0.213623	215.454	0.218811	0.214539	0.220947	0.218506	0.219421	0.0305176	-0.0915527	0.0305176	0	-0.0305176	30.5176	-0.0610352	-0.0305176	0	0	0.0915527
6.9	0.201721	0.209351	0.210571	0.211792	0.213928	215.454	0.218811	0.214539	0.220032	0.218201	0.219421	-0.0305176	0	-0.0305176	0.0610352	0.0305176	-30.5176	0.0305176	0	-0.0305176	-0.0305176	0.0305176
7	0.202026	0.209961	0.210571	0.211487	0.213928	215.149	0.218811	0.214233	0.219116	0.218201	0.219421	0.0305176	0	-0.0915527	0	-0.0305176	-61.0352	0	0.0915527	0	0.0305176	0.0305176
7.1	0.201721	0.210571	0.210266	0.211792	0.213318	215.149	0.218506	0.213928	0.218506	0.21759	0.219421	0	0.0305176	0	0	-0.0305176	0	-0.0305176	0	-0.0305176	0.0610352	-0.0610352
7.2	0.201111	0.210876	0.209961	0.212097	0.212402	215.149	0.218506	0.213623	0.218506	0.217285	0.219727	0.0305176	0.0305176	-0.0305176	0	-0.0305176	0	-0.0610352	0	-0.0610352	-0.0305176	-0.0305176
7.3	0.200195	0.210876	0.210266	0.212708	0.211792	215.454	0.218506	0.213318	0.218506	0.21698	0.220337	0	0	-0.0305176	0.0305176	0	0	0	0	-0.0305176	0	-0.0305176
7.4	0.19928	0.211182	0.210571	0.213013	0.211487	216.064	0.218811	0.213318	0.218506	0.217285	0.220642	-0.0305176	-0.0305176	0	-0.0305176	0.0305176	0	-0.0305176	0	0	0	0
7.5	0.198669	0.211182	0.211487	0.213318	0.211792	216.37	0.218811	0.213318	0.218811	0.217896	0.220642	-0.0305176	-0.0305176	0	-0.0610352	-0.0305176	-61.0352	0	0	0	-0.0305176	0.0305176
7.6	0.198059	0.211182	0.211792	0.213013	0.212097	216.675	0.218506	0.213928	0.219421	0.218506	0.220337	-0.0305176	-0.0305176	0.0305176	-0.0610352	-0.0305176	-30.5176	-0.0610352	0	0	0.0305176	0.0305176
7.7	0.198059	0.210876	0.212097	0.213318	0.212708	216.37	0.218201	0.214539	0.219727	0.219116	0.220032	0	-0.0610352	0	-0.0305176	0	30.5176	0	0	0.0305176	0	0.0305176
7.8	0.198059	0.210571	0.211792	0.213013	0.213013	216.37	0.218201	0.214844	0.219421	0.219727	0.220032	0	-0.0610352	-0.0305176	0.0305176	0.0305176	-30.5176	-0.0610352	0.0305176	0	0	0
7.9	0.198059	0.210571	0.211792	0.213013	0.213623	215.759	0.217896	0.214844	0.219116	0.219727	0.220642	-0.0610352	0.0305176	0	0	0	-30.5176	-0.0305176	0	0	0	0
8	0.198364	0.210571	0.211487	0.212402	0.213928	215.454	0.217285	0.214844	0.218811	0.219727	0.220947	0	-0.0305176	-0.0610352	-0.0610352	0	-30.5176	0.0610352	-0.0305176	0.0305176	0	-0.0305176
8.1	0.198669	0.210571	0.211487	0.212097	0.214233	215.149	0.217285	0.214539	0.219421	0.219421	0.220947	-0.0305176	0	-0.0610352	-0.0305176	-0.0305176	-30.5176	-0.0305176	0.0305176	0	0	-0.0305176
8.2	0.19928	0.210876	0.211487	0.211792	0.214233	215.759	0.21759	0.214539	0.220032	0.219421	0.220642	-0.0305176	0	0.0305176	-0.0610352	-0.0610352	0	-0.0305176	0	0.0305176	0	-0.0305176
8.3	0.19928	0.210876	0.211487	0.211792	0.214844	216.37	0.217896	0.214844	0.220947	0.219421	0.220642	-0.0305176	0	0.0305176	-0.0610352	-0.0610352	0	-0.12207	-0.0305176	0.0305176	-0.0305176	0.0305176
8.4	0.19928	0.210571	0.212097	0.212097	0.215149	217.285	0.218201	0.215149	0.221252	0.219421	0.220642	-0.0610352	-0.0305176	-0.0305176	-0.0610352	-0.0305176	-30.5176	-0.0610352	-0.0305176	0.0610352	0	0.0610352
8.5	0.19928	0.210571	0.212402	0.212097	0.214844	218.201	0.218506	0.215759	0.221252	0.219727	0.220337	0	-0.0915527	0	0	0.0305176	-30.5176	-0.0610352	0	0.0305176	0	0
8.6	0.199585	0.210266	0.212708	0.212097	0.214233	218.506	0.218506	0.215454	0.221252	0.219727	0.220337	-0.0305176	-0.0610352	0.0610352	0	0	0	-0.0305176	0	0.0610352	-0.0305176	0
8.7	0.19928	0.209961	0.212708	0.212097	0.213318	218.201	0.218506	0.215149	0.220947	0.219727	0.220642	0	-0.0305176	-0.0305176	0.0610352	-0.0305176	0	-0.0305176	0	-0.0305176	-0.0305176	0.0610352
8.8	0.19928	0.209961	0.212708	0.211792	0.213013	217.285	0.218811	0.214233	0.220642	0.219727	0.220947	0	0.0610352	-0.0305176	-0.0305176	0.0305176	-30.5176	-0.0305176	-0.0305176	-0.0610352	0	0.0305176
8.9	0.19928	0.209961	0.212097	0.212402	0.213013	216.675	0.219116	0.213623	0.220032	0.219727	0.221252	-0.0610352	0	-0.0610352	-0.0305176	0	0	0	-0.0610352	-0.0610352	-0.0305176	0
9	0.19928	0.210266	0.211792	0.213013	0.212402	216.37	0.219116	0.213623	0.219421	0.220032	0.220947	-0.0305176	0.0305176	0.0305176	-0.0305176	-0.0305176	0	-0.0305176	-0.0610352	0	-0.0305176	-0.0305176
9.1	0.19928	0.210571	0.211487	0.213623	0.211792	216.37	0.219421	0.214233	0.219116	0.220032	0.220642	-0.0915527	-0.0610352	0.0305176	-0.0305176	0	30.5176	0.0305176	-0.0305176	0	-0.0305176	0.0305176
9.2	0.19928	0.210571	0.211487	0.213928	0.211792	216.37	0.219727	0.214844	0.218811	0.219727	0.220337	-0.0915527	-0.0305176	0.0305176	-0.0305176	-0.0305176	30.5176	-0.0610352	-0.0915527	0	0	0.0610352
9.3	0.198975	0.210571	0.212097	0.213928	0.211792	216.675	0.219727	0.214844	0.218811	0.219421	0.220337	-0.0305176	-0.0915527	0	-0.0305176	-0.0305176	30.5176	-0.0305176	-0.0305176	0.0305176	-0.0305176	0.0305176
9.4	0.198669	0.210266	0.212402	0.213318	0.212097	216.98	0.219421	0.214539	0.218811	0.219116	0.220337	-0.0610352	-0.0305176	-0.0305176	0	0.0305176	0	-0.0305176	0	0	0	0.0305176
9.5	0.198364	0.209961	0.212402	0.212708	0.212402	216.98	0.218506	0.214233	0.219116	0.219116	0.220947	0.0610352	0	-0.0610352	0	0	30.5176	0	-0.0305176	0	0	0.0610352
9.6	0.198059	0.209961	0.212097	0.212402	0.212402	216.675	0.217896	0.213928	0.219116	0.219421	0.221252	-0.0305176	-0.0305176	0.0305176	-0.0305176	0.0305176	-61.0352	0	-0.0305176	-0.0610352	0.0305176	0
9.7	0.197754	0.210266	0.211792	0.212402	0.212708	216.064	0.21759	0.213928	0.219116	0.219116	0.221252	0	-0.0305176	0	-0.0610352	0	30.5176	0	-0.0305176	0	0	0
9.8	0.197754	0.210571	0.211487	0.212402	0.212708	215.759	0.21759	0.213928	0.219116	0.218506	0.220947	-0.0610352	-0.0305176	0	-0.0305176	0	0	0	-0.0610352	-0.0305176	0.0305176	0
9.9	0.198059	0.211487	0.210876	0.212402	0.213318	215.759	0.217285	0.214539	0.218811	0.217896	0.220947	-0.0610352	-0.0305176	0	-0.0610352	0	30.5176	0.0305176	-0.0305176	-0.0305176	-0.0610352	0.0305176
10	0.198364	0.211792	0.210266	0.212402	0.213623	216.064	0.217285	0.215454	0.218506	0.217896	0.220947	-0.0915527	-0.0305176	-0.0305176	0	0	30.5176	-0.0610352	0	0	0	0.0305176
10.1	0.198975	0.211792	0.209961	0.212097	0.213928	216.675	0.217285	0.216064	0.218506	0.218506	0.220642	-0.0305176	-0.0610352	-0.0305176	-0.0305176	0.0305176	0	-0.0305176	-0.0305176	0.0305176	0.0305176	0.0305176
10.2	0.199585	0.211487	0.209656	0.211792	0.213928	216.675	0.21759	0.216064	0.218506	0.219421	0.220642	-0.0305176	-0.0610352	0.0305176	0	0.0305176	30.5176	-0.0610352	-0.0305176	-0.0305176	-0.0610352	0.0305176
10.3	0.19989	0.210876	0.209351	0.211792	0.213623	216.37	0.217896	0.216064	0.218506	0.220032	0.220337	-0.0610352	-0.0610352	-0.0305176	0	0	30.5176	0	0	0	0	0.0610352
10.4	0.19989	0.210876	0.209656	0.212402	0.213623	215.759	0.217896	0.215454	0.218811	0.220337	0.220032	-0.0305176	-0.0610352	-0.0305176	0	0	0	0.0305176	0	0	0	0
10.5	0.19989	0.211182	0.209961	0.213013	0.213318	215.454	0.217896	0.215454	0.218811	0.220337	0.219727	0	-0.0305176	-0.0305176	-0.0305176	-0.0305176	30.5176	-0.0305176	-0.0305176	0	0.0305176	0
10.6	0.19989	0.211792	0.210571	0.213623	0.213318	215.149	0.218201	0.214844	0.219116	0.220032	0.219727	-0.0610352	-0.0305176	-0.0305176	0	0	0	-0.0305176	-0.0305176	0	0.0305176	0.0610352
10.7	0.199585	0.211792	0.211182	0.213928	0.212708	214.844	0.219116	0.214233	0.219421	0.219421	0.219727	-0.0305176	-0.0305176	0	-0.0305176	-0.0305176	0	-0.0915527	-0.0305176	0.0305176	0	0.0305176
10.8	0.199585	0.211487	0.212097	0.214233	0.212708	214.539	0.220032	0.213623	0.219727	0.218811	0.220032	-0.0610352	-0.0305176	0.0305176	-0.0305176	0	30.5176	0	0	0.0305176	-0.0305176	0.0610352
10.9	0.19989	0.211182	0.212402	0.213928	0.213013	214.844	0.220337	0.213318	0.219727	0.218811	0.220337	-0.0610352	-0.0610352	-0.0305176	-0.0305176	0	-61.0352	0.0305176	0.0305176	0.0610352	0	-0.0305176
11	0.2005	0.210876	0.212402	0.213318	0.213013	214.539	0.220337	0.213623	0.219116	0.218506	0.220337	-0.0305176	-0.0610352	0	-0.0610352	0.0305176	-30.5176	-0.0305176	-0.0915527	0.0610352	0.0305176	0.0305176
11.1	0.201111	0.209961	0.213013	0.212708	0.213013	214.539	0.220337	0.214233	0.218506	0.218201	0.220337	-0.0610352	0	-0.0305176	-0.0915527	-0.0305176	0	-0.0305176	0	0	0	0
11.2	0.201111	0.209351	0.213013	0.212708	0.212402	215.149	0.219727	0.214844	0.21759	0.218506	0.220337	-0.0610352	0	-0.0305176	0	0	-61.0352	0	0	0	0	0.0610352
11.3	0.201111	0.20874	0.213013	0.213013	0.212097	215.759	0.219421	0.214539	0.21698	0.218506	0.220642	-0.0305176	-0.0305176	-0.0610352	0.0610352	0.0305176	0	-0.0305176	0.0610352	-0.0305176	0.0305176	0.0305176
11.4	0.200806	0.20874	0.213013	0.213623	0.212402	216.064	0.219421	0.214844	0.21698	0.218506	0.220642	-0.0305176	-0.0305176	-0.0610352	0	0.0305176	0	0.0610352	-0.0305176	0	0.0305176	-0.0305176
11.5	0.200806	0.209045	0.213318	0.214233	0.213318	215.759	0.219421	0.215149	0.217285	0.218811	0.220032	-0.0305176	-0.0305176	0	0.0305176	0.0610352	30.5176	-0.0305176	-0.0610352	0	0	0
11.6	0.2005	0.209656	0.213623	0.214539	0.213928	215.454	0.219116	0.215454	0.21759	0.219116	0.219421	0.0305176	-0.0915527	0.0305176	-0.0610352	0	0	-0.0610352	-0.0305176	0.0305176	0.0305176	0
11.7	0.200195	0.209656	0.213623	0.214844	0.214233	215.149	0.218811	0.215759	0.21759	0.219116	0.219421	-0.0610352	-0.0305176	0	0	0.0610352	0	-0.0610352	0	0	0.0305176	0
11.8	0.200195	0.209656	0.213623	0.214844	0.214233	215.149	0.218506	0.216064	0.217285	0.219421	0.219727	-0.0305176	-0.0610352	0.0305176	-0.0915527	0.0305176	0	-0.0610352	-0.0305176	0.0610352	0.0305176	0.0305176
11.9	0.200195	0.209961	0.213318	0.214539	0.213928	215.149	0.218201	0.216064	0.216675	0.219727	0.220032	-0.0305176	0	0	-0.0610352	0.0610352	0	-0.0610352	0	0.0610352	0	0
12	0.2005	0.209656	0.212708	0.214233	0.213928	215.454	0.218201	0.215759	0.21698	0.219727	0.220337	0	0	-0.0915527	-0.0305176	0	-61.0352	-0.0305176	-0.0305176	0.0305176	0.0305176	0.0305176
12.1	0.2005	0.209656	0.212708	0.213623	0.213928	215.759	0.218506	0.215454	0.21759	0.220337	0.219727	-0.0305176	-0.0305176	-0.0305176	0	0.0305176	0	0.0305176	-0.0305176	0	0	0.0305176
12.2	0.200195	0.209656	0.212708	0.213318	0.213623	215.759	0.219116	0.215149	0.217896	0.220337	0.219116	0	-0.0610352	0.0305176	-0.0305176	0	0	-0.0305176	-0.0305176	0.0305176	-0.0305176	0
12.3	0.19989	0.209961	0.212708	0.213318	0.213013	215.454	0.219727	0.215149	0.217896	0.220337	0.218506	0	-0.0305176	0.0305176	-0.0305176	0	0	-0.0305176	0	-0.0305176	0	0
12.4	0.19989	0.209961	0.213013	0.213623	0.212402	214.844	0.219421	0.214844	0.218201	0.220032	0.217896	-0.0610352	0	0	-0.0305176	0	0	0	-0.0305176	-0.0305176	-0.0305176	0
12.5	0.200195	0.209656	0.213013	0.213318	0.212097	214.539	0.219116	0.214539	0.217896	0.220032	0.217285	-0.0305176	0.0305176	0	-0.0610352	0.0305176	-30.5176	-0.0305176	-0.0305176	0.0305176	0	0.0305176
12.6	0.2005	0.209045	0.212708	0.213318	0.212402	214.539	0.218811	0.214844	0.217896	0.220032	0.217285	-0.0610352	-0.0610352	0	-0.0915527	0	30.5176	-0.12207	-0.0610352	0.0305176	-0.0305176	0.0610352
12.7	0.200806	0.20813	0.212097	0.213013	0.212708	215.149	0.218506	0.215149	0.21759	0.219727	0.21759	-0.0305176	-0.0610352	-0.0610352	-0.0305176	0	91.5527	0	-0.0305176	0.0610352	0	0
12.8	0.200806	0.20752	0.211792	0.213013	0.213013	215.759	0.218201	0.215149	0.217285	0.219421	0.218201	0	-0.12207	0	-0.0305176	0.0305176	30.5176	0.0305176	-0.0305176	0	0	0.0305176
12.9	0.200806	0.207214	0.211792	0.213318	0.213318	216.064	0.218201	0.215149	0.21698	0.219421	0.219116	-0.0610352	0	0	-0.0305176	0.0305176	-30.5176	0	0	0.0305176	-0.0305176	0.0305176
13	0.200806	0.207825	0.211792	0.213928	0.213623	216.675	0.217896	0.214844	0.21698	0.219116	0.220032	-0.0305176	0	0	-0.0305176	0	-30.5176	0.0305176	-0.0305176	0	0	0.0305176
13.1	0.201111	0.20813	0.211487	0.214233	0.213928	216.675	0.21759	0.215149	0.21698	0.218811	0.220337	0.0305176	-0.0305176	-0.0305176	-0.0305176	-0.0305176	30.5176	0.0305176	-0.0610352	-0.0305176	0.0305176	0
13.2	0.201111	0.20874	0.211182	0.214233	0.214233	216.98	0.21759	0.215149	0.21698	0.218811	0.220337	-0.0305176	-0.0305176	-0.0305176	-0.0305176	-0.0610352	61.0352	0.0305176	0	-0.0305176	0.0305176	0
13.3	0.2005	0.209351	0.211487	0.213928	0.213928	216.98	0.217285	0.215149	0.217285	0.218811	0.220032	-0.0305176	0.0305176	0	-0.0305176	0	0	0.0610352	0	-0.0305176	-0.0305176	0
13.4	0.19928	0.209961	0.212097	0.213013	0.213623	216.98	0.217285	0.215149	0.217285	0.218811	0.219727	-0.0305176	0.0305176	-0.0305176	-0.12207	0.0610352	0	-0.0305176	0	0.0305176	0.0305176	0.0305176
13.5	0.198364	0.209961	0.212402	0.212097	0.213318	217.285	0.21698	0.214844	0.21698	0.218811	0.218811	0	-0.0305176	-0.0305176	-0.0305176	0	0	-0.0305176	-0.0610352	0	0	0
13.6	0.198059	0.210266	0.212097	0.211487	0.213013	216.675	0.216675	0.214233	0.217285	0.218811	0.218201	0	-0.0610352	0.0305176	0	0.0305176	0	0	-0.0610352	0.0305176	0	0.0610352
13.7	0.198364	0.210571	0.211792	0.212097	0.213013	215.759	0.215759	0.213928	0.217285	0.218506	0.21759	-0.0305176	-0.0305176	0	0.0305176	0.0305176	0	0	0.0305176	-0.0305176	0	0
13.8	0.198669	0.210571	0.211792	0.213318	0.212708	215.454	0.215454	0.213928	0.21698	0.217896	0.217285	-0.0915527	0	-0.0305176	0.0610352	0.0305176	-30.5176	0	0.0305176	0	0.0610352	-0.0305176
13.9	0.198669	0.210266	0.211792	0.214233	0.213013	215.149	0.215454	0.214539	0.217896	0.218201	0.217285	-0.0610352	0.0610352	-0.0610352	-0.0305176	0	30.5176	-0.0610352	0.0305176	-0.0305176	0.0610352	-0.0305176
14	0.198669	0.209351	0.212097	0.214844	0.213013	215.454	0.216064	0.214844	0.219116	0.219116	0.217896	0	-0.0610352	-0.0610352	0	0	0	0.0305176	0.0305176	-0.0305176	0.0305176	-0.0305176
14.1	0.198364	0.20813	0.212402	0.215149	0.213318	215.759	0.216675	0.214539	0.219727	0.219727	0.218506	-0.0610352	0.0305176	-0.0305176	-0.0305176	-0.0610352	0	0	-0.0305176	-0.0610352	0	-0.0305176
14.2	0.198059	0.207825	0.212097	0.215759	0.213318	216.064	0.217285	0.214233	0.219727	0.220032	0.219727	-0.0305176	-0.0305176	0	-0.0610352	-0.0305176	-30.5176	0	0	-0.0305176	-0.0305176	-0.0610352
14.3	0.197754	0.20813	0.211792	0.216064	0.213318	216.37	0.217896	0.214539	0.219116	0.219727	0.220642	-0.0305176	-0.0305176	-0.0305176	0	0	30.5176	0	-0.0915527	0.0610352	0	0
14.4	0.197144	0.20874	0.211487	0.216064	0.213013	216.37	0.218506	0.214539	0.218506	0.219421	0.220947	-0.0610352	0	0	-0.0305176	0	-30.5176	0.0305176	0	0.0305176	-0.0610352	0
14.5	0.197144	0.209045	0.211792	0.215759	0.212708	216.37	0.218506	0.214539	0.218201	0.219116	0.220337	-0.0610352	-0.0305176	0	-0.0305176	0	0	-0.0610352	0.0915527	0	0	0
14.6	0.197449	0.209045	0.212097	0.215454	0.212708	216.37	0.21759	0.214539	0.217896	0.218811	0.219421	-0.0305176	0.0305176	-0.0610352	0	0.0305176	0	-0.0305176	0	0	0.0305176	0
14.7	0.198059	0.209351	0.212708	0.215149	0.212402	216.675	0.217285	0.214539	0.218201	0.218506	0.218811	0.0610352	0.0610352	-0.0610352	-0.0305176	0.0305176	0	0	0	-0.0305176	0.0610352	0
14.8	0.198669	0.209656	0.212708	0.215149	0.212708	216.675	0.216675	0.214844	0.218201	0.218506	0.218201	-0.0305176	0.0305176	-0.0915527	-0.0305176	-0.0610352	-61.0352	0.0610352	0	-0.0305176	0.0305176	-0.0915527
14.9	0.198975	0.209656	0.212402	0.214539	0.213013	216.37	0.216675	0.215149	0.218506	0.218811	0.218201	-0.0610352	0.0305176	-0.0305176	-0.0610352	-0.0305176	-61.0352	0.0305176	-0.0610352	0	0.0305176	-0.0305176
15	0.198975	0.209961	0.211792	0.213928	0.213623	216.064	0.216675	0.215454	0.218811	0.219116	0.218201	0	-0.0305176	0.0305176	-0.0305176	0	-30.5176	0	-0.0305176	-0.0305176	-0.0610352	-0.0305176
15.1	0.198975	0.209656	0.211792	0.213623	0.213623	216.064	0.217285	0.215759	0.218811	0.218811	0.218201	-0.0305176	0.0305176	0.0305176	-0.0610352	-0.0305176	-30.5176	-0.0610352	-0.0305176	0.0305176	-0.0610352	0
15.2	0.198975	0.209351	0.211792	0.213623	0.213623	216.37	0.21759	0.215759	0.219116	0.218506	0.218201	-0.0610352	0.0305176	0	-0.0305176	0	0	-0.0610352	-0.0305176	0.0610352	-0.0305176	0.0305176
15.3	0.198975	0.209351	0.212097	0.213928	0.213318	216.675	0.218201	0.216064	0.218811	0.218201	0.218201	0	-0.0305176	0	0.0305176	0.0305176	-61.0352	-0.0305176	0.0305176	0.0305176	-0.0305176	-0.0305176
15.4	0.19928	0.209656	0.212097	0.213928	0.213318	216.98	0.219116	0.216064	0.218811	0.217896	0.218201	0.0610352	0	-0.0305176	-0.0305176	0	0	0	0	-0.0610352	0	-0.0610352
15.5	0.19928	0.209961	0.212402	0.214233	0.213928	217.285	0.219421	0.216064	0.218506	0.218201	0.218506	-0.0305176	0.0305176	-0.12207	0.0610352	0.0305176	0	0	0.0610352	-0.0305176	0	-0.0305176
15.6	0.198975	0.209961	0.212402	0.214233	0.214539	217.285	0.219421	0.215759	0.218506	0.218506	0.219116	0.0305176	0.0305176	0	0.0305176	-0.0305176	-61.0352	0	-0.0305176	-0.0610352	0	0
15.7	0.198975	0.209351	0.211792	0.213928	0.214844	216.675	0.218811	0.215759	0.218506	0.219116	0.219727	-0.0305176	0.0305176	0.0610352	0	-0.0915527	91.5527	0.0305176	-0.0305176	-0.0915527	0	-0.0610352
15.8	0.198975	0.209045	0.211182	0.213318	0.214844	215.759	0.218506	0.215759	0.219116	0.219421	0.219727	0	-0.0305176	0.0305176	0	0	-30.5176	0.0305176	-0.0610352	0	0.0305176	-0.0305176
15.9	0.198669	0.208435	0.211182	0.213318	0.214233	215.454	0.217896	0.215759	0.219421	0.219421	0.219421	-0.0610352	0.0305176	0.0610352	0	0.0610352	0	0	-0.0305176	0	-0.0610352	0.0305176
16	0.198669	0.20813	0.211487	0.213318	0.213318	215.149	0.21759	0.215759	0.219421	0.219421	0.218506	0	0	0	-0.0305176	0	-30.5176	-0.0610352	0	0.0305176	-0.0610352	-0.0305176
16.1	0.198669	0.20813	0.211792	0.213623	0.212708	215.149	0.217285	0.216064	0.219116	0.219727	0.217896	0.0610352	0	0.0305176	0	0.0305176	-30.5176	0	-0.0305176	0	-0.0305176	0
16.2	0.198975	0.20813	0.211487	0.213623	0.212097	215.454	0.217285	0.216064	0.218811	0.219727	0.21759	-0.0305176	-0.0305176	-0.0305176	0	0	0	0.0610352	0.0610352	-0.0305176	0	-0.0610352
16.3	0.199585	0.20813	0.211182	0.213318	0.212097	216.064	0.217285	0.215759	0.219116	0.219421	0.217285	0.0305176	0.0610352	0	0	0.0305176	-30.5176	0.0610352	-0.0305176	0	0.0305176	-0.0305176
16.4	0.200195	0.208435	0.210571	0.213318	0.212097	216.675	0.217285	0.215454	0.219421	0.218811	0.21759	0	0.0305176	-0.0610352	0	0	61.0352	0.0305176	0.0305176	-0.0305176	-0.0305176	-0.0610352
16.5	0.200806	0.209045	0.210266	0.213318	0.212402	216.98	0.217285	0.214844	0.219727	0.218506	0.21759	0.0305176	0.0305176	0	0	-0.0305176	0	0.0305176	-0.0305176	-0.0610352	0	-0.0915527
16.6	0.200806	0.209656	0.210266	0.213013	0.212708	216.98	0.21698	0.214539	0.219727	0.218201	0.217896	0	0.0305176	0.0610352	0	0	0	0.0305176	0	-0.0610352	-0.0305176	0
16.7	0.200806	0.209961	0.210266	0.212708	0.213013	216.675	0.21698	0.214844	0.220032	0.218201	0.217896	0	0.0305176	-0.0305176	0	-0.0305176	30.5176	0	0	-0.0305176	-0.0610352	0
16.8	0.200195	0.210266	0.210571	0.212708	0.213013	216.675	0.21698	0.215149	0.220032	0.218506	0.21759	0	0.0610352	0.0305176	0.0305176	0.0305176	0	0	-0.0305176	0.0305176	-0.0610352	0
16.9	0.199585	0.210876	0.210876	0.212708	0.213013	216.98	0.217285	0.215759	0.220337	0.218506	0.217285	0.0610352	0	0	0	0.0610352	30.5176	0	0	-0.0305176	-0.0610352	-0.0610352
17	0.198975	0.211487	0.211182	0.212708	0.213318	217.285	0.217285	0.21637	0.220337	0.218506	0.217285	0	0	0	0	-0.0305176	30.5176	0.0305176	0.0610352	0	-0.0305176	-0.0305176
17.1	0.198975	0.211792	0.211792	0.212708	0.213623	217.285	0.21759	0.216675	0.220337	0.218811	0.217285	0.0305176	0	-0.0305176	0.0305176	-0.0305176	0	0.0305176	0.0610352	-0.0305176	0	-0.0305176
17.2	0.198975	0.211487	0.212402	0.212708	0.214539	216.98	0.218201	0.217285	0.220032	0.218811	0.216675	0.0305176	0	-0.0305176	0	0	-30.5176	0.0610352	0	-0.0305176	0.0610352	-0.0610352
17.3	0.199585	0.210571	0.212708	0.212708	0.215149	216.675	0.218506	0.217896	0.219727	0.218811	0.21637	0	0.0305176	-0.0915527	0.0305176	-0.0610352	-30.5176	0	0.0610352	-0.0610352	0	-0.0305176
17.4	0.200195	0.210266	0.213013	0.213013	0.215454	216.064	0.218811	0.218201	0.219421	0.218506	0.216064	0.0305176	0.0305176	-0.0305176	0	0	0	0.0610352	0	-0.0305176	0.0305176	-0.0610352
17.5	0.2005	0.209961	0.213013	0.213318	0.215149	215.759	0.218506	0.218201	0.219116	0.218201	0.216675	0	0.0305176	-0.0610352	0	0	0	0.0305176	0.0305176	0.0305176	-0.0610352	0
17.6	0.2005	0.209656	0.212708	0.213318	0.214844	216.064	0.217896	0.217896	0.219116	0.217896	0.21698	-0.0305176	-0.0610352	0.0305176	0.0305176	-0.0305176	0	0	0	0	-0.0305176	-0.0610352
17.7	0.2005	0.209656	0.211792	0.213318	0.214539	216.37	0.21759	0.21759	0.218811	0.218201	0.21759	0	0.0305176	0.0610352	-0.0305176	-0.0305176	0	-0.0305176	0	0	-0.0610352	0
17.8	0.2005	0.209961	0.210876	0.213013	0.214233	216.675	0.217285	0.21759	0.219116	0.218201	0.217896	0.0305176	0	0.0305176	0.0610352	0	-61.0352	0	0.0305176	0	0	0.0305176
17.9	0.2005	0.210266	0.210876	0.212402	0.213928	216.98	0.217285	0.21759	0.219727	0.218201	0.218201	0.0305176	0	0	0.0305176	-0.0305176	-30.5176	0.0610352	0	-0.0610352	0	-0.0305176
18	0.200806	0.210876	0.211182	0.212402	0.213318	217.285	0.21759	0.21759	0.220032	0.217896	0.218201	0.0305176	-0.0305176	-0.0610352	0.0915527	-0.0610352	-30.5176	0.0915527	0.0305176	-0.0305176	0.0610352	-0.0610352
18.1	0.200806	0.210876	0.211182	0.212097	0.213318	216.98	0.217896	0.217896	0.219727	0.217896	0.21759	0	0.0305176	-0.0610352	0	-0.0610352	-30.5176	0.0305176	-0.0305176	-0.0610352	0.0305176	-0.0305176
18.2	0.200806	0.210876	0.211182	0.212402	0.213013	216.98	0.218506	0.218201	0.219421	0.217896	0.216675	0.0610352	0.0305176	-0.0610352	0.0305176	0.0305176	-30.5176	0.0610352	0.0305176	-0.0610352	0	-0.0610352
18.3	0.2005	0.210571	0.210876	0.212402	0.212708	217.285	0.218811	0.218201	0.219421	0.217896	0.216064	0	0	-0.0305176	0.0305176	-0.0305176	-30.5176	0.0305176	0	-0.0305176	-0.0305176	-0.0610352
18.4	0.2005	0.209961	0.210571	0.212708	0.212708	216.98	0.218811	0.218201	0.219727	0.218201	0.216064	-0.0305176	0.0610352	0.0305176	0	-0.0305176	-30.5176	0.0305176	-0.0305176	-0.0305176	-0.0305176	-0.0305176
18.5	0.2005	0.209351	0.210571	0.212708	0.213013	216.675	0.219116	0.21759	0.220337	0.218506	0.21637	0.0305176	0.0305176	0	0	-0.0305176	-30.5176	-0.0305176	0.0610352	0	-0.0305176	-0.0305176
18.6	0.2005	0.209045	0.210266	0.213013	0.213013	216.37	0.219116	0.21698	0.220642	0.218506	0.21637	0.0305176	0	0	0.0305176	0	-61.0352	-0.0305176	0.0305176	0	-0.0610352	0
18.7	0.2005	0.209045	0.209961	0.213318	0.212708	216.064	0.219116	0.21698	0.220337	0.218506	0.216675	-0.0305176	0	-0.0305176	0.0305176	-0.0610352	-30.5176	0	0.0610352	-0.0305176	-0.0305176	0
18.8	0.200195	0.20874	0.209961	0.213623	0.212708	216.37	0.218811	0.21698	0.219421	0.218811	0.21698	0.0305176	0	-0.0305176	0.0305176	0	-122.07	0.0305176	0.0610352	-0.0610352	0.0305176	-0.0610352
18.9	0.19989	0.20874	0.209656	0.214233	0.212708	216.675	0.218811	0.21698	0.218811	0.218811	0.217285	0.0610352	0.0305176	0.0305176	0	0	-30.5176	-0.0305176	0.12207	-0.0915527	0.0305176	-0.0610352
19	0.199585	0.20874	0.209351	0.214539	0.212708	216.98	0.218506	0.21637	0.218201	0.218811	0.217285	0.0305176	-0.0305176	-0.0610352	-0.0305176	0	30.5176	0.0305176	0.0610352	-0.0610352	0.0305176	-0.0915527
19.1	0.19989	0.20874	0.209656	0.214844	0.213013	216.98	0.218201	0.216064	0.218201	0.218811	0.21698	0	0	0	-0.0305176	-0.0610352	-30.5176	0	0.0610352	0	0	-0.0305176
19.2	0.200195	0.209351	0.209656	0.214539	0.213318	216.675	0.218201	0.216064	0.218201	0.218811	0.21637	0	0.0610352	0.0305176	0.0610352	-0.0915527	0	0.0305176	0	-0.0610352	-0.0305176	-0.0305176
19.3	0.200195	0.209961	0.209656	0.214233	0.213318	216.37	0.218506	0.21637	0.218201	0.218506	0.215759	0.0610352	0	0.0305176	-0.0305176	0	-30.5176	0.0915527	0.0305176	-0.0610352	-0.0305176	-0.0610352
19.4	0.19989	0.209961	0.209656	0.213928	0.213623	216.37	0.218506	0.21637	0.218506	0.218506	0.215759	0	-0.0305176	0.0915527	0	-0.0305176	-30.5176	0.0305176	0.0305176	0	-0.0305176	-0.0305176
19.5	0.19989	0.209656	0.210266	0.214233	0.213318	215.759	0.218506	0.21637	0.218506	0.218201	0.216064	0.0610352	0	0.0610352	-0.0305176	-0.0305176	-91.5527	0.0610352	0.0305176	0.0305176	0.0305176	-0.0305176
19.6	0.19989	0.209656	0.210876	0.214233	0.213623	215.454	0.218506	0.216064	0.218811	0.217896	0.21637	0.0610352	-0.0305176	0.0305176	0	0.0305176	-30.5176	0.0305176	0.0610352	-0.0610352	-0.0305176	-0.0915527
19.7	0.19989	0.209961	0.211487	0.214233	0.213928	215.759	0.218506	0.216064	0.218506	0.218201	0.21637	0.0305176	0.0305176	0	0.0305176	-0.0305176	30.5176	0.0305176	0.0305176	-0.0305176	-0.0305176	-0.0305176
19.8	0.200195	0.210571	0.211792	0.213623	0.214233	216.064	0.218811	0.21637	0.218201	0.218506	0.216675	0	0.0305176	0	0	-0.0305176	0	0.0305176	0.0305176	-0.0305176	-0.0305176	0
19.9	0.200195	0.210571	0.211487	0.212708	0.214539	216.37	0.219116	0.21637	0.217896	0.218811	0.217285	0.0305176	0.0915527	-0.0305176	0.0915527	0.0305176	0	0.0610352	0	-0.0610352	-0.0305176	-0.0305176
20	0.200195	0.210571	0.211487	0.212097	0.214539	216.064	0.219116	0.21637	0.21759	0.218811	0.21759	-0.0305176	0.0305176	0	0.0305176	-0.0305176	30.5176	0.0305176	0	-0.0305176	-0.0610352	0
20.1	0.19989	0.210266	0.211487	0.211487	0.214233	215.454	0.218811	0.216064	0.21759	0.219116	0.21698	0.0610352	0.0305176	0.0305176	0.0305176	-0.0305176	0	0	0	0	-0.0305176	-0.0610352
20.2	0.199585	0.210266	0.211792	0.211182	0.213928	214.844	0.218506	0.21637	0.21759	0.219116	0.216675	0.0305176	0	0.0610352	0	-0.0305176	-30.5176	0	-0.0305176	0	-0.0305176	-0.0305176
20.3	0.19928	0.210266	0.212097	0.211487	0.213013	214.539	0.218201	0.216675	0.217896	0.218811	0.216064	0.0305176	0	0.0305176	0.0305176	0.0610352	-30.5176	-0.0305176	-0.0305176	-0.0610352	-0.0305176	-0.0305176
20.4	0.198975	0.210571	0.212097	0.211792	0.212402	214.233	0.217896	0.216675	0.218201	0.218506	0.21637	0.0305176	0	0.0915527	0.0610352	-0.0305176	0	0	-0.0305176	0	0	0
20.5	0.198364	0.210266	0.212402	0.212097	0.211792	214.233	0.217896	0.216675	0.218201	0.218201	0.216675	0.0610352	0.0305176	0	0.0305176	0	0	0.0305176	0.0305176	0.0610352	0	-0.0305176
20.6	0.198059	0.209961	0.212708	0.212402	0.211792	214.233	0.217896	0.216675	0.217896	0.218201	0.21698	-0.0915527	-0.0610352	-0.0305176	0.0305176	-0.0305176	30.5176	0.0305176	0.0305176	-0.0305176	-0.0305176	-0.0305176
20.7	0.198059	0.209656	0.213318	0.212708	0.212402	214.539	0.21759	0.21698	0.217896	0.218201	0.217285	-0.0305176	0.0305176	-0.0305176	0.0305176	-0.0305176	30.5176	0.0610352	0.0305176	-0.0305176	0.0305176	-0.0610352
20.8	0.198364	0.209656	0.213623	0.212402	0.213013	215.149	0.217285	0.217285	0.217896	0.218506	0.21759	0.0305176	0.0610352	-0.0305176	0.0305176	-0.0610352	0	0.0305176	0.0915527	-0.0610352	-0.0305176	-0.0305176
20.9	0.19928	0.209961	0.213623	0.212402	0.213318	215.759	0.217285	0.217285	0.217896	0.218811	0.218201	-0.0610352	-0.0305176	0	0.0305176	-0.0610352	-30.5176	0	-0.0305176	-0.0305176	0	-0.0610352
21	0.19989	0.209961	0.213318	0.212402	0.213623	216.37	0.217896	0.21698	0.218201	0.219421	0.218506	0.0305176	-0.0610352	0.0305176	-0.0305176	0.0305176	0	-0.0305176	0.0305176	-0.0610352	-0.0305176	0
21.1	0.2005	0.209961	0.213013	0.212708	0.213623	216.98	0.218201	0.21637	0.218201	0.219421	0.218811	0	-0.0305176	0.0305176	0	0.0305176	30.5176	0	0	0.0305176	-0.0610352	-0.0610352
21.2	0.201111	0.209656	0.212708	0.212708	0.213623	217.285	0.218201	0.215759	0.218201	0.219421	0.218506	-0.0305176	0	0	0.0305176	0	0	-0.0305176	0	0.0610352	-0.0610352	0
21.3	0.201111	0.209351	0.212402	0.213013	0.213013	217.59	0.218201	0.215149	0.218811	0.219421	0.218506	0	0	0	0	0	0	0	0	0	0	0.0305176
21.4	0.201111	0.209045	0.211792	0.213013	0.213013	217.896	0.218201	0.215149	0.219116	0.219727	0.217896	0.0305176	0	-0.0305176	0.0610352	0	0	0.0305176	0	-0.0610352	0.0610352	-0.0305176
21.5	0.201111	0.209351	0.211182	0.213013	0.212708	218.201	0.218201	0.215454	0.219116	0.219727	0.21759	-0.0305176	0	-0.0305176	0.0305176	0	0	0.0305176	0.0305176	0	0	-0.0305176
21.6	0.201111	0.209656	0.210571	0.212402	0.212708	217.896	0.218201	0.216064	0.218811	0.219421	0.217285	0.0305176	0	-0.0610352	0	0	-30.5176	0.0305176	0.0305176	0	0	-0.0305176
21.7	0.201111	0.210266	0.209961	0.212402	0.213013	217.896	0.218201	0.216675	0.218506	0.219727	0.217285	0	0.0305176	0	-0.0305176	-0.0610352	-30.5176	0.0305176	0	0	-0.0610352	0
21.8	0.2005	0.210266	0.209656	0.212708	0.213623	218.506	0.218201	0.21698	0.218201	0.220032	0.217285	0	0	0.0610352	0	0	0	0.0305176	0	0	0	-0.0305176
21.9	0.19989	0.209656	0.209351	0.212708	0.213623	219.116	0.218201	0.217285	0.218201	0.220337	0.21759	0	-0.0305176	0.0305176	0.0305176	0	-30.5176	-0.0305176	0.0305176	0	0.0610352	0
22	0.19928	0.209351	0.209351	0.212708	0.213318	218.811	0.217896	0.217285	0.218811	0.220947	0.218506	-0.0305176	-0.0305176	0.0610352	0	0.0305176	-30.5176	-0.0305176	0.0305176	-0.0610352	-0.0305176	0
22.1	0.198975	0.209351	0.209961	0.213013	0.213318	218.201	0.217285	0.21698	0.218811	0.220947	0.218811	-0.0305176	0	0	0.0610352	0.0610352	-61.0352	-0.0305176	0.0305176	0.0305176	-0.0610352	0
22.2	0.198975	0.209656	0.210571	0.213318	0.213623	217.285	0.217285	0.21698	0.218506	0.220032	0.218201	0	-0.0305176	0	0.0305176	-0.0305176	-61.0352	-0.0305176	0	-0.0305176	-0.0305176	-0.0305176
22.3	0.19928	0.209656	0.211182	0.213318	0.213928	216.98	0.217285	0.216675	0.218201	0.219116	0.217896	0.0305176	0.0305176	0	0	0	61.0352	0.0610352	0.0305176	-0.0610352	0.0305176	-0.0305176
22.4	0.19928	0.209961	0.211487	0.213318	0.213928	216.675	0.21759	0.21637	0.218201	0.218506	0.217896	0.0610352	0.0305176	-0.0305176	-0.0305176	-0.0610352	0	0.0305176	0.0305176	0	0.0915527	0.0305176
22.5	0.19928	0.209656	0.212097	0.213318	0.213623	216.675	0.218201	0.216064	0.218506	0.218201	0.218506	0	0	0	0	-0.0610352	-30.5176	0.0305176	0	0.0610352	0	-0.0305176
22.6	0.198975	0.209656	0.212097	0.213623	0.213318	217.285	0.218201	0.215759	0.218811	0.218506	0.218811	0.0610352	-0.0610352	0.0610352	-0.0305176	-0.0610352	-30.5176	-0.0305176	-0.0610352	0	0	0.0305176
22.7	0.198669	0.209656	0.212097	0.213623	0.213013	217.59	0.217896	0.216064	0.219116	0.219116	0.219116	-0.0610352	0	0.0610352	-0.0305176	-0.0610352	30.5176	-0.0305176	-0.0610352	0.0305176	-0.0305176	0
22.8	0.198364	0.209656	0.212097	0.213623	0.213013	217.896	0.21759	0.215759	0.219116	0.219421	0.218811	0	0	0.0305176	0.0610352	0.0305176	-61.0352	-0.0305176	0.0610352	0.0915527	-0.0610352	0.0305176
22.9	0.198364	0.209656	0.212097	0.213928	0.213318	218.201	0.21759	0.215454	0.219116	0.219421	0.218506	0.0305176	-0.0305176	0	0	0	0	-0.0610352	0	0	-0.0305176	0
23	0.198364	0.209656	0.211792	0.214539	0.213928	218.201	0.217896	0.215149	0.218811	0.219421	0.217896	-0.0305176	-0.0305176	0	0	0.0305176	30.5176	0	0.0305176	-0.0610352	-0.0305176	-0.0305176
23.1	0.198364	0.209656	0.211792	0.214844	0.213928	217.285	0.218506	0.215149	0.218201	0.219116	0.21759	-0.0305176	0	-0.0305176	0	0.0305176	30.5176	0.0610352	0.0305176	-0.0610352	0.0305176	-0.0305176
23.2	0.198059	0.209656	0.211487	0.214844	0.214233	216.675	0.218811	0.215454	0.217896	0.218811	0.21759	-0.0305176	-0.0305176	0	0	-0.0305176	0	0.0305176	0.0305176	-0.0610352	0	-0.0305176
23.3	0.197449	0.209961	0.211182	0.214539	0.213928	216.064	0.218811	0.216064	0.218201	0.218811	0.21759	0	0	0	-0.0305176	-0.0610352	0	0.0915527	-0.0305176	-0.0610352	0.0305176	-0.0305176
23.4	0.197144	0.210266	0.210876	0.213928	0.213318	215.454	0.218811	0.21637	0.218811	0.218811	0.21759	-0.0610352	0	0	-0.0305176	-0.0305176	-30.5176	0	-0.0305176	-0.0305176	0	0.0305176
23.5	0.196838	0.210571	0.210571	0.213623	0.213013	215.149	0.218811	0.216675	0.219421	0.219116	0.21759	0	-0.0610352	0.0610352	0	0.0305176	-30.5176	0.0305176	-0.0610352	0.0305176	-0.0305176	0.0305176
23.6	0.197144	0.210571	0.210876	0.213013	0.212708	215.149	0.218811	0.216675	0.219727	0.219727	0.21759	0	0	0.0305176	-0.0305176	0	-30.5176	-0.0610352	-0.0305176	0	0.0610352	0
23.7	0.197144	0.210571	0.211182	0.212402	0.212402	215.454	0.218811	0.216675	0.219727	0.220337	0.21759	-0.0305176	-0.0305176	0.0305176	0	0.0305176	30.5176	-0.0305176	0	0.0305176	-0.0305176	0.0610352
23.8	0.196838	0.210571	0.211182	0.212097	0.212402	215.454	0.218811	0.216675	0.219727	0.220947	0.217896	-0.0610352	-0.0610352	0	-0.0305176	0	0	-0.0610352	0	0	-0.0305176	0
23.9	0.196838	0.210266	0.210876	0.211792	0.212402	216.064	0.218506	0.21637	0.219421	0.221252	0.218201	0	0.0305176	0	-0.0305176	0.0305176	0	0.0305176	0	0	0.0305176	0.0610352
24	0.196838	0.209961	0.210571	0.211792	0.212402	216.37	0.21759	0.215759	0.219727	0.220642	0.218811	-0.0305176	-0.0305176	-0.0305176	0	0	0	0.0305176	0.0305176	-0.0305176	-0.0305176	-0.0305176
24.1	0.196838	0.209351	0.210266	0.211792	0.212708	216.675	0.21698	0.215149	0.219727	0.220032	0.218506	-0.0305176	-0.0305176	0.0305176	0	0	30.5176	0	0	0	0.0305176	0
24.2	0.196838	0.209351	0.209961	0.211792	0.212708	216.37	0.216675	0.214844	0.220032	0.219727	0.218201	0	0.0610352	-0.0305176	-0.0305176	-0.0305176	0	-0.0305176	0	0.0610352	0.0305176	0.0305176
24.3	0.197144	0.209656	0.209656	0.211792	0.213013	216.37	0.216675	0.214844	0.220337	0.219727	0.21759	-0.0610352	0	-0.0610352	-0.0305176	0.0305176	-30.5176	-0.0610352	0	0.0610352	-0.0305176	0.0305176
24.4	0.197144	0.210571	0.209656	0.212097	0.213623	216.064	0.21698	0.215149	0.220337	0.220032	0.217285	0	0	0	-0.0305176	0.0305176	-61.0352	-0.0305176	0	0.0305176	0	0
24.5	0.197449	0.211487	0.209656	0.212402	0.213623	216.37	0.217285	0.215454	0.220337	0.220642	0.21698	-0.0305176	-0.0305176	0	-0.0305176	0.0305176	-30.5176	-0.0305176	0	-0.0305176	0	0.0305176
24.6	0.197754	0.211792	0.210266	0.212708	0.213318	216.675	0.217285	0.216064	0.220337	0.221252	0.217285	0.0305176	-0.0305176	-0.0305176	-0.0305176	0.0305176	0	-0.0305176	-0.0305176	0	0	0.0305176
24.7	0.198059	0.211487	0.210571	0.212402	0.213013	216.675	0.21698	0.216675	0.220032	0.222168	0.21759	-0.0305176	0	-0.0610352	0	0	-30.5176	0.0305176	0	-0.0305176	0.0305176	-0.0305176
24.8	0.198059	0.210876	0.210876	0.212402	0.213013	216.98	0.216675	0.21698	0.219727	0.222473	0.21759	-0.0610352	-0.0305176	-0.0305176	0	-0.0305176	30.5176	-0.0610352	0.0305176	0	0	0
24.9	0.198059	0.210876	0.211182	0.212402	0.213623	216.98	0.21637	0.21698	0.220032	0.222473	0.217896	-0.0610352	-0.0610352	-0.0610352	-0.0915527	-0.0305176	0	0.0305176	0	0.0305176	0.0610352	0
25	0.198364	0.211182	0.210876	0.212402	0.214233	217.59	0.21637	0.217285	0.220337	0.222168	0.217896	0	-0.0610352	-0.0305176	-0.0305176	-0.0305176	-30.5176	-0.0610352	0.0305176	0.0610352	-0.0305176	0.0305176
25.1	0.198669	0.211487	0.210571	0.212402	0.214844	217.896	0.21698	0.21759	0.220642	0.221863	0.217896	-0.0305176	-0.0610352	-0.0305176	-0.0610352	0.0305176	0	-0.0610352	-0.0305176	0	0	0.0610352
25.2	0.198975	0.211487	0.210876	0.212097	0.215149	217.896	0.217285	0.21759	0.220947	0.222168	0.21759	0	-0.0305176	-0.0305176	0	0	-61.0352	0	0	0.0610352	0.0610352	0.0305176
25.3	0.198669	0.211182	0.211182	0.212097	0.215149	217.59	0.217285	0.217285	0.220947	0.222168	0.217896	0.0305176	0.0305176	0	-0.0610352	0.0305176	-30.5176	-0.0305176	-0.0305176	0.0610352	0	0.0305176
25.4	0.198364	0.210876	0.211182	0.211792	0.214539	216.98	0.216675	0.217285	0.220642	0.222168	0.217896	0	-0.0305176	-0.0610352	-0.0305176	-0.0305176	-30.5176	0	0	0	0.0305176	0.0305176
25.5	0.198059	0.210876	0.211182	0.211792	0.213318	216.37	0.216064	0.217285	0.220642	0.221863	0.217896	0	0	0	-0.0610352	0	0	-0.0305176	-0.0610352	0	0	0.0305176
25.6	0.197449	0.211182	0.211182	0.211792	0.212708	216.064	0.215759	0.217285	0.220337	0.221558	0.218201	-0.0610352	0	-0.0610352	-0.0610352	0.0305176	-30.5176	0.0305176	0	-0.0305176	0.0305176	0.0305176
25.7	0.196838	0.210876	0.210876	0.211792	0.212402	216.675	0.216064	0.217285	0.219727	0.220642	0.218201	-0.0610352	-0.0610352	-0.0305176	0	-0.0305176	30.5176	0	0	0.0305176	0	0.0610352
25.8	0.196533	0.210571	0.210571	0.211792	0.212097	217.285	0.215759	0.21698	0.219421	0.219727	0.218201	-0.0610352	0	0.0305176	-0.0610352	-0.0305176	-30.5176	0.0305176	0	0.0305176	0.0305176	0.0305176
25.9	0.196533	0.210266	0.210876	0.211487	0.211792	217.896	0.215759	0.21637	0.219116	0.219116	0.218201	-0.0305176	-0.0305176	-0.0305176	-0.0305176	-0.0305176	0	-0.0305176	-0.0305176	0.0305176	-0.0305176	0.0305176
26	0.197144	0.210266	0.211182	0.211182	0.211792	218.201	0.215149	0.216064	0.218506	0.219421	0.218201	0	-0.0305176	0	-0.0610352	-0.0305176	30.5176	-0.0610352	-0.0305176	0.0305176	0	0
26.1	0.197754	0.210266	0.211487	0.211487	0.211792	217.896	0.214844	0.215454	0.217896	0.219727	0.217896	0	-0.0610352	-0.0305176	-0.0610352	0	0	-0.0915527	-0.0305176	0	0.0305176	0.0305176
26.2	0.198364	0.210266	0.211487	0.211487	0.212097	217.285	0.215149	0.215149	0.21759	0.220032	0.218201	-0.0305176	-0.0305176	0	-0.0305176	0	0	0	-0.0305176	0.0305176	0	0
26.3	0.198669	0.210571	0.210876	0.211487	0.212097	216.675	0.215454	0.214844	0.21759	0.220642	0.218811	-0.0305176	-0.0610352	0	-0.0610352	0.0305176	0	-0.0610352	-0.0305176	0.0305176	-0.0305176	0.0305176
26.4	0.198364	0.211182	0.209656	0.211487	0.212097	216.064	0.215759	0.214539	0.218201	0.220947	0.219116	-0.0305176	-0.0610352	0	0	0	0	0	-0.0305176	-0.0305176	0.0305176	0
26.5	0.197754	0.211487	0.209045	0.211487	0.212402	215.454	0.215759	0.213928	0.218811	0.220947	0.219116	-0.0610352	0	-0.0305176	-0.0305176	0	30.5176	-0.0305176	-0.0610352	-0.0305176	0.0305176	0
26.6	0.197144	0.211792	0.20813	0.211792	0.212708	215.454	0.215759	0.214233	0.219727	0.220642	0.218811	-0.0305176	-0.0610352	-0.0305176	-0.0305176	-0.0305176	-91.5527	-0.0305176	0	-0.0610352	0.0305176	0.0305176
26.7	0.196838	0.211792	0.20813	0.211792	0.213013	215.759	0.215759	0.215149	0.220337	0.220642	0.218506	-0.0915527	-0.0305176	-0.0305176	-0.0305176	0	30.5176	0	0	0.0305176	-0.0305176	0.0305176
26.8	0.196533	0.211182	0.208435	0.212097	0.213318	216.064	0.215759	0.215759	0.220337	0.220642	0.218201	-0.0305176	-0.0305176	-0.0610352	-0.0305176	0.0610352	-30.5176	-0.0305176	-0.0305176	0.0305176	0	0.0305176
26.9	0.196533	0.210571	0.209045	0.211792	0.213013	216.37	0.215759	0.215759	0.220642	0.220642	0.218201	-0.12207	0	-0.0610352	-0.0610352	0.0610352	0	-0.0610352	-0.0610352	0	-0.0305176	-0.0305176
27	0.196838	0.209961	0.209351	0.211792	0.212402	216.98	0.215759	0.215149	0.220337	0.220947	0.21759	-0.0610352	-0.0915527	0.0305176	0	0.0305176	30.5176	-0.0305176	-0.0305176	0	-0.0305176	0.0305176
27.1	0.197144	0.209656	0.209656	0.212097	0.212402	217.285	0.215759	0.214844	0.220032	0.220947	0.217285	0.0305176	-0.0610352	0.0305176	-0.0305176	0.0610352	-61.0352	-0.0305176	-0.0305176	0	0	0
27.2	0.197754	0.209656	0.209656	0.212402	0.212402	216.98	0.216064	0.213928	0.219421	0.220947	0.216675	-0.0305176	-0.0610352	0	0	0.0305176	30.5176	0	-0.0305176	-0.0305176	0.0305176	0.0610352
27.3	0.197754	0.209656	0.209961	0.212402	0.212708	216.37	0.21637	0.213318	0.219116	0.220947	0.216675	-0.0610352	-0.0610352	0	-0.0305176	0.0305176	61.0352	0	-0.0305176	0.0915527	-0.0305176	0.0305176
27.4	0.197754	0.209656	0.210266	0.212708	0.213013	215.759	0.21637	0.213318	0.218811	0.220947	0.216675	-0.0610352	-0.0305176	-0.0610352	-0.0305176	0.0305176	61.0352	0	-0.0305176	0	0	0.0305176
27.5	0.197754	0.209961	0.209961	0.213318	0.213013	215.454	0.21637	0.213318	0.218506	0.220337	0.216675	-0.0610352	0.0305176	-0.0305176	-0.0610352	0.0305176	30.5176	-0.0305176	-0.0305176	0	-0.0305176	0.0915527
27.6	0.198059	0.210266	0.209961	0.213623	0.213013	215.454	0.21637	0.213928	0.218506	0.220337	0.21698	-0.0610352	-0.0305176	-0.0610352	0	0	0	0	0	0	0	0.0610352
27.7	0.198364	0.210571	0.209961	0.213623	0.213318	215.454	0.216064	0.213928	0.218506	0.220337	0.21759	-0.0305176	-0.0305176	0	0	0.0305176	0	-0.0610352	-0.0305176	0.0610352	-0.0610352	0.0915527
27.8	0.198975	0.211182	0.210266	0.213318	0.213623	215.759	0.215759	0.214233	0.218506	0.220642	0.217896	-0.0610352	-0.0610352	-0.0305176	-0.0305176	0.0610352	0	-0.0305176	-0.0610352	0	-0.0305176	0.0610352
27.9	0.199585	0.211182	0.210266	0.213013	0.213623	216.064	0.215759	0.214539	0.218201	0.220947	0.218201	0	-0.0915527	-0.0305176	-0.0610352	0.0305176	0	-0.0610352	-0.0305176	0.0305176	-0.0305176	0.0305176
28	0.200195	0.210876	0.210571	0.213013	0.213318	216.064	0.215454	0.214844	0.218506	0.221252	0.218506	0	-0.0305176	-0.0305176	-0.0610352	0	0	-0.0305176	-0.0305176	0.0915527	-0.0305176	0.0305176
28.1	0.200806	0.210876	0.210266	0.212708	0.213013	216.37	0.215454	0.215149	0.218506	0.221252	0.218811	-0.0610352	-0.0610352	-0.0305176	-0.0305176	0	-30.5176	0.0305176	0	0	-0.0305176	0
28.2	0.200806	0.211182	0.209961	0.213013	0.212708	216.064	0.215454	0.215149	0.219116	0.220642	0.219421	-0.0610352	0	-0.0610352	-0.0305176	-0.0305176	0	-0.0305176	0	0	0	0.0305176
28.3	0.200806	0.211792	0.209961	0.213623	0.212402	215.759	0.215759	0.215454	0.219116	0.220337	0.220032	-0.0305176	0	-0.0610352	0	0	-30.5176	0.0610352	0	0	-0.0305176	0.0305176
28.4	0.200806	0.212097	0.209961	0.213928	0.212097	215.759	0.215759	0.215759	0.219421	0.220032	0.220337	-0.0305176	-0.0305176	-0.0915527	0	0.0610352	0	0	-0.0610352	0.0305176	0	0.0305176
28.5	0.200806	0.211487	0.210571	0.213623	0.212097	216.064	0.215759	0.215759	0.219421	0.220337	0.220337	-0.0305176	-0.0610352	-0.0610352	-0.0610352	0	0	-0.0305176	0	0.0305176	-0.0305176	0.0610352
28.6	0.200806	0.210876	0.211182	0.213013	0.211792	216.37	0.215454	0.215759	0.219421	0.220032	0.220337	0	-0.0610352	0.0305176	-0.12207	0	0	-0.0610352	0	0.0305176	-0.0305176	0
28.7	0.201111	0.210571	0.211182	0.212402	0.211792	216.37	0.215454	0.215759	0.219421	0.219421	0.220337	-0.0610352	-0.0610352	-0.0305176	-0.0610352	0	-30.5176	-0.0610352	-0.0915527	0.12207	0	0
28.8	0.201416	0.210571	0.211182	0.212097	0.211792	216.675	0.215149	0.215759	0.219116	0.218506	0.220032	-0.0610352	-0.0305176	-0.0305176	-0.0305176	0	0	-0.0610352	-0.0305176	0.0305176	-0.0305176	-0.0305176
28.9	0.201416	0.210571	0.210876	0.212097	0.212097	216.98	0.215149	0.216064	0.218201	0.218506	0.220337	-0.0305176	0	-0.0305176	0.0305176	0	0	-0.0305176	0	-0.0305176	0.0915527	0
29	0.201416	0.210571	0.210571	0.211792	0.212097	216.98	0.214844	0.216064	0.21759	0.218811	0.220642	-0.0305176	0.0305176	-0.0305176	0.0305176	0	0	0.0305176	0	0	0.0305176	0.0305176
29.1	0.200806	0.210876	0.210266	0.212097	0.212402	216.675	0.214844	0.216064	0.217285	0.219116	0.220947	-0.0305176	-0.0610352	0	-0.0305176	-0.0610352	0	0	-0.0610352	0	0.0610352	0
29.2	0.2005	0.210876	0.209961	0.212708	0.212402	216.675	0.215149	0.215759	0.21759	0.219421	0.220947	0	0	-0.0305176	-0.0610352	-0.0305176	61.0352	0	-0.0305176	0	0.0305176	0.0610352
29.3	0.200195	0.210876	0.209961	0.213318	0.212097	216.98	0.215454	0.215149	0.217896	0.219727	0.221252	-0.0305176	-0.0305176	-0.0610352	-0.0305176	0.0305176	-30.5176	-0.0610352	-0.0305176	0.0305176	0.0610352	0
29.4	0.200195	0.210571	0.209656	0.213318	0.211487	216.98	0.215454	0.214844	0.217896	0.220032	0.221558	-0.0610352	-0.0610352	-0.0305176	-0.0915527	-0.0305176	-61.0352	-0.0915527	-0.0610352	-0.0305176	0	0
29.5	0.19989	0.210266	0.209045	0.213013	0.211487	216.98	0.215149	0.215149	0.217896	0.220337	0.221558	-0.0610352	0	0	-0.0305176	0.0610352	0	0	-0.0305176	0	-0.0305176	0
29.6	0.199585	0.209961	0.208435	0.212708	0.211792	216.675	0.214539	0.215454	0.218201	0.220642	0.221863	0	0	0.0305176	-0.0305176	0.0305176	0	0.0610352	-0.0610352	0.0610352	-0.0305176	0.0305176
29.7	0.19928	0.209961	0.20813	0.212402	0.212402	216.675	0.214539	0.215759	0.218506	0.220032	0.221863	0	-0.0305176	0.0305176	-0.0305176	-0.0305176	30.5176	-0.0305176	-0.0305176	0.0305176	0.0305176	0
29.8	0.19928	0.209961	0.208435	0.212402	0.213013	216.98	0.214539	0.215759	0.218506	0.219727	0.221863	0	0.0610352	-0.0305176	0	-0.0305176	30.5176	0	-0.0305176	-0.0305176	0.0610352	-0.0305176
29.9	0.198975	0.209961	0.20874	0.212097	0.212708	217.896	0.214233	0.215454	0.217896	0.219727	0.221558	-0.0610352	0	-0.0305176	-0.0305176	0	0	0	-0.0305176	-0.0305176	0.0305176	-0.0610352
30	0.198364	0.209961	0.208435	0.212097	0.212402	218.506	0.213623	0.215454	0.217285	0.219727	0.220947	0.0305176	0.0305176	-0.0610352	0.0305176	0	30.5176	-0.0305176	-0.0305176	-0.0305176	0	0
30.1	0.197449	0.209961	0.20813	0.212097	0.211792	218.506	0.213318	0.215759	0.216675	0.220032	0.220947	0	-0.0305176	0	-0.0305176	-0.0305176	0	-0.0305176	0.0305176	-0.0305176	-0.0305176	0.0305176
30.2	0.197144	0.209656	0.20752	0.212097	0.210876	218.201	0.213013	0.21637	0.21698	0.220032	0.220947	-0.0305176	0	0	-0.0305176	-0.0305176	30.5176	-0.0610352	-0.0305176	0	-0.0305176	0.0305176
30.3	0.197449	0.209961	0.207825	0.212097	0.210571	217.59	0.212097	0.21637	0.217285	0.220337	0.221252	-0.0610352	0	0	0	0	0	-0.0915527	-0.0305176	0	-0.0610352	0.0305176
30.4	0.198059	0.210266	0.20813	0.212402	0.210876	216.98	0.211487	0.216064	0.217285	0.220032	0.221558	-0.0305176	-0.0305176	0	-0.0305176	0	0	-0.0305176	-0.0305176	-0.0305176	-0.0305176	0
30.5	0.198669	0.210571	0.20874	0.213013	0.212402	216.98	0.211792	0.215759	0.21759	0.219727	0.220947	0	-0.0305176	-0.0305176	-0.0305176	0	0	-0.0305176	0	-0.0610352	-0.0305176	-0.0610352
30.6	0.198669	0.210266	0.20874	0.213623	0.213623	217.59	0.212402	0.21637	0.218506	0.219727	0.220642	-0.0305176	0	-0.0305176	-0.0305176	0	61.0352	0	0	-0.0915527	-0.0610352	-0.0305176
30.7	0.198669	0.209961	0.209351	0.213928	0.214233	218.506	0.213318	0.21698	0.219421	0.219727	0.220947	-0.0305176	0.0305176	0	-0.0305176	0	0	-0.0305176	-0.0610352	-0.0610352	0	-0.0610352
30.8	0.198669	0.209961	0.209656	0.213623	0.214233	219.116	0.213928	0.21759	0.219727	0.220032	0.221252	-0.0305176	-0.0610352	-0.0305176	0	-0.0305176	0	0	0.0305176	0.0305176	0.0305176	-0.0610352
30.9	0.198975	0.209961	0.209961	0.213623	0.213928	219.727	0.213928	0.21759	0.219727	0.220032	0.221863	0	-0.0305176	-0.0610352	0	-0.0305176	-30.5176	0	-0.0305176	0	-0.0305176	0
31	0.198975	0.210571	0.210266	0.213318	0.213013	219.727	0.213928	0.21759	0.219727	0.220337	0.221863	-0.0610352	0	-0.0305176	0.0610352	0.0305176	-30.5176	-0.152588	-0.0915527	0.0305176	0	0.0305176
31.1	0.199585	0.210876	0.210266	0.213623	0.212402	219.116	0.213928	0.21759	0.219421	0.220642	0.221863	-0.0305176	0	0.0610352	0.0305176	0.0305176	0	-0.0610352	-0.0305176	0	-0.0915527	0
31.2	0.199585	0.211182	0.210571	0.214233	0.211792	218.506	0.214233	0.217285	0.219421	0.221252	0.221558	0.0305176	0	-0.0305176	-0.0305176	0.0305176	0	-0.0305176	-0.0305176	0	-0.0305176	-0.0305176
31.3	0.19928	0.211487	0.210571	0.214539	0.211487	218.201	0.214844	0.216675	0.219421	0.221558	0.220947	-0.0610352	0.0610352	-0.0305176	-0.0305176	0.0610352	-30.5176	-0.0305176	-0.0305176	-0.0305176	-0.0610352	-0.0305176
31.4	0.198975	0.211182	0.210571	0.214844	0.211792	218.201	0.214844	0.21637	0.219116	0.221558	0.220642	0	0	-0.0305176	-0.0305176	0	30.5176	-0.0305176	-0.0305176	-0.0305176	-0.0305176	-0.0610352
31.5	0.198669	0.211182	0.210876	0.214844	0.212708	218.506	0.215149	0.216675	0.218811	0.221252	0.220642	0	0.0305176	-0.0305176	-0.0305176	-0.0305176	0	0.0305176	0.0610352	0	0.0305176	0
31.6	0.198669	0.211182	0.211182	0.214844	0.213013	219.116	0.215149	0.21637	0.218506	0.220947	0.221252	-0.0915527	0	-0.0305176	-0.0305176	0	0	0	0	-0.0305176	0	-0.0305176
31.7	0.198975	0.211182	0.211182	0.214539	0.213013	219.727	0.215454	0.216064	0.218811	0.220642	0.221863	0	0	-0.0305176	0	-0.0610352	30.5176	-0.0610352	-0.0305176	0.0305176	0	0
31.8	0.19928	0.211487	0.211487	0.214233	0.212708	219.727	0.215454	0.215759	0.219116	0.220032	0.221863	0.0610352	-0.0305176	-0.0305176	0.0305176	-0.0610352	0	-0.0305176	0.0305176	-0.0305176	-0.0610352	0
31.9	0.199585	0.211487	0.211792	0.214233	0.212402	219.727	0.215149	0.215454	0.219116	0.219421	0.221558	-0.0305176	0	-0.0305176	0	0.0305176	0	0	-0.0610352	0.0305176	-0.0610352	0.0305176
32	0.200195	0.211487	0.212402	0.214539	0.212708	219.116	0.214233	0.215454	0.219421	0.219116	0.220947	0.0305176	0	0	0	0.0305176	30.5176	-0.0305176	0	-0.0305176	-0.0305176	0
32.1	0.2005	0.211792	0.212708	0.215149	0.212708	218.506	0.213928	0.215454	0.219727	0.219421	0.220947	0	-0.0305176	0.0305176	-0.0305176	0	0	0	0	0	0	-0.0305176
32.2	0.200806	0.211792	0.212402	0.215149	0.212708	218.201	0.213928	0.215454	0.220032	0.219727	0.220947	-0.0305176	-0.0305176	-0.0305176	0	0	0	-0.0305176	-0.0610352	-0.0305176	-0.0305176	-0.0305176
32.3	0.200806	0.211487	0.211792	0.214844	0.212402	218.201	0.214233	0.215759	0.220032	0.220032	0.220947	0	-0.0305176	0.0305176	0	0	0	0.0610352	0.0305176	-0.0305176	0	-0.0305176
32.4	0.201416	0.210876	0.211182	0.214233	0.212097	218.506	0.214539	0.216675	0.219421	0.220337	0.220642	-0.0305176	0	-0.0305176	0	-0.0610352	0	-0.0305176	0	-0.0610352	0	-0.0610352
32.5	0.201416	0.210266	0.210876	0.213928	0.211487	218.811	0.214539	0.217285	0.218811	0.220642	0.220337	-0.0305176	0.0305176	0.0305176	0.0305176	-0.0305176	-30.5176	0	0	-0.0305176	-0.0305176	0
32.6	0.201416	0.210266	0.210571	0.213928	0.211182	219.421	0.214233	0.21759	0.218201	0.220947	0.220337	-0.0305176	0	-0.0305176	0.0305176	-0.0305176	30.5176	0.0610352	0	-0.0610352	-0.0305176	0.0305176
32.7	0.201111	0.210266	0.210876	0.214233	0.211182	219.727	0.213928	0.21759	0.21759	0.220642	0.220032	-0.0305176	0.0305176	-0.0610352	-0.0305176	0.0305176	-30.5176	-0.0305176	0	0	-0.0610352	-0.0305176
32.8	0.200806	0.209961	0.211182	0.214233	0.211487	219.727	0.213928	0.217285	0.21759	0.220947	0.219421	-0.0305176	0.0305176	-0.0305176	0	-0.0305176	-30.5176	0	-0.0305176	0.0305176	-0.0305176	0
32.9	0.19989	0.209656	0.211487	0.214539	0.211792	219.421	0.213928	0.21698	0.21759	0.220642	0.219727	-0.0305176	0	0	-0.0305176	0	-61.0352	0	-0.0305176	-0.0610352	0.0305176	-0.0305176
33	0.198975	0.209351	0.211182	0.214539	0.211487	219.116	0.214233	0.21637	0.21759	0.220337	0.219727	0	0.0610352	0.0610352	0	-0.0305176	-61.0352	0	-0.0305176	0	-0.0610352	-0.0305176
33.1	0.198669	0.20874	0.210571	0.214539	0.211487	219.116	0.213928	0.215454	0.21759	0.220032	0.219727	0.0610352	0	0	0.0305176	-0.0610352	61.0352	0.0915527	-0.0305176	0.0305176	0.0610352	-0.0915527
33.2	0.198364	0.20813	0.209961	0.214233	0.211487	218.506	0.213318	0.214844	0.217896	0.219727	0.220337	-0.0305176	0.0610352	0.0305176	0	-0.0305176	61.0352	0	-0.0305176	-0.0610352	-0.0305176	-0.0305176
33.3	0.198364	0.20813	0.209656	0.214233	0.212097	217.896	0.213013	0.214539	0.21759	0.220032	0.220947	0.0305176	0	0.0305176	0.0305176	-0.0915527	30.5176	0.0305176	0	-0.0305176	0	0.0305176
33.4	0.198669	0.208435	0.209656	0.213928	0.213013	217.285	0.213318	0.214233	0.217285	0.220032	0.221252	0	0.0610352	-0.0305176	0.0305176	-0.0305176	-30.5176	-0.0305176	0.0610352	-0.0305176	-0.0610352	-0.0305176
33.5	0.19928	0.209351	0.209351	0.213318	0.213623	216.98	0.214233	0.214233	0.21698	0.220337	0.221252	0	0	0.0915527	0	-0.0305176	0	0.0305176	0	-0.0305176	-0.0305176	-0.0305176
33.6	0.200195	0.209656	0.209351	0.212708	0.213928	216.98	0.214844	0.214539	0.21698	0.220337	0.221252	0.0305176	0.0305176	0	0	-0.0305176	-30.5176	-0.0915527	0	-0.0305176	-0.0610352	-0.0610352
33.7	0.200806	0.209961	0.209656	0.212402	0.213928	217.59	0.214844	0.214844	0.21698	0.220337	0.221252	0.0610352	-0.0610352	0.0305176	0.0305176	-0.0305176	-30.5176	0	-0.0610352	-0.0305176	-0.0305176	0
33.8	0.200806	0.210266	0.210266	0.212097	0.213318	218.201	0.214233	0.215149	0.21759	0.220337	0.221252	0.0305176	0	0.0305176	0	0.0305176	0	0.0305176	-0.0305176	-0.0610352	-0.0610352	-0.0915527
33.9	0.200806	0.210571	0.210266	0.211792	0.213013	218.506	0.214233	0.215759	0.218201	0.220032	0.221252	0	0.0915527	0.0305176	0	0	30.5176	0	-0.0610352	-0.0610352	-0.0305176	-0.0305176
34	0.201111	0.210571	0.210266	0.211487	0.212708	218.506	0.214539	0.21637	0.218811	0.220032	0.221558	-0.0305176	0.0305176	-0.0305176	0.0305176	0	30.5176	0.0305176	0.0305176	-0.12207	-0.0305176	-0.0610352
34.1	0.201111	0.210571	0.209961	0.211182	0.213013	218.506	0.214844	0.216675	0.219421	0.220032	0.221863	0	0.0610352	0.0305176	0.0610352	-0.0305176	0	0	0.0305176	-0.0610352	-0.0305176	-0.0610352
34.2	0.201111	0.209656	0.209961	0.211182	0.213928	218.811	0.214844	0.216675	0.219727	0.220337	0.222168	-0.0305176	0.0610352	0	0.0305176	-0.0305176	0	0.0305176	0.0305176	-0.0305176	-0.0610352	-0.0305176
34.3	0.201111	0.209045	0.209961	0.210876	0.214539	219.116	0.214844	0.216675	0.219116	0.220337	0.221863	0	0.0305176	0	0.0610352	-0.0610352	0	-0.0305176	0	-0.0305176	-0.0610352	-0.0305176
34.4	0.200806	0.209045	0.210266	0.210876	0.215149	219.116	0.214844	0.216675	0.218506	0.220337	0.221252	0	0.0305176	0	0.0305176	0	-30.5176	0	0	-0.0305176	-0.0305176	-0.0305176
34.5	0.200806	0.209045	0.211182	0.211182	0.214844	218.811	0.214844	0.21698	0.218201	0.220337	0.220642	-0.0305176	0	0	0.0305176	0.0305176	-61.0352	0	-0.0305176	-0.0305176	-0.0610352	0.0305176
34.6	0.201111	0.209351	0.212097	0.211182	0.214233	218.811	0.214539	0.217285	0.217896	0.220337	0.220337	0.0305176	0	0.0305176	0	0.0305176	0	0	0.0305176	-0.0305176	0	-0.0305176
34.7	0.201721	0.209351	0.213013	0.211182	0.214233	219.116	0.213928	0.21759	0.21759	0.220032	0.220642	0.0305176	0.0305176	0.0915527	0.0305176	-0.0305176	61.0352	0	0	-0.0610352	-0.0305176	-0.0610352
34.8	0.201416	0.209045	0.213013	0.210876	0.214539	219.116	0.213623	0.217896	0.218201	0.219727	0.220642	0	0	0.0305176	0	0.0305176	0	-0.0305176	0.0305176	-0.0610352	-0.0305176	-0.12207
34.9	0.201111	0.208435	0.212708	0.210571	0.214844	218.811	0.213318	0.218201	0.219116	0.219727	0.220642	-0.0305176	0.0610352	0.0305176	0.0610352	-0.0610352	30.5176	0.0305176	0.0305176	-0.0610352	0	-0.0305176
35	0.200806	0.207825	0.211792	0.210571	0.215149	218.201	0.213623	0.217896	0.220032	0.219727	0.220642	0.0305176	0	0	0.0610352	-0.0305176	30.5176	0.0610352	0.0305176	-0.0610352	0	-0.0915527
35.1	0.2005	0.207825	0.211487	0.210876	0.215454	218.201	0.214233	0.21698	0.220337	0.219421	0.220337	0.0305176	0.0305176	0	0.0305176	-0.0610352	-30.5176	0.0305176	0.0610352	-0.0305176	-0.0305176	-0.0305176
35.2	0.200806	0.20813	0.211182	0.211182	0.215149	217.896	0.214539	0.216064	0.220337	0.219421	0.220337	0.0305176	0.0305176	0.0305176	0	0	-30.5176	0	0.0305176	-0.0305176	0	0.0305176
35.3	0.201111	0.209045	0.211182	0.211792	0.215149	217.59	0.214233	0.216064	0.219727	0.219116	0.220642	0	0	0.0305176	0.0305176	0	0	0.0305176	0	0	0	-0.0305176
35.4	0.201111	0.209656	0.211182	0.212402	0.215149	216.98	0.213928	0.216064	0.219116	0.219116	0.220642	0.0610352	-0.0305176	-0.0305176	0	0	0	0.0305176	0	0	-0.0305176	-0.0305176
35.5	0.201111	0.210571	0.211182	0.212097	0.214844	216.37	0.213928	0.215759	0.218506	0.219421	0.220642	0	0	0.0305176	0	0.0610352	0	-0.0305176	0.0305176	-0.0305176	-0.0610352	-0.0305176
35.6	0.201111	0.210876	0.211182	0.211487	0.214844	215.759	0.213623	0.215759	0.217896	0.220032	0.220337	0.0305176	0.0305176	0.0305176	0.0305176	0	-61.0352	0.0610352	-0.0305176	-0.0305176	0	-0.0305176
35.7	0.201416	0.210876	0.210876	0.210876	0.214539	215.759	0.213318	0.215759	0.21759	0.220032	0.220337	0	0.0305176	0	0	0.0305176	0	0.0610352	0.0305176	-0.0305176	0	-0.0305176
35.8	0.201721	0.210876	0.210571	0.210571	0.214233	215.759	0.213318	0.216064	0.217285	0.219727	0.220642	0	0.0305176	0	0.0305176	-0.0305176	0	0.0305176	0.0915527	-0.0610352	0	-0.0610352
35.9	0.201416	0.211182	0.211182	0.210876	0.213928	215.759	0.213318	0.21637	0.21759	0.219421	0.221252	-0.0305176	0	0	0.0610352	0	0	0.0610352	0.0305176	-0.0305176	0.0305176	-0.0610352
36	0.2005	0.211182	0.211487	0.211182	0.213928	216.37	0.213318	0.21637	0.218201	0.219116	0.221863	0	0.0305176	0	0	-0.0305176	0	0	0.0305176	0	-0.0305176	-0.0610352
36.1	0.19989	0.211182	0.212097	0.211182	0.213928	216.98	0.213623	0.21637	0.218811	0.219116	0.222473	0.0305176	0.0305176	0	0.0305176	0	-30.5176	0	0	-0.0305176	-0.0305176	-0.12207
36.2	0.19928	0.211182	0.211792	0.210876	0.213623	216.98	0.213928	0.21637	0.219421	0.219421	0.222778	0.0305176	0	-0.0610352	0.0305176	0	-61.0352	0.0610352	0	0	0	-0.0610352
36.3	0.19928	0.211182	0.211182	0.211182	0.213623	216.98	0.213623	0.21698	0.219421	0.219421	0.223083	0.0610352	0.0610352	0	-0.0305176	0.0305176	30.5176	0.0305176	0	-0.0610352	0	-0.0305176
36.4	0.199585	0.211182	0.210266	0.211182	0.213318	216.98	0.213623	0.217285	0.219421	0.219421	0.223389	0	0	0.0305176	0	-0.0305176	0	0.0305176	0	0	0	0
36.5	0.19989	0.210876	0.209961	0.210876	0.213318	216.98	0.213013	0.217285	0.218811	0.219421	0.223389	-0.0305176	0.0305176	0.0305176	0	0.0305176	30.5176	0.0305176	0.0915527	-0.0610352	0.0305176	-0.0610352
36.6	0.200195	0.210876	0.209961	0.210571	0.213318	216.98	0.212708	0.21698	0.218201	0.219727	0.223083	-0.0305176	0.0610352	0	0	-0.0610352	30.5176	0.0305176	0.0305176	-0.0305176	0	-0.0610352
36.7	0.200195	0.210876	0.210266	0.209961	0.213623	216.675	0.211792	0.21698	0.217896	0.219727	0.222778	0	0	0	0	-0.12207	-30.5176	0	0.0610352	-0.0915527	0	0
36.8	0.19989	0.210571	0.210876	0.209656	0.213928	216.675	0.211182	0.217285	0.217896	0.219727	0.222473	0.0305176	0	-0.0305176	0.0915527	-0.0610352	0	0.0305176	0.0305176	-0.0915527	0	-0.0305176
36.9	0.19989	0.210266	0.211182	0.209656	0.214233	216.37	0.210876	0.217285	0.217896	0.219727	0.222473	0.0305176	0.0305176	0.0610352	0	-0.0610352	-30.5176	0.0305176	0	-0.0915527	-0.0305176	0
37	0.19989	0.210266	0.211487	0.209961	0.214233	216.37	0.211487	0.217285	0.217896	0.219421	0.222473	0.0305176	0	0	0.0305176	-0.0305176	-30.5176	0	-0.0610352	0	-0.0610352	-0.0305176
37.1	0.200195	0.209961	0.211487	0.210266	0.214233	216.37	0.211792	0.216675	0.217896	0.219116	0.222168	0	0.0305176	0.0305176	0	0	61.0352	-0.0305176	-0.0305176	-0.0305176	-0.0610352	-0.0305176
37.2	0.2005	0.210266	0.211182	0.210571	0.213928	216.064	0.211792	0.21637	0.218201	0.219421	0.221558	0.0610352	0.0305176	0.0610352	0.0305176	0	-30.5176	-0.0305176	-0.0305176	-0.0305176	0	-0.0305176
37.3	0.201111	0.210571	0.210876	0.210571	0.213318	216.064	0.211792	0.215759	0.218506	0.219727	0.220947	0	0.0610352	0	-0.0305176	-0.0305176	61.0352	0.0610352	-0.0305176	-0.0610352	0	0
37.4	0.201416	0.210876	0.210876	0.211182	0.213013	216.675	0.211487	0.215149	0.218811	0.219727	0.220642	0.0915527	0.0610352	0.0305176	0.0305176	0	30.5176	0.0915527	0.0915527	-0.0305176	0	-0.0915527
37.5	0.201416	0.211487	0.211182	0.212097	0.213013	217.285	0.211487	0.215149	0.219116	0.219421	0.220337	0	0	0	0.0610352	-0.0305176	0	0	0	-0.0610352	0	-0.0610352
37.6	0.201416	0.211792	0.211487	0.212402	0.212708	217.285	0.212097	0.215149	0.219421	0.219421	0.220337	-0.0305176	0	0	0.0305176	0.0305176	-30.5176	0	-0.0305176	-0.0610352	-0.0305176	0
37.7	0.201721	0.212097	0.211792	0.212708	0.212402	217.285	0.212402	0.215149	0.219421	0.219421	0.220337	0	0.0305176	0	0	0	-30.5176	-0.0305176	-0.0610352	0	-0.0610352	0.0305176
37.8	0.201721	0.211487	0.212097	0.212708	0.212402	217.285	0.212708	0.214539	0.219116	0.219421	0.220947	0.0915527	0	0.0305176	0.0305176	0.0610352	-30.5176	0	0.0305176	0.0305176	-0.0305176	0
37.9	0.201721	0.211182	0.212402	0.212708	0.212402	217.285	0.213013	0.214539	0.219116	0.219421	0.221252	0	-0.0305176	0.0305176	0	0.0305176	-30.5176	0.0610352	0.0305176	0	-0.0610352	-0.0610352
38	0.201721	0.210876	0.212402	0.212708	0.212708	217.59	0.213013	0.214844	0.219116	0.219421	0.221558	0.0305176	0	0	0	0.0610352	0	0	0	-0.0305176	-0.0610352	0
38.1	0.201721	0.211487	0.212708	0.212708	0.213013	217.896	0.213013	0.215454	0.219421	0.219727	0.221558	0	0	0.0305176	0.0305176	0.0305176	0	0.0305176	0	-0.0915527	-0.0610352	0
38.2	0.202026	0.212097	0.212402	0.212402	0.213013	217.896	0.213013	0.215759	0.219421	0.220032	0.221252	0	0.0305176	0.0305176	-0.0305176	0	30.5176	0.0610352	0	0	0	0
38.3	0.202332	0.213013	0.212708	0.212097	0.213013	217.285	0.213013	0.216064	0.218811	0.220032	0.221252	-0.0305176	0	0.0305176	0	-0.0610352	0	0	0	-0.0305176	0.0610352	-0.0610352
38.4	0.202332	0.213623	0.212708	0.212097	0.213318	216.98	0.213318	0.216064	0.218201	0.220032	0.220947	-0.0305176	0	0.0610352	0.0305176	-0.0305176	-30.5176	0.0305176	0	0	0	0.0305176
38.5	0.201416	0.213318	0.212097	0.211792	0.213623	216.98	0.213928	0.215759	0.218506	0.219727	0.220947	0	-0.0305176	0.0305176	0	0	-61.0352	-0.0305176	-0.0305176	0	-0.0915527	0.0305176
38.6	0.2005	0.213013	0.211182	0.211487	0.213013	216.675	0.214539	0.216064	0.219116	0.220337	0.220947	-0.0305176	0.0305176	0.0305176	-0.0610352	0.0305176	0	-0.0305176	0	-0.0305176	-0.0915527	0.0305176
38.7	0.19989	0.212402	0.210876	0.211182	0.212097	216.675	0.214233	0.215759	0.219727	0.220642	0.221558	0.0305176	-0.0915527	-0.0305176	-0.0610352	0.0305176	61.0352	-0.0305176	-0.0305176	0.0305176	-0.0305176	0.0305176
38.8	0.200195	0.212402	0.210571	0.211182	0.211792	216.37	0.214233	0.215454	0.219727	0.220642	0.220947	0.0610352	0	-0.0305176	0	0.0305176	0	-0.0610352	0	0.0305176	-0.0305176	0
38.9	0.200195	0.212097	0.210571	0.210876	0.211792	216.37	0.214233	0.215454	0.219421	0.220032	0.220337	-0.0610352	0	0	0	0.0305176	0	0.0305176	0.0305176	0	0	-0.0305176
39	0.200195	0.212097	0.210571	0.211182	0.212097	216.064	0.214539	0.215759	0.219116	0.219421	0.219421	0.0305176	-0.0305176	-0.0305176	-0.0305176	0	0	0	0	0	0.0610352	0.0305176
39.1	0.200195	0.211792	0.210571	0.211182	0.212402	216.064	0.214844	0.215759	0.219116	0.219116	0.219421	0	-0.0915527	0	-0.0305176	-0.0915527	0	0.0305176	0.0610352	0	0.0305176	0
39.2	0.2005	0.211487	0.211182	0.211487	0.212708	216.064	0.214539	0.216064	0.219421	0.218811	0.219421	-0.0305176	-0.0305176	0.0305176	0.0305176	-0.0305176	-61.0352	0.0610352	-0.0305176	0	0.0610352	0
39.3	0.201416	0.211487	0.211792	0.211487	0.212708	216.064	0.213623	0.21637	0.219727	0.219116	0.219727	0.0305176	0	0.0305176	0	0.0305176	0	0	0	0.0305176	-0.0305176	0
39.4	0.202026	0.211182	0.211792	0.211792	0.212708	216.37	0.212708	0.21637	0.220032	0.219421	0.220032	0.0305176	-0.0305176	0	0.0305176	0	0	-0.0610352	0	0	-0.0610352	0.0305176
39.5	0.202026	0.211182	0.212097	0.211487	0.212708	216.37	0.212402	0.21637	0.220032	0.219727	0.219727	0	-0.0305176	-0.0610352	0	0.0610352	-30.5176	-0.0305176	0	0.0305176	0.0305176	0.0610352
39.6	0.201111	0.211487	0.212402	0.211182	0.213013	216.675	0.212097	0.216675	0.220032	0.220032	0.219727	-0.0305176	-0.0610352	0	0	0.0610352	-30.5176	0.0305176	0	-0.0305176	0	-0.0305176
39.7	0.19989	0.211792	0.212708	0.210876	0.213013	216.98	0.212402	0.21698	0.219727	0.220337	0.219421	0	-0.0305176	0	0	0.0610352	30.5176	0.0305176	0	-0.0305176	0	0.0305176
39.8	0.19928	0.211792	0.212402	0.211182	0.212708	216.98	0.212708	0.217285	0.219421	0.220337	0.219421	0.0305176	0.0305176	0	-0.0305176	0.0305176	0	0.0305176	0.0305176	0.0915527	0.0610352	0
39.9	0.198975	0.211792	0.212097	0.212097	0.212402	216.675	0.212708	0.217285	0.219727	0.219727	0.219421	0	0	0	-0.0305176	-0.0610352	-30.5176	0.0305176	-0.0305176	0.0305176	0	-0.12207
40	0.199585	0.211487	0.211792	0.212402	0.212402	216.675	0.212708	0.217285	0.220032	0.219421	0.219727	-0.0305176	-0.0915527	0	-0.0305176	-0.0305176	-30.5176	0.0305176	0	0.0305176	-0.0305176	-0.0305176
40.1	0.200806	0.210876	0.211182	0.212402	0.213013	216.675	0.212708	0.217285	0.220032	0.218811	0.219727	0	-0.0610352	0	-0.0305176	-0.0305176	-30.5176	0	0.0610352	0	0.0305176	0
40.2	0.201721	0.210266	0.210571	0.212402	0.213318	216.98	0.212708	0.21698	0.219727	0.217896	0.219727	-0.0610352	0	-0.0305176	0	0	-30.5176	0.0305176	0	0.0305176	0.0610352	0.0305176
40.3	0.202332	0.209961	0.210571	0.212097	0.213013	216.98	0.212708	0.216675	0.219727	0.21759	0.219727	0.0610352	-0.0305176	-0.12207	-0.0610352	-0.0305176	-30.5176	-0.0305176	-0.0305176	-0.0305176	0	0.0305176
40.4	0.202332	0.209961	0.210571	0.211792	0.213013	216.37	0.213013	0.21637	0.219727	0.218201	0.219116	0	-0.0305176	-0.0305176	-0.0915527	-0.0305176	-61.0352	-0.0610352	0	0.0305176	-0.0305176	0.0305176
40.5	0.202332	0.210266	0.210571	0.211487	0.213013	215.759	0.213623	0.216064	0.220032	0.219116	0.218811	-0.0305176	-0.0305176	-0.0305176	-0.0305176	0.0305176	0	0	0	0	0.0305176	-0.0305176
40.6	0.201721	0.210571	0.210876	0.211487	0.213013	215.149	0.213623	0.216064	0.220337	0.219421	0.218506	0.0305176	-0.0610352	-0.0305176	-0.0610352	0	61.0352	0	0	-0.0305176	0.0305176	0
40.7	0.201416	0.211182	0.210876	0.211182	0.213013	215.149	0.213318	0.215759	0.220642	0.219421	0.218811	-0.0305176	0	0.0305176	0	-0.0305176	0	0	0	0	0.0610352	0.0305176
40.8	0.200806	0.211487	0.211182	0.211182	0.212708	215.454	0.212708	0.215759	0.220642	0.219116	0.219116	-0.0305176	0	0	0.0305176	0	-30.5176	0	-0.0610352	0	0	-0.0305176
40.9	0.201111	0.211792	0.211182	0.211487	0.212708	215.454	0.212402	0.215759	0.220642	0.218811	0.219116	0	-0.0305176	0	-0.0610352	-0.0610352	0	0.0305176	0	-0.0610352	0	0.0305176
41	0.201416	0.211792	0.211182	0.211792	0.213013	215.149	0.212402	0.216064	0.220337	0.219116	0.219116	0.0305176	0.0305176	0.0305176	0	0	-30.5176	-0.0305176	0.0305176	0	0	-0.0305176
41.1	0.202026	0.211792	0.210876	0.212097	0.213318	214.844	0.212402	0.216064	0.220032	0.219727	0.218811	0.0305176	-0.0610352	-0.0610352	-0.0305176	0	-61.0352	-0.0305176	0	0.0305176	0	0.0610352
41.2	0.202332	0.211487	0.210876	0.212097	0.213928	214.233	0.212708	0.216064	0.219727	0.220032	0.218811	0	0	0	0	0.0305176	-30.5176	-0.0305176	0	0.0305176	-0.0305176	0.0305176
41.3	0.202332	0.211182	0.210876	0.212097	0.213928	213.928	0.212708	0.21637	0.219727	0.220032	0.219116	0.0305176	-0.0915527	-0.0305176	-0.0305176	0	0	-0.0305176	-0.0610352	0.0610352	0	-0.0305176
41.4	0.202637	0.210571	0.210876	0.212402	0.213623	214.233	0.213013	0.216675	0.219727	0.219727	0.219727	0	-0.0305176	0	-0.0305176	0.0305176	-30.5176	0.0305176	-0.0305176	0.0610352	0.0305176	0
41.5	0.202637	0.209961	0.210876	0.212402	0.213013	214.844	0.213318	0.21637	0.220032	0.219421	0.220642	-0.0305176	0	-0.0305176	-0.0305176	0	0	0	0	0.0305176	0.0305176	0.0305176
41.6	0.202332	0.210266	0.210876	0.212708	0.212402	215.454	0.213623	0.216064	0.220032	0.219421	0.221558	0	-0.0305176	0	-0.0305176	0	-30.5176	-0.0305176	0	0	0.0305176	0.0305176
41.7	0.202026	0.210571	0.210571	0.213318	0.211487	215.454	0.213318	0.216064	0.220032	0.220032	0.221558	0.0610352	-0.0305176	0	-0.0305176	-0.0305176	0	-0.0915527	0.0305176	0.0305176	0.0305176	0.0305176
41.8	0.201721	0.211182	0.210266	0.213623	0.210876	215.149	0.213013	0.216064	0.220032	0.220032	0.220947	-0.0305176	-0.0610352	0	-0.0305176	0	30.5176	-0.0610352	0.0305176	0	0	-0.0305176
41.9	0.201111	0.211487	0.210266	0.213928	0.210571	214.844	0.213013	0.21637	0.219727	0.220032	0.220337	0	-0.0305176	-0.0305176	-0.0305176	0.0610352	-61.0352	-0.0305176	-0.0305176	0.0305176	0.0610352	0.0610352
42	0.201111	0.211792	0.210266	0.213623	0.210571	215.149	0.213318	0.21637	0.219116	0.220032	0.219727	-0.0305176	-0.0610352	-0.0610352	-0.0610352	0	0	-0.0610352	0	0	-0.0610352	0.0305176
42.1	0.201111	0.212402	0.210571	0.213013	0.210571	215.454	0.213318	0.216064	0.219116	0.220032	0.220032	0	-0.0305176	-0.0305176	0.0305176	0.0305176	-30.5176	-0.0305176	-0.0305176	0.0305176	0	0.0305176
42.2	0.201111	0.213013	0.210571	0.212402	0.211182	216.064	0.213623	0.215759	0.219116	0.220337	0.220337	-0.0305176	-0.0305176	-0.0610352	-0.0610352	-0.0305176	30.5176	-0.0305176	-0.0610352	-0.0610352	0.0305176	0
42.3	0.201721	0.213318	0.210571	0.212097	0.211487	216.064	0.213318	0.215759	0.219727	0.220642	0.220642	-0.0305176	-0.0610352	0.0305176	0.0305176	0.0305176	30.5176	0	0.0305176	0.0305176	0.0305176	-0.0305176
42.4	0.202026	0.213623	0.210876	0.211792	0.212097	216.064	0.213013	0.216064	0.219727	0.220947	0.220337	-0.0305176	-0.0610352	-0.0305176	-0.0305176	0	0	-0.0610352	-0.0610352	0.0610352	0	0.0305176
42.5	0.202637	0.213623	0.211182	0.211487	0.212402	215.454	0.212708	0.216064	0.219727	0.220642	0.220337	-0.0610352	0.0305176	0	0	0	-30.5176	-0.0305176	0.0305176	0.0305176	0.0305176	0.0610352
42.6	0.202332	0.213013	0.211487	0.211487	0.212402	215.149	0.212708	0.216064	0.219727	0.220947	0.220032	0	-0.0915527	-0.0305176	-0.0305176	-0.0610352	-30.5176	-0.0305176	-0.0305176	0.0610352	0.0305176	-0.0610352
42.7	0.202332	0.212708	0.211487	0.211792	0.212402	214.844	0.212708	0.216064	0.219727	0.221558	0.220337	-0.0305176	-0.0610352	-0.0305176	0	0	-30.5176	0	0	0.0305176	0	0.0610352
42.8	0.202026	0.212402	0.211182	0.211792	0.212097	214.844	0.213013	0.216064	0.220032	0.222168	0.220337	0	-0.0610352	-0.0610352	-0.0610352	-0.0610352	30.5176	-0.0305176	0	0.0305176	0.0610352	-0.0305176
42.9	0.202026	0.212402	0.210571	0.212097	0.211792	214.539	0.213623	0.216064	0.220032	0.222168	0.220642	-0.0610352	-0.0305176	-0.0610352	-0.0305176	0.0305176	-30.5176	-0.0305176	-0.0305176	0.0305176	0	0.0305176
43	0.202026	0.212708	0.209961	0.212402	0.211182	214.539	0.213928	0.216675	0.220337	0.221863	0.220947	0	-0.0305176	-0.0305176	-0.0305176	0.0915527	61.0352	-0.0305176	-0.0610352	0.0610352	0	0.0610352
43.1	0.202026	0.212708	0.209961	0.212708	0.211182	214.539	0.213928	0.21698	0.220032	0.221252	0.221252	-0.0915527	-0.0610352	0.0305176	-0.0305176	0.0305176	0	0.0305176	0	0.0305176	0.0610352	0.0305176
43.2	0.202026	0.212708	0.209961	0.213318	0.211182	214.844	0.213623	0.217285	0.220032	0.220947	0.221252	-0.0305176	0	0	-0.0305176	0.0305176	30.5176	0	-0.0610352	0.0305176	0	-0.0305176
43.3	0.201721	0.212402	0.209961	0.213623	0.211182	215.149	0.213318	0.217285	0.219727	0.221252	0.221252	-0.0610352	-0.0305176	-0.0305176	-0.0610352	0	-61.0352	0	0.0305176	0.0305176	0	0
43.4	0.201111	0.212097	0.209961	0.214233	0.211487	215.454	0.213623	0.217285	0.219727	0.221558	0.220947	-0.0305176	-0.0305176	-0.0305176	-0.0305176	-0.0305176	-30.5176	-0.0305176	-0.0305176	0.0305176	0.0305176	0.0305176
43.5	0.200806	0.212097	0.209961	0.214233	0.211487	215.759	0.213928	0.21698	0.219727	0.221558	0.220947	-0.0610352	0	-0.0305176	-0.0305176	0	-30.5176	-0.0305176	0	-0.0305176	0.0305176	0
43.6	0.200806	0.212402	0.209961	0.214233	0.211487	216.064	0.214233	0.216675	0.220032	0.221558	0.220947	0	-0.0915527	-0.0610352	0	-0.0305176	-30.5176	-0.0610352	-0.0305176	0.0305176	0	0.0610352
43.7	0.200806	0.213013	0.209961	0.213623	0.211487	216.064	0.213928	0.216675	0.220032	0.221252	0.220947	-0.0305176	-0.0610352	-0.0305176	-0.0915527	0	0	-0.0915527	-0.0305176	0.0915527	0	0.0610352
43.8	0.201111	0.213318	0.210266	0.212708	0.211487	215.759	0.213623	0.21637	0.220032	0.220947	0.220947	-0.0610352	-0.0610352	-0.12207	-0.0610352	-0.0305176	-61.0352	-0.0610352	-0.0915527	0.0610352	0.0610352	0.0305176
43.9	0.201416	0.213013	0.210571	0.212097	0.211792	215.149	0.213318	0.21637	0.219727	0.220642	0.220947	-0.0915527	-0.0305176	-0.0305176	-0.0610352	-0.0610352	30.5176	-0.0305176	-0.0305176	0.0915527	0.0305176	-0.0305176
44	0.201416	0.212402	0.210876	0.211792	0.211792	214.844	0.213013	0.21637	0.219727	0.220337	0.220947	-0.0915527	0.0305176	0.0305176	-0.0305176	0	30.5176	0.0305176	-0.0305176	0.0305176	0.0305176	0.0305176
44.1	0.201111	0.211792	0.211182	0.211792	0.212402	214.844	0.213013	0.21637	0.219727	0.220032	0.220642	0.0305176	-0.0305176	0	-0.0610352	0.0610352	30.5176	0	0	0	0	0
44.2	0.200806	0.211487	0.211182	0.212097	0.213013	214.844	0.213318	0.21637	0.220337	0.220642	0.220337	-0.0305176	-0.0305176	0	0	0	0	-0.0305176	0.0610352	0.0305176	0.0610352	0
44.3	0.2005	0.211487	0.210876	0.212402	0.213623	215.149	0.213623	0.21637	0.220642	0.220947	0.220032	-0.0305176	-0.0610352	-0.0610352	0	0	-30.5176	-0.0610352	-0.0305176	0	0.0305176	0.0305176
44.4	0.200195	0.211182	0.210266	0.213013	0.213318	215.149	0.213013	0.21637	0.220642	0.221558	0.219727	0	-0.0610352	0	-0.0305176	0	0	-0.0610352	0	0	-0.0305176	0.0915527
44.5	0.200806	0.211182	0.209961	0.213928	0.212402	215.454	0.213013	0.21637	0.220947	0.222168	0.220032	-0.0305176	-0.0610352	-0.0305176	-0.0915527	0.0305176	0	-0.0610352	-0.0305176	0	0.0305176	0.0610352
44.6	0.201111	0.211487	0.210266	0.214233	0.211487	215.759	0.213013	0.216064	0.220947	0.222473	0.220337	0	-0.0610352	-0.0305176	-0.0305176	0.0305176	0	-0.0305176	0	-0.0305176	-0.0305176	0
44.7	0.201721	0.211487	0.211182	0.214233	0.210571	216.064	0.213013	0.215759	0.220947	0.222778	0.220642	0	-0.0305176	-0.0305176	-0.0305176	0	0	-0.0305176	-0.0305176	0.0305176	-0.0305176	0.0305176
44.8	0.202332	0.211182	0.211792	0.214539	0.210571	215.454	0.213318	0.215149	0.220947	0.223083	0.220642	-0.0305176	-0.0305176	-0.0305176	-0.0305176	-0.0305176	0	-0.0305176	0	0.0915527	0	0.0305176
44.9	0.202637	0.210876	0.211792	0.214233	0.210876	214.539	0.213623	0.214844	0.220947	0.223389	0.220032	-0.0305176	0	-0.0305176	0	0	0	0	-0.0610352	0	0.0305176	0
45	0.202637	0.210876	0.211792	0.214233	0.211487	213.623	0.213928	0.215149	0.220947	0.223389	0.219727	0	-0.0915527	0.0305176	0	-0.0915527	30.5176	-0.0610352	0.0305176	0.0305176	0.0305176	0.0305176
45.1	0.202942	0.211487	0.211792	0.214233	0.211792	213.013	0.213928	0.215149	0.220947	0.223083	0.219727	-0.0610352	-0.0305176	-0.0305176	0.0305176	-0.0305176	-30.5176	-0.0610352	0	-0.0305176	-0.0305176	0.0610352
45.2	0.203247	0.211792	0.211792	0.213928	0.212402	213.013	0.214233	0.215454	0.220947	0.222473	0.219727	0	0	0.0305176	0	0	-61.0352	-0.0305176	0.0610352	0	-0.0610352	0.0305176
45.3	0.203247	0.212097	0.212097	0.213928	0.212402	213.623	0.214539	0.215454	0.220947	0.222168	0.220032	0.0305176	-0.0305176	0.0305176	0.0305176	0.0610352	0	-0.0610352	0	0.0305176	0	0.0305176
45.4	0.202942	0.212402	0.212402	0.213928	0.212402	214.233	0.215149	0.215454	0.221252	0.221863	0.220032	0	0	-0.0305176	-0.0305176	0.0305176	30.5176	-0.0305176	-0.12207	0.0305176	-0.0610352	0.0305176
45.5	0.202637	0.212402	0.212708	0.213928	0.212097	214.844	0.215454	0.215454	0.221558	0.221863	0.220032	0	-0.0305176	0	-0.0610352	0.0305176	61.0352	-0.0610352	-0.0610352	0.0305176	-0.0305176	0
45.6	0.202026	0.212402	0.212708	0.213623	0.212097	214.844	0.215759	0.215149	0.221863	0.222168	0.220337	-0.0610352	0	-0.0305176	0.0305176	0	30.5176	-0.0610352	-0.0610352	0.0305176	-0.0610352	-0.0305176
45.7	0.201721	0.212097	0.212402	0.213318	0.212708	214.844	0.215454	0.215149	0.221863	0.222473	0.220337	-0.0915527	-0.0305176	0	-0.0305176	-0.0305176	0	-0.0305176	-0.0305176	0	0.0305176	0
45.8	0.201416	0.212097	0.212097	0.212708	0.213318	214.539	0.215454	0.215149	0.221863	0.223083	0.220642	-0.0305176	0	0	-0.0305176	-0.0305176	0	0.0305176	0	0	0.0305176	0
45.9	0.201416	0.212097	0.211792	0.212402	0.213318	214.233	0.215759	0.215149	0.222168	0.223389	0.220947	0	-0.0305176	0	0	-0.0305176	0	0	0	0.0305176	0	-0.0305176
46	0.201721	0.212097	0.211792	0.212097	0.213318	213.928	0.216064	0.215759	0.222168	0.223389	0.220947	-0.0305176	0	0	-0.0610352	0	0	-0.0610352	-0.0305176	0	-0.0305176	0.0305176
46.1	0.201721	0.212097	0.212097	0.211487	0.213318	213.928	0.215759	0.216675	0.222168	0.223083	0.221252	0	-0.0305176	-0.0305176	0	0	0	-0.0305176	-0.0305176	-0.0305176	-0.0915527	0.0305176
46.2	0.202026	0.212097	0.212402	0.211182	0.213013	214.539	0.215454	0.217285	0.221558	0.223083	0.221558	-0.0610352	-0.0610352	-0.0305176	-0.0610352	0.0305176	-30.5176	-0.0915527	0	0	-0.0305176	0.0305176
46.3	0.202332	0.212402	0.212402	0.211182	0.212402	214.539	0.214844	0.218201	0.220947	0.222778	0.221558	-0.0610352	0	-0.0610352	0	0	0	-0.0610352	0.0305176	-0.0305176	-0.0305176	0
46.4	0.202026	0.213013	0.212402	0.211487	0.211792	214.539	0.214539	0.218811	0.220337	0.222473	0.221558	-0.0305176	-0.0305176	-0.0305176	-0.0610352	0.0305176	30.5176	0.0305176	0	0.0305176	0	-0.0610352
46.5	0.201416	0.213318	0.212402	0.211182	0.210876	214.233	0.214844	0.218506	0.220337	0.222168	0.221558	0	0	-0.0610352	-0.0610352	-0.0305176	30.5176	-0.0305176	-0.0305176	0	0	-0.0610352
46.6	0.200806	0.213623	0.212097	0.211182	0.210571	214.233	0.215149	0.21759	0.220642	0.221252	0.220947	-0.0610352	0	-0.0305176	0.0610352	-0.0305176	-30.5176	-0.0305176	-0.0305176	-0.0305176	0.0915527	-0.0305176
46.7	0.200195	0.213318	0.211792	0.211487	0.210571	213.928	0.215149	0.21698	0.220947	0.220947	0.220642	-0.0610352	0.0305176	0	0	-0.0305176	-30.5176	0.0610352	0	0	0.0610352	-0.0610352
46.8	0.19928	0.212097	0.211182	0.211792	0.211182	213.928	0.215454	0.21698	0.221558	0.220947	0.220032	-0.0610352	0	0	-0.0305176	-0.0305176	61.0352	-0.0305176	0.0305176	0	0.0305176	0.0305176
46.9	0.198669	0.211487	0.210266	0.211792	0.211487	213.623	0.215759	0.21698	0.221863	0.221252	0.220337	-0.0610352	0	-0.0305176	0	-0.0305176	0	0	0	0	0.0610352	0.0305176
47	0.198975	0.211182	0.209961	0.212097	0.211792	213.318	0.215454	0.216064	0.221863	0.221252	0.220642	0	-0.0610352	0	0.0305176	0	0	-0.0610352	0	0	-0.0305176	0.0305176
47.1	0.19989	0.211182	0.210571	0.212402	0.212402	213.623	0.215149	0.215149	0.221558	0.220947	0.220642	-0.0305176	0.0305176	-0.0305176	0	0	30.5176	-0.0305176	0.0305176	-0.0305176	-0.0305176	0.0305176
47.2	0.200806	0.211487	0.210876	0.212402	0.213013	213.928	0.215149	0.215149	0.221863	0.220642	0.220947	0	0	-0.0915527	0	0	30.5176	0	0	0.0305176	-0.0305176	-0.0610352
47.3	0.201721	0.211487	0.211182	0.211792	0.213013	214.539	0.214844	0.215149	0.222168	0.220947	0.221252	0	0	-0.0610352	-0.0915527	-0.0610352	30.5176	0.0610352	-0.0305176	0.0305176	-0.0305176	-0.0305176
47.4	0.201721	0.211487	0.211487	0.210876	0.212402	214.844	0.214539	0.214844	0.222168	0.221252	0.221863	0	0.0305176	0	-0.0610352	-0.0610352	-61.0352	-0.0305176	-0.0915527	-0.0305176	0.0305176	-0.0915527
47.5	0.202026	0.211487	0.211792	0.210571	0.212097	214.539	0.214539	0.214844	0.221558	0.221863	0.221863	-0.0610352	0.0305176	0	-0.0305176	-0.0305176	-30.5176	0	-0.0305176	-0.0305176	0	-0.0610352
47.6	0.202637	0.211487	0.211487	0.210571	0.212708	213.928	0.214233	0.215149	0.221252	0.222168	0.221863	-0.0305176	-0.0305176	0	-0.0305176	-0.0305176	0	-0.0305176	0	0	-0.0305176	0
47.7	0.202942	0.211792	0.211487	0.211182	0.213318	213.013	0.214539	0.215759	0.221252	0.222778	0.221863	-0.0305176	-0.0305176	0.0305176	0.0610352	-0.0610352	-30.5176	-0.0610352	-0.0305176	-0.0305176	-0.0305176	0
47.8	0.202942	0.212097	0.211487	0.211792	0.213928	212.097	0.214539	0.21637	0.221558	0.222778	0.221863	-0.0610352	0.0610352	0	0	-0.0915527	-30.5176	-0.0610352	0.0305176	0	-0.0305176	0.0305176
47.9	0.202637	0.211792	0.211487	0.212097	0.213928	211.487	0.214844	0.21698	0.221863	0.222778	0.221558	0.0305176	0.0305176	0	-0.0305176	0.0305176	61.0352	0	0	0	0	0
48	0.202332	0.211182	0.211487	0.212097	0.213623	211.792	0.215454	0.217285	0.222168	0.222473	0.221558	0	-0.0305176	-0.0610352	0	0	30.5176	-0.0305176	-0.0305176	0	-0.0305176	0
48.1	0.202026	0.210876	0.210876	0.211487	0.213013	212.097	0.215454	0.21698	0.222168	0.222168	0.221558	0	0	0	0	-0.0610352	0	-0.0305176	-0.0305176	-0.0305176	0	-0.12207
48.2	0.201721	0.211182	0.210571	0.211182	0.212402	212.708	0.215759	0.216675	0.221558	0.222168	0.221863	-0.0305176	0.0305176	0	-0.0305176	-0.0610352	0	0	-0.0305176	0	-0.0305176	0
48.3	0.201416	0.211487	0.210266	0.211182	0.212097	213.013	0.215454	0.21637	0.221252	0.222473	0.221558	-0.0305176	0	0	-0.0305176	-0.12207	0	-0.0305176	-0.0610352	-0.0305176	-0.0305176	0
48.4	0.201416	0.211792	0.209961	0.210876	0.212097	213.623	0.215149	0.215759	0.221252	0.222473	0.220947	-0.0610352	0.0305176	0.0610352	0.0305176	-0.0305176	0	-0.0610352	-0.0305176	-0.0610352	0	-0.0305176
48.5	0.201416	0.211182	0.210266	0.210266	0.212097	213.623	0.214539	0.215759	0.221558	0.222168	0.220642	0	-0.0305176	0	0.0305176	-0.0305176	30.5176	0	-0.0305176	-0.0305176	-0.0305176	0
48.6	0.201721	0.210571	0.210571	0.210266	0.211792	213.623	0.214233	0.215454	0.221558	0.221863	0.220337	0	-0.0305176	0	0	0	-30.5176	-0.0610352	-0.0305176	-0.0305176	-0.0610352	0.0305176
48.7	0.202026	0.210266	0.210876	0.210266	0.211792	213.928	0.213928	0.215454	0.221558	0.221863	0.220337	-0.0305176	0.0610352	-0.0305176	0.0305176	0.0305176	-30.5176	-0.0610352	0	-0.0610352	-0.0610352	0
48.8	0.202332	0.210266	0.211182	0.210876	0.212097	213.928	0.213928	0.215454	0.221252	0.221863	0.220337	0.0305176	-0.0305176	-0.0915527	-0.0305176	0.0305176	61.0352	0	-0.0305176	-0.0305176	-0.0610352	0.0305176
48.9	0.202332	0.210571	0.211792	0.211792	0.212708	214.233	0.214233	0.215759	0.221252	0.221863	0.220642	-0.0610352	0	-0.0305176	0	0	30.5176	0	0	0	-0.0305176	-0.0305176
49	0.202332	0.211182	0.212097	0.212402	0.213013	214.233	0.214539	0.215759	0.221252	0.221863	0.220947	0	0.0610352	0.0610352	0.0305176	0	30.5176	0	-0.0305176	-0.0305176	0	-0.0915527
49.1	0.202332	0.212097	0.212402	0.212402	0.213013	213.928	0.214539	0.215759	0.220947	0.221863	0.220947	0	0.0305176	0.0305176	0	-0.0915527	0	0.0305176	-0.0305176	-0.0305176	0.0305176	-0.0305176
49.2	0.202026	0.212708	0.212402	0.212097	0.212708	213.623	0.214539	0.216064	0.220337	0.222168	0.220947	-0.0305176	-0.0305176	0.0610352	0.0305176	-0.0305176	-61.0352	-0.0610352	0	0	-0.0610352	0
49.3	0.202026	0.213623	0.212097	0.211487	0.212402	213.623	0.214233	0.215759	0.219727	0.222473	0.220642	0	0.0305176	0	0.0305176	0	30.5176	-0.0305176	0	-0.0610352	-0.0305176	0
49.4	0.201721	0.213623	0.211792	0.210876	0.211792	213.928	0.213623	0.215759	0.219727	0.222778	0.220337	0	0.0305176	-0.0305176	0.0610352	-0.0305176	0	-0.0915527	0	0	-0.0915527	0
49.5	0.201416	0.213013	0.211487	0.210571	0.211487	214.233	0.213318	0.216064	0.220032	0.222778	0.220032	-0.0305176	0	0.0305176	0.0305176	0.0305176	0	0	0.0305176	0.0305176	-0.0305176	-0.0305176
49.6	0.201111	0.212097	0.211182	0.210571	0.210876	213.928	0.213013	0.21637	0.220642	0.222778	0.219421	0.0305176	-0.0305176	-0.0305176	0.0305176	-0.0305176	30.5176	0.0915527	0	0	-0.0305176	-0.0610352
49.7	0.200806	0.211487	0.210571	0.210876	0.210876	213.623	0.213318	0.216675	0.221863	0.222473	0.218811	0	0	0.0305176	0	0	30.5176	0	0	0	-0.0305176	-0.0610352
49.8	0.200806	0.210876	0.210876	0.210876	0.210876	213.013	0.213928	0.216675	0.222778	0.222168	0.218506	0	0	0	-0.0305176	0.0305176	-30.5176	0.0915527	-0.0610352	-0.0610352	-0.0305176	-0.0610352
49.9	0.2005	0.210266	0.210876	0.211182	0.210876	212.708	0.214539	0.21698	0.223389	0.221863	0.218811	-0.0305176	-0.0305176	0	-0.0305176	0	-30.5176	0.0305176	-0.0305176	0	-0.0610352	-0.0915527
50	0.200195	0.209961	0.210876	0.211487	0.210876	212.708	0.215149	0.21698	0.223389	0.221863	0.219421	0	0.0305176	0.0305176	0	-0.0305176	-30.5176	0.0305176	0.0305176	0.0305176	0	-0.0305176
50.1	0.200195	0.209961	0.210876	0.212402	0.210876	212.708	0.215149	0.21698	0.223083	0.221863	0.219421	-0.0305176	0.0915527	0	0.12207	-0.0610352	-30.5176	0	0	-0.0305176	0.0305176	-0.0610352
50.2	0.200806	0.210266	0.210571	0.213013	0.210876	213.013	0.215149	0.217285	0.222778	0.221863	0.219116	0.0305176	0	0.0305176	0.0610352	-0.0305176	0	-0.0305176	0.0915527	-0.0305176	-0.0305176	-0.0610352
50.3	0.201111	0.210266	0.210571	0.213623	0.210876	213.318	0.215149	0.217285	0.222473	0.221863	0.218811	-0.0610352	0.0305176	-0.0305176	0.0305176	0	-30.5176	0.0305176	0.0305176	-0.0305176	0	0.0610352
50.4	0.201416	0.210266	0.210571	0.213928	0.211182	213.928	0.215454	0.217285	0.222778	0.222168	0.218811	0	-0.0305176	0	-0.0305176	-0.0305176	30.5176	0	0.0305176	-0.0305176	-0.0305176	-0.0305176
50.5	0.201416	0.209961	0.211182	0.213623	0.210876	214.539	0.216064	0.217285	0.222778	0.222168	0.219116	0	0	-0.0610352	-0.0305176	-0.0305176	61.0352	0.0305176	0	0.0610352	0	-0.0610352
50.6	0.200806	0.209961	0.211487	0.213318	0.210876	214.844	0.216064	0.217285	0.222473	0.221863	0.219421	0	0	0.0610352	0	-0.0610352	0	0	0	0	-0.0610352	-0.0610352
50.7	0.200806	0.209961	0.211792	0.212708	0.211182	215.454	0.215454	0.217285	0.222168	0.221558	0.219727	0	0.0305176	0	-0.0305176	-0.0610352	-30.5176	0.0305176	-0.0305176	-0.0305176	0	-0.0610352
50.8	0.2005	0.210266	0.211487	0.212708	0.211792	216.064	0.214844	0.21759	0.221863	0.221252	0.219727	0.0305176	0.0305176	0.0305176	-0.0305176	-0.0305176	0	-0.0305176	0	0	-0.0305176	-0.0915527
50.9	0.2005	0.210571	0.211182	0.212402	0.212402	216.064	0.214539	0.217896	0.222168	0.220642	0.219727	0	0	0.0305176	0.0305176	-0.0915527	-30.5176	-0.0305176	0	-0.0610352	0	-0.0610352
51	0.200806	0.210876	0.210266	0.212402	0.212708	215.454	0.214539	0.218201	0.222168	0.220642	0.219421	0	0.0610352	0	0.12207	0	0	-0.0305176	0.0305176	0	-0.0305176	-0.0610352
51.1	0.201111	0.210876	0.209351	0.212402	0.213013	215.454	0.214844	0.218506	0.222168	0.220642	0.219116	0	0	0	0	-0.0305176	-30.5176	-0.0610352	0.0305176	-0.0305176	-0.0305176	0
51.2	0.201111	0.210876	0.209351	0.212097	0.212708	214.844	0.214844	0.218811	0.222168	0.220642	0.218811	0.0305176	0.0610352	0	0.0305176	-0.0305176	0	0	0	-0.0610352	-0.0610352	-0.0915527
51.3	0.201111	0.210571	0.209656	0.211487	0.212402	214.539	0.214539	0.219116	0.221863	0.220642	0.218811	-0.0305176	0.0305176	0	0	-0.0305176	-30.5176	0.0610352	-0.0610352	0	0	-0.0305176
51.4	0.201111	0.210571	0.210571	0.210876	0.212402	214.233	0.214233	0.219421	0.221863	0.221558	0.219116	0.0305176	0.0305176	0	0.0305176	0	30.5176	0	0	-0.0305176	-0.0305176	-0.12207
51.5	0.201111	0.210266	0.210876	0.210571	0.212708	214.233	0.213318	0.219116	0.221863	0.222473	0.220032	0	0.0305176	0	0	-0.0305176	91.5527	0.0915527	0.0305176	0	0	-0.0305176
51.6	0.201111	0.210266	0.210876	0.210876	0.212708	214.539	0.212708	0.218506	0.221863	0.223083	0.220947	-0.0305176	0.0305176	0.0305176	0.0305176	0.0305176	0	0.0305176	0	0	-0.0305176	-0.0305176
51.7	0.200806	0.210571	0.210266	0.211182	0.212402	214.539	0.212402	0.21759	0.222168	0.222778	0.221252	0	0	0.0305176	-0.0305176	-0.0305176	0	0.0610352	0	-0.0610352	0.0305176	-0.0610352
51.8	0.2005	0.210876	0.209961	0.211487	0.212708	214.233	0.212402	0.217285	0.222473	0.221558	0.221252	0	0.0305176	0.0610352	0	-0.0610352	-30.5176	0	-0.0305176	-0.0610352	-0.0915527	0.0305176
51.9	0.200195	0.210876	0.209961	0.211487	0.212402	213.623	0.213013	0.217285	0.222473	0.220947	0.220947	0	0.0610352	0	0	-0.0915527	-30.5176	0.0610352	0.0305176	-0.0305176	-0.0305176	-0.0305176
52	0.200195	0.210876	0.209961	0.211792	0.212708	213.623	0.213623	0.217896	0.222168	0.220642	0.220947	0.0305176	0.0305176	0.0305176	0	-0.0305176	-30.5176	0	0.0305176	0	0.0305176	0
52.1	0.200195	0.210876	0.210266	0.212097	0.213013	213.318	0.214233	0.218201	0.221558	0.220947	0.220947	-0.0305176	0.0915527	0	0.0610352	-0.0305176	30.5176	0.0610352	0.0305176	-0.0610352	-0.0305176	-0.0305176
52.2	0.2005	0.210571	0.209961	0.212402	0.213013	213.318	0.214539	0.218506	0.221252	0.221252	0.220947	0.0610352	0.0305176	0.0610352	0.0305176	0	-30.5176	0	0	-0.0305176	-0.0305176	0
52.3	0.2005	0.210571	0.209656	0.212097	0.213318	213.013	0.214233	0.218201	0.220947	0.221252	0.220947	0.0610352	0.0305176	0	0	0	0	0	0	-0.0610352	-0.0305176	-0.0305176
52.4	0.2005	0.210571	0.209656	0.212097	0.213013	213.013	0.214233	0.21759	0.220947	0.220947	0.220642	0	0.0610352	0.0305176	0	-0.0610352	30.5176	0	0.0915527	-0.0305176	-0.0305176	-0.0305176
52.5	0.2005	0.210266	0.209656	0.212402	0.212708	213.013	0.214233	0.21698	0.220947	0.220642	0.220642	0	0.0305176	0.0305176	0	-0.0305176	-30.5176	0.0305176	0.0305176	-0.0305176	0	-0.0305176
52.6	0.2005	0.209961	0.209045	0.212708	0.212097	213.013	0.214539	0.216675	0.220947	0.220337	0.220642	-0.0610352	0.0305176	0	0.0610352	-0.0610352	-61.0352	0	0.0610352	-0.0305176	-0.0305176	-0.0305176
52.7	0.200195	0.209961	0.209045	0.212708	0.211792	213.013	0.214844	0.21637	0.220642	0.219727	0.220947	0	0	0.0305176	0.0915527	0	-30.5176	0.0610352	0.0610352	-0.0610352	-0.0305176	0
52.8	0.200195	0.210266	0.209045	0.213013	0.211487	213.013	0.215149	0.21637	0.220032	0.219421	0.220947	-0.0305176	-0.0305176	0.0305176	0.0305176	0	0	0	0.0305176	-0.12207	0	-0.0305176
52.9	0.19989	0.210571	0.209045	0.213318	0.211487	212.708	0.215454	0.21637	0.219421	0.219727	0.221252	0.0305176	0	0	0.0305176	-0.0305176	30.5176	0	0	-0.0305176	0	-0.0305176
53	0.200195	0.210876	0.209045	0.213928	0.211792	212.402	0.215149	0.216675	0.219116	0.220337	0.221252	0.0305176	-0.0305176	0	0.0610352	-0.0305176	0	0.0305176	0.0305176	0	-0.0610352	0
53.1	0.2005	0.211182	0.209045	0.214233	0.212708	212.402	0.215149	0.217285	0.218811	0.220947	0.221252	0	0.0610352	0	0.0305176	0	-30.5176	0.0915527	0.0305176	-0.0305176	-0.0305176	-0.0305176
53.2	0.200806	0.211182	0.209656	0.214233	0.213318	212.097	0.215149	0.21759	0.218811	0.221558	0.221558	-0.0305176	0.0305176	0	0.0305176	0	0	0	0	-0.0305176	-0.0305176	-0.0305176
53.3	0.2005	0.210571	0.209961	0.214539	0.213623	212.097	0.215454	0.217896	0.219421	0.221863	0.221863	-0.0305176	0.0305176	0.0305176	0	0	-61.0352	0.0305176	0	-0.0915527	0.0305176	0
53.4	0.2005	0.210266	0.210571	0.214539	0.213623	212.402	0.215759	0.218201	0.220032	0.221863	0.221863	0	0.0915527	0.0305176	-0.0305176	-0.0610352	0	0	0	-0.0610352	-0.0305176	-0.0305176
53.5	0.200195	0.210266	0.211487	0.214539	0.213623	212.402	0.215759	0.218201	0.220337	0.221558	0.221863	-0.0610352	0	0.0305176	0.0305176	0	30.5176	0	0.0610352	-0.0610352	0	-0.0305176
53.6	0.200195	0.209961	0.212097	0.214233	0.213623	212.708	0.214844	0.218506	0.220642	0.220642	0.222168	0	-0.0915527	0	0.0305176	0.0305176	-30.5176	0	0.0305176	-0.0610352	-0.0305176	0
53.7	0.200195	0.210266	0.212097	0.214233	0.213623	212.708	0.213928	0.218506	0.220642	0.220337	0.222473	0.0305176	-0.0305176	0.0305176	0	0	30.5176	0	0	0	-0.0610352	0.0305176
53.8	0.200195	0.210571	0.212097	0.214233	0.213013	212.708	0.213318	0.218201	0.220642	0.220032	0.222778	0	-0.0305176	-0.0305176	0	0.0305176	-30.5176	0.0915527	0.0305176	0.0305176	0.0305176	0.0305176
53.9	0.200195	0.210876	0.212097	0.213928	0.212402	212.708	0.212708	0.217896	0.220642	0.220032	0.222473	0	0.0305176	0	0.0610352	0	30.5176	0.0305176	0	0.0305176	-0.0610352	-0.0305176
54	0.199585	0.211182	0.211792	0.213623	0.211792	212.402	0.212402	0.217285	0.220947	0.219727	0.222168	-0.0305176	-0.0305176	0	-0.0305176	0	30.5176	0.0305176	-0.0305176	0	0	-0.0305176
54.1	0.198975	0.211182	0.211792	0.213623	0.211487	212.097	0.213013	0.21698	0.220642	0.219116	0.221863	0	0	0	0	-0.0305176	-30.5176	0	0	-0.0305176	0.0305176	-0.0610352
54.2	0.198669	0.210266	0.211792	0.213928	0.211487	212.097	0.213623	0.21698	0.220642	0.218506	0.221863	-0.0915527	-0.0305176	0.0305176	-0.0305176	-0.0305176	-30.5176	0.0610352	-0.0610352	-0.0305176	0.0305176	-0.0610352
54.3	0.198669	0.209351	0.211792	0.213623	0.212097	212.402	0.214233	0.216675	0.220032	0.218201	0.221863	-0.0305176	0	0.0305176	0.0610352	0	0	0.0305176	-0.0305176	-0.0610352	0.0305176	-0.0305176
54.4	0.198364	0.20874	0.211182	0.213013	0.212708	212.708	0.214233	0.216675	0.219727	0.218506	0.221558	0.0305176	0.0915527	0.0305176	-0.0305176	-0.0305176	-30.5176	0.0610352	0.0610352	0	0	-0.0610352
54.5	0.198669	0.208435	0.210571	0.212708	0.213013	213.013	0.213928	0.21698	0.219421	0.219116	0.221558	0	0.0305176	0	-0.0305176	-0.0305176	0	0	-0.0305176	0	-0.0305176	-0.0305176
54.6	0.198975	0.208435	0.209961	0.212708	0.213318	213.318	0.213928	0.217285	0.219116	0.219727	0.221252	0.0305176	0.0610352	-0.0610352	0.0305176	-0.0305176	0	-0.0305176	0.0305176	0.0305176	-0.0305176	-0.0610352
54.7	0.19989	0.208435	0.209656	0.212708	0.213318	213.623	0.213928	0.21759	0.219116	0.219727	0.221558	0	0	-0.0305176	0	0	0	0	0.0305176	0	-0.0305176	-0.0305176
54.8	0.2005	0.208435	0.209351	0.212708	0.213623	214.233	0.214539	0.218201	0.219421	0.220032	0.221558	0.0305176	0	-0.0305176	-0.0305176	0.0305176	0	0.0915527	0	-0.0610352	0	-0.0305176
54.9	0.201111	0.20813	0.209656	0.213013	0.213928	214.233	0.214844	0.218506	0.219727	0.220032	0.221863	0.0305176	0.0610352	0.0305176	-0.0610352	0	-30.5176	0.0305176	-0.0915527	0	0.0305176	-0.0305176
55	0.201111	0.20874	0.210266	0.213623	0.214539	213.928	0.214844	0.218811	0.219421	0.220032	0.221558	-0.0305176	0	0.0305176	0	-0.0305176	-30.5176	0	-0.0305176	0	0	-0.0915527
55.1	0.200806	0.209045	0.210876	0.214539	0.214844	213.928	0.215149	0.218811	0.219421	0.219727	0.221252	-0.0305176	-0.0305176	0	0.0305176	0.0305176	-30.5176	-0.0305176	-0.0305176	-0.0915527	0	-0.0305176
55.2	0.200195	0.209045	0.211182	0.214844	0.214844	214.233	0.215759	0.218811	0.220032	0.219727	0.220947	-0.0610352	-0.0305176	0.0305176	0.0305176	0.0305176	0	0	0	-0.0610352	0	0.0915527
55.3	0.199585	0.209351	0.210571	0.214539	0.214233	214.233	0.215759	0.218506	0.220947	0.220032	0.221558	-0.0305176	-0.0305176	0	0	-0.0305176	-30.5176	0	0.0305176	-0.0305176	-0.0305176	0
55.4	0.199585	0.209351	0.210266	0.213928	0.213623	214.233	0.215149	0.217896	0.220947	0.220642	0.222168	0.0305176	0.0305176	-0.0610352	-0.0610352	0.0305176	30.5176	-0.0610352	0.0305176	0	-0.0915527	0.0305176
55.5	0.19989	0.209351	0.209961	0.213623	0.213318	213.928	0.214844	0.21698	0.220642	0.220947	0.222168	0.0305176	0.0610352	-0.0610352	0	0.0610352	0	-0.0610352	0.0305176	0	0	0
55.6	0.2005	0.209045	0.209961	0.213318	0.213013	213.928	0.214539	0.216675	0.220337	0.220947	0.222168	-0.0305176	0	0	-0.0305176	0	30.5176	0.0610352	0.0305176	-0.0305176	0.0305176	0
55.7	0.2005	0.20874	0.209656	0.213013	0.213318	213.318	0.214539	0.216675	0.220032	0.220642	0.222168	-0.0305176	0	-0.0305176	-0.0305176	0	-30.5176	0.0305176	0	0	0	0
55.8	0.2005	0.208435	0.209961	0.212708	0.213623	213.623	0.214844	0.21698	0.220337	0.220032	0.222168	-0.0305176	0	0	-0.0305176	-0.0305176	-30.5176	0	-0.0305176	-0.0305176	0.0305176	-0.0610352
55.9	0.200195	0.207825	0.209961	0.212402	0.213928	213.928	0.215454	0.217285	0.220642	0.220032	0.221863	-0.0305176	0	0.0305176	-0.0305176	0.0610352	61.0352	0	-0.0610352	0.0305176	0	0
56	0.19989	0.207825	0.209961	0.212097	0.214539	214.539	0.216064	0.21759	0.220947	0.220337	0.221558	-0.0305176	0	0	0.0305176	-0.0305176	-30.5176	-0.0305176	-0.0305176	-0.0305176	0	0
56.1	0.199585	0.20813	0.209961	0.212402	0.214844	215.149	0.216064	0.217896	0.220642	0.220337	0.221252	0.0305176	-0.0305176	0.0305176	-0.0305176	0.0305176	61.0352	-0.0610352	0.0610352	0.0305176	-0.0610352	0
56.2	0.19928	0.20874	0.209961	0.213013	0.214844	215.454	0.216064	0.217896	0.220337	0.220337	0.220947	0	-0.0305176	-0.0305176	0.0305176	-0.0305176	30.5176	-0.0305176	0.0610352	-0.0610352	0	0.0305176
56.3	0.199585	0.209045	0.209961	0.213623	0.214539	215.454	0.215759	0.217896	0.220032	0.219727	0.220947	0.0305176	0	-0.0305176	0	0.0305176	0	0	0.0305176	0	-0.0305176	-0.0305176
56.4	0.199585	0.209351	0.209961	0.213623	0.214844	215.149	0.215759	0.217896	0.220337	0.219116	0.220642	0	0.0305176	0	0	0.0610352	0	0	-0.0610352	0	-0.0305176	0.0305176
56.5	0.19989	0.209045	0.209961	0.213623	0.214539	214.539	0.215454	0.217896	0.220642	0.218811	0.220947	0.0305176	-0.0610352	0	-0.0305176	0.0305176	0	0	0	0.0305176	0.0305176	0
56.6	0.200195	0.20874	0.209961	0.213623	0.214539	213.928	0.215454	0.217285	0.221252	0.218811	0.221252	0	-0.0915527	0	-0.0305176	-0.0305176	-30.5176	-0.0305176	-0.0305176	-0.0610352	0.0305176	-0.0305176
56.7	0.200195	0.20874	0.209656	0.213623	0.214539	213.928	0.215149	0.21698	0.221252	0.218811	0.221558	-0.0305176	0	0	-0.0305176	0	-30.5176	0	-0.0305176	0.0305176	0	0
56.8	0.19989	0.209045	0.209045	0.213928	0.214233	214.233	0.214844	0.21698	0.220947	0.219116	0.221252	0	-0.0305176	-0.0305176	0.0305176	0	0	-0.0305176	-0.0305176	0.0305176	0	-0.0610352
56.9	0.200195	0.209351	0.208435	0.213928	0.213928	214.539	0.214844	0.217285	0.220642	0.219421	0.220947	0.0305176	0	-0.0305176	0.0610352	0.0305176	0	-0.0305176	-0.0915527	0	0	0
57	0.200806	0.209656	0.20813	0.213623	0.213623	214.233	0.215454	0.21759	0.220642	0.219421	0.220642	0.0610352	0.0305176	0.0305176	0	0.0305176	30.5176	-0.0305176	0	-0.0305176	-0.0305176	0.0305176
57.1	0.201416	0.209961	0.207825	0.213013	0.213623	213.928	0.215759	0.21759	0.220642	0.219116	0.220947	0	-0.0610352	-0.0610352	0.0305176	0.0305176	30.5176	-0.0305176	0.0305176	0	0	0.0305176
57.2	0.202637	0.209961	0.207825	0.212097	0.213623	213.623	0.216064	0.217285	0.220337	0.218811	0.221252	0	0	-0.0610352	-0.0915527	0.0305176	-61.0352	0.0305176	-0.0305176	0.0305176	-0.0610352	0
57.3	0.203552	0.209961	0.20813	0.211487	0.214233	213.318	0.216064	0.21698	0.219421	0.218811	0.221863	-0.0305176	0	-0.0610352	-0.0610352	0	-30.5176	-0.0305176	-0.0305176	0.0305176	0	0
57.4	0.203857	0.209961	0.208435	0.210876	0.214844	213.318	0.215759	0.216675	0.219116	0.219116	0.222473	0	-0.0305176	-0.0305176	-0.0305176	-0.0915527	30.5176	0.0305176	-0.0610352	0	0.0610352	-0.0915527
57.5	0.203552	0.209961	0.209045	0.211182	0.215149	213.623	0.215454	0.216675	0.219116	0.219421	0.222168	-0.0305176	0	0	-0.0610352	0	-30.5176	-0.0305176	-0.0305176	0.0305176	0.0305176	-0.0305176
57.6	0.202637	0.210266	0.209351	0.211792	0.215454	213.928	0.215149	0.216675	0.219421	0.220032	0.221863	-0.0305176	-0.0305176	0	0	0.0305176	30.5176	-0.0305176	-0.0610352	0.0610352	0	0.0610352
57.7	0.201721	0.211182	0.209351	0.212708	0.215454	213.928	0.215454	0.21698	0.219727	0.220642	0.221558	-0.0610352	0	0	0.0305176	-0.0610352	-30.5176	-0.0915527	0	-0.0610352	0.0610352	0
57.8	0.201416	0.211487	0.209045	0.213013	0.215149	213.928	0.215454	0.21759	0.219421	0.220642	0.221558	0	-0.0610352	0	-0.0305176	0	30.5176	-0.0610352	-0.0305176	0	0	0.0305176
57.9	0.201416	0.211487	0.208435	0.213013	0.214844	213.623	0.215454	0.21759	0.219421	0.220947	0.221558	0.0305176	-0.0610352	-0.0305176	-0.0305176	-0.0610352	0	0.0610352	0	0	0	0.0305176
58	0.159607	0.173035	0.175476	0.187683	0.19928	213.623	0.231628	0.244751	0.255127	0.263062	0.267334	-100.128	-80.1086	-60.0891	-40.0696	-20.0195	0	20.0195	40.0085	60.0586	80.0781	100.128
58.1	-0.389404	-0.290527	-0.189819	-0.0689697	0.0558472	213.623	0.380249	0.516663	0.6427	0.753784	0.847168	-100.159	-80.1392	-60.1196	-40.1001	-20.0806	0	20.0195	40.0391	60.1196	80.0781	100.128
58.2	-1.62964	-1.3028	-0.960999	-0.594177	-0.22522	213.623	0.66864	1.06628	1.44989	1.81061	2.14203	-100.128	-80.1392	-60.0891	-40.1001	-20.0195	-30.5176	20.05	40.0085	60.0891	80.1697	100.098
58.3	-2.97302	-2.37946	-1.76605	-1.13159	-0.503235	214.233	0.949707	1.61957	2.27783	2.91473	3.52142	-100.159	-80.1086	-60.1196	-40.1306	-19.989	-30.5176	19.9585	40.0085	60.1196	80.0781	100.098
58.4	-3.85681	-3.07556	-2.27753	-1.46545	-0.667419	214.539	1.11237	1.95404	2.78839	3.60748	4.40277	-100.128	-80.1086	-60.1196	-40.0696	-19.989	-61.0352	19.9585	40.0391	60.1196	80.1392	100.098
58.5	-4.13605	-3.28552	-2.4234	-1.55426	-0.702209	214.844	1.14227	2.03156	2.91718	3.79303	4.6521	-100.128	-80.1086	-60.1196	-40.0696	-20.0195	-30.5176	19.9585	39.978	60.1196	80.0781	100.128
58.6	-3.97125	-3.1424	-2.30835	-1.47156	-0.649719	214.844	1.08459	1.93298	2.77985	3.62	4.44855	-100.128	-80.1086	-60.0891	-40.0696	-19.989	-30.5176	19.9585	40.0391	60.0586	80.1086	100.159
58.7	-3.5968	-2.83508	-2.07428	-1.31287	-0.561523	214.539	0.992126	1.75995	2.52686	3.28857	4.04114	-100.098	-80.1392	-60.1196	-40.0696	-20.05	0	19.9585	39.978	60.0586	80.0781	100.159
58.8	-3.18634	-2.50244	-1.82404	-1.14502	-0.472107	214.539	0.899658	1.58234	2.26349	2.94067	3.60901	-100.098	-80.1392	-60.0891	-40.1306	-19.989	0	20.0195	40.0391	60.0586	80.0781	100.159
58.9	-2.82501	-2.21161	-1.60706	-1.00037	-0.396729	214.539	0.822449	1.43188	2.03857	2.64252	3.23761	-100.159	-80.1392	-60.1196	-40.0696	-20.0195	-30.5176	19.9585	40.0085	60.1196	80.0781	100.128
59	-2.53632	-1.97998	-1.43463	-0.885315	-0.338135	214.539	0.762634	1.31409	1.86188	2.40845	2.94586	-100.159	-80.0781	-60.0891	-40.1001	-20.0195	-30.5176	20.0195	39.978	60.0891	80.0781	100.159
59.1	-2.31232	-1.80054	-1.30157	-0.796509	-0.293274	214.844	0.717163	1.22437	1.72699	2.22961	2.72308	-100.189	-80.1392	-60.1196	-40.1001	-20.05	-61.0352	19.989	40.0085	60.0891	80.1086	100.128
59.2	-2.13715	-1.66046	-1.19751	-0.727234	-0.258789	214.844	0.682068	1.15509	1.62292	2.09106	2.55035	-100.159	-80.1392	-60.0891	-40.1001	-19.9585	-30.5176	19.989	40.0391	60.0891	80.0781	100.159
59.3	-1.99677	-1.54846	-1.1142	-0.671997	-0.230713	215.149	0.654602	1.09985	1.54053	1.9809	2.41302	-100.098	-80.1086	-60.1196	-40.1001	-20.05	-30.5176	19.9585	40.0085	60.0586	80.1086	100.128
59.4	-1.88049	-1.4566	-1.04553	-0.626831	-0.20752	215.149	0.632324	1.05499	1.47247	1.89026	2.30011	-100.159	-80.1392	-60.1196	-40.0696	-20.0195	-30.5176	19.989	40.0085	60.0586	80.0781	100.128
59.5	-1.78223	-1.37878	-0.987244	-0.588379	-0.187683	214.844	0.613708	1.01715	1.4151	1.81396	2.20428	-100.098	-80.1697	-60.0586	-40.0696	-20.0195	0	19.9585	39.9475	60.0586	80.0476	100.159
59.6	-1.69739	-1.31226	-0.936584	-0.555115	-0.170898	214.844	0.597229	0.984497	1.36536	1.74774	2.12158	-100.128	-80.1392	-60.1196	-40.0696	-20.0195	-30.5176	19.9585	40.0391	60.0891	80.0781	100.189
59.7	-1.62292	-1.25336	-0.892029	-0.525818	-0.155945	214.844	0.583191	0.9552	1.32141	1.68976	2.04834	-100.098	-80.1697	-60.0891	-40.0696	-19.9585	-30.5176	19.9585	40.0391	60.0586	80.0171	100.159
59.8	-1.5564	-1.19995	-0.852356	-0.499268	-0.143127	215.149	0.570984	0.928955	1.28174	1.63757	1.98242	-100.159	-80.0781	-60.1196	-40.1306	-19.989	-30.5176	19.9585	40.0085	60.0586	80.0476	100.159
59.9	-1.49597	-1.15112	-0.815735	-0.474854	-0.131226	214.844	0.559692	0.904846	1.24542	1.59027	1.922	-100.159	-80.1392	-60.1196	-40.0696	-20.0195	-30.5176	20.0195	39.978	60.1196	80.0476	100.128
60	-1.44043	-1.10596	-0.78186	-0.452576	-0.120239	214.539	0.549011	0.882568	1.21246	1.54602	1.86646	-100.159	-80.1086	-60.0891	-40.1306	-19.989	0	19.9585	39.9475	60.1501	80.1392	100.128
60.1	-1.38885	-1.06415	-0.750122	-0.431519	-0.109863	214.233	0.53894	0.861816	1.18225	1.50452	1.81488	-100.189	-80.1697	-60.0891	-40.1306	-19.9585	-30.5176	19.9585	39.978	60.0586	80.0171	100.098
60.2	-1.34064	-1.02539	-0.720825	-0.411987	-0.100098	214.233	0.52948	0.842285	1.15448	1.46515	1.76666	-100.189	-80.1392	-60.0586	-40.1001	-19.989	0	19.9585	39.978	60.0891	80.1392	100.098
60.3	-1.29486	-0.989075	-0.693359	-0.393677	-0.0909424	214.233	0.520935	0.823364	1.12823	1.42822	1.7215	-100.128	-80.1697	-60.0891	-40.1001	-20.0195	30.5176	19.9585	40.0085	60.0891	80.0476	100.067
60.4	-1.25153	-0.954895	-0.66803	-0.376282	-0.0820923	214.539	0.513	0.805664	1.1026	1.39374	1.67908	-100.128	-80.1392	-60.0891	-40.0085	-20.0195	61.0352	19.9585	40.0696	60.0586	80.0476	100.159
60.5	-1.21033	-0.922546	-0.643616	-0.360107	-0.0738525	214.844	0.505371	0.78949	1.07819	1.36108	1.6391	-100.159	-80.1086	-60.0891	-40.0696	-19.989	30.5176	19.989	40.1001	60.0586	80.0476	100.22
60.6	-1.17157	-0.891418	-0.619812	-0.344543	-0.065918	214.539	0.498047	0.774231	1.0553	1.32996	1.60095	-100.128	-80.1086	-60.0891	-40.0391	-19.9585	30.5176	19.989	39.978	60.0891	80.0476	100.128
60.7	-1.13495	-0.862122	-0.597229	-0.3302	-0.0588989	214.539	0.490723	0.759277	1.03394	1.30005	1.56464	-100.159	-80.1392	-60.0891	-40.0696	-20.0195	0	19.9585	40.0085	60.0891	80.0781	100.098
60.8	-1.09985	-0.834045	-0.575562	-0.316467	-0.0518799	214.539	0.483704	0.744934	1.01379	1.27197	1.52954	-100.189	-80.1086	-60.0586	-40.1001	-20.0806	-30.5176	19.989	39.9475	60.1196	80.1086	100.128
60.9	-1.06598	-0.807495	-0.55542	-0.30304	-0.0454712	214.539	0.47699	0.731812	0.994568	1.24512	1.49628	-100.159	-80.1392	-60.1196	-40.0696	-20.05	0	19.9585	39.978	60.1807	80.0171	100.128
61	-1.03363	-0.78186	-0.536194	-0.290222	-0.0387573	214.539	0.470886	0.718994	0.975952	1.21948	1.46545	-100.189	-80.1086	-60.0891	-40.1001	-20.1111	0	19.9585	40.0085	60.0586	80.0781	100.128
61.1	-1.00311	-0.757751	-0.517883	-0.27771	-0.0326538	214.539	0.464783	0.706787	0.958862	1.19507	1.43677	-100.159	-80.0781	-60.0281	-40.1001	-20.0195	30.5176	19.989	39.978	60.0281	80.0476	100.159
61.2	-0.974121	-0.735168	-0.499878	-0.266113	-0.0271606	214.539	0.458679	0.694885	0.942383	1.17218	1.41052	-100.128	-80.1697	-60.0891	-40.0696	-19.989	91.5527	19.989	40.0391	60.0891	80.1086	100.098
61.3	-0.94696	-0.713806	-0.483093	-0.255127	-0.0213623	214.539	0.453186	0.684204	0.927124	1.15143	1.3858	-100.128	-80.0781	-60.1196	-40.0696	-20.0195	61.0352	19.989	40.0085	60.1501	80.0781	100.159
61.4	-0.921631	-0.693359	-0.467529	-0.244751	-0.0158691	215.149	0.448303	0.674133	0.91217	1.13159	1.36261	-100.159	-80.1392	-60.1196	-40.1001	-19.9585	0	19.928	39.978	60.1196	80.0781	100.189
61.5	-0.897217	-0.673523	-0.452881	-0.23468	-0.0106812	215.454	0.44342	0.664673	0.897827	1.11298	1.34033	-100.159	-80.0476	-60.0891	-40.1306	-20.0195	0	20.05	40.0391	60.1501	80.0171	100.159
61.6	-0.872803	-0.654602	-0.438843	-0.22522	-0.00549316	215.454	0.438843	0.655823	0.883789	1.09528	1.31927	-100.189	-80.1086	-60.1196	-40.1306	-20.0195	0	19.989	39.978	60.0891	80.0781	100.098
61.7	-0.849304	-0.636902	-0.425415	-0.215759	-0.0012207	215.454	0.434265	0.646973	0.870361	1.07788	1.29913	-100.189	-80.0476	-60.0891	-40.1001	-20.0195	0	19.989	39.978	60.1196	80.0476	100.098
61.8	-0.826721	-0.620117	-0.412903	-0.207214	0.00213623	214.844	0.429687	0.638123	0.857544	1.0614	1.28052	-100.128	-80.1392	-60.0891	-40.1001	-20.0195	0	19.9585	40.0391	60.0891	80.1086	100.098
61.9	-0.805664	-0.603943	-0.400696	-0.198975	0.00549316	213.928	0.425415	0.629272	0.845032	1.04553	1.26312	-100.159	-80.1392	-60.0891	-40.1001	-20.05	30.5176	19.9585	40.0391	60.0891	80.0476	100.098
62	-0.785217	-0.588684	-0.388794	-0.191345	0.00915527	213.318	0.421143	0.621338	0.833435	1.02997	1.24634	-100.128	-80.1392	-60.0891	-40.0391	-20.0806	30.5176	19.9585	39.978	60.0891	80.0781	100.159
62.1	-0.765686	-0.574036	-0.377197	-0.183716	0.0128174	213.318	0.417175	0.614319	0.822144	1.01501	1.22955	-100.159	-80.1392	-60.1196	-40.0391	-20.05	-30.5176	19.989	40.0391	60.0891	80.0781	100.098
62.2	-0.747375	-0.559998	-0.366516	-0.176086	0.0167847	213.928	0.413513	0.60791	0.812073	1.00067	1.21307	-100.128	-80.0781	-60.1196	-40.0696	-20.0195	61.0352	19.9585	40.0391	60.0586	80.0476	100.128
62.3	-0.72937	-0.546265	-0.35614	-0.169373	0.020752	214.844	0.410156	0.602417	0.802917	0.987244	1.19781	-100.128	-80.0476	-60.1196	-40.0696	-19.989	0	19.989	39.978	60.0891	80.0781	100.128
62.4	-0.712585	-0.532837	-0.346985	-0.162354	0.0244141	215.454	0.406799	0.597229	0.794678	0.974731	1.18286	-100.128	-80.0781	-60.0586	-40.0696	-20.0195	61.0352	20.0806	40.0391	60.0586	80.1392	100.159
62.5	-0.695801	-0.520325	-0.337524	-0.15564	0.027771	215.454	0.403137	0.591736	0.786743	0.963135	1.16791	-100.25	-80.1086	-60.0586	-40.0696	-20.0806	-30.5176	19.989	39.9475	60.0586	80.1392	100.128
62.6	-0.679932	-0.508118	-0.328369	-0.149536	0.0308228	214.844	0.39917	0.585937	0.779114	0.952148	1.15326	-100.22	-80.1392	-60.0586	-40.0696	-20.05	0	19.9585	40.0085	60.1807	80.1086	100.098
62.7	-0.664978	-0.496216	-0.319214	-0.144043	0.0335693	214.539	0.396118	0.580139	0.771179	0.941162	1.13922	-100.159	-80.0781	-60.0586	-40.0696	-20.0806	-30.5176	19.9585	40.0391	60.0891	80.0781	100.128
62.8	-0.65094	-0.485229	-0.310364	-0.138855	0.0363159	214.233	0.393372	0.574646	0.762939	0.930176	1.12579	-100.098	-80.1392	-60.0586	-40.0696	-20.0195	-30.5176	19.928	40.0085	60.0281	80.0476	100.128
62.9	-0.638428	-0.474548	-0.302429	-0.133972	0.0387573	214.539	0.391235	0.569763	0.75531	0.919495	1.11328	-100.128	-80.0781	-60.0891	-40.0696	-20.0806	30.5176	19.989	40.0696	60.0281	80.0476	100.128
63	-0.626221	-0.464172	-0.295105	-0.129089	0.0415039	214.539	0.389404	0.56488	0.747986	0.909424	1.10107	-100.128	-80.1086	-60.1501	-40.0085	-20.0195	0	20.0195	40.0391	60.0586	80.0476	100.098
63.1	-0.614624	-0.454102	-0.288391	-0.124207	0.0442505	214.844	0.387268	0.559998	0.740662	0.899963	1.08917	-100.128	-80.0781	-60.1196	-40.0085	-19.9585	30.5176	20.05	40.0391	60.0586	80.0476	100.098
63.2	-0.603333	-0.444641	-0.281372	-0.119629	0.0469971	214.844	0.384827	0.555115	0.734253	0.891724	1.07727	-100.159	-80.0171	-60.0586	-40.0696	-19.989	0	19.989	40.0696	60.0891	80.0781	100.159
63.3	-0.592651	-0.435791	-0.274658	-0.115051	0.0494385	214.844	0.38269	0.550842	0.728455	0.884094	1.06537	-100.189	-80.1086	-60.0586	-40.0391	-20.0195	-30.5176	20.0195	40.0391	60.0891	80.0781	100.098
63.4	-0.582886	-0.427246	-0.268555	-0.110779	0.0509644	214.844	0.381165	0.546875	0.723267	0.876465	1.05469	-100.128	-80.0781	-60.0586	-40.1306	-20.05	-30.5176	19.989	39.978	60.0891	80.0781	100.098
63.5	-0.573425	-0.419312	-0.263062	-0.106812	0.0521851	214.539	0.379639	0.543518	0.718384	0.869446	1.04431	-100.189	-80.0781	-60.0281	-40.0696	-20.05	-61.0352	19.9585	39.978	60.0891	80.1086	100.098
63.6	-0.563049	-0.411377	-0.257263	-0.102539	0.0534058	214.539	0.377808	0.539856	0.713196	0.862732	1.03424	-100.159	-80.0781	-59.9976	-39.978	-19.989	30.5176	20.0195	40.0391	60.0586	80.0781	100.128
63.7	-0.552673	-0.402832	-0.25116	-0.0982666	0.0549316	215.454	0.375671	0.535889	0.707397	0.856323	1.02417	-100.037	-80.0781	-60.0586	-40.0085	-20.05	61.0352	19.989	40.0391	60.0891	80.0476	100.128
63.8	-0.542297	-0.394897	-0.245056	-0.0942993	0.057373	216.675	0.374146	0.532227	0.700989	0.849304	1.01379	-100.159	-80.0781	-60.0891	-39.978	-20.0195	30.5176	20.05	40.0391	60.0586	80.0781	100.159
63.9	-0.531921	-0.387573	-0.238953	-0.090332	0.0598145	217.59	0.372925	0.529175	0.69519	0.84259	1.00464	-100.098	-80.0781	-60.0891	-40.0696	-19.989	30.5176	19.989	40.0391	60.0281	80.0781	100.159
64	-0.523071	-0.380554	-0.233765	-0.0866699	0.0616455	218.201	0.372009	0.526733	0.690308	0.837097	0.996704	-100.128	-80.0781	-60.0586	-40.0391	-20.05	0	19.989	40.0696	60.0586	80.0781	100.098
64.1	-0.514832	-0.373535	-0.228882	-0.0830078	0.0631714	218.201	0.370789	0.523987	0.686646	0.831909	0.98999	-100.159	-80.0476	-60.0586	-40.0085	-20.05	-30.5176	20.0195	40.0696	60.0891	80.0781	100.128
64.2	-0.506897	-0.366821	-0.224304	-0.0799561	0.0646973	218.506	0.368958	0.521545	0.682983	0.827026	0.984192	-100.189	-80.0781	-60.0586	-40.1001	-20.0195	-30.5176	19.989	40.0085	60.0891	80.0781	100.037
64.3	-0.498962	-0.360413	-0.220032	-0.0772095	0.0665283	218.201	0.366516	0.518494	0.679626	0.822144	0.978699	-100.159	-80.0781	-59.967	-40.0391	-20.0195	0	19.989	40.0085	60.0891	80.0476	100.098
64.4	-0.491028	-0.354004	-0.215759	-0.0741577	0.0680542	217.59	0.36438	0.516052	0.675964	0.816956	0.9729	-100.128	-80.0781	-60.0891	-40.0085	-19.989	-30.5176	20.0195	40.0391	60.0586	80.0476	100.128
64.5	-0.483398	-0.3479	-0.211182	-0.071106	0.0701904	216.675	0.362549	0.513611	0.672302	0.811157	0.966797	-100.159	-80.0781	-60.0891	-40.0085	-20.0195	30.5176	19.9585	40.1001	60.0586	80.0476	100.098
64.6	-0.476074	-0.341797	-0.206909	-0.067749	0.0720215	216.064	0.361023	0.511475	0.66864	0.805664	0.960999	-100.128	-80.1086	-60.1196	-39.9475	-20.0195	61.0352	20.0195	40.0696	60.0891	80.0476	100.128
64.7	-0.46875	-0.335388	-0.202637	-0.0650024	0.0732422	215.454	0.360107	0.509033	0.664978	0.800781	0.955505	-100.159	-80.0476	-60.1196	-40.0085	-20.0195	30.5176	20.0195	40.0391	60.0586	80.0476	100.159
64.8	-0.461426	-0.329285	-0.198669	-0.0628662	0.0741577	214.844	0.359497	0.506897	0.661316	0.796814	0.950623	-100.128	-80.1392	-60.0586	-40.0391	-20.0195	-30.5176	20.0195	40.0696	60.0891	80.0476	100.098
64.9	-0.454102	-0.324097	-0.194702	-0.0613403	0.0750732	214.539	0.359497	0.504456	0.657959	0.792847	0.94574	-100.159	-80.0476	-60.0586	-40.0696	-20.05	-61.0352	20.0195	40.0391	60.0891	80.0781	100.159
65	-0.447083	-0.318909	-0.19043	-0.0595093	0.0762939	214.844	0.359192	0.502319	0.654297	0.789185	0.941162	-100.159	-80.1086	-60.0586	-40.0696	-20.0195	-30.5176	20.0195	40.0391	60.1196	80.0781	100.098
65.1	-0.440674	-0.314331	-0.186462	-0.0576782	0.0778198	215.454	0.358276	0.499878	0.65033	0.785217	0.9375	-100.159	-80.1392	-60.0281	-40.1001	-20.0195	-30.5176	19.989	40.0085	60.0891	80.0476	100.128
65.2	-0.434265	-0.310059	-0.182495	-0.0549316	0.0799561	216.064	0.357056	0.498047	0.646667	0.78064	0.934143	-100.189	-80.0781	-60.0891	-40.0391	-20.05	0	19.989	40.0391	60.0891	80.0781	100.098
65.3	-0.428162	-0.306091	-0.179138	-0.0521851	0.0811768	216.064	0.355225	0.496216	0.643005	0.776672	0.931091	-100.128	-80.0781	-60.0891	-39.978	-20.0806	-30.5176	19.9585	40.0085	60.0281	80.1392	100.098
65.4	-0.422363	-0.301514	-0.176086	-0.0488281	0.0820923	216.064	0.353699	0.49469	0.639343	0.77301	0.928345	-100.159	-80.1392	-60.0586	-40.0696	-20.05	0	19.9585	40.0391	59.9976	80.0476	100.098
65.5	-0.416565	-0.296631	-0.17334	-0.0460815	0.0823975	215.759	0.352173	0.493469	0.635681	0.769653	0.924683	-100.159	-80.1392	-60.0586	-40.0391	-20.0806	61.0352	19.989	39.978	60.0281	80.1086	100.128
65.6	-0.411377	-0.291443	-0.170288	-0.0439453	0.0827026	215.454	0.350952	0.491943	0.632324	0.767517	0.921021	-100.128	-80.0781	-60.0586	-40.0696	-20.0195	0	20.05	40.0391	60.0586	80.0476	100.098
65.7	-0.406189	-0.286865	-0.167542	-0.0421143	0.083313	215.454	0.350342	0.490417	0.628967	0.765686	0.917053	-100.128	-79.9866	-60.1196	-40.0085	-20.0806	-30.5176	20.0195	40.0696	60.0281	80.0781	100.098
65.8	-0.401001	-0.282593	-0.16449	-0.0411987	0.0842285	215.149	0.349731	0.488892	0.626221	0.76355	0.913086	-100.128	-80.0781	-60.0586	-40.1001	-20.0195	-30.5176	20.0195	40.0085	60.0586	80.0476	100.067
65.9	-0.395508	-0.27832	-0.161438	-0.039978	0.085144	214.844	0.349426	0.487061	0.623779	0.761414	0.910034	-100.159	-80.0476	-60.0891	-40.0391	-19.928	-30.5176	19.9585	40.0085	60.0891	80.0781	100.159
66	-0.39032	-0.274048	-0.158691	-0.038147	0.0863647	214.233	0.348511	0.485535	0.622253	0.759277	0.906677	-100.098	-80.0781	-60.0586	-39.978	-20.0806	0	19.989	40.0696	60.0891	80.0781	100.067
66.1	-0.385437	-0.270081	-0.155945	-0.0360107	0.0872803	213.928	0.347595	0.484619	0.620728	0.756531	0.90332	-100.159	-80.0781	-60.0281	-40.0085	-19.989	30.5176	19.989	40.0391	60.0586	80.0476	100.098
66.2	-0.381165	-0.267029	-0.152893	-0.0341797	0.0881958	213.928	0.34668	0.483398	0.619202	0.753784	0.899353	-100.098	-80.0781	-60.0586	-39.978	-20.05	-30.5176	19.989	40.1001	60.0586	80.0781	100.037
66.3	-0.377197	-0.263977	-0.149841	-0.0326538	0.0891113	214.539	0.346069	0.482178	0.617371	0.751038	0.895386	-100.128	-80.0171	-60.0891	-40.0391	-19.989	30.5176	20.0195	39.978	60.0586	80.0171	100.128
66.4	-0.37323	-0.26123	-0.147705	-0.0308228	0.0897217	214.844	0.345764	0.481262	0.615845	0.748291	0.891724	-100.128	-79.9866	-60.0586	-39.978	-19.989	30.5176	20.0195	40.0696	60.0281	80.0476	100.098
66.5	-0.368652	-0.258179	-0.145264	-0.0292969	0.090332	215.149	0.345764	0.480042	0.613708	0.744934	0.888672	-100.159	-80.0171	-59.9976	-40.0696	-20.0195	0	20.0195	40.0085	60.0281	80.0171	100.098
66.6	-0.364075	-0.254517	-0.143127	-0.027771	0.0909424	215.454	0.345154	0.47821	0.611572	0.741882	0.885925	-100.159	-80.0781	-60.0891	-39.978	-19.989	0	19.9585	40.0696	60.0586	80.0781	100.067
66.7	-0.360107	-0.250854	-0.140686	-0.0265503	0.0918579	215.454	0.344238	0.476379	0.609131	0.739136	0.882568	-100.159	-80.0171	-59.9976	-40.1001	-20.0195	0	19.989	40.0391	60.0586	80.0171	100.067
66.8	-0.35675	-0.247803	-0.13855	-0.0253296	0.0933838	215.454	0.342712	0.474854	0.606689	0.736389	0.879211	-100.128	-79.9866	-60.0281	-40.0085	-19.989	30.5176	19.9585	40.0391	60.0586	80.0781	100.067
66.9	-0.353394	-0.245056	-0.135803	-0.0241089	0.0949097	215.454	0.341797	0.473328	0.603943	0.733948	0.87616	-100.128	-80.0171	-59.9976	-39.978	-20.0195	30.5176	19.989	40.0391	59.9976	79.9561	100.067
67	-0.349731	-0.24231	-0.133057	-0.0228882	0.0964355	215.149	0.341187	0.471802	0.601501	0.731201	0.873108	-100.067	-80.0781	-60.0281	-40.0085	-20.0195	30.5176	19.9585	40.0391	60.0281	80.0171	100.128
67.1	-0.346069	-0.238953	-0.13092	-0.0216675	0.0973511	215.149	0.341187	0.470581	0.59906	0.728455	0.870667	-100.098	-80.0781	-59.9976	-39.978	-20.0195	0	20.05	40.0391	59.9976	80.0171	100.098
67.2	-0.342407	-0.234985	-0.128784	-0.0204468	0.0973511	215.149	0.340576	0.46936	0.597534	0.726318	0.86853	-100.098	-80.0476	-60.0586	-39.978	-20.0195	0	19.9585	40.0696	60.0281	80.0171	100.067
67.3	-0.33905	-0.231628	-0.126953	-0.0192261	0.0973511	215.454	0.340271	0.46814	0.596619	0.724487	0.866394	-100.128	-80.0476	-60.0891	-40.0085	-19.989	30.5176	20.0806	40.0391	59.9976	80.0476	100.098
67.4	-0.335388	-0.228882	-0.125427	-0.0180054	0.0976562	215.454	0.339661	0.466919	0.595703	0.722961	0.865173	-100.189	-80.0476	-60.0281	-40.0085	-20.0195	0	19.989	40.0696	60.0586	80.0781	100.067
67.5	-0.331726	-0.22644	-0.123901	-0.0170898	0.0976562	215.454	0.33905	0.465698	0.594177	0.72113	0.863953	-100.128	-80.0476	-59.9976	-40.0391	-19.989	0	20.0195	40.0696	60.0281	80.0476	100.098
67.6	-0.328369	-0.224304	-0.122375	-0.0158691	0.0982666	215.759	0.33844	0.464478	0.592957	0.71991	0.862732	-100.128	-80.0476	-60.0281	-40.0696	-20.0806	0	19.928	40.0391	60.0281	80.0171	100.037
67.7	-0.325012	-0.222168	-0.12085	-0.0146484	0.0985718	216.37	0.33783	0.463562	0.591736	0.718994	0.861206	-100.159	-80.0476	-59.9976	-40.0085	-20.05	0	20.0195	40.0391	60.0281	80.0476	100.067
67.8	-0.322266	-0.220032	-0.119324	-0.0131226	0.0991821	216.37	0.337219	0.462341	0.591125	0.718384	0.85968	-100.098	-80.0781	-60.0281	-39.9475	-20.0806	30.5176	19.9585	40.0696	60.0281	80.0171	100.098
67.9	-0.318909	-0.21759	-0.117493	-0.0115967	0.0997925	216.064	0.337219	0.460815	0.590515	0.717773	0.857544	-100.128	-80.0781	-60.0586	-40.0391	-19.989	30.5176	20.0195	40.0391	60.0281	80.0171	100.037
68	-0.315857	-0.215454	-0.116272	-0.010376	0.100708	215.149	0.336914	0.458679	0.59021	0.716553	0.854492	-100.098	-80.0781	-59.9976	-39.9475	-20.0806	30.5176	19.989	40.0391	60.0281	80.0781	100.098
68.1	-0.312805	-0.213013	-0.114746	-0.00915527	0.101929	214.539	0.336914	0.457153	0.59021	0.715332	0.851135	-100.037	-80.0781	-60.0586	-40.0085	-19.989	0	20.0806	40.0696	60.0281	80.0476	100.128
68.2	-0.310059	-0.210876	-0.11322	-0.00762939	0.102844	214.539	0.336609	0.456238	0.589905	0.714111	0.848083	-100.159	-80.1392	-60.0891	-39.978	-20.0195	0	19.989	40.1001	60.0281	80.0781	100.098
68.3	-0.307922	-0.208435	-0.111389	-0.00610352	0.103455	214.844	0.336304	0.455627	0.589294	0.712891	0.845642	-100.098	-80.0476	-60.0281	-40.0391	-20.0195	-30.5176	20.05	40.0696	60.0281	80.0476	100.067
68.4	-0.305481	-0.206299	-0.109863	-0.00427246	0.104065	214.844	0.335693	0.455322	0.588684	0.71167	0.843811	-100.098	-80.0171	-60.0586	-40.0391	-19.989	61.0352	19.9585	40.0696	60.0281	80.0476	100.067
68.5	-0.302734	-0.204163	-0.108337	-0.00305176	0.10437	214.844	0.335083	0.454407	0.587463	0.709839	0.842285	-100.128	-80.0781	-60.0891	-40.0391	-20.0195	0	19.9585	40.0085	60.0281	80.0171	100.037
68.6	-0.299988	-0.202026	-0.106812	-0.00183105	0.104675	214.539	0.335083	0.454102	0.586548	0.708008	0.841064	-100.159	-80.1086	-60.0891	-40.0391	-19.9585	91.5527	20.0806	40.0696	60.0281	80.0476	100.037
68.7	-0.297241	-0.19989	-0.105286	-0.0012207	0.10498	214.844	0.334778	0.453186	0.585632	0.706787	0.840454	-100.128	-80.0781	-60.0281	-40.0391	-20.05	0	20.05	40.0696	60.0281	80.0781	100.098
68.8	-0.294189	-0.197754	-0.103455	-0.000610352	0.10498	214.844	0.334778	0.452576	0.584412	0.706177	0.839233	-100.128	-80.0781	-60.0586	-39.978	-19.989	30.5176	20.0195	40.0391	60.0586	80.0171	100.037
68.9	-0.291443	-0.195923	-0.101318	0	0.10498	214.844	0.333557	0.451965	0.583191	0.705566	0.838013	-100.159	-80.1392	-60.0891	-40.1001	-20.05	-30.5176	20.05	40.0696	60.0281	80.0476	100.098
69	-0.288391	-0.194092	-0.0994873	0.000305176	0.105591	214.844	0.332336	0.451355	0.581665	0.704346	0.836487	-100.128	-80.0476	-60.0891	-40.0391	-20.05	0	20.05	40.0696	60.1196	80.0781	100.098
69.1	-0.285645	-0.192261	-0.0976562	0.0012207	0.105591	214.539	0.331116	0.450439	0.580444	0.70282	0.834656	-100.128	-80.0171	-60.0891	-40.0085	-20.0195	-30.5176	19.9585	40.0391	60.0586	80.0476	100.128
69.2	-0.282593	-0.19043	-0.0958252	0.00213623	0.105896	214.539	0.330505	0.449829	0.579529	0.701599	0.832825	-100.128	-80.0781	-59.9976	-40.0391	-20.0195	0	20.0195	40.0391	60.1196	80.0171	100.098
69.3	-0.280151	-0.188599	-0.0942993	0.00335693	0.106201	214.539	0.330811	0.448914	0.578613	0.700073	0.830688	-100.128	-80.0781	-60.0586	-40.0085	-20.0806	61.0352	19.989	40.0696	60.0586	80.0171	100.037
69.4	-0.278015	-0.186462	-0.0927734	0.00396729	0.106812	214.539	0.331116	0.448303	0.577698	0.699158	0.828857	-100.128	-80.0781	-60.0891	-40.0696	-20.05	0	20.0195	40.0391	60.0891	80.0781	99.9756
69.5	-0.275879	-0.184326	-0.0918579	0.00457764	0.107422	215.149	0.331421	0.447693	0.577087	0.698547	0.827026	-100.128	-80.0781	-60.0281	-40.0085	-20.0195	30.5176	20.0195	40.0391	60.0586	80.0476	100.067
69.6	-0.273437	-0.18219	-0.0906372	0.00488281	0.107727	215.759	0.331116	0.446777	0.576477	0.697632	0.8255	-100.098	-80.1392	-60.0586	-40.0391	-20.0195	0	20.05	39.978	60.0281	80.0476	100.098
69.7	-0.270691	-0.180054	-0.0897217	0.00549316	0.108032	215.759	0.330811	0.445862	0.576172	0.697021	0.823975	-100.098	-80.0476	-60.0891	-39.978	-19.989	30.5176	20.05	40.0391	59.9976	80.0781	100.098
69.8	-0.26825	-0.177917	-0.0888062	0.00640869	0.108337	215.759	0.329895	0.444946	0.575562	0.696106	0.822754	-100.098	-80.0171	-60.0891	-40.0391	-19.989	0	20.0195	40.0696	60.0281	80.0781	100.128
69.9	-0.265808	-0.176086	-0.0881958	0.00701904	0.108948	215.759	0.328979	0.444031	0.574341	0.695496	0.821533	-100.189	-80.0781	-60.0281	-40.0085	-19.989	30.5176	20.0806	40.0391	60.0281	80.0781	100.098
70	-0.263977	-0.174561	-0.0875854	0.00793457	0.109253	216.064	0.328064	0.44342	0.57312	0.694885	0.820923	-100.189	-80.0781	-60.0281	-40.0085	-19.989	-61.0352	19.989	40.1306	60.0281	80.0476	100.067
70.1	-0.262451	-0.173645	-0.0866699	0.00854492	0.109558	216.37	0.327454	0.44281	0.571594	0.694275	0.820618	-100.159	-80.0781	-60.0281	-40.0391	-20.05	0	19.989	40.0696	60.0281	79.9866	100.098
70.2	-0.260925	-0.172729	-0.085144	0.0088501	0.109863	215.759	0.326843	0.4422	0.569763	0.69397	0.820312	-100.128	-80.0781	-60.0281	-40.0391	-20.0195	30.5176	19.9585	40.0391	60.0281	80.0781	100.098
70.3	-0.259399	-0.171509	-0.083313	0.00946045	0.109863	215.149	0.326843	0.441895	0.567932	0.69397	0.820007	-100.067	-80.1086	-60.0281	-40.0696	-20.0806	30.5176	20.05	39.978	60.0281	80.1086	100.098
70.4	-0.257874	-0.169983	-0.0817871	0.010376	0.109558	214.844	0.326843	0.441589	0.567017	0.693665	0.819092	-100.067	-80.0781	-60.0281	-40.0085	-20.0195	30.5176	20.0195	40.0391	60.0281	80.0476	100.067
70.5	-0.256348	-0.168457	-0.0805664	0.0112915	0.109863	215.149	0.326233	0.440979	0.566406	0.693359	0.817871	-100.128	-80.0476	-60.0891	-40.0085	-20.05	61.0352	20.0195	40.0085	59.9976	80.0171	100.067
70.6	-0.254211	-0.166626	-0.0796509	0.0119019	0.110168	215.149	0.325928	0.440674	0.565796	0.692444	0.81665	-100.067	-80.0781	-60.0891	-40.0085	-20.0195	30.5176	20.0195	40.0696	60.0281	80.0171	100.128
70.7	-0.252075	-0.164795	-0.0790405	0.0128174	0.111084	215.149	0.325317	0.440369	0.565186	0.691223	0.81543	-100.098	-80.0476	-60.0586	-40.0085	-20.0195	-30.5176	19.989	40.0696	60.0586	80.0476	100.128
70.8	-0.249939	-0.163574	-0.0784302	0.0137329	0.112	215.149	0.325623	0.440369	0.564575	0.689392	0.813904	-100.189	-80.0781	-59.9976	-40.0391	-19.989	0	19.9585	40.0391	60.0281	80.0476	100.128
70.9	-0.247803	-0.162659	-0.0778198	0.0143433	0.11261	214.844	0.325928	0.439758	0.564575	0.686951	0.811768	-100.098	-80.0476	-60.0281	-40.0391	-19.928	0	19.9585	40.0085	60.0281	80.0781	100.067
71	-0.245667	-0.161438	-0.0765991	0.0149536	0.112915	214.844	0.326233	0.439453	0.563965	0.684814	0.809326	-100.159	-80.1392	-60.0281	-40.0391	-20.0195	30.5176	20.0195	40.0696	60.0281	80.0781	100.006
71.1	-0.24292	-0.159912	-0.0753784	0.0158691	0.11322	214.844	0.325928	0.438538	0.563049	0.683289	0.80719	-100.098	-80.0781	-60.0586	-40.0696	-19.9585	91.5527	19.989	40.0391	60.0586	80.0171	100.006
71.2	-0.240479	-0.158081	-0.0738525	0.0167847	0.113525	214.539	0.325623	0.437317	0.561829	0.682068	0.805359	-100.098	-80.0781	-60.0586	-40.0391	-19.989	30.5176	19.9585	40.0391	60.0281	80.0171	100.098
71.3	-0.238037	-0.15625	-0.0726318	0.0177002	0.113831	214.233	0.325012	0.436096	0.560608	0.680542	0.803223	-100.159	-80.1392	-60.0586	-40.0391	-19.9585	0	19.989	39.9475	59.9976	80.0476	100.128
71.4	-0.236816	-0.154419	-0.0714111	0.0186157	0.114136	214.844	0.324402	0.435486	0.559692	0.678406	0.801392	-100.128	-80.1086	-60.0586	-40.0085	-20.0195	61.0352	20.0195	40.0085	59.9976	80.0171	100.098
71.5	-0.235596	-0.153198	-0.0704956	0.0192261	0.113831	215.454	0.323792	0.434875	0.559082	0.67688	0.800171	-100.067	-80.0476	-60.0891	-40.0391	-19.989	0	19.989	40.0391	59.967	80.0781	100.128
71.6	-0.23468	-0.151672	-0.0698853	0.0195312	0.11322	216.064	0.323181	0.43457	0.558777	0.675354	0.798645	-100.159	-80.0781	-60.0891	-40.0696	-19.9585	0	19.9585	40.0391	60.0891	80.1392	100.067
71.7	-0.233459	-0.149841	-0.0689697	0.0204468	0.112915	215.759	0.322571	0.434265	0.558167	0.674438	0.797119	-100.128	-80.0781	-60.0281	-40.0696	-20.0195	-61.0352	19.9585	40.0696	60.1501	80.0476	100.098
71.8	-0.231934	-0.14801	-0.0683594	0.0216675	0.113831	215.454	0.322266	0.434265	0.556946	0.673523	0.795288	-100.098	-80.0476	-60.0586	-40.0696	-20.0806	0	19.9585	40.0391	60.0281	80.0171	100.037
71.9	-0.230103	-0.146179	-0.067749	0.0222778	0.114746	214.844	0.322266	0.435181	0.556335	0.672607	0.793762	-100.159	-80.0781	-60.0891	-40.0696	-20.05	30.5176	19.989	40.0696	60.0891	80.0476	100.098
72	-0.227966	-0.144348	-0.0668335	0.022583	0.115662	214.233	0.32196	0.435486	0.55542	0.671997	0.792847	-100.128	-80.1392	-60.1501	-40.0085	-19.928	30.5176	19.989	40.0391	60.0586	80.0476	100.098
72.1	-0.22583	-0.142517	-0.065918	0.022583	0.116272	213.928	0.321655	0.435486	0.554504	0.671082	0.792236	-100.098	-80.1697	-60.1196	-40.0085	-19.989	61.0352	19.9585	40.0085	59.9976	80.0171	100.128
72.2	-0.223694	-0.141296	-0.0650024	0.0228882	0.116577	213.928	0.32135	0.434875	0.553894	0.670166	0.791016	-100.128	-80.1392	-60.0891	-40.0085	-20.0195	30.5176	19.989	39.978	60.0281	80.0476	100.159
72.3	-0.222168	-0.139771	-0.0637817	0.0231934	0.116882	214.233	0.321045	0.43396	0.553284	0.668945	0.789795	-100.128	-80.1086	-60.0891	-40.0696	-20.0195	0	19.9585	40.0085	60.0281	80.1392	100.159
72.4	-0.220337	-0.138855	-0.0619507	0.0238037	0.116577	214.233	0.321045	0.432739	0.552673	0.66803	0.789185	-100.159	-80.1392	-60.0891	-40.0696	-20.0195	-61.0352	19.9585	39.917	60.0281	80.1086	100.037
72.5	-0.219116	-0.137634	-0.0604248	0.0241089	0.116882	214.233	0.32135	0.431824	0.551758	0.667114	0.788574	-100.128	-80.0781	-60.0891	-40.0696	-20.0806	0	19.989	40.0085	60.0586	80.0781	100.067
72.6	-0.217285	-0.136719	-0.0588989	0.0247192	0.117187	214.233	0.321655	0.430603	0.550842	0.666809	0.787964	-100.159	-80.0781	-60.0891	-40.0696	-20.05	30.5176	19.989	40.0085	60.1501	80.1086	100.098
72.7	-0.21637	-0.135803	-0.0579834	0.0253296	0.117798	214.233	0.322266	0.429382	0.550232	0.666809	0.787354	-100.128	-80.1086	-60.0891	-40.1306	-19.9585	30.5176	19.9585	40.0391	60.1196	80.0476	100.037
72.8	-0.215454	-0.135193	-0.0576782	0.0259399	0.118408	213.928	0.322266	0.428467	0.549927	0.667114	0.786438	-100.128	-80.0476	-60.1196	-40.0391	-20.0195	30.5176	19.989	40.0696	60.0281	80.0171	100.098
72.9	-0.214539	-0.134583	-0.057373	0.0265503	0.119019	213.928	0.321655	0.427551	0.549622	0.667114	0.786133	-100.128	-80.0476	-60.0891	-40.0391	-19.989	30.5176	19.989	40.0391	60.0281	80.0171	100.098
73	-0.213623	-0.133972	-0.0567627	0.0271606	0.118713	213.623	0.32135	0.426941	0.549316	0.666809	0.785828	-100.098	-80.1086	-60.0891	-40.0696	-19.9585	61.0352	20.05	40.0696	59.9976	80.0171	100.098
73.1	-0.212402	-0.133057	-0.0564575	0.0274658	0.118408	213.623	0.32074	0.426331	0.549011	0.665894	0.785828	-100.067	-80.1086	-60.1196	-40.0696	-19.989	-61.0352	20.0195	39.9475	60.0281	80.0476	100.128
73.2	-0.211487	-0.131836	-0.0558472	0.027771	0.118408	213.928	0.320435	0.42572	0.548401	0.664978	0.786133	-100.159	-80.1697	-60.0891	-40.0696	-20.0195	-30.5176	20.0195	40.0085	60.0586	80.1086	100.067
73.3	-0.209961	-0.13092	-0.055542	0.0280762	0.118713	214.539	0.320129	0.424805	0.547485	0.664062	0.785828	-100.189	-80.1086	-60.0586	-40.1306	-19.989	0	19.989	39.978	60.0281	80.0476	100.067
73.4	-0.20813	-0.1297	-0.0549316	0.0283813	0.118713	215.149	0.319824	0.4245	0.545959	0.662842	0.785522	-100.189	-80.0781	-60.1501	-40.0696	-20.0806	-61.0352	19.9585	40.0391	60.0586	80.1392	100.037
73.5	-0.206299	-0.128784	-0.0543213	0.0289917	0.119019	215.759	0.319824	0.4245	0.545044	0.661316	0.784302	-100.098	-80.0781	-60.0891	-40.1306	-19.989	61.0352	19.928	40.0696	60.1196	80.0171	100.037
73.6	-0.205078	-0.127563	-0.0534058	0.0296021	0.119324	216.064	0.319824	0.424805	0.544434	0.6604	0.783081	-100.159	-80.0476	-60.0281	-40.0696	-19.989	61.0352	19.9585	40.0391	60.0281	79.9866	100.098
73.7	-0.203857	-0.126953	-0.0527954	0.0302124	0.119324	216.064	0.319824	0.42511	0.544739	0.65979	0.782471	-100.128	-80.0781	-60.0586	-40.0696	-20.0195	0	20.0806	39.978	60.0281	80.1086	100.098
73.8	-0.202637	-0.126343	-0.0524902	0.0305176	0.119324	216.064	0.319519	0.424805	0.545349	0.65918	0.782166	-100.037	-80.1086	-60.0281	-40.0391	-20.0195	0	20.0195	39.978	60.0281	80.0476	100.128
73.9	-0.201111	-0.126038	-0.0518799	0.0305176	0.119324	215.759	0.318909	0.424194	0.545959	0.658569	0.78186	-100.128	-80.1086	-60.0891	-40.0085	-20.0195	30.5176	19.989	39.978	60.0586	80.1086	100.189
74	-0.199585	-0.125122	-0.0512695	0.0308228	0.119324	215.149	0.317993	0.423279	0.545959	0.657654	0.781555	-100.128	-80.1392	-60.0586	-40.0696	-19.989	-61.0352	19.989	39.978	60.0586	80.0476	100.128
74.1	-0.197754	-0.124207	-0.050354	0.0317383	0.119629	215.149	0.316772	0.422668	0.545044	0.657349	0.780945	-100.159	-80.1086	-60.0891	-40.0391	-20.05	0	19.989	39.9475	60.0586	80.0781	100.128
74.2	-0.195618	-0.122681	-0.0494385	0.0323486	0.119934	215.454	0.315247	0.421448	0.543823	0.656738	0.780029	-100.159	-80.0476	-60.1196	-40.1001	-20.05	-30.5176	19.928	40.0696	60.1196	80.0781	100.098
74.3	-0.194397	-0.121155	-0.0479126	0.0323486	0.120239	216.064	0.314331	0.420837	0.542297	0.656433	0.779419	-100.189	-80.0781	-60.1196	-40.1001	-19.9585	0	19.9585	40.0085	60.0891	80.0476	100.159
74.4	-0.193481	-0.119629	-0.0466919	0.0326538	0.120544	216.37	0.313721	0.420532	0.541382	0.656128	0.778809	-100.128	-80.0781	-60.0891	-40.0391	-20.05	0	19.989	40.0391	60.0586	80.0781	100.128
74.5	-0.192871	-0.118103	-0.0457764	0.032959	0.120544	216.675	0.313721	0.420227	0.540466	0.655518	0.778503	-100.037	-80.0476	-60.0281	-40.0696	-19.989	-30.5176	19.989	40.1001	60.0586	80.0476	100.128
74.6	-0.191956	-0.116882	-0.0448608	0.0335693	0.120239	216.675	0.31311	0.419922	0.539856	0.655212	0.777893	-100.128	-80.1392	-60.1196	-40.0696	-20.05	30.5176	19.989	40.0085	60.0281	80.0476	100.098
74.7	-0.19104	-0.115967	-0.0442505	0.0344849	0.120239	216.98	0.31311	0.419922	0.539246	0.655518	0.777588	-100.159	-80.1392	-60.0586	-40.1001	-20.0195	0	20.0195	40.0391	60.0586	80.0476	100.128
74.8	-0.189514	-0.114746	-0.0439453	0.0354004	0.120239	216.98	0.312805	0.419922	0.53894	0.655518	0.776978	-100.128	-80.1392	-60.1501	-40.0391	-20.05	0	19.9585	40.0085	60.0281	80.1697	100.189
74.9	-0.187988	-0.113525	-0.0436401	0.0360107	0.120544	216.98	0.31311	0.419312	0.538635	0.655518	0.776367	-100.159	-80.0781	-60.1196	-40.0696	-20.0195	-30.5176	19.989	40.0696	60.1807	80.0171	100.098
75	-0.185852	-0.112305	-0.0430298	0.0366211	0.120544	217.285	0.313721	0.419006	0.538025	0.655518	0.775452	-100.159	-80.0781	-60.1196	-40.0391	-19.989	30.5176	19.989	40.0391	60.0891	80.1392	100.098
75.1	-0.184326	-0.112	-0.0424194	0.0372314	0.12085	217.59	0.314331	0.418701	0.53772	0.655212	0.774231	-100.159	-80.1392	-60.0891	-40.0085	-20.0806	-61.0352	19.928	40.0391	60.1196	80.0171	100.098
75.2	-0.183105	-0.111694	-0.0415039	0.0372314	0.121155	217.896	0.314941	0.418701	0.53772	0.654602	0.77301	-100.067	-80.1086	-60.1196	-40.1001	-20.0195	30.5176	19.9585	40.0391	60.0891	80.0476	100.098
75.3	-0.181885	-0.111084	-0.0405884	0.0375366	0.12146	218.201	0.315247	0.418396	0.538025	0.653992	0.77179	-100.128	-80.0781	-60.0586	-40.0696	-20.0195	-30.5176	20.05	40.0391	60.0891	80.0781	100.128
75.4	-0.180664	-0.110779	-0.039978	0.038147	0.121765	218.506	0.315247	0.418091	0.53833	0.653381	0.769653	-100.098	-80.1697	-60.1501	-40.1001	-20.0195	0	19.989	40.0391	60.0586	80.0476	100.098
75.5	-0.179138	-0.109863	-0.0393677	0.0384521	0.121765	218.506	0.314941	0.417786	0.53833	0.653076	0.767822	-100.128	-80.1392	-60.0891	-40.0696	-20.0195	0	19.989	40.0085	60.0586	80.0781	100.098
75.6	-0.177612	-0.108643	-0.0390625	0.0387573	0.12146	218.201	0.314941	0.417175	0.53833	0.653076	0.766296	-100.128	-80.2002	-60.0281	-40.0696	-19.989	0	19.989	39.978	60.0586	80.1086	100.159
75.7	-0.176392	-0.107727	-0.0387573	0.0390625	0.12146	217.896	0.314941	0.417175	0.538025	0.653076	0.765686	-100.189	-80.1392	-60.1196	-40.0696	-20.05	-30.5176	19.989	39.978	60.0891	80.0781	100.189
75.8	-0.174866	-0.106201	-0.0384521	0.0390625	0.12207	217.59	0.314941	0.417175	0.537415	0.653076	0.765991	-100.159	-80.1392	-60.1196	-40.1306	-19.989	-30.5176	19.989	40.0085	60.1196	80.0781	100.128
75.9	-0.173645	-0.104675	-0.0378418	0.0393677	0.122986	217.285	0.314331	0.417175	0.537415	0.652466	0.766602	-100.128	-80.1086	-60.1196	-40.1001	-20.0195	0	19.989	40.0391	60.1196	80.1392	100.159
76	-0.172424	-0.103455	-0.0366211	0.0396729	0.123596	216.98	0.314026	0.41687	0.536804	0.651855	0.767822	-100.159	-80.0781	-60.1501	-40.1001	-20.0195	0	19.928	40.0391	60.0891	80.0781	100.098
76.1	-0.171509	-0.102539	-0.0354004	0.0396729	0.123596	216.675	0.314026	0.41687	0.536804	0.65094	0.769043	-100.128	-80.1392	-60.0891	-40.1001	-20.05	30.5176	19.9585	40.0391	60.0891	80.0476	100.128
76.2	-0.170288	-0.101929	-0.03479	0.039978	0.123291	216.675	0.313721	0.417175	0.536804	0.65033	0.769653	-100.128	-80.1392	-60.1196	-40.1001	-20.0806	0	19.989	39.978	60.0891	80.0171	100.128
76.3	-0.169373	-0.101624	-0.03479	0.0402832	0.123291	216.675	0.313416	0.417175	0.536499	0.649719	0.769958	-100.128	-80.1392	-60.0891	-40.0696	-19.989	-30.5176	20.05	40.0085	59.9976	80.0781	100.128
76.4	-0.168457	-0.101013	-0.03479	0.0408936	0.123596	216.675	0.31311	0.41687	0.536194	0.649414	0.769958	-100.189	-80.1086	-60.1501	-40.1001	-20.05	-30.5176	20.0195	39.9475	60.0281	80.0781	100.098
76.5	-0.167847	-0.100098	-0.03479	0.0408936	0.123901	216.98	0.31311	0.416565	0.535278	0.649414	0.769043	-100.128	-80.1697	-60.1196	-40.0696	-19.989	0	19.989	40.0085	60.1501	80.0781	100.128
76.6	-0.166931	-0.0991821	-0.0344849	0.0418091	0.123901	216.675	0.312805	0.416565	0.534363	0.649414	0.768127	-100.128	-80.1392	-60.1196	-40.1611	-19.989	-30.5176	19.9585	39.917	60.0891	80.1392	100.159
76.7	-0.166016	-0.0979614	-0.0341797	0.0427246	0.123901	216.675	0.312805	0.416565	0.533752	0.649414	0.767517	-100.189	-80.0476	-60.0891	-40.1001	-20.05	-30.5176	19.928	39.978	60.1196	80.0476	100.128
76.8	-0.164795	-0.0973511	-0.0332642	0.043335	0.123901	216.675	0.312805	0.41687	0.533447	0.649109	0.767517	-100.159	-80.0476	-60.1196	-40.1001	-20.0806	-30.5176	19.989	40.0085	60.0891	80.0781	100.128
76.9	-0.163574	-0.0970459	-0.0323486	0.0436401	0.124207	216.675	0.3125	0.41748	0.532837	0.649414	0.767212	-100.159	-80.0476	-60.0891	-40.1001	-20.0195	0	19.9585	40.0085	60.0891	80.0781	100.098
77	-0.162659	-0.0964355	-0.0317383	0.0436401	0.123901	216.37	0.3125	0.41748	0.532837	0.649719	0.766907	-100.159	-80.1086	-60.0891	-40.0391	-20.0195	61.0352	19.989	39.978	60.0281	80.0476	100.098
77.1	-0.161743	-0.0958252	-0.0311279	0.0439453	0.123901	216.675	0.312195	0.41687	0.532532	0.65033	0.765686	-100.128	-80.1086	-60.0891	-40.1001	-19.989	-30.5176	19.9585	40.0085	60.0891	80.0781	100.128
77.2	-0.160828	-0.0946045	-0.0302124	0.0442505	0.124207	216.675	0.31189	0.415955	0.531921	0.65094	0.764465	-100.159	-80.1392	-60.0586	-40.0696	-19.9585	-30.5176	19.9585	40.0391	60.1501	80.0476	100.159
77.3	-0.159912	-0.093689	-0.0292969	0.0445557	0.124817	216.98	0.311584	0.415344	0.531006	0.65155	0.762939	-100.159	-80.1392	-60.0891	-40.1001	-19.989	-30.5176	19.928	39.978	60.0891	80.0781	100.128
77.4	-0.158997	-0.0930786	-0.0283813	0.0448608	0.125427	216.98	0.310974	0.415039	0.530701	0.652161	0.762024	-100.159	-80.0171	-60.0586	-40.0391	-19.989	-30.5176	19.9585	40.0085	60.0891	80.0781	100.128
77.5	-0.158386	-0.0927734	-0.0274658	0.0454712	0.126038	216.98	0.310364	0.415039	0.530396	0.652161	0.762024	-100.128	-80.0781	-60.1196	-40.0696	-19.989	0	20.05	40.0085	60.0891	80.0781	100.159
77.6	-0.157471	-0.0921631	-0.0268555	0.0457764	0.126038	216.98	0.310059	0.415039	0.530701	0.651855	0.761719	-100.159	-80.0781	-60.0891	-40.0696	-20.0195	30.5176	19.9585	40.0391	60.0891	80.0781	100.159
77.7	-0.156555	-0.0912476	-0.0265503	0.0460815	0.126038	217.285	0.310364	0.415039	0.531616	0.65094	0.762024	-100.128	-80.1086	-60.1196	-40.1001	-20.05	0	20.0195	40.0696	60.0891	80.0781	100.128
77.8	-0.15564	-0.090332	-0.0265503	0.0463867	0.126343	217.59	0.310669	0.414734	0.531921	0.650024	0.761719	-100.098	-80.1086	-60.0891	-40.0696	-19.9585	0	19.989	40.0085	60.1196	80.0781	100.128
77.9	-0.155029	-0.0897217	-0.0262451	0.0463867	0.125732	217.285	0.310669	0.414429	0.531921	0.649109	0.761719	-100.098	-80.1392	-60.1196	-40.0391	-19.989	-30.5176	20.0195	40.0391	60.1196	80.1086	100.159
78	-0.154419	-0.0888062	-0.0259399	0.0466919	0.125427	216.37	0.310669	0.413818	0.531311	0.648499	0.761414	-100.159	-80.1086	-60.0891	-40.0391	-20.0195	-30.5176	20.0195	40.0391	60.0891	80.0781	100.159
78.1	-0.153503	-0.0881958	-0.0256348	0.0469971	0.125122	215.759	0.310059	0.413208	0.530701	0.648193	0.761414	-100.189	-80.1392	-60.0891	-40.0391	-19.989	-30.5176	19.9585	40.0085	60.0586	80.1086	100.189
78.2	-0.152588	-0.0878906	-0.0256348	0.0473022	0.125122	215.454	0.308838	0.412903	0.529785	0.647888	0.761414	-100.128	-80.1086	-60.0891	-40.0391	-19.9585	0	19.989	40.0085	60.0891	80.1086	100.128
78.3	-0.151062	-0.0875854	-0.0253296	0.0473022	0.125122	215.759	0.307617	0.413208	0.52887	0.647888	0.761414	-100.189	-80.0781	-60.0891	-40.1306	-20.05	-30.5176	19.928	40.0085	60.1196	80.1086	100.159
78.4	-0.149536	-0.0872803	-0.0247192	0.0476074	0.125427	215.759	0.307007	0.413818	0.528259	0.647888	0.761414	-100.159	-80.0781	-60.1196	-40.1306	-20.0806	0	19.9585	39.9475	60.0586	80.0171	100.128
78.5	-0.14801	-0.0866699	-0.0238037	0.0476074	0.126343	215.759	0.306396	0.414124	0.527954	0.648499	0.760803	-100.159	-80.0476	-60.0891	-40.1001	-20.05	0	19.989	40.0085	60.0891	80.0476	100.098
78.6	-0.147095	-0.0857544	-0.0234985	0.0482178	0.126953	215.759	0.305786	0.414429	0.527344	0.649414	0.760498	-100.128	-80.0781	-60.0281	-40.0696	-20.05	30.5176	19.9585	40.0085	60.1501	80.0781	100.128
78.7	-0.146484	-0.0839233	-0.0228882	0.0488281	0.127258	215.759	0.305786	0.414124	0.526733	0.649719	0.760498	-100.128	-80.0781	-60.0891	-40.0085	-20.0195	0	20.0195	40.0696	60.0891	80.0781	100.128
78.8	-0.146179	-0.0827026	-0.0228882	0.0494385	0.128174	215.759	0.306396	0.413818	0.525208	0.649414	0.761108	-100.098	-80.1086	-60.0281	-40.0391	-19.989	0	19.989	40.1306	60.0586	80.1086	100.098
78.9	-0.145569	-0.0814819	-0.022583	0.0500488	0.128479	215.454	0.306702	0.413208	0.523987	0.649109	0.761719	-100.128	-80.1392	-60.0586	-40.0391	-20.05	-61.0352	19.989	40.0391	60.0586	80.0781	100.128
79	-0.144958	-0.0811768	-0.0219727	0.050354	0.128784	215.759	0.306702	0.413208	0.523071	0.648193	0.762024	-100.098	-80.2002	-60.0891	-40.0696	-19.9585	0	19.989	40.0391	60.0586	80.0781	100.128
79.1	-0.143738	-0.0808716	-0.0213623	0.0509644	0.128479	216.064	0.306702	0.413208	0.522766	0.647278	0.762329	-100.159	-80.1392	-60.1196	-40.0696	-20.0195	30.5176	19.989	40.0085	60.0891	80.0476	100.128
79.2	-0.141907	-0.0808716	-0.0204468	0.0512695	0.128479	216.675	0.306702	0.412903	0.522766	0.646362	0.762329	-100.189	-80.0781	-60.1196	-40.0391	-20.05	-30.5176	20.0195	39.978	60.0891	80.0781	100.159
79.3	-0.140381	-0.0805664	-0.0195312	0.0515747	0.128174	216.675	0.307007	0.412598	0.522766	0.645752	0.762024	-100.159	-80.0476	-60.0891	-40.1001	-20.0195	0	19.989	40.0085	60.1501	80.1392	100.098
79.4	-0.139771	-0.0799561	-0.0192261	0.0518799	0.127869	216.37	0.307922	0.412598	0.522766	0.644531	0.761414	-100.159	-80.1086	-60.1196	-40.1001	-20.05	-30.5176	19.989	40.0391	60.1196	80.0781	100.128
79.5	-0.139465	-0.0796509	-0.0189209	0.0521851	0.127563	216.064	0.309143	0.412903	0.522766	0.643616	0.761108	-100.067	-80.1086	-60.1196	-40.1001	-20.0806	-30.5176	19.989	40.0391	60.0891	80.0781	100.067
79.6	-0.139465	-0.0793457	-0.0189209	0.0518799	0.127563	216.064	0.310364	0.413513	0.522461	0.643005	0.761108	-100.128	-80.1697	-60.0891	-40.0696	-20.0195	-30.5176	20.05	40.0391	60.0891	80.1086	100.159
79.7	-0.13916	-0.0784302	-0.0186157	0.0518799	0.127563	216.064	0.310669	0.413818	0.522461	0.643005	0.762024	-100.128	-80.0781	-60.0586	-40.0391	-20.0195	-30.5176	20.0195	39.978	60.0586	80.0476	100.128
79.8	-0.138245	-0.0772095	-0.0183105	0.0521851	0.127869	216.064	0.310364	0.413818	0.522461	0.643005	0.762634	-100.189	-80.0781	-60.1501	-39.978	-20.0195	-30.5176	20.0195	40.0085	60.0281	80.1086	100.159
79.9	-0.137329	-0.0759888	-0.0183105	0.0524902	0.127869	216.37	0.309753	0.413208	0.522461	0.643616	0.762939	-100.128	-80.1392	-60.1196	-40.0696	-20.0195	-30.5176	19.989	39.978	60.0586	80.0781	100.098
80	-0.135498	-0.0750732	-0.0183105	0.0527954	0.128174	216.98	0.309753	0.412903	0.522156	0.644226	0.763245	-100.159	-80.1086	-60.1196	-40.0696	-20.0195	0	20.0195	39.978	60.0891	80.1086	100.159
80.1	-0.134583	-0.0753784	-0.0180054	0.0527954	0.127869	217.59	0.309753	0.412598	0.522156	0.645447	0.763245	-100.189	-80.0476	-60.1196	-40.0696	-20.05	-61.0352	19.989	40.0391	60.0891	80.1086	100.098
80.2	-0.134277	-0.0759888	-0.0180054	0.0524902	0.127258	218.201	0.309753	0.412292	0.522156	0.646362	0.76355	-100.098	-80.0476	-60.0281	-40.1001	-20.0195	30.5176	19.9585	40.0391	60.0891	80.0781	100.098
80.3	-0.133667	-0.0759888	-0.017395	0.0524902	0.127258	217.896	0.309143	0.411682	0.522461	0.647278	0.76355	-100.098	-80.0781	-60.0891	-40.0391	-19.989	30.5176	20.0195	40.0391	60.1196	80.1086	100.067
80.4	-0.132446	-0.0750732	-0.0170898	0.0527954	0.128174	217.285	0.308838	0.410767	0.521851	0.646973	0.763245	-100.159	-80.0781	-59.9976	-40.0391	-20.0195	61.0352	20.0195	40.0391	60.0586	80.0476	100.128
80.5	-0.131531	-0.0741577	-0.0164795	0.0531006	0.129395	217.285	0.309143	0.410767	0.521545	0.646057	0.762634	-100.128	-80.0781	-60.0586	-39.978	-20.0195	0	20.05	40.0696	60.0891	80.0781	100.098
80.6	-0.131226	-0.0735474	-0.0158691	0.0540161	0.13031	217.285	0.309448	0.411072	0.52124	0.645447	0.761719	-100.067	-80.1392	-60.0586	-40.0696	-20.0195	-61.0352	20.0195	39.978	60.0891	80.0781	100.128
80.7	-0.131226	-0.0726318	-0.0149536	0.0549316	0.130615	217.896	0.309753	0.411682	0.520935	0.644836	0.760803	-100.189	-80.1086	-60.0586	-40.0391	-20.0806	-30.5176	20.0806	40.0085	60.0281	80.1086	100.22
80.8	-0.131226	-0.0726318	-0.0143433	0.055542	0.130615	217.896	0.309753	0.411682	0.52063	0.644531	0.759888	-100.128	-80.0171	-60.0586	-40.0391	-20.0195	-91.5527	20.0195	40.0391	60.0586	80.0781	100.128
80.9	-0.13092	-0.0723267	-0.0140381	0.055542	0.130615	217.59	0.309448	0.411377	0.52063	0.643921	0.758667	-100.189	-80.0781	-60.0891	-40.1001	-20.1111	-30.5176	19.9585	40.0085	60.0586	80.0476	100.098
81	-0.130005	-0.0720215	-0.0140381	0.055542	0.13092	216.98	0.309143	0.410767	0.520325	0.643311	0.757446	-100.128	-80.0781	-60.0891	-40.0696	-20.05	30.5176	19.9585	40.0391	60.1196	80.0171	100.128
81.1	-0.129089	-0.0714111	-0.0137329	0.0552368	0.13092	216.37	0.308533	0.410156	0.52063	0.643005	0.75592	-100.128	-80.0781	-60.0586	-40.0085	-19.989	30.5176	20.0195	40.0391	60.0891	80.0476	100.128
81.2	-0.128479	-0.0704956	-0.0134277	0.0549316	0.13092	216.37	0.308533	0.409241	0.520325	0.643005	0.7547	-100.098	-80.0476	-60.0586	-40.0391	-19.989	0	20.0195	40.0696	60.0586	80.0781	100.128
81.3	-0.127869	-0.0695801	-0.0134277	0.0549316	0.13092	216.064	0.308838	0.408325	0.52002	0.642395	0.753479	-100.128	-80.1086	-60.0586	-40.0391	-20.0195	-30.5176	20.0195	40.0391	60.0281	80.0171	100.098
81.4	-0.127258	-0.0689697	-0.0134277	0.0552368	0.131226	215.759	0.309448	0.40802	0.519409	0.64209	0.753174	-100.067	-80.0781	-60.0281	-40.0085	-19.928	-30.5176	20.0195	40.0696	60.0281	80.1086	100.189
81.5	-0.126953	-0.0686646	-0.0134277	0.0558472	0.131836	215.454	0.309753	0.40741	0.519104	0.641479	0.753479	-100.128	-80.1392	-60.1196	-40.0391	-20.05	-91.5527	19.989	40.1001	60.0281	80.1392	100.098
81.6	-0.126648	-0.0683594	-0.0131226	0.0564575	0.132446	215.759	0.310059	0.406799	0.519104	0.641479	0.754089	-100.189	-80.0781	-60.0891	-40.0391	-20.0195	-61.0352	19.989	40.0391	60.0586	80.0781	100.098
81.7	-0.126038	-0.0680542	-0.0128174	0.0567627	0.132446	216.064	0.309753	0.406494	0.518799	0.641174	0.755005	-100.098	-79.9866	-60.0891	-40.0391	-20.0806	-61.0352	19.989	39.978	60.0586	80.0781	100.098
81.8	-0.125732	-0.0680542	-0.012207	0.0567627	0.131836	216.37	0.309448	0.406494	0.518799	0.640259	0.755615	-100.159	-80.0476	-60.0891	-40.0696	-19.989	30.5176	19.928	40.0391	60.1501	80.0171	100.067
81.9	-0.125122	-0.067749	-0.0119019	0.0567627	0.13092	216.064	0.309143	0.406189	0.518799	0.639343	0.756226	-100.128	-80.0476	-59.9976	-40.0391	-20.0195	30.5176	19.928	40.0696	60.0586	80.0476	100.067
82	-0.124207	-0.0674438	-0.0115967	0.0567627	0.130615	215.759	0.309143	0.406494	0.518799	0.638428	0.756531	-100.098	-80.0476	-60.0586	-40.0391	-20.0195	0	20.0195	40.0085	60.0891	79.9866	100.037
82.1	-0.123596	-0.0671387	-0.0106812	0.0567627	0.130615	215.149	0.309448	0.406189	0.518494	0.637512	0.756836	-100.098	-80.0781	-60.0281	-40.0391	-20.05	-30.5176	19.9585	40.0391	60.0586	80.0781	100.128
82.2	-0.123291	-0.0665283	-0.0100708	0.0570679	0.131226	215.149	0.309448	0.406189	0.518494	0.636902	0.756836	-100.128	-80.0476	-60.0586	-39.978	-20.0195	-30.5176	20.0195	40.0696	60.0281	80.1392	100.098
82.3	-0.122681	-0.0662231	-0.00976562	0.0576782	0.131836	215.149	0.309143	0.405884	0.519104	0.636902	0.756836	-100.159	-80.0781	-60.0891	-40.0085	-20.0195	30.5176	20.0195	40.0696	60.0891	80.0781	100.098
82.4	-0.12207	-0.065918	-0.00946045	0.0579834	0.132446	214.844	0.308838	0.405273	0.519714	0.636902	0.756836	-100.159	-80.1392	-60.0586	-40.0391	-20.0195	61.0352	19.989	40.0391	60.0281	80.0781	100.037
82.5	-0.121765	-0.0653076	-0.00915527	0.0579834	0.132446	214.539	0.308228	0.404968	0.520325	0.636902	0.756531	-100.128	-80.0781	-60.1196	-40.0085	-19.9585	30.5176	19.989	40.0391	60.0586	80.0476	100.098
82.6	-0.12146	-0.0650024	-0.0088501	0.057373	0.132141	214.233	0.307922	0.404968	0.52124	0.637207	0.756836	-100.159	-80.0781	-60.0891	-40.0696	-20.05	61.0352	19.928	40.0391	60.0891	80.0476	100.037
82.7	-0.12146	-0.0646973	-0.00854492	0.0570679	0.131531	213.928	0.307922	0.404968	0.521545	0.637207	0.756836	-100.037	-80.0781	-60.0586	-40.0391	-20.0195	0	19.989	39.9475	60.0586	80.0171	100.098
82.8	-0.12085	-0.0650024	-0.00823975	0.057373	0.131226	214.233	0.308228	0.404663	0.521545	0.636292	0.757446	-100.128	-80.0476	-60.0891	-40.0391	-20.1111	0	20.0195	40.0696	60.0891	80.0476	100.037
82.9	-0.119629	-0.0646973	-0.00762939	0.0579834	0.13092	214.539	0.308228	0.404358	0.521545	0.635071	0.758362	-100.098	-80.1086	-59.9976	-40.0391	-20.0195	0	20.0195	40.1001	59.9976	80.1392	100.098
83	-0.118713	-0.0643921	-0.00732422	0.0588989	0.13092	214.844	0.308533	0.404053	0.521545	0.634155	0.758972	-100.159	-80.1392	-60.1196	-40.0696	-19.9585	0	20.05	40.0696	60.0281	80.0476	100.128
83.1	-0.117798	-0.0640869	-0.00701904	0.0595093	0.131226	215.149	0.308533	0.404053	0.52124	0.63385	0.759277	-100.098	-80.1086	-59.9976	-40.0391	-19.989	-30.5176	20.0195	40.1001	59.9976	80.1086	100.098
83.2	-0.117493	-0.0634766	-0.00640869	0.0595093	0.131226	215.454	0.308533	0.404053	0.52124	0.634155	0.758972	-100.098	-80.0781	-60.0281	-40.0085	-19.989	0	19.989	40.0391	60.0586	80.0781	100.159
83.3	-0.116882	-0.0628662	-0.00610352	0.0598145	0.131226	215.454	0.308838	0.404358	0.52063	0.635071	0.758362	-100.098	-80.0476	-60.0586	-39.978	-19.989	0	19.989	40.0391	60.0586	80.0781	100.037
83.4	-0.116577	-0.0622559	-0.00610352	0.0595093	0.131531	215.454	0.309448	0.404053	0.520325	0.635681	0.758362	-100.128	-80.1086	-60.0281	-40.0391	-20.0195	0	19.9585	39.978	60.0586	80.0476	100.067
83.5	-0.115967	-0.0613403	-0.00610352	0.0598145	0.132141	215.149	0.310059	0.403748	0.519714	0.636292	0.758362	-100.128	-80.0476	-60.0586	-40.0391	-20.0195	61.0352	19.989	40.0696	60.0281	80.0476	100.067
83.6	-0.115662	-0.06073	-0.00610352	0.0601196	0.132751	215.149	0.309753	0.403748	0.519409	0.636292	0.758057	-100.128	-80.0781	-60.0891	-40.0696	-20.0195	0	19.989	40.0696	60.0891	79.9866	100.098
83.7	-0.115356	-0.0601196	-0.00579834	0.0604248	0.133667	215.454	0.309753	0.404053	0.518799	0.636597	0.757141	-100.128	-80.1392	-60.0586	-40.0391	-20.1111	61.0352	19.989	40.0391	59.9976	80.0781	100.067
83.8	-0.114441	-0.0601196	-0.00549316	0.0601196	0.133972	215.454	0.309448	0.404053	0.517578	0.637207	0.756226	-100.098	-80.1086	-60.0281	-40.0696	-20.0195	-61.0352	19.9585	40.0391	60.0281	80.1086	100.067
83.9	-0.113831	-0.0601196	-0.00488281	0.0598145	0.134277	215.149	0.308838	0.404053	0.516663	0.637512	0.75531	-100.098	-80.0781	-60.0281	-40.0085	-20.05	0	20.0195	40.0391	60.0281	80.0781	100.098
84	-0.112915	-0.0601196	-0.00457764	0.0595093	0.133972	214.844	0.308228	0.404663	0.515747	0.637817	0.754395	-100.128	-80.1086	-60.0586	-39.978	-19.989	-30.5176	20.0806	40.0085	59.9976	80.0476	100.067
84.1	-0.112	-0.0598145	-0.00457764	0.0595093	0.133667	214.539	0.307617	0.404968	0.515442	0.637512	0.753784	-100.098	-80.0171	-60.0891	-40.0696	-20.0195	0	19.989	40.0391	60.0586	80.0781	100.098
84.2	-0.111694	-0.0592041	-0.00427246	0.0601196	0.133362	214.539	0.307617	0.405579	0.515137	0.636597	0.753784	-100.128	-80.0781	-60.0891	-40.0085	-19.989	-30.5176	20.05	40.0391	60.0891	80.0171	100.067
84.3	-0.111694	-0.0582886	-0.00396729	0.06073	0.133362	215.454	0.307922	0.406189	0.514832	0.635681	0.754089	-100.128	-79.9866	-60.0891	-40.0391	-20.1111	30.5176	19.9585	40.0391	60.0586	80.0476	100.067
84.4	-0.111694	-0.0576782	-0.00335693	0.0613403	0.133667	216.37	0.308533	0.406494	0.514526	0.63446	0.7547	-100.189	-80.0476	-60.0586	-40.0391	-19.989	30.5176	19.989	40.0391	60.0891	79.9866	100.037
84.5	-0.111084	-0.057373	-0.00274658	0.0616455	0.133667	216.98	0.309143	0.405884	0.514526	0.63385	0.755005	-100.098	-80.0781	-60.0281	-40.0391	-20.0195	0	19.989	40.0696	59.9976	80.1086	100.037
84.6	-0.110474	-0.057373	-0.00244141	0.0616455	0.133667	216.675	0.309143	0.405273	0.515137	0.63385	0.755615	-100.067	-80.1086	-60.0281	-40.0391	-20.05	0	20.05	40.0391	60.0281	80.0171	100.067
84.7	-0.109558	-0.057373	-0.00274658	0.0619507	0.133667	216.064	0.308838	0.405273	0.516052	0.63385	0.756226	-100.067	-80.0476	-59.9976	-39.9475	-19.989	0	20.0195	40.0696	60.0586	79.9866	100.159
84.8	-0.108948	-0.0567627	-0.00305176	0.0619507	0.133667	215.759	0.308533	0.405273	0.516968	0.63385	0.756531	-100.128	-80.0781	-60.0281	-39.978	-19.989	0	20.0195	40.0391	60.0586	80.0476	100.128
84.9	-0.108337	-0.0558472	-0.00305176	0.0619507	0.133667	215.149	0.308228	0.405273	0.517273	0.63385	0.756531	-100.098	-80.0476	-60.0586	-40.0085	-19.989	30.5176	19.989	40.0391	59.967	80.0171	100.128
85	-0.108032	-0.0552368	-0.00335693	0.0616455	0.133667	214.539	0.308533	0.404968	0.516663	0.63385	0.756226	-100.098	-80.0476	-60.0891	-40.0391	-19.928	30.5176	19.989	40.0696	60.0586	80.0171	100.098
85.1	-0.107727	-0.0546265	-0.00366211	0.0613403	0.133667	214.233	0.308533	0.404968	0.516052	0.634155	0.75531	-100.159	-80.0781	-60.0281	-40.0085	-19.989	0	19.9585	40.0696	60.0586	80.0476	100.037
85.2	-0.106812	-0.0546265	-0.00335693	0.0610352	0.133972	214.233	0.307922	0.404968	0.515137	0.63446	0.753784	-100.128	-80.0476	-60.0586	-39.978	-20.0195	30.5176	19.989	40.0391	60.0891	79.9866	100.037
85.3	-0.105896	-0.0543213	-0.00274658	0.0610352	0.133972	214.539	0.307617	0.404968	0.514832	0.63446	0.752563	-100.067	-80.0781	-59.9976	-40.0696	-20.0195	0	19.9585	40.0391	60.0281	80.0171	100.128
85.4	-0.105286	-0.0543213	-0.00213623	0.0610352	0.133667	215.149	0.307312	0.404968	0.514526	0.634766	0.751038	-100.098	-80.0781	-60.0281	-40.0085	-20.0195	0	19.989	40.0696	60.0281	80.0476	100.098
85.5	-0.104675	-0.0546265	-0.00152588	0.0610352	0.133057	215.454	0.307617	0.404968	0.514832	0.634766	0.750427	-100.128	-80.0781	-60.0586	-40.0085	-19.989	0	20.05	40.1306	60.0281	80.0781	100.098
85.6	-0.10437	-0.0546265	-0.0012207	0.0613403	0.132751	215.454	0.307617	0.404663	0.515137	0.634766	0.749817	-100.128	-80.1086	-60.0891	-40.0391	-20.0195	30.5176	20.0195	40.0696	59.9976	80.0476	100.067
85.7	-0.10437	-0.0540161	-0.0012207	0.0613403	0.132751	215.149	0.308228	0.404663	0.515442	0.63446	0.749817	-100.098	-80.0781	-60.0281	-40.0085	-19.989	30.5176	20.0195	40.0391	60.0281	80.0476	100.098
85.8	-0.10437	-0.0534058	-0.000915527	0.0619507	0.133057	215.454	0.308533	0.404968	0.515747	0.63446	0.749512	-100.128	-80.1086	-60.0891	-40.0085	-20.0195	30.5176	19.9585	40.0391	60.0586	80.0171	100.037
85.9	-0.10437	-0.0527954	-0.000610352	0.0619507	0.133362	215.759	0.308533	0.405579	0.516052	0.634766	0.749207	-100.128	-80.0781	-60.0891	-40.0391	-19.989	0	19.989	40.0391	60.1196	80.0171	100.067
86	-0.10437	-0.0521851	-0.000305176	0.0622559	0.133362	215.759	0.308533	0.405884	0.516663	0.635071	0.748901	-100.189	-80.0781	-59.9976	-40.0085	-20.05	30.5176	19.989	39.9475	60.0586	80.0171	100.037
86.1	-0.104675	-0.0518799	-0.000305176	0.0622559	0.133972	215.454	0.308228	0.405884	0.516968	0.635376	0.748901	-100.159	-80.0781	-60.0586	-40.0696	-20.0195	-61.0352	19.989	40.0391	60.0281	80.0171	100.037
86.2	-0.104675	-0.0518799	-0.000305176	0.0619507	0.134583	215.149	0.307617	0.405884	0.517273	0.635376	0.749207	-100.037	-80.1086	-60.0586	-40.1306	-20.0195	0	20.0195	40.0696	60.0586	80.0171	100.098
86.3	-0.104675	-0.0515747	0	0.0619507	0.134888	215.149	0.307312	0.406189	0.516968	0.635071	0.749207	-100.128	-80.0781	-60.0891	-40.0085	-20.0195	-30.5176	20.0195	40.1001	60.0586	80.0781	100.006
86.4	-0.10437	-0.0512695	0	0.0622559	0.134888	215.149	0.306702	0.406494	0.516357	0.634766	0.749207	-100.098	-80.1392	-60.0891	-40.0085	-20.0806	0	20.0195	40.0696	60.0281	80.1086	100.098
86.5	-0.10376	-0.0509644	0	0.062561	0.135193	215.454	0.306396	0.406799	0.515747	0.634766	0.748901	-100.098	-80.0171	-60.0586	-39.978	-19.989	-30.5176	20.0195	40.0696	60.0281	80.0171	100.098
86.6	-0.103149	-0.050354	0	0.0628662	0.135193	215.759	0.306091	0.406799	0.515137	0.634766	0.749512	-100.098	-80.0781	-60.0586	-40.0391	-19.928	61.0352	20.0195	40.0696	60.0586	80.0781	100.098
86.7	-0.102539	-0.050354	0	0.0628662	0.134888	215.759	0.306091	0.406494	0.514526	0.635071	0.750122	-100.098	-80.1392	-60.0891	-40.0391	-20.0195	0	19.9585	40.1001	60.0281	80.0476	100.098
86.8	-0.101929	-0.050354	0	0.0628662	0.134888	216.064	0.305786	0.406189	0.514526	0.635376	0.751343	-100.159	-80.0781	-60.0281	-40.0391	-20.05	30.5176	19.928	40.0391	60.0281	80.0781	100.037
86.9	-0.100708	-0.050354	0	0.0622559	0.134583	216.37	0.305176	0.406494	0.514526	0.635376	0.752869	-100.159	-80.1086	-60.0586	-40.0391	-20.05	-61.0352	19.989	40.0085	60.1196	80.0171	100.037
87	-0.0997925	-0.0500488	0.000305176	0.0619507	0.134277	216.37	0.304871	0.406494	0.514832	0.635376	0.754089	-100.098	-80.0476	-60.0281	-40.0391	-20.05	-30.5176	19.9585	40.0085	59.9976	80.0781	100.067
87.1	-0.098877	-0.0497437	0.000915527	0.0619507	0.134277	216.064	0.305176	0.406189	0.514832	0.635071	0.755005	-100.159	-80.0781	-60.0586	-40.0391	-20.05	0	19.989	40.0085	59.9976	80.0476	100.006
87.2	-0.098877	-0.0488281	0.00183105	0.062561	0.133972	215.454	0.305481	0.405273	0.514832	0.63446	0.75592	-100.098	-80.0781	-60.0586	-40.0085	-20.0195	30.5176	20.0806	40.0391	59.9976	80.1086	100.067
87.3	-0.0991821	-0.0479126	0.00213623	0.0631714	0.133667	215.149	0.305786	0.404663	0.514221	0.63385	0.756226	-100.067	-80.1392	-59.9976	-39.978	-20.05	0	20.0195	40.0696	59.9976	80.0781	100.067
87.4	-0.0997925	-0.0473022	0.00244141	0.0634766	0.133362	214.844	0.305786	0.404358	0.514221	0.63385	0.756531	-100.159	-80.1086	-60.0586	-40.0085	-19.989	0	20.0195	40.1001	60.0281	80.0476	100.128
87.5	-0.100098	-0.0473022	0.00244141	0.0634766	0.133362	215.149	0.306091	0.404358	0.514832	0.634155	0.756836	-100.128	-80.1086	-60.0891	-40.0696	-19.9585	0	19.928	40.0085	59.9976	80.0476	100.128
87.6	-0.0997925	-0.0473022	0.00213623	0.0631714	0.133362	215.454	0.305786	0.404663	0.515442	0.63446	0.757141	-100.159	-80.0476	-60.0891	-40.0085	-20.05	0	19.989	40.0085	60.0586	80.0781	100.067
87.7	-0.0994873	-0.0476074	0.00183105	0.0634766	0.133667	215.759	0.305481	0.404663	0.516357	0.634766	0.756836	-100.159	-80.0476	-60.0891	-40.1001	-20.0195	30.5176	19.9585	40.0696	60.0891	80.0171	100.098
87.8	-0.0985718	-0.0479126	0.00183105	0.0640869	0.133972	215.759	0.30426	0.404663	0.516968	0.634766	0.756226	-100.128	-80.0171	-60.0281	-40.0391	-20.0195	30.5176	20.0195	40.0696	60.0281	80.0476	100.098
87.9	-0.0982666	-0.0476074	0.00183105	0.0640869	0.133972	215.759	0.303955	0.404358	0.517273	0.635071	0.755615	-100.128	-80.0781	-60.0586	-40.0696	-19.989	30.5176	19.989	40.0696	60.0281	80.0171	100.128
88	-0.0979614	-0.0473022	0.00244141	0.0640869	0.133667	215.454	0.30365	0.404053	0.517273	0.635376	0.75531	-100.098	-80.0476	-60.0891	-40.0391	-20.0195	0	20.0195	40.0085	60.0281	80.1086	100.098
88.1	-0.0976562	-0.0473022	0.00274658	0.0637817	0.133362	215.454	0.303345	0.403748	0.516968	0.636292	0.755005	-100.098	-80.1086	-60.0281	-40.0391	-20.0195	-30.5176	19.989	40.0391	60.0281	80.0781	100.128
88.2	-0.0973511	-0.0469971	0.00274658	0.0634766	0.133362	215.149	0.30304	0.403442	0.516357	0.637207	0.754395	-100.128	-80.0781	-60.0586	-39.978	-19.9585	0	20.0195	40.0085	59.9976	80.0781	100.098
88.3	-0.0964355	-0.0463867	0.00305176	0.0631714	0.133972	214.844	0.30304	0.402832	0.515442	0.638123	0.754089	-100.159	-80.1392	-60.0586	-40.0085	-19.9585	61.0352	20.0195	40.0085	59.9976	80.0171	100.098
88.4	-0.0958252	-0.045166	0.00305176	0.0634766	0.135193	214.539	0.303345	0.402222	0.515137	0.638123	0.753784	-100.159	-80.0476	-60.0891	-40.0391	-20.0195	0	19.928	39.978	60.1196	80.0781	100.067
88.5	-0.0958252	-0.0448608	0.00274658	0.0637817	0.135803	214.844	0.304565	0.402222	0.515137	0.638123	0.754089	-100.189	-80.0476	-60.0891	-40.0696	-20.0195	0	19.928	40.0085	60.0891	80.0171	100.067
88.6	-0.09552	-0.0448608	0.00183105	0.0640869	0.135803	215.149	0.305176	0.402832	0.515747	0.637817	0.75531	-100.098	-80.0781	-60.0891	-40.0391	-19.989	30.5176	19.9585	40.0391	60.0586	80.0171	100.098
88.7	-0.09552	-0.0454712	0.0012207	0.0650024	0.135193	214.844	0.305176	0.403137	0.515747	0.637207	0.756226	-100.098	-80.0171	-60.0281	-39.978	-20.0195	30.5176	19.9585	40.0696	60.0281	80.0171	100.067
88.8	-0.0949097	-0.0454712	0.00183105	0.0656128	0.134888	214.539	0.305176	0.403137	0.515442	0.636292	0.756531	-100.128	-80.0476	-60.0586	-40.0696	-20.0195	61.0352	19.928	40.0085	60.0586	80.0171	100.098
88.9	-0.0942993	-0.0454712	0.00244141	0.0656128	0.134583	214.233	0.305176	0.402527	0.514832	0.635681	0.75592	-100.189	-80.1392	-60.0586	-40.0391	-19.9585	-30.5176	19.989	40.0696	59.967	80.0781	100.098
89	-0.093689	-0.0454712	0.00305176	0.0653076	0.134888	213.928	0.305176	0.402222	0.514221	0.635376	0.75531	-100.159	-80.1086	-60.0586	-39.978	-19.989	0	20.0195	40.0696	59.9976	80.0476	100.128
89.1	-0.0933838	-0.045166	0.00366211	0.0650024	0.135498	213.928	0.305176	0.402222	0.513916	0.635376	0.7547	-100.098	-80.1392	-60.0891	-40.0696	-20.0195	30.5176	19.989	40.0085	60.0281	80.0171	100.128
89.2	-0.0933838	-0.045166	0.00427246	0.0646973	0.135803	214.233	0.305481	0.402222	0.513916	0.635376	0.754395	-100.22	-80.0781	-60.0891	-40.0696	-19.989	30.5176	19.9585	39.978	60.0891	80.0476	100.067
89.3	-0.0930786	-0.0448608	0.00488281	0.0650024	0.136108	214.539	0.305786	0.402527	0.513916	0.635376	0.754395	-100.128	-80.0476	-60.0891	-40.1001	-19.989	91.5527	19.9585	39.978	60.0891	79.9866	100.098
89.4	-0.0927734	-0.0445557	0.00518799	0.0650024	0.136108	215.149	0.305786	0.402222	0.513916	0.635376	0.754089	-100.128	-80.0476	-60.0586	-40.0696	-19.989	30.5176	19.928	40.0391	60.0586	80.0476	100.067
89.5	-0.0924683	-0.0439453	0.00518799	0.0653076	0.135803	215.759	0.305786	0.402222	0.514221	0.634766	0.753479	-100.098	-80.0476	-60.0891	-40.0696	-19.989	30.5176	19.9585	40.0391	60.0281	80.0781	100.067
89.6	-0.0921631	-0.0436401	0.00518799	0.0656128	0.135193	216.064	0.305786	0.401917	0.514526	0.634155	0.753479	-100.067	-80.1086	-60.0586	-40.0085	-19.989	0	20.0195	40.0391	60.0891	80.0171	100.098
89.7	-0.0921631	-0.043335	0.00518799	0.065918	0.135193	216.064	0.306091	0.401917	0.514832	0.633545	0.753784	-100.098	-80.1086	-60.0586	-40.0391	-20.0195	0	20.0195	40.0391	60.0586	80.1392	100.128
89.8	-0.0918579	-0.043335	0.00579834	0.0662231	0.135193	216.37	0.306396	0.401917	0.515137	0.632935	0.754089	-100.159	-80.1392	-60.0586	-40.0391	-19.989	30.5176	20.05	40.0085	60.0281	80.0781	100.159
89.9	-0.0912476	-0.0430298	0.00610352	0.0662231	0.135193	216.37	0.307007	0.401917	0.515747	0.632324	0.753784	-100.159	-80.1392	-60.0586	-40.0391	-20.0195	30.5176	20.0195	40.0391	60.0586	80.0781	100.098
90	-0.090332	-0.0427246	0.00579834	0.0665283	0.134888	216.064	0.307617	0.401611	0.515747	0.632019	0.753479	-100.159	-80.0781	-60.1196	-40.0391	-20.05	0	19.9585	40.0391	60.0891	80.0781	100.067
90.1	-0.0897217	-0.0427246	0.00549316	0.0668335	0.134888	216.064	0.307617	0.401306	0.515747	0.631104	0.752563	-100.128	-80.1392	-60.1501	-40.0391	-19.989	0	19.928	39.9475	60.0891	80.0171	100.067
90.2	-0.0891113	-0.0424194	0.00518799	0.0668335	0.134888	215.759	0.307312	0.401611	0.515442	0.630493	0.751953	-100.067	-80.0781	-60.1196	-40.0696	-20.0195	0	20.0195	40.0391	60.0891	80.0171	100.098
90.3	-0.0891113	-0.0424194	0.00488281	0.0668335	0.134583	215.759	0.306702	0.401611	0.515137	0.629578	0.751343	-100.128	-80.0476	-60.0891	-40.1001	-20.1111	30.5176	19.989	40.0085	60.0281	80.0476	100.067
90.4	-0.0894165	-0.0421143	0.00488281	0.0671387	0.134277	215.759	0.305786	0.402222	0.514526	0.628967	0.751343	-100.098	-80.1392	-60.0891	-40.0391	-20.0195	-61.0352	19.989	40.0085	60.0586	80.0476	100.159
90.5	-0.0897217	-0.0421143	0.00488281	0.0674438	0.134277	215.759	0.304871	0.402527	0.514526	0.629578	0.751953	-100.159	-80.1086	-60.0586	-40.0696	-20.1111	-30.5176	20.0195	40.0696	60.0891	80.0781	100.159
90.6	-0.0897217	-0.0418091	0.00518799	0.0674438	0.134888	215.454	0.30426	0.403137	0.514526	0.630188	0.752563	-100.098	-80.1697	-60.0281	-40.0696	-20.0806	0	20.0195	40.0391	60.0281	80.0781	100.098
90.7	-0.0900269	-0.0415039	0.00579834	0.067749	0.135498	215.454	0.303955	0.403748	0.514526	0.630798	0.753174	-100.159	-80.1086	-60.0891	-40.0696	-19.9585	0	20.0195	40.0696	60.0586	80.0476	100.098
90.8	-0.0894165	-0.0408936	0.00610352	0.067749	0.135803	215.759	0.303955	0.404358	0.514832	0.631409	0.753174	-100.128	-80.0476	-60.1196	-40.0696	-20.05	0	19.989	40.0085	60.0281	80.0476	100.098
90.9	-0.0881958	-0.039978	0.00640869	0.0674438	0.135803	215.454	0.30365	0.404663	0.514832	0.632324	0.752563	-100.128	-80.0781	-60.0891	-40.1306	-20.0195	0	20.05	40.0391	60.0281	80.0476	100.098
91	-0.0875854	-0.0393677	0.00671387	0.0674438	0.135803	215.454	0.303955	0.404358	0.514221	0.632935	0.752258	-100.128	-80.0171	-60.1196	-40.0696	-20.0195	30.5176	19.989	39.978	60.0281	80.0781	100.037
91.1	-0.0869751	-0.0390625	0.00640869	0.0674438	0.135803	215.454	0.30365	0.404053	0.513611	0.63324	0.751953	-100.159	-80.0781	-59.9976	-40.1001	-20.0195	-30.5176	19.989	39.978	60.0891	80.0476	100.098
91.2	-0.0869751	-0.0393677	0.00610352	0.0671387	0.136108	215.454	0.303955	0.403137	0.513611	0.632935	0.752258	-100.128	-80.0781	-60.0586	-40.0696	-20.0195	-30.5176	20.0195	40.0085	60.0281	80.1086	100.159
91.3	-0.0869751	-0.039978	0.00610352	0.0668335	0.136108	215.149	0.303955	0.402832	0.513611	0.632629	0.752869	-100.159	-80.1086	-60.0891	-40.1001	-20.05	-30.5176	19.989	39.978	60.0586	80.0781	100.128
91.4	-0.0872803	-0.0402832	0.00640869	0.0668335	0.136108	214.844	0.30426	0.402222	0.513611	0.632019	0.753479	-100.128	-80.1086	-60.0891	-40.0696	-20.05	-61.0352	19.989	40.0391	60.0586	80.1086	100.159
91.5	-0.0872803	-0.0402832	0.00640869	0.0671387	0.135498	214.539	0.303955	0.402222	0.513916	0.632324	0.754089	-100.037	-80.1086	-60.1196	-40.1001	-20.0195	0	19.989	39.978	60.0586	80.1086	100.098
91.6	-0.0869751	-0.039978	0.00640869	0.0665283	0.135498	214.539	0.30365	0.402527	0.513916	0.632324	0.754089	-100.159	-80.0781	-60.0891	-39.978	-20.0195	61.0352	20.0806	40.0391	60.0891	80.0781	100.159
91.7	-0.0869751	-0.0396729	0.00671387	0.0662231	0.135193	214.844	0.303345	0.402832	0.513611	0.632935	0.753784	-100.098	-80.1697	-60.1196	-40.0696	-20.0195	30.5176	19.9585	40.0696	60.0891	80.1086	100.037
91.8	-0.0866699	-0.0396729	0.00671387	0.0662231	0.135193	214.844	0.30304	0.403442	0.513611	0.633545	0.753479	-100.159	-80.0781	-60.1196	-40.0696	-19.989	61.0352	19.989	40.0085	60.0891	80.0476	100.128
91.9	-0.0860596	-0.0396729	0.00701904	0.0665283	0.135193	214.844	0.303345	0.404663	0.513611	0.634155	0.753479	-100.128	-80.0476	-60.1501	-40.0696	-20.05	0	19.989	40.0085	60.0586	80.0476	100.128
92	-0.0857544	-0.0396729	0.00701904	0.0668335	0.135193	214.539	0.30365	0.405579	0.513611	0.635071	0.753479	-100.098	-80.0781	-60.0891	-40.0696	-20.0195	-30.5176	19.989	39.978	60.0891	80.0476	100.128
92.1	-0.0860596	-0.0393677	0.00701904	0.0671387	0.135193	213.928	0.30426	0.405579	0.514221	0.636292	0.753479	-100.067	-80.0781	-60.1501	-40.1001	-20.0195	0	19.989	40.0085	59.9976	80.0781	100.128
92.2	-0.0863647	-0.0390625	0.00671387	0.0674438	0.134583	213.623	0.304565	0.405273	0.514526	0.637207	0.753174	-100.128	-80.0781	-60.1196	-40.0696	-20.0195	0	19.9585	39.9475	60.0891	80.0781	100.159
92.3	-0.0863647	-0.0384521	0.00671387	0.0674438	0.134888	213.623	0.304565	0.404968	0.514526	0.637512	0.752869	-100.128	-80.1086	-60.0891	-40.0696	-20.0195	0	20.0195	40.0391	60.0891	80.0781	100.128
92.4	-0.0863647	-0.038147	0.00701904	0.0674438	0.135193	214.233	0.304565	0.404968	0.514526	0.637207	0.752869	-100.189	-80.1086	-60.0891	-40.0391	-19.989	30.5176	19.9585	40.0696	60.0891	80.0781	100.128
92.5	-0.0866699	-0.038147	0.00732422	0.0674438	0.135193	214.539	0.304565	0.405273	0.514221	0.636902	0.752869	-100.159	-80.1086	-60.1196	-40.0696	-19.989	30.5176	19.9585	40.0085	60.0586	80.0476	100.128
92.6	-0.0863647	-0.038147	0.00762939	0.0674438	0.135498	214.539	0.304871	0.405884	0.513916	0.635986	0.753784	-100.159	-80.1392	-60.0891	-40.0391	-19.989	0	19.8975	40.0391	60.1196	80.0476	100.128
92.7	-0.0860596	-0.0384521	0.00793457	0.067749	0.135498	214.539	0.305176	0.406189	0.513916	0.635071	0.7547	-100.128	-80.0781	-60.1196	-40.1001	-20.05	-30.5176	19.9585	39.9475	60.0891	80.1392	100.098
92.8	-0.0854492	-0.0384521	0.00823975	0.0680542	0.135803	214.539	0.305786	0.406494	0.513306	0.63446	0.755615	-100.128	-80.0781	-60.0586	-40.1001	-20.05	0	20.0195	40.0391	60.0891	80.0781	100.128
92.9	-0.085144	-0.0384521	0.00823975	0.0683594	0.136108	214.844	0.306396	0.406494	0.513	0.634155	0.756226	-100.128	-80.0781	-60.0891	-40.1001	-20.0806	0	19.989	40.0391	60.0586	80.1392	100.098
93	-0.0848389	-0.038147	0.00823975	0.0686646	0.136108	214.844	0.306091	0.405884	0.51239	0.634155	0.756531	-100.128	-80.1086	-60.0891	-40.0696	-20.0195	0	20.0195	40.0391	60.0891	80.0781	100.098
93.1	-0.0848389	-0.038147	0.0088501	0.0692749	0.136108	214.539	0.305786	0.405273	0.51178	0.63385	0.756531	-100.128	-80.1392	-60.1196	-40.1001	-20.0806	61.0352	19.989	39.978	60.0891	80.0476	100.189
93.2	-0.0848389	-0.0375366	0.00915527	0.0695801	0.135498	213.928	0.305176	0.404968	0.51178	0.63324	0.756226	-100.159	-80.1697	-60.0891	-40.0391	-19.989	30.5176	20.0195	40.0391	60.0281	80.1086	100.098
93.3	-0.0848389	-0.0372314	0.00946045	0.0695801	0.135193	213.623	0.305176	0.405273	0.512085	0.632629	0.755615	-100.159	-80.1392	-60.0586	-40.0391	-19.989	30.5176	20.0195	40.0391	60.0281	80.1392	100.128
93.4	-0.085144	-0.0372314	0.00976562	0.0692749	0.135193	213.623	0.305176	0.405579	0.512695	0.632324	0.75531	-100.159	-80.0781	-60.1501	-40.1001	-20.0195	30.5176	19.989	40.0696	60.0891	80.0781	100.159
93.5	-0.085144	-0.0369263	0.00946045	0.0689697	0.135498	213.928	0.304871	0.406494	0.513611	0.632629	0.75531	-100.159	-80.1086	-60.1501	-40.1306	-19.9585	30.5176	19.9585	39.978	60.0891	80.0781	100.098
93.6	-0.0848389	-0.0366211	0.00915527	0.0686646	0.135803	213.928	0.30426	0.406494	0.514221	0.632935	0.75531	-100.098	-80.1392	-60.1196	-40.1306	-19.989	30.5176	19.989	39.978	60.1807	80.0476	100.067
93.7	-0.0845337	-0.0363159	0.0088501	0.0686646	0.136108	213.623	0.30365	0.406189	0.514221	0.63324	0.755615	-100.067	-80.1697	-60.0891	-40.0696	-19.989	-30.5176	19.989	39.978	60.1196	80.0781	100.128
93.8	-0.0842285	-0.0360107	0.00854492	0.0686646	0.136414	213.623	0.30304	0.405579	0.514221	0.633545	0.75592	-100.098	-80.1086	-60.0281	-40.1001	-20.0195	-30.5176	19.989	40.0085	60.2112	80.0171	100.128
93.9	-0.0839233	-0.0360107	0.00854492	0.0689697	0.136414	213.928	0.302734	0.405273	0.513611	0.63446	0.755615	-100.189	-80.0781	-60.0891	-40.0696	-19.9585	-61.0352	20.0195	40.0085	60.0891	80.1392	100.159
94	-0.083313	-0.0357056	0.0088501	0.0689697	0.136414	213.623	0.302429	0.404663	0.513	0.635376	0.75531	-100.098	-80.1392	-60.1196	-40.0696	-19.989	30.5176	20.05	40.0391	60.0891	80.1697	100.159
94.1	-0.0823975	-0.0357056	0.00915527	0.0686646	0.136414	213.013	0.302429	0.404053	0.512695	0.635376	0.755005	-100.159	-80.1697	-60.1196	-40.0696	-19.9585	30.5176	20.0195	40.0085	60.0891	80.1392	100.128
94.2	-0.0817871	-0.0357056	0.00946045	0.0680542	0.136719	212.708	0.302734	0.403442	0.512695	0.635376	0.754395	-100.128	-80.1697	-60.1196	-40.1611	-20.0195	-30.5176	19.989	39.978	60.1196	80.1086	100.159
94.3	-0.0814819	-0.0360107	0.00946045	0.0674438	0.136719	212.402	0.30304	0.403137	0.513	0.634766	0.754395	-100.159	-80.2002	-60.1807	-40.1001	-19.989	0	19.989	40.0085	60.0891	80.1392	100.159
94.4	-0.0811768	-0.0360107	0.00946045	0.0668335	0.137024	212.402	0.30304	0.403137	0.513611	0.63446	0.753479	-100.159	-80.0781	-60.1196	-40.1306	-20.05	0	20.0195	39.978	60.0891	80.1086	100.128
94.5	-0.0811768	-0.0363159	0.00976562	0.0671387	0.137329	212.402	0.30304	0.403442	0.514526	0.634155	0.752258	-100.098	-80.0171	-60.0891	-40.0696	-20.05	0	20.0806	39.978	60.0891	80.1392	100.159
94.6	-0.0814819	-0.0360107	0.00976562	0.0674438	0.137329	212.708	0.30304	0.403748	0.515442	0.633545	0.750732	-100.128	-80.1392	-60.0891	-40.0696	-20.0195	61.0352	20.05	40.0391	60.0891	80.1392	100.159
94.7	-0.0817871	-0.0357056	0.0100708	0.067749	0.137024	212.402	0.302734	0.403137	0.515747	0.63324	0.749817	-100.128	-80.1392	-60.0891	-40.1306	-20.05	-30.5176	19.989	40.0085	60.0891	80.1086	100.128
94.8	-0.0817871	-0.0354004	0.0100708	0.0674438	0.137024	212.402	0.302734	0.402832	0.515747	0.632935	0.748901	-100.098	-80.1086	-60.1501	-40.1001	-20.0195	0	20.0195	39.978	60.0891	80.1086	100.159
94.9	-0.0817871	-0.0354004	0.0100708	0.067749	0.136719	212.708	0.302734	0.402527	0.515747	0.632935	0.747986	-100.159	-80.1086	-60.0586	-40.1001	-20.0195	-30.5176	20.05	40.0085	60.0586	80.0781	100.159
95	-0.0811768	-0.0357056	0.00976562	0.0680542	0.136719	213.013	0.30304	0.403137	0.515442	0.63324	0.747375	-100.128	-80.1086	-60.0891	-40.0696	-20.0195	30.5176	19.9585	40.0696	60.0281	80.0781	100.159
95.1	-0.0802612	-0.0354004	0.00946045	0.0686646	0.137024	213.318	0.30304	0.403442	0.515442	0.633545	0.747681	-100.128	-80.0781	-60.1196	-40.0696	-20.0195	0	19.989	40.0391	60.0281	80.1086	100.159
95.2	-0.0793457	-0.0350952	0.00946045	0.0689697	0.137329	213.623	0.30304	0.403748	0.515747	0.634155	0.748291	-100.098	-80.1086	-60.1501	-40.0391	-20.0195	30.5176	19.9585	39.978	60.0586	80.0781	100.128
95.3	-0.0784302	-0.0344849	0.00946045	0.0692749	0.137024	213.623	0.30304	0.403748	0.516052	0.635071	0.748901	-100.128	-80.0476	-60.1807	-40.1611	-20.0195	-30.5176	19.989	40.0085	60.1196	80.1392	100.128
95.4	-0.078125	-0.0344849	0.00946045	0.0692749	0.136719	213.318	0.30304	0.404053	0.516052	0.635681	0.748596	-100.128	-80.0781	-60.0891	-40.0696	-20.0195	-30.5176	19.989	39.978	60.1196	80.0781	100.098
95.5	-0.0775146	-0.0341797	0.00976562	0.0689697	0.136414	213.318	0.30304	0.404968	0.516357	0.636597	0.747986	-100.159	-80.0781	-59.9976	-40.0696	-20.0195	0	19.9585	40.0085	60.0891	80.0781	100.159
95.6	-0.0775146	-0.0341797	0.0100708	0.0689697	0.136414	213.623	0.30304	0.405884	0.516357	0.636902	0.747375	-100.128	-80.0476	-60.0586	-40.0391	-19.989	-30.5176	19.989	40.0696	60.1196	80.0781	100.189
95.7	-0.0778198	-0.0341797	0.010376	0.0686646	0.137024	213.623	0.30365	0.406494	0.516357	0.636902	0.74707	-100.128	-80.1086	-60.0891	-40.0391	-20.0195	0	20.05	40.0085	60.0586	80.0781	100.189
95.8	-0.0778198	-0.0341797	0.010376	0.0689697	0.137329	213.623	0.304565	0.406799	0.516357	0.636597	0.74707	-100.159	-80.1086	-60.1196	-40.0696	-19.9585	0	19.989	40.0391	60.0891	80.0781	100.098
95.9	-0.0778198	-0.0344849	0.0100708	0.0689697	0.137329	213.013	0.305176	0.406494	0.516968	0.636292	0.74707	-100.128	-80.0781	-60.1196	-40.0696	-19.989	0	19.989	40.0696	60.0891	80.0781	100.098
96	-0.0775146	-0.0344849	0.0100708	0.0692749	0.137329	212.402	0.305481	0.405884	0.517273	0.635986	0.74707	-100.159	-80.1086	-60.0281	-40.0696	-19.989	-30.5176	19.928	39.978	60.0891	80.0171	100.098
96.1	-0.0778198	-0.0341797	0.00976562	0.0689697	0.136719	211.792	0.305176	0.405273	0.517578	0.636292	0.746765	-100.037	-80.0476	-60.0891	-40.0696	-20.0195	-61.0352	19.928	40.0391	60.0891	80.0476	100.128
96.2	-0.0778198	-0.0335693	0.0100708	0.0686646	0.136414	211.487	0.304565	0.404968	0.517578	0.636292	0.746765	-100.128	-80.0781	-60.0891	-40.0696	-20.0195	-30.5176	19.9585	40.0391	60.0281	80.0171	100.098
96.3	-0.078125	-0.032959	0.0106812	0.0686646	0.136108	211.487	0.30365	0.405273	0.517578	0.636292	0.746765	-100.098	-80.0781	-60.0586	-40.0696	-20.05	30.5176	20.0195	40.0696	60.0891	80.0171	100.098
96.4	-0.078125	-0.0326538	0.0109863	0.0689697	0.136108	211.182	0.30304	0.405579	0.517578	0.636292	0.74646	-100.098	-80.0781	-60.0586	-40.1001	-20.1111	0	20.0195	40.0696	60.0281	80.1392	100.159
96.5	-0.078125	-0.0326538	0.0112915	0.0689697	0.136108	211.182	0.30304	0.405884	0.518188	0.635986	0.746155	-100.098	-80.1086	-60.0586	-40.0696	-19.989	0	20.05	40.0391	60.0891	80.1086	100.159
96.6	-0.0778198	-0.0326538	0.0115967	0.0689697	0.136414	211.487	0.30304	0.406189	0.518494	0.635681	0.746155	-100.159	-80.1392	-60.0891	-39.978	-20.05	-30.5176	19.989	39.978	59.9976	80.0781	100.159
96.7	-0.0778198	-0.0332642	0.0115967	0.0692749	0.136414	211.792	0.303345	0.405884	0.518799	0.635681	0.745544	-100.159	-80.0781	-60.0891	-40.0696	-19.989	0	20.0195	40.0085	60.0586	80.1086	100.098
96.8	-0.0778198	-0.0341797	0.0115967	0.0695801	0.136108	212.402	0.303345	0.405273	0.518799	0.635681	0.744934	-100.128	-80.1392	-60.0586	-40.0391	-19.9585	-61.0352	20.0806	40.0391	60.1501	80.0781	100.098
96.9	-0.0775146	-0.0344849	0.0112915	0.0698853	0.135498	212.097	0.303345	0.404968	0.518494	0.635681	0.744324	-100.098	-80.0781	-60.0891	-40.0696	-20.0195	0	19.989	40.0085	60.1196	80.0171	100.098
97	-0.0762939	-0.0341797	0.0115967	0.0701904	0.135498	211.792	0.302734	0.404663	0.518494	0.635986	0.744019	-100.189	-80.0476	-60.0891	-40.0696	-19.989	-30.5176	19.9585	40.0391	60.1196	80.0476	100.128
97.1	-0.0753784	-0.0335693	0.0119019	0.0708008	0.136108	212.097	0.302429	0.404358	0.518188	0.636292	0.744019	-100.098	-80.0781	-60.0891	-40.0391	-19.989	30.5176	20.0195	40.0391	60.0891	80.0781	100.128
97.2	-0.0747681	-0.032959	0.012207	0.071106	0.137024	212.708	0.302734	0.404968	0.518188	0.636902	0.744934	-100.067	-80.1392	-60.0281	-40.0391	-20.0195	30.5176	20.0195	40.0696	60.0891	80.0781	100.159
97.3	-0.0747681	-0.0326538	0.0115967	0.0714111	0.137634	213.013	0.303345	0.405884	0.518799	0.638123	0.746155	-100.128	-80.2002	-60.0891	-40.0085	-20.05	-30.5176	20.0195	39.978	60.0586	80.0781	100.159
97.4	-0.0750732	-0.032959	0.0112915	0.0714111	0.137634	213.013	0.303955	0.406494	0.519104	0.639343	0.747681	-100.098	-80.1392	-60.0586	-40.1001	-19.989	0	19.989	40.0391	60.0586	80.1086	100.098
97.5	-0.0750732	-0.0332642	0.0109863	0.0708008	0.137634	213.013	0.304871	0.406494	0.518799	0.639954	0.749207	-100.098	-80.1392	-60.0891	-40.0696	-19.989	30.5176	20.0195	40.1001	60.0586	80.1697	100.128
97.6	-0.0753784	-0.0335693	0.0112915	0.0701904	0.137329	213.013	0.305481	0.406189	0.518799	0.640259	0.750732	-100.128	-80.1392	-60.0891	-40.0391	-20.0195	0	19.989	40.0085	60.0891	80.0781	100.098
97.7	-0.0753784	-0.0332642	0.0112915	0.0701904	0.137024	213.013	0.305786	0.405273	0.518799	0.640259	0.751953	-100.098	-80.0476	-60.1501	-40.0696	-19.9585	30.5176	19.9585	40.0391	60.0891	80.0476	100.006
97.8	-0.0750732	-0.032959	0.0109863	0.0698853	0.137024	213.013	0.306091	0.404358	0.519409	0.639343	0.752258	-100.098	-80.1086	-60.0586	-40.0696	-20.0195	-30.5176	19.989	40.0085	60.0891	80.0781	100.098
97.9	-0.0747681	-0.0323486	0.0112915	0.0701904	0.137024	213.013	0.306396	0.404053	0.52002	0.639038	0.751648	-100.098	-80.1086	-60.1196	-40.0696	-20.05	-30.5176	19.989	40.0391	60.0281	80.0781	100.128
98	-0.0744629	-0.0320435	0.012207	0.0704956	0.136719	213.013	0.306091	0.404053	0.520325	0.638733	0.751038	-100.128	-80.0781	-60.0891	-40.0696	-20.0195	-30.5176	19.989	40.0391	60.0586	80.0476	100.098
98.1	-0.0738525	-0.0311279	0.0128174	0.0704956	0.136719	212.708	0.305481	0.404663	0.52002	0.639038	0.750732	-100.159	-80.1392	-60.0891	-40.0696	-20.0195	0	20.0195	40.0085	59.9976	80.0781	100.159
98.2	-0.0735474	-0.0305176	0.0128174	0.0704956	0.136719	212.708	0.305176	0.405273	0.519409	0.639038	0.750427	-100.128	-80.1392	-60.0891	-40.0696	-20.0195	-30.5176	20.1111	40.0085	60.0281	80.0781	100.159
98.3	-0.072937	-0.0302124	0.0119019	0.0701904	0.136719	212.402	0.305481	0.406189	0.519104	0.638733	0.750732	-100.128	-80.1697	-60.1196	-40.0696	-20.05	-61.0352	20.0195	40.0391	60.0891	80.1697	100.098
98.4	-0.072937	-0.0305176	0.0109863	0.0698853	0.136719	211.792	0.305176	0.406494	0.519104	0.638123	0.751038	-100.128	-80.1086	-60.0891	-39.978	-20.0195	-30.5176	19.989	40.0696	60.0891	80.1086	100.128
98.5	-0.0735474	-0.0311279	0.0106812	0.0698853	0.137024	211.487	0.304871	0.406799	0.518799	0.638123	0.751648	-100.128	-80.0781	-60.1196	-40.0391	-20.0195	-30.5176	19.9585	40.0391	60.1501	80.0781	100.067
98.6	-0.0741577	-0.0314331	0.0109863	0.0698853	0.137329	211.487	0.30426	0.406494	0.518799	0.638123	0.752563	-100.098	-80.0781	-60.0281	-40.0696	-20.0195	0	19.9585	39.978	60.0586	80.0476	100.098
98.7	-0.0747681	-0.0311279	0.0119019	0.0701904	0.137024	211.487	0.303955	0.406494	0.518494	0.638123	0.752869	-100.159	-80.0781	-60.0586	-40.0696	-19.928	0	19.989	40.0391	60.0891	80.0476	100.159
98.8	-0.0747681	-0.0308228	0.0125122	0.0704956	0.136719	211.487	0.30365	0.406189	0.518188	0.637817	0.753479	-100.128	-80.1392	-60.0586	-40.1001	-20.0195	0	19.9585	40.0085	60.0586	79.9866	100.159
98.9	-0.0747681	-0.0308228	0.0128174	0.071106	0.136719	211.792	0.30365	0.405579	0.518188	0.637512	0.754089	-100.128	-80.0781	-60.0281	-40.0696	-20.0195	0	19.989	40.0085	60.0891	80.0781	100.128
99	-0.0741577	-0.0308228	0.0128174	0.0714111	0.136414	211.792	0.303345	0.405273	0.518494	0.637207	0.7547	-100.128	-80.0781	-60.0586	-40.0696	-19.989	30.5176	19.989	40.0696	60.0891	80.0781	100.128
99.1	-0.0738525	-0.0311279	0.0128174	0.0714111	0.136108	211.487	0.302734	0.405884	0.518494	0.636902	0.755005	-100.098	-80.1086	-60.0586	-40.0696	-19.989	0	19.989	40.0085	60.0281	80.0476	100.067
99.2	-0.0738525	-0.0317383	0.0125122	0.071106	0.136108	211.182	0.302734	0.406494	0.518799	0.636902	0.755005	-100.159	-80.0476	-60.0891	-40.0085	-19.9585	30.5176	19.989	40.0085	60.0281	80.0781	100.128
99.3	-0.0741577	-0.0317383	0.0125122	0.071106	0.135803	210.571	0.302124	0.407104	0.519104	0.636902	0.755005	-100.128	-80.0781	-60.1196	-40.0696	-20.0195	30.5176	19.989	40.1001	60.0586	79.9866	100.067
99.4	-0.0744629	-0.0320435	0.0125122	0.0708008	0.135803	209.961	0.302124	0.40741	0.519104	0.637207	0.7547	-100.128	-80.0781	-60.0891	-40.0391	-20.0195	-30.5176	19.989	39.978	60.0281	80.0476	100.128
99.5	-0.0741577	-0.0320435	0.0125122	0.0701904	0.135803	209.045	0.302124	0.407104	0.518799	0.637207	0.754395	-100.189	-80.0476	-60.0891	-40.0085	-20.0195	0	19.9585	40.0696	60.0586	80.0171	100.067
99.6	-0.0738525	-0.0317383	0.012207	0.0698853	0.135803	208.74	0.302429	0.407104	0.518799	0.637512	0.754395	-100.159	-80.1086	-60.0891	-40.0696	-20.05	0	19.989	40.0085	60.1196	80.0476	100.159
99.7	-0.0732422	-0.0314331	0.0125122	0.0695801	0.135803	209.045	0.302734	0.406799	0.519104	0.638428	0.754395	-100.098	-80.0781	-60.0281	-39.978	-19.989	0	19.989	40.0391	60.0891	80.0476	100.098
99.8	-0.072937	-0.0314331	0.012207	0.0698853	0.136108	209.961	0.302734	0.407104	0.519104	0.639648	0.754395	-100.159	-80.1392	-59.9976	-40.0696	-19.928	30.5176	19.9585	40.0085	60.0586	80.0171	100.098
99.9	-0.0726318	-0.0311279	0.0119019	0.0704956	0.136414	210.571	0.302734	0.40741	0.519714	0.640564	0.753479	-100.128	-80.1086	-60.0891	-39.978	-19.989	30.5176	20.0195	40.0391	60.0586	80.0476	100.128
100	-0.0726318	-0.0308228	0.0112915	0.0708008	0.136414	210.571	0.302734	0.40741	0.52002	0.641174	0.751953	-100.159	-80.0781	-60.0281	-40.0085	-19.928	30.5176	19.989	40.0696	60.0891	80.0781	100.098
100.1	-0.0726318	-0.0305176	0.0115967	0.0704956	0.136719	210.571	0.302734	0.407715	0.52002	0.641174	0.750122	-100.128	-80.0781	-60.0586	-39.978	-19.989	30.5176	19.989	40.0391	60.0891	80.0171	100.098
100.2	-0.0723267	-0.0308228	0.012207	0.0698853	0.136414	210.571	0.30304	0.407715	0.519104	0.640869	0.748901	-100.159	-80.0781	-60.0586	-40.0391	-20.0195	-30.5176	19.928	40.0085	60.0891	80.0171	100.037
100.3	-0.0720215	-0.0308228	0.0128174	0.0692749	0.136414	210.571	0.303345	0.407104	0.518799	0.640564	0.747986	-100.128	-80.0171	-60.0891	-40.0085	-19.989	0	19.9585	40.0391	60.0891	80.0476	100.098
100.4	-0.0714111	-0.0305176	0.0134277	0.0692749	0.136414	210.876	0.303345	0.406494	0.519409	0.640259	0.747681	-100.159	-80.1086	-60.0586	-39.978	-19.989	30.5176	19.989	40.1001	60.0891	80.0171	100.098
100.5	-0.071106	-0.0302124	0.0140381	0.0695801	0.137024	211.182	0.303345	0.406189	0.52002	0.639954	0.748291	-100.098	-80.0781	-59.9976	-40.0085	-20.0195	30.5176	20.05	40.0391	60.0586	80.0781	100.098
100.6	-0.0708008	-0.0299072	0.0143433	0.0698853	0.137024	211.792	0.303345	0.406189	0.52063	0.639648	0.749207	-100.128	-80.0781	-60.0281	-40.0696	-19.989	30.5176	19.989	40.0696	60.0586	80.0171	100.098
100.7	-0.0708008	-0.0302124	0.0140381	0.0701904	0.137024	212.402	0.303345	0.406189	0.520935	0.639954	0.750427	-100.098	-80.0781	-60.0586	-40.0391	-20.0195	0	20.0195	40.0696	60.0281	80.0476	100.098
100.8	-0.071106	-0.0302124	0.0134277	0.0701904	0.137024	212.402	0.303345	0.406189	0.520935	0.640564	0.751953	-100.098	-80.0476	-60.0586	-40.0391	-20.0195	61.0352	19.9585	40.0696	60.0281	80.0476	100.067
100.9	-0.0717163	-0.0299072	0.0131226	0.0701904	0.137024	212.402	0.30365	0.406189	0.520935	0.640869	0.753174	-100.098	-80.0781	-60.0586	-40.0085	-20.0195	61.0352	19.989	40.0696	60.0281	80.0476	100.128
101	-0.0720215	-0.0302124	0.0131226	0.0704956	0.136719	212.402	0.303955	0.406189	0.520935	0.641174	0.754089	-100.159	-80.1086	-60.0586	-40.0391	-20.0195	30.5176	19.9585	40.0391	60.0891	79.9866	100.037
101.1	-0.0720215	-0.0305176	0.0131226	0.0708008	0.136414	212.097	0.303955	0.406494	0.520935	0.641174	0.75531	-100.098	-80.0781	-60.0891	-40.0085	-19.989	-30.5176	19.9585	40.0391	60.0281	80.0171	100.037
101.2	-0.0720215	-0.0305176	0.0134277	0.0714111	0.136414	212.097	0.303345	0.407104	0.520935	0.641174	0.756531	-100.159	-80.0781	-60.0586	-40.0391	-20.0195	-30.5176	20.0195	40.0391	60.0586	80.0476	100.128
101.3	-0.0717163	-0.0302124	0.0137329	0.0714111	0.136414	211.792	0.30304	0.40741	0.520935	0.641174	0.757446	-100.128	-80.0171	-60.0281	-40.0391	-19.989	-30.5176	20.0195	39.978	60.1196	79.9866	100.098
101.4	-0.0714111	-0.0299072	0.0140381	0.0714111	0.136719	211.182	0.302429	0.407715	0.52063	0.641785	0.757751	-100.067	-80.1086	-59.9976	-40.1001	-19.989	61.0352	19.989	40.0696	60.0281	80.0476	100.098
101.5	-0.0708008	-0.0292969	0.0140381	0.0714111	0.136108	210.876	0.301819	0.408325	0.520325	0.643005	0.757446	-100.067	-80.0781	-60.0281	-40.0391	-19.989	0	20.0195	40.0391	60.0586	80.0171	100.098
101.6	-0.0701904	-0.0292969	0.0140381	0.0714111	0.135803	211.182	0.301514	0.40863	0.520325	0.643921	0.756836	-100.098	-80.1392	-60.0891	-40.0391	-20.0195	-61.0352	20.0195	40.0696	60.0281	80.0781	100.098
101.7	-0.0695801	-0.0296021	0.0140381	0.0714111	0.135803	211.487	0.301208	0.408936	0.52002	0.644531	0.75592	-100.098	-80.1086	-60.0586	-40.0085	-20.0195	-30.5176	19.989	40.0085	60.0281	80.0476	100.098
101.8	-0.0692749	-0.0296021	0.0137329	0.0714111	0.136108	211.792	0.301819	0.409546	0.519714	0.644836	0.755615	-100.098	-80.1086	-60.0891	-40.0391	-20.05	-30.5176	20.0195	40.0391	60.0281	80.0476	100.098
101.9	-0.0692749	-0.0296021	0.0134277	0.071106	0.136414	212.097	0.302429	0.409851	0.519714	0.644226	0.75531	-100.128	-80.0476	-60.0891	-40.0085	-20.0195	30.5176	20.05	40.0085	59.9976	80.0781	100.037
102	-0.0698853	-0.0296021	0.0131226	0.071106	0.136719	211.792	0.302734	0.409851	0.519409	0.643616	0.755005	-100.128	-80.0781	-60.0281	-39.978	-19.989	-30.5176	19.9585	40.0391	60.0281	80.0476	100.067
102.1	-0.0701904	-0.0296021	0.0128174	0.071106	0.137024	211.487	0.30304	0.410156	0.518799	0.643005	0.755005	-100.159	-80.1086	-60.0281	-40.0391	-20.05	-61.0352	19.9585	39.978	60.0281	80.0171	100.098
102.2	-0.0704956	-0.0296021	0.0131226	0.0714111	0.136719	211.487	0.30304	0.410156	0.518188	0.6427	0.755005	-100.098	-80.0781	-60.0281	-40.0696	-20.0195	0	19.9585	40.0391	60.0281	80.0171	100.098
102.3	-0.0704956	-0.0296021	0.0134277	0.0714111	0.137024	211.487	0.302429	0.410156	0.517883	0.643005	0.755005	-100.098	-80.0781	-60.0281	-39.9475	-19.989	0	19.9585	39.978	60.0586	80.0476	100.098
102.4	-0.0695801	-0.0292969	0.0140381	0.071106	0.137024	211.792	0.301514	0.410461	0.517883	0.643616	0.755005	-100.128	-80.0781	-60.0586	-40.0085	-19.989	30.5176	19.989	40.0696	60.0891	80.0171	100.128
102.5	-0.0689697	-0.0289917	0.0143433	0.0704956	0.136719	211.792	0.300903	0.410461	0.518188	0.644531	0.75531	-100.128	-80.1086	-60.0586	-39.978	-20.0195	0	19.989	40.0085	60.0281	80.1086	100.128
102.6	-0.0686646	-0.0286865	0.0146484	0.0701904	0.136414	211.792	0.300598	0.410156	0.518799	0.645447	0.75531	-100.128	-80.1392	-60.0586	-40.0391	-20.05	-30.5176	19.9585	40.0085	59.9976	80.0476	100.098
102.7	-0.0689697	-0.0286865	0.0143433	0.0701904	0.136719	211.792	0.300293	0.409851	0.519714	0.645752	0.755005	-100.128	-80.0781	-60.0586	-40.1001	-20.0195	-30.5176	19.989	40.0391	60.0281	80.0171	100.037
102.8	-0.0692749	-0.0283813	0.0140381	0.0701904	0.137024	212.097	0.299988	0.409546	0.520325	0.644836	0.754089	-100.159	-80.0171	-60.0281	-40.0391	-20.0195	0	19.989	40.0391	60.0586	80.0171	100.037
102.9	-0.0698853	-0.0286865	0.0137329	0.0704956	0.137634	212.097	0.299988	0.409241	0.52063	0.643921	0.753174	-100.159	-80.0476	-60.0281	-40.0391	-20.05	30.5176	19.989	40.0085	60.0281	79.9866	100.067
103	-0.0701904	-0.0286865	0.0134277	0.0708008	0.137939	212.708	0.300293	0.409241	0.520935	0.643311	0.751953	-100.128	-80.0476	-59.9976	-40.0085	-19.989	-30.5176	19.989	40.0391	60.0281	80.1086	100.159
103.1	-0.0698853	-0.0289917	0.0131226	0.071106	0.138245	213.013	0.300903	0.40863	0.52124	0.643311	0.750732	-100.098	-80.0781	-59.9976	-40.0085	-19.9585	0	19.9585	40.0391	60.0586	80.0171	100.128
103.2	-0.0698853	-0.0289917	0.0131226	0.071106	0.137634	213.318	0.301208	0.408325	0.521851	0.643311	0.749512	-100.098	-80.0781	-59.967	-39.978	-20.0195	0	19.989	40.0391	60.0281	80.0781	100.067
103.3	-0.0695801	-0.0289917	0.0134277	0.071106	0.136414	213.013	0.301514	0.40802	0.522156	0.643921	0.748291	-100.159	-80.0476	-59.9976	-40.0085	-20.05	30.5176	20.0195	40.0696	59.967	80.0476	100.037
103.4	-0.0695801	-0.0289917	0.0137329	0.071106	0.135193	213.318	0.301819	0.40802	0.522156	0.644226	0.74707	-100.159	-80.0781	-59.9976	-40.0085	-20.0195	61.0352	19.989	40.0696	60.0281	80.0781	100.098
103.5	-0.0692749	-0.0289917	0.0137329	0.0717163	0.134583	213.318	0.301819	0.408325	0.522461	0.644531	0.746155	-100.189	-80.0781	-60.0586	-39.978	-20.05	-61.0352	19.928	40.0696	60.0586	80.0781	100.037
103.6	-0.0689697	-0.0289917	0.0140381	0.0720215	0.135193	213.318	0.301208	0.40863	0.522461	0.644836	0.745239	-100.159	-80.0781	-60.0281	-40.0085	-20.0195	0	19.9585	40.0696	60.0281	80.0476	100.037
103.7	-0.0686646	-0.0286865	0.0143433	0.0720215	0.136414	212.708	0.300598	0.409241	0.522461	0.644531	0.745239	-100.128	-80.0781	-60.0586	-39.978	-19.989	30.5176	20.0195	40.0391	60.0586	80.0476	100.006
103.8	-0.0683594	-0.0283813	0.0143433	0.0714111	0.137634	211.792	0.300293	0.409241	0.522766	0.644836	0.74585	-100.128	-80.1392	-59.9976	-40.0391	-20.05	30.5176	19.9585	40.0391	60.0891	80.0476	100.098
103.9	-0.0686646	-0.0280762	0.0140381	0.0708008	0.138245	211.182	0.299683	0.408936	0.523071	0.644531	0.74646	-100.189	-80.0476	-60.0281	-40.0085	-20.0195	61.0352	20.0195	40.0391	60.0586	80.0171	100.098
104	-0.0683594	-0.0280762	0.0140381	0.0704956	0.13855	211.182	0.299683	0.40802	0.522766	0.643921	0.746765	-100.159	-80.0476	-60.0891	-39.978	-19.989	0	19.9585	40.1001	60.0891	80.0476	100.067
104.1	-0.0680542	-0.027771	0.0140381	0.0704956	0.13855	211.487	0.299683	0.407715	0.522156	0.643005	0.74707	-100.067	-80.1392	-60.0586	-40.0391	-19.989	30.5176	19.989	40.1001	60.0281	80.0476	100.098
104.2	-0.067749	-0.0280762	0.0140381	0.0708008	0.138245	211.792	0.299988	0.407715	0.521545	0.642395	0.74707	-100.128	-80.0476	-60.0281	-40.0085	-19.989	0	20.0195	40.0696	60.0281	80.0476	100.067
104.3	-0.067749	-0.0280762	0.0140381	0.071106	0.137634	212.097	0.300598	0.40802	0.520935	0.64209	0.747375	-100.128	-80.0781	-60.0586	-40.0085	-20.0195	0	19.9585	40.0696	60.0281	80.0781	100.098
104.4	-0.0674438	-0.0280762	0.0137329	0.071106	0.137024	212.097	0.301208	0.408325	0.520325	0.641785	0.747681	-100.159	-80.0476	-60.0891	-40.0391	-20.0195	-30.5176	19.9585	39.978	60.0281	80.0171	100.037
104.5	-0.0674438	-0.0280762	0.0134277	0.071106	0.136719	211.792	0.301514	0.408325	0.520325	0.641174	0.747375	-100.159	-80.0171	-60.1196	-40.0391	-20.0195	30.5176	19.9585	40.0391	60.0891	80.0476	100.067
104.6	-0.067749	-0.027771	0.0134277	0.0708008	0.137024	211.182	0.301514	0.407715	0.52063	0.640869	0.74646	-100.159	-80.1086	-60.0891	-40.0391	-20.0195	30.5176	19.9585	39.978	60.0891	80.0171	99.9756
104.7	-0.067749	-0.0280762	0.0137329	0.0708008	0.137329	210.266	0.301208	0.40741	0.52063	0.640869	0.745544	-100.128	-80.0476	-59.9976	-40.0696	-20.05	30.5176	19.989	40.0085	60.0586	80.0476	100.098
104.8	-0.0674438	-0.0280762	0.0146484	0.0714111	0.137939	209.961	0.300903	0.406799	0.52063	0.640259	0.744934	-100.067	-80.1392	-60.0281	-40.0085	-19.989	30.5176	20.05	39.978	60.0281	80.0171	100.159
104.9	-0.0668335	-0.0280762	0.0152588	0.0717163	0.138245	209.656	0.300903	0.406494	0.52063	0.639343	0.744629	-100.159	-80.1392	-60.0281	-40.0696	-20.0195	30.5176	19.989	40.0391	60.0586	80.1392	100.098
105	-0.065918	-0.0271606	0.015564	0.0723267	0.138855	209.961	0.300903	0.406189	0.52063	0.638428	0.743713	-100.128	-80.1392	-60.0891	-40.0391	-20.05	0	20.0195	40.1001	60.0281	80.1086	100.128
105.1	-0.0653076	-0.0268555	0.0149536	0.0726318	0.139465	210.876	0.300903	0.406189	0.520935	0.637817	0.743103	-100.159	-80.0781	-60.0891	-40.0391	-20.0195	30.5176	19.989	40.0391	59.9976	80.0781	100.098
105.2	-0.0656128	-0.0268555	0.0137329	0.0720215	0.13916	211.487	0.301514	0.407104	0.521545	0.637512	0.742798	-100.128	-80.0476	-60.1196	-40.0391	-20.0195	0	20.0195	40.0391	60.0281	80.0476	100.037
105.3	-0.065918	-0.0268555	0.0131226	0.0717163	0.13855	211.487	0.301819	0.40741	0.522461	0.638123	0.743103	-100.128	-80.0171	-60.0891	-40.0391	-20.0195	0	20.0195	40.0085	60.0586	80.0781	100.006
105.4	-0.0662231	-0.0271606	0.0131226	0.071106	0.137634	210.876	0.301819	0.40741	0.523071	0.638428	0.743408	-100.128	-80.1086	-60.0891	-40.0085	-20.0195	30.5176	19.9585	40.0085	60.0586	80.0781	100.098
105.5	-0.065918	-0.0274658	0.0140381	0.0708008	0.137329	210.876	0.301819	0.407104	0.523376	0.638428	0.743713	-100.128	-80.0781	-60.0586	-40.1001	-19.989	-30.5176	19.9585	40.0391	60.0891	80.0476	100.159
105.6	-0.065918	-0.0283813	0.0149536	0.0704956	0.137024	211.487	0.302124	0.406799	0.523987	0.638123	0.744019	-100.037	-80.0781	-60.0281	-40.0696	-20.0195	-30.5176	19.989	40.0085	59.967	80.1086	100.128
105.7	-0.065918	-0.0289917	0.015564	0.0704956	0.136719	212.402	0.302124	0.407104	0.523987	0.637512	0.744629	-100.159	-80.1392	-60.0586	-40.1001	-20.0806	0	20.0195	39.978	60.0281	80.0781	100.128
105.8	-0.065918	-0.0289917	0.0158691	0.071106	0.136414	213.013	0.301819	0.407715	0.523376	0.636902	0.745544	-100.128	-80.1392	-60.0281	-40.0696	-20.05	0	19.989	40.0391	60.0586	80.1086	100.128
105.9	-0.065918	-0.0280762	0.0158691	0.0717163	0.136719	213.318	0.301514	0.408325	0.522766	0.636292	0.74646	-100.189	-80.0476	-60.0891	-40.0391	-19.9585	-30.5176	19.989	40.0085	60.0891	80.0171	100.098
106	-0.065918	-0.027771	0.015564	0.0720215	0.137024	213.013	0.300903	0.408936	0.522461	0.635681	0.746765	-100.128	-80.0171	-60.0891	-40.0085	-20.05	0	19.989	40.0391	60.0281	80.0476	100.037
106.1	-0.0665283	-0.027771	0.0152588	0.0726318	0.137329	212.708	0.300598	0.409241	0.522156	0.635376	0.74707	-100.098	-80.0476	-60.0891	-39.978	-20.05	0	20.0195	40.0085	60.0586	80.0171	100.067
106.2	-0.0668335	-0.027771	0.0149536	0.072937	0.137634	212.402	0.300598	0.409851	0.521851	0.635681	0.74707	-100.159	-80.0476	-60.0891	-40.0391	-20.0195	0	19.989	40.0391	60.0891	79.9866	100.098
106.3	-0.0668335	-0.027771	0.0149536	0.072937	0.137939	212.402	0.300293	0.410156	0.521545	0.635986	0.746765	-100.159	-80.0781	-60.0281	-40.0391	-19.989	-30.5176	20.0195	40.1001	60.0891	80.0476	100.128
106.4	-0.0671387	-0.027771	0.0146484	0.072937	0.137939	212.708	0.299988	0.410461	0.521851	0.635681	0.74646	-100.159	-80.1086	-60.0586	-40.0085	-19.989	30.5176	20.0195	39.978	60.0281	80.1086	100.128
106.5	-0.0671387	-0.027771	0.0146484	0.072937	0.137939	213.013	0.299988	0.410156	0.522766	0.635376	0.74585	-100.159	-80.1392	-60.0586	-40.1001	-19.989	30.5176	19.989	40.0391	60.0586	80.0781	100.128
106.6	-0.0674438	-0.0274658	0.0146484	0.0732422	0.137634	212.708	0.299988	0.409851	0.523682	0.635376	0.745239	-100.067	-80.1086	-60.0586	-40.0391	-20.05	-30.5176	20.0195	40.0391	60.0281	80.0781	100.067
106.7	-0.0674438	-0.0271606	0.0149536	0.0732422	0.137634	211.792	0.299988	0.409546	0.524292	0.635376	0.745239	-100.128	-80.0476	-60.1501	-40.0696	-20.05	-30.5176	19.989	40.0391	60.0586	80.1392	100.037
106.8	-0.0668335	-0.0271606	0.015564	0.072937	0.137329	211.182	0.299988	0.408936	0.524292	0.635376	0.745544	-100.159	-80.0476	-60.0891	-40.1001	-20.0195	-30.5176	19.928	40.0696	60.1196	80.0781	100.098
106.9	-0.0662231	-0.0274658	0.0161743	0.0732422	0.137329	210.876	0.299988	0.40863	0.524597	0.635681	0.74585	-100.189	-80.0781	-60.0281	-40.0085	-19.989	0	19.9585	40.0391	60.0281	80.0171	100.098
107	-0.065918	-0.0274658	0.0164795	0.0735474	0.137634	211.182	0.299683	0.40863	0.524902	0.635986	0.746155	-100.159	-80.0171	-60.0586	-39.9475	-20.0195	0	20.0195	40.0391	60.0586	80.0476	100.067
107.1	-0.0656128	-0.027771	0.0161743	0.0732422	0.137939	211.487	0.299683	0.408936	0.525208	0.636292	0.746765	-100.189	-80.0781	-59.9976	-40.0391	-19.989	0	19.989	40.0391	60.0586	80.0476	100.098
107.2	-0.0653076	-0.027771	0.0158691	0.0723267	0.137939	211.792	0.299683	0.409851	0.525208	0.636597	0.747375	-100.128	-80.1392	-60.0891	-40.0391	-20.0806	-30.5176	20.0195	39.9475	60.0891	80.0171	100.098
107.3	-0.0653076	-0.0280762	0.0152588	0.0723267	0.137939	211.792	0.299988	0.410767	0.524902	0.637207	0.747375	-100.128	-80.1086	-60.0281	-40.0696	-20.0195	0	19.9585	40.0696	60.0586	80.0781	100.098
107.4	-0.0653076	-0.027771	0.0149536	0.0723267	0.137329	212.097	0.300598	0.411682	0.524902	0.637817	0.746765	-100.098	-80.0781	-60.0586	-40.0696	-20.0195	-30.5176	20.0195	40.1306	60.0586	80.0781	100.098
107.5	-0.0653076	-0.0274658	0.0149536	0.0726318	0.136719	212.402	0.300903	0.412292	0.525208	0.639038	0.746765	-100.128	-80.0781	-60.0586	-40.0391	-20.05	0	20.0195	40.0391	60.0891	80.1697	100.098
107.6	-0.0656128	-0.0268555	0.0152588	0.072937	0.136719	213.013	0.301208	0.412598	0.525513	0.640259	0.746765	-100.159	-80.0476	-60.0586	-40.0696	-20.0195	-30.5176	19.989	40.0696	60.0891	80.0781	100.098
107.7	-0.0656128	-0.0262451	0.015564	0.072937	0.137024	213.013	0.301208	0.412598	0.525208	0.641479	0.74707	-100.128	-80.0476	-60.0891	-40.1001	-20.1111	-30.5176	19.989	40.0391	60.0586	80.0781	100.098
107.8	-0.0656128	-0.0259399	0.0161743	0.0726318	0.137634	213.318	0.301514	0.411987	0.525208	0.64209	0.74707	-100.159	-80.0476	-60.0891	-40.0391	-20.0195	-30.5176	20.0195	40.0391	60.0281	80.0171	100.037
107.9	-0.0653076	-0.0256348	0.0158691	0.0726318	0.137939	213.318	0.302124	0.411072	0.524902	0.64209	0.747375	-100.128	-80.1086	-60.0891	-40.0391	-20.05	30.5176	20.0195	40.0085	60.0586	80.0476	100.098
108	-0.0653076	-0.0259399	0.0158691	0.0726318	0.138245	213.318	0.302124	0.410767	0.524902	0.641785	0.74707	-100.159	-80.0781	-60.1196	-40.0696	-20.0806	-30.5176	20.0195	39.978	60.0891	80.0476	100.098
108.1	-0.0656128	-0.0259399	0.0158691	0.0726318	0.138245	213.318	0.301819	0.410767	0.524597	0.641174	0.74707	-100.037	-80.0476	-60.0586	-40.1001	-19.989	0	19.9585	40.0085	60.0891	80.0476	100.098
108.2	-0.0656128	-0.0262451	0.0152588	0.0726318	0.138855	213.013	0.301208	0.410767	0.524902	0.641174	0.747375	-100.159	-80.1086	-60.0891	-40.1001	-20.1111	-30.5176	20.0195	39.978	60.0891	80.1086	100.098
108.3	-0.0656128	-0.0265503	0.0149536	0.0723267	0.13916	213.318	0.300598	0.410767	0.525208	0.640869	0.747986	-100.098	-80.1086	-60.0891	-40.1001	-20.0195	0	20.0806	40.0085	60.0586	80.1086	100.128
108.4	-0.0653076	-0.0268555	0.0152588	0.0726318	0.13916	213.623	0.300903	0.410156	0.525513	0.640869	0.748901	-100.159	-80.0781	-60.2112	-40.0391	-20.05	-61.0352	20.05	40.0696	60.0281	80.0781	100.098
108.5	-0.0646973	-0.0271606	0.0158691	0.0726318	0.13855	213.928	0.301208	0.409546	0.525513	0.640259	0.749207	-100.128	-80.1086	-60.0891	-40.0696	-20.0195	-30.5176	20.05	40.0696	60.0281	80.0476	100.159
108.6	-0.0643921	-0.0268555	0.0164795	0.072937	0.138245	213.928	0.301819	0.40863	0.524902	0.639648	0.749207	-100.098	-80.1697	-60.1196	-40.0391	-20.05	-91.5527	20.0195	40.0085	60.0586	80.0781	100.098
108.7	-0.0643921	-0.0268555	0.0167847	0.072937	0.137634	213.928	0.302124	0.407715	0.524292	0.639038	0.749207	-100.067	-80.0476	-60.1196	-40.0696	-20.05	0	20.05	40.0391	60.0586	80.1392	100.128
108.8	-0.0646973	-0.0268555	0.0170898	0.0726318	0.137024	213.623	0.302124	0.407715	0.523376	0.638733	0.748596	-100.128	-80.0476	-60.0891	-40.0696	-20.1111	-61.0352	19.989	39.978	60.0281	80.1086	100.159
108.9	-0.0650024	-0.0268555	0.0170898	0.0720215	0.136719	213.318	0.301514	0.407715	0.522461	0.638123	0.747986	-100.098	-80.0476	-60.0891	-40.1001	-20.0806	0	19.989	39.978	60.1196	80.1086	100.128
109	-0.0650024	-0.0265503	0.0167847	0.0720215	0.136719	213.013	0.301208	0.40802	0.521851	0.637817	0.747375	-100.067	-80.1086	-60.0586	-40.0696	-20.0195	0	20.0195	39.978	60.0586	80.1086	100.159
109.1	-0.0646973	-0.0262451	0.0167847	0.0720215	0.137329	212.402	0.300903	0.407715	0.521545	0.637512	0.747375	-100.128	-80.1086	-60.1196	-40.1001	-20.0195	0	20.0195	40.0085	60.0891	80.1086	100.128
109.2	-0.0640869	-0.0262451	0.0170898	0.0720215	0.137939	211.792	0.300903	0.407715	0.521851	0.637512	0.74707	-100.067	-80.1086	-60.0586	-40.1001	-20.0806	-61.0352	20.0195	40.0391	60.0586	80.0476	100.189
109.3	-0.0634766	-0.0262451	0.017395	0.0726318	0.13855	211.487	0.301208	0.407715	0.522156	0.637512	0.74707	-100.159	-80.0781	-60.0891	-40.1306	-20.05	-30.5176	20.0195	39.978	59.9976	80.1086	100.128
109.4	-0.0634766	-0.0262451	0.0170898	0.0726318	0.138855	211.487	0.301514	0.40802	0.522766	0.637817	0.74707	-100.128	-80.0476	-60.0586	-40.0696	-20.0806	-61.0352	20.0195	40.0085	60.0586	80.1392	100.128
109.5	-0.0631714	-0.0259399	0.0170898	0.0726318	0.13855	211.182	0.301514	0.40802	0.523071	0.638123	0.74707	-100.128	-80.1392	-60.0891	-40.0696	-20.05	-61.0352	20.0195	39.978	60.0586	80.0781	100.098
109.6	-0.0637817	-0.0262451	0.0167847	0.072937	0.13855	211.487	0.301514	0.408325	0.522766	0.638428	0.746765	-100.128	-80.0781	-60.0586	-40.0696	-20.0806	30.5176	20.0195	40.0085	60.0586	80.0781	100.098
109.7	-0.0643921	-0.0265503	0.0167847	0.0732422	0.138245	211.792	0.301819	0.408325	0.522156	0.638733	0.746765	-100.098	-80.0781	-60.0891	-40.1001	-19.9585	0	19.989	39.978	60.0891	80.0781	100.159
109.8	-0.0650024	-0.0268555	0.0170898	0.072937	0.138245	212.097	0.301819	0.40863	0.52124	0.639343	0.74646	-100.128	-80.0781	-60.1196	-40.1001	-19.989	30.5176	19.989	40.0391	60.0586	80.1086	100.128
109.9	-0.0653076	-0.0262451	0.0177002	0.072937	0.13855	212.402	0.302124	0.408936	0.520325	0.639648	0.74585	-100.128	-80.0476	-60.1196	-40.0391	-20.05	-30.5176	20.0806	40.0085	60.0891	80.0781	100.128
110	-0.0653076	-0.0256348	0.0183105	0.0726318	0.13855	212.708	0.302124	0.409241	0.52002	0.640259	0.744629	-100.189	-80.0781	-60.1196	-40.1001	-20.05	-30.5176	20.0195	40.0085	60.0891	80.1392	100.159
110.1	-0.0656128	-0.0250244	0.0186157	0.0720215	0.137939	213.013	0.302124	0.409546	0.519714	0.640564	0.742798	-100.159	-80.0781	-60.0586	-40.1001	-20.0195	-61.0352	20.05	40.0085	60.0891	80.1392	100.128
110.2	-0.0653076	-0.0247192	0.0186157	0.0720215	0.137634	212.708	0.302429	0.409546	0.519714	0.640869	0.741272	-100.128	-80.1086	-60.0586	-40.0391	-20.0195	-30.5176	20.0195	40.0085	60.0586	80.0781	100.128
110.3	-0.0650024	-0.0244141	0.0186157	0.0723267	0.137329	213.013	0.302429	0.409546	0.519104	0.640564	0.740662	-100.128	-80.0781	-60.1196	-40.0391	-20.0806	-30.5176	20.0806	39.978	60.0891	80.0781	100.067
110.4	-0.0643921	-0.0244141	0.0186157	0.072937	0.137329	212.708	0.302734	0.409241	0.518494	0.639954	0.740967	-100.128	-80.0781	-60.1196	-40.0696	-20.05	0	20.0195	40.0391	60.0586	80.1086	100.098
110.5	-0.0643921	-0.0244141	0.0186157	0.0732422	0.137329	212.708	0.302734	0.409241	0.517883	0.639343	0.741882	-100.098	-80.0781	-60.0891	-40.0696	-20.0195	61.0352	19.989	40.0391	60.0891	80.0781	100.098
110.6	-0.0643921	-0.0247192	0.0186157	0.0735474	0.137634	212.708	0.302734	0.408936	0.517578	0.639038	0.743103	-100.098	-80.1392	-60.0891	-40.1306	-19.9585	30.5176	19.989	40.0085	60.0891	80.0781	100.128
110.7	-0.0643921	-0.0250244	0.0186157	0.0735474	0.137634	212.708	0.302124	0.408936	0.517273	0.639038	0.743408	-100.159	-80.1086	-60.0281	-40.1001	-20.0195	0	19.928	40.0085	60.0891	80.1086	100.098
110.8	-0.0637817	-0.0250244	0.0183105	0.0732422	0.137939	212.708	0.301208	0.408936	0.516968	0.638428	0.743103	-100.128	-80.1392	-60.0281	-40.0391	-20.0195	30.5176	20.0195	40.0085	60.1501	80.1086	100.159
110.9	-0.0628662	-0.0253296	0.0183105	0.072937	0.138245	213.013	0.300598	0.408936	0.516968	0.638428	0.742493	-100.128	-80.0781	-60.0891	-40.1001	-20.0195	0	20.0195	40.0391	60.0891	80.0781	100.128
111	-0.0622559	-0.0253296	0.0186157	0.072937	0.138245	213.318	0.300903	0.40863	0.517578	0.638428	0.741882	-100.128	-80.0476	-60.0891	-40.1001	-20.05	0	20.0195	40.0696	60.0891	80.1697	100.128
111.1	-0.0622559	-0.0256348	0.0186157	0.072937	0.138245	213.928	0.301514	0.408325	0.518188	0.638733	0.740967	-100.159	-80.0781	-60.1196	-40.0696	-20.0806	0	19.989	40.0085	60.0891	80.0781	100.128
111.2	-0.062561	-0.0256348	0.0183105	0.0726318	0.137939	214.233	0.302124	0.408325	0.518494	0.639038	0.740051	-100.159	-80.0781	-60.0891	-40.0696	-19.989	-91.5527	19.989	39.978	60.0891	80.0781	100.098
111.3	-0.0628662	-0.0262451	0.0180054	0.0726318	0.137939	214.539	0.302734	0.408325	0.518494	0.639343	0.739441	-100.128	-80.0781	-60.0586	-40.1001	-20.05	0	19.989	39.978	60.1501	80.0476	100.098
111.4	-0.0631714	-0.0268555	0.0183105	0.0726318	0.138245	214.539	0.303345	0.408325	0.517578	0.639343	0.739136	-100.098	-80.1086	-60.1196	-40.0391	-20.0806	61.0352	19.9585	40.0085	60.0891	80.0781	100.098
111.5	-0.0631714	-0.0268555	0.0183105	0.072937	0.138245	215.149	0.303345	0.408325	0.517273	0.639648	0.739441	-100.098	-80.0781	-60.0891	-40.1001	-20.0195	0	20.0195	40.0391	60.0586	80.1086	100.098
111.6	-0.0631714	-0.0265503	0.0186157	0.072937	0.138855	215.454	0.30304	0.40863	0.517273	0.639648	0.740356	-100.098	-80.0781	-60.0891	-40.0696	-20.0195	91.5527	20.0195	40.0391	60.0281	80.0781	100.159
111.7	-0.0631714	-0.0262451	0.0189209	0.072937	0.13916	216.064	0.30304	0.408325	0.517883	0.639343	0.741272	-100.128	-80.0781	-60.1196	-40.0696	-20.0195	30.5176	20.0195	40.0391	60.0586	80.0781	100.098
111.8	-0.0631714	-0.0256348	0.0195312	0.0732422	0.13916	216.064	0.30304	0.408325	0.518494	0.639038	0.741882	-100.128	-80.1392	-60.0891	-40.0696	-20.0195	0	20.0195	39.978	60.0891	80.0781	100.159
111.9	-0.0631714	-0.0253296	0.0198364	0.0735474	0.13916	215.759	0.30304	0.40863	0.518799	0.638733	0.742187	-100.159	-80.1086	-60.0586	-40.1001	-20.0195	-30.5176	20.0195	39.978	60.0281	80.0781	100.067
112	-0.0628662	-0.0253296	0.0201416	0.0735474	0.138855	215.149	0.302734	0.408936	0.518799	0.638733	0.741882	-100.128	-80.0781	-60.1501	-40.1001	-20.05	-30.5176	20.05	40.0085	60.0891	80.0476	100.128
112.1	-0.062561	-0.0250244	0.0201416	0.0738525	0.137939	214.539	0.302734	0.409546	0.518799	0.638428	0.741882	-100.037	-80.0781	-60.1196	-40.0696	-20.0195	0	20.0195	39.978	60.0281	80.0781	100.128
112.2	-0.062561	-0.0253296	0.0195312	0.0738525	0.137329	213.928	0.302734	0.410156	0.519409	0.637817	0.742493	-100.098	-80.0781	-60.1196	-40.0391	-20.0195	0	20.0806	40.0391	60.0586	80.1086	100.159
112.3	-0.0622559	-0.0259399	0.0192261	0.0741577	0.136719	214.233	0.302429	0.410767	0.519409	0.636902	0.743408	-100.098	-80.1392	-60.0891	-40.1001	-20.0195	0	19.989	40.0085	60.1196	80.1086	100.159
112.4	-0.0619507	-0.0262451	0.0183105	0.0741577	0.136414	214.844	0.302429	0.411072	0.519409	0.635986	0.744019	-100.098	-80.1086	-60.1196	-40.1611	-19.928	0	20.0195	40.0085	60.0586	80.0781	100.189
112.5	-0.0619507	-0.0262451	0.0177002	0.0735474	0.136719	215.149	0.302429	0.411377	0.519104	0.635681	0.744019	-100.128	-80.2002	-60.0586	-40.1001	-20.0195	-61.0352	19.989	40.0391	60.0586	80.1086	100.159
112.6	-0.0616455	-0.0259399	0.0170898	0.0726318	0.137024	215.149	0.302429	0.411072	0.518799	0.635376	0.743713	-100.128	-80.1392	-60.0891	-40.1001	-20.0195	-61.0352	19.989	40.0085	60.0586	80.0781	100.159
112.7	-0.0619507	-0.0256348	0.0170898	0.0723267	0.137634	214.844	0.302429	0.410767	0.519104	0.635376	0.742798	-100.128	-80.1086	-60.1196	-40.1001	-20.0806	-91.5527	20.0195	40.0085	60.0586	80.0781	100.128
112.8	-0.0616455	-0.0250244	0.017395	0.0723267	0.137939	214.539	0.302124	0.410156	0.519409	0.635376	0.742493	-100.067	-80.0781	-60.1196	-40.0696	-20.0806	30.5176	19.9585	40.0391	60.1196	80.0781	100.128
112.9	-0.0613403	-0.0247192	0.0180054	0.0726318	0.137634	214.233	0.302124	0.409546	0.519714	0.635071	0.742493	-100.128	-80.0476	-60.1196	-40.0696	-20.0806	61.0352	20.0195	40.0085	59.9976	80.0476	100.098
113	-0.0613403	-0.0247192	0.0189209	0.0732422	0.137329	214.233	0.302734	0.409546	0.519714	0.634766	0.742493	-100.098	-80.1392	-60.1196	-40.0696	-20.0195	30.5176	19.9585	39.9475	60.0586	80.1086	100.128
113.1	-0.0616455	-0.0250244	0.0192261	0.0732422	0.136719	214.233	0.30304	0.410156	0.519409	0.63385	0.742493	-100.128	-80.1086	-60.0586	-40.1001	-20.0195	30.5176	20.0195	40.0085	60.1196	80.0781	100.128
113.2	-0.0616455	-0.0250244	0.0195312	0.0732422	0.136414	214.844	0.30365	0.410767	0.519104	0.633545	0.741882	-100.128	-80.1392	-60.0891	-40.1001	-20.0195	30.5176	20.0806	40.0391	60.0891	80.1086	100.159
113.3	-0.0616455	-0.0247192	0.0195312	0.0726318	0.136414	215.454	0.30365	0.411072	0.519409	0.63324	0.741272	-100.128	-80.1086	-60.0891	-40.1001	-19.989	30.5176	20.05	40.0391	60.0586	80.0781	100.189
113.4	-0.0619507	-0.0244141	0.0192261	0.0723267	0.136719	215.759	0.30365	0.411377	0.520325	0.632935	0.740051	-100.128	-80.1392	-60.1196	-40.1001	-19.989	-61.0352	20.0195	40.0391	60.0586	80.0476	100.098
113.5	-0.062561	-0.0250244	0.0189209	0.0717163	0.136414	215.759	0.303345	0.411377	0.520935	0.63324	0.739136	-100.128	-80.0781	-60.0891	-40.1001	-20.0195	0	19.989	40.0085	60.0586	80.0781	100.098
113.6	-0.062561	-0.0250244	0.0186157	0.0708008	0.136108	214.844	0.30304	0.411072	0.52124	0.633545	0.739441	-100.128	-80.0476	-60.0281	-40.0696	-20.0195	0	20.05	40.0696	60.0281	80.0476	100.098
113.7	-0.0622559	-0.0247192	0.0189209	0.0708008	0.136414	213.928	0.302734	0.409851	0.521545	0.63385	0.740051	-100.098	-80.0781	-60.0891	-40.0391	-19.989	30.5176	20.05	40.0696	60.0281	80.0171	100.098
113.8	-0.062561	-0.0241089	0.0189209	0.0714111	0.137024	213.623	0.302429	0.408936	0.521545	0.63385	0.740356	-100.128	-80.1697	-60.1196	-40.0085	-19.989	61.0352	19.9585	40.0391	60.0281	80.0476	100.098
113.9	-0.0628662	-0.0238037	0.0189209	0.0720215	0.137329	213.928	0.302429	0.408325	0.522156	0.63446	0.740356	-100.159	-80.0781	-60.0586	-40.1306	-19.989	0	19.989	39.978	60.0891	80.0781	100.098
114	-0.0631714	-0.0238037	0.0186157	0.072937	0.137329	214.539	0.302124	0.40802	0.522156	0.635376	0.740662	-100.128	-80.0171	-60.0586	-40.0391	-20.0195	30.5176	19.989	39.9475	60.0891	80.0781	100.159
114.1	-0.0631714	-0.0238037	0.0183105	0.0735474	0.137024	214.539	0.301819	0.408325	0.521851	0.635986	0.740662	-100.128	-80.1086	-60.0891	-40.0391	-19.989	0	19.8975	39.978	60.0891	80.0781	100.159
114.2	-0.0628662	-0.0244141	0.0186157	0.0738525	0.137024	214.539	0.301819	0.408936	0.52124	0.636292	0.740356	-100.128	-80.0476	-60.0586	-40.0391	-20.0195	-30.5176	19.989	39.978	60.0891	80.0476	100.098
114.3	-0.062561	-0.0244141	0.0189209	0.0738525	0.137024	214.233	0.302124	0.409546	0.520935	0.635986	0.740356	-100.128	-80.0781	-60.1196	-40.1001	-19.989	0	20.0195	40.0696	60.0891	80.1086	100.098
114.4	-0.0622559	-0.0241089	0.0192261	0.0732422	0.137634	213.928	0.302429	0.409851	0.52063	0.635071	0.739746	-100.098	-80.1086	-60.0891	-39.978	-19.989	30.5176	19.989	40.0696	60.1196	80.0171	100.128
114.5	-0.0622559	-0.0238037	0.0195312	0.072937	0.137939	213.623	0.302734	0.410156	0.52002	0.63446	0.738525	-100.189	-80.1392	-60.0281	-40.0696	-19.989	0	19.989	40.1001	60.0281	80.0171	100.067
114.6	-0.0619507	-0.0238037	0.0195312	0.0726318	0.138245	213.013	0.303345	0.410156	0.52002	0.634155	0.73761	-100.098	-80.0781	-60.0586	-40.0696	-20.0195	30.5176	20.0195	40.0085	60.0586	80.0476	100.098
114.7	-0.0616455	-0.0247192	0.0198364	0.072937	0.138245	213.013	0.303955	0.409851	0.52002	0.634155	0.737	-100.067	-80.1086	-60.0891	-40.0391	-20.0195	0	19.989	40.0391	60.0281	80.0476	100.128
114.8	-0.0616455	-0.0256348	0.0195312	0.0732422	0.13855	213.013	0.30426	0.409546	0.520325	0.63446	0.73761	-100.128	-80.1086	-60.0586	-40.0696	-19.989	30.5176	19.989	39.9475	60.0281	80.0781	100.067
114.9	-0.0613403	-0.0259399	0.0192261	0.0732422	0.138855	213.013	0.30426	0.409241	0.520935	0.63446	0.738831	-100.128	-80.0781	-60.0891	-40.1001	-20.0195	30.5176	19.9585	40.0085	60.0891	80.0781	100.128
115	-0.0613403	-0.0259399	0.0192261	0.0735474	0.138855	213.013	0.30426	0.409241	0.521851	0.634766	0.740356	-100.128	-80.1086	-60.1196	-40.0696	-19.989	30.5176	19.9585	40.0085	60.1196	80.0476	100.159
115.1	-0.0610352	-0.0253296	0.0186157	0.0735474	0.13855	213.318	0.30426	0.409546	0.522461	0.63446	0.741577	-100.128	-80.1392	-60.0891	-40.0696	-19.989	0	19.989	40.0391	60.0586	80.0476	100.098
115.2	-0.0610352	-0.0244141	0.0180054	0.0735474	0.138245	213.623	0.304565	0.409546	0.523071	0.63385	0.742187	-100.128	-80.1086	-60.0891	-40.0391	-20.0195	-30.5176	20.05	40.0391	60.0281	80.0781	100.128
115.3	-0.0610352	-0.0238037	0.017395	0.0732422	0.137939	213.928	0.304871	0.409241	0.523682	0.63324	0.742493	-100.159	-80.1697	-60.0891	-40.0391	-20.0806	0	20.0195	40.0696	60.0281	80.0171	100.128
115.4	-0.0610352	-0.0234985	0.017395	0.0735474	0.137634	214.539	0.305786	0.408936	0.523987	0.632629	0.742493	-100.159	-80.1392	-60.0891	-40.0696	-19.989	0	19.9585	40.0085	60.0891	80.0476	100.128
115.5	-0.06073	-0.0234985	0.0180054	0.0738525	0.137634	214.539	0.306396	0.408936	0.523987	0.632324	0.742187	-100.128	-80.0781	-60.0891	-40.0696	-20.0195	61.0352	19.989	40.0085	60.0586	80.0171	100.128
115.6	-0.0604248	-0.0234985	0.0189209	0.0741577	0.137939	214.844	0.307007	0.409241	0.524292	0.632019	0.741272	-100.159	-80.1086	-60.1196	-40.0696	-20.0195	30.5176	19.989	39.978	60.0586	80.0171	100.098
115.7	-0.0604248	-0.0234985	0.0195312	0.0738525	0.137939	215.149	0.307312	0.409241	0.524292	0.632324	0.740967	-100.098	-80.0476	-60.0891	-40.0696	-19.989	-30.5176	19.928	39.9475	60.0281	80.0781	100.098
115.8	-0.0610352	-0.0238037	0.0201416	0.0738525	0.13855	215.454	0.307007	0.408936	0.524292	0.632019	0.740967	-100.098	-80.1392	-60.0891	-40.0391	-20.0195	-30.5176	19.9585	40.0391	60.0891	80.0476	100.159
115.9	-0.0610352	-0.0238037	0.0198364	0.0735474	0.138855	215.759	0.306702	0.40863	0.524292	0.631714	0.741272	-100.128	-80.0781	-60.0586	-40.0391	-19.989	0	19.989	39.978	59.9976	80.0781	100.098
116	-0.0613403	-0.0238037	0.0195312	0.0732422	0.138855	216.064	0.306396	0.408325	0.524292	0.630798	0.741577	-100.098	-80.1086	-60.0586	-40.0391	-20.05	-30.5176	19.989	39.978	59.9976	80.0476	100.128
116.1	-0.0616455	-0.0234985	0.0189209	0.072937	0.138855	216.064	0.306091	0.40863	0.524902	0.630188	0.742187	-100.189	-80.0781	-60.0891	-40.0696	-20.0195	0	19.989	40.0391	60.0281	80.0171	100.159
116.2	-0.0619507	-0.0231934	0.0189209	0.0726318	0.138855	215.759	0.305786	0.408936	0.525513	0.629883	0.742493	-100.128	-80.1392	-60.0586	-40.0696	-20.0195	-30.5176	20.0195	40.0085	60.0281	80.0476	100.098
116.3	-0.062561	-0.0231934	0.0189209	0.072937	0.138855	215.759	0.305786	0.409241	0.526123	0.630188	0.742493	-100.098	-80.1392	-60.1807	-39.978	-20.0195	30.5176	20.05	40.0085	60.0586	80.0476	100.128
116.4	-0.0628662	-0.0231934	0.0186157	0.0732422	0.13855	215.454	0.305481	0.409241	0.526123	0.630493	0.742493	-100.128	-80.0781	-60.0586	-40.0391	-20.0195	30.5176	19.989	40.0085	60.0281	80.0781	100.098
116.5	-0.0628662	-0.0231934	0.0183105	0.0735474	0.138245	215.454	0.305481	0.409241	0.526123	0.630493	0.742493	-100.098	-80.1086	-60.1501	-40.0391	-20.0195	61.0352	19.989	39.978	60.0586	80.0781	100.159
116.6	-0.062561	-0.0234985	0.0183105	0.0735474	0.137939	215.454	0.305481	0.408936	0.525818	0.630798	0.742493	-100.159	-80.0781	-60.0586	-40.0696	-19.989	61.0352	19.9585	39.9475	60.1196	80.0781	100.067
116.7	-0.0622559	-0.0234985	0.0183105	0.0735474	0.137329	215.759	0.305481	0.408936	0.525513	0.631409	0.742798	-100.098	-80.1392	-59.967	-40.0391	-19.989	0	19.989	39.978	60.0586	80.0781	100.098
116.8	-0.0616455	-0.0234985	0.0183105	0.0738525	0.137329	215.759	0.305481	0.40863	0.525513	0.632324	0.743103	-100.128	-80.1392	-60.0281	-40.0391	-19.989	30.5176	19.9585	40.0391	60.0281	80.0476	100.098
116.9	-0.0613403	-0.0231934	0.0183105	0.0741577	0.137939	215.759	0.305481	0.408936	0.525818	0.632629	0.743103	-100.159	-80.1392	-60.0281	-40.0391	-20.0195	0	19.9585	39.978	59.9976	80.0171	100.098
117	-0.0613403	-0.0228882	0.0186157	0.0744629	0.13855	216.37	0.305481	0.409546	0.526428	0.632629	0.742798	-100.189	-80.1086	-60.0586	-40.0391	-19.9585	30.5176	19.9585	40.0391	60.0586	79.9866	100.159
117.1	-0.0610352	-0.0228882	0.0186157	0.0747681	0.138855	217.285	0.305786	0.410156	0.527039	0.632324	0.742798	-100.128	-80.1086	-60.0891	-40.1001	-19.989	0	19.989	40.0696	60.0281	80.0476	100.098
117.2	-0.0610352	-0.0228882	0.0189209	0.0750732	0.13916	217.59	0.306396	0.411072	0.527954	0.632629	0.742493	-100.098	-80.0781	-60.0891	-40.0391	-19.9585	30.5176	20.0195	40.0696	60.0586	80.0476	100.098
117.3	-0.0613403	-0.0228882	0.0186157	0.0747681	0.139465	217.896	0.307007	0.411682	0.528564	0.63324	0.742187	-100.128	-80.1086	-60.0586	-40.0391	-20.0195	0	19.9585	40.0085	60.0281	80.0171	100.067
117.4	-0.0613403	-0.0228882	0.0183105	0.0741577	0.139465	217.59	0.307007	0.411987	0.528564	0.633545	0.741577	-100.067	-80.1086	-60.0586	-40.0085	-19.9585	0	19.9585	39.9475	60.0586	80.1392	100.067
117.5	-0.0613403	-0.0228882	0.0183105	0.0735474	0.13916	216.98	0.306396	0.412292	0.527954	0.634155	0.741577	-100.128	-80.1086	-60.0281	-40.0085	-19.928	0	19.9585	40.0391	60.0281	80.0476	100.098
117.6	-0.0613403	-0.022583	0.0183105	0.0732422	0.138855	216.675	0.305786	0.412292	0.527039	0.634766	0.741272	-100.098	-80.1697	-60.0281	-39.978	-19.9585	0	19.989	40.0391	60.0586	80.1086	100.067
117.7	-0.0610352	-0.0222778	0.0186157	0.0726318	0.13855	216.37	0.305481	0.411987	0.526123	0.635376	0.741577	-100.128	-80.1086	-59.9976	-40.0391	-19.989	0	19.9585	40.0085	60.0281	80.0781	100.006
117.8	-0.0610352	-0.0219727	0.0189209	0.0723267	0.138245	216.064	0.305176	0.411987	0.525513	0.635681	0.742187	-100.128	-80.1392	-60.0586	-40.0391	-19.989	30.5176	20.0195	40.0696	59.9976	80.0171	100.128
117.9	-0.06073	-0.0216675	0.0189209	0.0723267	0.138245	216.064	0.304871	0.411987	0.525208	0.635376	0.743408	-100.159	-80.1086	-60.0586	-40.1001	-20.0195	0	19.9585	40.0696	59.9976	80.0476	100.128
118	-0.06073	-0.0210571	0.0183105	0.072937	0.138245	216.675	0.304871	0.411987	0.525208	0.635376	0.744934	-100.098	-80.1086	-60.0586	-40.0085	-19.9585	61.0352	19.9585	40.0391	60.0281	79.9866	100.067
118.1	-0.0604248	-0.020752	0.0177002	0.0732422	0.137939	217.285	0.304871	0.412292	0.525208	0.635376	0.74646	-100.22	-80.1392	-60.0891	-40.0391	-19.989	30.5176	19.989	40.0391	60.0586	80.0781	100.098
118.2	-0.0604248	-0.020752	0.017395	0.0735474	0.13855	217.285	0.304871	0.412598	0.524902	0.635986	0.74707	-100.128	-80.1697	-60.0586	-39.978	-19.989	0	19.989	40.0696	60.1196	80.0476	100.067
118.3	-0.06073	-0.0210571	0.0180054	0.0735474	0.13916	217.285	0.30426	0.412903	0.524292	0.636292	0.747375	-100.128	-80.0781	-59.967	-39.9475	-19.9585	30.5176	19.9585	40.0085	60.0281	80.0781	100.098
118.4	-0.0613403	-0.0213623	0.0186157	0.0732422	0.140076	217.59	0.303955	0.413208	0.523682	0.636292	0.746765	-100.098	-80.1392	-60.0281	-40.0391	-20.0195	30.5176	19.9585	40.0696	60.0586	80.0476	100.098
118.5	-0.0616455	-0.0216675	0.0195312	0.0732422	0.140686	218.201	0.30365	0.413513	0.523682	0.635986	0.746155	-100.067	-80.1086	-60.0586	-40.0391	-20.0195	0	19.9585	40.0391	60.0281	80.0171	100.098
118.6	-0.0619507	-0.0222778	0.0195312	0.0732422	0.140686	218.506	0.30365	0.413513	0.523987	0.635681	0.745239	-100.159	-80.0781	-60.0586	-40.0085	-19.989	30.5176	19.9585	40.1001	60.0281	79.9866	100.037
118.7	-0.0619507	-0.0222778	0.0195312	0.0735474	0.140686	218.201	0.303955	0.413513	0.524292	0.635681	0.744019	-100.128	-80.1086	-59.9976	-40.0696	-20.0195	0	19.989	40.0391	60.0281	80.0171	100.098
118.8	-0.0616455	-0.0219727	0.0195312	0.0741577	0.140686	217.896	0.30426	0.413513	0.524597	0.635681	0.743713	-100.128	-80.0781	-60.0891	-40.0391	-19.989	30.5176	19.989	40.0696	60.0281	79.9866	100.128
118.9	-0.0613403	-0.0216675	0.0192261	0.0744629	0.141296	217.59	0.304565	0.413208	0.524597	0.635986	0.743103	-100.128	-80.0476	-60.0281	-40.0696	-19.989	61.0352	19.989	40.0391	60.0281	79.9866	100.037
119	-0.0613403	-0.0213623	0.0192261	0.0744629	0.141296	216.675	0.304565	0.412903	0.524902	0.636597	0.742798	-100.098	-80.1086	-59.9976	-40.0391	-19.989	30.5176	19.928	40.0391	60.0281	80.0476	100.067
119.1	-0.0613403	-0.0210571	0.0192261	0.0738525	0.141296	216.37	0.303955	0.412598	0.525208	0.637512	0.742187	-100.067	-80.1086	-60.0281	-40.0085	-19.989	30.5176	19.989	40.0085	60.1196	80.0171	100.037
119.2	-0.0613403	-0.0210571	0.0192261	0.0735474	0.140686	215.454	0.30365	0.412292	0.525818	0.638733	0.741577	-100.128	-80.1697	-59.9976	-40.0391	-20.0195	-30.5176	19.989	40.0391	60.0586	80.0171	100.067
119.3	-0.0613403	-0.0216675	0.0189209	0.0732422	0.140381	215.149	0.303345	0.411987	0.526123	0.639648	0.741882	-100.128	-80.0781	-60.0281	-40.0085	-20.0806	0	20.0195	40.0391	60.0281	79.9866	100.067
119.4	-0.0616455	-0.0222778	0.0189209	0.0732422	0.140076	215.149	0.303345	0.411682	0.526428	0.640259	0.742798	-100.128	-80.0781	-60.0281	-40.0391	-20.0195	30.5176	20.0195	40.0085	59.9976	80.0171	100.128
119.5	-0.0613403	-0.0228882	0.0189209	0.072937	0.140076	215.149	0.303345	0.411377	0.526733	0.640869	0.743103	-100.159	-80.0781	-60.0586	-40.0391	-20.0806	0	19.989	40.0696	59.9976	79.9866	100.128
119.6	-0.0610352	-0.0228882	0.0189209	0.072937	0.140381	215.454	0.303345	0.411377	0.527039	0.640869	0.743408	-100.128	-80.0171	-60.0586	-39.978	-20.0195	30.5176	19.989	40.0696	60.0281	80.0171	100.067
119.7	-0.0604248	-0.0231934	0.0189209	0.0726318	0.140686	215.759	0.303345	0.411682	0.526733	0.640869	0.743408	-100.159	-80.1086	-60.0891	-40.0696	-19.989	30.5176	19.8975	40.0391	60.0586	80.0476	100.067
119.8	-0.0601196	-0.0228882	0.0189209	0.072937	0.140381	216.37	0.30304	0.411682	0.526428	0.640869	0.744019	-100.159	-80.1086	-60.0281	-40.0696	-20.0195	0	19.989	40.0085	60.0281	80.0476	100.067
119.9	-0.0601196	-0.022583	0.0186157	0.0732422	0.140076	216.98	0.30304	0.411682	0.526123	0.640869	0.744934	-100.128	-80.0781	-60.0586	-40.0391	-19.9585	0	20.05	40.0085	60.0891	80.0476	100.067
120	-0.0601196	-0.0222778	0.0183105	0.0738525	0.139465	217.285	0.30304	0.411682	0.525818	0.640869	0.746155	-100.159	-80.1392	-60.0891	-40.0085	-19.989	30.5176	20.0195	39.9475	59.9976	80.0476	100.098
120.1	-0.0604248	-0.0222778	0.0180054	0.0741577	0.13916	217.285	0.30365	0.411377	0.525513	0.640869	0.746765	-100.128	-80.1086	-60.0586	-40.0696	-20.0195	-30.5176	19.989	40.0391	60.0281	80.0781	100.098
120.2	-0.0604248	-0.022583	0.0183105	0.0741577	0.138855	217.59	0.30365	0.411072	0.525513	0.640869	0.747375	-100.189	-80.1392	-60.0586	-40.0085	-19.989	0	19.9585	40.0696	60.0281	80.0476	100.067
120.3	-0.0601196	-0.0228882	0.0186157	0.0738525	0.138855	217.896	0.303955	0.410767	0.525513	0.640564	0.747375	-100.128	-80.0476	-60.0586	-40.0085	-19.989	0	19.9585	40.0696	59.9976	80.0476	100.128
120.4	-0.0601196	-0.0228882	0.0186157	0.0735474	0.13916	218.201	0.303955	0.410767	0.525208	0.640869	0.74707	-100.189	-80.0781	-60.0891	-40.0391	-20.0195	0	19.9585	40.0391	60.0891	80.0476	100.128
120.5	-0.0595093	-0.022583	0.0186157	0.0735474	0.139465	217.59	0.304565	0.410461	0.525513	0.641174	0.74646	-100.189	-80.0476	-60.0586	-40.0391	-20.0195	30.5176	20.0195	40.1001	60.0586	80.0171	100.067
120.6	-0.0588989	-0.0219727	0.0189209	0.0732422	0.13916	217.285	0.305176	0.409851	0.525513	0.64209	0.745544	-100.159	-80.0781	-60.0281	-40.0391	-19.989	61.0352	20.0195	40.1001	60.0281	80.0171	100.067
120.7	-0.0585937	-0.0213623	0.0192261	0.072937	0.138245	217.59	0.305176	0.409546	0.525818	0.642395	0.744324	-100.098	-80.1392	-60.0586	-40.0391	-19.989	0	19.928	40.0085	60.0281	80.0781	100.067
120.8	-0.0585937	-0.0210571	0.0192261	0.0726318	0.137329	218.506	0.304871	0.409546	0.526123	0.642395	0.743713	-100.128	-80.1086	-60.0586	-40.1001	-19.9585	-30.5176	19.9585	40.0085	60.0586	80.0781	100.098
120.9	-0.0585937	-0.020752	0.0186157	0.0720215	0.136719	219.421	0.304565	0.410156	0.526733	0.64209	0.743103	-100.128	-80.1697	-60.0586	-40.0391	-19.989	0	19.9585	40.0696	60.0891	80.0781	100.067
121	-0.0588989	-0.0210571	0.0180054	0.0720215	0.136719	220.032	0.303955	0.411072	0.527344	0.641785	0.742798	-100.159	-80.1086	-60.0281	-39.978	-20.0195	0	19.989	40.0391	60.0586	80.0476	100.098
121.1	-0.0592041	-0.0216675	0.0177002	0.0726318	0.137024	220.642	0.30365	0.411682	0.527344	0.641174	0.742798	-100.189	-80.1086	-60.0586	-40.0085	-20.0195	0	19.989	40.0696	60.0586	80.0171	100.098
121.2	-0.0592041	-0.0222778	0.017395	0.072937	0.137329	220.337	0.30365	0.411987	0.527344	0.640869	0.742493	-100.128	-80.0781	-60.0586	-40.0391	-20.05	0	19.989	40.0391	60.0891	80.0171	100.098
121.3	-0.0592041	-0.022583	0.017395	0.0732422	0.137329	219.727	0.30365	0.411987	0.527344	0.640259	0.742187	-100.189	-80.0781	-60.0891	-40.0391	-20.0195	30.5176	19.989	40.0696	60.0281	80.0476	100.098
121.4	-0.0592041	-0.0222778	0.0177002	0.0735474	0.137024	219.116	0.303955	0.411987	0.527649	0.639954	0.741577	-100.189	-80.1086	-60.0586	-40.0391	-19.989	30.5176	19.9585	40.1306	60.0891	80.0781	100.098
121.5	-0.0592041	-0.022583	0.0180054	0.0735474	0.137329	218.811	0.303955	0.411682	0.527649	0.639343	0.740662	-100.128	-80.1086	-60.0586	-40.0391	-19.989	61.0352	19.9585	40.0391	60.0281	80.0476	100.067
121.6	-0.0592041	-0.022583	0.0183105	0.0735474	0.137939	219.116	0.30365	0.411377	0.527344	0.639038	0.740051	-100.128	-80.1086	-60.0281	-40.0085	-19.9585	0	19.9585	40.0391	60.0891	80.0781	100.006
121.7	-0.0598145	-0.0228882	0.0189209	0.0738525	0.138855	219.421	0.30304	0.410767	0.527344	0.638123	0.739746	-100.128	-80.0781	-60.0586	-40.0085	-19.989	-61.0352	19.989	40.0085	60.1196	80.0171	100.067
121.8	-0.0604248	-0.0231934	0.0189209	0.0744629	0.139465	219.727	0.30304	0.410461	0.527039	0.637207	0.739441	-100.159	-80.1086	-60.0586	-40.0085	-20.05	0	19.9585	40.0391	60.0891	80.0781	100.128
121.9	-0.06073	-0.0238037	0.0186157	0.0747681	0.139771	219.727	0.303345	0.410461	0.526733	0.636597	0.739136	-100.159	-80.0781	-60.0891	-40.0085	-20.0195	91.5527	19.989	40.0696	60.0281	80.0476	100.098
122	-0.0610352	-0.0238037	0.0183105	0.0750732	0.139465	219.421	0.30365	0.410461	0.526428	0.636902	0.739136	-100.159	-80.0476	-60.0586	-39.9475	-20.0195	30.5176	19.989	40.0391	60.0586	80.0171	100.098
122.1	-0.0604248	-0.0228882	0.0180054	0.0750732	0.13916	218.506	0.30365	0.409546	0.525818	0.637207	0.738831	-100.22	-80.0476	-60.0586	-40.0085	-19.989	0	20.05	40.0696	60.0891	80.0171	100.037
122.2	-0.0598145	-0.0222778	0.0180054	0.0750732	0.13916	217.896	0.30365	0.408936	0.525513	0.637207	0.73822	-100.22	-80.1697	-60.0586	-40.0391	-20.05	30.5176	19.989	40.1306	60.0586	80.0781	100.098
122.3	-0.0592041	-0.0219727	0.0180054	0.0750732	0.138855	217.59	0.303955	0.408325	0.525513	0.636902	0.73761	-100.159	-80.1086	-60.0586	-40.1001	-20.05	0	20.0195	40.0391	60.0586	80.0781	100.098
122.4	-0.0592041	-0.0216675	0.0183105	0.0744629	0.13855	217.285	0.304565	0.408325	0.525818	0.636902	0.73761	-100.128	-80.0476	-60.0586	-40.0391	-20.0195	-30.5176	19.928	40.0085	60.0586	80.1086	100.098
122.5	-0.0595093	-0.0213623	0.0186157	0.0741577	0.13855	217.285	0.304565	0.40802	0.526123	0.637207	0.737915	-100.189	-80.0781	-60.0891	-40.1001	-20.1111	-30.5176	19.989	39.978	60.0891	80.1086	100.128
122.6	-0.0595093	-0.0213623	0.0183105	0.0741577	0.13855	217.285	0.304565	0.407715	0.526428	0.637512	0.737915	-100.037	-80.0781	-60.0586	-40.0085	-20.05	-61.0352	19.9585	40.0391	60.0586	80.0171	100.098
122.7	-0.0598145	-0.0210571	0.0177002	0.0741577	0.138245	217.59	0.304565	0.407715	0.527039	0.637512	0.73822	-100.128	-80.0781	-60.0281	-39.978	-19.9585	0	20.0195	40.0391	60.0281	80.0476	100.098
122.8	-0.0601196	-0.0210571	0.0167847	0.0741577	0.138245	217.59	0.303955	0.40741	0.527344	0.637817	0.738831	-100.159	-80.0781	-60.0891	-39.978	-20.0195	0	20.05	40.0391	60.0891	80.0476	100.128
122.9	-0.0604248	-0.0213623	0.0161743	0.0744629	0.138245	217.896	0.30365	0.407715	0.527649	0.637817	0.739746	-100.159	-80.1392	-60.0586	-40.0391	-20.05	0	20.05	40.0696	59.9976	80.0781	100.067
123	-0.0610352	-0.0219727	0.0158691	0.0744629	0.13855	218.201	0.303955	0.40802	0.527649	0.637817	0.740356	-100.159	-80.0476	-60.1196	-40.0696	-20.0806	30.5176	20.0195	40.0085	59.9976	80.0171	100.159
123.1	-0.0610352	-0.022583	0.0164795	0.0738525	0.138245	218.506	0.30426	0.408325	0.527649	0.637512	0.740967	-100.189	-80.1086	-60.1196	-40.0696	-20.05	-30.5176	20.0195	40.0391	60.0891	80.1392	100.098
123.2	-0.0604248	-0.0222778	0.0167847	0.0735474	0.138245	218.506	0.30426	0.407715	0.527649	0.637207	0.741577	-100.128	-80.0781	-60.0891	-40.1611	-20.0806	-30.5176	20.0195	40.0696	60.0891	80.0781	100.098
123.3	-0.0601196	-0.0219727	0.0177002	0.0735474	0.137939	218.811	0.304565	0.407104	0.527649	0.636902	0.741882	-100.128	-80.0476	-60.0891	-40.0696	-20.0195	-30.5176	19.9585	40.0085	60.0891	80.0781	100.128
123.4	-0.0592041	-0.0216675	0.0180054	0.0738525	0.137329	219.116	0.304871	0.406799	0.527344	0.636902	0.741882	-100.159	-80.1086	-60.0891	-40.0391	-20.0195	-61.0352	19.989	40.0391	60.0891	80.0781	100.128
123.5	-0.0585937	-0.0219727	0.0183105	0.0738525	0.137024	219.727	0.304871	0.407104	0.527039	0.637207	0.740967	-100.098	-80.1086	-60.0281	-40.0696	-20.0806	-30.5176	19.9585	40.0696	60.0586	80.0171	100.067
123.6	-0.0582886	-0.0222778	0.0183105	0.0735474	0.136719	219.727	0.304871	0.40741	0.526428	0.637512	0.740051	-100.128	-80.0781	-60.0891	-40.0391	-20.0195	-30.5176	20.0806	40.0085	60.0281	80.0476	100.098
123.7	-0.0582886	-0.022583	0.0183105	0.072937	0.136719	219.421	0.304871	0.408325	0.526123	0.637512	0.739441	-100.128	-80.1086	-60.0891	-40.0391	-20.0195	0	20.0195	39.9475	59.9976	80.0781	100.159
123.8	-0.0588989	-0.022583	0.0183105	0.0726318	0.136414	218.506	0.304565	0.408936	0.526123	0.637512	0.739136	-100.098	-80.1392	-60.0586	-40.1001	-20.0806	30.5176	19.989	40.0696	60.0281	80.0476	100.128
123.9	-0.0598145	-0.0222778	0.0183105	0.0723267	0.136414	217.285	0.304565	0.409241	0.525818	0.637817	0.739136	-100.189	-80.0171	-60.1196	-40.1306	-20.0195	0	19.989	40.0391	60.0891	80.1086	100.098
124	-0.0601196	-0.0216675	0.0183105	0.0723267	0.136719	216.37	0.304871	0.409851	0.525818	0.638123	0.738525	-100.128	-80.0476	-60.0586	-40.0391	-20.0806	0	20.0195	40.0391	60.0586	80.1392	100.067
124.1	-0.0601196	-0.0210571	0.0183105	0.0726318	0.137634	216.37	0.304565	0.410156	0.525818	0.638733	0.738525	-100.128	-80.0781	-60.1196	-40.0696	-19.989	-30.5176	19.989	40.0696	60.1501	80.1086	100.128
124.2	-0.0598145	-0.0213623	0.0180054	0.0726318	0.138245	216.675	0.30426	0.410461	0.525513	0.639038	0.738831	-100.098	-80.0781	-60.0891	-40.0696	-19.989	-61.0352	19.989	40.0085	60.1196	80.0781	100.128
124.3	-0.0592041	-0.0216675	0.0180054	0.0723267	0.138855	216.98	0.303955	0.410156	0.525513	0.639038	0.739441	-100.159	-80.1086	-60.0891	-40.0696	-20.0806	-30.5176	19.989	40.0391	60.0891	80.0476	100.067
124.4	-0.0585937	-0.0222778	0.0180054	0.0726318	0.138855	217.59	0.303345	0.410156	0.526123	0.639343	0.740051	-100.159	-80.0476	-60.0891	-40.0085	-20.05	-30.5176	20.0195	40.0085	60.0586	80.0171	100.159
124.5	-0.0579834	-0.022583	0.0180054	0.0732422	0.138245	217.896	0.303345	0.410156	0.526733	0.640259	0.740356	-100.098	-80.1392	-60.0586	-40.0391	-20.05	-30.5176	20.0195	40.0391	60.0586	80.1086	100.159
124.6	-0.0582886	-0.0222778	0.0180054	0.0738525	0.137634	218.201	0.302734	0.410156	0.527344	0.640869	0.740051	-100.159	-80.0476	-60.1196	-40.1001	-20.0806	61.0352	19.989	40.0696	60.0281	80.1697	100.128
124.7	-0.0595093	-0.0216675	0.0180054	0.0735474	0.137024	218.811	0.302734	0.410156	0.527344	0.641174	0.739441	-100.067	-79.9866	-60.1196	-40.0696	-20.0195	0	19.989	40.0391	60.0586	80.0781	100.128
124.8	-0.06073	-0.020752	0.0183105	0.072937	0.137024	219.116	0.302429	0.410156	0.526733	0.640564	0.739441	-100.159	-80.0476	-60.0891	-40.0391	-20.0806	0	19.989	40.0696	60.1196	80.0781	100.006
124.9	-0.0610352	-0.0204468	0.0186157	0.0723267	0.137024	219.116	0.302124	0.410156	0.526428	0.639648	0.740051	-100.067	-80.0781	-60.0586	-40.0696	-19.989	-30.5176	19.989	40.0696	60.1196	80.1086	100.098
125	-0.0610352	-0.0204468	0.0189209	0.0723267	0.137329	218.811	0.302429	0.409851	0.526428	0.638123	0.740662	-100.098	-80.0476	-60.1196	-40.0696	-20.0806	-30.5176	19.989	40.0696	60.1196	80.1392	100.098
125.1	-0.06073	-0.020752	0.0192261	0.0720215	0.137024	218.506	0.302429	0.409851	0.526733	0.636597	0.740967	-100.128	-80.1086	-60.1196	-40.0391	-20.0195	-61.0352	20.05	40.0085	60.0586	80.0781	100.098
125.2	-0.0604248	-0.0213623	0.0189209	0.0723267	0.137024	218.201	0.302124	0.409851	0.527039	0.635376	0.740662	-100.159	-80.1392	-60.0891	-40.0391	-20.05	0	20.0195	40.0391	60.0891	80.1086	100.098
125.3	-0.0604248	-0.0216675	0.0186157	0.0720215	0.137024	218.506	0.301514	0.410156	0.527039	0.634155	0.739746	-100.159	-80.0781	-60.1196	-40.0391	-20.0195	61.0352	20.0195	40.0696	60.0281	80.0476	100.159
125.4	-0.0604248	-0.0216675	0.0186157	0.0720215	0.137024	218.811	0.300903	0.410156	0.527039	0.63324	0.738831	-100.159	-80.0171	-60.0586	-40.0696	-20.0195	0	20.05	40.0085	60.0586	80.1086	100.098
125.5	-0.0601196	-0.0213623	0.0183105	0.0720215	0.136719	218.811	0.300293	0.410461	0.527039	0.632324	0.73822	-100.128	-80.0781	-60.1196	-40.1306	-20.05	0	20.0195	40.0391	60.0586	80.1086	100.128
125.6	-0.0595093	-0.0210571	0.0180054	0.0717163	0.136719	218.506	0.299988	0.410461	0.527039	0.631409	0.73822	-100.128	-80.0781	-60.1196	-40.1001	-19.9585	0	19.989	40.0391	60.0891	80.1392	100.128
125.7	-0.0592041	-0.020752	0.0177002	0.0720215	0.136719	218.506	0.299988	0.410461	0.527344	0.630493	0.738525	-100.128	-80.0476	-60.0891	-40.0391	-20.0195	0	20.0195	40.0696	60.0891	80.1086	100.128
125.8	-0.0588989	-0.0201416	0.017395	0.0720215	0.137329	217.896	0.300293	0.410461	0.526733	0.629883	0.739136	-100.128	-80.0781	-60.0891	-40.1001	-19.989	-30.5176	20.0195	40.0085	60.0891	80.1392	100.067
125.9	-0.0585937	-0.0201416	0.017395	0.0720215	0.137939	217.59	0.300293	0.410461	0.525818	0.629578	0.739441	-100.128	-80.1086	-60.0586	-40.0696	-20.0806	-61.0352	20.05	40.0085	60.0586	80.0781	100.098
126	-0.0585937	-0.0201416	0.0177002	0.0723267	0.137939	217.285	0.300903	0.410156	0.525818	0.629883	0.739136	-100.159	-80.0781	-60.0586	-40.0085	-20.05	-61.0352	20.0195	40.0085	60.0586	80.0476	100.128
126.1	-0.0588989	-0.0201416	0.0180054	0.0726318	0.137939	216.98	0.301208	0.409851	0.526123	0.630188	0.73822	-100.128	-80.0476	-60.1196	-40.0391	-20.05	0	20.0195	40.0085	60.0586	80.0476	100.189
126.2	-0.0598145	-0.0201416	0.0186157	0.0732422	0.137329	216.98	0.301514	0.409546	0.526428	0.630493	0.737305	-100.159	-80.0781	-60.1196	-40.0391	-20.0195	30.5176	20.0195	40.0085	60.1196	80.1086	100.128
126.3	-0.0601196	-0.0204468	0.0186157	0.0735474	0.137024	217.59	0.302124	0.408936	0.526733	0.630493	0.736694	-100.128	-80.0781	-60.1501	-40.1001	-20.0195	0	20.05	40.0085	60.0586	80.1392	100.159
126.4	-0.0598145	-0.0204468	0.0186157	0.0738525	0.136414	218.201	0.302734	0.40863	0.527039	0.629883	0.736694	-100.189	-80.0781	-60.1196	-40.1001	-20.05	0	20.0806	40.0085	60.0281	80.1086	100.159
126.5	-0.0595093	-0.0204468	0.0183105	0.0738525	0.136414	218.201	0.303345	0.40863	0.527344	0.629578	0.736694	-100.098	-80.0781	-60.1501	-40.1306	-20.0195	0	20.0195	40.0085	60.0891	80.1086	100.128
126.6	-0.0595093	-0.020752	0.0186157	0.0735474	0.137024	218.201	0.303955	0.40863	0.527954	0.629272	0.737305	-100.189	-80.1392	-60.1501	-40.1001	-20.05	0	20.0195	40.0085	60.0891	80.1392	100.128
126.7	-0.0598145	-0.0213623	0.0186157	0.0732422	0.137024	218.201	0.30365	0.408936	0.528564	0.629272	0.737915	-100.128	-80.0781	-60.0891	-40.1001	-20.0806	-30.5176	19.989	39.978	60.0586	80.1392	100.098
126.8	-0.0604248	-0.0216675	0.0186157	0.072937	0.137024	217.896	0.30304	0.409241	0.529175	0.629883	0.73822	-100.159	-80.0171	-60.0891	-40.1001	-20.0806	-30.5176	20.0195	39.978	60.0586	80.1086	100.128
126.9	-0.0604248	-0.0216675	0.0180054	0.0732422	0.136719	217.59	0.302734	0.409851	0.52948	0.630188	0.738525	-100.159	-80.0781	-60.0891	-40.0696	-20.0806	0	20.1416	39.9475	60.0281	80.0171	100.159
127	-0.0604248	-0.0213623	0.0177002	0.0735474	0.136719	217.285	0.302734	0.410461	0.52948	0.630493	0.738831	-100.128	-80.0781	-60.1196	-40.1001	-20.0806	-61.0352	20.0806	39.978	60.0586	80.0781	100.128
127.1	-0.0601196	-0.020752	0.0180054	0.0735474	0.137329	216.98	0.302734	0.411072	0.52948	0.630798	0.739441	-100.128	-80.0781	-60.0891	-40.1001	-20.0806	0	20.0195	40.0391	60.0586	80.1392	100.159
127.2	-0.0595093	-0.0204468	0.0186157	0.0732422	0.137939	216.98	0.302124	0.411377	0.52948	0.630798	0.740662	-100.128	-80.0476	-60.0891	-40.1001	-20.0195	-30.5176	20.05	40.0391	60.0586	80.0781	100.067
127.3	-0.0588989	-0.0204468	0.0195312	0.072937	0.138245	216.675	0.301514	0.411682	0.53009	0.630493	0.741272	-100.159	-80.1392	-60.0891	-40.1001	-19.989	-30.5176	20.0195	40.0085	60.0586	80.1086	100.159
127.4	-0.0585937	-0.020752	0.0195312	0.072937	0.137939	216.37	0.300903	0.411682	0.530396	0.630798	0.742493	-100.128	-80.0781	-60.1196	-40.1611	-20.0195	-30.5176	20.0806	40.0391	60.0586	80.1392	100.098
127.5	-0.0582886	-0.020752	0.0192261	0.0726318	0.137329	215.454	0.300903	0.411682	0.530701	0.631104	0.742798	-100.098	-80.0781	-60.0586	-40.1001	-20.0195	-30.5176	20.0195	40.0085	60.0586	80.1392	100.098
127.6	-0.0576782	-0.020752	0.0192261	0.0726318	0.136719	215.149	0.301208	0.411377	0.531006	0.631104	0.742798	-100.098	-80.1086	-60.1501	-40.0696	-20.0195	-91.5527	19.989	39.978	60.0891	80.0781	100.098
127.7	-0.057373	-0.0210571	0.0186157	0.072937	0.136719	215.149	0.302124	0.411377	0.530701	0.631409	0.741882	-100.128	-80.1392	-60.0586	-40.1001	-20.0806	-30.5176	20.05	39.9475	60.0586	80.0781	100.189
127.8	-0.0570679	-0.0210571	0.0183105	0.0726318	0.136414	215.149	0.30304	0.411072	0.530396	0.631714	0.741272	-100.159	-80.0781	-60.0586	-40.0696	-20.05	-30.5176	20.05	39.9475	60.0891	80.1392	100.159
127.9	-0.0570679	-0.0216675	0.0177002	0.0726318	0.137024	215.759	0.30365	0.410461	0.53009	0.632324	0.740662	-100.159	-80.0781	-60.0891	-40.0391	-20.0195	0	20.0195	40.0085	60.0586	80.1086	100.128
128	-0.057373	-0.0216675	0.017395	0.0723267	0.137329	216.37	0.303955	0.410461	0.52948	0.632935	0.740662	-100.159	-80.0781	-60.0891	-40.0391	-19.989	-30.5176	20.0195	40.0085	60.0586	80.1392	100.098
128.1	-0.0576782	-0.0216675	0.017395	0.0723267	0.137939	216.98	0.30365	0.410461	0.529175	0.63324	0.740967	-100.098	-80.0781	-60.0891	-40.1306	-20.0195	0	20.0195	40.0696	60.0891	80.0781	100.098
128.2	-0.0579834	-0.0213623	0.0180054	0.0723267	0.138245	217.285	0.30365	0.410461	0.52887	0.633545	0.741272	-100.067	-80.0476	-60.1196	-40.1001	-19.989	-30.5176	20.0195	40.0391	60.1196	80.0781	100.067
128.3	-0.0579834	-0.0213623	0.0183105	0.072937	0.137939	216.98	0.303345	0.410461	0.528564	0.633545	0.741272	-100.159	-80.1086	-60.1196	-40.1001	-20.0806	-30.5176	20.0195	39.978	60.0586	80.0781	100.098
128.4	-0.0576782	-0.0213623	0.0183105	0.0738525	0.137634	216.675	0.303345	0.410767	0.52887	0.63385	0.741272	-100.098	-80.1086	-60.0891	-40.0391	-20.0195	0	19.989	40.0391	60.0281	80.0781	100.128
128.5	-0.0576782	-0.0213623	0.0180054	0.0747681	0.137634	216.064	0.303345	0.411072	0.52948	0.634155	0.741272	-100.128	-80.1086	-60.1501	-40.0696	-20.0195	30.5176	20.05	40.0085	60.0586	80.1697	100.159
128.6	-0.0576782	-0.0213623	0.0177002	0.0750732	0.137939	216.064	0.303345	0.411682	0.529785	0.634155	0.741272	-100.098	-80.0781	-60.0891	-40.0391	-20.05	0	20.0195	40.0391	59.9976	80.0781	100.159
128.7	-0.0579834	-0.0210571	0.0177002	0.0750732	0.138245	216.37	0.30365	0.412292	0.529175	0.634155	0.741577	-100.098	-80.0781	-60.0586	-40.0696	-19.989	30.5176	20.0195	39.978	60.0891	80.0476	100.067
128.8	-0.0585937	-0.0213623	0.0180054	0.0750732	0.138245	216.98	0.30426	0.412903	0.528564	0.634155	0.741882	-100.128	-80.0476	-60.1196	-40.0391	-20.0195	30.5176	20.0195	40.0085	60.0281	80.0476	100.098
128.9	-0.0592041	-0.0216675	0.0183105	0.0744629	0.137939	217.896	0.304565	0.413208	0.527954	0.63446	0.742493	-100.128	-80.0781	-60.0891	-40.0696	-20.0195	0	20.0195	40.0085	60.0891	80.0781	100.128
129	-0.0598145	-0.0219727	0.0183105	0.0741577	0.137329	218.506	0.304565	0.413513	0.527649	0.63446	0.743103	-100.159	-80.0781	-60.1196	-40.1306	-20.0195	-61.0352	20.0195	39.978	60.1501	80.0476	100.098
129.1	-0.0601196	-0.0216675	0.0183105	0.0738525	0.136719	218.506	0.304565	0.413208	0.527649	0.63446	0.743103	-100.128	-80.0781	-60.0891	-40.0696	-20.0195	0	19.989	40.0391	60.0891	80.0781	100.128
129.2	-0.0598145	-0.0210571	0.0183105	0.0735474	0.136719	218.201	0.303955	0.413513	0.527344	0.63446	0.743103	-100.128	-80.1392	-60.0586	-40.0391	-20.05	61.0352	19.9585	40.0696	60.1196	80.1086	100.098
129.3	-0.0595093	-0.020752	0.0183105	0.0735474	0.137024	217.285	0.30365	0.414124	0.527344	0.634766	0.742798	-100.128	-80.0781	-60.0891	-40.0696	-20.0195	0	20.0195	40.0085	60.0586	80.0476	100.128
129.4	-0.0592041	-0.020752	0.0183105	0.0738525	0.137329	216.98	0.302429	0.414429	0.527344	0.635376	0.742187	-100.098	-80.0476	-60.0586	-40.0696	-20.05	0	20.0195	39.978	60.0586	80.0781	100.037
129.5	-0.0592041	-0.020752	0.0183105	0.0738525	0.137634	216.675	0.301819	0.414734	0.527649	0.635986	0.741272	-100.128	-80.0781	-60.0891	-40.0696	-20.05	-30.5176	20.05	40.0085	60.0586	80.0476	100.128
129.6	-0.0585937	-0.0210571	0.0183105	0.0735474	0.137634	216.675	0.302124	0.414734	0.527954	0.636292	0.741272	-100.22	-80.1086	-60.0891	-40.0085	-20.0195	0	19.989	40.0696	60.0281	80.0476	100.159
129.7	-0.0582886	-0.0210571	0.0183105	0.0732422	0.137024	216.98	0.302429	0.414734	0.527649	0.636597	0.741577	-100.128	-80.1086	-60.1196	-40.0391	-20.0195	30.5176	19.989	40.0085	59.9976	79.9866	100.128
129.8	-0.0579834	-0.0213623	0.0186157	0.072937	0.137024	217.285	0.30304	0.414734	0.527344	0.636902	0.741577	-100.098	-80.0476	-60.1196	-40.0696	-20.0806	30.5176	19.9585	40.0391	60.0586	80.0476	100.098
129.9	-0.0576782	-0.0213623	0.0186157	0.0732422	0.137329	217.285	0.303345	0.415039	0.527039	0.637207	0.741577	-100.098	-80.0781	-60.1196	-40.1001	-20.0195	0	20.0195	40.0085	60.0586	80.0781	100.037
130	-0.0576782	-0.0216675	0.0186157	0.0732422	0.137939	216.675	0.30365	0.415649	0.526733	0.636902	0.741272	-100.128	-80.1086	-60.1196	-40.0696	-19.989	0	20.0195	40.0391	60.0586	80.1086	100.098
130.1	-0.0579834	-0.0216675	0.0183105	0.072937	0.138245	216.675	0.303955	0.415649	0.526123	0.636597	0.740967	-100.128	-80.0476	-60.0586	-40.0696	-20.05	0	19.989	40.0391	60.0281	80.0476	100.128
130.2	-0.0582886	-0.0216675	0.0177002	0.0723267	0.138245	216.675	0.303955	0.415649	0.525513	0.635376	0.740662	-100.098	-80.0781	-60.0586	-40.0391	-20.0195	0	19.989	40.0391	60.0586	80.1392	100.128
130.3	-0.0585937	-0.0213623	0.0180054	0.0720215	0.138245	216.675	0.303955	0.415344	0.525513	0.63446	0.740356	-100.128	-80.1086	-60.0586	-40.1001	-19.989	0	19.989	39.978	60.0586	80.0476	100.128
130.4	-0.0582886	-0.0204468	0.0189209	0.0723267	0.13855	216.98	0.303955	0.415344	0.525208	0.63324	0.740051	-100.159	-80.1086	-60.1196	-40.0696	-20.0195	30.5176	20.0195	40.0391	60.0281	80.0171	100.128
130.5	-0.0579834	-0.0198364	0.0192261	0.072937	0.139465	217.59	0.304565	0.415039	0.525208	0.632324	0.740051	-100.128	-80.0781	-60.0586	-39.978	-20.0195	91.5527	20.0806	39.9475	60.0281	80.0171	100.098
130.6	-0.0582886	-0.0198364	0.0195312	0.0735474	0.139771	218.201	0.305176	0.415344	0.525513	0.631714	0.740356	-100.159	-80.1086	-60.1196	-40.1001	-20.0195	0	19.989	39.978	60.0281	80.0476	100.098
130.7	-0.0585937	-0.0201416	0.0195312	0.0738525	0.140076	218.506	0.305786	0.415344	0.525818	0.632019	0.740967	-100.128	-80.0781	-60.1196	-40.0391	-20.0195	0	19.9585	40.0391	60.0281	80.1086	100.128
130.8	-0.0585937	-0.0204468	0.0195312	0.0741577	0.139771	218.201	0.306091	0.415039	0.526123	0.632629	0.741272	-100.128	-80.0171	-60.0586	-40.1001	-20.0195	61.0352	19.9585	40.0085	60.0281	80.0476	100.098
130.9	-0.0582886	-0.0204468	0.0198364	0.0741577	0.139771	217.896	0.306396	0.414734	0.526428	0.633545	0.741882	-100.098	-80.0476	-60.1196	-40.0696	-19.989	0	19.9585	40.0696	60.0891	80.0781	100.067
131	-0.0585937	-0.0204468	0.0195312	0.0744629	0.13916	217.896	0.306396	0.414429	0.526733	0.63385	0.742493	-100.098	-80.1086	-60.0891	-40.1001	-19.989	-30.5176	19.928	39.978	60.1196	80.0476	100.067
131.1	-0.0588989	-0.0201416	0.0189209	0.0744629	0.138855	217.59	0.306396	0.414734	0.527344	0.63446	0.743103	-100.098	-80.1697	-60.0586	-40.0391	-19.989	-30.5176	20.0195	40.0085	60.0281	80.0476	100.098
131.2	-0.0595093	-0.0204468	0.0183105	0.0744629	0.13855	217.59	0.306396	0.415039	0.528259	0.63446	0.743408	-100.128	-80.1086	-60.0891	-40.0391	-20.05	30.5176	19.9585	39.978	59.9976	79.9866	100.159
131.3	-0.0601196	-0.0210571	0.0180054	0.0744629	0.138855	217.285	0.307007	0.415344	0.52887	0.634766	0.743408	-100.159	-80.0476	-60.0891	-40.0696	-19.989	0	19.989	39.9475	60.0281	80.0476	100.128
131.4	-0.0601196	-0.0213623	0.0180054	0.0741577	0.13916	217.285	0.307312	0.415649	0.529175	0.635071	0.743408	-100.128	-80.0781	-60.1196	-40.0696	-20.0195	30.5176	20.0195	40.0391	60.0586	80.0781	100.128
131.5	-0.0595093	-0.0216675	0.0183105	0.0741577	0.13916	217.285	0.307617	0.415649	0.52948	0.635376	0.743408	-100.098	-80.0781	-60.0891	-40.0696	-20.0195	0	19.9585	40.0391	60.0281	80.0476	100.128
131.6	-0.0585937	-0.0213623	0.0186157	0.0738525	0.13916	217.285	0.307617	0.415344	0.529785	0.635681	0.743713	-100.128	-80.1392	-60.0891	-40.1306	-19.928	0	19.989	40.0085	60.0891	80.1392	100.067
131.7	-0.0576782	-0.0210571	0.0189209	0.0738525	0.13855	217.285	0.307312	0.415649	0.53009	0.635986	0.744324	-100.098	-80.1086	-60.0891	-40.0696	-19.9585	0	19.9585	40.0085	60.0891	80.1086	100.098
131.8	-0.0570679	-0.0204468	0.0189209	0.0735474	0.137939	216.98	0.307312	0.415344	0.52948	0.636902	0.744934	-100.098	-80.1392	-60.0586	-40.0391	-20.0195	0	19.9585	40.0696	60.0586	80.0476	100.098
131.9	-0.0570679	-0.0201416	0.0189209	0.0738525	0.137634	216.675	0.307312	0.415039	0.52887	0.637512	0.744934	-100.189	-80.0781	-59.9976	-40.0696	-19.989	30.5176	20.0195	40.0391	60.0891	80.0171	100.067
132	-0.0567627	-0.0204468	0.0186157	0.0741577	0.138245	216.675	0.307617	0.414429	0.527954	0.638733	0.744324	-100.128	-80.1392	-60.0891	-40.0391	-20.0195	30.5176	19.989	39.9475	60.0281	80.0476	100.128
132.1	-0.0564575	-0.020752	0.0183105	0.0744629	0.138855	216.98	0.307617	0.413818	0.527344	0.639343	0.743713	-100.128	-80.0781	-60.0891	-40.0391	-20.0195	30.5176	19.9585	40.0085	60.0281	80.0171	100.098
132.2	-0.0564575	-0.0210571	0.0186157	0.0744629	0.139465	216.98	0.307312	0.412903	0.527039	0.639648	0.742798	-100.189	-80.1086	-60.0891	-40.1001	-19.989	0	19.9585	40.0391	60.0891	80.0476	100.098
132.3	-0.0567627	-0.0213623	0.0192261	0.0744629	0.139771	216.98	0.306702	0.412903	0.527039	0.639343	0.741882	-100.159	-80.0476	-60.0586	-40.0391	-20.0195	30.5176	19.9585	40.0391	60.0281	80.0476	100.098
132.4	-0.0570679	-0.0210571	0.0195312	0.0741577	0.140076	216.98	0.306702	0.413208	0.527649	0.639038	0.741577	-100.159	-80.1392	-59.9976	-40.1001	-19.9585	0	19.928	40.1001	60.0281	80.0781	100.098
132.5	-0.057373	-0.0210571	0.0192261	0.0744629	0.140381	216.98	0.307007	0.414124	0.528564	0.639038	0.741577	-100.098	-80.0781	-60.0281	-40.0391	-19.9585	0	19.9585	40.0391	60.0891	80.0781	100.098
132.6	-0.0576782	-0.0210571	0.0189209	0.0747681	0.140381	216.675	0.307312	0.414734	0.52887	0.638733	0.741882	-100.098	-80.1086	-59.967	-39.9475	-20.0195	30.5176	19.9585	40.0696	60.1196	80.0171	100.098
132.7	-0.0579834	-0.0213623	0.0186157	0.0753784	0.140381	216.37	0.307617	0.414734	0.52887	0.638428	0.742798	-100.159	-80.1392	-60.0586	-40.0391	-19.9585	-30.5176	19.989	39.978	60.0586	80.0476	100.098
132.8	-0.0579834	-0.0219727	0.0180054	0.0750732	0.139771	216.37	0.307922	0.414124	0.528564	0.637817	0.743713	-100.128	-80.1392	-59.9976	-39.9475	-19.989	0	20.0195	40.0391	60.0586	80.0171	100.128
132.9	-0.0582886	-0.0222778	0.017395	0.0744629	0.13916	216.064	0.308228	0.413818	0.527649	0.638123	0.744629	-100.159	-80.0781	-60.0586	-40.0085	-20.05	30.5176	19.928	40.0085	60.0281	80.0171	100.067
133	-0.0582886	-0.022583	0.0167847	0.0735474	0.13855	216.064	0.308533	0.413818	0.526733	0.638428	0.744934	-100.098	-80.0781	-60.0891	-40.0391	-20.05	91.5527	20.0195	40.0085	60.0586	80.0781	100.128
133.1	-0.0579834	-0.0222778	0.0170898	0.0732422	0.137939	215.454	0.308533	0.414124	0.526123	0.638428	0.744934	-100.189	-80.1086	-60.0891	-40.0085	-20.0195	30.5176	19.8669	40.0696	60.0281	80.0781	100.128
133.2	-0.0579834	-0.0216675	0.0170898	0.0735474	0.137329	215.149	0.308228	0.415039	0.526428	0.637817	0.744629	-100.128	-80.1392	-60.0891	-40.0696	-19.928	0	19.9585	40.0391	60.0586	80.0171	100.098
133.3	-0.0579834	-0.020752	0.0177002	0.0738525	0.137329	214.539	0.307617	0.415649	0.527039	0.637512	0.744324	-100.128	-80.1086	-60.0586	-40.0391	-19.989	91.5527	19.989	40.0391	60.0586	80.0476	100.037
133.4	-0.0579834	-0.0198364	0.0180054	0.0741577	0.137634	213.928	0.307312	0.416565	0.527344	0.637512	0.744324	-100.098	-80.1086	-60.0586	-40.0696	-19.9585	0	19.9585	40.0391	60.0586	80.0171	100.098
133.5	-0.0582886	-0.0198364	0.0180054	0.0741577	0.137634	213.623	0.307312	0.417175	0.527649	0.637817	0.744324	-100.128	-80.1392	-59.9976	-40.0391	-20.0195	0	19.989	40.0085	60.0281	80.0171	100.128
133.6	-0.0582886	-0.0198364	0.0183105	0.0738525	0.137634	213.318	0.307007	0.417175	0.527649	0.638123	0.744019	-100.128	-80.1086	-60.0586	-40.0085	-19.989	0	19.989	40.0085	60.0281	79.9561	100.098
133.7	-0.0579834	-0.0201416	0.0186157	0.0738525	0.137939	213.623	0.307007	0.417175	0.527344	0.638428	0.743408	-100.128	-80.1392	-60.0281	-39.978	-20.05	0	20.05	40.0085	60.0281	80.0171	100.098
133.8	-0.0570679	-0.0201416	0.0186157	0.0738525	0.138245	214.233	0.306702	0.416565	0.527649	0.639038	0.742493	-100.189	-80.1086	-60.0586	-40.0391	-19.989	61.0352	19.989	39.978	60.0281	80.0171	100.067
133.9	-0.0564575	-0.0201416	0.0183105	0.0741577	0.138245	214.844	0.306702	0.416565	0.528259	0.639343	0.741577	-100.189	-80.0781	-60.0891	-40.0696	-19.9585	61.0352	19.989	40.0391	60.0281	80.0476	100.098
134	-0.0561523	-0.0198364	0.0180054	0.0738525	0.13855	215.454	0.306702	0.41626	0.52887	0.639954	0.741272	-100.067	-80.1392	-60.0586	-40.0696	-19.9585	0	19.8975	40.0391	59.9976	80.0781	100.128
134.1	-0.0561523	-0.0198364	0.0177002	0.0735474	0.13855	216.064	0.306396	0.415955	0.529175	0.640259	0.741272	-100.128	-80.0781	-60.0281	-40.1001	-19.9585	30.5176	19.989	40.0085	60.0891	80.0476	100.128
134.2	-0.0564575	-0.0201416	0.0180054	0.0732422	0.13855	216.064	0.306396	0.415649	0.529175	0.640259	0.740967	-100.128	-80.1086	-60.0586	-40.0696	-19.989	30.5176	19.928	40.0391	60.0586	80.0476	100.037
134.3	-0.0567627	-0.0204468	0.0183105	0.0732422	0.13855	216.37	0.306702	0.415649	0.52887	0.640564	0.740662	-100.067	-80.1392	-60.0281	-40.1001	-19.989	0	19.9585	39.978	60.0586	79.9866	100.037
134.4	-0.057373	-0.020752	0.0186157	0.0732422	0.138245	216.37	0.306702	0.415955	0.528259	0.641174	0.740662	-100.159	-80.0781	-60.0586	-40.0085	-20.0806	-30.5176	19.9585	40.0391	60.0586	80.0476	100.098
134.5	-0.0576782	-0.0210571	0.0183105	0.0732422	0.137939	216.675	0.306396	0.41626	0.528259	0.641785	0.741272	-100.098	-80.1392	-60.0586	-39.978	-20.0195	0	19.989	40.0696	60.0281	80.0476	100.128
134.6	-0.0576782	-0.0210571	0.0177002	0.0735474	0.138245	216.675	0.306091	0.416565	0.528259	0.642395	0.741577	-100.128	-80.1086	-60.0281	-40.0391	-19.9585	30.5176	19.9585	40.0391	60.0281	80.0476	100.098
134.7	-0.0576782	-0.020752	0.0177002	0.0735474	0.138245	216.98	0.306091	0.41687	0.528259	0.642395	0.742493	-100.128	-80.0781	-60.0586	-39.978	-20.0195	30.5176	19.989	40.1001	60.0281	79.9866	100.006
134.8	-0.057373	-0.0204468	0.0180054	0.0735474	0.13855	217.59	0.306396	0.417175	0.528564	0.64209	0.743408	-100.128	-80.1086	-59.9976	-40.0085	-19.9585	61.0352	19.928	40.0696	60.0586	80.0781	100.098
134.9	-0.0567627	-0.0204468	0.0183105	0.0735474	0.138245	218.201	0.306702	0.417786	0.52887	0.64209	0.743713	-100.128	-80.1392	-60.0586	-40.0391	-19.989	30.5176	19.9585	40.1306	60.1196	80.0476	100.037
135	-0.0564575	-0.0204468	0.0189209	0.0735474	0.137634	218.506	0.306396	0.418091	0.528564	0.642395	0.744019	-100.128	-80.1086	-59.9976	-40.0085	-19.989	-30.5176	19.8975	40.0696	60.0586	80.0476	100.037
135.1	-0.0561523	-0.0201416	0.0192261	0.0732422	0.137024	218.201	0.305786	0.418396	0.528259	0.6427	0.743713	-100.128	-80.0781	-60.0281	-40.0391	-19.989	-30.5176	19.8669	40.0391	60.0586	80.0476	100.098
135.2	-0.0567627	-0.0204468	0.0195312	0.0735474	0.136414	217.59	0.305176	0.418091	0.527954	0.643005	0.743408	-100.189	-80.1392	-60.0281	-39.978	-19.989	30.5176	19.9585	40.0391	60.0281	80.0171	100.067
135.3	-0.057373	-0.0201416	0.0195312	0.0738525	0.136719	217.285	0.304871	0.417786	0.527344	0.643005	0.742798	-100.128	-80.1392	-60.0281	-40.0391	-19.989	0	19.9585	40.0696	60.0281	80.0476	100.128
135.4	-0.0576782	-0.0195312	0.0192261	0.0741577	0.136719	217.285	0.304565	0.41748	0.527039	0.6427	0.742493	-100.098	-80.1086	-60.0586	-40.0085	-19.989	30.5176	19.989	40.0391	59.9976	80.0476	100.128
135.5	-0.0576782	-0.0186157	0.0186157	0.0744629	0.136719	217.285	0.30426	0.41748	0.527039	0.641785	0.742493	-100.159	-80.1392	-60.0281	-40.0391	-19.989	61.0352	20.0195	40.0696	60.0586	80.0171	100.067
135.6	-0.057373	-0.0183105	0.0186157	0.0744629	0.136719	217.285	0.303955	0.41748	0.527344	0.640564	0.743103	-100.159	-80.1086	-60.0586	-40.0391	-20.0195	30.5176	19.9585	40.0391	60.1196	80.0171	100.067
135.7	-0.0570679	-0.0183105	0.0189209	0.0747681	0.136414	216.98	0.30365	0.417175	0.528259	0.639648	0.744019	-100.159	-80.1086	-59.9976	-40.0085	-19.989	30.5176	19.989	40.0696	60.0891	80.0781	100.037
135.8	-0.0567627	-0.0189209	0.0195312	0.0750732	0.136414	216.98	0.30365	0.41687	0.529175	0.638733	0.744629	-100.128	-80.1392	-60.0281	-40.0696	-19.9585	0	19.9585	40.0391	60.0586	80.0476	100.037
135.9	-0.0567627	-0.0192261	0.0198364	0.0753784	0.136108	217.285	0.30365	0.41626	0.529785	0.637817	0.744934	-100.037	-80.1392	-60.0281	-40.0085	-19.989	30.5176	19.9585	40.1001	60.0281	80.0476	100.067
136	-0.0567627	-0.0195312	0.0204468	0.0753784	0.136414	217.59	0.303345	0.415649	0.530396	0.637817	0.744324	-100.128	-80.1086	-60.0586	-40.0391	-19.9585	61.0352	19.928	40.0696	60.0281	80.0476	100.006
136.1	-0.0567627	-0.0198364	0.0201416	0.0756836	0.136414	217.59	0.303345	0.415344	0.530396	0.637512	0.743408	-100.128	-80.1392	-60.0281	-40.0085	-19.989	0	19.9585	40.0696	59.967	80.0171	100.067
136.2	-0.0564575	-0.0201416	0.0198364	0.0759888	0.137024	216.98	0.303345	0.415039	0.530701	0.637817	0.742187	-100.159	-80.1392	-60.0586	-39.9475	-19.989	30.5176	19.989	40.0696	60.0281	79.9866	100.128
136.3	-0.0564575	-0.020752	0.0195312	0.0756836	0.137329	216.675	0.303345	0.415039	0.531311	0.638123	0.740967	-100.189	-80.0781	-60.0586	-39.978	-19.989	0	19.989	40.0696	60.0586	80.0171	100.037
136.4	-0.0564575	-0.0210571	0.0192261	0.0750732	0.137939	216.064	0.303955	0.415344	0.531616	0.639038	0.740662	-100.159	-80.0781	-60.0586	-40.0085	-19.9585	30.5176	19.9585	40.0085	60.0281	80.1086	100.128
136.5	-0.0570679	-0.0210571	0.0189209	0.0741577	0.138245	216.064	0.304565	0.415344	0.532227	0.639954	0.741272	-100.159	-80.1392	-60.0281	-39.978	-19.928	30.5176	20.0195	40.1001	60.0891	80.0781	100.067
136.6	-0.0576782	-0.0210571	0.0186157	0.0738525	0.13855	216.37	0.305481	0.415344	0.532532	0.640869	0.741882	-100.159	-80.0781	-60.0281	-40.0085	-19.989	30.5176	19.928	40.0391	60.0586	80.0781	100.098
136.7	-0.0585937	-0.0210571	0.0183105	0.0738525	0.13855	216.675	0.305481	0.415039	0.532532	0.640869	0.741882	-100.159	-80.0476	-60.0281	-40.1001	-20.0195	0	19.9585	40.0391	60.0891	79.9866	100.067
136.8	-0.0592041	-0.0213623	0.0183105	0.0738525	0.13855	216.675	0.305176	0.415039	0.532532	0.640259	0.741272	-100.128	-80.0781	-60.0586	-40.0696	-19.989	-30.5176	19.9585	40.1306	60.0281	80.0171	100.067
136.9	-0.0588989	-0.0216675	0.0183105	0.0738525	0.138245	216.37	0.304565	0.414734	0.532837	0.639954	0.740356	-100.189	-80.1086	-60.0891	-40.0696	-20.0806	0	19.989	40.0391	60.0586	80.0476	100.128
137	-0.0582886	-0.0222778	0.0186157	0.0741577	0.137939	216.064	0.303955	0.414734	0.533447	0.639954	0.739441	-100.159	-80.1392	-60.0586	-39.9475	-19.989	0	19.928	40.0696	60.0586	80.0171	100.128
137.1	-0.057373	-0.0222778	0.0183105	0.0741577	0.137634	216.064	0.30365	0.415039	0.534058	0.640564	0.739136	-100.128	-80.0476	-60.0586	-40.0085	-19.989	30.5176	19.989	40.0391	60.0281	80.0781	100.128
137.2	-0.0567627	-0.0219727	0.0180054	0.0741577	0.137329	216.064	0.30365	0.415344	0.534668	0.640564	0.740051	-100.159	-80.1086	-60.0586	-39.978	-19.928	30.5176	19.9585	40.0391	60.0281	80.0171	100.098
137.3	-0.0561523	-0.0213623	0.0177002	0.0744629	0.137634	215.454	0.30426	0.415955	0.534668	0.640869	0.740967	-100.189	-80.1392	-60.0891	-40.1001	-20.0195	0	19.989	40.0391	60.0281	80.0476	100.067
137.4	-0.0558472	-0.020752	0.0180054	0.0744629	0.137939	215.454	0.304565	0.41626	0.534363	0.640564	0.741882	-100.159	-80.1086	-60.0281	-40.0696	-20.0195	-61.0352	19.989	40.0391	60.0586	80.0476	100.098
137.5	-0.0558472	-0.0201416	0.0180054	0.0747681	0.138245	215.454	0.304871	0.41687	0.533752	0.640259	0.742493	-100.159	-80.1086	-60.0586	-40.0391	-20.0195	30.5176	19.9585	40.0391	60.1196	80.0781	100.067
137.6	-0.0564575	-0.0195312	0.0180054	0.0747681	0.137939	215.454	0.305176	0.417786	0.533447	0.640259	0.743103	-100.037	-80.0171	-60.0891	-40.0391	-19.989	0	19.989	40.0391	60.0586	80.0476	100.128
137.7	-0.057373	-0.0189209	0.0180054	0.0747681	0.137634	215.454	0.305481	0.418396	0.533447	0.640869	0.743713	-100.098	-80.1086	-60.0281	-40.0391	-20.0195	0	19.9585	40.0391	60.0891	80.0476	100.037
137.8	-0.057373	-0.0189209	0.0183105	0.0747681	0.137634	215.149	0.305786	0.418701	0.534058	0.641785	0.744019	-100.189	-80.0781	-60.1196	-40.0391	-19.989	0	20.0806	40.0391	60.0586	79.9561	100.098
137.9	-0.057373	-0.0192261	0.0180054	0.0744629	0.137634	214.844	0.305481	0.418396	0.534973	0.6427	0.744324	-100.189	-80.1392	-60.1196	-40.0391	-20.0195	0	19.989	39.978	60.0586	80.0476	100.128
138	-0.0570679	-0.0198364	0.0177002	0.0744629	0.137939	214.539	0.305176	0.418396	0.536194	0.6427	0.744629	-100.159	-80.1086	-60.1196	-40.0696	-19.989	30.5176	20.05	40.0085	60.0281	80.0476	100.098
138.1	-0.0576782	-0.0204468	0.0177002	0.0741577	0.137939	214.233	0.304565	0.418701	0.536804	0.642395	0.745239	-100.159	-80.1086	-60.1196	-40.0391	-20.0195	-30.5176	19.989	40.0391	60.0281	80.0781	100.159
138.2	-0.0576782	-0.020752	0.0177002	0.0738525	0.137939	214.539	0.304565	0.419006	0.536499	0.64209	0.745544	-100.128	-80.0781	-59.9976	-40.1001	-19.928	30.5176	20.05	40.0391	60.0891	80.1086	100.098
138.3	-0.0576782	-0.020752	0.0186157	0.0735474	0.137634	215.149	0.304565	0.419617	0.535583	0.641479	0.745239	-100.159	-80.1392	-60.0586	-40.0696	-20.0195	61.0352	20.0195	40.0696	60.0891	80.0781	100.098
138.4	-0.057373	-0.0204468	0.0192261	0.0741577	0.137939	215.759	0.304565	0.420532	0.534363	0.641174	0.745239	-100.128	-80.1392	-60.0586	-40.0391	-20.0195	-30.5176	19.989	40.0085	60.0891	80.0476	100.128
138.5	-0.0576782	-0.0204468	0.0192261	0.0744629	0.137939	216.37	0.304871	0.421143	0.533752	0.640564	0.744934	-100.098	-80.0781	-60.0586	-40.0696	-19.9585	-30.5176	19.9585	40.0391	60.0586	80.1086	100.128
138.6	-0.0582886	-0.0204468	0.0186157	0.0747681	0.138245	216.064	0.305176	0.421753	0.534363	0.640869	0.745239	-100.098	-80.1086	-60.0586	-40.0391	-20.0195	0	19.989	40.0391	60.0281	80.0171	100.098
138.7	-0.0585937	-0.0210571	0.0183105	0.0747681	0.137939	216.064	0.304871	0.421753	0.534668	0.641785	0.746155	-100.098	-80.1086	-60.0891	-40.0696	-20.0195	30.5176	20.0195	40.0391	60.0281	80.0476	100.098
138.8	-0.0585937	-0.0213623	0.0177002	0.0744629	0.137939	215.759	0.304565	0.420837	0.534973	0.64209	0.74646	-100.159	-80.1392	-60.1196	-40.0696	-20.1111	0	20.0195	39.978	60.1501	80.0476	100.128
138.9	-0.0582886	-0.0219727	0.0177002	0.0744629	0.137939	216.37	0.304565	0.420227	0.534363	0.64209	0.74646	-100.128	-80.1086	-60.0891	-40.1001	-20.05	0	20.0195	40.0085	60.0586	80.0781	100.128
139	-0.0579834	-0.0222778	0.017395	0.0741577	0.137939	216.37	0.304565	0.419922	0.534058	0.64209	0.746155	-100.22	-80.1392	-60.0891	-40.0696	-20.0195	30.5176	20.05	40.0696	60.0586	80.1697	100.098
139.1	-0.0576782	-0.0219727	0.0170898	0.0735474	0.137634	216.675	0.304565	0.419922	0.534058	0.641785	0.74646	-100.159	-80.1086	-60.1196	-40.0391	-20.0806	-30.5176	19.9585	40.0696	60.0891	80.0781	100.128
139.2	-0.057373	-0.0216675	0.0167847	0.072937	0.137939	216.675	0.30426	0.419922	0.534363	0.641479	0.74646	-100.128	-80.0171	-60.0891	-40.0391	-20.05	-30.5176	19.9585	40.0696	60.1196	80.1392	100.189
139.3	-0.057373	-0.0213623	0.0170898	0.072937	0.137939	216.98	0.30426	0.420227	0.534668	0.640869	0.74646	-100.098	-80.0476	-60.0586	-40.0696	-19.928	-61.0352	19.989	40.0696	60.0891	80.0476	100.098
139.4	-0.057373	-0.0213623	0.0177002	0.072937	0.138245	217.285	0.304565	0.420227	0.534973	0.640564	0.74585	-100.098	-80.1086	-60.0586	-40.0696	-20.05	30.5176	19.9585	40.0391	60.0586	80.0171	100.098
139.5	-0.057373	-0.0216675	0.0180054	0.0732422	0.13855	217.59	0.305176	0.420227	0.535278	0.640259	0.744629	-100.098	-80.1392	-60.1196	-40.0391	-20.05	-30.5176	20.05	40.0391	60.0586	80.0781	100.098
139.6	-0.057373	-0.0213623	0.0183105	0.0735474	0.138245	217.59	0.305481	0.419922	0.535583	0.639648	0.743713	-100.159	-80.1086	-60.0586	-40.0085	-19.989	30.5176	20.0195	39.978	60.0586	80.0781	100.128
139.7	-0.0570679	-0.0210571	0.0186157	0.0735474	0.138245	216.98	0.305786	0.419617	0.535583	0.639648	0.743103	-100.159	-80.1697	-60.0891	-40.0391	-20.0195	0	20.0806	40.0085	60.0281	80.0781	100.098
139.8	-0.0570679	-0.0204468	0.0192261	0.0735474	0.138245	216.675	0.305786	0.419312	0.534973	0.639648	0.742798	-100.159	-80.0781	-60.1501	-40.0085	-20.0195	-30.5176	20.0195	40.0391	60.0891	80.0781	100.159
139.9	-0.0570679	-0.0201416	0.0192261	0.0738525	0.138245	216.064	0.305481	0.419617	0.534363	0.639954	0.742798	-100.159	-80.1392	-60.0586	-40.0391	-20.0806	-61.0352	19.989	40.0391	60.0891	80.0781	100.098
140	-0.0570679	-0.0198364	0.0192261	0.0744629	0.13855	215.759	0.305176	0.419922	0.534363	0.640564	0.742798	-100.098	-80.0476	-60.0891	-40.0696	-20.0195	-30.5176	19.989	40.1001	60.1196	80.0476	100.098
140.1	-0.0570679	-0.0201416	0.0192261	0.0753784	0.138855	216.064	0.304871	0.420532	0.534058	0.641174	0.743103	-100.098	-80.0171	-60.0281	-40.0696	-20.05	-30.5176	19.9585	40.1001	60.0891	80.0781	100.098
140.2	-0.0567627	-0.020752	0.0186157	0.0756836	0.139465	216.064	0.304871	0.420837	0.534058	0.641174	0.743103	-100.098	-80.0476	-60.0586	-40.0391	-20.0195	-122.07	19.989	40.0391	60.0586	80.1086	100.098
140.3	-0.0567627	-0.0210571	0.0183105	0.0753784	0.139771	216.064	0.305176	0.420837	0.534058	0.641479	0.742798	-100.128	-80.1086	-60.0891	-40.1001	-20.05	0	20.0195	40.0391	60.0281	80.0476	100.037
140.4	-0.0567627	-0.020752	0.0186157	0.0744629	0.139465	215.454	0.305481	0.420227	0.534363	0.641479	0.742187	-100.159	-80.1086	-60.0891	-40.0391	-20.0806	61.0352	20.0195	40.0696	60.0281	80.0781	100.128
140.5	-0.0567627	-0.020752	0.0192261	0.0735474	0.138855	215.454	0.305481	0.419312	0.534668	0.641174	0.742187	-100.159	-80.1086	-60.0891	-40.0391	-20.05	30.5176	20.0195	40.0391	60.0281	80.1086	100.128
140.6	-0.0567627	-0.020752	0.0195312	0.0735474	0.138245	215.454	0.305176	0.418701	0.534973	0.641174	0.742187	-100.159	-80.0781	-60.1501	-40.0696	-20.0195	0	20.0195	40.0391	60.0586	80.0781	100.098
140.7	-0.0567627	-0.020752	0.0195312	0.0738525	0.137939	215.759	0.304871	0.417786	0.535889	0.640869	0.742493	-100.189	-80.0476	-60.1196	-40.0391	-19.989	-30.5176	20.0195	40.0391	60.1196	80.1086	100.189
140.8	-0.0567627	-0.0210571	0.0189209	0.0744629	0.138245	216.064	0.304871	0.417175	0.536499	0.640869	0.742798	-100.098	-80.0476	-60.0891	-40.0696	-20.0806	0	19.989	40.0696	60.1196	80.0476	100.098
140.9	-0.0567627	-0.0213623	0.0189209	0.0750732	0.13855	216.675	0.304871	0.41748	0.536804	0.640564	0.743408	-100.128	-80.0476	-60.0586	-40.1001	-20.0195	-30.5176	20.0195	40.0391	60.0586	80.0781	100.159
141	-0.0564575	-0.0216675	0.0186157	0.0750732	0.139465	216.37	0.304565	0.417786	0.536499	0.639954	0.744019	-100.098	-80.1086	-60.1196	-40.0391	-20.0806	-30.5176	19.9585	40.0391	60.0891	80.0476	100.098
141.1	-0.0564575	-0.0213623	0.0183105	0.0750732	0.140076	216.064	0.30426	0.417786	0.536194	0.639343	0.744324	-100.098	-80.0781	-60.0891	-40.0696	-20.0806	-61.0352	20.0195	40.0391	60.0281	80.0171	100.128
141.2	-0.0564575	-0.0213623	0.0180054	0.0747681	0.140076	215.454	0.30426	0.418091	0.535889	0.638123	0.744629	-100.128	-80.0476	-60.0891	-40.0391	-20.05	-30.5176	19.989	39.978	60.0586	80.0781	100.098
141.3	-0.0564575	-0.0213623	0.0177002	0.0744629	0.140076	215.149	0.304565	0.418091	0.535583	0.637207	0.744324	-100.159	-80.1392	-60.1196	-40.0696	-20.0806	30.5176	20.05	39.978	60.0281	80.0781	100.159
141.4	-0.0564575	-0.0213623	0.0177002	0.0741577	0.139771	215.149	0.30426	0.418396	0.535583	0.636902	0.744019	-100.159	-80.0476	-60.0891	-40.0696	-20.0195	-30.5176	20.1111	40.0085	60.0586	80.1086	100.098
141.5	-0.0564575	-0.0213623	0.0180054	0.0738525	0.139465	215.149	0.30426	0.418701	0.535583	0.636902	0.743713	-100.067	-80.0781	-60.1501	-40.1001	-20.0195	-30.5176	20.0195	40.0391	60.0891	80.1086	100.067
141.6	-0.0567627	-0.0216675	0.0186157	0.0738525	0.13916	215.454	0.30365	0.418701	0.535278	0.637207	0.743713	-100.128	-80.0476	-60.0891	-40.1001	-20.05	-30.5176	20.0806	40.0391	60.0891	80.0476	100.128
141.7	-0.0570679	-0.0219727	0.0186157	0.0738525	0.13916	215.759	0.30304	0.418701	0.534668	0.638123	0.744324	-100.098	-80.1086	-60.1196	-40.0085	-20.05	-30.5176	19.989	40.0696	60.0586	80.1392	100.098
141.8	-0.0576782	-0.0216675	0.0183105	0.0738525	0.13916	216.064	0.30304	0.418701	0.534668	0.638428	0.744934	-100.128	-80.1086	-60.0586	-40.1001	-20.0806	-61.0352	19.989	40.1001	60.1196	80.1392	100.128
141.9	-0.057373	-0.0213623	0.0180054	0.0741577	0.13916	216.37	0.303345	0.418701	0.535278	0.639038	0.745544	-100.098	-80.1086	-60.1196	-40.0696	-20.0806	-30.5176	20.0195	40.0085	60.0586	80.0781	100.128
142	-0.057373	-0.020752	0.0177002	0.0738525	0.13916	216.064	0.303955	0.418396	0.536194	0.638733	0.74585	-100.098	-80.1086	-60.1196	-40.1001	-20.1111	-30.5176	20.0195	40.0085	60.0281	80.0781	100.098
142.1	-0.057373	-0.0204468	0.0177002	0.0735474	0.13916	216.064	0.304871	0.418091	0.536804	0.638123	0.746155	-100.128	-80.1086	-60.0891	-40.0696	-20.05	0	20.0195	39.9475	60.0281	80.1086	100.098
142.2	-0.057373	-0.0204468	0.017395	0.0732422	0.139771	215.759	0.305481	0.417786	0.536804	0.636902	0.746155	-100.128	-80.0781	-60.1501	-40.1306	-20.0195	-61.0352	20.0806	40.0391	60.0586	80.0781	100.128
142.3	-0.0576782	-0.020752	0.017395	0.072937	0.140076	215.454	0.305786	0.417786	0.537109	0.636292	0.746155	-100.128	-80.1086	-60.0586	-40.0696	-20.0195	-61.0352	20.05	39.9475	60.1501	80.1086	100.098
142.4	-0.0576782	-0.020752	0.017395	0.072937	0.140381	214.844	0.306091	0.417786	0.537415	0.635986	0.74585	-100.159	-80.0781	-60.0891	-40.0696	-20.0195	0	20.05	40.0696	60.0891	80.0781	100.189
142.5	-0.0579834	-0.020752	0.0177002	0.0732422	0.140076	214.844	0.306702	0.418396	0.537109	0.635986	0.74646	-100.098	-79.9866	-60.1196	-40.0696	-20.0806	-61.0352	19.989	40.0696	60.1196	80.0781	100.098
142.6	-0.0576782	-0.0210571	0.0177002	0.0735474	0.139465	215.149	0.307312	0.419006	0.536194	0.635986	0.74707	-100.098	-80.0781	-60.1196	-40.1306	-20.05	30.5176	20.0195	40.0696	60.0586	80.0781	100.128
142.7	-0.057373	-0.0216675	0.0177002	0.0735474	0.138855	215.759	0.307617	0.419312	0.535583	0.635986	0.747681	-100.006	-80.0171	-60.0891	-40.1001	-19.989	-30.5176	19.9585	40.0391	60.0891	80.0171	100.098
142.8	-0.057373	-0.0222778	0.0177002	0.0732422	0.13855	216.37	0.307617	0.419617	0.534668	0.635681	0.747681	-100.098	-80.0781	-60.0891	-40.1001	-20.1111	-30.5176	20.0195	40.0391	60.0586	80.0476	100.159
142.9	-0.0570679	-0.0228882	0.0177002	0.072937	0.13855	216.37	0.307007	0.419312	0.534058	0.635376	0.747986	-100.128	-80.0781	-60.0281	-40.0696	-20.05	-30.5176	19.989	39.978	60.0586	80.1697	100.128
143	-0.0567627	-0.0228882	0.017395	0.072937	0.138855	216.37	0.306396	0.419617	0.534363	0.635071	0.747681	-100.128	-80.0781	-60.1196	-40.0696	-20.0806	0	20.05	39.9475	60.0586	80.0781	100.128
143.1	-0.0567627	-0.022583	0.0170898	0.0732422	0.138855	216.37	0.305481	0.419922	0.534668	0.634766	0.747375	-100.128	-80.0781	-60.0891	-40.0391	-19.989	0	20.0806	40.0085	60.0891	80.1392	100.098
143.2	-0.0564575	-0.0222778	0.017395	0.0732422	0.13855	216.675	0.305176	0.420532	0.534973	0.634766	0.74707	-100.159	-80.0781	-60.1196	-40.0696	-20.0806	30.5176	20.0195	40.1001	60.0586	80.1086	100.128
143.3	-0.0564575	-0.0213623	0.0177002	0.0735474	0.138245	216.675	0.305786	0.420837	0.534973	0.634766	0.746765	-100.159	-80.0476	-60.1196	-40.0696	-20.0195	-61.0352	20.0195	40.0391	60.1196	80.1086	100.098
143.4	-0.0561523	-0.0204468	0.0183105	0.0738525	0.137329	216.37	0.306702	0.421143	0.534973	0.635376	0.74707	-100.189	-80.0476	-60.0891	-40.1001	-20.0195	0	19.9585	40.0696	60.0891	80.0781	100.098
143.5	-0.0558472	-0.0198364	0.0183105	0.0738525	0.136414	215.759	0.307617	0.421753	0.535278	0.635681	0.747375	-100.098	-80.0781	-60.0891	-40.0696	-20.05	0	19.989	40.0391	60.0891	80.0781	100.098
143.6	-0.0561523	-0.0195312	0.0183105	0.0738525	0.135803	215.149	0.307922	0.422363	0.535278	0.635681	0.747681	-100.067	-80.0781	-60.0586	-39.978	-20.05	-30.5176	20.0195	40.0085	60.0891	80.0476	100.128
143.7	-0.0561523	-0.0198364	0.0183105	0.0741577	0.135803	215.149	0.307922	0.422668	0.535583	0.635376	0.747986	-100.128	-80.0781	-60.0891	-40.0391	-20.0195	-30.5176	20.0195	39.978	60.0586	80.0781	100.098
143.8	-0.0561523	-0.0198364	0.0183105	0.0738525	0.135803	215.149	0.307617	0.422668	0.535278	0.634766	0.748596	-100.128	-80.0476	-60.0891	-40.0391	-20.0806	0	20.0806	40.0085	60.0586	80.0781	100.128
143.9	-0.0558472	-0.0201416	0.0177002	0.0738525	0.136719	215.454	0.307312	0.422058	0.534668	0.634155	0.749512	-100.159	-80.0476	-60.1501	-40.0391	-20.0806	-30.5176	20.0806	39.978	60.0891	80.0781	100.159
144	-0.0558472	-0.0201416	0.0170898	0.0738525	0.137024	216.064	0.307007	0.421448	0.533752	0.63385	0.749512	-100.159	-80.0781	-60.1501	-40.0696	-20.0195	30.5176	20.0195	40.0085	60.1196	80.0476	100.128
144.1	-0.0558472	-0.0210571	0.0167847	0.0738525	0.137634	216.37	0.306702	0.420837	0.532532	0.633545	0.749512	-100.098	-80.0476	-60.1196	-40.1001	-19.989	-122.07	20.05	40.0085	60.1196	80.0781	100.128
144.2	-0.0558472	-0.0213623	0.0167847	0.0738525	0.138245	216.675	0.306396	0.420837	0.531616	0.63324	0.749512	-100.128	-80.0476	-60.0891	-40.0696	-20.05	-61.0352	20.0195	39.978	60.1196	80.1086	100.159
144.3	-0.0558472	-0.0213623	0.017395	0.0738525	0.13916	216.98	0.306396	0.421143	0.531006	0.632935	0.748901	-100.189	-79.9866	-60.0586	-40.0085	-20.0806	-30.5176	20.0195	40.0696	60.0891	80.0781	100.128
144.4	-0.0561523	-0.0210571	0.017395	0.0741577	0.139771	217.285	0.306091	0.421448	0.53009	0.632324	0.748291	-100.128	-80.0171	-60.0586	-40.0696	-20.0195	-30.5176	19.9585	40.0391	60.0891	80.1086	100.159
144.5	-0.0564575	-0.0210571	0.0170898	0.0738525	0.140381	217.285	0.306091	0.421753	0.529175	0.632324	0.747986	-100.037	-80.0171	-60.0891	-40.0696	-20.0806	-61.0352	20.0195	40.0085	59.9976	80.0781	100.128
144.6	-0.0567627	-0.0216675	0.0164795	0.0741577	0.140381	216.98	0.306396	0.422363	0.528564	0.632935	0.747375	-100.098	-80.0476	-60.0891	-40.0696	-20.0806	-61.0352	20.0195	39.978	60.0586	80.1086	100.128
144.7	-0.0570679	-0.0222778	0.0164795	0.0741577	0.140076	216.675	0.306702	0.423279	0.528259	0.63324	0.746765	-100.128	-80.0781	-60.0891	-40.0696	-20.05	-61.0352	20.05	39.978	60.1501	80.0781	100.128
144.8	-0.0570679	-0.022583	0.0167847	0.0741577	0.139771	216.98	0.307617	0.423584	0.527954	0.633545	0.74585	-100.128	-80.0781	-60.0891	-39.9475	-20.0806	-30.5176	19.989	39.9475	60.0891	80.0781	100.098
144.9	-0.0570679	-0.0228882	0.017395	0.0741577	0.139465	216.98	0.307922	0.423889	0.527954	0.63385	0.745239	-100.128	-80.0476	-60.1196	-40.0391	-20.0195	-61.0352	20.05	39.9475	60.0891	80.1086	100.128
145	-0.0564575	-0.022583	0.0186157	0.0738525	0.139465	216.675	0.308533	0.423889	0.528259	0.634155	0.744629	-100.159	-80.0476	-60.1501	-40.0696	-20.05	-61.0352	20.05	40.0391	60.0891	80.1086	100.128
145.1	-0.0561523	-0.0222778	0.0195312	0.0738525	0.139771	216.675	0.308838	0.423279	0.52887	0.635071	0.744324	-100.128	-80.0781	-60.1807	-40.1306	-20.05	-30.5176	20.0195	40.0391	60.0891	80.1086	100.098
145.2	-0.0561523	-0.0219727	0.0201416	0.0735474	0.140381	216.675	0.309448	0.422668	0.529175	0.636292	0.743713	-100.128	-79.9866	-60.1196	-40.1001	-20.0806	-61.0352	19.9585	40.0085	60.0586	80.0781	100.098
145.3	-0.0564575	-0.0213623	0.0201416	0.0738525	0.140381	217.285	0.309753	0.422058	0.52948	0.637512	0.742798	-100.098	-80.0781	-60.0891	-40.1306	-20.0195	-30.5176	19.989	40.0391	60.0586	80.0476	100.128
145.4	-0.0567627	-0.0210571	0.0201416	0.0744629	0.140381	217.59	0.309448	0.421143	0.53009	0.638123	0.741882	-100.159	-80.1392	-60.0586	-40.0391	-20.0806	0	19.9585	40.0085	60.1196	80.0781	100.189
145.5	-0.0570679	-0.020752	0.0195312	0.0750732	0.139771	217.896	0.308838	0.420532	0.530701	0.638123	0.740967	-100.098	-80.0781	-60.0281	-40.0085	-20.05	0	20.05	39.978	60.0281	80.0781	100.128
145.6	-0.057373	-0.020752	0.0192261	0.0753784	0.13916	217.896	0.307922	0.420227	0.531616	0.637817	0.740967	-100.098	-80.1086	-60.1501	-40.0391	-20.0806	30.5176	20.0806	40.0391	60.0891	80.1086	100.098
145.7	-0.057373	-0.0213623	0.0186157	0.0750732	0.13855	218.201	0.307312	0.420227	0.532837	0.637207	0.740967	-100.159	-80.0781	-60.1196	-40.0696	-20.05	-30.5176	20.0195	40.0391	60.0586	80.0781	100.067
145.8	-0.0570679	-0.0213623	0.0186157	0.0741577	0.138245	217.896	0.306702	0.419922	0.534058	0.636292	0.741272	-100.128	-80.0476	-60.1196	-40.1306	-20.0195	-61.0352	20.0806	40.0391	60.0586	80.1086	100.098
145.9	-0.0570679	-0.0213623	0.0189209	0.0735474	0.137939	217.59	0.306396	0.420227	0.534973	0.636292	0.741272	-100.098	-80.0476	-60.0586	-40.1306	-19.989	-61.0352	19.989	40.0696	60.0586	80.0476	100.128
146	-0.0567627	-0.020752	0.0189209	0.0732422	0.138245	216.98	0.306702	0.420227	0.535583	0.636597	0.741272	-100.098	-80.0476	-60.0586	-40.0696	-20.0195	30.5176	19.989	40.0696	60.0891	80.0781	100.128
146.1	-0.0567627	-0.0204468	0.0189209	0.0735474	0.13855	216.675	0.306702	0.420532	0.535889	0.637207	0.740967	-100.128	-80.0781	-60.0586	-40.0391	-20.05	0	19.989	40.0696	59.9976	80.0476	100.128
146.2	-0.0570679	-0.0201416	0.0189209	0.0741577	0.13855	216.675	0.307312	0.420837	0.535889	0.638123	0.741272	-100.098	-80.1392	-60.0891	-40.0696	-20.05	30.5176	19.989	39.978	60.0281	80.0781	100.098
146.3	-0.0567627	-0.0198364	0.0192261	0.0744629	0.13916	216.98	0.307922	0.420837	0.535889	0.638733	0.741577	-100.098	-80.0781	-60.0586	-40.0391	-19.989	0	19.989	39.978	60.0586	80.0781	100.037
146.4	-0.0561523	-0.0198364	0.0195312	0.0747681	0.13916	217.285	0.308228	0.421143	0.535889	0.638428	0.741882	-100.128	-80.1086	-60.0281	-40.0391	-20.0195	30.5176	19.989	40.0391	60.0281	80.1086	100.128
146.5	-0.055542	-0.0201416	0.0201416	0.0747681	0.13916	216.98	0.308533	0.421448	0.535583	0.637817	0.741882	-100.189	-80.1086	-60.1196	-40.0391	-20.0195	0	19.9585	40.0391	60.0586	80.0476	100.189
146.6	-0.055542	-0.0210571	0.0201416	0.0747681	0.13916	216.675	0.307922	0.421753	0.535583	0.636902	0.741882	-100.128	-80.0476	-60.0891	-40.0696	-19.989	30.5176	19.989	40.0696	60.0586	80.1086	100.098
146.7	-0.0561523	-0.0216675	0.0198364	0.0750732	0.138855	216.37	0.307312	0.422058	0.535278	0.636292	0.741577	-100.067	-80.0171	-60.0891	-40.0391	-19.989	-61.0352	19.989	40.0696	60.0586	80.0781	100.098
146.8	-0.0567627	-0.022583	0.0189209	0.0750732	0.138855	216.37	0.307312	0.422363	0.535278	0.635681	0.741272	-100.128	-80.1086	-60.0586	-40.0696	-20.0195	-30.5176	19.9585	40.1001	59.9976	80.0476	100.098
146.9	-0.057373	-0.0228882	0.0177002	0.0741577	0.13855	216.064	0.307617	0.422058	0.535583	0.635681	0.741272	-100.128	-80.0781	-60.0586	-40.0391	-20.05	0	19.9585	40.1306	60.0586	80.0476	100.067
147	-0.0570679	-0.022583	0.0170898	0.0735474	0.13855	215.454	0.307922	0.421448	0.535583	0.635986	0.741272	-100.128	-80.0476	-60.0586	-40.0391	-20.0195	61.0352	19.989	40.0085	60.0891	80.0476	100.037
147.1	-0.0564575	-0.0216675	0.0170898	0.0735474	0.13855	215.454	0.307922	0.421143	0.535278	0.635986	0.741272	-100.128	-80.0781	-60.0281	-40.0391	-20.05	30.5176	19.989	40.0391	59.9976	80.0476	100.067
147.2	-0.0561523	-0.020752	0.0170898	0.0735474	0.13855	216.064	0.308228	0.421143	0.535583	0.636292	0.741272	-100.189	-80.0476	-60.0891	-40.0391	-20.0195	30.5176	19.989	40.0391	60.0281	80.0171	100.128
147.3	-0.0561523	-0.0198364	0.017395	0.0738525	0.138245	216.37	0.308228	0.421753	0.536499	0.637207	0.741577	-100.189	-80.1086	-60.0891	-39.978	-19.989	30.5176	20.0195	40.0085	59.9976	80.0171	100.037
147.4	-0.0567627	-0.0198364	0.0177002	0.0741577	0.138245	216.675	0.308228	0.422363	0.537109	0.638123	0.742187	-100.128	-80.0781	-60.1196	-40.0085	-20.0195	0	20.0195	40.0391	60.0281	80.1086	100.098
147.5	-0.0564575	-0.0201416	0.0180054	0.0741577	0.138245	216.98	0.308228	0.422974	0.537415	0.639038	0.742798	-100.037	-80.0476	-60.0891	-40.0696	-19.9585	-30.5176	19.9585	40.1001	60.0586	80.1086	100.098
147.6	-0.0558472	-0.020752	0.0183105	0.0741577	0.137939	217.285	0.308228	0.422974	0.537415	0.639954	0.743103	-100.128	-80.0476	-60.0586	-40.0391	-20.0195	30.5176	19.9585	40.1001	60.0586	80.0171	100.098
147.7	-0.0552368	-0.020752	0.0186157	0.0741577	0.138245	217.59	0.308533	0.422974	0.537109	0.640564	0.743713	-100.098	-80.0476	-59.9976	-39.9475	-20.05	0	19.8975	40.0391	60.0891	80.0476	100.128
147.8	-0.0552368	-0.020752	0.0189209	0.0741577	0.138245	217.896	0.309143	0.422668	0.536804	0.640869	0.744019	-100.128	-80.0781	-60.0586	-40.0696	-19.989	30.5176	19.989	39.978	60.0281	80.0476	100.098
147.9	-0.055542	-0.0204468	0.0189209	0.0741577	0.138245	218.201	0.309753	0.422363	0.537109	0.640564	0.744629	-100.159	-80.1086	-60.0281	-40.0391	-20.05	0	20.05	40.0391	59.9976	80.0476	100.067
148	-0.0561523	-0.0198364	0.0189209	0.0744629	0.137939	218.201	0.310059	0.421753	0.537109	0.639648	0.745544	-100.159	-80.1086	-60.0586	-40.0391	-20.05	61.0352	19.9585	40.0085	60.0281	80.0781	100.098
148.1	-0.0564575	-0.0195312	0.0189209	0.0747681	0.137939	218.811	0.309448	0.421448	0.537109	0.639038	0.74646	-100.128	-80.1392	-60.1501	-40.0391	-20.0195	-61.0352	20.0195	39.9475	60.0586	80.0781	100.128
148.2	-0.0564575	-0.0195312	0.0192261	0.0744629	0.137634	219.116	0.309143	0.421143	0.536499	0.638428	0.74707	-100.159	-80.0781	-60.0891	-40.0391	-20.0195	0	19.989	39.978	59.9976	80.0476	100.128
148.3	-0.0561523	-0.0198364	0.0195312	0.0741577	0.137024	219.421	0.308533	0.421448	0.535889	0.638123	0.747681	-100.128	-80.0171	-60.0891	-40.0391	-20.0195	61.0352	19.989	40.0085	60.0891	80.0476	100.098
148.4	-0.0558472	-0.0201416	0.0198364	0.0738525	0.136719	219.116	0.308228	0.422058	0.535278	0.638123	0.747986	-100.128	-80.0781	-60.0586	-40.0696	-19.989	-30.5176	19.9585	40.0696	60.1501	80.0476	100.098
148.5	-0.0558472	-0.0201416	0.0195312	0.0732422	0.137024	218.506	0.308228	0.422363	0.534973	0.638428	0.747986	-100.159	-80.0781	-60.0891	-40.0085	-20.05	0	19.9585	40.0391	60.0586	80.0171	100.098
148.6	-0.0564575	-0.0204468	0.0192261	0.072937	0.137634	218.201	0.308533	0.422668	0.535583	0.638733	0.747681	-100.098	-80.0781	-60.0586	-40.0391	-20.05	-30.5176	20.05	40.0085	60.0586	80.0476	100.037
148.7	-0.0564575	-0.020752	0.0189209	0.0732422	0.13855	218.201	0.308533	0.422974	0.536194	0.638733	0.747681	-100.098	-80.1086	-60.0891	-40.0696	-20.05	0	19.989	39.978	60.0281	80.0781	100.098
148.8	-0.0561523	-0.020752	0.0192261	0.0738525	0.13916	218.201	0.309143	0.422668	0.537415	0.639343	0.747681	-100.159	-80.1392	-60.0281	-40.0391	-20.0195	61.0352	20.0195	40.0085	59.9976	80.0171	100.128
148.9	-0.0552368	-0.0204468	0.0192261	0.0747681	0.13916	217.896	0.309448	0.422058	0.53833	0.640259	0.747986	-100.128	-80.1086	-60.0891	-40.0391	-20.0195	0	19.989	40.0391	60.0586	80.1086	100.098
149	-0.0543213	-0.0204468	0.0192261	0.0750732	0.138855	217.59	0.309753	0.422058	0.539246	0.641174	0.748596	-100.159	-80.1086	-60.0891	-40.0391	-19.989	-61.0352	20.0195	40.0391	60.0891	80.1392	100.098
149.1	-0.0543213	-0.0204468	0.0189209	0.0750732	0.138245	216.98	0.309753	0.422363	0.539246	0.64209	0.748901	-100.128	-80.1392	-60.0891	-40.0391	-20.05	0	19.989	40.0696	60.0891	80.0476	100.067
149.2	-0.0549316	-0.0201416	0.0189209	0.0747681	0.138245	216.37	0.309143	0.422363	0.53894	0.642395	0.749207	-100.159	-80.1392	-60.0891	-40.0391	-19.9585	-30.5176	20.0195	39.978	60.0891	80.0781	100.098
149.3	-0.0558472	-0.0198364	0.0189209	0.0747681	0.138245	216.064	0.309143	0.422058	0.538025	0.641785	0.749817	-100.098	-80.1086	-59.9976	-40.1306	-19.9585	30.5176	19.928	40.0696	60.0891	79.9866	100.159
149.4	-0.0567627	-0.0192261	0.0192261	0.0753784	0.137634	216.064	0.309448	0.421448	0.537415	0.640869	0.750732	-100.098	-80.1392	-60.0281	-40.0391	-20.0195	-61.0352	19.9585	40.0391	60.0586	80.0476	100.098
149.5	-0.0570679	-0.0189209	0.0195312	0.0753784	0.137329	216.064	0.310059	0.420837	0.536499	0.639954	0.751648	-100.128	-80.1392	-60.0586	-40.0391	-19.989	30.5176	19.9585	40.0391	60.0281	80.0476	100.098
149.6	-0.0570679	-0.0192261	0.0201416	0.0750732	0.137024	216.064	0.310059	0.419922	0.535583	0.639343	0.752258	-100.159	-80.0781	-60.0281	-40.0696	-19.989	30.5176	19.928	40.0391	60.0281	80.0476	100.128
149.7	-0.0564575	-0.0198364	0.0204468	0.0744629	0.137634	216.37	0.309753	0.419617	0.534668	0.639038	0.752258	-100.159	-80.1392	-60.0586	-40.0391	-19.989	30.5176	20.0195	40.0085	60.0891	80.0476	100.098
149.8	-0.0558472	-0.0204468	0.0201416	0.0738525	0.13855	216.98	0.309448	0.419006	0.533752	0.638733	0.752258	-100.159	-80.1392	-60.0891	-40.0696	-19.989	91.5527	20.0195	40.0085	60.0281	80.0781	100.098
149.9	-0.055542	-0.020752	0.0198364	0.0738525	0.13916	217.59	0.308838	0.419312	0.533142	0.638428	0.752258	-100.159	-80.1086	-60.0891	-40.0391	-19.9585	0	19.989	40.0391	60.0891	80.0171	100.067
150	-0.055542	-0.0204468	0.0198364	0.0738525	0.139465	217.896	0.308228	0.419617	0.532837	0.637817	0.751953	-100.128	-80.1086	-60.0586	-39.9475	-19.9585	61.0352	19.989	40.0696	59.9976	80.0476	100.098
150.1	-0.055542	-0.0201416	0.0195312	0.0741577	0.139465	217.896	0.307617	0.420227	0.533142	0.637817	0.751953	-100.128	-80.0781	-60.0281	-40.0391	-19.989	30.5176	19.9585	40.0391	60.0891	80.0781	100.067
150.2	-0.055542	-0.0198364	0.0195312	0.0744629	0.13916	216.98	0.307617	0.420532	0.533142	0.637817	0.751953	-100.128	-80.1086	-60.0281	-40.0391	-19.989	0	19.9585	40.1001	60.1196	79.9866	100.098
150.3	-0.055542	-0.0195312	0.0198364	0.0747681	0.13916	216.37	0.307312	0.420532	0.533447	0.638123	0.752258	-100.128	-80.1392	-60.0586	-39.978	-19.989	30.5176	19.989	40.0085	60.0586	80.0476	100.098
150.4	-0.055542	-0.0192261	0.0198364	0.0753784	0.139465	216.064	0.307617	0.420532	0.533142	0.638123	0.751953	-100.067	-80.1086	-60.0281	-40.0391	-19.989	30.5176	19.9585	40.0391	60.0586	80.0476	100.098
150.5	-0.055542	-0.0195312	0.0195312	0.0756836	0.13916	216.064	0.307617	0.420227	0.533447	0.637817	0.751648	-100.159	-80.1392	-59.9976	-40.0696	-19.9585	61.0352	19.9585	39.978	60.0281	79.9866	100.128
150.6	-0.0561523	-0.0201416	0.0195312	0.0756836	0.13916	216.675	0.307922	0.420532	0.533752	0.637512	0.751038	-100.098	-80.1086	-60.0891	-40.0391	-19.9585	61.0352	19.989	40.0391	60.0281	80.0476	100.098
150.7	-0.0564575	-0.0204468	0.0195312	0.0753784	0.138855	217.285	0.307922	0.420532	0.534668	0.637512	0.750427	-100.159	-80.0476	-60.0586	-39.978	-19.9585	30.5176	19.928	40.0696	60.0586	80.0171	100.067
150.8	-0.0567627	-0.0204468	0.0195312	0.0747681	0.13855	217.59	0.308533	0.420532	0.535583	0.638428	0.750122	-100.128	-80.0781	-60.0891	-40.0085	-20.05	30.5176	19.989	40.0391	60.0891	80.0476	100.098
150.9	-0.0567627	-0.0204468	0.0195312	0.0744629	0.13855	217.285	0.308838	0.420532	0.536194	0.639038	0.749817	-100.189	-80.1086	-60.0586	-39.978	-20.0195	0	19.9585	40.0696	60.0586	80.1086	100.067
151	-0.0567627	-0.0204468	0.0192261	0.0741577	0.138855	217.285	0.309448	0.420227	0.536499	0.639038	0.749512	-100.098	-80.0781	-59.967	-40.0696	-20.0195	0	19.9585	40.0696	60.0281	80.0171	100.006
151.1	-0.0567627	-0.0201416	0.0192261	0.0738525	0.13916	217.285	0.309448	0.420227	0.536804	0.638428	0.749207	-100.159	-80.1086	-59.9976	-40.0391	-19.989	61.0352	19.9585	40.0085	59.9976	80.0476	100.098
151.2	-0.0564575	-0.0201416	0.0192261	0.0738525	0.139465	216.98	0.309143	0.420227	0.536804	0.637207	0.749207	-100.128	-80.0781	-60.0281	-40.0696	-19.9585	30.5176	19.9585	40.0085	59.9976	80.0171	100.128
151.3	-0.0558472	-0.0201416	0.0198364	0.0741577	0.13916	216.98	0.308838	0.419922	0.536499	0.636292	0.749512	-100.189	-80.1392	-60.0586	-40.0391	-19.989	61.0352	19.8975	40.0391	59.967	80.0171	100.128
151.4	-0.055542	-0.0198364	0.0201416	0.0741577	0.138855	216.98	0.308533	0.419922	0.535583	0.635986	0.749817	-100.128	-80.1392	-60.0281	-40.0391	-19.928	30.5176	19.9585	40.0696	60.0281	80.0476	100.098
151.5	-0.055542	-0.0198364	0.0204468	0.0741577	0.138855	216.37	0.308533	0.419617	0.534973	0.635986	0.749817	-100.22	-80.0781	-59.9976	-39.978	-19.989	30.5176	19.989	40.0391	60.1196	80.0476	100.067
151.6	-0.0561523	-0.0198364	0.0204468	0.0738525	0.138855	215.759	0.308838	0.419617	0.534363	0.636292	0.749207	-100.159	-80.1392	-60.0891	-39.978	-19.9585	30.5176	20.0195	40.0391	60.0586	80.0171	100.098
151.7	-0.0564575	-0.0201416	0.0201416	0.0741577	0.138855	215.454	0.309143	0.419617	0.534058	0.635986	0.748901	-100.128	-80.1086	-60.0891	-40.0391	-20.0195	0	19.928	40.1001	60.0586	80.0781	100.159
151.8	-0.0570679	-0.0204468	0.0198364	0.0744629	0.13855	215.759	0.309143	0.419617	0.533752	0.635681	0.748901	-100.098	-80.0476	-60.0281	-40.0391	-19.989	30.5176	19.9585	40.0696	60.0281	79.9561	100.067
151.9	-0.0570679	-0.020752	0.0198364	0.0750732	0.13855	216.675	0.309448	0.419617	0.534058	0.635071	0.749512	-100.128	-80.0476	-60.0586	-40.0696	-20.05	0	19.9585	39.978	60.0281	80.0171	100.067
152	-0.0567627	-0.0210571	0.0198364	0.0753784	0.13855	217.285	0.309753	0.419617	0.534973	0.63446	0.750122	-100.067	-80.0781	-59.9976	-40.0696	-20.05	-30.5176	20.0195	40.0391	60.0281	80.0171	100.128
152.1	-0.0561523	-0.0213623	0.0195312	0.0753784	0.138245	217.896	0.309448	0.419922	0.536194	0.63446	0.750427	-100.159	-80.0781	-60.0281	-39.9475	-20.0195	30.5176	19.9585	40.0696	60.0281	80.0476	100.128
152.2	-0.0558472	-0.0213623	0.0192261	0.0750732	0.137634	217.59	0.309448	0.419922	0.536804	0.634766	0.750427	-100.098	-80.1086	-60.0586	-40.0085	-19.9585	30.5176	20.0195	40.0391	60.0281	80.0476	100.067
152.3	-0.0552368	-0.0210571	0.0186157	0.0753784	0.137329	216.98	0.309143	0.420227	0.537109	0.635071	0.749817	-100.159	-80.1086	-60.0586	-40.0085	-19.989	30.5176	19.989	40.0391	60.0586	80.0781	100.098
152.4	-0.0549316	-0.020752	0.0183105	0.0756836	0.137024	216.37	0.308838	0.420532	0.537109	0.635071	0.748291	-100.159	-80.1697	-60.0891	-39.978	-19.989	61.0352	19.9585	40.0391	59.9976	80.0781	100.098
152.5	-0.0549316	-0.0204468	0.0180054	0.0759888	0.137024	216.37	0.308228	0.420837	0.536804	0.635681	0.746155	-100.128	-80.1697	-60.0281	-40.0391	-20.0195	0	20.0195	40.0391	60.0586	80.0781	100.067
152.6	-0.0549316	-0.020752	0.0180054	0.0759888	0.137939	216.37	0.308228	0.421448	0.535889	0.635986	0.744324	-100.159	-80.0781	-60.0586	-40.0696	-19.9585	-30.5176	19.989	40.0085	60.0281	80.0476	100.098
152.7	-0.0552368	-0.020752	0.0180054	0.0756836	0.13855	216.064	0.308228	0.421753	0.535278	0.636597	0.743103	-100.098	-80.0476	-60.0281	-40.1001	-20.0195	-30.5176	19.989	40.0696	60.0281	80.0171	100.098
152.8	-0.055542	-0.0201416	0.0183105	0.0750732	0.13916	215.759	0.308533	0.421753	0.535278	0.637207	0.742798	-100.098	-80.0781	-60.0281	-40.0085	-19.9585	30.5176	19.9585	40.1001	60.0281	80.0781	100.159
152.9	-0.0552368	-0.0192261	0.0186157	0.0747681	0.138855	215.759	0.308838	0.421753	0.535278	0.637817	0.742798	-100.098	-80.0781	-60.0281	-40.0085	-19.989	61.0352	19.9585	40.0391	59.9976	80.0171	100.159
153	-0.0549316	-0.0183105	0.0189209	0.0744629	0.13855	216.064	0.309143	0.422058	0.535583	0.638123	0.743103	-100.128	-80.1086	-59.9976	-40.0696	-20.05	30.5176	19.8975	40.0696	59.9976	80.0781	100.128
153.1	-0.0546265	-0.0183105	0.0192261	0.0741577	0.137939	216.675	0.308838	0.422363	0.535583	0.638428	0.743713	-100.159	-80.1392	-60.0281	-40.0085	-19.989	0	19.989	40.0696	60.0891	80.1086	100.098
153.2	-0.0543213	-0.0186157	0.0195312	0.0741577	0.137634	216.98	0.308533	0.422974	0.535889	0.638733	0.744629	-100.159	-80.1392	-60.0586	-39.9475	-20.0195	0	20.0195	40.0391	60.0281	80.0781	100.067
153.3	-0.0540161	-0.0192261	0.0195312	0.0738525	0.138245	216.98	0.308533	0.423279	0.535889	0.639038	0.744934	-100.159	-80.1086	-60.0586	-39.978	-19.989	0	20.0195	40.0696	60.0586	80.1086	100.067
153.4	-0.0543213	-0.0198364	0.0195312	0.0741577	0.138855	216.98	0.308228	0.423279	0.536194	0.639038	0.745239	-100.128	-80.1697	-60.0586	-39.978	-20.0195	0	19.9585	40.0696	60.0281	80.0781	100.159
153.5	-0.0549316	-0.0204468	0.0195312	0.0744629	0.139465	216.98	0.308228	0.422668	0.536499	0.639038	0.746155	-100.037	-80.0781	-60.0586	-40.0391	-19.989	61.0352	19.8975	40.0391	60.0891	80.0171	100.098
153.6	-0.0558472	-0.0204468	0.0192261	0.0750732	0.13916	216.98	0.307617	0.422363	0.536804	0.639038	0.74707	-100.098	-80.1392	-60.0586	-40.0391	-19.9585	30.5176	19.928	40.0696	60.0891	80.0171	100.098
153.7	-0.0558472	-0.0204468	0.0189209	0.0753784	0.138855	216.98	0.307312	0.422058	0.537109	0.638733	0.748291	-100.128	-80.1086	-60.0586	-40.0696	-20.0195	61.0352	19.9585	40.1001	60.1196	80.0476	100.098
153.8	-0.0558472	-0.0201416	0.0189209	0.0753784	0.137939	217.59	0.307312	0.421753	0.537109	0.638733	0.749817	-100.128	-80.1086	-60.0586	-40.0696	-19.989	30.5176	19.989	40.0391	60.0586	80.0171	100.067
153.9	-0.0552368	-0.0201416	0.0195312	0.0750732	0.137329	217.896	0.307007	0.421753	0.537109	0.638428	0.751038	-100.189	-80.1392	-60.0281	-40.0696	-19.989	0	19.989	40.0391	59.9976	80.0171	100.189
154	-0.0549316	-0.0201416	0.0198364	0.0747681	0.137024	218.506	0.307007	0.421448	0.537415	0.638123	0.751953	-100.128	-80.1086	-60.1501	-40.0085	-19.9585	30.5176	20.0195	40.0391	60.0586	79.9866	100.098
154.1	-0.0546265	-0.0201416	0.0201416	0.0744629	0.137024	219.116	0.306702	0.421448	0.53772	0.637817	0.751953	-100.128	-80.1392	-60.0891	-40.0391	-19.928	0	20.0195	40.0391	59.9976	80.0781	100.098
154.2	-0.0549316	-0.0198364	0.0201416	0.0744629	0.137024	219.116	0.306702	0.421753	0.538025	0.637817	0.751038	-100.098	-80.1086	-60.0586	-40.0391	-20.0195	0	20.0195	40.0696	60.0891	80.0476	100.098
154.3	-0.0549316	-0.0198364	0.0201416	0.0741577	0.136719	218.811	0.306702	0.422058	0.53833	0.637512	0.750732	-100.128	-80.0781	-60.0586	-40.0391	-19.989	30.5176	19.9585	40.0696	60.0891	80.0171	100.128
154.4	-0.0549316	-0.0198364	0.0201416	0.0735474	0.136719	218.201	0.306702	0.422058	0.538025	0.637512	0.750122	-100.098	-80.1086	-60.0281	-40.0696	-20.0195	-30.5176	19.9585	40.0085	60.0281	80.0476	100.128
154.5	-0.0546265	-0.0195312	0.0198364	0.0732422	0.136414	217.896	0.307007	0.422058	0.537415	0.637512	0.749817	-100.098	-80.0781	-60.0891	-40.0391	-20.0806	0	19.989	40.0696	59.9976	79.9866	100.128
154.6	-0.0546265	-0.0195312	0.0195312	0.0732422	0.136719	217.285	0.307922	0.421143	0.536499	0.637817	0.748901	-100.128	-80.1392	-60.0586	-40.0391	-19.989	91.5527	19.989	40.0696	60.0281	80.0476	100.128
154.7	-0.0549316	-0.0195312	0.0192261	0.0735474	0.136719	217.285	0.308228	0.420227	0.535583	0.637817	0.747986	-100.189	-80.1392	-60.0586	-40.0391	-19.989	61.0352	19.9585	40.0391	60.0281	80.0171	100.098
154.8	-0.055542	-0.0195312	0.0192261	0.0738525	0.136719	217.285	0.308533	0.419922	0.534973	0.637817	0.747375	-100.159	-80.1086	-60.0586	-40.0696	-20.0195	30.5176	19.989	39.978	60.0586	80.0476	100.098
154.9	-0.0558472	-0.0198364	0.0192261	0.0738525	0.136719	217.59	0.308228	0.420227	0.534668	0.637512	0.747681	-100.128	-80.0781	-60.0891	-40.0391	-19.9585	0	19.989	40.0085	60.0281	80.0781	100.159
155	-0.0552368	-0.0195312	0.0201416	0.0744629	0.136719	217.59	0.307922	0.420837	0.535278	0.636902	0.748291	-100.098	-80.1697	-60.0586	-40.0391	-20.0195	-30.5176	20.0195	39.978	60.0281	80.0476	100.098
155.1	-0.0552368	-0.0192261	0.0210571	0.0753784	0.137634	217.896	0.307312	0.421448	0.536194	0.636292	0.748596	-100.098	-80.0781	-60.0891	-40.0391	-20.0195	-61.0352	19.989	40.0391	60.0586	80.0476	100.098
155.2	-0.0552368	-0.0192261	0.0213623	0.0753784	0.138245	218.506	0.307617	0.422668	0.536499	0.635681	0.748596	-100.098	-80.0781	-60.0891	-39.978	-20.0195	0	19.989	40.0391	60.0586	80.0781	100.189
155.3	-0.055542	-0.0198364	0.0210571	0.0753784	0.138245	218.506	0.307922	0.423279	0.536804	0.635986	0.748901	-100.098	-80.0781	-60.0586	-40.0696	-20.0195	30.5176	20.0195	40.0391	60.0586	80.0171	100.159
155.4	-0.0552368	-0.0198364	0.020752	0.0756836	0.137634	218.811	0.307312	0.423889	0.536194	0.636597	0.749207	-100.128	-80.1392	-60.1196	-40.0391	-20.0195	30.5176	20.0195	40.0391	59.9976	80.0781	100.128
155.5	-0.0546265	-0.0201416	0.0204468	0.0753784	0.137329	218.811	0.307007	0.423889	0.535278	0.636902	0.748901	-100.189	-80.1697	-60.0586	-40.0696	-20.0195	30.5176	20.0195	40.0391	59.9976	80.0171	100.159
155.6	-0.0543213	-0.0201416	0.0198364	0.0747681	0.137024	218.506	0.307007	0.423889	0.534973	0.636902	0.748901	-100.159	-80.1392	-60.1196	-40.1001	-20.0806	0	19.989	39.978	60.0281	80.0171	100.128
155.7	-0.0546265	-0.0204468	0.0198364	0.0741577	0.137024	218.201	0.307007	0.423889	0.534973	0.636597	0.748596	-100.159	-80.1392	-60.1196	-40.0696	-19.989	-30.5176	20.05	39.9475	60.0891	80.0781	100.128
155.8	-0.0549316	-0.0204468	0.0198364	0.0738525	0.137024	218.201	0.306702	0.423889	0.534973	0.636902	0.747986	-100.159	-80.0781	-60.1196	-40.0696	-20.0806	-61.0352	20.0195	40.0391	60.0281	80.0476	100.098
155.9	-0.0549316	-0.0204468	0.0198364	0.0738525	0.137634	218.506	0.307007	0.423584	0.535278	0.637512	0.747375	-100.128	-80.0476	-60.0891	-40.1001	-20.0195	-61.0352	19.9585	40.0085	60.1501	80.0781	100.128
156	-0.0549316	-0.0198364	0.0201416	0.0741577	0.137939	218.811	0.307007	0.423279	0.535278	0.638123	0.746155	-100.067	-80.1392	-60.0281	-40.0391	-19.989	0	19.989	39.978	60.0891	80.0781	100.128
156.1	-0.0549316	-0.0195312	0.0198364	0.0744629	0.137939	219.116	0.307312	0.423279	0.535583	0.638428	0.744934	-100.128	-80.0781	-60.0891	-40.0696	-20.0195	0	19.989	40.0391	60.0586	80.0171	100.037
156.2	-0.0549316	-0.0192261	0.0195312	0.0744629	0.137634	219.116	0.307312	0.423584	0.535583	0.638123	0.743713	-100.098	-80.0781	-60.1196	-40.0696	-19.9585	30.5176	19.989	40.0391	60.0281	80.0476	100.098
156.3	-0.0549316	-0.0192261	0.0192261	0.0738525	0.137329	219.116	0.307312	0.423889	0.535583	0.637817	0.742493	-100.128	-80.1392	-60.0891	-40.0696	-20.0195	0	19.989	39.978	59.9976	80.1392	100.128
156.4	-0.0546265	-0.0195312	0.0192261	0.0735474	0.137329	219.116	0.307617	0.424194	0.535889	0.637512	0.742187	-100.159	-80.1086	-60.1196	-40.0696	-20.0195	0	20.1111	40.0085	60.0281	80.0781	100.098
156.5	-0.0546265	-0.0198364	0.0195312	0.0732422	0.137024	219.116	0.307617	0.423889	0.536194	0.637207	0.741882	-100.128	-80.1392	-60.0891	-40.0696	-20.05	30.5176	19.989	40.0085	60.0586	80.1086	100.098
156.6	-0.0543213	-0.0201416	0.0198364	0.0735474	0.136414	219.116	0.307617	0.423889	0.536804	0.636597	0.741577	-100.128	-80.1086	-60.0891	-40.1001	-20.05	0	19.9585	40.0085	60.0891	80.0781	100.128
156.7	-0.0543213	-0.0204468	0.0201416	0.0738525	0.136414	218.506	0.307312	0.423584	0.537415	0.636292	0.741272	-100.128	-80.0476	-60.1196	-40.0391	-19.989	30.5176	19.9585	40.0391	60.0586	80.0476	100.159
156.8	-0.0543213	-0.0204468	0.0201416	0.0741577	0.136719	217.896	0.307617	0.422974	0.53772	0.636292	0.741272	-100.098	-80.0781	-60.0586	-40.0391	-20.0195	30.5176	20.0195	40.0696	60.0281	80.0171	100.098
156.9	-0.0543213	-0.020752	0.0201416	0.0741577	0.137329	216.98	0.307617	0.422058	0.53772	0.636902	0.741577	-100.159	-80.0781	-60.0891	-40.0696	-20.05	30.5176	19.9585	39.978	60.0891	80.0171	100.159
157	-0.0543213	-0.020752	0.0198364	0.0738525	0.137939	216.37	0.307922	0.421753	0.537415	0.637512	0.741577	-100.098	-80.1392	-60.1196	-40.0696	-20.0195	-30.5176	19.989	40.0696	60.0281	80.0476	100.098
157.1	-0.0546265	-0.0210571	0.0198364	0.0732422	0.138245	216.064	0.308228	0.421448	0.537109	0.638123	0.740967	-100.098	-80.1086	-60.0891	-40.1001	-19.989	0	19.9585	40.1001	60.0281	80.0476	100.128
157.2	-0.0549316	-0.0213623	0.0198364	0.072937	0.13855	215.454	0.308533	0.421448	0.536804	0.639038	0.740356	-100.098	-80.0781	-60.0891	-40.1306	-19.989	30.5176	19.989	39.978	60.0891	80.0781	100.098
157.3	-0.0552368	-0.0216675	0.0198364	0.0732422	0.138245	214.844	0.309143	0.421448	0.536499	0.639648	0.739746	-100.098	-80.0781	-60.0891	-40.0696	-19.9585	30.5176	20.0195	40.0391	59.9976	80.0476	100.098
157.4	-0.0549316	-0.0210571	0.0198364	0.0735474	0.137634	214.539	0.309143	0.421143	0.536499	0.639954	0.738525	-100.128	-80.1392	-60.0891	-39.978	-20.0195	0	20.0195	40.0085	60.0586	80.0781	100.098
157.5	-0.0543213	-0.0204468	0.0195312	0.0741577	0.137329	214.539	0.309448	0.420532	0.536804	0.639954	0.73761	-100.128	-80.1392	-60.1501	-40.0391	-20.0195	-61.0352	20.0195	40.0391	60.0281	80.0476	100.037
157.6	-0.0540161	-0.0201416	0.0186157	0.0741577	0.137024	215.454	0.309753	0.420532	0.537109	0.640259	0.737305	-100.098	-80.0781	-60.0586	-40.0391	-20.0195	-30.5176	19.989	40.0391	60.0586	80.0476	100.098
157.7	-0.0540161	-0.0201416	0.0180054	0.0738525	0.137329	216.064	0.309448	0.420227	0.537109	0.640564	0.73761	-100.098	-80.0781	-60.0891	-40.0391	-20.0195	30.5176	19.9585	40.0085	60.0586	80.0781	100.098
157.8	-0.0543213	-0.0201416	0.0183105	0.0735474	0.137634	216.675	0.309143	0.420532	0.537109	0.641479	0.738831	-100.067	-80.0781	-60.0586	-40.0391	-20.0195	0	19.989	40.0696	59.9976	80.0171	100.098
157.9	-0.0543213	-0.0204468	0.0189209	0.0735474	0.138245	216.98	0.308838	0.420532	0.536804	0.642395	0.740662	-100.098	-80.1086	-60.0281	-40.1306	-20.05	0	19.989	40.0391	60.0586	80.0781	100.128
158	-0.0543213	-0.020752	0.0195312	0.0738525	0.138855	216.98	0.308228	0.420532	0.536194	0.643005	0.741882	-100.159	-80.0476	-60.0891	-40.0696	-20.0195	-30.5176	20.0195	39.978	60.0281	80.1086	100.098
158.1	-0.0540161	-0.0213623	0.0201416	0.0738525	0.13916	216.98	0.307922	0.420532	0.535889	0.643005	0.742798	-100.098	-80.1086	-60.0891	-40.1306	-20.0195	0	19.989	40.0391	60.0281	80.1392	100.098
158.2	-0.0546265	-0.0213623	0.0204468	0.0741577	0.13916	217.285	0.307617	0.420532	0.535278	0.642395	0.742798	-100.067	-80.0476	-60.1196	-40.0696	-20.1111	0	19.9585	40.0696	60.0281	80.0781	100.067
158.3	-0.0552368	-0.0213623	0.0204468	0.0744629	0.13855	217.59	0.308228	0.420837	0.534668	0.641785	0.743103	-100.098	-80.1086	-60.0891	-40.1001	-20.0195	-30.5176	20.05	40.0085	60.1196	80.0476	100.098
158.4	-0.0552368	-0.0213623	0.020752	0.0747681	0.137939	217.59	0.308838	0.421143	0.533752	0.641174	0.742798	-100.098	-80.0476	-60.0281	-40.0696	-19.989	-91.5527	20.0806	40.0085	60.0281	80.0781	100.098
158.5	-0.0552368	-0.0216675	0.0210571	0.0747681	0.137634	217.285	0.309143	0.421448	0.532837	0.640259	0.742798	-100.098	-79.9866	-60.1196	-40.0696	-20.05	-30.5176	20.05	40.0085	60.0891	80.1392	100.098
158.6	-0.0546265	-0.022583	0.0210571	0.0747681	0.137329	216.98	0.309448	0.421753	0.531616	0.639343	0.742798	-100.128	-80.0476	-60.0891	-40.0696	-20.05	-30.5176	19.989	40.0391	60.0586	80.0476	100.098
158.7	-0.0543213	-0.0231934	0.0204468	0.0744629	0.137024	216.675	0.309143	0.421753	0.530701	0.638123	0.743103	-100.098	-80.0476	-60.0891	-40.1306	-20.05	30.5176	20.0195	40.0696	60.0281	80.0476	100.098
158.8	-0.0546265	-0.0231934	0.0201416	0.0741577	0.137024	216.37	0.309143	0.421143	0.52948	0.636902	0.743408	-100.128	-80.1392	-60.0891	-40.1001	-20.05	-30.5176	19.989	40.0085	60.0586	80.1086	100.128
158.9	-0.0549316	-0.022583	0.0201416	0.0738525	0.137329	216.675	0.308533	0.420837	0.529175	0.635986	0.743408	-100.159	-80.0781	-60.1196	-40.0391	-20.0806	0	20.0195	40.0085	60.0281	80.0781	100.098
159	-0.0549316	-0.0216675	0.0204468	0.0738525	0.137634	216.675	0.307922	0.420532	0.52887	0.635376	0.743408	-100.159	-80.0781	-60.1196	-40.1001	-20.05	-61.0352	20.0195	39.9475	60.0586	80.1697	100.067
159.1	-0.0546265	-0.020752	0.0204468	0.0741577	0.137939	216.675	0.307617	0.420532	0.52948	0.635681	0.743408	-100.067	-80.0781	-60.1501	-40.0085	-20.0195	-61.0352	20.0806	40.0085	60.0891	80.1086	100.128
159.2	-0.0546265	-0.020752	0.0204468	0.0741577	0.137939	216.37	0.307617	0.420227	0.53009	0.636292	0.743408	-100.159	-80.0781	-60.1196	-40.0696	-20.1111	-91.5527	20.05	39.978	60.0586	80.0781	100.128
159.3	-0.0552368	-0.0210571	0.0204468	0.0741577	0.138245	215.759	0.307922	0.419617	0.530396	0.637512	0.743408	-100.098	-80.0781	-60.0586	-39.978	-20.0806	-61.0352	20.0195	39.978	60.0281	80.0476	100.098
159.4	-0.055542	-0.0210571	0.0201416	0.0741577	0.137939	215.454	0.307922	0.419312	0.530701	0.638123	0.743103	-100.128	-80.0476	-60.1196	-40.0696	-20.0806	-30.5176	20.05	39.9475	60.1501	80.0781	100.159
159.5	-0.055542	-0.0213623	0.0204468	0.0741577	0.137634	216.064	0.308228	0.419312	0.531006	0.638428	0.742798	-100.098	-80.0476	-60.0891	-40.0391	-19.989	-30.5176	20.0195	40.0085	60.0586	80.0781	100.098
159.6	-0.0558472	-0.0216675	0.0204468	0.0738525	0.137329	216.675	0.307922	0.419922	0.531616	0.639038	0.742187	-100.098	-80.0476	-60.1501	-40.1001	-20.0195	-30.5176	19.989	40.0085	60.0891	80.0781	100.128
159.7	-0.055542	-0.0216675	0.0201416	0.0735474	0.137634	216.98	0.307617	0.419922	0.532532	0.639648	0.741577	-100.098	-80.0781	-60.0891	-40.0391	-20.0195	-61.0352	20.0195	40.0696	60.0586	80.0781	100.189
159.8	-0.0549316	-0.0216675	0.0201416	0.0735474	0.137634	217.285	0.307312	0.420227	0.533142	0.639954	0.740967	-100.159	-80.1086	-60.1196	-40.1001	-20.0806	-61.0352	20.05	40.0085	60.0891	80.1392	100.159
159.9	-0.0540161	-0.0216675	0.0198364	0.0732422	0.137939	217.285	0.307007	0.419617	0.533752	0.639648	0.740662	-100.128	-80.0781	-60.1196	-40.0391	-20.05	-30.5176	20.05	40.0696	60.0586	80.1392	100.128
160	-0.0537109	-0.0216675	0.0195312	0.0732422	0.137939	216.98	0.307312	0.419312	0.533752	0.639343	0.740051	-100.189	-80.0476	-60.1196	-40.0696	-20.0806	-61.0352	20.05	39.978	60.0891	80.1086	100.128
160.1	-0.0543213	-0.0216675	0.0195312	0.0732422	0.137939	216.37	0.307312	0.419617	0.533752	0.638428	0.740051	-100.098	-80.1086	-60.0891	-40.0085	-20.0806	-61.0352	20.05	40.0391	60.0891	80.0476	100.128
160.2	-0.0552368	-0.0216675	0.0195312	0.0732422	0.137939	216.064	0.307312	0.420532	0.534058	0.637817	0.740051	-100.037	-80.0476	-60.0891	-40.1001	-20.0806	-61.0352	20.0195	39.978	60.0891	80.0781	100.128
160.3	-0.0558472	-0.0216675	0.0192261	0.072937	0.137634	216.37	0.307007	0.421448	0.534058	0.637207	0.740356	-100.098	-80.1086	-60.1196	-40.0696	-20.05	-30.5176	19.989	40.1001	60.0281	80.1086	100.128
160.4	-0.0558472	-0.0219727	0.0192261	0.0726318	0.137634	216.675	0.306702	0.421753	0.533752	0.637207	0.740967	-100.067	-80.0781	-60.0586	-40.1306	-20.05	0	20.0195	40.0085	60.0586	80.0781	100.128
160.5	-0.0552368	-0.0219727	0.0192261	0.072937	0.137329	216.98	0.306702	0.421448	0.533142	0.637512	0.741272	-100.098	-80.0781	-60.0586	-40.0696	-19.989	-61.0352	20.0806	40.0085	60.1196	80.0476	100.098
160.6	-0.0549316	-0.0222778	0.0192261	0.072937	0.137329	216.98	0.307007	0.420532	0.532227	0.638428	0.741272	-100.128	-80.1086	-60.0891	-40.1306	-19.989	-30.5176	20.0195	40.0391	60.0891	80.1086	100.128
160.7	-0.0552368	-0.0222778	0.0192261	0.072937	0.137329	216.675	0.307007	0.419617	0.531921	0.639038	0.740967	-100.189	-80.1086	-60.0891	-40.1306	-19.989	-61.0352	20.05	40.0085	60.1196	80.0781	100.128
160.8	-0.0552368	-0.0222778	0.0192261	0.072937	0.137329	216.675	0.307007	0.418701	0.531616	0.639648	0.741272	-100.128	-80.1086	-60.1196	-40.0391	-20.0195	0	20.0806	40.0085	60.0586	80.0781	100.098
160.9	-0.0549316	-0.022583	0.0195312	0.072937	0.137329	216.675	0.307007	0.418091	0.531311	0.639954	0.741882	-100.067	-80.0781	-60.1196	-40.0696	-20.05	0	20.0195	40.0696	60.1196	80.0781	100.098
161	-0.0543213	-0.0222778	0.0198364	0.072937	0.137024	216.37	0.306702	0.418091	0.530701	0.640564	0.742493	-100.128	-80.0781	-60.0891	-40.1001	-20.0806	-61.0352	20.0195	40.0085	60.0891	80.1086	100.098
161.1	-0.0543213	-0.0216675	0.0198364	0.0732422	0.136414	216.37	0.306396	0.418701	0.529785	0.640869	0.742798	-100.128	-80.1086	-60.1196	-40.1001	-20.1111	-61.0352	20.0195	40.0391	60.1196	80.0476	100.067
161.2	-0.0546265	-0.020752	0.0201416	0.0732422	0.136414	215.759	0.306396	0.419312	0.52948	0.640869	0.742798	-100.128	-80.0781	-60.0586	-40.0696	-20.0195	-91.5527	19.9585	40.0696	60.0586	80.0476	100.128
161.3	-0.0549316	-0.0204468	0.0201416	0.0732422	0.137024	215.149	0.306091	0.419922	0.529175	0.640869	0.742798	-100.067	-80.1392	-59.9976	-40.0696	-20.0195	-30.5176	19.989	40.1001	60.0586	80.0781	100.189
161.4	-0.0546265	-0.020752	0.0201416	0.0735474	0.137329	214.539	0.306091	0.419922	0.529175	0.640564	0.742187	-100.128	-80.0781	-60.0891	-40.1001	-19.989	0	20.0195	40.0391	60.0281	80.1392	100.098
161.5	-0.0546265	-0.0219727	0.0198364	0.0735474	0.137329	214.539	0.306396	0.419922	0.529175	0.640259	0.742187	-100.128	-80.0781	-60.0891	-40.1001	-19.989	-30.5176	19.989	40.1001	60.0586	80.1697	100.098
161.6	-0.0543213	-0.022583	0.0204468	0.0732422	0.137024	214.539	0.306702	0.419922	0.52887	0.639648	0.741882	-100.128	-80.0781	-60.1196	-40.0391	-20.0195	-30.5176	19.989	39.978	60.1196	80.0781	100.067
161.7	-0.0540161	-0.0228882	0.0210571	0.072937	0.136414	214.539	0.307007	0.419617	0.52887	0.639038	0.741272	-100.128	-80.0476	-60.1196	-40.0696	-20.05	-91.5527	20.0195	39.978	60.0891	80.0781	100.098
161.8	-0.0540161	-0.022583	0.0216675	0.0723267	0.136414	214.844	0.307312	0.419312	0.52948	0.638733	0.740662	-100.098	-80.0476	-60.0891	-40.0391	-20.1111	0	20.0195	39.978	60.0586	80.0171	100.067
161.9	-0.0543213	-0.0222778	0.0216675	0.0723267	0.136719	214.844	0.307617	0.418396	0.53009	0.638428	0.740051	-100.159	-80.0171	-60.0891	-40.0391	-20.05	-30.5176	20.0195	39.9475	60.0586	80.1086	100.128
162	-0.0549316	-0.022583	0.0213623	0.0726318	0.137329	215.149	0.307617	0.418091	0.530396	0.638428	0.740051	-100.128	-80.0781	-60.0891	-39.978	-20.05	-30.5176	19.9585	40.0391	60.0281	80.0781	100.067
162.1	-0.0552368	-0.0228882	0.0210571	0.072937	0.137939	215.454	0.308228	0.417786	0.530701	0.638733	0.740356	-100.128	-80.0781	-60.0891	-40.0696	-20.05	-30.5176	19.928	40.0696	60.0586	80.0781	100.098
162.2	-0.055542	-0.022583	0.0210571	0.072937	0.13855	215.759	0.308533	0.41748	0.531006	0.639038	0.740662	-100.067	-80.0781	-60.0891	-40.1001	-20.0806	-30.5176	19.989	40.0391	60.0891	80.0476	100.159
162.3	-0.0558472	-0.0219727	0.020752	0.072937	0.138855	215.454	0.308533	0.417175	0.531006	0.639343	0.740662	-100.128	-80.0781	-60.1196	-40.1001	-20.0806	-30.5176	19.989	40.0391	59.9976	80.0171	100.098
162.4	-0.055542	-0.0216675	0.0204468	0.072937	0.13916	215.454	0.308533	0.41687	0.531006	0.639954	0.740662	-100.159	-80.0781	-60.1196	-40.1001	-19.989	0	20.0806	40.0085	60.0891	80.0781	100.098
162.5	-0.0552368	-0.0213623	0.0201416	0.0732422	0.13916	215.454	0.308228	0.41687	0.531006	0.640564	0.740662	-100.159	-80.0781	-60.1196	-40.0696	-20.0195	-30.5176	20.0806	39.978	60.1807	80.1392	100.098
162.6	-0.0546265	-0.0213623	0.0195312	0.0732422	0.138855	215.454	0.307617	0.416565	0.531311	0.641174	0.740662	-100.159	-80.0781	-60.1501	-40.0696	-20.0806	-61.0352	19.989	40.0391	60.0586	80.1086	100.098
162.7	-0.0546265	-0.0210571	0.0192261	0.0732422	0.13855	215.454	0.307007	0.416565	0.531616	0.641479	0.740967	-100.128	-79.9866	-60.0891	-40.0391	-20.0195	-91.5527	20.0195	40.0391	60.0586	80.0781	100.098
162.8	-0.0549316	-0.0210571	0.0189209	0.0738525	0.138245	214.844	0.306702	0.41687	0.531616	0.641785	0.741272	-100.128	-80.0476	-60.0891	-40.1001	-20.05	-30.5176	20.0195	40.0696	60.0891	80.0476	100.098
162.9	-0.055542	-0.0210571	0.0192261	0.0744629	0.138245	214.539	0.306702	0.417175	0.531616	0.64209	0.742187	-100.128	-80.0781	-60.0586	-40.1001	-20.0195	30.5176	20.0195	40.0085	60.0281	80.0781	100.098
163	-0.055542	-0.0213623	0.0192261	0.0750732	0.138245	214.844	0.307007	0.417786	0.531616	0.6427	0.743408	-100.128	-80.0781	-60.0281	-40.1001	-20.0195	0	19.989	40.0391	60.0586	80.0781	100.098
163.1	-0.0552368	-0.0216675	0.0195312	0.0747681	0.13855	215.454	0.307617	0.418396	0.531311	0.643311	0.744324	-100.128	-80.0781	-60.0891	-40.0696	-20.05	-30.5176	19.989	40.0391	60.0281	80.0781	100.037
163.2	-0.0549316	-0.0216675	0.0201416	0.0741577	0.13855	216.064	0.308228	0.418396	0.531311	0.644531	0.745239	-100.128	-80.0171	-60.1196	-40.0391	-19.989	-91.5527	19.989	39.978	60.0586	80.1086	100.098
163.3	-0.0543213	-0.0216675	0.0204468	0.0735474	0.13855	216.37	0.308838	0.418701	0.531616	0.645447	0.746765	-100.159	-80.0476	-60.1501	-40.0391	-20.0806	-61.0352	20.0195	40.0085	60.0891	80.0476	100.098
163.4	-0.0543213	-0.0216675	0.0204468	0.0726318	0.13855	216.064	0.308838	0.419312	0.532532	0.646057	0.747986	-100.098	-80.0781	-60.0891	-40.0085	-20.0806	0	19.989	40.0391	60.0891	80.1086	100.098
163.5	-0.0552368	-0.0219727	0.0198364	0.0720215	0.138245	215.454	0.309143	0.420227	0.533142	0.646362	0.748596	-100.098	-80.1086	-60.0586	-40.0391	-20.0806	-30.5176	19.9585	40.0391	60.0891	80.0781	100.098
163.6	-0.055542	-0.0222778	0.0192261	0.0717163	0.137939	215.149	0.308838	0.421143	0.533447	0.646057	0.747986	-100.098	-80.0476	-60.0281	-40.0696	-19.9585	0	19.989	40.0391	60.0586	79.9866	100.128
163.7	-0.055542	-0.0219727	0.0192261	0.0726318	0.137939	215.149	0.308228	0.421753	0.533447	0.645752	0.74707	-100.159	-80.0781	-60.1196	-40.0696	-19.989	30.5176	19.989	40.0391	60.1196	80.0476	100.128
163.8	-0.0549316	-0.0216675	0.0195312	0.0738525	0.13855	215.454	0.308228	0.422058	0.533142	0.644836	0.745239	-100.159	-80.1392	-60.0281	-40.0391	-20.05	0	19.989	40.0391	60.0586	80.1086	100.037
163.9	-0.0546265	-0.0213623	0.0198364	0.0744629	0.13916	216.064	0.308228	0.421753	0.533142	0.644226	0.743408	-100.128	-80.0781	-60.0281	-40.0696	-20.0195	-61.0352	19.989	40.0696	60.0586	80.1086	100.067
164	-0.0549316	-0.0216675	0.0201416	0.0750732	0.139465	216.064	0.307922	0.421753	0.532532	0.643921	0.742493	-100.128	-80.0171	-60.1196	-40.1001	-19.989	-30.5176	19.9585	40.0391	60.0891	80.0781	100.128
164.1	-0.0552368	-0.0216675	0.0201416	0.0753784	0.139465	215.759	0.307922	0.421753	0.531921	0.644226	0.742187	-100.159	-80.0781	-60.0586	-40.0391	-19.9585	0	19.928	40.1001	60.0891	80.1086	100.067
164.2	-0.0552368	-0.0222778	0.0204468	0.0750732	0.139771	215.759	0.307922	0.421753	0.531006	0.644531	0.742187	-100.098	-80.1086	-60.0586	-40.0085	-20.0195	0	19.989	40.0391	60.0586	80.1086	100.067
164.3	-0.0549316	-0.0222778	0.0204468	0.0744629	0.140076	215.454	0.307617	0.421143	0.530396	0.644836	0.742187	-100.128	-80.0476	-60.0281	-39.9475	-20.0195	-30.5176	20.05	40.0391	60.0891	80.0476	100.098
164.4	-0.0546265	-0.0219727	0.0204468	0.0735474	0.140076	215.759	0.307312	0.420532	0.529785	0.645142	0.742798	-100.159	-80.0476	-60.0281	-40.0391	-19.989	0	20.0195	40.0391	60.0891	80.0781	100.128
164.5	-0.0543213	-0.0210571	0.0210571	0.0726318	0.140076	215.454	0.307312	0.420227	0.529785	0.646057	0.743103	-100.128	-80.0171	-60.0281	-40.0391	-20.0195	30.5176	19.989	40.0696	60.0586	80.0476	100.006
164.6	-0.0546265	-0.020752	0.0213623	0.0723267	0.139771	215.454	0.307007	0.419922	0.529785	0.646667	0.742798	-100.128	-80.1086	-60.0586	-40.0391	-19.9585	0	19.9585	40.0391	60.0281	80.0781	100.067
164.7	-0.0549316	-0.020752	0.0213623	0.0723267	0.139771	215.149	0.306702	0.419922	0.53009	0.646667	0.742493	-100.159	-80.0781	-60.0586	-40.1001	-20.0195	0	19.989	40.0391	59.9976	79.9866	100.159
164.8	-0.0546265	-0.020752	0.020752	0.0726318	0.139465	215.149	0.306396	0.420227	0.53009	0.646057	0.741882	-100.128	-80.0781	-60.0891	-40.0696	-20.05	-30.5176	19.9585	39.9475	60.0891	80.1392	100.067
164.9	-0.0543213	-0.0210571	0.0204468	0.072937	0.13916	215.149	0.306091	0.420837	0.530396	0.644531	0.741272	-100.159	-80.0476	-60.0891	-40.0696	-20.0806	0	19.9585	40.0391	60.0586	80.0781	100.128
165	-0.0543213	-0.0210571	0.0198364	0.072937	0.138855	215.454	0.306091	0.421448	0.531311	0.643311	0.740662	-100.098	-80.1392	-60.0891	-40.1001	-20.0195	0	19.9585	40.0696	60.0891	80.0171	100.067
165.1	-0.0543213	-0.0213623	0.0195312	0.072937	0.138245	215.759	0.305481	0.422058	0.532227	0.64209	0.739746	-100.128	-80.1086	-60.0586	-39.978	-19.989	-30.5176	19.989	40.0391	60.1196	80.0171	100.067
165.2	-0.0543213	-0.0216675	0.0192261	0.0732422	0.138245	216.064	0.304871	0.422363	0.533142	0.641479	0.739441	-100.098	-80.0476	-59.9976	-40.0085	-20.0195	0	19.9585	40.1001	60.0281	80.0171	100.067
165.3	-0.0543213	-0.0219727	0.0189209	0.0738525	0.13855	216.675	0.304565	0.422058	0.533447	0.641174	0.739441	-100.159	-80.1086	-60.0586	-40.0391	-20.0195	0	19.9585	40.0391	60.0281	80.0476	100.098
165.4	-0.0546265	-0.0219727	0.0192261	0.0744629	0.13916	216.98	0.30426	0.421753	0.532837	0.64209	0.739441	-100.128	-80.1086	-60.0586	-40.0696	-19.989	61.0352	20.0195	40.0085	59.9976	80.0476	100.098
165.5	-0.0546265	-0.0219727	0.0198364	0.0750732	0.140076	216.98	0.303955	0.420837	0.531921	0.642395	0.739441	-100.128	-80.1086	-60.0891	-40.0696	-19.989	30.5176	19.9585	40.0696	60.0281	80.0476	100.098
165.6	-0.0546265	-0.0219727	0.0201416	0.0750732	0.140381	216.675	0.303955	0.419922	0.531311	0.642395	0.739746	-100.128	-80.1392	-60.0586	-40.0696	-19.989	0	20.0195	40.0391	60.0891	80.0781	100.22
165.7	-0.0543213	-0.0219727	0.0198364	0.0744629	0.140686	216.675	0.303955	0.419006	0.531006	0.641174	0.740051	-100.128	-80.0476	-60.1196	-40.0391	-19.989	-61.0352	19.989	40.0085	60.1196	80.0781	100.098
165.8	-0.0540161	-0.0216675	0.0198364	0.0735474	0.140381	216.675	0.30426	0.418701	0.531311	0.639954	0.740051	-100.128	-80.1086	-60.0891	-40.1001	-19.989	-30.5176	19.989	40.0696	60.0891	80.0781	100.098
165.9	-0.0540161	-0.0216675	0.0198364	0.072937	0.140076	216.98	0.304871	0.418701	0.531311	0.638733	0.739441	-100.159	-80.0781	-60.0281	-40.0391	-19.989	30.5176	19.989	39.9475	60.1196	80.0476	100.098
166	-0.0543213	-0.0213623	0.0198364	0.0723267	0.140076	216.98	0.305176	0.418701	0.531616	0.638123	0.738525	-100.189	-80.0781	-60.0586	-39.978	-20.0195	61.0352	19.989	40.0391	60.0586	80.1086	100.128
166.1	-0.0543213	-0.020752	0.0198364	0.0720215	0.139465	216.98	0.305176	0.418701	0.531921	0.637512	0.73761	-100.159	-80.1086	-60.0586	-40.0391	-20.0195	30.5176	19.989	40.0696	60.0891	80.0781	100.098
166.2	-0.0546265	-0.0204468	0.0201416	0.0723267	0.138855	216.675	0.304871	0.418701	0.532227	0.637207	0.737305	-100.128	-80.0781	-60.0891	-40.0085	-20.05	0	20.0195	40.0391	60.0281	80.0476	100.128
166.3	-0.0543213	-0.0201416	0.0204468	0.0726318	0.13855	216.675	0.30426	0.418396	0.532532	0.637207	0.737305	-100.128	-80.1392	-60.0891	-40.1001	-19.989	0	19.928	40.0391	60.0891	80.0476	100.098
166.4	-0.0540161	-0.0204468	0.0210571	0.072937	0.138245	216.064	0.30426	0.418701	0.532837	0.637207	0.737305	-100.159	-80.1392	-60.0586	-40.0696	-19.989	30.5176	19.9585	40.0696	60.1196	80.0781	100.128
166.5	-0.0537109	-0.020752	0.0216675	0.072937	0.13855	215.759	0.304565	0.418396	0.532837	0.637512	0.737305	-100.159	-80.1392	-60.0891	-40.0085	-19.989	-30.5176	19.8669	40.0696	60.0586	80.0476	100.098
166.6	-0.0534058	-0.0213623	0.0213623	0.0732422	0.13916	215.759	0.305481	0.417786	0.532227	0.637512	0.737915	-100.189	-80.0476	-60.0586	-39.978	-20.0195	0	19.9585	40.0391	60.0891	80.0781	100.098
166.7	-0.0540161	-0.0219727	0.020752	0.0732422	0.139465	215.759	0.306091	0.417175	0.531616	0.638123	0.738525	-100.189	-80.0781	-60.1196	-40.0085	-20.0195	0	19.9585	40.0085	60.0891	80.0476	100.159
166.8	-0.0543213	-0.0219727	0.0201416	0.0735474	0.13916	215.759	0.306396	0.417175	0.530701	0.638428	0.739136	-100.159	-80.0781	-60.0586	-39.978	-20.0195	0	19.989	40.0085	60.0586	80.0781	100.098
166.9	-0.0546265	-0.0219727	0.0201416	0.0735474	0.138855	215.759	0.306702	0.417786	0.529785	0.638428	0.739441	-100.189	-80.1086	-60.1196	-40.0085	-19.989	30.5176	20.0806	40.0391	60.1196	80.0171	100.128
167	-0.0549316	-0.0216675	0.020752	0.0732422	0.138855	216.064	0.306702	0.418396	0.529175	0.638123	0.739136	-100.159	-80.0781	-60.0281	-40.0085	-19.989	30.5176	19.928	40.0085	60.0281	80.0781	100.098
167.1	-0.0546265	-0.0213623	0.0210571	0.0735474	0.139465	215.759	0.307007	0.419006	0.52887	0.637817	0.739136	-100.159	-80.1086	-60.0891	-40.0085	-19.9585	0	19.989	40.0391	60.0281	80.0476	100.159
167.2	-0.0543213	-0.0210571	0.0210571	0.0741577	0.140076	215.454	0.307312	0.419312	0.528564	0.637817	0.739136	-100.128	-80.1392	-60.0281	-40.0696	-19.9585	-30.5176	19.928	40.1001	59.9976	80.1086	100.128
167.3	-0.0543213	-0.0213623	0.0213623	0.0744629	0.140381	215.149	0.307617	0.419617	0.528259	0.637512	0.739136	-100.189	-80.0781	-60.0891	-40.0391	-19.9585	30.5176	19.989	40.0696	60.0586	80.0781	100.159
167.4	-0.0546265	-0.0213623	0.0213623	0.0747681	0.140686	215.149	0.307922	0.419312	0.528259	0.637207	0.739136	-100.189	-80.1086	-60.0586	-40.0085	-19.989	61.0352	19.989	40.0696	60.0586	80.1086	100.128
167.5	-0.0549316	-0.0216675	0.0216675	0.0747681	0.140686	215.149	0.307922	0.419312	0.528564	0.636902	0.738831	-100.189	-80.0781	-60.0586	-40.0391	-20.0195	-30.5176	19.989	40.0085	60.0891	80.0476	100.098
167.6	-0.0546265	-0.0219727	0.0216675	0.0741577	0.140686	215.149	0.307617	0.419312	0.529175	0.637207	0.738525	-100.159	-80.0781	-60.0281	-39.978	-19.989	30.5176	19.989	40.0391	60.0586	80.0476	100.067
167.7	-0.0546265	-0.0219727	0.0216675	0.0738525	0.140381	215.149	0.307007	0.419922	0.529785	0.637512	0.737915	-100.128	-80.1086	-60.0281	-40.0391	-19.989	30.5176	20.0195	39.978	60.1196	79.9866	100.098
167.8	-0.0549316	-0.0216675	0.0216675	0.0735474	0.139771	215.149	0.306396	0.420532	0.530396	0.637817	0.73761	-100.128	-80.1086	-59.9976	-40.0085	-20.05	30.5176	19.989	40.0391	60.0586	80.0171	100.067
167.9	-0.055542	-0.0213623	0.0213623	0.0735474	0.139465	215.454	0.306396	0.421143	0.531006	0.637512	0.73761	-100.159	-80.1086	-59.9976	-40.0391	-19.989	30.5176	19.9585	40.0085	60.0281	80.0781	100.128
168	-0.055542	-0.0210571	0.0216675	0.0741577	0.13916	215.759	0.306702	0.421448	0.531921	0.636902	0.73822	-100.128	-80.1697	-60.0281	-40.0391	-19.989	61.0352	19.9585	40.0696	60.0586	80.0476	100.128
168.1	-0.0552368	-0.020752	0.0219727	0.0744629	0.138855	215.759	0.307007	0.421753	0.532532	0.635986	0.738525	-100.159	-80.1086	-59.967	-40.1001	-19.989	61.0352	19.9585	40.1001	60.0281	80.0171	100.098
168.2	-0.0546265	-0.0210571	0.0222778	0.0741577	0.138245	215.759	0.306702	0.422058	0.532532	0.635376	0.738831	-100.159	-80.1697	-60.0586	-40.0696	-19.989	30.5176	19.9585	40.0391	60.0891	80.0476	100.098
168.3	-0.0543213	-0.0210571	0.0222778	0.0738525	0.13855	215.759	0.306091	0.422058	0.531921	0.634766	0.739136	-100.128	-80.1086	-60.0586	-39.978	-19.928	30.5176	19.989	40.0391	60.0586	80.0171	100.098
168.4	-0.0540161	-0.0210571	0.0219727	0.0735474	0.138855	215.759	0.305481	0.422058	0.531616	0.63446	0.739441	-100.189	-80.0476	-60.0586	-40.0085	-19.9585	0	19.9585	40.0085	60.0281	80.0476	100.128
168.5	-0.0540161	-0.0210571	0.0216675	0.0735474	0.13916	215.759	0.305481	0.422058	0.531006	0.63446	0.739441	-100.189	-80.0781	-59.9976	-39.978	-19.989	30.5176	19.9585	40.0391	60.0281	80.0171	100.128
168.6	-0.0543213	-0.0213623	0.0216675	0.0735474	0.13916	215.759	0.305176	0.421753	0.531006	0.634766	0.739746	-100.098	-80.1392	-60.0586	-40.0085	-20.0195	30.5176	19.9585	40.0696	60.0586	80.0171	100.128
168.7	-0.0546265	-0.0216675	0.0213623	0.0735474	0.13916	215.454	0.305176	0.421448	0.531006	0.635376	0.739746	-100.128	-80.0781	-60.0586	-40.0085	-19.9585	122.07	19.928	40.0391	60.0281	80.0476	100.128
168.8	-0.0549316	-0.0213623	0.020752	0.0738525	0.139465	215.759	0.304871	0.421143	0.531616	0.635681	0.739746	-100.128	-80.1086	-60.0586	-40.0391	-19.9585	0	19.928	40.0696	59.9976	80.0476	100.067
168.9	-0.0549316	-0.020752	0.0201416	0.0738525	0.139771	215.759	0.304565	0.420837	0.532837	0.635986	0.739746	-100.159	-80.1392	-60.0586	-40.0391	-19.9585	30.5176	19.9585	40.0391	60.0281	80.0171	100.098
169	-0.0549316	-0.0204468	0.0201416	0.0741577	0.139771	215.454	0.304871	0.420532	0.533752	0.635681	0.740051	-100.128	-80.1392	-60.0281	-40.0696	-19.989	91.5527	19.989	40.0085	60.1196	80.0781	100.098
169.1	-0.0546265	-0.0204468	0.0201416	0.0741577	0.139465	214.844	0.305176	0.420227	0.534363	0.635376	0.740662	-100.067	-80.1086	-60.0586	-40.0391	-20.0195	30.5176	19.989	40.0085	60.0586	80.0476	100.067
169.2	-0.0546265	-0.020752	0.0204468	0.0744629	0.13916	214.233	0.305786	0.419922	0.534058	0.63446	0.741577	-100.189	-80.1086	-60.0586	-40.0391	-19.989	0	19.989	39.978	60.0281	80.0476	100.128
169.3	-0.0546265	-0.0210571	0.020752	0.0744629	0.139465	213.318	0.306091	0.419312	0.533447	0.63324	0.741882	-100.128	-80.1086	-60.0891	-39.978	-19.9585	30.5176	19.989	40.0085	59.967	80.0171	100.067
169.4	-0.0549316	-0.020752	0.0210571	0.0741577	0.139771	213.013	0.306396	0.419006	0.532532	0.632324	0.741882	-100.128	-80.1086	-60.0586	-39.978	-19.9585	0	19.989	40.0696	60.0586	80.0171	100.098
169.5	-0.0546265	-0.0204468	0.0210571	0.0741577	0.139771	213.013	0.306702	0.418701	0.531616	0.631409	0.741577	-100.098	-80.1086	-60.0281	-40.0085	-19.989	30.5176	19.9585	40.0085	59.9976	80.0476	100.128
169.6	-0.0546265	-0.0201416	0.0213623	0.0741577	0.139465	213.623	0.307007	0.418701	0.530701	0.631409	0.741577	-100.159	-80.1086	-60.0586	-40.0391	-19.989	61.0352	19.9585	40.0391	60.0281	80.0171	100.159
169.7	-0.0546265	-0.0201416	0.0213623	0.0741577	0.139465	214.233	0.307312	0.419006	0.530396	0.631714	0.741577	-100.128	-80.0781	-60.0586	-40.0696	-20.0195	30.5176	19.9585	40.0085	60.0281	80.0781	100.128
169.8	-0.0543213	-0.0204468	0.0210571	0.0741577	0.13916	215.149	0.307312	0.419617	0.53009	0.632324	0.740967	-100.128	-80.1697	-60.0586	-40.0696	-19.928	30.5176	19.989	40.0085	60.0281	80.0476	100.128
169.9	-0.0540161	-0.020752	0.020752	0.0738525	0.13916	216.064	0.307312	0.420227	0.529785	0.632935	0.740051	-100.159	-80.0781	-60.1196	-39.978	-19.9585	30.5176	20.05	40.0085	60.0586	80.0781	100.128
170	-0.0534058	-0.020752	0.0204468	0.0735474	0.138855	216.064	0.307617	0.420837	0.52948	0.633545	0.739441	-100.189	-80.1392	-60.1196	-40.0696	-19.989	0	19.989	40.0391	60.0586	80.0781	100.128
170.1	-0.0534058	-0.020752	0.0204468	0.0732422	0.13916	216.064	0.307922	0.420837	0.52948	0.633545	0.738831	-100.128	-80.1086	-60.0891	-40.0391	-20.0195	-61.0352	19.989	40.0696	60.0281	80.0171	100.128
170.2	-0.0537109	-0.020752	0.0201416	0.072937	0.13916	215.759	0.308533	0.421143	0.529785	0.63385	0.73822	-100.159	-80.1086	-60.0586	-40.0391	-20.0195	30.5176	19.989	39.978	60.0586	80.0476	100.189
170.3	-0.0540161	-0.020752	0.0198364	0.0726318	0.13916	216.064	0.308838	0.421448	0.53009	0.634766	0.73761	-100.189	-80.0781	-60.0586	-40.0085	-20.05	61.0352	19.9585	40.1001	60.0281	80.0171	100.159
170.4	-0.0543213	-0.0210571	0.0198364	0.0723267	0.139465	216.064	0.309143	0.421753	0.530396	0.635681	0.737	-100.128	-80.0781	-60.0281	-40.0391	-19.989	30.5176	19.928	40.1001	60.0586	79.9866	100.128
170.5	-0.0546265	-0.0210571	0.0201416	0.0726318	0.139465	215.759	0.309143	0.422058	0.530701	0.635986	0.736694	-100.098	-80.1392	-60.0586	-40.0085	-19.8975	30.5176	19.8975	40.0391	60.0281	80.0781	100.128
170.6	-0.0543213	-0.0210571	0.0201416	0.0723267	0.139771	215.759	0.308838	0.422363	0.531006	0.636292	0.737305	-100.128	-80.1392	-60.0586	-40.0696	-19.989	30.5176	19.989	40.0696	60.0281	80.1086	100.159
170.7	-0.0543213	-0.0213623	0.0201416	0.0723267	0.139465	216.064	0.307922	0.422363	0.531006	0.636292	0.73761	-100.159	-80.1392	-60.1196	-40.1001	-20.0195	30.5176	20.0195	40.0391	60.0281	80.0781	100.128
170.8	-0.0540161	-0.0213623	0.0201416	0.0723267	0.13916	216.675	0.306702	0.422058	0.531311	0.636292	0.73822	-100.159	-80.1086	-60.0586	-40.0696	-19.989	-30.5176	20.05	39.978	59.9976	80.1086	100.098
170.9	-0.0537109	-0.0213623	0.0198364	0.0720215	0.138245	216.98	0.305481	0.421753	0.531311	0.635986	0.738525	-100.098	-80.0781	-60.1196	-40.0391	-19.989	-30.5176	20.0195	40.0696	60.0891	80.0476	100.128
171	-0.0537109	-0.0213623	0.0198364	0.0717163	0.137634	216.98	0.304871	0.421753	0.531616	0.635986	0.738831	-100.128	-80.0781	-60.0586	-40.0391	-20.0195	0	19.989	40.0696	60.0586	80.0476	100.067
171.1	-0.0540161	-0.0213623	0.0198364	0.0717163	0.137329	216.675	0.304871	0.421753	0.531616	0.635986	0.738831	-100.159	-80.1086	-60.0891	-40.0085	-20.0195	61.0352	19.989	40.0391	60.0891	80.0781	100.159
171.2	-0.0540161	-0.0213623	0.0201416	0.0720215	0.137634	216.064	0.305481	0.421753	0.531921	0.636292	0.738831	-100.128	-80.1697	-60.0586	-40.0391	-20.0195	61.0352	19.989	40.0391	60.0281	80.0476	100.128
171.3	-0.0540161	-0.0213623	0.020752	0.0723267	0.137939	215.454	0.305481	0.421753	0.532227	0.636292	0.738831	-100.067	-80.1086	-60.0281	-39.978	-19.9585	30.5176	19.989	40.0696	60.0281	80.0476	100.159
171.4	-0.0543213	-0.0213623	0.0210571	0.0726318	0.138245	214.539	0.305786	0.421753	0.532227	0.635986	0.738831	-100.128	-80.1392	-60.0586	-40.1001	-19.989	-30.5176	19.989	40.0391	60.0586	80.0476	100.037
171.5	-0.0546265	-0.0213623	0.0210571	0.0726318	0.138245	214.233	0.305786	0.422058	0.531921	0.635376	0.739136	-100.128	-80.1392	-60.0891	-40.0696	-20.0195	0	19.9585	39.978	60.0891	80.0476	100.098
171.6	-0.0552368	-0.0210571	0.0213623	0.072937	0.13855	214.539	0.305786	0.422363	0.531311	0.634766	0.739136	-100.128	-80.1697	-60.0891	-40.1001	-20.0195	61.0352	19.989	39.978	60.0586	80.0781	100.159
171.7	-0.0552368	-0.0204468	0.0219727	0.0732422	0.13916	214.844	0.306091	0.422974	0.530396	0.63385	0.738831	-100.159	-80.1086	-60.0586	-40.0391	-20.05	0	19.9585	39.978	60.0891	80.0781	100.128
171.8	-0.0558472	-0.020752	0.0219727	0.0738525	0.139771	214.844	0.306396	0.423279	0.529785	0.633545	0.739441	-100.128	-80.0171	-60.0891	-39.978	-20.0195	0	19.989	40.0085	60.1196	80.0171	100.098
171.9	-0.0567627	-0.0210571	0.0219727	0.0738525	0.140076	215.149	0.306702	0.423584	0.53009	0.63385	0.740356	-100.098	-80.1086	-60.0586	-40.0696	-19.989	30.5176	20.0195	40.0085	60.0281	79.9866	100.098
172	-0.0570679	-0.0213623	0.0213623	0.0735474	0.139771	215.149	0.306702	0.423584	0.530701	0.634766	0.740967	-100.098	-80.1086	-60.1196	-40.0391	-20.0195	30.5176	19.9585	39.978	60.0586	80.0476	100.128
172.1	-0.057373	-0.0210571	0.020752	0.0735474	0.13916	214.844	0.306396	0.423279	0.531006	0.635376	0.741272	-100.128	-80.1086	-60.0891	-40.1306	-20.0195	30.5176	19.989	40.0391	59.967	80.0476	100.128
172.2	-0.057373	-0.020752	0.0201416	0.0738525	0.13855	214.539	0.305786	0.423279	0.531006	0.635071	0.740051	-100.098	-80.1392	-60.0281	-40.0696	-19.989	-30.5176	19.9585	40.0085	60.0281	80.0171	100.098
172.3	-0.0567627	-0.020752	0.0204468	0.0741577	0.13855	214.233	0.305786	0.423279	0.531006	0.634766	0.73822	-100.128	-80.1697	-60.1196	-40.0696	-19.9585	-61.0352	19.989	39.978	59.967	80.0171	100.098
172.4	-0.0561523	-0.020752	0.020752	0.0744629	0.13855	214.233	0.305481	0.422974	0.530396	0.634766	0.737	-100.098	-80.0781	-60.0891	-40.1001	-20.0195	30.5176	19.989	40.0085	60.0281	80.0476	100.128
172.5	-0.055542	-0.0210571	0.020752	0.0747681	0.138245	214.233	0.305481	0.422668	0.529785	0.634766	0.736694	-100.067	-80.0781	-60.0891	-40.0696	-20.0195	30.5176	20.0195	40.0696	60.0586	80.0781	100.098
172.6	-0.0549316	-0.0210571	0.020752	0.0741577	0.138245	214.233	0.305176	0.422668	0.52887	0.63446	0.736694	-100.128	-80.1392	-60.0891	-40.0085	-20.0195	0	19.9585	40.0391	60.0891	80.0476	100.098
172.7	-0.0549316	-0.0216675	0.020752	0.0735474	0.13855	213.928	0.305176	0.422974	0.527954	0.63385	0.737	-100.159	-80.1392	-60.1196	-40.0696	-20.0195	61.0352	19.989	40.0391	60.0586	80.0171	100.189
172.8	-0.0552368	-0.0216675	0.0204468	0.072937	0.138855	214.233	0.305176	0.422974	0.527344	0.633545	0.737305	-100.128	-80.1086	-60.0586	-40.0696	-20.05	61.0352	20.0195	40.0085	60.0281	80.0171	100.128
172.9	-0.0552368	-0.0216675	0.0204468	0.0726318	0.139465	214.233	0.305481	0.422974	0.527039	0.63385	0.73761	-100.159	-80.1392	-60.1196	-40.0696	-20.0195	30.5176	19.9585	40.0085	59.967	80.0171	100.098
173	-0.055542	-0.0213623	0.0204468	0.0726318	0.140076	213.928	0.305176	0.423279	0.527039	0.63446	0.737915	-100.159	-80.0781	-60.0891	-40.0696	-19.989	30.5176	19.989	40.0085	60.0281	80.0476	100.159
173.1	-0.055542	-0.0210571	0.0201416	0.0726318	0.140076	213.623	0.304871	0.423889	0.527039	0.634766	0.73822	-100.037	-80.1392	-60.0586	-40.1001	-20.05	0	19.989	39.978	60.0281	80.0476	100.159
173.2	-0.055542	-0.0210571	0.0201416	0.072937	0.139771	213.623	0.304871	0.424194	0.527039	0.635071	0.73822	-100.159	-80.0781	-60.0586	-40.1001	-19.989	-30.5176	19.9585	40.0696	60.0586	80.0476	100.098
173.3	-0.055542	-0.0210571	0.0201416	0.0732422	0.139465	213.928	0.304565	0.424194	0.526733	0.635376	0.738525	-100.128	-80.0476	-60.0891	-40.0391	-20.0806	0	19.989	40.0696	60.0586	80.0171	100.128
173.4	-0.055542	-0.0210571	0.0201416	0.0738525	0.139465	214.233	0.304565	0.423279	0.526428	0.635681	0.738525	-100.098	-80.0781	-60.1196	-40.0696	-20.0195	-30.5176	19.989	40.0391	59.9976	80.0476	100.098
173.5	-0.0558472	-0.0210571	0.0198364	0.0735474	0.139771	214.539	0.304565	0.422668	0.526123	0.636292	0.738831	-100.067	-80.0476	-60.0891	-40.0085	-20.0195	-30.5176	20.0195	40.0391	60.0891	80.0476	100.128
173.6	-0.0561523	-0.0210571	0.0198364	0.072937	0.139771	214.844	0.304565	0.422058	0.525513	0.636902	0.73822	-100.159	-80.0476	-60.1196	-40.0391	-20.05	-61.0352	19.9585	39.9475	60.0281	80.0476	100.159
173.7	-0.0564575	-0.020752	0.0201416	0.0723267	0.139771	215.149	0.30426	0.421753	0.525513	0.637817	0.737305	-100.128	-80.0781	-60.0891	-40.0085	-20.05	0	19.989	40.0391	60.0281	80.1086	100.128
173.8	-0.0561523	-0.0210571	0.0201416	0.0717163	0.139771	215.149	0.303955	0.421448	0.526123	0.638733	0.736084	-100.098	-80.0781	-60.0891	-40.0085	-20.0195	0	19.9585	40.0696	59.9976	80.0476	100.189
173.9	-0.055542	-0.020752	0.0201416	0.071106	0.139465	215.149	0.303955	0.421448	0.526428	0.638733	0.735168	-100.098	-80.0476	-60.0586	-40.0391	-20.0195	0	20.0195	40.0085	59.967	80.0781	100.128
174	-0.0549316	-0.0210571	0.0201416	0.0714111	0.13916	215.149	0.303955	0.420837	0.526428	0.638428	0.734253	-100.159	-80.0781	-60.0586	-40.1306	-20.0806	0	19.989	40.0391	60.1196	80.0781	100.098
174.1	-0.0546265	-0.0216675	0.0204468	0.0717163	0.13916	215.149	0.30426	0.420532	0.526123	0.638428	0.734253	-100.098	-80.0781	-60.1196	-40.0696	-20.0195	0	20.0195	40.0696	60.0891	80.0781	100.098
174.2	-0.0546265	-0.0222778	0.0204468	0.0720215	0.13916	214.844	0.304565	0.420532	0.525818	0.638123	0.734863	-100.037	-80.0781	-60.0891	-40.0391	-20.0195	-30.5176	20.0195	40.0085	60.0586	80.0476	100.067
174.3	-0.0546265	-0.0228882	0.0204468	0.0720215	0.13916	214.539	0.304871	0.420532	0.525208	0.637817	0.735474	-100.128	-80.0781	-60.0891	-40.0696	-20.0195	-30.5176	20.05	39.978	60.0586	80.0476	100.067
174.4	-0.0549316	-0.0228882	0.0201416	0.0723267	0.138855	214.539	0.305176	0.420532	0.524902	0.637817	0.735779	-100.128	-80.0171	-60.0891	-40.0696	-20.0195	-30.5176	20.0195	39.9475	59.967	80.0476	100.128
174.5	-0.0549316	-0.0228882	0.0201416	0.0726318	0.13855	214.539	0.305176	0.421143	0.524902	0.637512	0.736084	-100.128	-80.0781	-60.1196	-40.0696	-20.0195	-30.5176	20.0195	40.0085	60.0586	80.0476	100.037
174.6	-0.0546265	-0.022583	0.0204468	0.072937	0.13855	214.844	0.304871	0.421753	0.524902	0.637512	0.736389	-100.098	-80.0171	-60.0891	-40.0696	-19.989	-30.5176	19.9585	40.0391	60.0891	80.0476	100.128
174.7	-0.0543213	-0.0222778	0.020752	0.072937	0.138855	215.149	0.304871	0.422668	0.525208	0.637512	0.736084	-100.128	-80.0476	-59.967	-40.0696	-20.0195	0	19.989	40.0696	60.0281	80.0781	100.159
174.8	-0.0537109	-0.0216675	0.020752	0.0726318	0.138855	215.149	0.304565	0.423584	0.525208	0.637207	0.736389	-100.067	-80.0476	-60.1196	-40.1001	-19.989	-30.5176	20.0195	40.0391	60.0586	80.0781	100.098
174.9	-0.0537109	-0.0210571	0.020752	0.0723267	0.138855	215.454	0.30426	0.423889	0.525513	0.637207	0.736389	-100.128	-80.0781	-60.0281	-40.0696	-19.9585	-30.5176	20.0195	40.0696	60.0281	80.0781	100.128
175	-0.0543213	-0.020752	0.0204468	0.0720215	0.138855	215.454	0.304565	0.423889	0.525513	0.636902	0.737	-100.098	-80.1086	-60.0891	-40.0696	-19.989	0	20.05	40.0085	60.0586	80.1392	100.067
175.1	-0.0552368	-0.020752	0.0204468	0.0717163	0.13855	215.759	0.305176	0.423584	0.525513	0.636597	0.737	-100.067	-80.0476	-60.0586	-40.1001	-20.0195	-30.5176	20.0195	39.978	59.9976	80.0781	100.037
175.2	-0.0561523	-0.020752	0.0204468	0.0720215	0.138245	216.37	0.305176	0.422974	0.525513	0.636292	0.737	-100.098	-80.0781	-60.1196	-40.0391	-20.0195	-30.5176	20.0195	39.9475	60.0586	80.0476	100.067
175.3	-0.0567627	-0.0210571	0.0201416	0.0720215	0.138245	216.675	0.305176	0.422058	0.525208	0.636597	0.737	-100.128	-80.0476	-60.0891	-40.0696	-20.05	-30.5176	19.989	39.978	60.0891	80.0781	100.098
175.4	-0.0570679	-0.0216675	0.0198364	0.0720215	0.137634	216.98	0.305176	0.422058	0.525513	0.636597	0.737	-100.098	-80.1086	-60.0891	-40.0696	-20.0806	61.0352	19.989	39.978	60.0281	80.0476	100.067
175.5	-0.0570679	-0.0216675	0.0195312	0.0723267	0.137634	217.285	0.304871	0.422058	0.525818	0.636902	0.737	-100.067	-80.0781	-60.0586	-40.0696	-20.05	0	19.9585	40.0085	60.0891	80.0781	100.098
175.6	-0.0567627	-0.0219727	0.0195312	0.0726318	0.137939	217.285	0.304565	0.422363	0.526428	0.637207	0.737	-100.067	-80.1392	-60.0281	-40.0391	-19.928	0	20.0195	40.0391	60.0281	80.0476	100.128
175.7	-0.0567627	-0.0222778	0.0195312	0.072937	0.138245	216.98	0.303955	0.422668	0.527344	0.637512	0.737	-100.098	-80.0781	-60.0586	-40.1001	-20.0195	-30.5176	20.05	40.0391	60.0891	80.0476	100.098
175.8	-0.0564575	-0.0222778	0.0192261	0.0735474	0.138855	216.37	0.30365	0.422668	0.527954	0.638123	0.737305	-100.098	-80.1392	-60.0891	-40.0696	-20.0195	0	20.05	40.0391	60.0891	80.0781	100.128
175.9	-0.0567627	-0.0219727	0.0192261	0.0738525	0.139771	216.064	0.303345	0.422363	0.528259	0.638123	0.73761	-100.128	-80.0781	-60.0891	-40.1306	-20.0806	0	20.0195	40.0391	60.0586	80.0781	100.067
176	-0.0564575	-0.0216675	0.0192261	0.0738525	0.140381	215.454	0.303345	0.422363	0.528259	0.638428	0.737915	-100.098	-80.0476	-60.1196	-40.0696	-20.05	0	20.0195	40.0391	60.1196	80.0171	100.098
176.1	-0.0564575	-0.0216675	0.0192261	0.0741577	0.140381	215.454	0.30365	0.422058	0.528564	0.638428	0.737915	-100.128	-80.0171	-60.1196	-40.0696	-20.1111	-30.5176	19.989	39.978	60.0281	80.0781	100.098
176.2	-0.0564575	-0.0213623	0.0195312	0.0738525	0.139465	215.454	0.303955	0.422058	0.528564	0.638123	0.737915	-100.037	-80.0171	-60.0891	-40.1001	-20.05	0	19.989	40.0085	60.0891	80.0781	100.098
176.3	-0.0561523	-0.0213623	0.0195312	0.0732422	0.138855	215.149	0.303955	0.421753	0.52887	0.637817	0.73822	-100.098	-80.0476	-59.9976	-40.1001	-20.0195	0	19.989	39.978	60.0281	80.0781	100.067
176.4	-0.0558472	-0.0213623	0.0195312	0.072937	0.138855	214.539	0.303955	0.421448	0.528564	0.637817	0.738831	-100.098	-80.0781	-60.0586	-40.1306	-20.0195	-30.5176	19.989	40.0391	60.0586	80.0476	100.128
176.5	-0.055542	-0.0213623	0.0195312	0.0726318	0.13916	214.233	0.303955	0.420532	0.527954	0.638123	0.739746	-100.128	-80.1086	-60.1196	-40.0696	-20.1111	0	19.989	40.0391	60.0281	80.0781	100.189
176.6	-0.0549316	-0.0210571	0.0195312	0.0726318	0.139771	213.928	0.30365	0.419312	0.527344	0.638428	0.741272	-100.128	-80.0781	-60.0891	-40.1001	-20.0195	-30.5176	20.0806	40.0085	60.0891	80.0171	100.098
176.7	-0.0549316	-0.020752	0.0195312	0.0726318	0.140076	213.928	0.30365	0.418701	0.527039	0.638733	0.742187	-100.128	-80.0781	-60.0891	-40.1001	-19.989	-30.5176	20.0195	40.0085	60.0586	80.1086	100.067
176.8	-0.0552368	-0.020752	0.0195312	0.0726318	0.139771	214.233	0.30365	0.418396	0.527344	0.638123	0.742798	-100.128	-80.0476	-60.1196	-40.0696	-20.0806	30.5176	19.989	40.0391	60.0586	80.0171	100.067
176.9	-0.0549316	-0.020752	0.0195312	0.072937	0.139771	214.844	0.303955	0.418701	0.527344	0.638123	0.743103	-100.128	-80.0476	-60.1196	-40.0391	-20.0806	-30.5176	20.05	39.978	60.1196	80.0781	100.098
177	-0.0549316	-0.020752	0.0195312	0.0732422	0.139465	215.149	0.304565	0.419312	0.527344	0.638123	0.743103	-100.159	-80.0171	-60.1501	-40.0391	-20.1111	0	20.0195	39.978	60.0281	80.0171	100.098
177.1	-0.0549316	-0.0213623	0.0198364	0.072937	0.13916	215.149	0.305481	0.419617	0.527649	0.638123	0.743408	-100.128	-80.0476	-60.0891	-39.978	-20.0806	0	20.0195	40.0085	60.0281	80.0781	100.098
177.2	-0.0552368	-0.0213623	0.0204468	0.0723267	0.13916	214.844	0.306091	0.419922	0.528259	0.638123	0.743713	-100.098	-80.0476	-60.0586	-40.0696	-20.05	61.0352	20.0195	40.0391	60.0891	80.1392	100.067
177.3	-0.0552368	-0.0216675	0.020752	0.0720215	0.13916	214.844	0.306091	0.420227	0.529175	0.638123	0.743713	-100.159	-80.0476	-60.0891	-40.0696	-20.05	0	20.05	40.1001	60.0891	80.1086	100.098
177.4	-0.055542	-0.0222778	0.020752	0.0720215	0.139465	214.844	0.306396	0.420532	0.529785	0.638428	0.743713	-100.098	-80.0781	-60.0891	-40.0696	-20.1111	-30.5176	19.989	40.0391	60.0891	80.1697	100.128
177.5	-0.0558472	-0.0222778	0.020752	0.0723267	0.139465	214.844	0.306091	0.420837	0.53009	0.638428	0.743713	-100.159	-80.0476	-60.0891	-40.1001	-20.0806	-61.0352	20.0195	39.978	60.1196	80.1392	100.037
177.6	-0.0561523	-0.0222778	0.0204468	0.0726318	0.13916	214.844	0.305786	0.421143	0.530701	0.638733	0.743408	-100.159	-80.0781	-60.0891	-40.1306	-20.1416	-61.0352	20.0806	39.9475	60.0891	80.1392	100.098
177.7	-0.0561523	-0.0219727	0.0204468	0.072937	0.13916	215.149	0.305481	0.421448	0.530701	0.638733	0.742798	-100.037	-80.0476	-60.1501	-40.0696	-20.0806	-30.5176	20.05	40.0085	60.0586	80.0781	100.128
177.8	-0.0564575	-0.0216675	0.0201416	0.0726318	0.13855	215.149	0.305481	0.421448	0.531006	0.639343	0.742187	-100.128	-80.0171	-60.1196	-39.978	-20.05	-30.5176	20.0195	40.0391	59.967	80.1697	100.098
177.9	-0.0570679	-0.0213623	0.0201416	0.0726318	0.13855	215.454	0.305176	0.421448	0.530701	0.639954	0.741577	-100.128	-80.0476	-60.0586	-40.0696	-20.0195	30.5176	19.989	40.0391	60.0586	80.1086	100.098
178	-0.0115967	0.0210571	0.0561523	0.100098	0.154419	215.759	0.290222	0.396729	0.497742	0.601807	0.697937	0.0305176	0.0610352	-0.0305176	-0.0305176	0	-30.5176	-0.0610352	0	0.0610352	0.0915527	-0.0305176
178.1	0.568848	0.512085	0.4422	0.371399	0.304871	216.064	0.149841	0.140381	0.13031	0.135803	0.142212	0.0305176	0.0305176	0	-0.0305176	-0.0305176	0	0.0305176	0	0.0305176	0	0
178.2	1.86371	1.56708	1.24542	0.917664	0.596008	216.37	-0.126953	-0.385742	-0.644836	-0.878906	-1.10291	0	0	0	-0.0305176	0	-61.0352	0.0610352	0	0.0610352	0.0610352	0
178.3	3.24097	2.66724	2.06848	1.46667	0.879517	216.37	-0.402832	-0.926208	-1.45355	-1.95587	-2.44537	-0.0610352	0	0	-0.0610352	-0.0305176	0	0	0.0305176	0	0.0305176	-0.0305176
178.4	4.11804	3.35602	2.57599	1.7981	1.04187	216.064	-0.567932	-1.26373	-1.96594	-2.65015	-3.32336	0	0	-0.0305176	-0.0305176	0	-30.5176	0.0305176	-0.0305176	-0.0305176	0.0305176	-0.0610352
178.5	4.36157	3.5379	2.70325	1.87469	1.07086	216.064	-0.604858	-1.35498	-2.1109	-2.85706	-3.59497	-0.0305176	-0.0610352	0	-0.0305176	-0.0305176	-91.5527	0	-0.0305176	-0.0305176	0	-0.0610352
178.6	4.15192	3.36273	2.56592	1.77673	1.01166	216.064	-0.55542	-1.27289	-1.99402	-2.71149	-3.42316	0.0305176	0.0305176	0.0305176	-0.0305176	-0.0305176	-61.0352	0.0305176	-0.0610352	0.0305176	0	-0.0305176
178.7	3.7381	3.02917	2.31354	1.60522	0.918274	216.064	-0.46875	-1.11328	-1.75842	-2.40356	-3.04382	-0.0305176	-0.0305176	-0.0305176	0	-0.0305176	-30.5176	0	0	-0.0610352	0	-0.0305176
178.8	3.29956	2.67883	2.05078	1.42944	0.825806	216.37	-0.379639	-0.944519	-1.50726	-2.07153	-2.63123	0	0	0.0305176	0.0610352	0	0	0.0610352	-0.0305176	-0.0305176	0.0610352	-0.0305176
178.9	2.92175	2.37823	1.82617	1.28021	0.748291	216.37	-0.303955	-0.79895	-1.28906	-1.78223	-2.27112	-0.0305176	0.0610352	0.0305176	-0.0610352	0	-30.5176	0.0610352	0.0305176	0	0	0
179	2.6239	2.14142	1.64948	1.16364	0.688171	216.064	-0.245361	-0.683899	-1.11603	-1.55273	-1.98456	0.0305176	0.0305176	0	0.0305176	-0.0305176	-30.5176	0	0	-0.0305176	0.0610352	0
179.1	2.39624	1.96045	1.51459	1.07422	0.642395	216.064	-0.2005	-0.595398	-0.982361	-1.37604	-1.76331	-0.0305176	0.0610352	-0.0610352	-0.0305176	-0.0610352	-30.5176	-0.0610352	0	0.0305176	0.0305176	-0.0610352
179.2	2.22015	1.82068	1.40991	1.00494	0.6073	215.759	-0.166016	-0.527039	-0.878601	-1.23901	-1.59149	0	-0.0305176	0	-0.0305176	-0.0610352	-61.0352	0	0	0.0305176	0	-0.0610352
179.3	2.08008	1.70959	1.32721	0.949707	0.579834	215.759	-0.13855	-0.472412	-0.795898	-1.12976	-1.45386	0	-0.0610352	0.0305176	0	-0.0610352	-91.5527	0.0305176	-0.0305176	0	-0.0305176	-0.0305176
179.4	1.96564	1.61865	1.25916	0.904236	0.557251	215.759	-0.115662	-0.426941	-0.728149	-1.03943	-1.34064	0	0	0	0	-0.0610352	-30.5176	0.0305176	-0.0610352	-0.0305176	-0.0610352	0
179.5	1.86951	1.54205	1.20178	0.866089	0.53772	215.759	-0.0964355	-0.388489	-0.671082	-0.962524	-1.24451	-0.0610352	0.0305176	0	0.0305176	-0.0305176	-61.0352	0	-0.0610352	-0.0305176	-0.0305176	-0.0610352
179.6	1.7865	1.47614	1.15204	0.832825	0.520935	215.759	-0.0796509	-0.354919	-0.621033	-0.895691	-1.1615	0	0.0305176	-0.0305176	0.0305176	0	0	0.0305176	-0.0305176	0	-0.0305176	-0.0305176
179.7	1.71326	1.41754	1.10809	0.803528	0.506592	215.759	-0.0653076	-0.325317	-0.577087	-0.836792	-1.08826	0	0.0305176	0.0305176	-0.0305176	-0.0305176	-30.5176	-0.0305176	0.0305176	-0.0610352	-0.0305176	0
179.8	1.64703	1.36444	1.06812	0.777283	0.49408	216.064	-0.0521851	-0.298767	-0.537109	-0.784302	-1.02234	-0.0305176	-0.0305176	0.0305176	0	0	0	-0.0610352	0.0305176	0	0.0305176	0
179.9	1.58691	1.31622	1.03149	0.753479	0.483093	216.064	-0.0405884	-0.274658	-0.500793	-0.736389	-0.962524	0.0610352	0	-0.0305176	0.0305176	-0.0915527	30.5176	-0.0305176	0	-0.0305176	0	-0.0305176
180	1.53168	1.27228	0.997925	0.731506	0.472717	216.37	-0.0296021	-0.252686	-0.467224	-0.692444	-0.907288	0.0305176	0	0	0	-0.0610352	-30.5176	0.0305176	0.0305176	0	0.0305176	0
180.1	1.4801	1.23138	0.966797	0.711365	0.463257	216.37	-0.0195312	-0.232849	-0.436096	-0.651855	-0.856018	0.0305176	-0.0305176	0.0305176	-0.0305176	0	-30.5176	0	-0.0305176	0.0610352	0.0305176	-0.0305176
180.2	1.43219	1.19263	0.93811	0.691833	0.453796	216.37	-0.00976562	-0.213928	-0.40741	-0.613708	-0.808105	-0.0305176	0	-0.0305176	0.0305176	0	-61.0352	0	0	0	0	-0.0610352
180.3	1.38794	1.15631	0.911865	0.673523	0.444946	215.759	-0.000915527	-0.196228	-0.380859	-0.577087	-0.762939	0	-0.0305176	0	0.0305176	-0.0305176	0	0	-0.0305176	-0.0305176	-0.0305176	-0.0305176
180.4	1.34613	1.12274	0.887146	0.656433	0.436401	215.759	0.00732422	-0.179443	-0.35614	-0.542603	-0.720825	-0.0610352	0.0305176	-0.0610352	0.0610352	0	-30.5176	0.0915527	-0.0305176	-0.0305176	0	0
180.5	1.30615	1.0907	0.863342	0.639648	0.428467	216.064	0.015564	-0.162964	-0.332336	-0.510559	-0.681458	-0.0610352	0	-0.0305176	0	0.0305176	-61.0352	0	0.0305176	-0.0305176	-0.0305176	0.0610352
180.6	1.2677	1.05988	0.840759	0.624084	0.420837	216.37	0.0241089	-0.14679	-0.309143	-0.480042	-0.643921	0	0	-0.0305176	0	-0.0610352	-30.5176	0	-0.0305176	0	0.0305176	-0.0305176
180.7	1.23077	1.03058	0.819397	0.609436	0.413208	216.675	0.0320435	-0.131836	-0.286865	-0.45105	-0.607605	0	0	-0.0305176	0	-0.0305176	-61.0352	-0.0610352	0.0610352	0.0610352	0.0305176	0
180.8	1.19568	1.0025	0.79895	0.595398	0.405579	216.675	0.0396729	-0.117798	-0.266113	-0.423584	-0.57312	0	0	0.0305176	0	0	-30.5176	0	0.0305176	0.0305176	0	0
180.9	1.16272	0.975647	0.779114	0.582275	0.398254	216.675	0.0466919	-0.104675	-0.246887	-0.397644	-0.540466	-0.0305176	0.0305176	-0.0305176	0	-0.0305176	0	-0.0305176	0	0	0.0305176	-0.0610352
181	1.13159	0.950317	0.759583	0.570068	0.391235	216.064	0.0531006	-0.0921631	-0.229187	-0.37323	-0.509949	-0.0305176	-0.0305176	-0.0305176	0.0305176	-0.0915527	0	0	0.0305176	0.0305176	0	0
181.1	1.10199	0.927124	0.740967	0.558167	0.384827	215.454	0.0585937	-0.0802612	-0.211792	-0.349731	-0.481262	-0.0305176	-0.0305176	-0.0305176	0.0610352	-0.0305176	0	0.0610352	-0.0305176	0	-0.0305176	0
181.2	1.07391	0.905457	0.723267	0.54657	0.379639	215.149	0.0631714	-0.0692749	-0.195312	-0.327759	-0.453796	-0.0305176	0	0	0.0305176	-0.0305176	-30.5176	0.0305176	-0.0305176	0.0305176	0	0
181.3	1.04736	0.884705	0.706177	0.535278	0.374146	215.149	0.0680542	-0.0588989	-0.179138	-0.306702	-0.427246	-0.0305176	0.0305176	-0.0305176	-0.0305176	-0.0305176	-61.0352	0	-0.0305176	-0.0305176	0	0
181.4	1.02173	0.864563	0.689697	0.524292	0.368652	215.454	0.072937	-0.0488281	-0.164185	-0.286865	-0.401917	-0.0305176	0.0305176	-0.0305176	-0.0305176	0.0610352	30.5176	0	-0.0305176	-0.0305176	0.0610352	-0.0305176
181.5	0.997314	0.844727	0.674438	0.514221	0.363464	215.759	0.0778198	-0.0390625	-0.149841	-0.267639	-0.377808	0	0	0	0	-0.0305176	-61.0352	0.0610352	0.0305176	0	0.0610352	0.0305176
181.6	0.973511	0.8255	0.65979	0.504761	0.358582	216.064	0.083313	-0.0299072	-0.136108	-0.249329	-0.355225	-0.0610352	0.0305176	0.0305176	-0.0610352	0	-30.5176	-0.0305176	0.0305176	0	0.0915527	0.0610352
181.7	0.950317	0.806885	0.646362	0.495911	0.353699	216.064	0.088501	-0.020752	-0.122986	-0.231934	-0.334167	0	-0.0305176	0	0	-0.0305176	0	0.0305176	0	0	0.0305176	-0.0305176
181.8	0.928345	0.78949	0.633545	0.487671	0.348816	216.37	0.0933838	-0.0119019	-0.110168	-0.214844	-0.313721	-0.0915527	-0.0305176	0	0.0305176	-0.0305176	-61.0352	0.0305176	-0.0610352	0.0305176	0.0305176	-0.0610352
181.9	0.906982	0.77301	0.621338	0.479736	0.344543	216.37	0.0976562	-0.00366211	-0.0976562	-0.198975	-0.294189	0	-0.0610352	-0.0610352	-0.0305176	0	0	0.0610352	0	0	0	-0.0610352
182	0.886536	0.757141	0.609436	0.472717	0.340576	216.37	0.101318	0.00396729	-0.0854492	-0.183716	-0.275879	0.0305176	-0.0305176	-0.0610352	0.0610352	-0.0305176	0	0.0305176	0	-0.0305176	0	-0.0305176
182.1	0.86731	0.742187	0.597534	0.466003	0.337219	216.675	0.104675	0.0119019	-0.0741577	-0.169373	-0.257874	-0.0305176	-0.0305176	-0.0305176	0	-0.0305176	0	-0.0305176	-0.0305176	-0.0610352	0.0305176	0.0305176
182.2	0.848694	0.727539	0.586243	0.459595	0.334167	216.98	0.108337	0.0192261	-0.0637817	-0.155945	-0.241089	0.0915527	0	-0.0305176	-0.0305176	0.0305176	-30.5176	-0.0610352	0.0305176	0	0	0.0305176
182.3	0.830688	0.712891	0.575867	0.452576	0.331116	216.98	0.111389	0.0262451	-0.0537109	-0.142822	-0.22522	-0.0305176	0.0610352	0.0305176	0	-0.0305176	30.5176	0	-0.0305176	-0.0610352	0.0305176	-0.0305176
182.4	0.812988	0.698242	0.565491	0.445862	0.328064	217.59	0.114746	0.032959	-0.0442505	-0.13031	-0.209656	0.0305176	-0.0305176	0	-0.0305176	0	30.5176	-0.0305176	0.0610352	0	-0.0305176	0
182.5	0.795898	0.684204	0.55603	0.438843	0.324707	217.59	0.117798	0.0393677	-0.0357056	-0.118713	-0.194702	-0.0305176	-0.0610352	0	-0.0610352	0	30.5176	0	0	0.0305176	-0.0305176	-0.0305176
182.6	0.779724	0.671082	0.546875	0.431824	0.32135	216.98	0.12085	0.0448608	-0.0271606	-0.107727	-0.180359	-0.0305176	-0.0305176	-0.0305176	0	0	-30.5176	0.0305176	-0.0305176	0.0305176	0.0610352	-0.0915527
182.7	0.764465	0.658569	0.538635	0.425415	0.317993	216.37	0.123596	0.0500488	-0.0189209	-0.0973511	-0.166626	-0.0305176	-0.0305176	-0.0305176	0.0610352	0	-30.5176	0	0.0305176	0.0305176	-0.0305176	0.0305176
182.8	0.749817	0.646973	0.53009	0.419617	0.314636	215.759	0.126343	0.0552368	-0.0112915	-0.0872803	-0.153809	-0.0610352	-0.0305176	0	0.0305176	-0.0305176	-30.5176	0.0305176	-0.0610352	-0.0305176	-0.0305176	0
182.9	0.735779	0.636597	0.522156	0.413513	0.31189	215.454	0.128479	0.0604248	-0.00396729	-0.0778198	-0.141907	-0.0610352	0	-0.0305176	0	0	0	-0.0305176	-0.0305176	-0.0305176	0	0
183	0.722351	0.626831	0.514221	0.40802	0.308838	215.454	0.13031	0.0653076	0.00213623	-0.0680542	-0.130615	0	0.0305176	0	0	0	0	-0.0305176	-0.0305176	-0.0610352	0	0.0610352
183.1	0.709534	0.617676	0.506897	0.403137	0.306396	215.454	0.132446	0.0701904	0.00793457	-0.0588989	-0.120239	0	0	0.0305176	0	-0.0305176	0	-0.0305176	0.0305176	0	-0.0305176	0
183.2	0.696716	0.609436	0.499878	0.39856	0.303955	215.149	0.134583	0.0744629	0.0137329	-0.0497437	-0.110168	-0.0305176	-0.0305176	0.0610352	0	0.0305176	0	-0.0305176	-0.0305176	0.0305176	-0.0305176	0.0305176
183.3	0.684814	0.600891	0.493469	0.394592	0.302429	214.844	0.136719	0.0784302	0.0198364	-0.0408936	-0.100098	0	-0.0915527	0.0305176	0	-0.0305176	30.5176	-0.0610352	0	0.0610352	-0.0305176	0
183.4	0.673218	0.592041	0.487366	0.39032	0.300598	214.844	0.138855	0.0820923	0.0256348	-0.032959	-0.0900269	0	-0.0305176	-0.0305176	-0.0305176	0	0	0	0.0915527	0	0	0.0305176
183.5	0.662537	0.583191	0.481567	0.385742	0.298767	215.149	0.141296	0.0860596	0.0314331	-0.0256348	-0.0802612	-0.0915527	-0.0915527	-0.0305176	-0.0305176	0.0610352	-30.5176	0	0	0	-0.0305176	-0.0305176
183.6	0.651855	0.574341	0.475464	0.381775	0.296936	215.454	0.143433	0.0897217	0.0372314	-0.0189209	-0.0714111	-0.0305176	-0.0305176	0.0305176	0.0915527	0	0	0	-0.0305176	-0.0305176	0	0
183.7	0.641479	0.566406	0.469055	0.378113	0.295105	215.759	0.145569	0.093689	0.0430298	-0.012207	-0.0631714	-0.0610352	0.0305176	-0.0305176	0.0305176	0.0305176	0	0.0305176	0	-0.0305176	0	0.0610352
183.8	0.631409	0.558472	0.462646	0.374756	0.293579	215.759	0.147705	0.0973511	0.0488281	-0.00549316	-0.0546265	0	-0.0305176	-0.0305176	0.0305176	0	-30.5176	0	-0.0305176	0	-0.0305176	0.0610352
183.9	0.621948	0.551147	0.455933	0.371094	0.291443	215.149	0.149536	0.100708	0.0543213	0.000915527	-0.0466919	0.0305176	0	-0.0610352	0	0.0305176	61.0352	-0.0610352	-0.0305176	0	-0.0305176	0.0305176
184	0.613403	0.544128	0.450134	0.367737	0.289307	214.539	0.151062	0.10376	0.0592041	0.00762939	-0.0393677	-0.0305176	0	0.0305176	0.0610352	0	91.5527	-0.0610352	-0.0305176	0	-0.0610352	-0.0305176
184.1	0.605774	0.537415	0.445251	0.36438	0.28717	214.233	0.152893	0.106506	0.0634766	0.0131226	-0.0326538	0.0305176	-0.0610352	0.0305176	-0.0305176	0.0305176	0	-0.0305176	0	0.0610352	-0.0305176	0.0305176
184.2	0.59906	0.531311	0.441284	0.361328	0.285034	213.928	0.154419	0.109253	0.067749	0.0183105	-0.0262451	0	-0.0305176	0	0.0610352	0	0	0	0	-0.0305176	0.0305176	-0.0305176
184.3	0.592651	0.525513	0.437927	0.358276	0.283203	213.928	0.155945	0.111694	0.0717163	0.0231934	-0.0195312	-0.0915527	-0.0305176	-0.0305176	0.0305176	0	-30.5176	-0.0610352	0.0610352	0.0305176	-0.0305176	0
184.4	0.586548	0.52002	0.43396	0.35553	0.281067	213.928	0.15686	0.114746	0.0762939	0.0280762	-0.0137329	-0.0305176	-0.0610352	0	0.0305176	-0.0305176	0	0	0	-0.0305176	-0.0305176	0.0610352
184.5	0.580444	0.514832	0.429687	0.352478	0.279846	213.623	0.158081	0.117798	0.0802612	0.0335693	-0.00762939	-0.0610352	-0.0305176	-0.0610352	0	0	0	-0.0305176	0.0305176	0	-0.0305176	0.0305176
184.6	0.574341	0.509338	0.42511	0.349426	0.278625	213.623	0.159302	0.12085	0.0839233	0.0390625	-0.00152588	-0.0305176	-0.0305176	0.0305176	0	0.0305176	30.5176	-0.0305176	0.0305176	-0.0610352	0	0.0305176
184.7	0.568848	0.504456	0.420837	0.346375	0.277405	213.623	0.160522	0.123901	0.0875854	0.0442505	0.00396729	0	0	-0.0305176	0.0915527	0.0610352	91.5527	0	0	-0.0305176	-0.0610352	0.0305176
184.8	0.563354	0.499268	0.41687	0.343628	0.276184	213.928	0.161743	0.126343	0.0912476	0.0491333	0.00946045	0	-0.0305176	0	0.0305176	0	61.0352	-0.0305176	0	-0.0610352	0	0
184.9	0.557251	0.49408	0.413513	0.340881	0.274963	213.623	0.163269	0.128784	0.0946045	0.0534058	0.0149536	0	-0.0610352	0	0.0610352	0.0305176	30.5176	-0.0610352	0.0305176	0	0.0305176	0.0305176
185	0.551147	0.489197	0.410156	0.33844	0.273743	213.623	0.164185	0.13092	0.0982666	0.057373	0.0198364	-0.0305176	0	0	0.0305176	0	30.5176	0	-0.0305176	-0.0305176	0	0
185.1	0.545044	0.484314	0.407104	0.336609	0.272522	213.623	0.165405	0.132751	0.101013	0.06073	0.0250244	-0.0305176	-0.0305176	-0.0305176	0.0305176	-0.0305176	30.5176	0.0305176	0.0305176	0	-0.0305176	0
185.2	0.539246	0.479736	0.404358	0.334167	0.271606	213.928	0.166626	0.134888	0.10376	0.0637817	0.0299072	-0.0610352	-0.0305176	0	0	-0.0610352	0	0.0305176	0.0915527	0.0305176	-0.0305176	0.0305176
185.3	0.533447	0.475464	0.401611	0.332031	0.270386	214.233	0.167542	0.137024	0.106506	0.0671387	0.03479	-0.0305176	0	0.0305176	0.0305176	0	30.5176	-0.0305176	0	0	-0.0610352	0
185.4	0.527649	0.470886	0.39917	0.329285	0.26947	214.539	0.168457	0.138855	0.109558	0.0701904	0.0390625	-0.0610352	-0.0610352	0.0305176	0	0	0	0.0305176	-0.0305176	0	-0.0915527	0.0305176
185.5	0.522156	0.465698	0.396729	0.327148	0.26825	214.844	0.169067	0.140686	0.11261	0.0741577	0.043335	0	-0.0610352	-0.0305176	0.0610352	0.0305176	30.5176	-0.0610352	-0.0305176	0	-0.0305176	0.0305176
185.6	0.516968	0.460815	0.393982	0.324707	0.267334	214.844	0.169983	0.143127	0.115356	0.078125	0.0473022	0.0305176	-0.0305176	0	-0.0305176	0.0915527	30.5176	-0.0610352	0	0	0	0.0305176
185.7	0.51239	0.456238	0.391235	0.322876	0.267029	214.844	0.170898	0.145264	0.117798	0.0820923	0.0512695	0	-0.0305176	0.0305176	0	0.0305176	30.5176	-0.0915527	0	0.0305176	0	0
185.8	0.508118	0.452271	0.388489	0.321045	0.266113	215.149	0.171814	0.147095	0.119934	0.0860596	0.0552368	0.0305176	-0.0305176	-0.0305176	-0.0610352	0.0610352	30.5176	-0.0305176	0.0305176	0.0305176	0	0
185.9	0.50354	0.448608	0.385742	0.319519	0.265503	215.149	0.172424	0.148315	0.122681	0.0894165	0.0592041	-0.0610352	-0.0305176	0	0	0	0	0	0.0610352	0	-0.0305176	-0.0305176
186	0.498962	0.445251	0.382385	0.317688	0.264587	215.149	0.17334	0.149536	0.125122	0.0924683	0.0628662	0.0305176	0.0305176	0.0610352	-0.0305176	0	0	-0.0610352	0.0305176	0.0305176	-0.0305176	-0.0610352
186.1	0.494385	0.441589	0.379333	0.315552	0.263672	215.149	0.173645	0.151062	0.127563	0.09552	0.0662231	-0.0305176	-0.0610352	0.0305176	0	0.0305176	0	0	-0.0305176	-0.0305176	-0.12207	0.0305176
186.2	0.490112	0.437622	0.376587	0.31311	0.262756	214.844	0.17395	0.152283	0.129395	0.0985718	0.0695801	-0.0305176	-0.0610352	0	0.0305176	0.0305176	30.5176	-0.0305176	0.0305176	-0.0305176	-0.0610352	0.0305176
186.3	0.48645	0.43396	0.373535	0.310974	0.261536	214.539	0.17395	0.153809	0.131226	0.101318	0.0726318	-0.0305176	0	-0.0305176	0.0305176	0.0610352	91.5527	-0.0610352	-0.0610352	0	0.0305176	0.0305176
186.4	0.483093	0.429993	0.371094	0.309753	0.260315	214.233	0.174866	0.155029	0.133057	0.103455	0.0753784	-0.0305176	-0.0305176	-0.0305176	0.0305176	0.0610352	61.0352	-0.0305176	0	-0.0305176	-0.0305176	-0.0305176
186.5	0.479736	0.426025	0.368652	0.308533	0.259399	213.928	0.176086	0.155945	0.134888	0.105286	0.0784302	0	-0.0610352	-0.0305176	-0.0305176	0	0	-0.0915527	0.0610352	0	0	0
186.6	0.476685	0.422363	0.366211	0.307617	0.258789	213.623	0.177612	0.157166	0.137024	0.107422	0.0811768	0.0610352	0	0	0.0305176	0	91.5527	-0.0305176	-0.0305176	0	-0.0305176	-0.0305176
186.7	0.473633	0.419006	0.364075	0.306091	0.258179	213.928	0.178528	0.158997	0.13855	0.109558	0.0842285	-0.0610352	0	0.0915527	0	-0.0305176	0	-0.0305176	0.0610352	-0.0305176	0.0305176	-0.0610352
186.8	0.470276	0.41626	0.362244	0.304871	0.258179	214.233	0.179443	0.161133	0.140686	0.112305	0.0872803	-0.0305176	-0.0610352	0	0.0305176	0	-61.0352	0	0.0305176	-0.0305176	-0.0305176	0
186.9	0.466614	0.413818	0.360413	0.303955	0.257874	214.233	0.180359	0.162964	0.142822	0.115051	0.090332	-0.0610352	-0.0305176	-0.0305176	0.0610352	0	0	-0.0305176	0	-0.0610352	-0.0610352	0.0610352
187	0.462646	0.411377	0.358887	0.302734	0.257874	214.539	0.180664	0.16449	0.144958	0.117187	0.0927734	-0.0610352	-0.0610352	0	0.0610352	0.0610352	61.0352	-0.0610352	0	-0.0610352	0	0.0305176
187.1	0.458679	0.409241	0.357361	0.301514	0.257263	214.844	0.18158	0.16571	0.14679	0.119324	0.0949097	-0.0610352	-0.0305176	-0.0305176	0	0.0305176	0	0.0305176	0.0305176	0	-0.0610352	0
187.2	0.455322	0.407104	0.35614	0.299683	0.256958	214.539	0.181885	0.166626	0.148315	0.12146	0.0970459	-0.0305176	0	-0.0305176	0.0610352	0.0305176	61.0352	-0.0610352	-0.0305176	0	-0.0305176	0.0305176
187.3	0.451965	0.405273	0.354614	0.297852	0.256042	214.233	0.18219	0.167236	0.149841	0.123596	0.0994873	0	-0.0610352	0	0.0305176	0	30.5176	-0.0305176	-0.0305176	-0.0305176	0	0
187.4	0.448608	0.403442	0.353088	0.296021	0.255432	213.928	0.18219	0.168152	0.151367	0.125732	0.101624	0	-0.0305176	-0.0610352	0.0610352	-0.0305176	0	-0.0305176	0	0	0.0305176	-0.0305176
187.5	0.445557	0.401001	0.351257	0.294495	0.254822	213.318	0.1828	0.168762	0.152893	0.127869	0.104065	0.0305176	0	-0.0305176	0.0305176	0.0610352	-30.5176	-0.0305176	0.0305176	0	-0.0610352	0.0305176
187.6	0.442505	0.398254	0.348816	0.292969	0.254517	213.013	0.183105	0.169678	0.153809	0.129089	0.106506	0.0305176	-0.0610352	0.0610352	0.0610352	0	0	-0.0305176	0.0305176	0.0305176	0	0.0610352
187.7	0.439453	0.395203	0.34668	0.292053	0.254211	212.708	0.183716	0.170288	0.155334	0.130615	0.108948	0	-0.0915527	0	0.0305176	0.0305176	61.0352	0	0.0305176	0.0915527	0.0305176	0
187.8	0.436707	0.392456	0.344849	0.291138	0.253601	212.708	0.184631	0.170593	0.156555	0.132141	0.111389	-0.0610352	-0.0915527	-0.0305176	-0.0305176	0	-30.5176	-0.0305176	0.0305176	0	-0.0305176	0
187.9	0.43396	0.39032	0.343628	0.290527	0.252991	212.708	0.185242	0.171509	0.158081	0.134277	0.113525	-0.0610352	0	-0.0305176	0	0	-30.5176	-0.0305176	-0.0305176	-0.0305176	-0.0305176	0.0305176
188	0.431213	0.388489	0.342407	0.289612	0.25238	213.013	0.185547	0.172424	0.159607	0.136719	0.115356	-0.0305176	0	-0.0610352	0.0915527	0.0305176	0	-0.0305176	-0.0305176	-0.0305176	0	0.0305176
188.1	0.428467	0.386353	0.341187	0.289001	0.251465	213.318	0.186157	0.174255	0.161133	0.138855	0.117187	0	-0.0305176	-0.0305176	0	0	30.5176	-0.0610352	0	0	-0.0305176	0
188.2	0.426025	0.383911	0.339661	0.288086	0.250244	213.928	0.186768	0.175781	0.162354	0.140686	0.119324	-0.0610352	0.0305176	0	0	0	61.0352	-0.0305176	-0.0610352	0.0305176	0.0915527	0
188.3	0.424194	0.381775	0.338135	0.286865	0.249634	214.233	0.187073	0.177307	0.163574	0.142212	0.12146	0.0305176	0	0.0305176	0.0305176	0	0	-0.0305176	0	-0.0305176	0.0305176	0.0305176
188.4	0.422058	0.379639	0.336609	0.28656	0.249634	214.844	0.187683	0.178833	0.164795	0.143433	0.123596	0.0305176	0	-0.0305176	0	0.0305176	0	0.0305176	0.0305176	0	-0.0305176	0.0305176
188.5	0.419006	0.377197	0.334778	0.28595	0.249939	215.454	0.188293	0.180054	0.166016	0.144653	0.125732	-0.0305176	-0.0915527	0.0305176	0	0.0305176	30.5176	0.0610352	0.0305176	0.0305176	0	0
188.6	0.415649	0.374756	0.332642	0.284729	0.249634	215.454	0.189209	0.18158	0.167847	0.146179	0.127258	-0.0610352	-0.0305176	-0.0305176	0.0305176	0	0	0	0.0305176	0.0610352	-0.0305176	0.0305176
188.7	0.412292	0.372314	0.330811	0.283813	0.248718	214.844	0.189514	0.18219	0.169373	0.147705	0.129395	-0.0305176	0.0305176	-0.0305176	0.0305176	0.0305176	0	0.0305176	-0.0305176	0	-0.0610352	0
188.8	0.409546	0.370178	0.328674	0.282593	0.247803	214.233	0.189819	0.182495	0.170593	0.148926	0.130615	0	0	-0.0305176	0	0	0	0	-0.0305176	-0.0610352	0	0.0305176
188.9	0.406799	0.368042	0.326843	0.281677	0.246582	214.539	0.19043	0.183105	0.171509	0.149841	0.131836	-0.0610352	0	-0.0305176	0	0.0305176	0	0	0	-0.0305176	0	-0.0915527
189	0.404663	0.365906	0.325012	0.280762	0.245972	214.539	0.19165	0.184021	0.172424	0.151062	0.133057	0.0305176	0.0610352	0	-0.0305176	0	-30.5176	0.0305176	-0.0305176	-0.0305176	0.0610352	0
189.1	0.403442	0.364075	0.323486	0.279846	0.245361	214.539	0.192566	0.184937	0.172729	0.152283	0.134583	0.0915527	0.0305176	0.0305176	-0.0915527	0	0	-0.0610352	0.0305176	-0.0305176	0	0
189.2	0.401917	0.362549	0.32196	0.27832	0.245056	214.233	0.192566	0.185852	0.17334	0.153809	0.136719	-0.0305176	0	0.0610352	0	0.0305176	30.5176	-0.0305176	0.0305176	0.0305176	0	-0.0305176
189.3	0.400391	0.361023	0.320435	0.277405	0.245056	214.539	0.192566	0.186768	0.174255	0.15564	0.13855	0	-0.0305176	0.0305176	0	0	0	0	0	-0.0305176	0	0.0305176
189.4	0.398254	0.359497	0.318909	0.276794	0.244751	214.539	0.192261	0.187378	0.175476	0.157166	0.140381	0	-0.0305176	0	0	0.0305176	-30.5176	0	0.0305176	-0.0305176	-0.0305176	-0.0305176
189.5	0.396118	0.357666	0.317383	0.276184	0.244141	214.539	0.191956	0.188293	0.177002	0.158386	0.141907	-0.0305176	-0.0305176	-0.0305176	-0.0305176	0.0305176	0	-0.0305176	-0.0305176	0	-0.0305176	-0.0305176
189.6	0.393982	0.35553	0.315857	0.275269	0.24353	214.233	0.191956	0.189209	0.178528	0.159302	0.143127	-0.0305176	-0.0305176	-0.0305176	0.0305176	0.0305176	61.0352	0	0	-0.0610352	-0.0610352	0
189.7	0.391541	0.353088	0.314636	0.274353	0.243225	213.928	0.192566	0.19043	0.179749	0.160522	0.144043	0.0305176	0.0305176	-0.0305176	0.0610352	-0.0305176	-30.5176	0.0305176	-0.0305176	-0.0305176	-0.0305176	0
189.8	0.389404	0.350647	0.313416	0.273437	0.243225	214.539	0.193481	0.19165	0.180969	0.162354	0.144958	0.0610352	0.0305176	0.0305176	-0.0305176	0.0305176	0	-0.0305176	0	-0.0305176	0.0305176	-0.0305176
189.9	0.386963	0.348816	0.3125	0.272827	0.24353	214.844	0.194397	0.192566	0.18219	0.16449	0.145874	0.0305176	0.0610352	0.0610352	0	0.0305176	0	-0.0305176	0.0610352	0	0.0305176	0
190	0.385437	0.34729	0.311584	0.272217	0.24292	215.149	0.195312	0.192871	0.183105	0.16571	0.147095	0	0.0305176	0.0305176	-0.0305176	-0.0305176	0	-0.0610352	0.0305176	0	-0.0305176	0
190.1	0.383911	0.346375	0.310364	0.271606	0.24231	215.149	0.195923	0.193176	0.184021	0.166626	0.148315	0.0305176	0.0305176	0.0305176	-0.0305176	0	30.5176	-0.0305176	0.0610352	0	0	0.0305176
190.2	0.382385	0.345154	0.309143	0.270996	0.241394	214.844	0.196838	0.193481	0.184631	0.166931	0.150146	-0.0610352	-0.0610352	0	0	0.0305176	-61.0352	0	0	0	-0.0305176	0
190.3	0.380249	0.343323	0.308228	0.269775	0.241394	213.928	0.197144	0.194092	0.184937	0.167542	0.151367	-0.0610352	0	-0.0305176	-0.0305176	0	0	0	0.0305176	-0.0305176	-0.0610352	-0.0305176
190.4	0.378113	0.341492	0.307312	0.26886	0.241394	213.623	0.197449	0.195007	0.185547	0.169067	0.152588	0	-0.0610352	0	0.0305176	0	0	0.0305176	0	-0.0610352	0.0305176	-0.0305176
190.5	0.375671	0.339355	0.306396	0.267334	0.241089	213.623	0.196838	0.195312	0.186157	0.170593	0.153503	-0.0305176	-0.0305176	0	0	0	-30.5176	-0.0305176	-0.0305176	-0.0305176	-0.0305176	0.0305176
190.6	0.373535	0.33783	0.305786	0.266113	0.240784	213.928	0.196228	0.195312	0.187073	0.171814	0.154419	0.0915527	0	-0.0610352	0	0	0	-0.0305176	-0.0305176	0	0	-0.0610352
190.7	0.372009	0.335999	0.304871	0.265198	0.240173	213.928	0.195618	0.195312	0.188293	0.172729	0.15564	0.0305176	0	0.0305176	0	-0.0610352	0	-0.0305176	-0.0305176	-0.0305176	0.0610352	0
190.8	0.370178	0.334473	0.303955	0.264587	0.239258	213.623	0.195312	0.195312	0.189209	0.173645	0.156555	0.0305176	0	0.0915527	0	-0.0305176	30.5176	-0.0305176	0	0	0	0
190.9	0.368042	0.333252	0.30304	0.263977	0.238342	213.928	0.195312	0.195618	0.19043	0.174561	0.158081	0.0305176	0.0610352	0	-0.0305176	0	-30.5176	-0.0610352	-0.0305176	-0.0305176	0.0305176	-0.0610352
191	0.366211	0.332031	0.302429	0.263367	0.237732	214.233	0.195923	0.195923	0.19104	0.175781	0.159607	0	-0.0610352	0.0305176	0	-0.0305176	30.5176	0.0305176	0.0305176	0.0305176	-0.0305176	0
191.1	0.364685	0.331421	0.301514	0.262756	0.237122	214.233	0.197144	0.195923	0.19165	0.177002	0.161133	0	-0.0305176	-0.0610352	-0.0305176	-0.0305176	-30.5176	0.0610352	0	0.0610352	0.0305176	-0.0610352
191.2	0.363159	0.3302	0.299988	0.262146	0.237122	213.928	0.198364	0.196533	0.19165	0.178223	0.162048	-0.0305176	-0.0610352	-0.0305176	0	0	0	0	-0.0305176	-0.0610352	-0.0610352	0
191.3	0.361328	0.328979	0.298157	0.261841	0.237427	213.928	0.199585	0.197144	0.191345	0.179138	0.162964	0	0	-0.0305176	-0.0305176	0.0305176	-61.0352	0	0	-0.0305176	-0.0610352	-0.0610352
191.4	0.359497	0.327759	0.296021	0.26123	0.237122	213.623	0.200195	0.198059	0.191345	0.180054	0.163879	0	0.0305176	0	-0.0610352	-0.0610352	-61.0352	0	-0.0305176	0	0	0.0305176
191.5	0.357361	0.326233	0.294495	0.26062	0.236206	213.623	0.2005	0.198975	0.19165	0.181274	0.164795	0.0305176	0.0305176	-0.0305176	0	0	0	0	0	0	0.0305176	0.0610352
191.6	0.35553	0.325317	0.293274	0.259705	0.235596	213.318	0.200806	0.199585	0.192261	0.18219	0.166321	0.0305176	0	0	0.0610352	0	-30.5176	-0.0305176	-0.0610352	0	0	0.0305176
191.7	0.353394	0.324402	0.292358	0.258789	0.235291	213.318	0.201416	0.19989	0.192566	0.183411	0.167542	0.0915527	0	-0.0610352	-0.0610352	-0.0305176	-30.5176	0	-0.0305176	0	0.0305176	-0.0610352
191.8	0.351562	0.324097	0.291443	0.258179	0.234985	213.013	0.201416	0.2005	0.193176	0.184326	0.168762	-0.0305176	-0.0305176	-0.0305176	-0.0610352	-0.0610352	0	-0.0305176	-0.0305176	0	0	0
191.9	0.349426	0.323181	0.290527	0.257568	0.234985	213.013	0.201416	0.200806	0.194092	0.185547	0.169373	0	0.0305176	0.0610352	0	0	-30.5176	0.0305176	-0.0305176	-0.0305176	0	-0.0305176
192	0.34729	0.322266	0.289307	0.256958	0.234985	213.013	0.201416	0.201416	0.195007	0.186462	0.170288	0	0	-0.0305176	0	-0.0305176	-91.5527	0.0305176	0	-0.0305176	0	-0.0610352
192.1	0.345459	0.32135	0.288086	0.256348	0.235596	213.013	0.201416	0.202026	0.196228	0.187073	0.170593	0	0.0305176	0.0305176	0	-0.0610352	-91.5527	0.0305176	-0.0305176	-0.0610352	0	0
192.2	0.343933	0.320129	0.28717	0.255737	0.235901	213.013	0.201111	0.202637	0.197144	0.187683	0.171204	-0.0610352	0.0305176	-0.0305176	0.0610352	-0.0610352	-30.5176	0.0610352	0.0305176	-0.0305176	0.0305176	0.0305176
192.3	0.342407	0.318909	0.286255	0.255127	0.236206	213.013	0.2005	0.203552	0.197754	0.187988	0.171814	0.0305176	0.0610352	0	0	0.0610352	0	0	0	-0.0305176	0.0305176	-0.0305176
192.4	0.341492	0.317993	0.285339	0.254822	0.236206	213.318	0.200195	0.203857	0.198059	0.188904	0.172729	0.0305176	0.0915527	0.0305176	0.0305176	-0.0305176	-30.5176	0	0.0610352	0.0305176	-0.0305176	0
192.5	0.340576	0.317078	0.284729	0.254517	0.235901	213.318	0.19989	0.204163	0.198364	0.189819	0.17395	0	0.0610352	0	0	0	0	0.0305176	-0.0305176	0.0305176	0	-0.0305176
192.6	0.33905	0.315552	0.284119	0.254211	0.235596	213.013	0.200195	0.204163	0.198669	0.19043	0.175171	0.0305176	0	-0.0305176	-0.0305176	-0.0305176	-91.5527	-0.0305176	0	0	0	-0.0305176
192.7	0.337524	0.314026	0.283203	0.253906	0.235291	213.013	0.2005	0.204163	0.198669	0.190735	0.176392	0	0.0305176	-0.0305176	-0.0610352	0.0305176	-30.5176	0.0305176	0	-0.0305176	0	-0.0610352
192.8	0.335693	0.312195	0.281982	0.253601	0.234985	213.318	0.201416	0.204773	0.19928	0.19104	0.177002	0	0	0	-0.0305176	-0.0610352	-61.0352	0.0305176	0	0	-0.0305176	-0.0305176
192.9	0.333862	0.310669	0.280762	0.25238	0.23468	213.928	0.201721	0.205078	0.200195	0.19104	0.178223	-0.0305176	0	-0.0305176	-0.0305176	0	-30.5176	0	0	0	-0.0305176	-0.0610352
193	0.332031	0.309753	0.279846	0.251465	0.234375	213.928	0.202332	0.205688	0.200806	0.191345	0.179138	0	0.0305176	-0.0610352	0	0.0610352	0	0	0	-0.0610352	0	0
193.1	0.330811	0.308838	0.279236	0.250244	0.234375	213.623	0.202637	0.206604	0.201721	0.191956	0.180359	0.0305176	0.12207	-0.0305176	-0.0610352	0	-61.0352	0.0610352	0	0	0.0305176	0
193.2	0.329895	0.308228	0.278625	0.249329	0.234985	213.318	0.202942	0.207214	0.201721	0.192566	0.181274	0.0305176	0.0305176	-0.0305176	-0.0305176	-0.0305176	-61.0352	-0.0305176	-0.0305176	0	-0.0305176	-0.0305176
193.3	0.329285	0.307007	0.27832	0.249023	0.234985	212.708	0.203552	0.207825	0.202026	0.193176	0.18158	0.0610352	0.0610352	0.0305176	-0.0610352	-0.0610352	30.5176	0.0305176	-0.0305176	0	0	-0.0610352
193.4	0.328064	0.305786	0.278015	0.249329	0.235291	212.708	0.203857	0.209045	0.202332	0.193481	0.181885	0	0	0.0915527	-0.0915527	-0.0305176	0	-0.0305176	-0.0305176	0	-0.0305176	-0.0305176
193.5	0.326843	0.303955	0.278015	0.249634	0.234985	212.708	0.203857	0.209656	0.202942	0.194092	0.181885	0	0	0.0305176	-0.0915527	-0.0610352	-61.0352	0.0305176	-0.0915527	-0.0305176	0	-0.0610352
193.6	0.325623	0.302124	0.27832	0.249939	0.234375	213.013	0.203857	0.210266	0.203857	0.194702	0.181885	-0.0305176	0	0.0305176	-0.0305176	0	-61.0352	0.0305176	0	0	0	-0.0610352
193.7	0.324097	0.300598	0.27832	0.250244	0.233459	213.623	0.204468	0.210266	0.204773	0.195618	0.18219	0.0305176	0	-0.0305176	0	-0.0305176	-61.0352	0	-0.0305176	-0.0610352	0	-0.0305176
193.8	0.322266	0.299683	0.278015	0.249634	0.232544	214.233	0.204773	0.210571	0.205688	0.197449	0.183105	0	0.0610352	0.0305176	0	-0.0305176	-122.07	0.0305176	0	-0.0305176	-0.0305176	-0.0305176
193.9	0.320435	0.299377	0.276794	0.248718	0.231934	214.844	0.205078	0.210876	0.206604	0.198975	0.184631	0	0	-0.0305176	0	0	-30.5176	0.0305176	-0.0305176	0	-0.12207	0
194	0.318909	0.299072	0.275574	0.247498	0.231323	215.149	0.205383	0.211792	0.206909	0.19928	0.185852	0	0	0.0305176	0	-0.0915527	30.5176	0	-0.0610352	0	0.0305176	-0.0610352
194.1	0.317383	0.298767	0.274048	0.246582	0.231018	215.149	0.205688	0.212097	0.206909	0.19928	0.186768	-0.0305176	0.0305176	0	-0.0305176	-0.0305176	0	0	0	0.0305176	0.0305176	0
194.2	0.316162	0.297852	0.272827	0.245972	0.230713	215.149	0.205688	0.212097	0.206604	0.198975	0.187683	0.0305176	0.0305176	-0.0610352	-0.0305176	-0.0305176	-61.0352	0	0	0	0	-0.0610352
194.3	0.314941	0.296936	0.271606	0.245972	0.230408	214.844	0.205688	0.211792	0.206909	0.19928	0.188599	0.0610352	0.0305176	-0.0305176	-0.0915527	-0.0610352	-61.0352	0	-0.0915527	0	0.0305176	-0.0610352
194.4	0.314331	0.295715	0.270691	0.246277	0.229797	215.149	0.205688	0.211487	0.207825	0.19989	0.189209	0.0305176	0	-0.0305176	-0.0610352	-0.0305176	-61.0352	0.0305176	-0.0305176	-0.0305176	-0.0305176	0.0305176
194.5	0.314026	0.295105	0.270081	0.246582	0.229187	215.454	0.205078	0.212097	0.208435	0.201111	0.189819	0	-0.0610352	-0.0610352	-0.0305176	-0.0610352	-61.0352	0.0610352	-0.0305176	0	-0.0305176	0
194.6	0.313416	0.294189	0.26947	0.246582	0.228577	215.759	0.204773	0.212708	0.20874	0.202026	0.19043	-0.0610352	0	-0.0305176	-0.0305176	-0.0610352	-61.0352	-0.0305176	0	0.0305176	0.0305176	0.0305176
194.7	0.3125	0.293274	0.26886	0.246277	0.228577	215.759	0.204468	0.213318	0.209045	0.202942	0.19104	0	0.0610352	0	0.0305176	-0.0610352	0	0	-0.0610352	0	0.0305176	0.0305176
194.8	0.311279	0.292358	0.26825	0.245667	0.228577	215.759	0.204773	0.213318	0.20874	0.203552	0.19165	0.0610352	0.0305176	-0.0610352	0	-0.0305176	-30.5176	-0.0305176	-0.0305176	0	0	0
194.9	0.309753	0.291138	0.267639	0.244751	0.228577	215.759	0.204773	0.213013	0.20874	0.203857	0.192566	0.0305176	0.0305176	0.0305176	-0.0305176	0	-30.5176	0	-0.0610352	0	0.0305176	-0.0305176
195	0.308533	0.289917	0.267029	0.244141	0.228577	215.454	0.204773	0.212402	0.209045	0.204163	0.192871	0.0610352	0.0610352	0	-0.12207	-0.0610352	-30.5176	-0.0305176	0	0.0305176	0.0305176	-0.0305176
195.1	0.307007	0.288696	0.266724	0.243225	0.228271	215.759	0.205078	0.212097	0.209656	0.204468	0.193481	0.0610352	0	0	-0.0305176	-0.0915527	-61.0352	0	-0.0305176	-0.0305176	-0.0305176	-0.0610352
195.2	0.305481	0.287781	0.266418	0.24231	0.227966	216.064	0.205078	0.212402	0.210571	0.205078	0.193787	0	-0.0305176	0	0	-0.0610352	-61.0352	0.0305176	-0.0305176	0	0	-0.0305176
195.3	0.303955	0.286865	0.266113	0.241699	0.227966	216.064	0.205383	0.212708	0.211182	0.205078	0.193787	-0.0305176	-0.0305176	-0.0305176	-0.0305176	-0.0305176	0	0.0305176	0.0305176	0.0305176	0.0305176	0
195.4	0.302734	0.286255	0.266113	0.241699	0.227966	215.454	0.205688	0.213623	0.211792	0.205383	0.193787	-0.0305176	-0.0610352	-0.0305176	0.0610352	0.0305176	30.5176	0	-0.0305176	0	0	0
195.5	0.301208	0.285339	0.265808	0.242004	0.227966	215.149	0.205994	0.214233	0.212402	0.205078	0.194092	0	0	-0.0305176	0	0	-30.5176	0	0.0305176	0	-0.0305176	-0.0305176
195.6	0.299683	0.284424	0.265503	0.242004	0.227966	214.539	0.206299	0.215149	0.212708	0.205383	0.194397	0	0.0610352	0	0	-0.0305176	-61.0352	-0.0305176	0	0	0	-0.0305176
195.7	0.298157	0.283508	0.265503	0.241699	0.228271	214.233	0.206604	0.215759	0.213013	0.205994	0.194702	0.0305176	0	0.0915527	0	-0.0305176	0	0	-0.0305176	0	0	-0.0610352
195.8	0.297546	0.282593	0.265198	0.241089	0.228882	213.623	0.206909	0.21637	0.213013	0.206909	0.195007	0	0.0610352	0.0305176	-0.0305176	-0.0610352	0	-0.0305176	-0.0305176	-0.0305176	0	-0.0305176
195.9	0.296936	0.281982	0.264587	0.240784	0.229187	213.623	0.20752	0.21698	0.213318	0.207825	0.195618	0	0	-0.0305176	0	-0.0610352	-30.5176	0	-0.0305176	-0.0305176	0	-0.0305176
196	0.296631	0.281067	0.263977	0.240173	0.229187	213.623	0.207825	0.21698	0.213318	0.20813	0.196228	0.0305176	0	0	0	0.0305176	-61.0352	0	-0.0305176	-0.0305176	0.0610352	0
196.1	0.295715	0.280457	0.263367	0.239868	0.228882	213.318	0.20813	0.21698	0.213013	0.20874	0.196838	0.0305176	0	-0.0610352	-0.0305176	0.0915527	-91.5527	0.0305176	0	0.0305176	-0.0305176	-0.0610352
196.2	0.2948	0.280151	0.262451	0.239563	0.227966	213.623	0.207825	0.216675	0.213013	0.209045	0.197754	-0.0610352	-0.0305176	-0.0305176	0	0	-30.5176	0.0305176	0	-0.0305176	-0.0305176	-0.0305176
196.3	0.293884	0.279541	0.261841	0.239258	0.227356	214.233	0.207214	0.21698	0.213013	0.209656	0.198059	-0.0305176	-0.0305176	-0.0610352	-0.0610352	-0.0305176	0	0.0305176	-0.0305176	-0.0915527	-0.0305176	0.0305176
196.4	0.292664	0.278931	0.260925	0.238953	0.227051	214.844	0.206604	0.217285	0.213623	0.209656	0.198364	-0.0305176	0.0305176	0.0305176	0	-0.0305176	-30.5176	0	-0.0610352	-0.0305176	0	0
196.5	0.291748	0.27832	0.260315	0.238953	0.227356	215.149	0.206909	0.21759	0.213928	0.209656	0.198975	0	0.0915527	0	0	0	-61.0352	0	0.0305176	0	-0.0610352	0.0305176
196.6	0.290527	0.278015	0.259705	0.239258	0.227661	215.149	0.20813	0.21759	0.214844	0.209656	0.199585	-0.0305176	0.0305176	0.0305176	-0.0305176	-0.0305176	-30.5176	-0.0305176	0.0305176	0	0	-0.0305176
196.7	0.289307	0.277405	0.259399	0.239563	0.227661	214.844	0.209351	0.217285	0.215454	0.209656	0.200195	0.0305176	0	0.0305176	-0.0305176	-0.0305176	0	0	0	-0.0305176	0.0610352	-0.0305176
196.8	0.288086	0.276184	0.258789	0.239258	0.227966	214.844	0.210266	0.217285	0.215759	0.209961	0.2005	0.0305176	0	0.0305176	-0.0305176	0.0305176	-61.0352	-0.0305176	-0.0305176	0	0	-0.0305176
196.9	0.286865	0.274658	0.258484	0.238342	0.227966	214.844	0.210266	0.21759	0.215454	0.210266	0.201111	-0.0305176	-0.0305176	0.0305176	0	0.0305176	-30.5176	0.0305176	-0.0305176	0	-0.0305176	-0.0305176
197	0.28595	0.273743	0.258484	0.238037	0.227966	214.233	0.209961	0.217896	0.215149	0.210876	0.202026	-0.0610352	-0.0610352	-0.0305176	-0.0610352	0	0	0	0.0305176	-0.0305176	-0.0610352	-0.0610352
197.1	0.285645	0.273743	0.258484	0.237427	0.227966	213.928	0.209656	0.217896	0.214539	0.210876	0.202942	0	-0.0305176	-0.0305176	-0.0305176	-0.0305176	-30.5176	0.0305176	-0.0610352	-0.0305176	-0.0305176	-0.0305176
197.2	0.285339	0.273743	0.258179	0.237122	0.227966	214.233	0.209961	0.218201	0.213623	0.211182	0.203247	0	0.0305176	0	0	0	-30.5176	0	-0.0305176	-0.0305176	-0.0305176	-0.0305176
197.3	0.285034	0.273437	0.257568	0.236511	0.227356	214.539	0.210571	0.219116	0.213318	0.212097	0.203552	-0.0305176	0	-0.0305176	-0.0305176	-0.0305176	-61.0352	0	0.0305176	-0.0305176	0	-0.0305176
197.4	0.284119	0.273132	0.256653	0.235901	0.22644	214.233	0.211182	0.220032	0.213318	0.212708	0.204163	-0.0305176	-0.0305176	0.0305176	-0.0305176	-0.0305176	-30.5176	-0.0915527	0	0.0305176	0	-0.0610352
197.5	0.283203	0.272217	0.255737	0.235291	0.225525	214.233	0.211487	0.220337	0.213928	0.213318	0.204773	0.0305176	-0.0305176	0.0305176	0	-0.0610352	-61.0352	-0.0305176	-0.0305176	-0.0305176	0.0305176	0.0305176
197.6	0.281982	0.271301	0.255432	0.23468	0.22522	214.233	0.211792	0.220337	0.214233	0.213318	0.205078	0	-0.0305176	0.0305176	-0.0305176	-0.0305176	-30.5176	0.0305176	-0.0610352	0	0	0.0610352
197.7	0.281067	0.270386	0.255127	0.23407	0.22522	214.233	0.211792	0.220032	0.214539	0.213318	0.205078	-0.0305176	-0.0610352	0	0	0	0	0	-0.0305176	-0.0305176	-0.0305176	-0.0610352
197.8	0.279541	0.269165	0.254822	0.233459	0.225525	213.928	0.211792	0.219727	0.214539	0.213623	0.204773	-0.0305176	-0.0305176	-0.0610352	-0.0305176	-0.0610352	30.5176	0.0610352	-0.0915527	-0.0610352	0	0
197.9	0.278015	0.267944	0.254211	0.233154	0.225525	214.233	0.211792	0.219727	0.215149	0.213928	0.205078	-0.0610352	-0.0610352	-0.0305176	0	-0.0305176	-30.5176	0.0305176	0	-0.0305176	0	0
198	0.276794	0.266418	0.253296	0.232544	0.22522	213.928	0.212097	0.219727	0.215759	0.214233	0.205688	-0.0305176	0	-0.0915527	-0.0305176	-0.0610352	-61.0352	0	0.0305176	-0.0915527	0	0
198.1	0.276184	0.265198	0.252686	0.231934	0.22522	213.623	0.212402	0.219727	0.21637	0.214539	0.206299	0	0.0305176	-0.0305176	0	-0.0305176	0	-0.0305176	0	-0.0610352	0.0305176	0
198.2	0.275574	0.264587	0.25238	0.231934	0.22522	213.623	0.212708	0.219727	0.216675	0.215149	0.206909	0	0	0	-0.0305176	-0.0305176	-61.0352	-0.0305176	0	-0.0305176	0.0305176	0.0305176
198.3	0.274658	0.264282	0.25238	0.232239	0.22583	214.233	0.213013	0.220032	0.21698	0.215759	0.20752	0.0610352	-0.0610352	-0.0305176	0	-0.0610352	-30.5176	-0.0305176	0	0	0.0305176	0.0305176
198.4	0.273743	0.263977	0.252075	0.232239	0.22644	214.233	0.213318	0.220947	0.217896	0.216064	0.208435	-0.0305176	-0.0305176	0	0.0305176	-0.0305176	61.0352	0	-0.0305176	0.0305176	-0.0610352	0
198.5	0.272522	0.263672	0.25177	0.231934	0.22644	214.233	0.212708	0.221863	0.218506	0.216675	0.209351	-0.0305176	-0.0915527	-0.0305176	-0.0610352	-0.0305176	0	0.0305176	-0.0610352	0.0305176	-0.0305176	0
198.6	0.271912	0.263672	0.251465	0.231628	0.226135	213.623	0.212402	0.222473	0.219116	0.21698	0.210266	0.0305176	-0.0305176	-0.0610352	-0.0305176	0	-61.0352	-0.0305176	-0.0305176	0	0.0610352	0
198.7	0.271912	0.263977	0.250854	0.231323	0.22583	213.318	0.212097	0.222778	0.219421	0.217285	0.210876	0	-0.0305176	-0.0610352	0.0305176	-0.0305176	0	0.0305176	0.0305176	-0.0305176	0	-0.0915527
198.8	0.271912	0.263672	0.249939	0.230713	0.225525	213.013	0.212097	0.222778	0.219421	0.21759	0.211182	-0.0305176	-0.0915527	-0.0610352	0	-0.0915527	0	0.0305176	0	-0.0305176	0	0
198.9	0.271912	0.263062	0.249329	0.230713	0.225525	213.013	0.212097	0.222473	0.219421	0.217896	0.211487	-0.0305176	0	-0.0305176	-0.0305176	-0.0610352	-30.5176	-0.0305176	0	-0.0305176	0	0
199	0.271912	0.262451	0.248718	0.230713	0.225525	213.013	0.212402	0.222473	0.219727	0.217896	0.211792	-0.0305176	0.0610352	0.0305176	0.0305176	-0.0305176	-30.5176	0	-0.0305176	0	0.0305176	0.0305176
199.1	0.270996	0.262146	0.248108	0.230713	0.225525	213.013	0.212402	0.222778	0.220032	0.218201	0.212097	0	-0.0305176	-0.0305176	0	-0.0305176	-61.0352	-0.0915527	0.0305176	0.0610352	0	0.0305176
199.2	0.269775	0.261841	0.247803	0.231018	0.225525	213.013	0.212708	0.223083	0.220337	0.218506	0.212708	0.0305176	-0.0305176	-0.0305176	-0.0305176	0	30.5176	-0.0305176	-0.0610352	0.0305176	0	0
199.3	0.268555	0.261536	0.247498	0.230713	0.225525	212.708	0.212708	0.223694	0.220642	0.218506	0.213013	-0.0305176	-0.0610352	-0.0305176	0	-0.0305176	30.5176	0.0610352	0	0	0	0.0305176
199.4	0.267944	0.26123	0.247192	0.230408	0.225525	212.708	0.212708	0.224304	0.220947	0.218506	0.213318	-0.0610352	-0.0610352	-0.0305176	0	0.0610352	0	0.0305176	0.0305176	0	0	-0.0305176
199.5	0.267029	0.26001	0.246277	0.230408	0.225525	212.402	0.212708	0.224304	0.220947	0.217896	0.213013	-0.0610352	-0.0305176	-0.0610352	-0.0305176	-0.0610352	-30.5176	0.0610352	0	-0.0305176	-0.0305176	0
199.6	0.266113	0.258789	0.245667	0.230408	0.225525	212.097	0.212708	0.223999	0.221252	0.217896	0.213013	-0.0610352	0	-0.0305176	0.0305176	0.0305176	-30.5176	0	0.0305176	0	-0.0305176	0
199.7	0.265503	0.257874	0.244751	0.230408	0.22522	212.097	0.213013	0.223694	0.221252	0.21759	0.213318	-0.0305176	-0.0610352	0.0305176	0.0305176	-0.0305176	30.5176	0	0	-0.0305176	-0.0305176	0.0305176
199.8	0.264587	0.257263	0.244141	0.230408	0.22522	212.097	0.213318	0.223083	0.221558	0.217896	0.213623	0	0.0305176	-0.0305176	0.0305176	-0.0305176	-30.5176	-0.0305176	0.0305176	0	0	0.0305176
199.9	0.263977	0.256958	0.24353	0.230103	0.224915	212.402	0.213928	0.222778	0.221558	0.218201	0.213928	-0.0305176	-0.0305176	0.0305176	0.0305176	0.0610352	0	0	0	0.0305176	0.0305176	0.0305176
[truncated: 3,001 more rows]

## Sheet: data1-0.01mM
﻿Time (ms)	Im_scaled (nA)	Im_scaled (nA)	Im_scaled (nA)	Im_scaled (nA)	Im_scaled (nA)	Im_scaled (pA)	Im_scaled (nA)	Im_scaled (nA)	Im_scaled (nA)	Im_scaled (nA)	Im_scaled (nA)	10_Vm (mV)	10_Vm (mV)	10_Vm (mV)	10_Vm (mV)	10_Vm (mV)	10_Vm (µV)	10_Vm (mV)	10_Vm (mV)	10_Vm (mV)	10_Vm (mV)	10_Vm (mV)
0.1	0.223389	0.227661	0.227966	0.226135	0.227051	228.271	0.227051	0.226135	0.230103	0.227966	0.224609	0	0.0305176	-0.0305176	0	0	0	0	0.0610352	-0.0610352	0.0305176	0.0610352
0.2	0.223083	0.227661	0.227661	0.22583	0.227051	228.271	0.227356	0.22644	0.229492	0.227966	0.22522	0.0305176	0.0305176	-0.0610352	0	0	0	0	-0.0305176	0	-0.0305176	-0.0305176
0.3	0.223083	0.227661	0.227356	0.22583	0.227051	228.882	0.227661	0.227051	0.229187	0.228271	0.22583	0	0.0305176	0	0.0305176	-0.0305176	30.5176	0.0305176	0.0305176	0	0	0.0610352
0.4	0.223083	0.227661	0.227051	0.225525	0.227051	228.271	0.227661	0.227051	0.228271	0.228577	0.22583	-0.0305176	-0.0305176	0.0305176	0.0305176	-0.0305176	0	0.0610352	0.0610352	0	-0.0305176	0
0.5	0.223083	0.227356	0.226746	0.22522	0.227051	227.356	0.227661	0.226746	0.227661	0.228882	0.225525	-0.0305176	0	0.0305176	-0.0610352	-0.0305176	-30.5176	0.0305176	0.0305176	-0.0305176	0	0
0.6	0.223694	0.227966	0.227051	0.22583	0.227356	227.356	0.228271	0.226746	0.228271	0.229187	0.225525	0	0.0610352	0	-0.0915527	0	0	0	0.0305176	-0.0305176	0.0305176	-0.0610352
0.7	0.223999	0.228577	0.227356	0.226746	0.227661	227.661	0.228882	0.227356	0.229187	0.228882	0.226135	0.0305176	0.0610352	0	0	-0.0610352	0	-0.0305176	0	0	0.0305176	0.0610352
0.8	0.223999	0.229492	0.227661	0.227356	0.227966	228.271	0.229187	0.227966	0.229492	0.228577	0.226746	0	0.0305176	-0.0305176	0.0305176	-0.0305176	0	0	0.0305176	-0.0305176	0	0.0305176
0.9	0.223694	0.229492	0.227356	0.227966	0.227661	228.577	0.229797	0.227966	0.229187	0.227966	0.227051	0.0305176	0	-0.0305176	-0.0305176	-0.0305176	-30.5176	-0.0610352	-0.0305176	-0.0305176	0	0.0610352
1	0.223694	0.229187	0.227051	0.227966	0.227356	228.882	0.230408	0.227661	0.229187	0.227661	0.227051	-0.0610352	0	-0.0610352	-0.0305176	0	30.5176	0.0305176	-0.0305176	-0.0305176	0.0305176	0
1.1	0.223389	0.229187	0.227356	0.227356	0.226746	228.577	0.230408	0.227356	0.228882	0.227661	0.226746	0	-0.0610352	0	0.0305176	-0.0305176	61.0352	0	0	0.0305176	-0.0610352	0.0305176
1.2	0.223389	0.229492	0.227966	0.22644	0.226135	228.271	0.229797	0.227356	0.228882	0.227661	0.226135	-0.0305176	0	0.0305176	-0.0305176	0	30.5176	0.0610352	0.0305176	0.0610352	0	-0.0610352
1.3	0.223083	0.229492	0.228882	0.22583	0.225525	227.966	0.229187	0.227661	0.228882	0.227661	0.226135	0	-0.0610352	0	-0.12207	0	61.0352	-0.0305176	0.0305176	0	0.0305176	0.0305176
1.4	0.222778	0.229492	0.229187	0.225525	0.22583	227.966	0.229492	0.227661	0.229187	0.227661	0.22644	0	0	0.0610352	-0.0305176	-0.0610352	0	0.0305176	0	-0.0305176	0.0610352	0
1.5	0.222778	0.229187	0.229187	0.225525	0.22644	227.966	0.229797	0.227966	0.229797	0.227661	0.22644	0.0305176	-0.0610352	0	0.0610352	0	30.5176	0	-0.0305176	-0.0305176	0.0305176	0.0305176
1.6	0.222473	0.229187	0.229187	0.22583	0.227051	227.966	0.230103	0.228271	0.230408	0.227661	0.226135	0	0.0305176	-0.0305176	0	-0.0305176	-30.5176	-0.0305176	-0.0305176	-0.0610352	0.0305176	0.0305176
1.7	0.222473	0.229492	0.229187	0.22644	0.227356	227.966	0.229797	0.228271	0.230713	0.227966	0.22583	-0.0305176	-0.0305176	-0.0610352	0.0305176	0	0	0.0305176	0.0305176	0.0305176	0	0.0610352
1.8	0.222168	0.229797	0.229187	0.226746	0.227051	227.661	0.229492	0.228577	0.230408	0.228577	0.22583	0.0610352	0.0305176	-0.0305176	0	-0.0305176	61.0352	0	0	0	-0.0305176	-0.0305176
1.9	0.222168	0.229797	0.229187	0.227051	0.226746	227.356	0.229187	0.228882	0.230103	0.228882	0.22644	0.0610352	-0.0915527	-0.0610352	0	0.0305176	30.5176	0.0915527	0	0	0	0
2	0.221863	0.229187	0.229187	0.227661	0.226746	227.051	0.228882	0.228882	0.229492	0.229187	0.226746	-0.0305176	0	0	-0.0305176	0	0	0	0	0.0305176	0.0305176	0
2.1	0.221558	0.228577	0.229187	0.227966	0.226746	226.746	0.228882	0.228577	0.229187	0.228882	0.227051	0	-0.0305176	0.0610352	0	0.0305176	-30.5176	0	0	0	0.0305176	0.0305176
2.2	0.221558	0.228577	0.229492	0.227661	0.226135	226.44	0.228882	0.228271	0.228882	0.228882	0.226746	-0.0305176	0	0	0.0305176	0.0305176	-61.0352	-0.0305176	0	-0.0915527	-0.0305176	-0.0305176
2.3	0.221863	0.229187	0.229492	0.227051	0.22583	226.44	0.229187	0.227966	0.229492	0.228882	0.226135	-0.0305176	-0.0305176	0.0915527	0	0.0305176	0	-0.0305176	-0.0305176	0	0	-0.0305176
2.4	0.222473	0.230103	0.229187	0.226135	0.22522	226.44	0.229187	0.227966	0.230103	0.228577	0.22522	0	-0.0305176	0	0	0	-30.5176	0	-0.0915527	0.0305176	0.0305176	-0.0610352
2.5	0.223083	0.231018	0.228577	0.22583	0.224915	226.746	0.229797	0.227966	0.231018	0.228577	0.224304	-0.0610352	-0.0305176	0	0	-0.0305176	30.5176	-0.0305176	-0.0610352	-0.0305176	0	0
2.6	0.223083	0.231018	0.228271	0.22583	0.22522	226.746	0.230408	0.228271	0.231018	0.228577	0.223999	0	0	0	-0.0305176	-0.0305176	0	0.0305176	-0.0305176	0	-0.0305176	0
2.7	0.222473	0.230103	0.228271	0.22583	0.225525	226.746	0.230713	0.228271	0.230713	0.228271	0.224304	0.12207	0	-0.0610352	-0.0610352	0	0	0	-0.0305176	0.0305176	-0.0610352	-0.0305176
2.8	0.222168	0.229187	0.228577	0.22583	0.225525	226.44	0.231018	0.228271	0.230103	0.227966	0.224609	-0.0305176	0	0.0305176	0.0305176	0	-30.5176	0	0	0	-0.0305176	0
2.9	0.222168	0.228271	0.228882	0.226135	0.225525	226.135	0.231018	0.227966	0.229492	0.227966	0.22522	0.0305176	-0.0305176	0	0.0305176	0.0305176	-30.5176	0.0305176	0.0305176	-0.0305176	-0.0305176	-0.0305176
3	0.222473	0.227966	0.228577	0.22644	0.225525	226.135	0.230713	0.227966	0.229492	0.228271	0.226135	-0.0305176	0.0305176	0	0	0	-30.5176	0	-0.0305176	0	0.0305176	-0.0305176
3.1	0.222473	0.227661	0.228577	0.22644	0.225525	226.746	0.230103	0.227966	0.229492	0.228577	0.227051	0.0305176	-0.0305176	0.0610352	-0.0305176	0.0305176	0	0.0305176	-0.0915527	0.0610352	-0.0305176	-0.0305176
3.2	0.222778	0.227356	0.228577	0.22644	0.225525	227.356	0.229187	0.228271	0.230103	0.228577	0.227356	-0.0305176	-0.0305176	0	-0.0610352	-0.0305176	-61.0352	-0.0305176	-0.0610352	-0.0305176	-0.0305176	-0.0305176
3.3	0.223083	0.227356	0.229187	0.226746	0.225525	227.661	0.228577	0.228271	0.230408	0.228577	0.227051	0	0	-0.0305176	-0.0305176	-0.0305176	-30.5176	0.0305176	0	-0.0305176	0.0305176	0
3.4	0.223083	0.227356	0.229492	0.227356	0.22583	227.661	0.227966	0.228271	0.230713	0.227966	0.226746	0.0305176	-0.0305176	-0.0915527	-0.0915527	-0.0610352	0	-0.0610352	-0.0610352	-0.0305176	-0.0305176	-0.0610352
3.5	0.223083	0.227661	0.230103	0.227966	0.22644	227.356	0.227966	0.227966	0.231323	0.227661	0.226746	0	0	-0.0305176	0	-0.0305176	0	0	-0.0305176	0.0305176	0	0
3.6	0.222778	0.227661	0.230103	0.228577	0.22644	227.051	0.228271	0.227661	0.231018	0.227966	0.226746	0	-0.0305176	-0.0305176	0.0305176	0	-30.5176	-0.0305176	0	0.0305176	-0.0305176	-0.0305176
3.7	0.222778	0.228577	0.230103	0.228882	0.226135	226.746	0.228577	0.227356	0.231018	0.228271	0.226746	-0.0305176	0	0	-0.0305176	-0.0305176	0	0	0.0305176	0.0305176	-0.0305176	-0.0305176
3.8	0.222778	0.228882	0.229797	0.228882	0.22583	226.44	0.228882	0.227661	0.230713	0.228577	0.22644	-0.0915527	-0.0305176	-0.0305176	-0.0305176	-0.0610352	-61.0352	-0.0610352	-0.0305176	-0.0305176	-0.0305176	-0.0305176
3.9	0.223083	0.229492	0.229797	0.228577	0.22644	226.44	0.229187	0.228271	0.230713	0.229187	0.226135	-0.0610352	0	0	-0.0305176	0	0	0.0305176	0	0	0.0610352	-0.0305176
4	0.223389	0.229492	0.229492	0.228271	0.227051	226.44	0.229187	0.228882	0.230408	0.229187	0.225525	0	-0.0305176	-0.0305176	-0.0610352	-0.0305176	-61.0352	0	0.0610352	0.0915527	0	-0.0305176
4.1	0.223083	0.229187	0.229187	0.227966	0.227051	226.746	0.229187	0.229187	0.230408	0.229187	0.225525	-0.0610352	0.0305176	-0.0305176	-0.0305176	-0.0915527	30.5176	-0.0305176	-0.0305176	0	0.0610352	-0.0305176
4.2	0.222778	0.228882	0.229187	0.227661	0.22644	226.746	0.228882	0.229492	0.230408	0.229187	0.22522	0.0305176	0	0	-0.0610352	0	0	0.0305176	0	0.0305176	-0.0305176	-0.0305176
4.3	0.222473	0.228882	0.228882	0.227661	0.226135	226.746	0.228882	0.230103	0.230103	0.229492	0.224915	0.0305176	-0.0305176	-0.0305176	0	-0.0305176	0	-0.0305176	0	0	-0.0610352	-0.0305176
4.4	0.222168	0.228882	0.228882	0.227966	0.22583	227.051	0.228577	0.229797	0.229797	0.229492	0.224609	-0.0305176	-0.0305176	0.0305176	0	-0.0305176	-30.5176	0.0305176	0	0.0305176	-0.0610352	-0.0610352
4.5	0.221863	0.228882	0.229187	0.227966	0.22583	227.661	0.228271	0.229492	0.229797	0.229187	0.223999	-0.0610352	0	-0.0610352	-0.0305176	-0.0305176	0	0	-0.0305176	0.0305176	-0.0610352	-0.0305176
4.6	0.221863	0.228271	0.229492	0.227966	0.226135	228.271	0.228271	0.228882	0.229797	0.228882	0.223694	-0.0610352	-0.0305176	0	-0.0305176	-0.0305176	-30.5176	0	0	0.12207	-0.0305176	0
[truncated: 4,954 more rows]

## Sheet: data1-0.03mM
﻿Time (ms)	Im_scaled (nA)	Im_scaled (nA)	Im_scaled (nA)	Im_scaled (nA)	Im_scaled (nA)	Im_scaled (pA)	Im_scaled (nA)	Im_scaled (nA)	Im_scaled (nA)	Im_scaled (nA)	Im_scaled (nA)	10_Vm (mV)	10_Vm (mV)	10_Vm (mV)	10_Vm (mV)	10_Vm (mV)	10_Vm (µV)	10_Vm (mV)	10_Vm (mV)	10_Vm (mV)	10_Vm (mV)	10_Vm (mV)
[truncated: 5,000 more rows]

[truncated: 18 more sheets: data1-0.1mM, data1-0.3mM, data1-1mM, data1-3mM, data2-0mM, data2-0.01mM, data2-0.03mM, data2-0.1mM, data2-0.3mM, data2-1mM, data2-3mM, data3-0mM, data3-0.01mM, data3-0.03mM, data3-0.1mM, data3-0.3mM, data3-1mM, data3-3mM]
