# Supplementary material for: Differential ion dehydration energetics explains selectivity in the non-canonical lysosomal K+ channel TMEM175
Source: eLife. 2022 May 24;11:e75122. doi: 10.7554/eLife.75122 (PMC9129878; doi:10.7554/eLife.75122)
Supplement: Figure 5—source data 2. [file elife-75122-fig5-data2.zip › raw-data-Figure5_2/raw-data-Figure5-S3-I46V-AP-6.xlsx]

## Sheet: I46V-exp1
CsNa
﻿Time (ms)	Im_scaled (nA)	Im_scaled (nA)	Im_scaled (nA)	Im_scaled (nA)	Im_scaled (pA)	Im_scaled (pA)	Im_scaled (pA)	Im_scaled (nA)	Im_scaled (nA)	Im_scaled (nA)	Im_scaled (nA)	10_Vm (mV)	10_Vm (mV)	10_Vm (mV)	10_Vm (mV)	10_Vm (mV)	10_Vm (µV)	10_Vm (mV)	10_Vm (mV)	10_Vm (mV)	10_Vm (mV)	10_Vm (mV)
0.1	0.0335693	0.0402832	0.0408936	0.0396729	42.1143	39.3677	41.1987	0.0418091	0.038147	0.0405884	0.0402832	0	-0.0305176	0	0	0	-30.5176	0	-0.0305176	0.0305176	0.0305176	0.0305176
0.2	0.0332642	0.039978	0.0405884	0.039978	42.4194	39.3677	41.5039	0.0418091	0.038147	0.0408936	0.0402832	-0.0610352	-0.0305176	0	-0.0305176	0	-30.5176	0.0305176	0	0.0305176	0	-0.0305176
0.3	0.032959	0.0396729	0.039978	0.0396729	42.7246	39.0625	41.5039	0.0421143	0.0378418	0.0408936	0.0402832	0	0	0	-0.0305176	0	30.5176	0.0305176	-0.0305176	0.0305176	0.0305176	0
0.4	0.0326538	0.0396729	0.0396729	0.0396729	42.7246	39.0625	41.5039	0.0421143	0.0378418	0.0408936	0.0402832	-0.0305176	-0.0610352	0	-0.0305176	-0.0305176	-30.5176	0	0.0305176	0.0305176	-0.0305176	-0.0610352
0.5	0.0326538	0.0396729	0.0396729	0.0393677	42.4194	39.0625	41.5039	0.0421143	0.0378418	0.0402832	0.0405884	0	0	0	-0.0305176	0	-30.5176	0.0305176	0	-0.0305176	-0.0305176	0
0.6	0.0326538	0.039978	0.039978	0.0390625	42.1143	39.3677	41.1987	0.0424194	0.038147	0.0396729	0.0408936	0	0	-0.0305176	0	0	0	0	-0.0305176	0	-0.0305176	0.0305176
0.7	0.0326538	0.039978	0.0402832	0.0384521	42.1143	39.978	40.8936	0.0421143	0.038147	0.0390625	0.0405884	0	0	-0.0305176	0	-0.0305176	30.5176	0	0	-0.0305176	0.0305176	0
0.8	0.0326538	0.0396729	0.0405884	0.0384521	42.1143	40.2832	40.5884	0.0421143	0.038147	0.0384521	0.0405884	0.0305176	0	-0.0305176	0	-0.0305176	-61.0352	-0.0305176	-0.0305176	-0.0305176	-0.0305176	0
0.9	0.0326538	0.0396729	0.0408936	0.0384521	42.1143	40.2832	40.5884	0.0421143	0.0378418	0.038147	0.0402832	0	0	-0.0610352	0	0	0	0.0305176	-0.0305176	0.0305176	0.0305176	-0.0305176
1	0.032959	0.0396729	0.0408936	0.0387573	42.1143	40.2832	40.8936	0.0421143	0.0378418	0.0378418	0.0405884	-0.0305176	-0.0610352	-0.0305176	-0.0305176	-0.0610352	0	-0.0305176	-0.0305176	0.0610352	0.0305176	0.0305176
1.1	0.0332642	0.039978	0.0405884	0.0387573	42.1143	39.6729	41.5039	0.0421143	0.0378418	0.038147	0.0405884	0	-0.0610352	0.0610352	0.0305176	-0.0610352	-30.5176	0.0305176	-0.0305176	0.0305176	0.0305176	-0.0305176
1.2	0.0338745	0.039978	0.0405884	0.0390625	41.8091	39.0625	41.8091	0.0421143	0.0378418	0.0387573	0.0405884	-0.0305176	-0.0610352	0.0305176	-0.0610352	-0.0610352	-61.0352	0.0305176	-0.0305176	0.0305176	0.0305176	0.0305176
1.3	0.0338745	0.0402832	0.0402832	0.0390625	41.5039	38.7573	41.5039	0.0418091	0.0378418	0.0396729	0.0405884	0	0	0	0.0305176	-0.0305176	-30.5176	0	-0.0305176	0.0305176	0.0305176	0.0305176
1.4	0.0335693	0.0408936	0.039978	0.0393677	41.5039	39.0625	41.1987	0.0418091	0.0378418	0.039978	0.0402832	0	-0.0305176	-0.0610352	0	0	0	0.0305176	0	-0.0610352	0	0
1.5	0.0332642	0.0415039	0.039978	0.0390625	41.5039	39.3677	41.1987	0.0415039	0.0375366	0.039978	0.0402832	0	-0.0305176	0	0.0305176	-0.0305176	-30.5176	0	-0.0610352	0	0	0.0305176
1.6	0.0332642	0.0418091	0.0396729	0.0390625	41.8091	39.0625	41.1987	0.0411987	0.0372314	0.0396729	0.0402832	0	0	-0.0610352	0	0	-30.5176	0.0610352	-0.0305176	0	0.0610352	0
1.7	0.0335693	0.0415039	0.0396729	0.0390625	41.5039	38.7573	41.1987	0.0408936	0.0372314	0.0396729	0.039978	0	-0.0305176	-0.0305176	0	0	61.0352	0	-0.0915527	0.0305176	0.0915527	0
1.8	0.0335693	0.0415039	0.0393677	0.0390625	41.5039	38.7573	40.8936	0.0411987	0.0375366	0.0396729	0.0396729	-0.0305176	-0.0305176	0.0305176	0	-0.0305176	0	-0.0305176	-0.0305176	0	0.0610352	-0.0305176
1.9	0.0338745	0.0411987	0.0393677	0.0390625	41.5039	38.4521	40.8936	0.0415039	0.038147	0.0396729	0.0396729	-0.0610352	-0.0305176	-0.0610352	-0.0305176	0	-30.5176	0	-0.0610352	0	0.0305176	0.0305176
2	0.0338745	0.0415039	0.0393677	0.0390625	41.5039	38.7573	40.5884	0.0415039	0.0384521	0.0393677	0.0396729	-0.0305176	-0.0305176	0	-0.0305176	-0.0305176	0	0	-0.0610352	0.12207	-0.0305176	0
2.1	0.0338745	0.0411987	0.0393677	0.0390625	41.8091	38.7573	40.8936	0.0415039	0.0384521	0.0393677	0.0396729	0	-0.0305176	-0.0305176	-0.0305176	0	-30.5176	-0.0305176	0	0.0305176	0	-0.0305176
2.2	0.0338745	0.0411987	0.0393677	0.0390625	42.1143	39.0625	41.1987	0.0415039	0.038147	0.0396729	0.039978	0	-0.0305176	-0.0305176	-0.0610352	-0.0305176	-61.0352	0.0305176	0	0	-0.0305176	0
2.3	0.0338745	0.0408936	0.0396729	0.0390625	42.4194	39.3677	41.1987	0.0421143	0.0378418	0.039978	0.039978	-0.0610352	0	0	0	0	0	0.0305176	-0.0305176	0.0305176	0.0915527	-0.0305176
2.4	0.0332642	0.0408936	0.0396729	0.0393677	43.0298	39.6729	41.1987	0.0424194	0.0372314	0.039978	0.0396729	0	-0.0610352	-0.0305176	-0.0305176	0	30.5176	0	0	0.0305176	0.0610352	0.0305176
2.5	0.032959	0.0408936	0.039978	0.0393677	42.7246	39.6729	41.1987	0.0424194	0.0372314	0.0396729	0.0396729	-0.0305176	0.0305176	-0.0610352	0	0	0	-0.0305176	-0.0305176	0.0610352	0.0305176	-0.0305176
2.6	0.032959	0.0405884	0.0402832	0.0390625	42.4194	39.978	41.1987	0.0421143	0.0375366	0.0393677	0.0396729	0	0	-0.0305176	0	-0.0305176	-30.5176	0	-0.0305176	0.0305176	0	0
2.7	0.0332642	0.0402832	0.0405884	0.0387573	42.1143	40.2832	41.1987	0.0421143	0.0378418	0.0390625	0.0396729	0.0305176	0	0.0305176	-0.0305176	-0.0610352	-61.0352	0	0	0.0305176	0.0305176	0.0305176
2.8	0.0332642	0.039978	0.0405884	0.0387573	41.8091	40.5884	41.5039	0.0421143	0.038147	0.0390625	0.039978	0	-0.0305176	-0.0610352	0.0305176	-0.0305176	-30.5176	0	0	0	0	0
2.9	0.0335693	0.039978	0.0402832	0.0390625	41.5039	40.5884	41.5039	0.0421143	0.038147	0.0390625	0.039978	0	0	-0.0305176	-0.0305176	0	-30.5176	0	-0.0305176	0.0305176	-0.0305176	0
3	0.0332642	0.0396729	0.039978	0.0393677	41.5039	40.2832	41.5039	0.0424194	0.038147	0.0390625	0.039978	0	-0.0305176	0	0	-0.0610352	-30.5176	-0.0610352	0	0	0	0
3.1	0.0332642	0.0396729	0.0396729	0.0396729	41.5039	39.978	41.1987	0.0424194	0.0384521	0.0393677	0.0396729	0	0.0305176	0	0.0610352	-0.0305176	0	0	0	0	0.0305176	0
3.2	0.0332642	0.0396729	0.0396729	0.039978	41.5039	39.6729	40.8936	0.0424194	0.0384521	0.0396729	0.0393677	0	-0.0305176	-0.0305176	0.0610352	0	0	0.0305176	0	0.0305176	0.0305176	0
3.3	0.0332642	0.039978	0.0396729	0.039978	41.8091	39.6729	40.5884	0.0424194	0.038147	0.039978	0.0393677	-0.0305176	0	0	0.0305176	0	-30.5176	0	0	0.0305176	0	0.0305176
3.4	0.0335693	0.0402832	0.039978	0.0402832	42.1143	39.978	40.5884	0.0424194	0.038147	0.039978	0.0390625	-0.0305176	-0.0305176	-0.0305176	0	0.0305176	0	0.0305176	0	0.0610352	0	-0.0305176
3.5	0.0338745	0.0405884	0.039978	0.039978	42.1143	40.2832	40.5884	0.0421143	0.0384521	0.039978	0.0390625	-0.0305176	-0.0305176	0	0.0305176	0	0	0	0	0.0305176	0.0305176	0
3.6	0.0341797	0.0411987	0.039978	0.039978	42.1143	40.2832	40.5884	0.0421143	0.0384521	0.039978	0.0390625	-0.0305176	0	-0.0610352	-0.0305176	0	-30.5176	0.0305176	0	0.0610352	-0.0610352	0.0305176
3.7	0.0344849	0.0411987	0.039978	0.0393677	42.1143	40.2832	40.8936	0.0421143	0.0387573	0.039978	0.0393677	0	-0.0305176	0	0	0.0305176	0	0	0.0305176	0	0	-0.0610352
3.8	0.03479	0.0408936	0.0402832	0.0390625	42.1143	39.6729	40.5884	0.0421143	0.0390625	0.039978	0.039978	-0.0610352	0	-0.0915527	0	0.0305176	30.5176	0.0305176	0.0305176	-0.0305176	0.0305176	-0.0305176
3.9	0.0350952	0.0405884	0.0402832	0.0390625	42.4194	39.3677	40.2832	0.0418091	0.0393677	0.039978	0.0402832	0	0	-0.0610352	0.0305176	-0.0305176	0	-0.0305176	0	0	0.0610352	0
4	0.03479	0.0402832	0.0402832	0.0390625	42.7246	39.0625	39.978	0.0418091	0.039978	0.0402832	0.039978	0.0305176	-0.0305176	0.0305176	-0.0305176	-0.0305176	0	0	-0.0305176	0.0305176	0	-0.0305176
4.1	0.0344849	0.039978	0.0405884	0.0390625	42.4194	39.0625	40.5884	0.0418091	0.039978	0.0402832	0.039978	-0.0305176	0.0305176	0	0	-0.0305176	0	-0.0610352	0	0.0305176	-0.0305176	0
4.2	0.0338745	0.0402832	0.0402832	0.0390625	42.1143	39.0625	41.1987	0.0415039	0.0396729	0.039978	0.0396729	-0.0305176	-0.0305176	0.0610352	0	0	0	0	-0.0305176	0.0305176	0	0
4.3	0.0335693	0.0405884	0.0402832	0.0390625	41.5039	39.3677	41.5039	0.0411987	0.0393677	0.0396729	0.039978	-0.0305176	-0.0305176	0.0305176	0.0305176	0	0	0.0305176	0	0.0305176	0.0305176	-0.0305176
4.4	0.0332642	0.0405884	0.039978	0.0390625	41.1987	39.6729	41.5039	0.0408936	0.0393677	0.0396729	0.039978	-0.0305176	0.0305176	0	0	0.0305176	-30.5176	0.0305176	-0.0305176	0.0305176	0.0305176	0.0305176
4.5	0.0332642	0.0405884	0.039978	0.0390625	41.1987	39.978	41.1987	0.0411987	0.0396729	0.039978	0.039978	-0.0305176	-0.0610352	0	-0.0610352	0	-30.5176	0.0610352	-0.0305176	0	0.0305176	-0.0305176
4.6	0.0332642	0.0405884	0.039978	0.0390625	41.1987	40.2832	41.1987	0.0411987	0.0396729	0.0396729	0.0396729	0	0	0	-0.0305176	-0.0305176	-30.5176	0	0	0	0.0305176	-0.0305176
4.7	0.0332642	0.0402832	0.0402832	0.0390625	41.5039	40.2832	41.1987	0.0415039	0.039978	0.0393677	0.0393677	-0.0305176	0	0.0305176	-0.0305176	-0.0305176	0	0	0	-0.0305176	0.0305176	-0.0305176
4.8	0.0332642	0.0396729	0.0405884	0.0387573	41.8091	40.2832	41.1987	0.0418091	0.039978	0.0390625	0.0396729	0	0	-0.0305176	0.0305176	0	-30.5176	0	0.0305176	0	0	0
4.9	0.0332642	0.0390625	0.0408936	0.0390625	42.1143	40.5884	41.5039	0.0424194	0.039978	0.0390625	0.0402832	-0.0305176	-0.0305176	-0.0305176	0	0.0610352	0	0	-0.0915527	-0.0305176	0.0305176	0.0305176
5	0.0332642	0.0387573	0.0405884	0.0390625	41.8091	40.5884	41.8091	0.0430298	0.039978	0.0393677	0.0402832	-0.0305176	-0.0305176	-0.0305176	0	0	0	0	-0.0610352	0	0.0915527	0.0305176
5.1	0.032959	0.0387573	0.0405884	0.0393677	42.1143	40.5884	42.1143	0.043335	0.039978	0.0393677	0.039978	0	0.0305176	0.0305176	-0.0610352	0.0305176	-30.5176	0.0305176	-0.0610352	0.12207	0.0305176	-0.0305176
5.2	0.0326538	0.0393677	0.0402832	0.039978	41.8091	40.5884	42.1143	0.0430298	0.0396729	0.0396729	0.039978	-0.0305176	-0.0305176	0.0610352	0	0	-30.5176	0	-0.0305176	0.0305176	0.0305176	-0.0305176
5.3	0.0326538	0.0396729	0.039978	0.0402832	41.8091	40.5884	41.8091	0.0424194	0.0393677	0.0396729	0.039978	-0.0610352	0	0	-0.0305176	0	0	0.0305176	0	0.0610352	0	-0.0305176
5.4	0.0323486	0.039978	0.0393677	0.0402832	41.8091	40.2832	41.8091	0.0421143	0.0390625	0.0396729	0.039978	-0.0305176	0	0	-0.0610352	0	0	-0.0305176	0.0305176	0.0305176	-0.0305176	-0.0305176
5.5	0.0323486	0.039978	0.0387573	0.0396729	41.8091	39.978	41.5039	0.0415039	0.0390625	0.0396729	0.039978	0.0305176	0	0	0	0.0305176	0	0.0305176	0	-0.0305176	0	0
5.6	0.0323486	0.0396729	0.0390625	0.0390625	41.8091	40.2832	41.8091	0.0415039	0.0390625	0.0393677	0.039978	-0.0305176	-0.0305176	0.0305176	0	0	-30.5176	-0.0305176	0.0305176	0	0.0305176	0
5.7	0.0326538	0.0393677	0.0396729	0.0384521	42.1143	40.2832	41.8091	0.0415039	0.0393677	0.0387573	0.0396729	0	0	0	0	-0.0305176	-30.5176	-0.0305176	0	0.0305176	0	0.0305176
5.8	0.032959	0.0396729	0.039978	0.038147	42.4194	39.978	41.8091	0.0411987	0.0390625	0.038147	0.0393677	0	0.0610352	0.0305176	-0.0305176	-0.0610352	-30.5176	0.0305176	0.0305176	-0.0305176	0.0305176	0.0305176
5.9	0.032959	0.0396729	0.039978	0.0384521	42.4194	39.978	41.1987	0.0415039	0.0390625	0.0384521	0.0396729	0	0	-0.0305176	0	0	-61.0352	0.0305176	-0.0610352	0.0305176	-0.0305176	0
6	0.0332642	0.039978	0.0396729	0.0390625	42.1143	40.2832	40.8936	0.0418091	0.0390625	0.0390625	0.0396729	0.0305176	-0.0305176	0	-0.0610352	0.0305176	30.5176	-0.0305176	0.0305176	0	-0.0305176	0
6.1	0.032959	0.039978	0.0393677	0.0396729	42.1143	40.8936	41.1987	0.0424194	0.0390625	0.0390625	0.0390625	0	0	0	-0.0305176	-0.0305176	-30.5176	0	0	0.0305176	0	-0.0305176
6.2	0.0332642	0.0396729	0.0393677	0.039978	42.4194	41.5039	41.8091	0.0424194	0.0387573	0.0390625	0.0387573	-0.0305176	0	0	-0.0305176	0	0	0	0	0.0610352	-0.0610352	-0.0305176
6.3	0.0338745	0.0396729	0.039978	0.0402832	42.4194	41.5039	41.8091	0.0418091	0.038147	0.0387573	0.0384521	0.0305176	0.0305176	-0.0305176	0	0	-61.0352	-0.0305176	0	0.0305176	0.0305176	-0.0610352
6.4	0.0341797	0.0396729	0.039978	0.039978	42.1143	41.1987	41.5039	0.0411987	0.038147	0.0390625	0.038147	0.0610352	0.0305176	-0.0305176	-0.0305176	0	-30.5176	-0.0305176	0	0	0	-0.0305176
6.5	0.0344849	0.0396729	0.039978	0.0390625	42.1143	40.5884	41.5039	0.0405884	0.038147	0.0390625	0.038147	0	-0.0305176	-0.0610352	0.0305176	0	0	-0.0305176	-0.0305176	-0.0305176	0.0305176	0
6.6	0.0341797	0.0396729	0.0393677	0.0390625	42.1143	40.2832	41.1987	0.0402832	0.0384521	0.0393677	0.038147	0.0305176	0	-0.0305176	-0.0610352	0	0	-0.0305176	0	0	0	-0.0305176
6.7	0.0338745	0.039978	0.0387573	0.0390625	42.4194	39.978	41.1987	0.0405884	0.0387573	0.0393677	0.0384521	0	0	0.0305176	-0.0305176	0.0305176	0	0.0610352	0	-0.0305176	-0.0305176	0
6.8	0.0338745	0.039978	0.0384521	0.0393677	42.4194	39.978	40.5884	0.0408936	0.0390625	0.0390625	0.0390625	0	-0.0610352	0.0305176	0	0	0	0.0305176	0	0.0610352	-0.0305176	-0.0305176
6.9	0.0338745	0.0396729	0.038147	0.0396729	42.1143	39.978	40.2832	0.0411987	0.0393677	0.0384521	0.0393677	-0.0305176	-0.0305176	0.0305176	-0.0610352	-0.0305176	-30.5176	0	0	0.0610352	-0.0305176	-0.0305176
7	0.0338745	0.0393677	0.038147	0.0396729	41.8091	40.2832	39.978	0.0418091	0.0393677	0.038147	0.0396729	0	0	0	0.0305176	0	-30.5176	0.0305176	0.0305176	0	-0.0610352	0
7.1	0.0335693	0.0393677	0.0384521	0.0396729	41.5039	40.2832	39.6729	0.0421143	0.0390625	0.0378418	0.039978	0.0305176	0	-0.0305176	0	0	0	0	0	0	-0.0305176	0
7.2	0.0332642	0.0393677	0.0390625	0.0396729	41.5039	40.2832	39.978	0.0424194	0.0390625	0.038147	0.039978	0	0	-0.0305176	-0.0305176	0	-30.5176	-0.0305176	0	-0.0305176	0	0
7.3	0.032959	0.0393677	0.0396729	0.039978	41.5039	40.5884	39.978	0.0427246	0.0390625	0.0384521	0.039978	0	0	-0.0305176	0	0.0305176	-30.5176	0	0	-0.0305176	0.0305176	0
7.4	0.032959	0.0396729	0.039978	0.0396729	41.5039	40.5884	40.2832	0.0430298	0.0384521	0.0384521	0.0396729	-0.0305176	0	-0.0305176	0.0305176	0	0	0	0	0	0.0305176	-0.0305176
7.5	0.032959	0.039978	0.0402832	0.0393677	41.8091	40.5884	40.5884	0.0427246	0.0378418	0.0387573	0.0393677	-0.0305176	0.0305176	0	0	-0.0305176	30.5176	0.0305176	-0.0305176	0.0305176	0	0
7.6	0.0332642	0.039978	0.0402832	0.0390625	42.4194	40.5884	40.8936	0.0424194	0.0375366	0.0387573	0.0393677	-0.0305176	-0.0305176	0.0305176	-0.0305176	-0.0305176	-30.5176	0.0305176	0	0.0915527	-0.0610352	0.0305176
7.7	0.0332642	0.0393677	0.0396729	0.0387573	42.4194	40.5884	40.8936	0.0421143	0.0372314	0.0387573	0.0393677	-0.0305176	0.0305176	0.0305176	-0.0305176	-0.0610352	0	0.0305176	-0.0305176	0	-0.0305176	-0.0305176
7.8	0.032959	0.0387573	0.0396729	0.0384521	42.1143	40.2832	41.5039	0.0418091	0.0369263	0.0384521	0.0390625	-0.0305176	-0.0305176	0.0305176	0	0	0	-0.0305176	0	0	0.0305176	-0.0305176
7.9	0.032959	0.0384521	0.0393677	0.038147	41.8091	40.2832	41.5039	0.0418091	0.0366211	0.0384521	0.0384521	0.0305176	0.0610352	-0.0305176	0	-0.0305176	30.5176	0.0305176	0	-0.0305176	0.0305176	0.0305176
8	0.0332642	0.0384521	0.0393677	0.038147	41.5039	39.6729	41.5039	0.0421143	0.0363159	0.0384521	0.0387573	0	0.0305176	-0.0610352	0	0	30.5176	0	-0.0305176	0	0.0610352	0
8.1	0.0335693	0.0384521	0.0396729	0.0384521	41.5039	39.3677	41.5039	0.0424194	0.0360107	0.0384521	0.0393677	-0.0305176	0	-0.0305176	0	0.0610352	30.5176	0	0.0915527	-0.0305176	0.0305176	-0.0305176
8.2	0.0338745	0.0387573	0.039978	0.0390625	41.8091	38.7573	41.1987	0.0424194	0.0360107	0.0384521	0.0396729	-0.0305176	0	-0.0305176	0.0305176	-0.0305176	61.0352	-0.0305176	-0.0305176	0.0305176	0	0.0305176
8.3	0.0338745	0.0390625	0.0405884	0.0393677	41.8091	38.7573	40.8936	0.0427246	0.0366211	0.0384521	0.039978	0.0305176	0	0	-0.0305176	-0.0305176	0	0	0	0.0305176	0.0610352	-0.0610352
8.4	0.0335693	0.0387573	0.0405884	0.0393677	41.8091	38.4521	40.8936	0.0430298	0.0375366	0.038147	0.039978	-0.0305176	0	0	-0.0610352	-0.0305176	30.5176	0.0305176	0	0	-0.0305176	0.0305176
8.5	0.0332642	0.0387573	0.0405884	0.0390625	42.1143	38.4521	40.8936	0.0430298	0.0384521	0.038147	0.0396729	0	-0.0305176	0.0305176	0	-0.0305176	-30.5176	-0.0305176	0	-0.0305176	-0.0305176	-0.0305176
8.6	0.0326538	0.0384521	0.039978	0.0387573	42.4194	38.7573	40.8936	0.043335	0.0393677	0.0384521	0.0393677	0.0305176	0.0305176	0.0305176	0	-0.0305176	0	0.0915527	-0.0305176	-0.0305176	0	0
8.7	0.0323486	0.0387573	0.0396729	0.0384521	42.7246	39.0625	41.1987	0.043335	0.0393677	0.0387573	0.0396729	0	0	0	0.0610352	0	91.5527	0.0305176	0.0305176	0.0305176	0	0.0305176
8.8	0.0323486	0.0390625	0.0396729	0.0384521	43.0298	39.3677	41.1987	0.043335	0.0387573	0.0393677	0.039978	-0.0305176	0.0610352	0.0305176	0.0305176	0.0610352	30.5176	0.0305176	0.0305176	-0.0305176	0	0.0305176
8.9	0.0326538	0.0393677	0.0396729	0.038147	42.7246	39.0625	41.5039	0.0430298	0.0378418	0.0396729	0.039978	0.0610352	0	-0.0305176	0.0305176	0	30.5176	0	0.0305176	-0.0305176	0	0.0610352
9	0.0326538	0.0387573	0.0396729	0.038147	42.4194	39.0625	41.8091	0.0430298	0.0369263	0.0396729	0.039978	0	0.0610352	0	0	-0.0610352	30.5176	0.0305176	-0.0305176	0	0.0610352	0.0305176
9.1	0.032959	0.0387573	0.039978	0.038147	41.8091	39.3677	42.1143	0.0427246	0.0366211	0.0396729	0.0402832	0	0	0.0305176	-0.0305176	-0.0305176	-30.5176	0	-0.0305176	-0.0305176	-0.0305176	0
9.2	0.032959	0.0390625	0.039978	0.0384521	41.5039	39.6729	42.1143	0.0427246	0.0366211	0.0393677	0.0402832	0	0.0305176	0.0305176	-0.0305176	-0.0305176	0	0.0305176	-0.0305176	0.0305176	-0.0305176	0
9.3	0.032959	0.0393677	0.039978	0.0387573	41.5039	39.978	42.1143	0.0427246	0.0369263	0.0393677	0.0402832	0	-0.0610352	0.0305176	0	-0.0610352	0	0.0305176	0	0	0	0.0610352
9.4	0.0326538	0.0393677	0.039978	0.0387573	42.1143	40.2832	41.8091	0.0427246	0.0375366	0.0393677	0.039978	0.0305176	0	-0.0305176	-0.0305176	0.0305176	0	0.0305176	0	0.0305176	0	0
9.5	0.0326538	0.0390625	0.039978	0.0387573	42.7246	40.2832	41.1987	0.0427246	0.0378418	0.0393677	0.039978	0.0915527	0.0305176	0	0.0305176	0.0305176	0	0	0.0610352	0	-0.0305176	0
9.6	0.032959	0.0393677	0.0396729	0.0384521	43.0298	40.5884	40.5884	0.0427246	0.038147	0.0393677	0.039978	0	0.0305176	-0.0305176	0	0	61.0352	0	0.0610352	0	0	0
9.7	0.032959	0.0396729	0.0393677	0.0384521	43.0298	40.5884	40.5884	0.0427246	0.038147	0.0393677	0.039978	0.0305176	0.0915527	0	0.0305176	-0.0305176	30.5176	-0.0305176	0	-0.0305176	0.0305176	0
9.8	0.032959	0.0396729	0.0393677	0.0387573	43.0298	40.2832	40.2832	0.0421143	0.0387573	0.0390625	0.0396729	-0.0305176	0.0305176	0	-0.0305176	0	30.5176	0	0.0610352	-0.0305176	-0.0305176	0
9.9	0.032959	0.0396729	0.0390625	0.0390625	42.7246	39.978	40.2832	0.0421143	0.0390625	0.0387573	0.0393677	0.0305176	0.0305176	0.0305176	-0.0305176	-0.0305176	30.5176	0.0305176	-0.0305176	-0.0305176	-0.0305176	0.0305176
10	0.032959	0.0396729	0.0390625	0.0390625	42.7246	39.978	40.2832	0.0418091	0.0390625	0.0387573	0.0393677	-0.0305176	-0.0305176	0.0915527	-0.0305176	0	30.5176	0	0.0305176	-0.0305176	-0.0610352	0.0305176
10.1	0.0326538	0.0396729	0.0390625	0.0390625	42.4194	40.2832	40.5884	0.0418091	0.0390625	0.0387573	0.0396729	0.0305176	0	0	-0.0305176	0	0	0.0305176	0	0.0305176	0	0
10.2	0.0326538	0.0393677	0.0390625	0.0390625	41.8091	40.2832	40.2832	0.0418091	0.0390625	0.0387573	0.0402832	0.0915527	0	0.0305176	0.0610352	0	0	0	0.0610352	0.0610352	-0.0610352	-0.0305176
10.3	0.0326538	0.0390625	0.0390625	0.0387573	41.8091	40.2832	39.978	0.0424194	0.0390625	0.0390625	0.0405884	0.0305176	0.0305176	0	0.0305176	0.0305176	0	-0.0610352	0.0610352	0	-0.0305176	0.0305176
10.4	0.032959	0.0387573	0.0390625	0.038147	41.8091	39.978	39.6729	0.0427246	0.0384521	0.0390625	0.0405884	0.0915527	-0.0305176	-0.0305176	0.0610352	0	30.5176	0	0	0	0.0305176	0
10.5	0.0332642	0.0387573	0.0390625	0.038147	42.1143	39.978	39.0625	0.0427246	0.038147	0.0387573	0.0402832	-0.0610352	0.0305176	0	0.0305176	0	61.0352	-0.0305176	0.0305176	-0.0610352	0.0305176	-0.0610352
10.6	0.0332642	0.0384521	0.0390625	0.038147	42.4194	39.6729	39.0625	0.0427246	0.0375366	0.0384521	0.039978	0.0305176	0.0610352	-0.0305176	0.0305176	0	30.5176	0	0	0	-0.0305176	0.0305176
10.7	0.032959	0.0384521	0.0390625	0.038147	42.4194	39.3677	38.7573	0.0424194	0.0378418	0.038147	0.0396729	0	0.0305176	0.0305176	0	0.0305176	30.5176	0.0305176	0	-0.0610352	0	0
10.8	0.0323486	0.0384521	0.0387573	0.0384521	42.4194	39.0625	39.0625	0.0421143	0.0384521	0.0384521	0.0393677	0.0305176	0	0.0305176	0	0	30.5176	0	0.0305176	0	-0.0610352	0
10.9	0.0320435	0.038147	0.0387573	0.0387573	42.7246	39.0625	39.3677	0.0421143	0.0387573	0.0384521	0.0393677	-0.0305176	0	0.0610352	0	0	0	0	0	0	-0.0305176	0
11	0.0320435	0.038147	0.0390625	0.0396729	42.7246	39.0625	39.6729	0.0421143	0.0387573	0.0387573	0.0390625	-0.0305176	0	0	0	0.0305176	0	0.0610352	0	-0.0305176	-0.0305176	0
11.1	0.0317383	0.0384521	0.0393677	0.0405884	42.4194	39.0625	39.978	0.0421143	0.0384521	0.0390625	0.0387573	0.0305176	0	0.0610352	0	0.0305176	0	0	0.0305176	0	-0.0305176	-0.0305176
11.2	0.0317383	0.0390625	0.0393677	0.0408936	42.1143	38.7573	39.978	0.0421143	0.038147	0.0393677	0.0387573	0	0	0	0.0305176	0.0305176	30.5176	0.0610352	0.0305176	-0.0305176	-0.0305176	0.0305176
11.3	0.0320435	0.0393677	0.0393677	0.0405884	41.8091	38.7573	40.2832	0.0421143	0.0378418	0.0393677	0.0390625	0	0	0	-0.0305176	0	91.5527	0	0	-0.0610352	0	0
11.4	0.0326538	0.039978	0.0390625	0.0396729	41.5039	38.4521	40.2832	0.0421143	0.0375366	0.0390625	0.0393677	-0.0305176	0.0305176	0.0305176	0.0305176	0.0305176	30.5176	-0.0305176	0.0305176	-0.0610352	-0.0305176	0.0610352
11.5	0.032959	0.0396729	0.0390625	0.0393677	41.5039	38.7573	40.5884	0.0421143	0.0378418	0.0387573	0.0393677	0	0.0305176	0.0305176	0	0	61.0352	0.0305176	-0.0305176	-0.0305176	0	0.0305176
11.6	0.0332642	0.0396729	0.0393677	0.0393677	41.5039	39.0625	40.5884	0.0421143	0.038147	0.0384521	0.0393677	0	0.0610352	0.0305176	0	0	30.5176	0	0.0305176	0	-0.0305176	0.0610352
11.7	0.0332642	0.0393677	0.0396729	0.0393677	41.5039	39.978	40.2832	0.0421143	0.038147	0.0384521	0.0396729	0	-0.0305176	0.0610352	0.0610352	0	30.5176	0.0610352	0.0305176	-0.0305176	-0.0610352	0.0305176
11.8	0.0332642	0.0396729	0.0396729	0.0390625	41.8091	40.2832	40.2832	0.0421143	0.038147	0.0390625	0.039978	0.0305176	0.0305176	0.0305176	0	0	0	0.0305176	0	-0.0305176	-0.0610352	0
11.9	0.0332642	0.0402832	0.0393677	0.0390625	42.1143	40.5884	40.2832	0.0424194	0.038147	0.0393677	0.0402832	0.0305176	0	0.0305176	0.0305176	0.0610352	0	0.0305176	0.0305176	-0.0305176	-0.0305176	0
12	0.0332642	0.0405884	0.0393677	0.0387573	42.1143	40.8936	39.978	0.0424194	0.038147	0.0396729	0.0405884	0	0.0305176	0.0305176	0.0305176	0	30.5176	0	0.0610352	0	0	0
12.1	0.0332642	0.0405884	0.0393677	0.0387573	42.1143	40.8936	39.978	0.0427246	0.038147	0.039978	0.0402832	-0.0305176	0.0915527	0	0.0305176	0	61.0352	0	0.0305176	0	0	0.0305176
12.2	0.0335693	0.0402832	0.0396729	0.0387573	42.1143	40.5884	40.2832	0.0430298	0.0378418	0.039978	0.039978	0	0.0610352	0.0610352	0.0305176	0	0	0	0.0305176	-0.0305176	0.0305176	0.0305176
12.3	0.0338745	0.0396729	0.0396729	0.0390625	42.1143	40.2832	40.8936	0.043335	0.0375366	0.0393677	0.039978	0.0610352	0.0915527	0	0	0	0	0.0610352	0	0.0305176	0	0.0915527
12.4	0.0335693	0.0396729	0.0402832	0.0390625	41.8091	39.978	41.5039	0.0430298	0.0378418	0.0387573	0.0396729	0.0610352	0.0305176	0	-0.0305176	-0.0305176	30.5176	0.0305176	0	0	-0.0610352	0.0305176
12.5	0.0332642	0.0393677	0.0402832	0.0387573	42.1143	39.6729	41.5039	0.0427246	0.0378418	0.0384521	0.0396729	0.0305176	0	0	-0.0305176	-0.0305176	30.5176	0.0305176	0.0305176	0	-0.0305176	0.0610352
12.6	0.0326538	0.0393677	0.039978	0.038147	41.8091	39.978	41.1987	0.0424194	0.0378418	0.038147	0.0396729	0.0305176	0.0305176	0	-0.0305176	0.0305176	91.5527	0.0305176	0	0	0	0
12.7	0.0323486	0.0390625	0.0396729	0.0378418	41.5039	39.978	40.8936	0.0424194	0.038147	0.038147	0.0396729	0	0.0305176	0.0305176	0.0305176	-0.0305176	0	0	0	0.0305176	0	-0.0305176
12.8	0.0320435	0.0384521	0.039978	0.0378418	41.1987	40.2832	40.5884	0.0421143	0.0378418	0.0384521	0.0393677	0.0305176	0	0	0	0	30.5176	-0.0305176	0	0	0.0305176	0
12.9	0.0320435	0.0378418	0.039978	0.0378418	40.8936	39.978	40.5884	0.0415039	0.0378418	0.0384521	0.0393677	0.0305176	0.0915527	0	0	-0.0305176	-30.5176	0	0.0305176	-0.0305176	0.0610352	-0.0305176
13	0.0323486	0.0378418	0.0402832	0.0378418	40.8936	39.3677	40.5884	0.0415039	0.0378418	0.0387573	0.0396729	0	0.0305176	-0.0305176	0	0	61.0352	0	-0.0305176	-0.0305176	-0.0305176	0
13.1	0.0326538	0.0378418	0.0405884	0.0375366	40.5884	39.3677	40.5884	0.0421143	0.0378418	0.0384521	0.039978	0.0305176	0.0610352	-0.0305176	0.0305176	-0.0610352	61.0352	0	0	-0.0610352	0.0305176	-0.0305176
13.2	0.0326538	0.038147	0.0405884	0.0378418	40.8936	39.6729	40.8936	0.0424194	0.0378418	0.038147	0.039978	0.0305176	0.0610352	0.0305176	0.0305176	0	30.5176	0.0305176	0.0610352	0	-0.0305176	0.0305176
13.3	0.0326538	0.038147	0.0402832	0.0378418	41.1987	39.6729	40.8936	0.0424194	0.038147	0.0378418	0.039978	0	0.0915527	0.0915527	0	-0.0915527	-30.5176	0	0	0.0610352	-0.0305176	0.0305176
13.4	0.032959	0.0384521	0.0396729	0.038147	41.5039	39.3677	40.5884	0.0424194	0.0384521	0.0375366	0.039978	0.0305176	0	0	0	-0.0305176	0	0.0915527	0.0305176	0	-0.0305176	0.0305176
13.5	0.032959	0.0384521	0.0390625	0.038147	41.8091	39.0625	40.5884	0.0424194	0.0387573	0.0372314	0.0402832	0	-0.0305176	-0.0610352	0	0.0610352	0	0	-0.0305176	0	0	-0.0305176
13.6	0.032959	0.038147	0.0384521	0.038147	41.5039	39.0625	40.5884	0.0424194	0.0390625	0.0372314	0.0405884	0.0305176	0.0305176	0	0.0915527	0.0305176	61.0352	-0.0610352	0.0305176	0	-0.0305176	0.0305176
13.7	0.0326538	0.038147	0.038147	0.038147	41.5039	39.6729	40.5884	0.0427246	0.0393677	0.0372314	0.0408936	0.0305176	-0.0305176	-0.0610352	0	0	0	-0.0305176	0.0305176	0	0	0
13.8	0.0326538	0.038147	0.0384521	0.038147	41.5039	39.6729	40.2832	0.0427246	0.0393677	0.0372314	0.0408936	0.0305176	0.0305176	-0.0305176	0.0305176	0	30.5176	0	0	-0.0305176	0.0305176	0.0305176
13.9	0.0326538	0.0384521	0.0387573	0.0384521	41.5039	39.978	39.978	0.0427246	0.0390625	0.0372314	0.0405884	-0.0305176	0.0305176	0	-0.0305176	0	30.5176	0.0305176	0	0	0.0305176	0.0305176
14	0.0323486	0.0384521	0.0390625	0.038147	41.5039	39.978	39.978	0.0427246	0.0390625	0.0369263	0.0402832	0.0305176	0.0305176	0.0305176	0	-0.0610352	0	0	0.0305176	0	0	0.0610352
14.1	0.0323486	0.0384521	0.0393677	0.0378418	42.1143	40.2832	39.978	0.0424194	0.0390625	0.0372314	0.0402832	0.0305176	-0.0305176	0	0.0610352	0	0	0.0305176	-0.0610352	0	-0.0305176	0.0305176
14.2	0.0323486	0.0387573	0.0396729	0.0378418	42.4194	40.5884	39.978	0.0421143	0.0390625	0.0372314	0.0402832	0	0	0	-0.0305176	0.0305176	0	0	0	0.0305176	-0.0305176	0.0610352
14.3	0.0326538	0.0387573	0.0396729	0.038147	42.7246	40.8936	39.3677	0.0421143	0.0387573	0.0375366	0.0402832	0.0610352	-0.0305176	0	0.0305176	0.0305176	0	-0.0305176	0.0305176	0	-0.0305176	0.0305176
14.4	0.032959	0.0387573	0.039978	0.038147	42.4194	41.1987	39.3677	0.0418091	0.0384521	0.0378418	0.039978	0	0	0	0.0610352	0	0	0	0	0	0.0305176	0
14.5	0.0332642	0.0387573	0.039978	0.0375366	42.4194	41.1987	39.0625	0.0418091	0.0384521	0.0372314	0.039978	0.0305176	0.0305176	-0.0305176	0.0305176	0.0305176	0	0	0.0305176	0	0.0305176	-0.0305176
14.6	0.0332642	0.0387573	0.039978	0.0372314	42.1143	40.8936	38.7573	0.0411987	0.0378418	0.0372314	0.039978	-0.0305176	0.0305176	-0.0305176	0	0.0305176	30.5176	0	0.0305176	0	0	-0.0305176
14.7	0.0335693	0.0384521	0.039978	0.0369263	41.5039	39.978	38.4521	0.0415039	0.0378418	0.0375366	0.0405884	-0.0305176	0.0610352	-0.0305176	0	0.0305176	30.5176	0	0.0305176	0	0	-0.0610352
14.8	0.0332642	0.0378418	0.0393677	0.0372314	41.1987	39.6729	39.3677	0.0421143	0.038147	0.0378418	0.0411987	-0.0305176	-0.0305176	0	0.0305176	-0.0305176	30.5176	0.0610352	-0.0915527	0	-0.0305176	0
14.9	0.0332642	0.0372314	0.0390625	0.0375366	42.1143	39.3677	39.978	0.0427246	0.0384521	0.0378418	0.0418091	0	-0.0305176	0.0915527	0	0	30.5176	0.0305176	0	0	0	0.0305176
15	0.0335693	0.0372314	0.0390625	0.038147	42.7246	39.0625	40.8936	0.0427246	0.0387573	0.0378418	0.0415039	-0.0305176	-0.0305176	0	0.0305176	-0.0305176	0	0	0	0.0305176	0	0
15.1	0.0344849	0.0378418	0.0396729	0.038147	43.335	39.3677	40.8936	0.0424194	0.0387573	0.0378418	0.0411987	0	-0.0610352	0.0305176	0	0.0305176	-30.5176	-0.0305176	0	0	-0.0305176	0.0305176
15.2	0.03479	0.0384521	0.0402832	0.0378418	43.335	39.3677	40.8936	0.0418091	0.0387573	0.0378418	0.0405884	0.0305176	-0.0305176	-0.0305176	0.0610352	0.0305176	0	-0.0305176	0	0.0305176	-0.0305176	-0.0305176
15.3	0.03479	0.0387573	0.0405884	0.0375366	43.0298	39.3677	40.5884	0.0411987	0.0387573	0.038147	0.0408936	0.0305176	0	-0.0305176	0	0.0305176	30.5176	0	0.0305176	0	0.0305176	-0.0305176
15.4	0.0344849	0.0390625	0.0402832	0.0378418	43.0298	39.3677	40.5884	0.0415039	0.0387573	0.038147	0.0411987	-0.0305176	0.0305176	-0.0305176	-0.0915527	-0.0305176	30.5176	0	0.0610352	0	0.0305176	0
15.5	0.0344849	0.0390625	0.0396729	0.0378418	43.0298	39.6729	40.5884	0.0415039	0.0387573	0.038147	0.0415039	-0.0610352	0.0305176	0	0	-0.0305176	30.5176	0	-0.0305176	0	0.0305176	-0.0305176
15.6	0.03479	0.0387573	0.0393677	0.038147	43.0298	39.6729	40.5884	0.0418091	0.0387573	0.0384521	0.0421143	-0.0305176	-0.0915527	0	-0.0305176	-0.0305176	-30.5176	0.0305176	0	-0.0305176	-0.0610352	0.0610352
15.7	0.0350952	0.0387573	0.0393677	0.0384521	42.7246	39.6729	40.5884	0.0418091	0.0387573	0.0390625	0.0424194	0	-0.0305176	0.0305176	0.0305176	-0.0305176	0	0	0	0	0	0.0610352
15.8	0.0350952	0.0384521	0.0393677	0.0384521	42.7246	39.6729	40.2832	0.0415039	0.0387573	0.0393677	0.0421143	-0.0305176	-0.0305176	-0.0305176	0	0	-30.5176	0	-0.0305176	0	-0.0610352	0.0305176
15.9	0.03479	0.0384521	0.0396729	0.0384521	42.7246	39.6729	40.2832	0.0415039	0.0387573	0.0390625	0.0418091	0.0305176	-0.0305176	0	0	0.0610352	-30.5176	-0.0305176	0	-0.0305176	0.0305176	0.0305176
16	0.03479	0.0387573	0.0396729	0.0387573	42.7246	39.6729	39.978	0.0411987	0.0387573	0.0387573	0.0415039	0	0	-0.0305176	0	0	0	0	-0.0305176	0.0305176	0	-0.0305176
16.1	0.03479	0.0390625	0.0396729	0.0390625	42.7246	39.3677	39.978	0.0408936	0.0384521	0.0384521	0.0411987	0	0	-0.0610352	0	0.0305176	30.5176	0.0305176	0	-0.0305176	0.0305176	0
16.2	0.0344849	0.0393677	0.039978	0.0396729	43.0298	38.7573	39.978	0.0405884	0.0384521	0.038147	0.0411987	0.0305176	-0.0305176	0.0305176	0.0610352	0	0	0	0.0610352	0.0305176	0.0610352	0.0305176
16.3	0.0341797	0.0390625	0.039978	0.0396729	43.335	38.7573	39.978	0.0405884	0.0387573	0.038147	0.0415039	-0.0305176	0.0305176	0	0	-0.0305176	0	0.0305176	0	-0.0305176	0	-0.0305176
16.4	0.0335693	0.0390625	0.0402832	0.0396729	43.335	39.3677	40.2832	0.0408936	0.0387573	0.0384521	0.0415039	0	-0.0610352	0.0610352	0	0	-30.5176	-0.0305176	0	0	0	-0.0305176
16.5	0.032959	0.0390625	0.0402832	0.0396729	43.0298	39.6729	40.5884	0.0411987	0.0387573	0.0384521	0.0415039	0	0	-0.0305176	-0.0305176	-0.0305176	30.5176	0	-0.0305176	0.0610352	-0.0305176	0.0305176
16.6	0.0332642	0.0393677	0.0402832	0.039978	43.0298	39.978	40.8936	0.0415039	0.0390625	0.0384521	0.0411987	0	-0.0610352	0	0	0.0610352	0	0	-0.0305176	-0.0305176	0	0
16.7	0.0338745	0.0396729	0.039978	0.0402832	42.7246	39.978	41.1987	0.0418091	0.0390625	0.0384521	0.0408936	0	0	0	-0.0305176	0	0	-0.0305176	-0.0610352	0	-0.0305176	0.0305176
16.8	0.0341797	0.0396729	0.039978	0.0402832	42.7246	39.6729	41.1987	0.0421143	0.0390625	0.0387573	0.0408936	-0.0305176	-0.0610352	0	0	0.0305176	-30.5176	-0.0305176	0.0305176	0	0	-0.0610352
16.9	0.0338745	0.0396729	0.0396729	0.0396729	42.7246	39.3677	40.8936	0.0424194	0.0387573	0.0387573	0.0411987	0	0	0	0	0.0305176	30.5176	-0.0305176	0.0305176	-0.0305176	0	0
17	0.032959	0.0393677	0.0393677	0.0390625	42.7246	39.3677	40.8936	0.0424194	0.038147	0.0387573	0.0415039	-0.0305176	-0.0305176	0	-0.0305176	0.0305176	-61.0352	-0.0610352	-0.0305176	0	0.0305176	-0.0610352
17.1	0.0323486	0.0387573	0.0396729	0.038147	42.7246	39.3677	40.8936	0.0421143	0.0372314	0.0384521	0.0418091	-0.0305176	-0.0305176	-0.0610352	0	-0.0305176	-30.5176	0	0.0305176	-0.0305176	0	-0.0305176
17.2	0.0317383	0.0384521	0.039978	0.038147	42.4194	39.6729	41.1987	0.0418091	0.0366211	0.0384521	0.0418091	0	-0.0610352	0	-0.0305176	-0.0305176	-30.5176	-0.0610352	-0.0610352	0	-0.0305176	0
17.3	0.0317383	0.0387573	0.039978	0.0384521	41.8091	39.6729	41.5039	0.0411987	0.0369263	0.0384521	0.0418091	-0.0305176	0	-0.0610352	0	0	-30.5176	0	0	0	-0.0305176	-0.0305176
17.4	0.0320435	0.0387573	0.039978	0.0387573	41.8091	39.6729	41.8091	0.0408936	0.0372314	0.0387573	0.0418091	0	-0.0305176	0	0.0305176	0	-61.0352	0	0	0.0305176	-0.0305176	0.0305176
17.5	0.0323486	0.0387573	0.0396729	0.0387573	41.5039	39.978	41.8091	0.0411987	0.0378418	0.0387573	0.0421143	0	-0.0305176	0.0610352	0.0305176	0.0610352	-30.5176	-0.0305176	0	0.0305176	-0.0305176	-0.0305176
17.6	0.0323486	0.0384521	0.0393677	0.0384521	41.1987	40.2832	41.5039	0.0415039	0.038147	0.0387573	0.0421143	-0.0610352	-0.0305176	-0.0305176	0	0.0305176	-30.5176	-0.0305176	-0.0610352	0	-0.0305176	-0.0305176
17.7	0.0323486	0.038147	0.0393677	0.038147	41.5039	40.5884	41.5039	0.0415039	0.0378418	0.0384521	0.0421143	-0.0305176	-0.0305176	0	0	0	0	-0.0305176	-0.0305176	0	-0.0305176	-0.0305176
17.8	0.0326538	0.0378418	0.0396729	0.0378418	41.8091	40.5884	41.1987	0.0415039	0.0378418	0.0378418	0.0424194	0.0305176	-0.0610352	0	0	0.0305176	-30.5176	-0.0305176	-0.0305176	0	0	-0.0305176
17.9	0.0326538	0.0372314	0.0396729	0.0375366	42.1143	40.5884	41.1987	0.0418091	0.0375366	0.0378418	0.0424194	-0.0305176	0	-0.0305176	0.0305176	-0.0305176	-30.5176	0	0.0305176	-0.0915527	-0.0305176	0
18	0.032959	0.0369263	0.039978	0.0375366	42.1143	40.8936	40.8936	0.0421143	0.0372314	0.0375366	0.0421143	0	-0.0305176	0.0305176	0	-0.0305176	30.5176	-0.0305176	-0.0305176	0	-0.0305176	0
18.1	0.0332642	0.0369263	0.039978	0.0378418	41.8091	40.8936	40.8936	0.0424194	0.0372314	0.0375366	0.0415039	0	-0.0305176	0	0	0	-30.5176	-0.0305176	-0.0305176	0.0305176	-0.0305176	-0.0305176
18.2	0.0335693	0.0375366	0.039978	0.038147	41.8091	40.5884	40.8936	0.0421143	0.0369263	0.0378418	0.0408936	0	-0.0305176	0	0	0.0610352	30.5176	-0.0305176	0	0	0.0305176	0
18.3	0.0341797	0.0378418	0.0396729	0.0387573	42.1143	40.5884	40.5884	0.0421143	0.0366211	0.0378418	0.0405884	-0.0305176	-0.0305176	-0.0305176	-0.0305176	0.0305176	0	-0.0610352	-0.0305176	-0.0305176	-0.0305176	-0.0610352
18.4	0.0341797	0.038147	0.0393677	0.0393677	42.1143	40.2832	40.5884	0.0418091	0.0369263	0.0384521	0.0405884	-0.0305176	-0.0305176	0	-0.0305176	0	61.0352	-0.0305176	0	0	0	-0.0305176
18.5	0.0338745	0.038147	0.0393677	0.0396729	42.4194	40.2832	40.5884	0.0418091	0.0372314	0.0387573	0.0408936	-0.0610352	0.0305176	0	0.0305176	0.0305176	-30.5176	0	-0.0305176	0	0	-0.0610352
18.6	0.0335693	0.0384521	0.0390625	0.0393677	42.4194	39.978	40.8936	0.0421143	0.0375366	0.0390625	0.0415039	-0.0305176	-0.0305176	0	0.0305176	0	-30.5176	-0.0305176	0	0	0	-0.0305176
18.7	0.032959	0.0384521	0.0390625	0.0393677	42.4194	39.978	41.1987	0.0421143	0.0378418	0.0390625	0.0424194	-0.0305176	-0.0610352	0	-0.0305176	0.0305176	-30.5176	0	0	-0.0305176	0	0.0610352
18.8	0.032959	0.0384521	0.0393677	0.0390625	42.4194	39.6729	41.1987	0.0421143	0.0384521	0.0390625	0.0427246	-0.0305176	0	0	0	-0.0305176	-61.0352	0	-0.0305176	-0.0305176	0	-0.0305176
18.9	0.0332642	0.0384521	0.0393677	0.0393677	42.4194	39.3677	41.5039	0.0424194	0.0387573	0.0390625	0.0427246	-0.0610352	0	0.0305176	-0.0305176	0	0	0.0305176	0	0	0	0
19	0.0332642	0.0384521	0.0396729	0.0396729	42.7246	39.6729	41.5039	0.0427246	0.0387573	0.0387573	0.0421143	-0.0610352	0	0	-0.0305176	0	-30.5176	-0.0305176	-0.0305176	0.0915527	0	-0.0305176
19.1	0.0332642	0.0384521	0.039978	0.039978	43.0298	39.978	41.8091	0.0427246	0.0387573	0.0387573	0.0411987	0.0610352	-0.0610352	0	0.0305176	-0.0305176	-30.5176	-0.0305176	-0.0305176	0.0305176	0	0
19.2	0.0332642	0.0387573	0.0405884	0.0402832	43.0298	40.2832	41.8091	0.0421143	0.0387573	0.0387573	0.0402832	-0.0305176	-0.0305176	0	0	0	-30.5176	-0.0305176	-0.0610352	0.0610352	0	-0.0305176
19.3	0.0332642	0.0390625	0.0411987	0.0402832	42.7246	40.2832	41.1987	0.0418091	0.0390625	0.0393677	0.0405884	-0.0305176	0.0305176	-0.0305176	0	0.0610352	0	-0.0305176	0.0305176	0	0	-0.0305176
19.4	0.032959	0.0390625	0.0411987	0.0402832	42.7246	40.2832	41.1987	0.0418091	0.0393677	0.0393677	0.0405884	-0.0305176	-0.0305176	-0.0610352	-0.0610352	0	0	-0.0915527	0.0305176	0	0.0305176	-0.0305176
19.5	0.0326538	0.0387573	0.0415039	0.039978	42.7246	40.2832	41.5039	0.0418091	0.039978	0.0390625	0.0408936	-0.0305176	-0.0305176	-0.0305176	0.0305176	0	-30.5176	-0.0305176	-0.0305176	-0.0305176	0.0305176	0.0305176
19.6	0.0323486	0.0384521	0.0415039	0.0393677	42.7246	40.2832	41.8091	0.0421143	0.039978	0.0387573	0.0411987	-0.0610352	0.0305176	-0.0610352	0	0	-30.5176	-0.0305176	-0.0610352	0	0.0610352	-0.0610352
19.7	0.0320435	0.038147	0.0415039	0.0390625	42.7246	40.2832	42.1143	0.0421143	0.0396729	0.038147	0.0415039	0	-0.0610352	-0.0305176	-0.0610352	-0.0305176	30.5176	-0.0305176	-0.0305176	0.0305176	0	0
19.8	0.0320435	0.038147	0.0411987	0.0387573	43.0298	40.2832	42.4194	0.0424194	0.0393677	0.0378418	0.0415039	0	-0.0610352	0.0610352	-0.0305176	-0.0610352	-61.0352	0.0305176	-0.0610352	0	0.0305176	0
19.9	0.0320435	0.0378418	0.0408936	0.0387573	43.0298	40.2832	42.7246	0.0427246	0.0393677	0.0378418	0.0418091	-0.0305176	0	0	-0.0305176	0	-61.0352	0	0	0.0610352	-0.0305176	0
20	0.0317383	0.0378418	0.0402832	0.0387573	42.7246	40.2832	42.7246	0.0424194	0.0393677	0.038147	0.0418091	-0.0305176	-0.0610352	0	-0.0305176	0	-30.5176	-0.0610352	-0.0305176	0.0305176	-0.0305176	0
20.1	0.0317383	0.0378418	0.0402832	0.0390625	42.4194	40.5884	42.7246	0.0421143	0.0390625	0.0387573	0.0421143	-0.0305176	-0.0610352	-0.0305176	0	0	-61.0352	0	-0.0305176	-0.0305176	0.0305176	0
20.2	0.0317383	0.038147	0.039978	0.0390625	41.8091	40.5884	42.4194	0.0421143	0.0387573	0.0390625	0.0421143	-0.0610352	-0.0305176	-0.0305176	-0.0305176	0.0305176	-61.0352	-0.0305176	-0.0305176	0	0.0305176	-0.0305176
20.3	0.0320435	0.038147	0.0396729	0.0393677	41.5039	40.5884	41.8091	0.0421143	0.0384521	0.0396729	0.0418091	-0.0610352	-0.0305176	-0.0305176	0	0.0305176	-30.5176	-0.0610352	-0.0610352	0.0610352	0	-0.0305176
20.4	0.0320435	0.038147	0.0393677	0.0396729	41.5039	40.5884	41.5039	0.0424194	0.0384521	0.0396729	0.0418091	-0.0305176	-0.0305176	-0.0305176	-0.0305176	-0.0610352	-30.5176	-0.0305176	-0.0305176	0	0.0305176	-0.0305176
20.5	0.0320435	0.0387573	0.0393677	0.0396729	41.5039	40.5884	41.1987	0.0427246	0.0387573	0.0393677	0.0415039	0	0	0	-0.0305176	0.0305176	-30.5176	-0.0305176	0.0305176	0	0	-0.0305176
20.6	0.0320435	0.0390625	0.0393677	0.0396729	41.8091	40.8936	40.8936	0.0427246	0.0393677	0.0390625	0.0408936	-0.0305176	-0.0610352	0	0	-0.0305176	-30.5176	0	-0.0610352	0	0	0.0305176
20.7	0.0326538	0.0387573	0.0390625	0.0393677	42.1143	40.8936	40.8936	0.0424194	0.0396729	0.0390625	0.0405884	-0.0305176	0	-0.0305176	0	0	-30.5176	0	-0.0610352	0.0305176	0	0
20.8	0.0332642	0.038147	0.0393677	0.0390625	42.4194	41.1987	40.8936	0.0418091	0.0393677	0.0393677	0.0402832	0.0305176	-0.0305176	-0.0305176	-0.0610352	0.0305176	-30.5176	0	-0.0610352	0	-0.0305176	-0.0305176
20.9	0.0338745	0.0375366	0.0396729	0.0393677	42.7246	41.5039	41.5039	0.0418091	0.0390625	0.0396729	0.0405884	0	-0.0305176	0	-0.0610352	0	0	0	-0.0305176	0.0305176	0.0915527	-0.0610352
21	0.0341797	0.0372314	0.039978	0.0396729	42.7246	41.5039	41.5039	0.0418091	0.0390625	0.0396729	0.0405884	0	-0.0305176	-0.0305176	-0.0305176	0.0610352	-30.5176	0.0305176	-0.0305176	0	0	-0.0610352
21.1	0.0341797	0.0372314	0.0396729	0.039978	42.4194	41.5039	40.8936	0.0421143	0.0390625	0.0393677	0.0408936	-0.0305176	-0.0305176	0	-0.0305176	0	-30.5176	-0.0610352	0	0	-0.0610352	0.0305176
21.2	0.0341797	0.0375366	0.0393677	0.039978	42.4194	41.1987	40.2832	0.0427246	0.0393677	0.0390625	0.0408936	-0.0305176	0	0.0305176	0	0.0610352	-30.5176	0.0305176	-0.0610352	-0.0305176	0	0
21.3	0.0338745	0.0375366	0.0390625	0.039978	42.4194	41.1987	39.6729	0.043335	0.0390625	0.0384521	0.0408936	-0.0610352	0	0.0305176	-0.0305176	0	-30.5176	0	0	-0.0610352	-0.0305176	-0.0305176
21.4	0.0335693	0.0375366	0.0390625	0.0393677	41.8091	41.1987	39.3677	0.043335	0.0390625	0.0384521	0.0408936	0.0305176	-0.0305176	-0.0305176	-0.0305176	-0.0305176	-30.5176	0	0.0305176	0	0	0
21.5	0.0335693	0.0375366	0.0387573	0.0390625	41.5039	41.1987	39.6729	0.0430298	0.0390625	0.0387573	0.0411987	0.0610352	-0.0305176	0	-0.0610352	0.0305176	-61.0352	-0.0305176	-0.0305176	-0.0305176	-0.0305176	0
21.6	0.0332642	0.0378418	0.0390625	0.0384521	41.1987	40.8936	40.2832	0.0427246	0.0393677	0.0393677	0.0411987	-0.0305176	0	0	0	0.0610352	-30.5176	-0.0305176	0	0	-0.0610352	-0.0305176
21.7	0.032959	0.0378418	0.0390625	0.0384521	41.5039	40.8936	40.8936	0.0421143	0.0396729	0.0396729	0.0411987	0	0	0	-0.0305176	0.0610352	30.5176	-0.0305176	0	0	0	-0.0305176
21.8	0.0326538	0.0378418	0.0390625	0.0390625	41.8091	40.8936	41.1987	0.0421143	0.0393677	0.0396729	0.0408936	-0.0305176	-0.0305176	0.0305176	-0.0305176	0.0305176	-30.5176	-0.0305176	0.0305176	0	0.0610352	-0.0610352
21.9	0.0326538	0.0378418	0.0393677	0.0393677	42.4194	40.8936	41.1987	0.0418091	0.0387573	0.0396729	0.0408936	-0.0305176	-0.0305176	-0.0305176	0	0.0305176	61.0352	-0.0610352	-0.0305176	0	0.0305176	0
22	0.0326538	0.038147	0.0393677	0.0393677	42.7246	40.8936	40.8936	0.0418091	0.0384521	0.0396729	0.0402832	-0.0610352	-0.0915527	0	0	0.0610352	-30.5176	0	-0.0305176	0.0305176	0.0305176	-0.0610352
22.1	0.0323486	0.038147	0.0393677	0.0390625	43.0298	40.8936	40.5884	0.0421143	0.0384521	0.0396729	0.0402832	-0.0915527	-0.0305176	0.0305176	0	0	0	0.0305176	0.0610352	0	0.0305176	-0.0305176
22.2	0.0320435	0.038147	0.0393677	0.0390625	43.0298	40.8936	40.5884	0.0424194	0.038147	0.039978	0.0402832	0	-0.0305176	0	0	0.0305176	-30.5176	0	-0.0305176	-0.0305176	0.0305176	0.0610352
22.3	0.0317383	0.0384521	0.0390625	0.0390625	43.0298	41.1987	40.8936	0.0421143	0.0375366	0.0396729	0.0405884	0	0	0	-0.0305176	0.0305176	-30.5176	0	0	0	0	0
22.4	0.0317383	0.0387573	0.0387573	0.0393677	42.7246	41.1987	41.1987	0.0418091	0.0375366	0.0393677	0.0408936	-0.0305176	-0.0305176	0	0	0.0610352	0	0	0	-0.0305176	0	-0.0305176
22.5	0.0317383	0.0384521	0.0384521	0.0393677	42.7246	41.5039	41.5039	0.0415039	0.0375366	0.0390625	0.0408936	-0.0610352	-0.0305176	-0.0610352	0.0305176	0.0305176	-61.0352	-0.0305176	0	-0.0305176	0	0
22.6	0.0320435	0.0384521	0.0378418	0.0390625	42.4194	41.8091	41.8091	0.0415039	0.0372314	0.0393677	0.0415039	-0.0305176	-0.0305176	-0.0305176	0.0305176	0.0305176	-30.5176	-0.0305176	0.0305176	0.0915527	0	-0.0305176
22.7	0.0326538	0.038147	0.0375366	0.0390625	42.4194	42.1143	41.5039	0.0415039	0.0378418	0.0396729	0.0418091	-0.0610352	-0.0305176	0.0610352	0	0	30.5176	0	0	0.0305176	0.0305176	-0.0610352
22.8	0.032959	0.038147	0.0375366	0.0393677	43.0298	42.7246	41.5039	0.0418091	0.0378418	0.0393677	0.0418091	-0.0610352	0	-0.0305176	0	0	30.5176	0.0610352	0	0	0	0
22.9	0.0332642	0.0384521	0.038147	0.039978	43.6401	43.0298	41.1987	0.0418091	0.0378418	0.0387573	0.0415039	-0.0305176	0	0	-0.0305176	0	61.0352	0	-0.0305176	-0.0305176	-0.0305176	0
23	0.0335693	0.0390625	0.0387573	0.0405884	43.335	42.4194	40.5884	0.0415039	0.0378418	0.0384521	0.0418091	-0.0305176	0	-0.0305176	0	0.0305176	30.5176	0	0	0	-0.0305176	0.0305176
23.1	0.0338745	0.0387573	0.0387573	0.0405884	42.4194	41.5039	39.978	0.0415039	0.0375366	0.038147	0.0415039	0	-0.0305176	0	-0.0305176	0.0305176	-30.5176	-0.0305176	0.0305176	-0.0305176	0	0.0915527
23.2	0.0332642	0.038147	0.0390625	0.0402832	41.8091	40.5884	39.6729	0.0415039	0.0378418	0.038147	0.0415039	0.0305176	0	0	0.0305176	0.0305176	0	0	0	0	0.0305176	0
23.3	0.0326538	0.0375366	0.0390625	0.039978	41.1987	40.2832	39.6729	0.0418091	0.0378418	0.0384521	0.0411987	0	0.0305176	0.0305176	0.0305176	0	0	0	0	0	0	-0.0305176
23.4	0.0323486	0.0369263	0.0390625	0.039978	40.2832	39.978	40.2832	0.0424194	0.038147	0.038147	0.0408936	-0.0610352	0	0	0	-0.0305176	30.5176	-0.0305176	0	0.0305176	0.0305176	0.0610352
23.5	0.0326538	0.0366211	0.0390625	0.039978	39.978	39.978	40.8936	0.0427246	0.0384521	0.038147	0.0405884	-0.0305176	0	-0.0305176	0	-0.0305176	61.0352	0	0.0305176	0	0.0305176	0
23.6	0.032959	0.0366211	0.0393677	0.0396729	40.2832	39.978	41.1987	0.0427246	0.0387573	0.0384521	0.0405884	-0.0305176	-0.0305176	0.0305176	0	-0.0305176	0	-0.0305176	0.0305176	-0.0305176	0	0
23.7	0.0332642	0.0366211	0.0396729	0.0396729	40.8936	39.978	40.8936	0.0427246	0.0387573	0.0390625	0.0405884	-0.0305176	-0.0915527	-0.0305176	0	-0.0610352	30.5176	-0.0305176	0	-0.0610352	0.0305176	0
23.8	0.0335693	0.0363159	0.0396729	0.0393677	41.5039	39.978	40.2832	0.0427246	0.0393677	0.0393677	0.0402832	0.0305176	0.0305176	0	-0.0610352	0.0305176	30.5176	-0.0610352	0.0305176	-0.0305176	0.0305176	0.0305176
23.9	0.0338745	0.0366211	0.0396729	0.0390625	42.1143	40.2832	39.978	0.0427246	0.039978	0.0393677	0.0402832	0	0.0305176	-0.0305176	0	0	0	0	-0.0305176	0	0	0.0305176
24	0.0338745	0.0372314	0.0390625	0.0387573	42.7246	40.2832	39.6729	0.0424194	0.039978	0.0390625	0.0402832	0.0305176	0.0305176	0	0.0305176	-0.0610352	0	0.0305176	0	-0.0305176	0.0305176	0
24.1	0.0332642	0.038147	0.0384521	0.0387573	43.0298	40.2832	39.978	0.0424194	0.0396729	0.0387573	0.0405884	0	0.0610352	0	0.0305176	0.0915527	0	0	0	0.0305176	0	0
24.2	0.0326538	0.0387573	0.038147	0.0390625	42.7246	40.2832	40.2832	0.0421143	0.0393677	0.0390625	0.0411987	-0.0610352	0	-0.0305176	0	-0.0305176	0	-0.0305176	-0.0305176	0.0305176	0	0
24.3	0.0320435	0.0387573	0.038147	0.0390625	42.7246	40.2832	40.2832	0.0418091	0.0390625	0.0390625	0.0415039	-0.0305176	-0.0305176	-0.0305176	-0.0305176	0.0305176	30.5176	-0.0305176	0.0610352	0	0	0
24.4	0.0317383	0.0387573	0.0384521	0.0390625	42.4194	40.2832	40.5884	0.0411987	0.0384521	0.0393677	0.0415039	-0.0305176	-0.0610352	0	0.0305176	0	-30.5176	0	0	0	-0.0305176	0
24.5	0.0317383	0.0384521	0.0387573	0.0390625	42.1143	40.5884	40.8936	0.0405884	0.0378418	0.0393677	0.0415039	0.0305176	-0.0305176	-0.0305176	-0.0305176	0.0610352	0	0.0915527	0.0305176	-0.0305176	0.0305176	0
24.6	0.0317383	0.0378418	0.0390625	0.0390625	42.1143	40.5884	41.1987	0.0405884	0.0375366	0.0390625	0.0408936	0.0305176	0	0	0	-0.0305176	-30.5176	0	0.0305176	0	-0.0305176	-0.0305176
24.7	0.0320435	0.0375366	0.0393677	0.0390625	42.1143	40.2832	41.1987	0.0405884	0.0378418	0.0384521	0.0405884	0.0305176	0.0610352	-0.0610352	0	0	-30.5176	0	0	0	0.0305176	0.0305176
24.8	0.0320435	0.0375366	0.0393677	0.0390625	41.5039	40.2832	40.8936	0.0405884	0.038147	0.0387573	0.0402832	0.0305176	-0.0305176	0	0	0	30.5176	-0.0305176	-0.0610352	-0.0305176	0.0305176	0.0305176
24.9	0.0320435	0.0378418	0.0390625	0.0390625	40.8936	40.2832	40.2832	0.0405884	0.0384521	0.0390625	0.039978	0	0	0	0	0	0	0	0	0.0305176	-0.0305176	-0.0305176
25	0.0320435	0.0378418	0.0384521	0.0393677	40.5884	40.5884	39.978	0.0402832	0.038147	0.0390625	0.039978	0	0.0305176	0	0	0	61.0352	0	0.0915527	0	0	0.0305176
25.1	0.0323486	0.0378418	0.038147	0.0393677	40.2832	40.8936	40.2832	0.0402832	0.038147	0.0387573	0.039978	-0.0305176	0	-0.0305176	0.0305176	-0.0305176	30.5176	0	0	0.0610352	0.0305176	-0.0305176
25.2	0.032959	0.0375366	0.038147	0.0393677	40.2832	41.1987	40.5884	0.0405884	0.0378418	0.0390625	0.0402832	0.0610352	0	-0.0610352	0	0	30.5176	0.0305176	0.0305176	0.0305176	0	0
25.3	0.0335693	0.0375366	0.0384521	0.0393677	40.5884	41.5039	40.5884	0.0408936	0.0375366	0.0393677	0.0405884	0	-0.0305176	0	0	0	0	0	0.0305176	-0.0305176	0.0305176	0.0305176
25.4	0.0335693	0.0372314	0.0387573	0.0390625	41.1987	41.8091	40.2832	0.0411987	0.0375366	0.039978	0.0408936	-0.0305176	0	0.0305176	0	0	30.5176	0.0305176	0	-0.0305176	0	0.0610352
25.5	0.0332642	0.0372314	0.0390625	0.0387573	41.5039	42.1143	39.978	0.0411987	0.0378418	0.0405884	0.0408936	0	0	0.0305176	0	0	0	0	0	0	0.0305176	-0.0305176
25.6	0.0332642	0.0372314	0.0390625	0.0387573	41.8091	42.4194	39.3677	0.0415039	0.038147	0.0405884	0.0405884	-0.0305176	0.0610352	0.0305176	0.0305176	0	0	0.0305176	0	0	-0.0305176	0.0305176
25.7	0.0332642	0.0375366	0.0390625	0.0387573	42.1143	42.1143	39.0625	0.0415039	0.038147	0.0402832	0.039978	0	0	0	0.0305176	-0.0610352	-30.5176	0	0	0.0610352	-0.0305176	0.0305176
25.8	0.032959	0.0375366	0.0390625	0.0390625	42.1143	41.8091	38.7573	0.0415039	0.038147	0.0396729	0.039978	0	0	0.0305176	0.0305176	0.0305176	-30.5176	0.0305176	0	0.0305176	0	0.0305176
25.9	0.0326538	0.0375366	0.0393677	0.0390625	41.8091	41.1987	39.3677	0.0408936	0.038147	0.0393677	0.0402832	-0.0610352	-0.0610352	0.0305176	0.0610352	-0.0305176	0	0.0305176	0.0915527	0.0305176	0.0305176	0.0305176
26	0.0326538	0.0375366	0.0393677	0.0387573	41.5039	40.5884	39.978	0.0408936	0.0384521	0.0390625	0.0402832	-0.0305176	0	0.0305176	0	0	0	-0.0610352	0	0	0.0610352	0.0305176
26.1	0.0323486	0.0372314	0.0393677	0.0384521	41.1987	40.5884	40.5884	0.0405884	0.0390625	0.0387573	0.0405884	0	0	0	0	0	30.5176	0	0.0305176	-0.0305176	0	0.0305176
26.2	0.0323486	0.0366211	0.0393677	0.0387573	40.8936	40.5884	41.1987	0.0405884	0.0393677	0.0384521	0.0405884	0.0305176	0	-0.0305176	0.0305176	0	0	0.0305176	0.0305176	-0.0305176	0	0.0305176
26.3	0.0326538	0.0363159	0.0393677	0.0390625	40.8936	40.2832	41.1987	0.0408936	0.0390625	0.0378418	0.0405884	0.0610352	0.0305176	0	0	-0.0305176	61.0352	0.0610352	0.0305176	0	-0.0305176	0.0610352
26.4	0.032959	0.0363159	0.0390625	0.0393677	40.8936	40.2832	40.8936	0.0408936	0.0387573	0.0375366	0.0402832	0.0305176	0	0.0915527	0	-0.0305176	0	0.0610352	-0.0305176	-0.0305176	0.0305176	0.0305176
26.5	0.032959	0.0363159	0.0387573	0.0393677	40.8936	40.2832	40.5884	0.0408936	0.0387573	0.0369263	0.039978	0	0.0305176	0	0	0	30.5176	0.0305176	0.0305176	0.0305176	0	0.0610352
26.6	0.0326538	0.0363159	0.0384521	0.0390625	41.1987	40.2832	40.5884	0.0405884	0.0387573	0.0369263	0.0393677	0.0305176	0	0.0305176	0.0305176	0.0305176	0	0	-0.0305176	0.0305176	0	0
26.7	0.0326538	0.0363159	0.038147	0.0384521	41.1987	40.2832	40.5884	0.0402832	0.0384521	0.0366211	0.0390625	0.0610352	0.0305176	0	0.0610352	0.0305176	30.5176	0.0610352	-0.0305176	0.0610352	0.0610352	0.0305176
26.8	0.0326538	0.0360107	0.0378418	0.038147	41.8091	40.2832	40.8936	0.039978	0.0384521	0.0372314	0.0387573	0	0	0	0.0305176	0	0	0.0305176	0.0610352	-0.0305176	0	0.0305176
26.9	0.0323486	0.0360107	0.0378418	0.0378418	41.8091	40.2832	40.8936	0.0402832	0.0390625	0.0375366	0.0387573	0.0610352	0.0305176	0	0.0610352	0	30.5176	0	0.0305176	-0.0305176	0.0610352	0
27	0.0320435	0.0360107	0.038147	0.0375366	41.8091	40.2832	40.2832	0.0402832	0.0393677	0.038147	0.0390625	-0.0305176	-0.0305176	-0.0305176	0	-0.0610352	-30.5176	0.0305176	0.0305176	-0.0305176	0.0305176	0.0305176
27.1	0.0320435	0.0363159	0.038147	0.0375366	41.1987	40.2832	39.978	0.0402832	0.0393677	0.0384521	0.0390625	0.0305176	0.0305176	0.0305176	0.0305176	-0.0610352	0	0.0610352	0.0305176	0	-0.0305176	0.0305176
27.2	0.0320435	0.0366211	0.0384521	0.0378418	40.8936	40.2832	39.978	0.039978	0.0393677	0.0390625	0.0393677	0.0305176	0.0915527	0.0305176	0.0305176	-0.0305176	30.5176	0.0305176	0	0	0	0.0305176
27.3	0.0320435	0.0369263	0.0387573	0.038147	40.5884	40.2832	39.6729	0.039978	0.0390625	0.0393677	0.0396729	-0.0305176	0.0305176	0	0.0305176	0	30.5176	0.0305176	0.0305176	0	0	-0.0305176
27.4	0.0320435	0.0369263	0.0393677	0.038147	40.8936	40.2832	39.3677	0.039978	0.0390625	0.0396729	0.0396729	0.0610352	0.0305176	0	0.0610352	0	30.5176	0	0	0.0305176	0	0
27.5	0.0320435	0.0369263	0.0396729	0.0384521	41.1987	40.2832	39.3677	0.0393677	0.0390625	0.0396729	0.039978	-0.0305176	0	0	0.0305176	0	30.5176	0.0305176	0	0.0305176	0	0.0305176
27.6	0.0317383	0.0369263	0.039978	0.0384521	41.5039	39.978	39.6729	0.0390625	0.0390625	0.0393677	0.0402832	0.0305176	0	0.0305176	0	0	0	0	0.0305176	0	0	0
27.7	0.0314331	0.0372314	0.0396729	0.0387573	41.5039	39.978	39.978	0.0387573	0.0387573	0.0393677	0.0405884	0.0610352	0	0	0	0	30.5176	-0.0305176	-0.0305176	0	0	0
27.8	0.0317383	0.0372314	0.0393677	0.0387573	41.1987	39.3677	39.978	0.0393677	0.0387573	0.0390625	0.0408936	0.0305176	0.0305176	0	0	-0.0610352	30.5176	0	0.0610352	0.0305176	0	0.0305176
27.9	0.0317383	0.0369263	0.0390625	0.0384521	40.8936	39.3677	39.6729	0.0396729	0.0390625	0.0387573	0.0411987	0.0305176	0	0.0305176	0.0305176	0	-30.5176	0.0915527	0	0	0.0305176	0.0610352
28	0.0320435	0.0366211	0.0384521	0.038147	41.1987	39.6729	39.6729	0.0402832	0.0390625	0.0387573	0.0415039	0	0.0305176	0.0305176	0.0305176	-0.0610352	-30.5176	0.0305176	0.0305176	-0.0305176	0	0.12207
28.1	0.0323486	0.0366211	0.0384521	0.0378418	41.1987	40.2832	39.6729	0.0402832	0.0390625	0.0387573	0.0418091	0.0610352	0.0305176	0	0.0305176	0.0610352	-61.0352	0.0305176	0.0610352	0	0	0.0305176
28.2	0.0326538	0.0369263	0.038147	0.0378418	41.1987	40.8936	39.6729	0.0402832	0.0384521	0.0384521	0.0421143	0.0610352	0.0610352	-0.0305176	0	0	0	0	0.0305176	-0.0305176	-0.0305176	0
28.3	0.032959	0.0372314	0.0384521	0.038147	41.5039	41.1987	39.978	0.0402832	0.0378418	0.0384521	0.0418091	0.0305176	0.0305176	0	0.0305176	-0.0305176	91.5527	-0.0305176	0.0610352	0.0305176	0.0305176	0.0305176
28.4	0.032959	0.0375366	0.0387573	0.0384521	41.5039	41.5039	40.2832	0.0405884	0.0375366	0.0387573	0.0415039	0.0610352	0.0305176	0	0.0610352	-0.0610352	30.5176	-0.0305176	0.0305176	0.0305176	0	0
28.5	0.0326538	0.0372314	0.0387573	0.0384521	41.5039	41.5039	40.2832	0.0408936	0.0375366	0.0387573	0.0415039	0.0305176	0.0305176	0	0	-0.0305176	61.0352	0	0.0305176	0	0.0305176	-0.0305176
28.6	0.0326538	0.0372314	0.0390625	0.038147	41.5039	41.1987	39.978	0.0411987	0.0375366	0.0387573	0.0415039	0.0305176	0	-0.0610352	0	-0.0305176	30.5176	0.0610352	0.0305176	0	0	0
28.7	0.0326538	0.0369263	0.0390625	0.0378418	41.5039	41.1987	39.978	0.0411987	0.0378418	0.0387573	0.0418091	0.0305176	0	0	0.0305176	-0.0610352	0	0.0305176	0.0305176	0.0305176	-0.0610352	0.0305176
28.8	0.0323486	0.0369263	0.0393677	0.0375366	41.5039	40.8936	39.978	0.0408936	0.0378418	0.0384521	0.0421143	0.0305176	0	-0.0305176	0.0305176	-0.0305176	0	0.0305176	0.0305176	0	0	0.0305176
28.9	0.0326538	0.0366211	0.0393677	0.0375366	41.5039	40.8936	39.978	0.0402832	0.0378418	0.038147	0.0421143	0.0305176	0	0.0305176	0.0915527	0	61.0352	0	0.0305176	0.0610352	0	0.0305176
29	0.0326538	0.0363159	0.0396729	0.0375366	41.8091	40.8936	39.978	0.0396729	0.038147	0.038147	0.0421143	0	0	-0.0305176	0.0305176	0	-30.5176	0.0305176	0.0305176	0	0	0.0305176
29.1	0.032959	0.0360107	0.0396729	0.0372314	42.1143	40.8936	39.6729	0.0393677	0.0384521	0.038147	0.0418091	0	0.0305176	0	0.0915527	0	30.5176	0	0	0	0.0305176	0.0305176
29.2	0.032959	0.0357056	0.0396729	0.0372314	42.1143	40.5884	39.6729	0.0387573	0.0387573	0.0384521	0.0411987	0	0.0305176	0.0305176	0.0610352	0	61.0352	0.0305176	0.0305176	0	0.0305176	0
29.3	0.032959	0.0357056	0.0396729	0.0372314	42.1143	40.2832	39.6729	0.0384521	0.0390625	0.0390625	0.0405884	0.0305176	0	-0.0305176	-0.0305176	-0.0305176	30.5176	0.0610352	0	0.0305176	0.0305176	0
29.4	0.032959	0.0354004	0.0393677	0.0375366	42.1143	40.5884	39.978	0.0387573	0.0390625	0.0390625	0.039978	0.0305176	0.0305176	0	0	0	30.5176	0.0305176	0.0305176	0	0	0
29.5	0.0332642	0.0357056	0.0396729	0.0378418	42.4194	40.5884	39.978	0.0390625	0.0393677	0.0393677	0.0393677	-0.0305176	0	0.0305176	-0.0305176	0	30.5176	0.0305176	0.0305176	-0.0305176	0.0305176	0.0305176
29.6	0.0335693	0.0360107	0.039978	0.0378418	42.4194	40.8936	40.2832	0.0393677	0.0390625	0.0390625	0.0387573	0	0	0.0305176	0.0610352	0.0305176	0	0.0610352	0.0305176	0	0	0.0610352
29.7	0.0338745	0.0363159	0.039978	0.0375366	42.7246	40.8936	40.2832	0.0396729	0.0390625	0.0387573	0.0390625	0.0610352	0.0305176	-0.0305176	0	0	30.5176	0.0305176	-0.0305176	0	0.0610352	0
29.8	0.0341797	0.0369263	0.0396729	0.0375366	43.335	40.8936	40.5884	0.0396729	0.0387573	0.038147	0.0390625	0.0305176	0.0305176	0	0.0305176	0	30.5176	-0.0305176	0	0	0	0.0305176
29.9	0.0338745	0.0369263	0.0393677	0.0378418	43.6401	40.8936	40.5884	0.0396729	0.038147	0.0378418	0.0393677	0.0305176	0	-0.0610352	0.0610352	-0.0305176	0	0	0	0.0610352	-0.0305176	0.0305176
30	0.0335693	0.0369263	0.0393677	0.038147	43.335	40.5884	40.2832	0.0396729	0.0375366	0.0375366	0.0396729	0	-0.0305176	0.0305176	0	-0.0305176	30.5176	0	0.0305176	0	0.0610352	0
30.1	0.032959	0.0366211	0.0393677	0.0384521	42.1143	40.2832	40.2832	0.039978	0.0375366	0.0378418	0.0396729	0	0.0305176	0	0.0305176	0	61.0352	0	0.0305176	-0.0305176	0.0305176	0.0305176
30.2	0.0326538	0.0363159	0.0390625	0.0384521	41.1987	39.978	40.5884	0.0402832	0.0378418	0.0384521	0.0396729	0.0305176	0.0305176	-0.0305176	0.0305176	-0.0305176	30.5176	0.0610352	0.0305176	0.0305176	0.0305176	0.0305176
30.3	0.0326538	0.0360107	0.0390625	0.0384521	40.5884	39.978	40.8936	0.0405884	0.038147	0.0387573	0.0393677	0	0	0.0305176	0	0	0	0.0305176	0	-0.0305176	0	0.0305176
30.4	0.032959	0.0363159	0.0390625	0.0384521	40.5884	40.2832	40.8936	0.0405884	0.0384521	0.0387573	0.0390625	0	0	0	0	0	0	0.0305176	-0.0305176	0.0305176	0.0305176	0
30.5	0.0332642	0.0366211	0.0396729	0.038147	40.8936	40.8936	40.5884	0.0402832	0.0387573	0.0387573	0.0387573	0	0.0305176	-0.0305176	0	0.0305176	0	0	0.0305176	-0.0305176	0	0.0305176
30.6	0.0332642	0.0372314	0.0396729	0.038147	40.8936	41.1987	40.5884	0.039978	0.0390625	0.0390625	0.0387573	0.0305176	0.0305176	-0.0305176	0.0915527	0	0	0.0305176	0	-0.0305176	0	0.0305176
30.7	0.032959	0.0375366	0.0396729	0.038147	40.8936	41.1987	40.2832	0.039978	0.0390625	0.0396729	0.0390625	0	0.0305176	0	0.0305176	0	0	-0.0610352	0	0	0.0305176	0
30.8	0.0326538	0.0378418	0.0393677	0.038147	40.8936	41.1987	40.2832	0.0396729	0.0390625	0.0396729	0.0393677	-0.0610352	0.0610352	-0.0305176	0.0915527	-0.0305176	0	0	-0.0305176	0	0.0305176	0
30.9	0.0320435	0.0378418	0.0393677	0.0384521	41.5039	41.1987	40.5884	0.039978	0.0390625	0.0393677	0.0396729	0.0305176	0	-0.0305176	0.0305176	-0.0305176	0	0.0305176	0	0.0305176	0.0305176	0.0305176
31	0.0320435	0.038147	0.0390625	0.0387573	42.1143	40.8936	40.5884	0.039978	0.0390625	0.0387573	0.039978	0	0	-0.0305176	0	-0.0610352	0	0.0305176	0.0305176	0	0.0610352	0
31.1	0.0323486	0.0378418	0.0387573	0.0387573	42.1143	40.8936	40.2832	0.0402832	0.0393677	0.038147	0.0396729	0	-0.0305176	0	0	-0.0305176	0	0	-0.0305176	0	0	-0.0305176
31.2	0.0326538	0.0378418	0.0387573	0.0384521	42.4194	40.8936	39.978	0.0402832	0.0390625	0.0375366	0.0393677	-0.0305176	0	0	0.0305176	0.0305176	0	0	0.0305176	-0.0305176	-0.0305176	0
31.3	0.032959	0.0378418	0.0393677	0.0384521	42.1143	40.5884	39.3677	0.039978	0.0387573	0.0375366	0.0396729	0.0305176	0.0610352	0.0305176	0	0.0305176	-30.5176	0	0	-0.0915527	0	0
31.4	0.032959	0.0375366	0.0396729	0.038147	41.5039	39.978	38.7573	0.039978	0.0384521	0.0384521	0.0396729	-0.0610352	0	0.0305176	0	0	0	-0.0305176	-0.0305176	0	0	0
31.5	0.0326538	0.0369263	0.0393677	0.0378418	40.8936	39.978	39.0625	0.0402832	0.0384521	0.0393677	0.039978	0.0305176	0.0305176	0	0.0305176	-0.0305176	30.5176	0	0.0305176	0	0	0.0610352
31.6	0.0323486	0.0369263	0.0390625	0.0378418	40.8936	40.5884	39.6729	0.0402832	0.0384521	0.0396729	0.039978	0.0305176	-0.0305176	-0.0305176	0.0305176	0	0	0	-0.0305176	0.0305176	0.0305176	-0.0305176
31.7	0.0326538	0.0378418	0.0390625	0.038147	40.5884	41.1987	39.978	0.0402832	0.0384521	0.0393677	0.0396729	-0.0610352	-0.0305176	-0.0305176	0.0305176	0.0305176	0	0	0.0305176	0	-0.0305176	0.0305176
31.8	0.0335693	0.0387573	0.0390625	0.0387573	40.5884	41.5039	40.2832	0.039978	0.0387573	0.0390625	0.0393677	0.0305176	0	-0.0610352	0	0	30.5176	-0.0305176	0.0305176	-0.0305176	-0.0305176	0.0305176
31.9	0.0338745	0.0393677	0.0393677	0.0387573	40.2832	41.8091	40.2832	0.0396729	0.0384521	0.0387573	0.0393677	0	0	-0.0610352	0	-0.0305176	0	0	0	0	0.0610352	0
32	0.0335693	0.0393677	0.0396729	0.0387573	40.2832	41.8091	40.2832	0.0393677	0.038147	0.0390625	0.0396729	0	0	0.0305176	0	-0.0305176	0	-0.0305176	0.0915527	0.0305176	0	0
32.1	0.0332642	0.0387573	0.0396729	0.0384521	40.5884	41.5039	39.978	0.0393677	0.0375366	0.0390625	0.039978	0	0.0610352	0.0305176	0	-0.0305176	-30.5176	0.0305176	-0.0305176	0.0305176	-0.0610352	0.0305176
32.2	0.0326538	0.038147	0.039978	0.038147	40.5884	41.5039	39.978	0.0393677	0.0372314	0.0387573	0.0402832	0	-0.0305176	0.0610352	0	-0.0305176	0	0	0	0	-0.0305176	0.0305176
32.3	0.0323486	0.0378418	0.039978	0.0378418	41.1987	41.5039	40.2832	0.0396729	0.0372314	0.0387573	0.039978	-0.0305176	0	0.0305176	0.0305176	0.0305176	0	-0.0305176	0	0	0	0
32.4	0.0323486	0.0378418	0.0396729	0.0375366	41.5039	41.1987	40.2832	0.039978	0.0372314	0.0390625	0.039978	0	-0.0305176	0	0	0	-30.5176	-0.0305176	-0.0305176	0	0.0610352	0
32.5	0.0326538	0.038147	0.0396729	0.0375366	41.5039	40.8936	40.5884	0.0402832	0.0372314	0.0393677	0.039978	-0.0305176	-0.0305176	0	0	0	-30.5176	-0.0305176	0.0305176	0	0.0305176	0
32.6	0.032959	0.0387573	0.0396729	0.0378418	41.8091	40.5884	40.2832	0.0402832	0.0375366	0.0393677	0.0396729	0.0305176	0.0305176	-0.0305176	0	0	-30.5176	0.0305176	0	0.0610352	0	-0.0305176
32.7	0.0332642	0.0390625	0.0396729	0.038147	41.5039	40.5884	40.5884	0.0402832	0.038147	0.0390625	0.0393677	0.0305176	0	0.0305176	-0.0610352	0	0	0	0	0	-0.0610352	0
32.8	0.0335693	0.0390625	0.039978	0.038147	41.5039	40.5884	40.8936	0.039978	0.038147	0.0387573	0.0396729	-0.0305176	0	-0.0305176	0	0	-30.5176	0	-0.0305176	0.0305176	0.0305176	0
32.9	0.0338745	0.0384521	0.039978	0.0378418	41.5039	40.5884	40.8936	0.039978	0.038147	0.0387573	0.039978	0	0	0.0305176	-0.0305176	0.0610352	0	0	-0.0305176	-0.0305176	-0.0305176	0.0305176
33	0.0338745	0.038147	0.0396729	0.0375366	41.1987	40.5884	40.8936	0.0396729	0.0378418	0.0387573	0.0402832	-0.0305176	-0.0305176	0.0610352	0.0305176	-0.0305176	-30.5176	0.0305176	-0.0305176	0	-0.0305176	0
33.1	0.0338745	0.0378418	0.0393677	0.0375366	41.1987	40.5884	40.8936	0.039978	0.0375366	0.0387573	0.0402832	0	0.0305176	0	0	0.0305176	30.5176	-0.0305176	0	0	-0.0305176	0.0305176
33.2	0.0335693	0.0375366	0.0396729	0.0375366	40.8936	40.8936	40.8936	0.039978	0.0375366	0.0387573	0.0402832	-0.0610352	0.0305176	0.0305176	0	0.0305176	30.5176	0.0305176	-0.0305176	-0.0305176	0	0
33.3	0.0335693	0.0375366	0.039978	0.038147	40.8936	40.8936	40.8936	0.039978	0.0375366	0.0387573	0.0405884	-0.0305176	0	-0.0305176	0	0.0305176	30.5176	0	-0.0305176	0	0.0305176	-0.0305176
33.4	0.0332642	0.0378418	0.0405884	0.038147	41.1987	40.5884	40.5884	0.0402832	0.0378418	0.0387573	0.0405884	-0.0610352	-0.0305176	0	0	0	0	0.0305176	0	-0.0305176	0.0610352	-0.0305176
33.5	0.0332642	0.0378418	0.0408936	0.038147	41.5039	40.5884	40.5884	0.0405884	0.038147	0.0390625	0.0405884	-0.0305176	0	0	-0.0305176	0	30.5176	0	0	-0.0305176	0	0.0305176
33.6	0.0332642	0.0378418	0.0411987	0.0378418	41.5039	40.5884	40.2832	0.0405884	0.0384521	0.0393677	0.0402832	0.0305176	-0.0305176	0.0305176	0	0	0	0.0305176	0	-0.0305176	0	-0.0305176
33.7	0.032959	0.0372314	0.0408936	0.0378418	41.5039	40.2832	40.2832	0.0402832	0.0387573	0.0393677	0.0402832	0	0.0305176	0.0305176	0	0	0	0	-0.0305176	0.0305176	-0.0610352	-0.0305176
33.8	0.032959	0.0369263	0.0405884	0.038147	41.1987	39.978	40.2832	0.039978	0.0387573	0.0387573	0.039978	-0.0610352	0	0.0305176	0.0305176	0.0305176	0	0	-0.0305176	-0.0305176	-0.0305176	-0.0305176
33.9	0.0332642	0.0372314	0.0402832	0.0387573	41.1987	39.978	40.5884	0.039978	0.0384521	0.0387573	0.039978	0	0.0305176	-0.0305176	0	0	0	0.0305176	-0.0305176	0	0	0.0610352
34	0.0332642	0.0375366	0.039978	0.0393677	41.1987	39.978	40.5884	0.039978	0.038147	0.0387573	0.039978	-0.0610352	0	0.0305176	0	0.0610352	30.5176	-0.0305176	-0.0305176	-0.0305176	0.0305176	0
34.1	0.0332642	0.0378418	0.0396729	0.0393677	41.1987	40.5884	40.8936	0.039978	0.0378418	0.0387573	0.0402832	-0.0305176	-0.0305176	0	0	-0.0305176	30.5176	-0.0305176	0	-0.0305176	0	0
34.2	0.0332642	0.038147	0.0396729	0.0393677	40.8936	40.8936	41.5039	0.039978	0.0375366	0.0387573	0.0402832	-0.0610352	-0.0305176	0	0	0	0	0	-0.0305176	0	-0.0610352	0
34.3	0.0332642	0.038147	0.0396729	0.0387573	40.8936	40.8936	41.5039	0.039978	0.0372314	0.0387573	0.039978	-0.0610352	-0.0305176	0.0305176	-0.0610352	0.0305176	61.0352	0.0610352	0	0	0.0305176	-0.0610352
34.4	0.0332642	0.0378418	0.0396729	0.0384521	41.1987	40.8936	41.5039	0.039978	0.0372314	0.0390625	0.039978	0	0	0.0305176	-0.0305176	0	-30.5176	0.0305176	0	-0.0305176	-0.0610352	-0.0305176
34.5	0.0332642	0.0372314	0.0396729	0.038147	41.5039	40.8936	41.5039	0.0402832	0.0372314	0.0393677	0.0396729	0.0305176	0	0.0305176	0	0	-30.5176	-0.0305176	0	-0.0305176	-0.0610352	0.0305176
34.6	0.0332642	0.0369263	0.039978	0.038147	42.1143	40.8936	41.5039	0.0405884	0.0375366	0.039978	0.0393677	-0.0305176	-0.0610352	0.0305176	0	0.0305176	-61.0352	0	-0.0305176	-0.0610352	-0.0305176	0
34.7	0.0332642	0.0369263	0.0396729	0.0384521	42.4194	40.8936	41.5039	0.0408936	0.0375366	0.0402832	0.0393677	0	0	0	0	0.0305176	0	-0.0610352	-0.0305176	-0.0305176	-0.0610352	0
34.8	0.0332642	0.0372314	0.0393677	0.0390625	42.7246	41.1987	41.5039	0.0408936	0.0378418	0.039978	0.0393677	-0.0610352	0.0305176	0	-0.0305176	0	0	-0.0305176	-0.0610352	0.0610352	-0.0305176	0.0305176
34.9	0.0332642	0.0372314	0.0390625	0.0393677	42.1143	41.1987	41.5039	0.0411987	0.038147	0.0393677	0.0396729	-0.0610352	-0.0305176	-0.0610352	-0.0305176	0.0305176	0	0	0.0305176	-0.0305176	0	-0.0305176
35	0.032959	0.0369263	0.0387573	0.0396729	41.8091	41.5039	40.8936	0.0408936	0.038147	0.0390625	0.0396729	-0.0305176	-0.0305176	-0.0305176	-0.0610352	-0.0305176	0	-0.0305176	0.0305176	0	-0.0610352	0.0305176
35.1	0.032959	0.0369263	0.0390625	0.0396729	41.5039	41.8091	40.5884	0.0408936	0.0384521	0.0387573	0.039978	-0.0305176	-0.0610352	-0.0305176	0	-0.0305176	-61.0352	-0.0305176	0.0610352	0.0305176	-0.0305176	-0.0305176
35.2	0.0332642	0.0369263	0.0390625	0.0396729	41.5039	42.1143	39.978	0.0408936	0.0387573	0.0387573	0.0396729	-0.0305176	0	-0.0305176	-0.0610352	0.0305176	-30.5176	-0.0305176	-0.0305176	-0.0305176	-0.0610352	-0.0305176
35.3	0.0338745	0.0372314	0.0396729	0.0396729	41.5039	42.1143	39.978	0.0405884	0.0390625	0.0387573	0.0396729	0	-0.0610352	0.0305176	-0.0305176	0	-122.07	-0.0305176	-0.0305176	-0.0305176	-0.0305176	0
35.4	0.0344849	0.0375366	0.0405884	0.039978	40.8936	42.4194	39.978	0.0405884	0.0390625	0.0387573	0.0396729	0.0610352	0	-0.0305176	-0.0305176	0.0305176	-30.5176	0	0	-0.0305176	0.0305176	0
35.5	0.0344849	0.0375366	0.0408936	0.039978	40.5884	42.1143	40.5884	0.0402832	0.0387573	0.0384521	0.039978	0	0.0305176	0	0.0305176	-0.0305176	61.0352	-0.0305176	-0.0305176	-0.0305176	0	0
35.6	0.0341797	0.0375366	0.0408936	0.0402832	40.5884	41.5039	41.1987	0.039978	0.0378418	0.0384521	0.0402832	-0.0610352	-0.0610352	0	-0.0305176	0.0305176	0	0	-0.0305176	0	-0.0305176	-0.0305176
35.7	0.0341797	0.0375366	0.0402832	0.0402832	40.8936	41.5039	41.8091	0.039978	0.0372314	0.0387573	0.0402832	-0.0305176	0	-0.0305176	0	0	0	-0.0610352	-0.0305176	0.0305176	0	-0.0305176
35.8	0.0341797	0.0372314	0.0396729	0.0402832	41.5039	41.1987	42.1143	0.039978	0.0369263	0.0390625	0.0402832	-0.0610352	-0.0610352	0.0305176	-0.0305176	0	-61.0352	0	0	0.0305176	-0.0610352	-0.0610352
35.9	0.0341797	0.0375366	0.0393677	0.039978	41.8091	41.1987	41.5039	0.0402832	0.0369263	0.0396729	0.039978	-0.0305176	-0.0305176	0	-0.0305176	-0.0305176	30.5176	0	0	0	0	-0.0305176
36	0.0344849	0.0375366	0.0390625	0.0396729	41.5039	40.8936	41.1987	0.039978	0.0372314	0.0402832	0.0396729	-0.0305176	-0.0915527	0.0610352	-0.0305176	-0.0305176	0	-0.0305176	0.0305176	0	-0.0305176	-0.0305176
36.1	0.0344849	0.0372314	0.0384521	0.0390625	41.5039	40.8936	40.5884	0.039978	0.0375366	0.0405884	0.0396729	-0.0305176	-0.0305176	0	0	0.0610352	-61.0352	-0.0305176	0	0	0	0.0305176
36.2	0.0344849	0.0372314	0.038147	0.0390625	41.5039	40.8936	40.2832	0.0396729	0.038147	0.0402832	0.0393677	-0.0610352	0.0610352	0.0305176	-0.0305176	0.0610352	-30.5176	-0.0305176	-0.0305176	0	-0.0610352	0
36.3	0.0344849	0.0372314	0.038147	0.0390625	41.5039	41.1987	40.5884	0.039978	0.038147	0.0393677	0.0393677	0	0	0.0305176	-0.0305176	0.0305176	0	-0.0305176	-0.0305176	-0.0305176	-0.0305176	-0.0610352
36.4	0.0341797	0.0372314	0.038147	0.0393677	41.8091	41.5039	40.5884	0.039978	0.0384521	0.0387573	0.0393677	-0.0305176	0	0.0610352	-0.0305176	0.0305176	0	-0.0305176	-0.0305176	0	-0.0305176	-0.0305176
36.5	0.0341797	0.0372314	0.0378418	0.0390625	41.8091	41.5039	40.8936	0.039978	0.0384521	0.0378418	0.0393677	-0.0915527	-0.0305176	0.0305176	-0.0305176	0.0305176	-61.0352	-0.0610352	-0.0610352	0	-0.0305176	0
36.6	0.0341797	0.0369263	0.038147	0.0393677	42.1143	41.1987	40.5884	0.0402832	0.0384521	0.0378418	0.0393677	-0.0305176	-0.0305176	-0.0305176	-0.0610352	0	0	0	0	-0.0305176	0.0305176	-0.0610352
36.7	0.0344849	0.0366211	0.0384521	0.039978	42.1143	41.1987	40.2832	0.0402832	0.0384521	0.038147	0.0393677	-0.0610352	-0.0610352	-0.0305176	-0.0305176	0	-30.5176	-0.0305176	0	0	0	-0.0915527
36.8	0.03479	0.0366211	0.0387573	0.0402832	42.1143	41.5039	40.2832	0.0405884	0.0384521	0.0384521	0.0393677	-0.0610352	-0.0305176	0	0	-0.0305176	0	0.0305176	0.0610352	0	0	-0.0305176
36.9	0.03479	0.0366211	0.0393677	0.0402832	42.1143	41.5039	40.2832	0.0405884	0.0384521	0.0390625	0.0396729	0	-0.0305176	0.0305176	0	0.0305176	-30.5176	-0.0305176	0	-0.0305176	-0.0305176	-0.0305176
37	0.03479	0.0369263	0.0396729	0.039978	42.1143	41.5039	40.5884	0.0408936	0.0387573	0.0396729	0.0402832	-0.0305176	0	0.0610352	0	0.0305176	-30.5176	-0.0305176	0	-0.0305176	0	0
37.1	0.0344849	0.0372314	0.0402832	0.0393677	41.8091	41.1987	41.1987	0.0415039	0.0390625	0.039978	0.0405884	-0.0305176	0	0	0.0305176	0.0305176	61.0352	0	-0.0305176	0	-0.0305176	-0.0305176
37.2	0.0341797	0.0375366	0.0408936	0.0390625	42.1143	40.8936	41.5039	0.0418091	0.0387573	0.0402832	0.0408936	0	-0.0610352	0	-0.0305176	0.0305176	-30.5176	-0.0305176	-0.0610352	0	-0.0305176	-0.0305176
37.3	0.0338745	0.0378418	0.0411987	0.0384521	42.4194	40.8936	41.5039	0.0421143	0.038147	0.0402832	0.0411987	-0.0305176	0	0	0	0.0305176	0	0	0	-0.0305176	0.0305176	-0.0305176
37.4	0.0335693	0.0378418	0.0411987	0.038147	42.7246	40.8936	41.1987	0.0424194	0.0378418	0.0396729	0.0411987	-0.0610352	0	-0.0305176	-0.0305176	0.0305176	0	-0.0305176	-0.0610352	-0.0305176	0	-0.0305176
37.5	0.0332642	0.0378418	0.0408936	0.038147	43.0298	41.1987	41.1987	0.0421143	0.0375366	0.0393677	0.0411987	-0.0610352	0	-0.0305176	0	0	-30.5176	-0.0610352	0	-0.0305176	-0.0305176	0.0305176
37.6	0.0335693	0.0375366	0.0405884	0.0384521	42.7246	41.1987	40.5884	0.0415039	0.0375366	0.0390625	0.0408936	0.0305176	-0.0305176	0	-0.0610352	0.0305176	-30.5176	0	0.0305176	-0.0610352	0.0305176	-0.0305176
37.7	0.0341797	0.0372314	0.0396729	0.0387573	42.4194	40.8936	39.978	0.0411987	0.0375366	0.0390625	0.0408936	-0.0305176	-0.0305176	-0.0305176	-0.0305176	0.0305176	0	-0.0305176	0	-0.0305176	0	0.0305176
37.8	0.0344849	0.0372314	0.0387573	0.0387573	41.8091	40.5884	39.3677	0.0408936	0.0375366	0.0390625	0.0405884	0	0	0	0	0.0305176	-30.5176	-0.0305176	-0.0305176	-0.0305176	-0.0610352	0
37.9	0.03479	0.0375366	0.0384521	0.0384521	41.1987	40.2832	39.3677	0.0408936	0.0375366	0.0393677	0.0405884	-0.0610352	0.0305176	0.0305176	-0.0305176	0.0305176	30.5176	-0.0610352	0	-0.0305176	-0.0610352	0.0610352
38	0.0344849	0.0378418	0.0384521	0.0378418	41.1987	39.978	39.978	0.0405884	0.0378418	0.0393677	0.0402832	-0.0305176	0.0610352	0.0305176	-0.0305176	0.0305176	30.5176	-0.0305176	0	-0.0305176	-0.0610352	0
38.1	0.0341797	0.038147	0.0387573	0.0372314	40.8936	39.978	40.2832	0.0402832	0.0375366	0.0393677	0.039978	-0.0610352	0.0305176	0	0	0.0305176	-30.5176	-0.0305176	0	-0.0610352	0.0305176	0.0305176
38.2	0.0338745	0.038147	0.0387573	0.0369263	40.5884	39.978	40.2832	0.039978	0.0375366	0.0393677	0.0396729	-0.0305176	0	-0.0305176	-0.0305176	0	30.5176	0	-0.0305176	-0.0610352	0.0610352	-0.0305176
38.3	0.0335693	0.0378418	0.0387573	0.0369263	40.2832	39.978	40.2832	0.039978	0.0375366	0.0393677	0.0396729	-0.0305176	-0.0305176	-0.0305176	-0.0305176	0	0	-0.0305176	0	-0.0305176	0	-0.0305176
38.4	0.0332642	0.0378418	0.0387573	0.0369263	40.2832	40.2832	40.2832	0.0402832	0.0375366	0.0390625	0.0396729	-0.0305176	0	0	-0.0305176	0	-30.5176	-0.0305176	0.0610352	0	0	0
38.5	0.0332642	0.0378418	0.0387573	0.0369263	40.2832	40.2832	40.2832	0.0405884	0.0375366	0.0387573	0.0393677	0.0305176	0	0.0915527	0	0	0	-0.0305176	0.0305176	0.0305176	0	-0.0610352
38.6	0.0332642	0.0378418	0.0387573	0.0372314	40.2832	40.2832	40.2832	0.0405884	0.0375366	0.0387573	0.0396729	0	0.0305176	0.0305176	0.0305176	0.0610352	30.5176	0.0305176	0	-0.0305176	-0.0610352	0.0305176
38.7	0.0335693	0.0378418	0.0384521	0.0369263	39.978	40.2832	40.5884	0.0408936	0.0375366	0.0387573	0.039978	-0.0305176	0	0.0305176	0.0305176	0.0305176	0	-0.0610352	0.0305176	-0.0305176	-0.0305176	-0.0305176
38.8	0.0335693	0.0375366	0.0384521	0.0366211	39.6729	40.5884	40.8936	0.0405884	0.0378418	0.0387573	0.0402832	0	0	0	0	0	0	-0.0915527	0	0	0.0305176	0.0305176
38.9	0.0335693	0.0369263	0.0387573	0.0369263	39.3677	40.8936	41.5039	0.0405884	0.038147	0.0387573	0.039978	0	0	-0.0305176	0	0	-30.5176	-0.0305176	0.0305176	0.0305176	0	0
39	0.0335693	0.0369263	0.0393677	0.0372314	39.6729	41.1987	41.8091	0.0408936	0.0384521	0.0387573	0.0396729	-0.0305176	0	-0.0305176	0	0	0	-0.0305176	0	0.0305176	0	-0.0305176
39.1	0.0332642	0.0369263	0.0396729	0.0378418	40.5884	41.1987	42.1143	0.0411987	0.0387573	0.0384521	0.0393677	-0.0305176	-0.0610352	0	0	0	0	-0.0305176	0	0.0305176	0	0.0305176
39.2	0.0332642	0.0372314	0.039978	0.0384521	40.8936	41.1987	41.5039	0.0415039	0.0387573	0.0387573	0.039978	0	0	0	0	0	-30.5176	-0.0305176	0	0	-0.0305176	0
39.3	0.0332642	0.0369263	0.039978	0.0387573	40.8936	40.8936	40.8936	0.0415039	0.0387573	0.0396729	0.0405884	-0.0305176	0	0	-0.0305176	0.0305176	-30.5176	-0.0305176	0	0	0	0
39.4	0.0335693	0.0369263	0.039978	0.0393677	41.1987	41.1987	40.5884	0.0418091	0.0387573	0.039978	0.0405884	-0.0305176	0	0.0305176	-0.0305176	0	-30.5176	0.0610352	0.0305176	-0.0305176	-0.0305176	0.0305176
39.5	0.0338745	0.0369263	0.039978	0.0396729	41.8091	41.8091	40.8936	0.0418091	0.0384521	0.0396729	0.0402832	-0.0610352	0	0	0.0305176	0	-30.5176	-0.0305176	0	0	0	0.0305176
39.6	0.0341797	0.0372314	0.0402832	0.039978	42.1143	42.1143	40.5884	0.0415039	0.0378418	0.0390625	0.0402832	0.0305176	0.0305176	0.0305176	0.0305176	-0.0305176	61.0352	0.0610352	-0.0305176	-0.0305176	0	-0.0610352
39.7	0.03479	0.0375366	0.0402832	0.0396729	41.8091	41.8091	39.978	0.0408936	0.0375366	0.0387573	0.039978	-0.0305176	0	0	0	-0.0305176	-30.5176	-0.0305176	0	-0.0305176	0.0305176	0.0305176
39.8	0.0350952	0.0375366	0.039978	0.0390625	41.1987	41.8091	39.6729	0.0405884	0.0378418	0.0387573	0.039978	0.0305176	0	0	-0.0305176	0.0305176	0	0.0610352	0.0305176	0	0.0610352	-0.0305176
39.9	0.03479	0.0372314	0.0396729	0.0387573	40.8936	41.8091	39.3677	0.0402832	0.038147	0.0384521	0.0402832	0	0	-0.0610352	-0.0305176	0	0	0	0	0	0.0305176	-0.0305176
40	0.0344849	0.0369263	0.0390625	0.0387573	40.5884	41.8091	39.6729	0.0402832	0.0384521	0.0378418	0.039978	0	-0.0305176	0	-0.0305176	0	-30.5176	0.0305176	0	0.0305176	0	0
40.1	0.0341797	0.0369263	0.0390625	0.0390625	40.5884	41.8091	39.6729	0.039978	0.0387573	0.0369263	0.0396729	-0.0305176	0.0305176	0	0.0305176	-0.0915527	-30.5176	0.0610352	-0.0305176	0.0305176	0	0
40.2	0.0344849	0.0369263	0.0387573	0.0396729	40.5884	41.8091	39.6729	0.039978	0.0387573	0.0366211	0.0390625	-0.0305176	0	0.0305176	0	0	-61.0352	0.0305176	0	0	0	0
40.3	0.03479	0.0366211	0.0387573	0.039978	41.1987	41.8091	39.6729	0.0393677	0.0387573	0.0366211	0.0390625	-0.0610352	0	0.0305176	0	0	-61.0352	0	0	-0.0305176	-0.0305176	0.0610352
40.4	0.03479	0.0369263	0.0387573	0.0396729	41.5039	41.5039	39.3677	0.0393677	0.0384521	0.0369263	0.0390625	0	0.0305176	0.0305176	0.0915527	0	0	-0.0305176	-0.0305176	0.0305176	0	-0.0610352
40.5	0.03479	0.0375366	0.0387573	0.0396729	42.1143	41.1987	39.3677	0.0393677	0.038147	0.0372314	0.0390625	-0.0305176	0.0305176	-0.0305176	0.0305176	0.0305176	0	-0.0305176	-0.0305176	-0.0305176	0.0610352	0.0305176
40.6	0.03479	0.038147	0.0387573	0.0393677	42.1143	40.8936	38.7573	0.0393677	0.0378418	0.0375366	0.0393677	-0.0305176	0.0305176	0	-0.0305176	0.0305176	0	0	-0.0305176	0.0305176	0	-0.0305176
40.7	0.0344849	0.0384521	0.0390625	0.0393677	41.8091	40.5884	38.7573	0.0396729	0.0375366	0.0375366	0.0393677	-0.0305176	0	0.0305176	-0.0305176	0	0	0.0305176	0.0610352	0	0	0
40.8	0.0341797	0.038147	0.0393677	0.0390625	41.5039	40.5884	38.7573	0.0396729	0.0369263	0.0375366	0.0393677	0.0305176	0	0.0610352	-0.0305176	-0.0305176	-30.5176	0.0305176	0.0305176	0.0305176	0	0.0305176
40.9	0.0341797	0.0378418	0.0396729	0.0387573	41.1987	40.8936	39.0625	0.0396729	0.0369263	0.0378418	0.0393677	0	-0.0610352	-0.0305176	0	-0.0610352	-30.5176	0	0	0	0	0
41	0.0341797	0.0375366	0.0396729	0.0384521	41.1987	41.5039	39.6729	0.039978	0.0369263	0.0384521	0.0393677	-0.0305176	-0.0305176	0.0305176	0	0	-61.0352	0.0305176	-0.0305176	0.0305176	-0.0305176	0.0915527
41.1	0.0341797	0.0375366	0.0396729	0.0384521	41.5039	42.1143	40.2832	0.0402832	0.0372314	0.0390625	0.0396729	-0.0305176	0.0610352	-0.0305176	-0.0305176	0.0305176	0	0	0	-0.0610352	0	0
41.2	0.0341797	0.0375366	0.0393677	0.0387573	41.5039	43.0298	40.5884	0.0402832	0.0372314	0.0390625	0.039978	0.0305176	0	0	0.0305176	0.0305176	0	-0.0305176	-0.0305176	-0.0305176	-0.0305176	0.0610352
41.3	0.0341797	0.0375366	0.0393677	0.0393677	41.5039	43.335	40.5884	0.0405884	0.0372314	0.0390625	0.039978	0.0610352	0	0	0.0305176	0.0305176	0	0	-0.0305176	0	0.0305176	0
41.4	0.0344849	0.0378418	0.0396729	0.0396729	41.1987	43.335	39.978	0.0408936	0.0375366	0.0387573	0.0405884	0	0	-0.0610352	-0.0305176	0.0305176	30.5176	0	-0.0915527	0	0.0610352	0
41.5	0.0344849	0.0378418	0.0396729	0.0396729	41.1987	43.0298	39.6729	0.0408936	0.0375366	0.0390625	0.0408936	-0.0305176	-0.0305176	-0.0305176	-0.0305176	0	30.5176	0.0305176	-0.0305176	0.0610352	0.0305176	0
41.6	0.03479	0.0375366	0.039978	0.0390625	41.1987	42.7246	39.6729	0.0408936	0.0378418	0.0390625	0.0411987	0	-0.0305176	-0.0305176	-0.0305176	-0.0305176	0	0.0610352	0	-0.0305176	0	0.0305176
41.7	0.03479	0.0372314	0.0402832	0.0384521	41.1987	42.4194	39.6729	0.0405884	0.0378418	0.0390625	0.0408936	0	-0.0305176	0	0	0.0305176	0	0.0305176	0	0.0610352	0	0.0305176
41.8	0.0344849	0.0369263	0.0402832	0.0378418	41.1987	41.8091	39.6729	0.0405884	0.038147	0.0387573	0.0408936	0	0	0	0.0610352	0	-30.5176	0	0	-0.0305176	0.0305176	0.0305176
41.9	0.0341797	0.0372314	0.0405884	0.0375366	40.8936	41.5039	39.6729	0.0402832	0.0378418	0.0384521	0.0405884	-0.0305176	0.0305176	0	0.0305176	-0.0305176	-30.5176	-0.0305176	0	0	0	0
42	0.0341797	0.0375366	0.0405884	0.0375366	40.5884	41.1987	39.3677	0.039978	0.0378418	0.038147	0.0402832	0.0305176	0	0	-0.0305176	0	0	0.0305176	0	-0.0305176	0.0305176	0.0305176
42.1	0.0338745	0.0375366	0.0405884	0.0375366	40.2832	41.5039	39.3677	0.039978	0.0378418	0.0378418	0.0402832	0.0305176	0.0305176	-0.0305176	0	0	0	0	-0.0610352	0.0305176	-0.0305176	0
42.2	0.0335693	0.0375366	0.0405884	0.0378418	39.978	41.8091	39.6729	0.0396729	0.038147	0.0378418	0.0405884	0	0	0	-0.0305176	0	-30.5176	0	0.0305176	0	0.0305176	-0.0305176
42.3	0.0332642	0.0372314	0.0402832	0.038147	39.978	42.1143	39.978	0.039978	0.038147	0.0375366	0.0408936	-0.0305176	-0.0305176	0	0	-0.0305176	91.5527	0.0305176	-0.0305176	0	0.0915527	-0.0610352
42.4	0.0335693	0.0366211	0.039978	0.0384521	40.2832	42.1143	39.978	0.039978	0.0384521	0.0378418	0.0408936	-0.0305176	0	-0.0305176	-0.0305176	-0.0610352	0	0	0	0.0305176	0.0305176	0
42.5	0.0335693	0.0366211	0.039978	0.0384521	40.5884	42.1143	39.6729	0.039978	0.0384521	0.038147	0.0411987	0	0	-0.0305176	0.0305176	-0.0305176	30.5176	0	0.0305176	0	0.0305176	0
42.6	0.0335693	0.0369263	0.0402832	0.0387573	40.8936	42.1143	39.3677	0.0396729	0.0384521	0.0387573	0.0411987	0.0610352	0.0610352	0	0.0610352	-0.0305176	-30.5176	-0.0305176	0.0305176	0	-0.0305176	0
42.7	0.0335693	0.0372314	0.0402832	0.0390625	40.5884	42.7246	39.0625	0.0396729	0.038147	0.0387573	0.0411987	0	0	0	0.0305176	0.0305176	0	0	0	0	0	0
42.8	0.0335693	0.0375366	0.039978	0.0393677	40.2832	43.0298	38.7573	0.039978	0.038147	0.0387573	0.0405884	0.0305176	0.0305176	-0.0305176	0.0305176	-0.0305176	-30.5176	0.0305176	-0.0305176	0.0305176	-0.0305176	0.0305176
42.9	0.0335693	0.0372314	0.039978	0.0396729	40.2832	43.335	38.7573	0.0405884	0.038147	0.0384521	0.0402832	0.0305176	0	-0.0610352	-0.0305176	0	0	0.0305176	0.0610352	0.0305176	0	0
43	0.0335693	0.0372314	0.039978	0.0393677	40.2832	43.0298	39.0625	0.0408936	0.0378418	0.038147	0.0402832	-0.0305176	0	-0.0610352	0	-0.0610352	0	0.0610352	-0.0305176	0.0305176	-0.0305176	0
43.1	0.0338745	0.0369263	0.0402832	0.0387573	40.5884	42.4194	39.0625	0.0411987	0.0375366	0.0378418	0.0402832	-0.0610352	-0.0305176	-0.0305176	-0.0610352	0	0	0.0610352	0	0.0305176	-0.0305176	0
43.2	0.0338745	0.0366211	0.0405884	0.038147	40.5884	42.1143	38.7573	0.0411987	0.0372314	0.038147	0.0405884	0.0610352	-0.0305176	-0.0305176	0	-0.0305176	-30.5176	0.0610352	-0.0305176	0.0305176	-0.0305176	-0.0305176
43.3	0.0341797	0.0366211	0.0408936	0.0378418	40.8936	41.8091	39.0625	0.0411987	0.0369263	0.0384521	0.0405884	0	-0.0305176	-0.0305176	0	0	-30.5176	0.0305176	0.0305176	0	0	0.0305176
43.4	0.0341797	0.0366211	0.0411987	0.0372314	40.8936	41.5039	39.0625	0.0411987	0.0372314	0.0384521	0.0408936	0.0305176	0	-0.0305176	0.0305176	-0.0305176	-30.5176	0	0.0915527	0.0305176	0.0305176	0
43.5	0.0344849	0.0366211	0.0408936	0.0375366	41.1987	41.1987	39.3677	0.0405884	0.0375366	0.0384521	0.0408936	0	0	-0.0610352	0.0610352	-0.0305176	-30.5176	0	-0.0305176	0	0	0
43.6	0.0344849	0.0369263	0.0405884	0.038147	41.1987	41.1987	39.978	0.0405884	0.038147	0.038147	0.0408936	0.0305176	0	0.0305176	0	-0.0610352	0	-0.0305176	0	0	0.0610352	0
43.7	0.0341797	0.0369263	0.0402832	0.0384521	41.5039	41.1987	40.5884	0.0402832	0.0384521	0.038147	0.0408936	0	0.0305176	-0.0305176	0	-0.0305176	0	0	-0.0305176	0.0610352	0.0610352	0.0305176
43.8	0.0338745	0.0369263	0.039978	0.0384521	41.5039	41.1987	40.5884	0.0402832	0.0390625	0.0378418	0.0408936	0	0	0	-0.0305176	0.0305176	-30.5176	0.0305176	-0.0305176	0.0305176	0.0305176	-0.0305176
43.9	0.0338745	0.0369263	0.0396729	0.0387573	41.1987	40.8936	40.2832	0.0396729	0.0390625	0.0375366	0.0405884	-0.0305176	-0.0305176	-0.0610352	0	0	0	0.0305176	0	0	0.0305176	0.0305176
44	0.0338745	0.0369263	0.0396729	0.0387573	40.8936	40.5884	39.6729	0.0393677	0.0387573	0.0375366	0.039978	-0.0305176	-0.0305176	-0.0305176	-0.0305176	-0.0610352	30.5176	0.0305176	-0.0305176	0.0305176	0.0305176	0.0305176
44.1	0.0338745	0.0369263	0.0396729	0.0387573	40.8936	40.5884	39.0625	0.0387573	0.0384521	0.0378418	0.0396729	0.0305176	0	0	0.0305176	-0.0305176	30.5176	0.0610352	0	0.0610352	0.0610352	0
44.2	0.0335693	0.0366211	0.0393677	0.0384521	40.5884	40.5884	38.7573	0.0387573	0.038147	0.038147	0.0393677	0.0305176	0.0305176	0	0.0915527	-0.0610352	61.0352	0.0305176	0.0305176	0	0.0305176	0
44.3	0.0332642	0.0366211	0.0393677	0.0378418	40.5884	40.5884	38.7573	0.0387573	0.0378418	0.0387573	0.0393677	0.0305176	0.0305176	-0.0305176	0	-0.0305176	0	0.0305176	-0.0305176	0.0305176	0	0
44.4	0.0332642	0.0369263	0.0396729	0.0378418	40.5884	40.8936	38.7573	0.0393677	0.0378418	0.0393677	0.0393677	0.0305176	0	0	0	-0.0305176	30.5176	0	0.0305176	0	0.0610352	0.0305176
44.5	0.0332642	0.0369263	0.039978	0.0378418	40.8936	41.1987	38.4521	0.0396729	0.0375366	0.0393677	0.0393677	0	0	0	0.0305176	0	30.5176	0.0305176	0.0305176	0	0.0305176	-0.0305176
44.6	0.032959	0.0369263	0.039978	0.0378418	41.5039	41.8091	38.7573	0.0402832	0.0372314	0.0393677	0.0390625	-0.0305176	0.0305176	-0.0305176	0	0	30.5176	0	0.0305176	0	0.0305176	-0.0305176
44.7	0.032959	0.0369263	0.039978	0.0378418	41.5039	42.1143	39.0625	0.0408936	0.0372314	0.0390625	0.0390625	0.0305176	0	0	0	0	30.5176	0.0305176	0	0	0.0305176	-0.0305176
44.8	0.0326538	0.0363159	0.0396729	0.038147	41.1987	42.1143	39.6729	0.0411987	0.0372314	0.0390625	0.0390625	-0.0305176	0	0.0305176	0.0305176	-0.0305176	0	0.0610352	0	0.0305176	0.0305176	0
44.9	0.0323486	0.0357056	0.0396729	0.038147	40.5884	41.5039	40.2832	0.0411987	0.0375366	0.0387573	0.0387573	0.0305176	0	-0.0305176	0	0	-30.5176	0.0305176	0	0.0305176	0.0610352	-0.0305176
45	0.0326538	0.0357056	0.0393677	0.0378418	39.978	40.8936	40.5884	0.0408936	0.0378418	0.0387573	0.0384521	0.0610352	0	0.0305176	0.0610352	-0.0610352	-61.0352	0.0305176	0	0.0305176	0.0305176	0.0305176
45.1	0.0332642	0.0357056	0.0390625	0.0375366	39.978	40.5884	40.2832	0.0405884	0.038147	0.0387573	0.0384521	0	0	-0.0305176	0.0915527	-0.0305176	-30.5176	0	0.0305176	0.0305176	-0.0305176	0
45.2	0.0338745	0.0363159	0.0390625	0.0375366	40.2832	40.2832	40.2832	0.0402832	0.038147	0.0387573	0.0384521	0.0305176	0.0305176	0	0.0305176	-0.0610352	0	0	0	0	0.0305176	0.0305176
45.3	0.0341797	0.0369263	0.0396729	0.038147	40.8936	40.2832	39.978	0.0402832	0.0378418	0.0390625	0.0387573	-0.0305176	0.0305176	0.0305176	0.0610352	-0.0305176	30.5176	0	0.0305176	0	0.0305176	0.0305176
45.4	0.0338745	0.0375366	0.039978	0.0384521	41.1987	39.978	39.3677	0.0402832	0.0378418	0.0390625	0.0390625	0.0305176	-0.0305176	0.0305176	0.0305176	0.0305176	30.5176	0.0305176	0	0	0.0305176	0
45.5	0.0338745	0.0378418	0.0402832	0.0387573	41.1987	39.6729	39.0625	0.0405884	0.0378418	0.0387573	0.0396729	0.0305176	-0.0305176	-0.0305176	0.0305176	0	0	0	-0.0305176	0.0610352	0.0305176	0.0305176
45.6	0.0335693	0.038147	0.0402832	0.0393677	40.8936	39.3677	38.7573	0.0405884	0.0378418	0.038147	0.039978	0.0305176	-0.0305176	-0.0305176	0	-0.0305176	30.5176	0	0	0.0305176	0.0305176	0
45.7	0.0335693	0.0378418	0.039978	0.0396729	40.5884	39.3677	38.7573	0.0402832	0.0378418	0.0378418	0.039978	-0.0610352	-0.0305176	-0.0305176	0.0305176	0	0	0.0610352	0.0305176	0.0305176	0.0305176	0
45.8	0.0335693	0.0375366	0.0396729	0.0393677	40.2832	39.6729	38.4521	0.039978	0.0372314	0.0375366	0.039978	0.0305176	0.0305176	0	0.12207	-0.0305176	0	0.0305176	0	0.0305176	0	0
45.9	0.0335693	0.0375366	0.0393677	0.0393677	40.2832	40.2832	38.4521	0.0396729	0.0372314	0.0375366	0.0396729	0	0.0305176	0	0.0610352	-0.0610352	30.5176	0.0305176	0	0.0305176	0.0305176	0
46	0.0335693	0.0375366	0.0396729	0.0390625	40.2832	41.1987	38.4521	0.0396729	0.0375366	0.0378418	0.0396729	0	-0.0305176	-0.0305176	0.0305176	0	-30.5176	0.0305176	-0.0305176	0.0305176	0.0610352	0
46.1	0.0335693	0.0378418	0.0396729	0.0393677	40.2832	42.1143	38.7573	0.039978	0.0378418	0.038147	0.0396729	0.0610352	0	-0.0305176	0.0305176	-0.0305176	0	0.0610352	0.0305176	0	0.0305176	0.0305176
46.2	0.0341797	0.0378418	0.039978	0.0393677	40.2832	42.4194	39.0625	0.039978	0.038147	0.0384521	0.0396729	0.0305176	0	-0.0305176	0	-0.0305176	0	-0.0305176	0	0	0.0305176	0
46.3	0.0341797	0.0375366	0.039978	0.0390625	40.5884	42.7246	39.3677	0.0402832	0.038147	0.0387573	0.039978	0.0305176	-0.0305176	0	-0.0305176	-0.0610352	0	-0.0305176	0	0.0610352	0	0
46.4	0.0341797	0.0375366	0.039978	0.0387573	40.8936	42.4194	39.3677	0.0402832	0.0384521	0.0384521	0.039978	0.0305176	0.0305176	0	0	-0.0305176	30.5176	0.0305176	0	0.0305176	-0.0305176	-0.0610352
46.5	0.0338745	0.0372314	0.0396729	0.038147	41.1987	42.4194	39.3677	0.0402832	0.038147	0.0378418	0.0396729	-0.0305176	0	0	0.0305176	0.0305176	-30.5176	0.0915527	-0.0305176	0	0.0610352	-0.0305176
46.6	0.0338745	0.0372314	0.0396729	0.038147	41.5039	42.1143	38.7573	0.0402832	0.0378418	0.0375366	0.0393677	0	-0.0305176	0	0.0305176	-0.0915527	-30.5176	0	-0.0610352	0.0610352	-0.0305176	0
46.7	0.0341797	0.0372314	0.0393677	0.0384521	41.5039	41.8091	37.8418	0.0402832	0.0372314	0.0378418	0.0390625	0.0305176	0.0305176	0	0.0305176	0	0	0	0	0.0305176	0	0.0305176
46.8	0.0341797	0.0372314	0.0393677	0.0387573	41.1987	41.8091	36.9263	0.039978	0.0369263	0.0384521	0.0387573	0	0	0	0.0305176	0	-30.5176	0.0305176	0.0305176	0	0	0.0610352
46.9	0.0341797	0.0375366	0.0396729	0.0387573	40.8936	41.5039	36.6211	0.039978	0.0369263	0.0387573	0.0390625	0.0305176	0	0.0305176	-0.0305176	0	-30.5176	0	0.0305176	0	0	0.0305176
47	0.0338745	0.0375366	0.039978	0.0390625	40.2832	41.8091	36.9263	0.0402832	0.0366211	0.0390625	0.0390625	-0.0305176	0	0	0	-0.0305176	61.0352	-0.0305176	0	0.0305176	-0.0305176	-0.0305176
47.1	0.0335693	0.0378418	0.039978	0.0393677	39.978	41.5039	37.2314	0.0405884	0.0366211	0.0393677	0.0393677	0	0.0305176	-0.0305176	0	0	-30.5176	0	0	0.0305176	0	-0.0305176
47.2	0.0338745	0.0378418	0.039978	0.0390625	39.6729	41.5039	37.5366	0.0408936	0.0369263	0.0390625	0.0393677	0	0	0	0	-0.0305176	-61.0352	0.0305176	0	0.0305176	0	0.0305176
47.3	0.0341797	0.0378418	0.0396729	0.0390625	39.0625	41.1987	37.8418	0.0405884	0.0375366	0.0387573	0.0393677	0.0305176	-0.0610352	-0.0305176	-0.0305176	-0.0305176	-30.5176	0	-0.0610352	0	0	-0.0610352
47.4	0.0341797	0.0375366	0.0396729	0.0390625	39.0625	41.1987	38.147	0.0402832	0.038147	0.0384521	0.0396729	0	-0.0305176	0	0	-0.0610352	-30.5176	0	-0.0305176	0	0	0.0305176
47.5	0.0344849	0.0378418	0.0396729	0.0393677	39.6729	41.1987	38.147	0.039978	0.0387573	0.038147	0.039978	0.0305176	0	-0.0305176	0.0305176	0	-30.5176	-0.0305176	0	0.0305176	0.0305176	0
47.6	0.0344849	0.038147	0.0402832	0.0396729	40.2832	40.8936	38.147	0.039978	0.0390625	0.0378418	0.0402832	0	0	0.0305176	0	0.0610352	-61.0352	-0.0305176	0	0	0	0
47.7	0.0344849	0.038147	0.0405884	0.0393677	40.8936	40.5884	38.4521	0.039978	0.0393677	0.0378418	0.039978	0	0.0305176	0.0305176	0	0.0305176	0	0.0610352	0	0.0305176	0	0.0305176
47.8	0.0344849	0.038147	0.0405884	0.0387573	41.5039	40.5884	38.4521	0.039978	0.0390625	0.0378418	0.0396729	0.0610352	0	0	0	0	0	0.0305176	0	0	-0.0610352	-0.0305176
47.9	0.0341797	0.038147	0.0405884	0.0384521	41.8091	41.1987	37.8418	0.0396729	0.038147	0.0375366	0.0396729	0	0	-0.0305176	-0.0610352	-0.0305176	-30.5176	-0.0305176	0	0	-0.0305176	0
48	0.0338745	0.038147	0.0402832	0.038147	41.1987	40.8936	37.2314	0.0390625	0.0378418	0.0372314	0.0402832	-0.0305176	-0.0305176	0	-0.0305176	-0.0305176	61.0352	0.0610352	-0.0305176	0.0305176	0	0.0305176
48.1	0.0335693	0.038147	0.0396729	0.0378418	40.2832	40.8936	36.9263	0.0390625	0.038147	0.0375366	0.0405884	-0.0305176	-0.0305176	0	0	-0.0305176	-30.5176	0.0610352	0	0	-0.0305176	0
48.2	0.0332642	0.038147	0.0393677	0.038147	39.978	41.1987	37.5366	0.039978	0.0384521	0.0378418	0.0405884	0	0	-0.0610352	0	-0.0305176	0	0.0305176	-0.0610352	0.0610352	0.0305176	0
48.3	0.032959	0.0378418	0.0393677	0.0390625	40.2832	41.8091	38.4521	0.0405884	0.038147	0.0384521	0.039978	0	-0.0305176	0.0305176	0.0305176	-0.0305176	0	0	0	0	0.0305176	0.0305176
48.4	0.0332642	0.038147	0.039978	0.039978	40.5884	42.1143	38.7573	0.0408936	0.0378418	0.0387573	0.0393677	0.0305176	0.0305176	0	0.0305176	0	0	-0.0610352	0	-0.0305176	0.0305176	-0.0305176
48.5	0.0341797	0.0384521	0.0402832	0.0402832	40.5884	42.4194	38.7573	0.0408936	0.0375366	0.0384521	0.0390625	0	0	0.0305176	0.0610352	0.0305176	30.5176	-0.0305176	-0.0305176	0.0305176	-0.0305176	0.0305176
48.6	0.03479	0.0384521	0.039978	0.0402832	40.5884	42.4194	38.4521	0.0405884	0.0375366	0.038147	0.0390625	0	0	0.0305176	-0.0305176	0.0305176	30.5176	0.0610352	0.0305176	0	-0.0305176	0.0305176
48.7	0.0350952	0.0384521	0.0396729	0.039978	40.5884	42.1143	37.8418	0.0408936	0.0375366	0.038147	0.0396729	-0.0610352	0	0.0305176	-0.0305176	0	0	0	0	0.0610352	-0.0305176	-0.0305176
48.8	0.0354004	0.0378418	0.0390625	0.0396729	40.5884	41.8091	37.8418	0.0408936	0.0375366	0.038147	0.039978	-0.0610352	0	0	-0.0610352	0	30.5176	0.0305176	-0.0305176	0.0305176	-0.0305176	0.0610352
48.9	0.0354004	0.0372314	0.0393677	0.0393677	40.5884	41.5039	38.147	0.0411987	0.0375366	0.0384521	0.0402832	0	0.0305176	0	0	-0.0305176	-30.5176	0	0.0305176	-0.0305176	-0.0305176	0
49	0.0354004	0.0372314	0.0396729	0.0390625	40.5884	41.1987	38.7573	0.0408936	0.0375366	0.0390625	0.0402832	0	-0.0305176	0.0305176	0.0305176	0	-61.0352	0	-0.0305176	0.0305176	0.0305176	0
49.1	0.0354004	0.0375366	0.0396729	0.0390625	40.8936	40.8936	39.3677	0.0405884	0.0372314	0.0396729	0.0402832	0	0.0305176	-0.0305176	0.0305176	0	0	0	0	0.0305176	0.0305176	0.0305176
49.2	0.03479	0.038147	0.0396729	0.0390625	41.1987	40.5884	39.6729	0.0405884	0.0366211	0.039978	0.039978	0.0305176	0.0610352	0.0305176	0	-0.0305176	0	-0.0610352	0	0	0.0305176	-0.0305176
49.3	0.03479	0.0384521	0.0393677	0.0390625	41.8091	40.5884	39.6729	0.0408936	0.0363159	0.039978	0.0396729	0	0.0610352	0.0610352	-0.0610352	0.0305176	61.0352	-0.0305176	0.0305176	-0.0305176	-0.0305176	0
49.4	0.0350952	0.038147	0.0393677	0.0390625	42.1143	40.2832	39.6729	0.0408936	0.0357056	0.039978	0.0396729	0	0	0	-0.0305176	0.0610352	-30.5176	-0.0305176	-0.0305176	0.0305176	0	0.0305176
49.5	0.03479	0.038147	0.0393677	0.0393677	42.1143	39.978	39.3677	0.0411987	0.0357056	0.039978	0.0396729	0	-0.0305176	-0.0305176	-0.0610352	0	30.5176	0.0305176	-0.0305176	0.0305176	-0.0305176	-0.0305176
49.6	0.03479	0.038147	0.0393677	0.0393677	41.5039	39.3677	39.0625	0.0411987	0.0363159	0.039978	0.0396729	-0.0610352	-0.0305176	-0.0305176	0	0.0305176	-30.5176	0	-0.0305176	0	-0.0305176	-0.0305176
49.7	0.0344849	0.038147	0.0396729	0.0396729	41.1987	39.6729	39.0625	0.0411987	0.0369263	0.039978	0.039978	0	0.0305176	0	0	-0.0305176	0	0.0305176	-0.0305176	0	-0.0305176	0.0610352
49.8	0.0338745	0.0384521	0.039978	0.039978	41.1987	40.2832	39.0625	0.0411987	0.0375366	0.0396729	0.039978	0	-0.0305176	-0.0305176	-0.0305176	0	-30.5176	0.0305176	0.0305176	-0.0610352	-0.0305176	0
49.9	0.0335693	0.0390625	0.039978	0.0402832	41.1987	40.8936	39.3677	0.0408936	0.0378418	0.0396729	0.0396729	0.0610352	0.0305176	0	0.0305176	-0.0305176	0	-0.0305176	0	-0.0305176	0	-0.0305176
50	0.0338745	0.0393677	0.039978	0.0402832	41.5039	41.5039	39.0625	0.0405884	0.0378418	0.0393677	0.0396729	-0.0305176	0	0	0.0305176	0	0	-0.0305176	0.0305176	0	-0.0305176	-0.0305176
50.1	0.0338745	0.0390625	0.039978	0.0402832	41.8091	41.5039	38.7573	0.039978	0.0378418	0.0390625	0.0396729	0.0305176	0.0305176	0.0305176	0	0	30.5176	-0.0305176	0.0305176	-0.0305176	-0.0305176	0.0610352
50.2	0.0341797	0.0390625	0.039978	0.039978	41.8091	41.1987	38.7573	0.039978	0.038147	0.0387573	0.039978	0	0	0	-0.0610352	0	0	0.0610352	0.0305176	0.0305176	-0.0305176	0
50.3	0.0344849	0.0384521	0.039978	0.039978	41.8091	40.8936	38.7573	0.039978	0.0384521	0.0387573	0.039978	0	0	0.0305176	-0.0305176	0.0305176	0	0	-0.0305176	0.0305176	-0.0305176	0
50.4	0.0341797	0.0384521	0.0396729	0.0396729	41.5039	40.5884	39.0625	0.0402832	0.0387573	0.0387573	0.039978	0	-0.0305176	0	-0.0305176	0.0305176	0	0.0305176	0	0	-0.0610352	-0.0305176
50.5	0.0341797	0.0384521	0.0396729	0.0390625	41.5039	40.5884	39.0625	0.0405884	0.0387573	0.0390625	0.0396729	0.0305176	0	0	-0.0305176	0.0915527	0	0.0305176	0	0	0	-0.0305176
50.6	0.0341797	0.0387573	0.0396729	0.0387573	41.5039	40.5884	38.4521	0.0405884	0.0387573	0.0390625	0.0396729	0	-0.0305176	-0.0305176	0	0	-61.0352	0	0	-0.0305176	0	-0.0305176
50.7	0.0338745	0.0390625	0.0396729	0.0384521	41.1987	40.2832	38.4521	0.0408936	0.0387573	0.0390625	0.0396729	0	0.0305176	-0.0305176	0	0	0	-0.0305176	-0.0305176	-0.0305176	0	0
50.8	0.0338745	0.0393677	0.039978	0.0384521	41.1987	40.2832	38.4521	0.0408936	0.0387573	0.0390625	0.039978	0	0	0	-0.0305176	-0.0305176	-30.5176	-0.0305176	0.0305176	-0.0305176	0	0
50.9	0.0338745	0.0390625	0.0402832	0.0384521	40.8936	40.2832	38.7573	0.0408936	0.0384521	0.0390625	0.039978	-0.0305176	0	0.0610352	0	0	30.5176	-0.0305176	0.0610352	-0.0610352	-0.0610352	0
51	0.0338745	0.0387573	0.0402832	0.0387573	40.8936	39.978	39.0625	0.0405884	0.0378418	0.0390625	0.039978	-0.0305176	-0.0305176	0	-0.0610352	0	30.5176	0.0305176	0.0305176	0.0305176	0	0
51.1	0.0338745	0.0384521	0.0402832	0.0393677	40.5884	39.978	38.7573	0.0408936	0.0372314	0.0387573	0.039978	0	0	-0.0305176	-0.0305176	0.0305176	30.5176	0.0305176	0.0305176	-0.0305176	-0.0610352	0
51.2	0.0341797	0.0384521	0.0405884	0.039978	40.5884	39.978	38.4521	0.0411987	0.0369263	0.038147	0.039978	-0.0610352	-0.0610352	-0.0305176	-0.0610352	0.0305176	30.5176	0.0305176	-0.0305176	0.0305176	0	0
51.3	0.0344849	0.0384521	0.0411987	0.0402832	40.5884	39.978	38.4521	0.0415039	0.0372314	0.0378418	0.039978	0.0305176	0.0305176	0.0305176	0	0.0305176	0	0	0	0	-0.0305176	0
51.4	0.03479	0.0387573	0.0415039	0.0405884	40.8936	39.978	38.4521	0.0421143	0.0375366	0.0375366	0.039978	-0.0305176	0	-0.0610352	0.0305176	0.0305176	0	0.0305176	0	0	0.0305176	0
51.5	0.03479	0.0387573	0.0415039	0.0405884	41.1987	39.978	38.7573	0.0421143	0.0378418	0.0378418	0.0402832	0	0	0	0.0305176	0	-30.5176	0.0305176	0	-0.0305176	-0.0305176	-0.0305176
51.6	0.03479	0.0384521	0.0411987	0.0408936	41.8091	39.6729	39.0625	0.0418091	0.038147	0.0378418	0.0405884	0.0305176	0.0610352	0.0610352	0.0305176	0.0305176	-30.5176	-0.0305176	0	-0.0305176	0	0
51.7	0.03479	0.0378418	0.0408936	0.0415039	42.1143	39.6729	39.0625	0.0415039	0.0384521	0.0378418	0.0405884	0	0	0	-0.0305176	0.0305176	0	0.0305176	0.0305176	0	-0.0305176	0.0610352
51.8	0.03479	0.0375366	0.0405884	0.0418091	42.4194	39.6729	39.0625	0.0405884	0.0387573	0.0378418	0.0408936	-0.0610352	0.0610352	0.0305176	0	0	0	0.0305176	0.0610352	-0.0610352	-0.0305176	0
51.9	0.03479	0.0375366	0.0402832	0.0418091	42.4194	39.3677	39.0625	0.0402832	0.038147	0.0378418	0.0408936	-0.0610352	0	0	-0.0610352	0.0305176	0	0.0305176	0	0	-0.0610352	-0.0305176
52	0.0344849	0.0372314	0.0402832	0.0415039	42.4194	39.3677	39.0625	0.0402832	0.0378418	0.0378418	0.0408936	0	0	0.0305176	0.0305176	0	30.5176	0	0	-0.0305176	-0.0305176	-0.0305176
52.1	0.0341797	0.0369263	0.0405884	0.0415039	42.1143	39.0625	38.4521	0.0402832	0.0378418	0.0378418	0.0408936	-0.0610352	-0.0305176	-0.0305176	0.0610352	0.0610352	30.5176	0	0.0305176	-0.0305176	0	0
52.2	0.0338745	0.0366211	0.0405884	0.0411987	41.8091	39.0625	38.147	0.0408936	0.0375366	0.0375366	0.0408936	0	-0.0305176	0	-0.0305176	-0.0305176	0	0	0	-0.0305176	0	-0.0610352
52.3	0.0335693	0.0363159	0.0405884	0.0411987	42.1143	39.6729	38.147	0.0408936	0.0378418	0.0378418	0.0408936	0	-0.0305176	0.0305176	0.0305176	0.0305176	0	-0.0610352	0.0305176	-0.0305176	0	0.0305176
52.4	0.0332642	0.0366211	0.0405884	0.0405884	42.7246	40.2832	38.4521	0.0408936	0.0378418	0.0378418	0.0408936	0.0305176	0.0305176	0.0305176	0.0305176	0.0305176	61.0352	-0.0305176	-0.0305176	-0.0305176	0	0.0305176
52.5	0.0332642	0.0372314	0.0405884	0.039978	42.7246	40.5884	38.7573	0.0411987	0.0378418	0.038147	0.0405884	-0.0305176	0.0305176	0.0915527	0.0305176	0.0305176	61.0352	0	0.0305176	-0.0305176	-0.0305176	0
52.6	0.0338745	0.0375366	0.0405884	0.0396729	42.4194	40.5884	39.0625	0.0415039	0.038147	0.0384521	0.0408936	-0.0305176	0	0.0305176	-0.0305176	0.0305176	30.5176	-0.0305176	0	-0.0305176	-0.0305176	0
52.7	0.0341797	0.0378418	0.0405884	0.0393677	41.8091	40.5884	39.0625	0.0421143	0.038147	0.038147	0.0411987	0.0305176	0.0305176	0.0305176	0.0305176	0.0610352	30.5176	0	0	0	-0.0305176	0
52.8	0.0341797	0.0375366	0.0405884	0.0393677	41.5039	40.5884	39.0625	0.0424194	0.0387573	0.038147	0.0408936	-0.0305176	0	0.0305176	-0.0305176	0.0305176	0	0	0.0305176	-0.0610352	-0.0305176	-0.0305176
52.9	0.0341797	0.0375366	0.0405884	0.0396729	41.5039	40.5884	39.0625	0.0424194	0.0387573	0.038147	0.0405884	0	0	0	-0.0305176	0	30.5176	0	0	-0.0305176	-0.0305176	-0.0305176
53	0.0341797	0.0375366	0.0402832	0.039978	41.5039	40.5884	39.0625	0.0424194	0.038147	0.0384521	0.0405884	0.0305176	0.0305176	0	0.0305176	0.0305176	0	-0.0610352	0	-0.0305176	-0.0610352	0
53.1	0.0341797	0.038147	0.039978	0.039978	41.8091	40.8936	39.0625	0.0421143	0.0375366	0.0384521	0.0405884	-0.0305176	-0.0610352	0.0305176	0	0.0610352	30.5176	0	0.0305176	-0.0305176	-0.0305176	0
53.2	0.0344849	0.0384521	0.0393677	0.0402832	42.4194	40.8936	39.0625	0.0418091	0.0375366	0.0384521	0.0405884	0	0.0305176	0.0305176	0	0.0305176	-30.5176	0.0610352	0.0305176	-0.0915527	-0.0305176	0.0610352
53.3	0.03479	0.0384521	0.0390625	0.0402832	42.7246	40.5884	39.3677	0.0418091	0.0375366	0.038147	0.0408936	-0.0305176	-0.0305176	0.0305176	-0.0305176	0.0305176	30.5176	0.0305176	0	-0.0305176	-0.0610352	0.0305176
53.4	0.03479	0.0384521	0.0390625	0.0405884	42.7246	40.2832	39.3677	0.0418091	0.0378418	0.038147	0.0408936	-0.0305176	0	0.0305176	0	0.0305176	0	0	0.0305176	-0.0305176	-0.0305176	0.0305176
53.5	0.03479	0.0384521	0.0393677	0.0405884	42.7246	39.6729	39.3677	0.0418091	0.0378418	0.0375366	0.0411987	-0.0305176	0.0610352	0.0305176	-0.0305176	0	-30.5176	-0.0305176	-0.0305176	0	-0.0610352	0
53.6	0.0344849	0.0384521	0.0396729	0.0405884	42.4194	39.6729	39.0625	0.0415039	0.0378418	0.0375366	0.0411987	0	0	0	0	0.0305176	30.5176	0	0	0	-0.0305176	0
53.7	0.0341797	0.0384521	0.0393677	0.0402832	42.4194	39.3677	39.0625	0.0415039	0.038147	0.0372314	0.0415039	-0.0305176	0.0610352	-0.0305176	-0.0305176	-0.0305176	0	0	0	0	0.0305176	0
53.8	0.0341797	0.0384521	0.0396729	0.0402832	42.1143	39.3677	39.3677	0.0415039	0.0384521	0.0372314	0.0415039	0.0305176	0	0.0305176	0	0.0305176	-30.5176	0.0305176	-0.0610352	0	-0.0305176	-0.0305176
53.9	0.0338745	0.0384521	0.0396729	0.039978	42.1143	39.6729	39.3677	0.0418091	0.0387573	0.0375366	0.0421143	0	0	0.0305176	0	0	-61.0352	0.0305176	0.0305176	-0.0305176	0.0305176	-0.0305176
54	0.0338745	0.038147	0.0396729	0.0396729	41.8091	39.3677	39.0625	0.0421143	0.0390625	0.0378418	0.0424194	-0.0305176	0	-0.0305176	-0.0305176	-0.0305176	-30.5176	0	0.0610352	-0.0305176	-0.0305176	0.0610352
54.1	0.0338745	0.038147	0.0396729	0.0396729	42.1143	39.0625	39.0625	0.0424194	0.0390625	0.038147	0.0424194	0	0.0305176	0.0305176	0	0	0	-0.0305176	0.0305176	-0.0610352	0	0
54.2	0.0338745	0.038147	0.0393677	0.039978	42.1143	39.0625	39.0625	0.0424194	0.0390625	0.0384521	0.0421143	0	0.0610352	0.0610352	-0.0305176	0	0	0	0.0305176	0	0	0.0305176
54.3	0.0338745	0.038147	0.0390625	0.0402832	42.4194	39.3677	39.0625	0.0421143	0.0393677	0.0387573	0.0415039	-0.0305176	0.0305176	0.0305176	0	0.0305176	30.5176	0	0.0305176	0	0	0
54.4	0.0338745	0.038147	0.0393677	0.0405884	42.7246	39.6729	38.7573	0.0418091	0.0390625	0.0387573	0.0408936	-0.0305176	0	0.0305176	0	0.0610352	30.5176	-0.0305176	0	-0.0305176	0	-0.0305176
54.5	0.0338745	0.038147	0.0393677	0.0405884	42.4194	39.978	38.4521	0.0415039	0.0387573	0.0390625	0.0405884	0	0	0	0.0305176	0.0305176	0	0.0610352	0.0305176	0	-0.0305176	-0.0610352
54.6	0.0338745	0.038147	0.0396729	0.039978	42.1143	39.978	38.147	0.0411987	0.0384521	0.0390625	0.039978	0.0305176	0	0	0	-0.0305176	-61.0352	0.0915527	-0.0305176	-0.0305176	0	0
54.7	0.0338745	0.038147	0.0402832	0.0396729	41.5039	39.978	38.147	0.0408936	0.0378418	0.0387573	0.0396729	0.0305176	0	0	0	0.0305176	61.0352	0.0305176	0.0305176	0	-0.0305176	0.0305176
54.8	0.0341797	0.038147	0.0402832	0.0396729	40.8936	39.6729	37.8418	0.0408936	0.0375366	0.0387573	0.0396729	-0.0610352	0	0.0305176	0.0305176	0	30.5176	0	0.0915527	-0.0305176	-0.0305176	-0.0305176
54.9	0.0338745	0.038147	0.0402832	0.0396729	40.5884	39.6729	38.147	0.0408936	0.0375366	0.0387573	0.0393677	-0.0610352	0	0.0610352	0	0	30.5176	0	0.0305176	0	-0.0305176	0.0305176
55	0.0335693	0.0384521	0.0402832	0.0396729	40.8936	39.978	38.7573	0.0415039	0.0378418	0.0384521	0.0396729	-0.0305176	0	0.0305176	0	0	30.5176	0.0305176	0.0305176	0.0305176	0	0
55.1	0.0332642	0.0387573	0.039978	0.039978	41.5039	40.2832	39.0625	0.0421143	0.038147	0.0384521	0.0396729	-0.0610352	0.0305176	0	0	0.0305176	30.5176	0.0305176	-0.0305176	0	0	0
55.2	0.0335693	0.0390625	0.0402832	0.0402832	41.8091	40.2832	39.6729	0.0424194	0.038147	0.038147	0.0402832	-0.0305176	-0.0305176	0	-0.0305176	0.0305176	0	0.0305176	0.0305176	-0.0305176	-0.0305176	-0.0305176
55.3	0.0338745	0.0393677	0.0402832	0.0402832	41.5039	39.978	39.978	0.0424194	0.0378418	0.038147	0.0408936	-0.0305176	-0.0305176	0	0.0305176	0.0305176	-30.5176	0.0610352	0	0	-0.0305176	0
55.4	0.0335693	0.0393677	0.039978	0.039978	40.8936	39.978	40.5884	0.0424194	0.0375366	0.038147	0.0418091	0	0	0	0	-0.0305176	30.5176	0.0305176	-0.0305176	-0.0305176	0	0.0610352
55.5	0.0332642	0.0393677	0.0396729	0.0393677	40.5884	39.978	40.8936	0.0424194	0.0375366	0.0378418	0.0421143	0.0305176	0	0	0	0	0	0.0305176	-0.0305176	0	0	0
55.6	0.032959	0.0393677	0.0393677	0.0393677	40.5884	39.978	40.8936	0.0421143	0.0372314	0.0375366	0.0418091	0.0305176	0.0305176	0.0610352	0.0915527	0	-30.5176	-0.0305176	0	-0.0610352	0	0
55.7	0.0326538	0.0393677	0.0393677	0.0393677	40.8936	39.978	40.5884	0.0418091	0.0372314	0.0378418	0.0415039	0.0305176	0	0	0	-0.0305176	0	0	-0.0610352	0	0	0.0305176
55.8	0.0326538	0.0393677	0.0396729	0.0396729	41.1987	39.6729	39.978	0.0415039	0.0372314	0.038147	0.0411987	0.0305176	0.0305176	0.0305176	-0.0305176	-0.0305176	0	0.0305176	0	0	0.0305176	0.0305176
55.9	0.0326538	0.0390625	0.039978	0.039978	41.5039	39.0625	39.6729	0.0415039	0.0372314	0.0384521	0.0415039	-0.0305176	0.0610352	0	0.0305176	0	30.5176	-0.0305176	0.0610352	0	-0.0305176	-0.0305176
56	0.0332642	0.0384521	0.0402832	0.039978	41.8091	38.7573	39.978	0.0418091	0.0378418	0.0390625	0.0415039	0	0	0.0305176	-0.0305176	0	61.0352	0.0305176	-0.0305176	-0.0305176	-0.0305176	0
56.1	0.0338745	0.0378418	0.0405884	0.039978	42.1143	39.3677	40.8936	0.0427246	0.0384521	0.0393677	0.0411987	-0.0305176	0	0.0305176	0.0305176	0	30.5176	0.0610352	-0.0610352	0.0305176	0	0.0305176
56.2	0.0344849	0.0375366	0.0408936	0.0402832	42.7246	39.978	41.1987	0.0430298	0.0384521	0.0390625	0.0408936	0.0305176	0.0305176	0	0.0610352	0	0	0	0	-0.0305176	-0.0305176	0
56.3	0.03479	0.0378418	0.0408936	0.0405884	43.0298	39.6729	40.5884	0.0427246	0.038147	0.0384521	0.0408936	0	0.0305176	-0.0305176	0.0305176	-0.0305176	-30.5176	0	-0.0305176	-0.0610352	-0.0305176	0
56.4	0.0350952	0.0384521	0.0402832	0.0402832	42.4194	39.3677	39.6729	0.0421143	0.0378418	0.038147	0.0408936	0.0305176	0.0305176	-0.0610352	0.0305176	0.0305176	0	-0.0610352	0	-0.0305176	0	-0.0305176
56.5	0.0344849	0.0384521	0.0390625	0.0396729	42.1143	39.0625	39.0625	0.0418091	0.0372314	0.038147	0.0405884	0.0305176	0.0305176	-0.0305176	-0.0305176	0	0	-0.0305176	0	0	0	0.0305176
56.6	0.0338745	0.038147	0.038147	0.0393677	41.8091	39.3677	39.3677	0.0411987	0.0372314	0.038147	0.039978	-0.0305176	0	0.0305176	0	0	30.5176	0	-0.0305176	0.0915527	0.0305176	0
56.7	0.0335693	0.038147	0.0375366	0.0393677	41.8091	39.6729	39.3677	0.0405884	0.0372314	0.0384521	0.0396729	0	0	0.0305176	-0.0305176	0	30.5176	0	-0.0305176	0.0305176	0	-0.0305176
56.8	0.0338745	0.0384521	0.0378418	0.0393677	42.1143	39.6729	39.3677	0.0402832	0.0378418	0.0384521	0.0393677	-0.0305176	-0.0305176	0.0305176	-0.0305176	0	-61.0352	0.0305176	0.0305176	0.0305176	-0.0305176	0.0305176
56.9	0.0341797	0.0387573	0.038147	0.0396729	42.4194	39.6729	39.3677	0.0402832	0.0384521	0.0387573	0.0393677	0.0305176	-0.0305176	-0.0610352	0.0610352	0.0610352	0	-0.0305176	-0.0305176	0.0305176	0	0
57	0.0344849	0.0390625	0.0387573	0.0396729	42.4194	39.978	39.3677	0.0408936	0.0387573	0.0390625	0.0396729	0.0305176	-0.0305176	0	0	0.0305176	-30.5176	0	0	0.0305176	0	-0.0305176
57.1	0.0344849	0.0390625	0.0390625	0.039978	42.7246	40.2832	39.3677	0.0415039	0.0384521	0.0390625	0.0393677	0.0305176	0	0.0305176	-0.0305176	0.0610352	0	0	0.0305176	0	0.0305176	-0.0305176
57.2	0.0344849	0.0384521	0.0393677	0.039978	42.7246	40.5884	39.0625	0.0418091	0.038147	0.0390625	0.0390625	0.0305176	-0.0305176	-0.0305176	-0.0305176	0.0305176	0	-0.0610352	0	0	-0.0305176	0
57.3	0.0344849	0.038147	0.0396729	0.039978	43.0298	40.5884	39.0625	0.0415039	0.0378418	0.0390625	0.0390625	0.0305176	0	0	0	0.0305176	0	0	0.0305176	-0.0305176	0	0.0305176
57.4	0.0344849	0.0378418	0.0396729	0.039978	43.0298	40.2832	39.0625	0.0411987	0.0375366	0.0390625	0.0387573	0	0	0	-0.0305176	0	-61.0352	0.0610352	0	0.0305176	0.0610352	-0.0305176
57.5	0.0344849	0.0378418	0.039978	0.0402832	43.0298	40.2832	39.0625	0.0411987	0.0375366	0.0390625	0.0387573	-0.0305176	0	0.0305176	-0.0305176	-0.0305176	-30.5176	0	0	0.0305176	-0.0305176	0
57.6	0.03479	0.0378418	0.039978	0.0405884	43.0298	40.2832	39.0625	0.0411987	0.0375366	0.0387573	0.0387573	-0.0305176	0	-0.0305176	0	0	0	0.0305176	0	0	-0.0305176	0.0305176
57.7	0.0350952	0.038147	0.039978	0.0405884	42.4194	40.2832	38.7573	0.0418091	0.0378418	0.0387573	0.0387573	0	-0.0305176	0	0	0.0305176	0	0	0	0	-0.0305176	0
57.8	0.03479	0.0384521	0.0396729	0.0405884	41.8091	40.5884	38.7573	0.0424194	0.038147	0.0384521	0.0390625	0	-0.0305176	-0.0915527	0	0.0305176	-61.0352	0	0	0	0.0305176	-0.0305176
57.9	0.0344849	0.0387573	0.0393677	0.0402832	41.8091	41.1987	39.0625	0.0427246	0.0384521	0.0384521	0.0393677	-0.0305176	0	-0.0610352	0	0	-30.5176	0	0	0.0305176	-0.0305176	-0.0305176
58	-0.00579834	0.00244141	0.00915527	0.0167847	27.4658	41.5039	54.6265	0.0686646	0.0723267	0.0784302	0.083313	-100.098	-80.0781	-60.0281	-40.0696	-20.0195	0	19.989	40.0085	60.0586	80.1086	100.098
58.1	-0.490112	-0.402527	-0.309448	-0.207214	-97.0459	41.5039	186.768	0.306702	0.408936	0.508728	0.593262	-100.098	-80.1086	-60.0891	-40.0391	-20.0195	-30.5176	20.0195	40.0391	60.0586	80.1086	100.128
58.2	-1.50818	-1.22864	-0.940247	-0.635376	-325.623	41.5039	425.11	0.752869	1.06384	1.37238	1.65161	-100.128	-80.0781	-60.0586	-40.1001	-20.0195	0	19.989	40.0696	60.0281	80.0781	100.128
58.3	-2.5528	-2.06146	-1.56525	-1.0495	-538.635	41.5039	643.311	1.17371	1.69708	2.22412	2.71454	-100.067	-80.1086	-60.0586	-40.0085	-20.05	61.0352	19.989	40.0391	60.0891	80.0781	100.067
58.4	-3.22357	-2.58667	-1.95282	-1.29852	-658.875	41.5039	762.939	1.4151	2.07428	2.74017	3.37067	-100.128	-80.0781	-60.0586	-40.1001	-20.05	0	19.9585	40.0696	60.0586	80.0781	100.098
58.5	-3.46375	-2.76733	-2.08038	-1.37421	-687.561	41.1987	786.743	1.47461	2.18231	2.89429	3.57635	-100.128	-80.1086	-60.1196	-39.978	-20.0195	30.5176	19.989	40.0696	60.0586	80.0476	100.098
58.6	-3.41583	-2.72034	-2.03857	-1.34064	-661.011	41.1987	754.089	1.42426	2.1228	2.8186	3.49243	-100.128	-80.0781	-60.0891	-40.1001	-20.0195	0	20.05	39.978	60.0891	80.0476	100.128
58.7	-3.24371	-2.57721	-1.92688	-1.26343	-615.54	40.8936	703.43	1.33545	1.99921	2.6532	3.29193	-100.098	-80.1392	-60.0586	-40.0391	-20.0195	0	20.0195	40.0696	60.0586	80.1086	100.098
58.8	-3.05054	-2.41943	-1.80603	-1.18256	-570.984	40.5884	655.823	1.24847	1.87286	2.48199	3.08105	-100.128	-80.1086	-60.1196	-40.0085	-20.05	0	19.989	40.0085	60.0891	80.0476	100.067
58.9	-2.87659	-2.28058	-1.70044	-1.11176	-534.058	40.5884	616.76	1.17645	1.76544	2.33643	2.90039	-100.098	-80.1086	-60.0891	-40.0696	-20.0195	0	19.9585	40.0391	59.9976	80.1086	100.098
59	-2.72888	-2.16461	-1.61285	-1.05286	-504.15	40.2832	585.937	1.11938	1.67694	2.2168	2.7533	-100.128	-80.0781	-60.0891	-40.0391	-20.0195	0	19.989	40.0085	60.0891	80.1086	100.128
59.1	-2.60254	-2.06604	-1.539	-1.00281	-479.126	40.2832	559.998	1.07208	1.60248	2.11639	2.63031	-100.098	-80.1392	-60.0891	-40.0696	-20.0195	30.5176	19.8975	40.0391	60.0586	80.0781	100.098
59.2	-2.49023	-1.97754	-1.47369	-0.958557	-457.458	40.2832	537.72	1.03058	1.53717	2.02789	2.52289	-100.159	-80.0781	-60.1196	-40.0391	-19.989	0	19.989	40.0391	60.0586	80.1086	100.098
59.3	-2.388	-1.89545	-1.41327	-0.917969	-437.927	40.2832	517.578	0.991821	1.47736	1.94763	2.42584	-100.098	-80.0781	-60.0891	-40.0391	-19.989	30.5176	20.0195	40.0085	60.0891	80.0171	100.067
59.4	-2.2934	-1.81946	-1.3559	-0.879822	-419.617	40.2832	499.268	0.955811	1.42181	1.87286	2.33643	-100.159	-80.1086	-60.1196	-39.978	-19.989	0	20.0195	39.978	60.0891	80.0781	100.098
59.5	-2.20551	-1.74866	-1.30127	-0.844421	-401.917	40.2832	482.178	0.921936	1.36902	1.80298	2.25372	-100.128	-80.1392	-60.1196	-40.0696	-20.0195	0	19.9585	40.0085	60.1501	80.0476	100.098
59.6	-2.12311	-1.68274	-1.24969	-0.811768	-385.132	40.2832	466.003	0.890198	1.31927	1.73767	2.17529	-100.128	-80.1086	-60.0891	-40.0085	-19.989	0	19.9585	39.978	60.1196	80.1086	100.067
59.7	-2.04559	-1.62201	-1.20117	-0.78125	-369.263	40.2832	450.745	0.860291	1.27258	1.67572	2.10052	-100.098	-80.1086	-60.1196	-40.0391	-20.05	0	19.989	39.978	60.0891	80.1086	100.098
59.8	-1.97144	-1.56525	-1.15662	-0.752258	-354.309	40.2832	436.707	0.83252	1.22864	1.61774	2.02972	-100.098	-80.0781	-60.0586	-40.0696	-20.0195	0	19.9585	39.978	60.0891	80.0781	100.189
59.9	-1.90125	-1.51154	-1.11511	-0.725403	-340.576	40.5884	423.279	0.806274	1.18835	1.56403	1.96289	-100.098	-80.0476	-60.0891	-40.0391	-20.05	0	20.0195	40.0391	60.0586	80.0781	100.128
60	-1.83624	-1.46118	-1.07666	-0.700378	-327.759	40.8936	410.461	0.781555	1.15112	1.51459	1.90094	-100.128	-80.1086	-60.0586	-40.0696	-20.0195	0	19.9585	40.0085	60.1196	80.0781	100.098
60.1	-1.77612	-1.41296	-1.04095	-0.677185	-315.857	40.8936	398.56	0.758057	1.11664	1.46912	1.84296	-100.128	-80.0781	-60.1196	-40.0696	-20.0195	0	19.9585	39.978	60.0891	80.0781	100.128
60.2	-1.72058	-1.36688	-1.00708	-0.654907	-304.871	40.8936	387.573	0.735779	1.08398	1.42639	1.78894	-100.067	-80.0781	-60.0891	-40.0391	-20.0195	30.5176	19.989	39.978	60.1501	80.0476	100.067
60.3	-1.66901	-1.32294	-0.975952	-0.634155	-294.189	40.5884	377.502	0.715332	1.05255	1.38611	1.73828	-100.128	-80.1086	-60.0281	-40.0696	-19.989	-30.5176	19.9585	40.0391	60.0891	80.0781	100.098
60.4	-1.62079	-1.28143	-0.946655	-0.614014	-283.813	39.978	368.347	0.696411	1.02264	1.34857	1.69067	-100.098	-80.1086	-60.1196	-39.978	-20.05	30.5176	19.928	39.978	60.0891	80.1697	100.128
60.5	-1.57532	-1.24268	-0.918579	-0.594788	-274.353	39.978	359.192	0.678406	0.994263	1.31409	1.64612	-100.128	-80.0781	-60.1196	-40.0391	-20.0806	-30.5176	19.989	40.0391	60.0891	80.0781	100.159
60.6	-1.53198	-1.20636	-0.891113	-0.576172	-265.808	39.6729	350.647	0.661316	0.967407	1.28174	1.60431	-100.128	-80.0781	-60.0891	-40.0696	-20.0195	-30.5176	19.989	40.0085	60.0586	80.0781	100.128
60.7	-1.49078	-1.17218	-0.865479	-0.558472	-258.179	39.6729	342.407	0.645447	0.942078	1.25092	1.56403	-100.128	-80.1086	-60.0891	-40.0391	-20.0806	30.5176	19.9585	40.0391	60.0586	80.1086	100.098
60.8	-1.45203	-1.13983	-0.84137	-0.542297	-250.854	39.6729	334.778	0.630188	0.918579	1.22101	1.52496	-100.128	-80.0781	-60.0891	-40.1306	-20.0195	0	19.989	40.0391	60.0586	80.0781	100.098
60.9	-1.41571	-1.10931	-0.819092	-0.527649	-243.835	39.6729	327.454	0.61554	0.896301	1.19171	1.48773	-100.128	-80.1086	-60.0586	-40.0696	-20.0195	0	20.0195	40.0085	60.1196	80.0171	100.067
61	-1.38092	-1.08124	-0.79834	-0.513916	-236.816	39.6729	320.435	0.601501	0.875244	1.16425	1.45294	-100.159	-80.0781	-60.0891	-40.0391	-19.989	0	20.0195	40.0085	60.0891	80.0781	100.128
61.1	-1.34796	-1.0553	-0.778809	-0.501099	-230.103	39.978	313.416	0.588379	0.855103	1.13831	1.42151	-100.128	-80.1086	-60.0891	-40.0391	-19.989	0	20.0195	40.0391	60.0891	80.0781	100.098
61.2	-1.31714	-1.03088	-0.761108	-0.489502	-223.999	39.6729	306.702	0.575867	0.836182	1.11389	1.39282	-100.098	-80.1392	-60.1501	-40.0391	-20.05	-30.5176	19.989	40.0391	60.0281	80.0781	100.067
61.3	-1.28876	-1.00769	-0.744629	-0.47821	-218.201	39.978	300.598	0.563965	0.818176	1.091	1.36627	-100.098	-80.1086	-60.1196	-40.1001	-20.0195	-30.5176	19.9585	40.0391	60.0891	80.0781	100.128
61.4	-1.2619	-0.985413	-0.729065	-0.466919	-213.013	40.2832	295.41	0.552979	0.802002	1.06934	1.34186	-100.098	-80.1086	-60.0586	-40.0696	-20.05	-30.5176	19.9585	40.0391	60.1196	80.1086	100.159
61.5	-1.23596	-0.964661	-0.713806	-0.456543	-207.825	40.5884	289.917	0.542603	0.786743	1.04858	1.31897	-100.128	-80.1086	-60.0586	-40.0085	-20.0195	-30.5176	20.0195	40.0696	60.1196	80.1392	100.128
61.6	-1.21094	-0.945435	-0.699158	-0.446777	-202.942	40.5884	284.729	0.532532	0.7724	1.02966	1.297	-100.128	-80.0781	-60.0281	-40.0391	-20.05	0	19.989	40.0391	60.1501	80.0781	100.128
61.7	-1.18713	-0.92804	-0.68512	-0.437622	-198.059	40.5884	279.541	0.523376	0.758362	1.01166	1.27594	-100.159	-80.0781	-60.0891	-40.0391	-20.0195	-30.5176	20.05	40.0696	60.0891	80.0781	100.128
61.8	-1.16486	-0.911865	-0.671692	-0.429077	-193.481	41.1987	274.658	0.514526	0.745239	0.994873	1.2558	-100.128	-80.1086	-60.0891	-40.0391	-20.05	-61.0352	20.0195	40.0391	60.1196	80.0781	100.098
61.9	-1.1438	-0.896912	-0.65918	-0.420837	-189.514	41.1987	270.386	0.506287	0.732422	0.979004	1.23688	-100.067	-80.0781	-60.1196	-40.0696	-20.05	-61.0352	20.0195	39.978	60.0891	80.0781	100.098
62	-1.12396	-0.882263	-0.647278	-0.413208	-185.547	41.5039	266.418	0.498352	0.72052	0.96405	1.21857	-100.128	-80.1697	-60.1196	-40.0391	-20.0806	-30.5176	19.989	40.0391	60.1196	80.0476	100.098
62.1	-1.10535	-0.86853	-0.636597	-0.406189	-181.885	41.8091	262.756	0.490723	0.709229	0.949402	1.20056	-100.098	-80.1392	-60.0891	-40.0696	-20.05	0	19.989	40.0085	60.0891	80.0781	100.067
62.2	-1.08795	-0.855408	-0.626831	-0.398865	-178.528	41.8091	259.094	0.483398	0.698853	0.935669	1.18317	-100.128	-80.1086	-60.0891	-40.0696	-20.05	0	19.989	40.0085	60.0586	80.1086	100.098
62.3	-1.07178	-0.843506	-0.617676	-0.391541	-175.476	41.8091	256.042	0.476685	0.689392	0.922546	1.1673	-100.128	-80.1086	-60.1196	-40.0391	-19.989	30.5176	20.0195	40.0085	60.0586	80.1697	100.098
62.4	-1.05652	-0.83252	-0.609131	-0.385132	-173.035	41.8091	253.296	0.471191	0.680847	0.910339	1.15295	-100.098	-80.1392	-60.0891	-40.0391	-20.05	30.5176	19.9585	39.978	60.0586	80.0781	100.067
62.5	-1.04248	-0.822449	-0.600586	-0.379333	-170.288	41.5039	250.244	0.465698	0.672913	0.898743	1.14014	-100.128	-80.1086	-60.1196	-40.0696	-20.05	-30.5176	19.989	40.0085	60.0891	80.0781	100.098
62.6	-1.02936	-0.812073	-0.591736	-0.374146	-168.152	41.8091	247.803	0.460815	0.665588	0.888367	1.12854	-100.159	-80.0476	-60.1196	-40.0085	-20.05	-30.5176	19.9585	39.978	60.0891	80.0781	100.098
62.7	-1.01746	-0.802002	-0.583801	-0.369263	-165.405	41.8091	245.361	0.455933	0.658875	0.878601	1.11725	-100.098	-80.1086	-60.1196	-40.0391	-19.989	0	20.05	40.0085	60.0891	80.0476	100.128
62.8	-1.00586	-0.792542	-0.576172	-0.364685	-162.659	41.5039	243.53	0.451355	0.652466	0.870056	1.10718	-100.128	-80.1392	-60.0891	-40.0696	-19.9585	30.5176	19.989	40.0391	60.0891	80.0476	100.098
62.9	-0.995178	-0.783691	-0.569458	-0.360107	-159.912	40.8936	242.004	0.446777	0.646057	0.862427	1.09741	-100.098	-80.0781	-60.1196	-40.0391	-19.989	-30.5176	19.989	40.0391	60.0586	80.1086	100.067
63	-0.984802	-0.775146	-0.563354	-0.355835	-157.166	40.2832	240.479	0.44281	0.639954	0.854797	1.08856	-100.128	-80.0781	-60.0891	-40.0696	-20.0195	-61.0352	19.989	39.978	60.0891	80.1086	100.098
63.1	-0.975342	-0.767212	-0.557251	-0.351868	-154.724	39.6729	238.342	0.439148	0.63385	0.847168	1.08002	-100.037	-80.1392	-60.0586	-40.0696	-20.0195	-30.5176	19.9585	40.0085	60.0586	80.0781	100.159
63.2	-0.966492	-0.759583	-0.551453	-0.348511	-152.283	39.3677	236.511	0.435791	0.628357	0.839539	1.07147	-100.159	-80.1086	-60.0586	-40.0696	-20.0195	0	20.0195	40.0085	60.0891	80.0781	100.128
63.3	-0.958557	-0.752258	-0.545044	-0.345154	-150.452	39.0625	234.375	0.432434	0.622864	0.83252	1.06384	-100.128	-80.0476	-59.9976	-40.0085	-19.989	0	19.9585	39.978	60.1196	80.0476	100.128
63.4	-0.951538	-0.745239	-0.53894	-0.342102	-149.231	39.0625	232.239	0.428772	0.618286	0.826721	1.05682	-100.128	-80.0781	-60.0891	-40.0085	-19.989	0	19.989	39.978	60.0891	80.0476	100.098
63.5	-0.944824	-0.738525	-0.533752	-0.338745	-148.01	39.3677	230.408	0.425415	0.614319	0.821533	1.05011	-100.128	-80.0781	-60.0281	-39.978	-19.989	0	19.989	39.978	60.1501	80.0476	100.128
63.6	-0.937805	-0.732422	-0.52887	-0.335693	-146.484	39.6729	228.882	0.421753	0.610657	0.815735	1.0434	-100.128	-80.1392	-60.0891	-40.0696	-19.989	-30.5176	19.9585	40.0085	60.1196	80.0476	100.067
63.7	-0.930481	-0.726013	-0.524597	-0.332642	-144.958	39.978	227.356	0.418396	0.6073	0.809631	1.03638	-100.128	-80.1086	-60.0586	-40.1001	-20.0195	0	19.989	40.0696	60.0586	80.0476	100.128
63.8	-0.923157	-0.720215	-0.520935	-0.329895	-143.127	40.5884	225.83	0.415039	0.603943	0.804138	1.02997	-100.128	-80.1392	-60.1196	-40.0696	-20.05	-30.5176	19.9585	40.0391	60.0586	80.1086	100.098
63.9	-0.916443	-0.715027	-0.517273	-0.327454	-141.907	40.8936	224.609	0.411987	0.600586	0.799255	1.02417	-100.128	-80.0781	-59.9976	-40.0696	-20.0806	30.5176	19.928	40.0391	60.0891	80.0781	100.128
64	-0.910339	-0.710449	-0.513916	-0.325012	-140.686	40.8936	223.389	0.409546	0.597229	0.794678	1.01959	-100.159	-80.0171	-60.0891	-40.0391	-20.0195	0	19.989	40.0085	60.0586	80.1697	100.128
64.1	-0.904846	-0.706177	-0.510254	-0.322571	-139.465	40.8936	222.473	0.40741	0.593567	0.7901	1.01562	-100.098	-80.0781	-60.0586	-40.0085	-19.9585	0	19.9585	40.0085	60.1196	80.0171	100.098
64.2	-0.899963	-0.701599	-0.506592	-0.319824	-138.245	41.1987	220.947	0.405273	0.5896	0.785522	1.01196	-100.098	-80.0781	-60.0891	-40.0696	-19.989	-30.5176	19.989	40.0085	60.0586	80.0781	100.128
64.3	-0.895691	-0.697327	-0.50354	-0.317383	-137.024	41.1987	219.727	0.403442	0.585632	0.78125	1.00769	-100.098	-80.1392	-60.0891	-40.0696	-19.989	0	20.05	40.0085	60.0586	80.0171	100.098
64.4	-0.891724	-0.692749	-0.500488	-0.315247	-136.108	41.1987	218.811	0.401611	0.58197	0.777588	1.00311	-100.067	-80.1392	-60.0586	-40.0391	-19.989	0	19.989	40.1001	60.1196	80.0476	100.098
64.5	-0.887756	-0.688171	-0.498047	-0.313416	-134.583	41.1987	217.896	0.39917	0.578308	0.773315	0.99823	-100.128	-80.1086	-60.0891	-40.1001	-20.0195	-30.5176	19.989	40.0696	60.0586	80.0476	100.098
64.6	-0.883179	-0.683899	-0.4953	-0.31189	-133.362	41.1987	216.37	0.397034	0.574951	0.769653	0.994263	-100.098	-80.1392	-60.0586	-40.0696	-20.0806	0	19.989	40.0391	60.0586	80.0476	100.098
64.7	-0.877991	-0.679932	-0.492249	-0.310669	-132.446	40.5884	215.149	0.395508	0.572815	0.766296	0.990601	-100.128	-80.0781	-60.0586	-40.0696	-20.0195	61.0352	20.0195	40.0696	60.0586	80.0781	100.128
64.8	-0.873108	-0.67627	-0.489807	-0.309143	-131.836	40.5884	214.233	0.394287	0.570984	0.763245	0.987244	-100.098	-80.1086	-60.0891	-40.1001	-19.989	0	19.989	40.0391	60.0586	80.1392	100.128
64.9	-0.869141	-0.672913	-0.487366	-0.307007	-130.31	40.8936	213.928	0.392761	0.569458	0.760498	0.983887	-100.098	-80.0781	-60.0586	-39.978	-19.989	0	20.0195	40.0696	60.0281	80.0781	100.098
65	-0.865479	-0.66925	-0.484314	-0.305176	-129.089	41.1987	213.928	0.391541	0.568237	0.758057	0.980835	-100.098	-80.1086	-60.0281	-40.0391	-19.989	-30.5176	19.9585	40.0696	60.0891	80.0781	100.067
65.1	-0.861816	-0.666199	-0.480957	-0.30365	-127.563	41.1987	213.623	0.389709	0.567017	0.75592	0.977783	-100.128	-80.0781	-60.0891	-40.0085	-19.989	30.5176	19.989	40.0391	60.0891	80.0476	100.159
65.2	-0.858154	-0.664062	-0.47821	-0.301819	-126.953	40.8936	213.318	0.388184	0.565491	0.753174	0.974731	-100.128	-80.0476	-60.0281	-40.0391	-20.0195	30.5176	19.989	40.0696	60.0586	80.0781	100.067
65.3	-0.854797	-0.662842	-0.476074	-0.300598	-126.343	40.5884	212.708	0.386353	0.56427	0.750427	0.97168	-100.067	-80.1086	-60.1196	-40.0696	-20.05	-30.5176	19.989	40.0391	60.0891	80.0781	100.098
65.4	-0.85144	-0.661926	-0.474243	-0.299377	-126.343	40.2832	211.792	0.385132	0.563049	0.747681	0.968323	-100.159	-80.1086	-60.0891	-40.0391	-20.0195	0	20.0806	40.0696	60.0281	80.0781	100.098
65.5	-0.848083	-0.6604	-0.473022	-0.298157	-126.343	40.2832	210.876	0.383911	0.561829	0.745239	0.964966	-100.128	-80.0781	-60.0891	-40.0696	-20.0806	-30.5176	19.989	40.0085	60.0891	80.0781	100.128
65.6	-0.845032	-0.658569	-0.471802	-0.297546	-126.343	39.6729	209.961	0.38269	0.560913	0.742798	0.961609	-100.128	-80.1086	-60.1196	-40.0391	-19.989	30.5176	19.989	40.0391	60.0281	80.1086	100.098
65.7	-0.842285	-0.656433	-0.470276	-0.296631	-126.038	39.6729	209.045	0.381775	0.559998	0.740662	0.958557	-100.128	-80.1392	-60.0586	-40.0391	-19.9585	30.5176	19.989	40.0085	60.0586	80.1086	100.098
65.8	-0.840149	-0.653381	-0.468445	-0.29541	-125.427	39.6729	207.52	0.380554	0.558472	0.73822	0.955505	-100.128	-80.0781	-60.0891	-40.0085	-20.0195	61.0352	19.9585	40.0391	60.0891	80.2002	100.098
65.9	-0.838318	-0.650635	-0.466919	-0.294189	-125.122	39.3677	206.299	0.379639	0.556946	0.735779	0.953064	-100.159	-80.0476	-60.0891	-40.0391	-19.989	61.0352	19.989	40.0696	60.0586	80.0781	100.067
66	-0.836487	-0.648193	-0.465698	-0.292969	-124.512	39.6729	205.688	0.378418	0.555725	0.733337	0.950623	-100.128	-80.1086	-60.0891	-40.0696	-20.0195	0	19.9585	40.0391	60.0891	80.0781	100.098
66.1	-0.834656	-0.646362	-0.464783	-0.291443	-124.207	39.6729	205.078	0.377502	0.554504	0.731201	0.948792	-100.128	-80.1392	-60.0891	-40.0391	-20.05	30.5176	20.0195	40.0391	60.0281	80.0781	100.098
66.2	-0.832825	-0.645142	-0.463867	-0.290527	-123.901	39.6729	204.773	0.376587	0.553589	0.730286	0.946655	-100.128	-80.1086	-60.0891	-40.0696	-20.0195	61.0352	19.989	40.0085	60.0281	80.1392	100.159
66.3	-0.831299	-0.644226	-0.463562	-0.289612	-123.291	39.978	204.468	0.375366	0.552673	0.72998	0.944519	-100.128	-80.0781	-60.1196	-40.0391	-19.989	30.5176	19.9585	40.0391	60.0281	80.1086	100.159
66.4	-0.830078	-0.643005	-0.463562	-0.289307	-122.986	40.5884	204.163	0.374146	0.551453	0.729065	0.942688	-100.128	-80.0781	-60.0586	-40.0696	-19.989	0	19.9585	40.0391	60.0586	80.1086	100.128
66.5	-0.828857	-0.641479	-0.463257	-0.289001	-122.375	40.8936	204.163	0.373535	0.549927	0.727539	0.941772	-100.159	-80.0476	-60.0891	-40.0391	-19.9585	61.0352	19.989	40.0696	60.0891	80.0781	100.128
66.6	-0.827026	-0.639648	-0.462646	-0.288696	-121.46	40.8936	204.163	0.372925	0.548706	0.725403	0.941467	-100.067	-80.0171	-60.0586	-39.978	-19.989	30.5176	19.989	40.1001	60.0891	80.0476	100.098
66.7	-0.824585	-0.637817	-0.461731	-0.288391	-121.155	40.8936	204.163	0.372314	0.548096	0.723267	0.941467	-100.159	-80.0476	-60.0281	-40.0391	-20.0195	0	20.0806	40.0391	60.0891	80.0781	100.128
66.8	-0.821838	-0.636597	-0.46051	-0.287781	-120.544	40.8936	203.247	0.371704	0.54718	0.721436	0.941467	-100.128	-80.0781	-60.0281	-39.978	-19.989	30.5176	19.989	40.0391	60.0586	79.9866	100.098
66.9	-0.819092	-0.635071	-0.459595	-0.286865	-120.239	41.5039	202.332	0.371094	0.546875	0.720215	0.941467	-100.159	-80.1086	-60.0586	-40.0391	-19.9585	61.0352	20.05	40.0391	60.0281	80.1086	100.128
67	-0.816956	-0.63324	-0.458679	-0.28595	-119.934	41.8091	201.111	0.370789	0.545959	0.718994	0.941162	-100.098	-80.1086	-60.0586	-40.0085	-20.05	30.5176	19.9585	40.0696	59.9976	80.1086	100.159
67.1	-0.815125	-0.631409	-0.457764	-0.285339	-119.629	42.1143	200.806	0.370789	0.545044	0.718079	0.941162	-100.037	-80.0781	-60.1196	-40.0391	-20.0195	30.5176	20.0195	40.0391	60.0586	80.1086	100.098
67.2	-0.812988	-0.630188	-0.457458	-0.284729	-119.324	41.8091	200.806	0.370483	0.543823	0.716858	0.941467	-100.128	-80.0476	-60.0586	-40.0391	-20.0195	0	19.989	40.1001	60.0586	80.0781	100.159
67.3	-0.810242	-0.629272	-0.457153	-0.284119	-118.713	42.1143	201.111	0.370178	0.542297	0.715637	0.941772	-100.067	-80.0476	-60.0586	-40.0391	-19.989	61.0352	20.0195	40.0696	60.0586	80.0781	100.098
67.4	-0.8078	-0.628357	-0.456543	-0.283813	-118.103	41.8091	201.111	0.369568	0.540466	0.714417	0.941467	-100.128	-80.0781	-60.0281	-40.0085	-20.0195	30.5176	19.989	40.0696	60.0586	80.0781	100.128
67.5	-0.805664	-0.627747	-0.455627	-0.283813	-117.188	41.5039	200.806	0.368958	0.538635	0.713196	0.940857	-100.067	-80.0171	-60.0586	-40.0391	-19.989	61.0352	20.0195	40.0391	60.0891	80.0171	100.189
67.6	-0.803528	-0.627136	-0.454712	-0.283203	-116.882	41.1987	200.5	0.368042	0.537109	0.71228	0.939331	-100.128	-80.0781	-60.0586	-40.0391	-19.989	61.0352	20.0195	40.1001	60.0281	80.0476	100.128
67.7	-0.801697	-0.626831	-0.454102	-0.282593	-116.272	40.8936	200.5	0.367432	0.536194	0.71167	0.938416	-100.098	-80.1086	-60.0586	-40.0085	-19.989	0	19.989	40.0085	60.1196	80.1086	100.159
67.8	-0.800171	-0.626526	-0.453186	-0.281982	-116.577	40.2832	200.5	0.366821	0.535278	0.711365	0.9375	-100.067	-80.0781	-60.0586	-40.0391	-20.05	-30.5176	20.0195	40.0696	60.0281	80.0476	100.128
67.9	-0.79895	-0.62561	-0.452576	-0.281372	-116.577	39.978	200.5	0.366821	0.534363	0.71106	0.936584	-100.067	-80.0781	-60.0586	-39.978	-20.0195	30.5176	19.989	40.0696	60.0281	80.0781	100.159
68	-0.798035	-0.624695	-0.45166	-0.280457	-116.577	39.6729	200.195	0.366516	0.534363	0.710449	0.935059	-100.067	-80.0781	-60.0281	-40.0391	-20.0195	30.5176	19.989	40.0696	59.9976	80.0781	100.189
68.1	-0.797424	-0.623474	-0.450745	-0.279541	-116.272	39.6729	199.89	0.365906	0.534363	0.709534	0.933533	-100.159	-80.0476	-60.0586	-40.0391	-20.05	30.5176	20.0195	40.1001	60.0281	80.0781	100.098
68.2	-0.796204	-0.622559	-0.449524	-0.278625	-116.272	39.978	199.585	0.36499	0.534668	0.708923	0.932312	-100.128	-80.0781	-60.0281	-40.0391	-19.989	30.5176	20.0195	40.0391	60.0586	80.0476	100.159
68.3	-0.794983	-0.621948	-0.448303	-0.278015	-116.272	40.2832	198.975	0.364075	0.534668	0.708313	0.932007	-100.037	-80.0476	-60.0281	-40.0391	-20.0195	0	20.05	40.1001	60.0586	80.0476	100.128
68.4	-0.793762	-0.620422	-0.447388	-0.27771	-116.272	41.1987	198.364	0.36377	0.534973	0.707703	0.932312	-100.128	-80.0171	-59.9976	-40.0085	-19.989	30.5176	20.0195	40.0696	60.0281	80.0476	100.128
68.5	-0.793457	-0.619202	-0.446472	-0.27771	-115.662	42.1143	198.059	0.363464	0.534668	0.707092	0.932617	-100.067	-80.0781	-60.0586	-40.0391	-20.0195	30.5176	20.0195	40.0391	60.0586	80.0476	100.128
68.6	-0.793152	-0.617981	-0.445862	-0.27771	-115.051	42.4194	197.754	0.363159	0.534058	0.706787	0.933228	-100.098	-80.0476	-60.0281	-40.0391	-20.0806	0	20.0195	40.0696	60.0586	80.0781	100.159
68.7	-0.792236	-0.617371	-0.444946	-0.27771	-114.136	42.7246	197.754	0.362854	0.532837	0.706482	0.933838	-100.128	-80.0781	-60.0586	-40.0696	-20.0195	0	19.989	40.1001	60.0586	80.0781	100.128
68.8	-0.790405	-0.61676	-0.443726	-0.277405	-113.525	42.7246	197.754	0.362549	0.531921	0.706482	0.934448	-100.006	-80.0171	-60.0281	-40.0391	-19.989	30.5176	20.05	40.0696	60.0281	80.0781	100.159
68.9	-0.788574	-0.615845	-0.44281	-0.2771	-113.22	42.4194	197.754	0.362549	0.531006	0.706482	0.934448	-100.098	-80.0476	-60.0891	-40.0696	-19.989	61.0352	20.0806	40.0696	60.0281	80.0781	100.159
69	-0.786743	-0.614929	-0.441895	-0.276184	-112.915	42.4194	198.059	0.362549	0.53009	0.706177	0.934143	-100.128	-80.0476	-60.0586	-40.0391	-19.989	0	20.0195	40.0696	60.0586	80.0476	100.128
69.1	-0.785217	-0.613708	-0.441284	-0.275269	-112.61	42.4194	198.364	0.362244	0.529175	0.705872	0.932617	-100.128	-80.0476	-60.0891	-39.9475	-20.0195	30.5176	19.989	40.0696	60.0281	80.0171	100.098
69.2	-0.783997	-0.613098	-0.440674	-0.274353	-112.61	42.1143	198.669	0.361633	0.52887	0.705566	0.930176	-100.128	-80.0476	-60.0586	-40.0391	-19.989	0	20.0195	40.0391	60.0281	80.0476	100.128
69.3	-0.783081	-0.612793	-0.440369	-0.274048	-112.61	42.1143	198.975	0.361328	0.528564	0.705261	0.927734	-100.159	-80.0781	-60.0586	-39.978	-20.05	30.5176	19.989	40.0696	60.1196	80.0476	100.098
69.4	-0.782471	-0.612793	-0.440369	-0.273743	-112.305	42.1143	198.669	0.361328	0.528259	0.704346	0.925903	-100.128	-80.0781	-60.0891	-40.0696	-20.0195	61.0352	20.0806	40.0391	60.0281	80.0781	100.128
69.5	-0.78125	-0.612793	-0.440063	-0.273743	-112.305	42.1143	198.364	0.361023	0.528259	0.70343	0.924072	-100.098	-80.0781	-60.0891	-40.0391	-19.989	30.5176	20.0195	40.0696	60.0281	80.1392	100.159
69.6	-0.780029	-0.612488	-0.439758	-0.273743	-112	42.1143	198.059	0.360718	0.528259	0.702209	0.922546	-100.128	-80.0476	-60.0586	-40.0391	-20.0195	30.5176	20.0195	40.1306	60.0281	80.0781	100.128
69.7	-0.778503	-0.612183	-0.438843	-0.274048	-112	41.8091	197.449	0.360413	0.528259	0.701599	0.920715	-100.098	-80.0171	-59.9976	-40.0391	-20.0195	61.0352	20.0195	40.0696	60.0281	80.0476	100.189
69.8	-0.777283	-0.611877	-0.438232	-0.274048	-111.389	41.5039	197.449	0.360107	0.528259	0.701599	0.919189	-100.159	-80.0171	-60.0586	-40.0391	-20.05	61.0352	19.989	40.0696	59.9976	80.0476	100.159
69.9	-0.776367	-0.611572	-0.437622	-0.274048	-110.779	41.1987	197.449	0.360107	0.528259	0.702209	0.917969	-100.128	-80.0171	-59.9976	-40.0085	-19.989	30.5176	20.05	40.0696	60.0586	80.0476	100.098
70	-0.775757	-0.610962	-0.437317	-0.273743	-110.168	41.5039	197.144	0.360107	0.527649	0.702209	0.917053	-100.098	-80.0781	-60.0281	-40.0391	-19.9585	30.5176	20.0806	40.0391	60.0586	80.0476	100.128
70.1	-0.774536	-0.610046	-0.437317	-0.273132	-109.863	41.8091	196.838	0.359802	0.526733	0.702209	0.916443	-100.128	-80.0781	-60.0891	-40.0391	-19.989	0	20.0195	40.0391	60.0281	80.0781	100.128
70.2	-0.773315	-0.608826	-0.436707	-0.272522	-109.253	41.8091	196.533	0.359192	0.525818	0.701599	0.916443	-100.098	-80.0476	-60.0281	-40.0391	-19.9585	30.5176	19.989	40.0391	60.0281	80.0476	100.128
70.3	-0.772095	-0.607605	-0.436096	-0.272217	-108.643	41.1987	196.533	0.358582	0.524597	0.700684	0.916138	-100.098	-80.0476	-60.0281	-40.0391	-20.05	0	19.989	40.0391	59.9976	80.0781	100.128
70.4	-0.771179	-0.606995	-0.435181	-0.271912	-107.727	40.8936	196.228	0.357971	0.523987	0.699768	0.916138	-100.128	-80.0476	-60.0281	-39.9475	-19.989	0	19.989	40.0696	59.9976	80.0781	100.128
70.5	-0.770264	-0.606384	-0.434875	-0.272217	-107.727	40.2832	195.923	0.357361	0.523987	0.698853	0.916138	-100.098	-80.0476	-60.0586	-40.0085	-19.989	0	19.989	40.0696	60.0891	80.0781	100.128
70.6	-0.769653	-0.606079	-0.434875	-0.272522	-107.727	40.5884	195.923	0.356445	0.523987	0.698242	0.915833	-100.128	-80.0171	-60.0891	-40.0391	-20.0195	61.0352	20.0195	40.0696	60.0281	80.1392	100.128
70.7	-0.769653	-0.605469	-0.43457	-0.272522	-108.032	41.1987	195.618	0.35614	0.523987	0.698242	0.915833	-100.159	-80.0171	-60.0281	-39.978	-19.9585	91.5527	20.0195	40.1001	60.0281	80.0781	100.159
70.8	-0.769653	-0.605164	-0.434265	-0.272522	-108.337	41.5039	195.618	0.35614	0.523987	0.698242	0.916138	-100.159	-80.0781	-60.0281	-40.0391	-19.989	61.0352	20.05	40.0085	60.0586	80.0781	100.189
70.9	-0.769958	-0.604553	-0.43396	-0.272217	-108.337	42.1143	195.618	0.355835	0.524292	0.698242	0.916443	-100.098	-80.0781	-60.0586	-40.0085	-19.989	61.0352	20.0195	40.0391	60.0586	80.0781	100.098
71	-0.769653	-0.603943	-0.43396	-0.271606	-108.337	42.1143	196.228	0.355225	0.524902	0.697937	0.916443	-100.037	-80.0781	-60.0586	-40.0391	-20.0195	30.5176	19.989	40.0391	60.0281	80.0781	100.067
71.1	-0.769043	-0.603027	-0.43396	-0.270691	-108.337	42.1143	196.533	0.354919	0.525513	0.697632	0.916443	-100.067	-80.0476	-60.0586	-40.0391	-20.0195	30.5176	19.9585	40.0696	60.0586	80.0781	100.128
71.2	-0.767822	-0.601807	-0.43396	-0.270081	-108.337	41.8091	196.838	0.354614	0.525818	0.697021	0.916138	-100.128	-80.0781	-60.0281	-40.0085	-19.9585	30.5176	20.0195	40.1306	60.0891	80.0781	100.128
71.3	-0.766296	-0.601196	-0.433655	-0.269165	-108.032	41.5039	197.449	0.354614	0.526123	0.696106	0.915527	-100.098	-80.0476	-60.0586	-40.0696	-20.0195	61.0352	20.0195	40.0696	60.0586	80.0781	100.159
71.4	-0.764465	-0.600891	-0.433044	-0.268555	-107.727	41.1987	197.754	0.354614	0.526123	0.69458	0.914917	-100.159	-80.0476	-59.9976	-40.0085	-19.989	61.0352	20.0195	40.1001	60.0586	80.1086	100.128
71.5	-0.762329	-0.600891	-0.432129	-0.26825	-107.422	40.8936	197.754	0.354309	0.525818	0.693359	0.913696	-100.098	-80.0476	-60.0281	-40.0391	-19.989	0	20.0195	40.0391	60.0586	80.0476	100.098
71.6	-0.761108	-0.600586	-0.431519	-0.26825	-107.422	40.8936	197.449	0.354004	0.525818	0.692139	0.911865	-100.067	-80.0476	-60.0586	-40.0085	-20.0195	30.5176	20.0195	40.0391	60.0586	80.0781	100.128
71.7	-0.760498	-0.600586	-0.430908	-0.267944	-107.422	41.1987	196.838	0.353699	0.526428	0.691833	0.910034	-100.098	-80.0781	-60.0891	-39.978	-20.05	61.0352	20.0195	40.0391	60.0586	80.0476	100.159
71.8	-0.760193	-0.600891	-0.430603	-0.267639	-107.422	41.5039	196.533	0.353394	0.527039	0.691833	0.908203	-100.067	-80.0781	-60.0586	-40.0085	-20.0195	0	20.0195	40.0391	60.0586	80.0476	100.128
71.9	-0.759888	-0.601196	-0.429687	-0.267334	-107.727	41.8091	196.228	0.353394	0.527344	0.692444	0.906982	-100.128	-80.0476	-60.0891	-40.0085	-20.0195	0	19.989	40.0696	60.0891	80.0781	100.159
72	-0.759277	-0.601501	-0.428772	-0.267029	-107.727	42.1143	195.923	0.353699	0.527649	0.693054	0.906067	-100.098	-80.0781	-60.0586	-40.0391	-20.05	0	20.05	40.0391	60.0281	80.1086	100.159
72.1	-0.758667	-0.600586	-0.428162	-0.266724	-107.422	41.8091	196.228	0.354004	0.527954	0.693054	0.905457	-100.098	-80.0171	-60.0586	-40.0391	-19.989	61.0352	19.989	40.0696	60.0586	80.0171	100.098
72.2	-0.758667	-0.59967	-0.427246	-0.266418	-107.117	41.5039	196.533	0.354309	0.527954	0.692444	0.905151	-100.098	-80.0171	-60.0281	-40.0391	-20.0195	30.5176	20.05	40.0391	60.0586	80.0781	100.128
72.3	-0.758362	-0.59845	-0.426636	-0.265808	-106.812	41.1987	196.533	0.354309	0.527344	0.691528	0.905151	-100.128	-80.0476	-60.0586	-39.978	-20.0195	30.5176	20.0195	40.0696	60.0891	80.1697	100.067
72.4	-0.757751	-0.597229	-0.42572	-0.265808	-106.812	41.1987	196.228	0.354004	0.526733	0.690918	0.904541	-100.098	-80.0476	-60.0891	-40.0391	-20.0195	30.5176	20.0806	40.0696	60.0891	80.0171	100.098
72.5	-0.756531	-0.596619	-0.42511	-0.265503	-106.506	41.1987	196.228	0.353699	0.525513	0.690613	0.903625	-100.128	-80.0171	-60.0281	-40.0085	-19.989	0	20.05	40.0391	60.0281	80.0476	100.128
72.6	-0.75592	-0.596313	-0.424194	-0.264587	-106.201	40.8936	195.923	0.353699	0.523987	0.690308	0.902405	-100.098	-80.1086	-60.0891	-39.978	-19.989	-30.5176	20.0195	40.0391	60.0586	80.0781	100.098
72.7	-0.75531	-0.596008	-0.423889	-0.263977	-106.201	40.5884	196.228	0.353699	0.522766	0.690002	0.900574	-100.098	-80.0476	-60.0891	-40.0391	-20.0195	0	20.0195	40.1001	60.0586	80.1086	100.159
72.8	-0.755615	-0.595398	-0.423584	-0.263367	-105.591	41.1987	196.838	0.354309	0.521851	0.689087	0.898743	-100.128	-80.1086	-60.0586	-40.0085	-20.0195	30.5176	19.989	40.0085	59.9976	80.1392	100.128
72.9	-0.756226	-0.594482	-0.422974	-0.262451	-104.98	42.1143	196.838	0.354614	0.52063	0.688477	0.897217	-100.098	-80.0781	-60.1501	-40.0391	-20.0806	0	20.0195	40.0391	60.0891	80.0781	100.128
73	-0.756226	-0.593262	-0.422363	-0.262146	-104.98	42.1143	196.228	0.354309	0.519409	0.687866	0.896301	-100.159	-79.9866	-60.0891	-40.0696	-20.0195	30.5176	19.989	40.0391	60.0281	80.0476	100.128
73.1	-0.755615	-0.592346	-0.422058	-0.262756	-105.591	41.8091	195.312	0.354004	0.518494	0.687256	0.895996	-100.159	-80.0476	-60.0891	-40.0696	-19.989	61.0352	19.989	40.0391	60.0281	80.0476	100.098
73.2	-0.755005	-0.592041	-0.421753	-0.263062	-105.896	41.1987	194.702	0.353699	0.517883	0.686951	0.895996	-100.067	-80.0781	-60.0891	-40.0391	-20.0195	61.0352	20.0195	40.0391	60.0891	80.0171	100.098
73.3	-0.753784	-0.591736	-0.421753	-0.263062	-105.896	40.8936	194.397	0.353394	0.517883	0.68634	0.896606	-100.128	-80.0476	-60.0281	-40.0085	-19.989	30.5176	20.0195	40.0391	60.0586	80.0781	100.098
73.4	-0.751953	-0.591125	-0.421143	-0.263062	-105.896	40.5884	193.787	0.353088	0.517883	0.68573	0.897217	-100.098	-80.1086	-60.0586	-40.0085	-20.0195	-30.5176	20.05	40.0391	60.0281	80.1086	100.098
73.5	-0.750427	-0.59021	-0.420837	-0.262756	-105.591	39.978	193.787	0.352783	0.518188	0.68512	0.897217	-100.159	-80.0171	-60.0891	-40.0391	-20.0195	30.5176	20.0195	40.0391	60.0281	80.0781	100.128
73.6	-0.749207	-0.59021	-0.420227	-0.262146	-105.591	39.978	193.787	0.352478	0.518188	0.683899	0.896912	-100.098	-80.1392	-60.0891	-40.0085	-20.0195	0	19.9585	40.0391	60.0891	80.1086	100.128
73.7	-0.748901	-0.590515	-0.419922	-0.261841	-105.591	40.2832	194.092	0.352478	0.517578	0.682983	0.895996	-100.128	-80.0476	-60.1196	-40.0696	-20.0195	-30.5176	19.9585	40.0391	60.0281	80.1086	100.128
73.8	-0.748901	-0.591125	-0.419312	-0.26123	-105.591	40.8936	194.397	0.352173	0.517273	0.682678	0.895081	-100.128	-80.0476	-60.0586	-40.0085	-20.0195	61.0352	19.9585	40.0391	60.0281	80.0476	100.067
73.9	-0.748901	-0.591431	-0.418701	-0.26062	-105.591	41.5039	194.702	0.351868	0.516357	0.682983	0.89447	-100.098	-80.0781	-60.0586	-40.0391	-19.989	-30.5176	19.9585	40.0391	60.0281	80.0781	100.098
74	-0.747986	-0.591125	-0.418396	-0.260315	-105.286	41.8091	194.397	0.351562	0.516052	0.683289	0.893555	-100.159	-80.0476	-60.0586	-40.0085	-20.0195	30.5176	19.989	39.978	60.0891	80.0171	100.098
74.1	-0.746155	-0.590515	-0.418396	-0.26001	-104.98	41.8091	194.397	0.350952	0.515747	0.683594	0.892334	-100.098	-80.1392	-60.0281	-40.0085	-20.0195	0	19.989	40.0391	60.1501	80.0781	100.128
74.2	-0.744324	-0.5896	-0.418091	-0.26001	-105.286	41.1987	194.702	0.350647	0.515442	0.684509	0.891724	-100.128	-80.0781	-60.0891	-40.0085	-20.0195	-30.5176	20.0195	40.0696	60.0586	80.0781	100.189
74.3	-0.742798	-0.588379	-0.417175	-0.260315	-105.591	40.5884	195.312	0.350037	0.515137	0.685425	0.891724	-100.067	-80.0781	-60.0586	-40.0696	-19.9585	30.5176	19.9585	40.0696	60.0586	80.0476	100.128
74.4	-0.741882	-0.586853	-0.41626	-0.26062	-105.896	40.2832	195.923	0.349426	0.514221	0.686035	0.892029	-100.159	-80.0476	-60.1196	-40.0391	-20.0195	-30.5176	19.989	40.0696	60.0281	80.0476	100.159
74.5	-0.740662	-0.585632	-0.415649	-0.26062	-105.896	39.978	196.228	0.348816	0.513306	0.68634	0.892029	-100.098	-80.0781	-60.0891	-40.0391	-20.0195	30.5176	19.9585	40.0391	60.0586	80.0781	100.128
74.6	-0.739441	-0.584412	-0.415344	-0.26001	-105.896	40.2832	196.228	0.348511	0.512695	0.686035	0.891724	-100.037	-80.0781	-60.0586	-40.0391	-20.05	0	19.989	40.0696	60.0281	80.0476	100.098
74.7	-0.737915	-0.583191	-0.415344	-0.259399	-105.896	40.5884	195.923	0.348206	0.51178	0.685425	0.890808	-100.128	-80.0781	-60.0281	-40.0391	-20.0195	0	20.0806	40.0696	60.0891	80.1392	100.128
74.8	-0.736694	-0.582581	-0.415649	-0.258789	-105.591	40.8936	195.923	0.3479	0.511169	0.684509	0.889893	-100.159	-80.0781	-60.0586	-40.0085	-20.05	-30.5176	20.0195	40.0391	60.0891	80.0781	100.098
74.9	-0.736084	-0.582275	-0.415955	-0.258179	-105.896	41.1987	195.923	0.347595	0.510864	0.683899	0.889587	-100.128	-80.0781	-60.0281	-40.0391	-19.989	30.5176	19.989	40.0085	60.1196	80.0781	100.098
75	-0.736389	-0.58197	-0.415649	-0.257874	-106.201	41.1987	195.923	0.346985	0.510864	0.683594	0.889893	-100.128	-80.0781	-60.1196	-39.978	-20.0195	0	19.989	40.0391	60.0891	80.0476	100.128
75.1	-0.736694	-0.58197	-0.415649	-0.257568	-106.506	40.8936	195.923	0.346985	0.510864	0.683289	0.890503	-100.067	-80.0781	-60.0891	-40.0696	-20.0195	-30.5176	19.9585	40.0085	60.0586	80.0781	100.098
75.2	-0.737	-0.58136	-0.415344	-0.257263	-106.506	40.2832	195.923	0.34729	0.510559	0.682678	0.891418	-100.128	-80.0781	-60.0891	-40.0696	-19.989	-30.5176	19.989	40.0085	60.0281	80.0781	100.098
75.3	-0.737	-0.58075	-0.414734	-0.256653	-106.812	39.6729	195.618	0.347595	0.510559	0.681763	0.892029	-100.128	-80.0781	-60.0586	-40.0696	-20.0195	0	19.989	40.0391	60.0281	80.0476	100.098
75.4	-0.737	-0.579529	-0.414124	-0.256653	-106.506	39.3677	195.618	0.348206	0.510254	0.681152	0.892639	-100.128	-80.0476	-60.0586	-40.0696	-20.0195	0	19.9585	40.1001	60.0891	80.0781	100.128
75.5	-0.737305	-0.578613	-0.413208	-0.256653	-105.896	39.3677	195.618	0.348206	0.510254	0.680542	0.893555	-100.159	-80.0171	-60.0891	-40.0391	-19.989	0	20.0195	40.0391	60.1196	80.0476	100.098
75.6	-0.737305	-0.577698	-0.412903	-0.256653	-105.286	39.6729	195.618	0.3479	0.510559	0.680237	0.894165	-100.189	-80.1086	-60.0891	-40.0391	-19.989	-30.5176	19.989	40.0391	60.0891	80.0476	100.128
75.7	-0.737305	-0.577087	-0.412292	-0.256653	-104.675	39.978	195.312	0.34729	0.510559	0.679626	0.894165	-100.128	-80.0476	-60.0891	-40.0391	-20.0195	0	19.989	40.0085	60.0586	80.0476	100.159
75.8	-0.736389	-0.576477	-0.411682	-0.256653	-104.37	40.5884	194.702	0.346375	0.510864	0.679016	0.89386	-100.128	-80.0781	-60.0891	-40.0085	-19.989	-61.0352	20.0195	40.0391	60.0586	80.0781	100.067
75.9	-0.735474	-0.576172	-0.411072	-0.256653	-104.065	40.5884	194.397	0.346069	0.511475	0.679016	0.892944	-100.128	-80.1392	-60.0586	-40.1001	-19.9585	0	19.989	40.0391	60.0586	80.0476	100.067
76	-0.734863	-0.576172	-0.410461	-0.256348	-104.065	40.2832	194.092	0.345764	0.51178	0.679016	0.892334	-100.128	-80.0781	-60.0891	-40.0391	-20.0195	-30.5176	20.0195	40.0391	60.0281	80.0476	100.128
76.1	-0.734253	-0.576172	-0.409851	-0.256042	-104.37	40.2832	194.397	0.346069	0.51178	0.679321	0.891724	-100.159	-80.1392	-60.0891	-40.1001	-19.989	-30.5176	19.9585	40.0696	60.0586	80.0781	100.037
76.2	-0.733032	-0.575562	-0.409241	-0.255432	-104.675	39.978	194.702	0.346375	0.510864	0.680237	0.891724	-100.159	-80.1086	-60.0586	-40.0696	-20.0195	-30.5176	19.9585	40.0391	60.0586	80.0476	100.128
76.3	-0.731812	-0.575256	-0.408936	-0.255127	-104.675	39.978	194.702	0.34668	0.509949	0.681458	0.892029	-100.189	-80.1086	-60.0891	-40.0696	-20.0195	-91.5527	20.0195	40.0391	60.0891	80.0476	100.128
76.4	-0.730286	-0.574951	-0.408936	-0.254822	-104.37	40.2832	194.092	0.346375	0.509033	0.682373	0.892334	-100.159	-80.0781	-60.0891	-40.1001	-19.989	-30.5176	19.989	39.9475	60.1196	80.0476	100.098
76.5	-0.72937	-0.574341	-0.408936	-0.254822	-104.065	40.2832	193.481	0.346375	0.507812	0.683289	0.892334	-100.128	-80.0781	-60.0891	-40.0696	-20.0195	0	19.989	40.0085	60.1196	80.0171	100.128
76.6	-0.72937	-0.574036	-0.408936	-0.254822	-104.065	40.2832	192.871	0.34668	0.507202	0.684204	0.891724	-100.159	-80.1392	-60.1196	-40.1001	-20.0195	0	19.989	40.0391	60.1196	80.0476	100.067
76.7	-0.729675	-0.574341	-0.408936	-0.254517	-104.065	40.2832	192.871	0.34668	0.506897	0.684814	0.890503	-100.128	-80.0781	-60.1196	-40.0085	-19.989	-30.5176	19.9585	40.0391	60.0586	80.0476	100.067
76.8	-0.72998	-0.574036	-0.408936	-0.254822	-104.065	40.2832	192.871	0.34668	0.506897	0.685425	0.888977	-100.159	-80.0781	-60.1196	-40.1001	-19.989	0	19.989	40.0391	60.0891	80.0476	100.098
76.9	-0.72998	-0.57373	-0.408936	-0.255432	-104.37	40.2832	193.176	0.346375	0.506897	0.686035	0.887451	-100.098	-80.1086	-60.0891	-40.0696	-19.989	-30.5176	19.9585	39.978	60.0586	80.1392	100.098
77	-0.729675	-0.572815	-0.40863	-0.256042	-104.37	40.2832	193.481	0.346375	0.506897	0.686646	0.88562	-100.159	-80.0476	-60.0586	-40.1001	-19.989	-30.5176	19.9585	40.0085	60.0586	80.0781	100.098
77.1	-0.72937	-0.571899	-0.408325	-0.256348	-104.065	40.5884	193.481	0.346069	0.506592	0.686951	0.884094	-100.159	-80.0476	-60.0586	-40.0696	-20.0195	30.5176	20.05	40.0696	60.0586	80.0781	100.067
77.2	-0.729065	-0.571289	-0.40741	-0.256348	-104.065	40.5884	193.176	0.345764	0.505676	0.687561	0.882263	-100.128	-80.1392	-60.0586	-39.978	-20.0195	30.5176	19.989	40.0085	60.0891	80.0781	100.067
77.3	-0.72876	-0.570984	-0.406799	-0.256348	-103.76	40.5884	192.871	0.345764	0.505066	0.687561	0.881348	-100.159	-80.0476	-60.0891	-40.0391	-19.9585	-30.5176	20.0195	39.978	60.1501	80.0476	100.067
77.4	-0.728149	-0.570984	-0.406494	-0.256348	-103.76	39.978	193.176	0.346069	0.504456	0.687561	0.880432	-100.189	-80.1392	-60.1196	-40.0696	-19.989	-61.0352	19.9585	40.0085	60.0891	80.0476	100.037
77.5	-0.727539	-0.570984	-0.406494	-0.256042	-103.76	39.3677	193.481	0.346069	0.50415	0.687256	0.879517	-100.128	-80.1086	-60.0891	-40.0696	-19.989	-30.5176	19.9585	40.0085	60.0891	80.0476	100.128
77.6	-0.726929	-0.570984	-0.406189	-0.255737	-103.455	38.7573	193.787	0.346069	0.50415	0.687256	0.878601	-100.189	-80.1086	-60.1196	-40.0696	-20.0195	-61.0352	19.928	40.0391	60.0891	80.0781	100.128
77.7	-0.726318	-0.570679	-0.405884	-0.255127	-102.844	39.0625	193.481	0.346069	0.50415	0.686951	0.878296	-100.128	-80.1086	-60.1196	-40.1306	-20.0195	-30.5176	19.989	40.0391	60.0891	80.0476	100.067
77.8	-0.726013	-0.570679	-0.405579	-0.254211	-102.539	39.3677	193.481	0.346375	0.504456	0.686951	0.878601	-100.189	-80.1086	-60.0586	-40.0696	-20.05	-30.5176	19.9585	40.0391	60.0891	80.0476	100.128
77.9	-0.726013	-0.570984	-0.405884	-0.253601	-102.234	39.6729	193.176	0.346375	0.504761	0.686951	0.879211	-100.159	-80.0476	-60.1501	-40.0391	-20.05	0	19.989	40.0085	60.0586	80.1392	100.098
78	-0.725708	-0.571594	-0.406494	-0.253296	-102.234	39.6729	192.871	0.346985	0.505371	0.686646	0.880432	-100.189	-80.1086	-60.0891	-40.0696	-19.989	0	19.989	40.0391	60.0891	80.0781	100.098
78.1	-0.725403	-0.571594	-0.406799	-0.253601	-102.539	39.978	192.566	0.346985	0.505981	0.68634	0.881348	-100.159	-80.0781	-60.0281	-40.0391	-19.9585	0	19.989	39.9475	60.0891	80.0781	100.098
78.2	-0.725403	-0.571594	-0.407104	-0.253601	-102.539	40.2832	192.261	0.34729	0.506592	0.68634	0.882568	-100.098	-80.0781	-60.0891	-40.0391	-19.9585	0	19.989	40.0085	60.0891	80.0171	100.067
78.3	-0.725403	-0.571289	-0.407104	-0.253601	-102.539	40.5884	192.566	0.346985	0.507507	0.68634	0.883484	-100.098	-80.0781	-60.0586	-40.0696	-20.0195	30.5176	19.989	40.0085	60.0586	80.0476	100.037
78.4	-0.725403	-0.571289	-0.407104	-0.253601	-102.539	40.8936	192.871	0.34668	0.508423	0.686035	0.884399	-100.067	-80.1086	-60.0891	-40.0696	-20.05	0	20.0195	39.978	60.0586	79.9866	100.067
78.5	-0.725403	-0.570679	-0.40741	-0.253296	-102.234	40.5884	193.176	0.346069	0.509033	0.68512	0.884399	-100.128	-80.1392	-60.0891	-40.1001	-20.0195	0	19.989	40.0696	60.0891	80.0476	100.037
78.6	-0.725403	-0.569763	-0.40741	-0.253296	-102.234	40.2832	193.176	0.345764	0.509338	0.683289	0.883484	-100.159	-80.1086	-60.1196	-40.0391	-20.0195	0	19.9585	39.978	60.1196	80.0476	100.098
78.7	-0.725098	-0.568542	-0.407104	-0.252991	-102.234	40.2832	193.176	0.345459	0.509338	0.682068	0.881958	-100.159	-80.1392	-60.1196	-40.0696	-20.0195	0	19.9585	40.0085	60.0891	80.0781	100.067
78.8	-0.724792	-0.567017	-0.406799	-0.252686	-102.539	39.978	193.176	0.345154	0.509338	0.680847	0.881348	-100.189	-80.1392	-60.1196	-40.0696	-20.0195	-30.5176	19.989	40.0696	60.1196	80.0476	100.098
78.9	-0.724182	-0.565796	-0.406189	-0.25238	-102.844	40.2832	192.871	0.345154	0.509033	0.679932	0.880737	-100.128	-80.1086	-60.0586	-40.0696	-19.989	-30.5176	19.9585	40.0085	60.1196	80.0476	100.128
79	-0.723267	-0.56488	-0.405579	-0.252075	-102.844	40.5884	192.261	0.345154	0.509033	0.679321	0.880432	-100.189	-80.0781	-60.0891	-40.0696	-19.9585	30.5176	19.989	40.0391	60.0891	80.0476	100.037
79.1	-0.722656	-0.564575	-0.404968	-0.251465	-102.844	40.5884	191.345	0.345459	0.508728	0.679321	0.880127	-100.067	-80.0781	-60.0586	-40.1001	-19.9585	-30.5176	19.989	40.0391	60.0891	80.1086	100.098
79.2	-0.722046	-0.564575	-0.404663	-0.250854	-102.234	40.5884	190.735	0.345459	0.508423	0.679932	0.879822	-100.159	-80.1086	-60.0281	-40.0696	-19.989	-30.5176	19.9585	40.0085	60.0891	80.0781	100.098
79.3	-0.721436	-0.564575	-0.404663	-0.250549	-101.929	39.978	190.43	0.345154	0.508118	0.681152	0.879517	-100.098	-80.1086	-60.1196	-40.0391	-19.989	-30.5176	19.9585	40.0085	60.0586	80.0171	100.098
79.4	-0.72052	-0.56488	-0.404358	-0.250549	-101.318	39.6729	190.125	0.344849	0.508118	0.682373	0.879517	-100.128	-80.0476	-60.1196	-40.1306	-20.0195	30.5176	19.928	40.0391	60.0281	80.0781	100.098
79.5	-0.71991	-0.565491	-0.404663	-0.250854	-101.013	39.3677	190.125	0.344543	0.508118	0.683289	0.880127	-100.128	-80.0781	-60.0891	-40.0391	-20.0195	0	20.0195	40.1001	60.0586	80.0171	100.098
79.6	-0.719604	-0.565796	-0.405273	-0.25116	-100.708	39.0625	190.125	0.343933	0.508728	0.684204	0.880737	-100.159	-80.0476	-60.0586	-40.0696	-20.0195	30.5176	19.989	40.0391	60.0891	80.0476	100.098
79.7	-0.719299	-0.566101	-0.405884	-0.25116	-100.403	38.4521	190.43	0.343628	0.509644	0.684814	0.881348	-100.128	-80.0781	-60.0891	-40.0391	-19.989	0	20.0195	40.0085	60.0891	80.0476	100.098
79.8	-0.718994	-0.566406	-0.406189	-0.250549	-100.098	38.4521	191.04	0.343323	0.510559	0.684509	0.881653	-100.159	-80.1392	-60.0586	-40.1001	-20.0195	-30.5176	19.989	40.0391	60.0281	80.0171	100.067
79.9	-0.718689	-0.566406	-0.406494	-0.249634	-100.403	38.4521	191.345	0.342712	0.510559	0.684204	0.881653	-100.067	-80.1392	-60.1196	-40.1001	-19.989	-30.5176	19.989	40.0391	60.1196	80.0476	100.128
80	-0.718384	-0.566406	-0.406494	-0.249023	-101.013	38.7573	191.345	0.342407	0.510559	0.683594	0.881348	-100.067	-80.1392	-60.0891	-40.1001	-20.0195	-30.5176	19.9585	40.0085	60.0586	80.0476	100.159
80.1	-0.717773	-0.566711	-0.406494	-0.248718	-101.624	38.7573	191.345	0.341797	0.509949	0.682983	0.881348	-100.098	-80.0781	-60.0891	-40.1001	-19.989	0	19.989	40.0391	60.0281	80.0476	100.098
80.2	-0.717468	-0.567017	-0.406799	-0.248718	-101.929	39.0625	190.735	0.341797	0.509338	0.682068	0.881653	-100.159	-80.1392	-60.1196	-40.0696	-19.9585	0	19.928	40.1001	60.0586	80.1086	100.128
80.3	-0.717773	-0.566406	-0.406494	-0.248718	-101.929	39.0625	190.125	0.341492	0.509033	0.681458	0.881653	-100.189	-80.0781	-60.0281	-40.1001	-20.0195	-30.5176	19.989	40.0391	60.0586	80.0781	100.098
80.4	-0.718689	-0.565796	-0.406189	-0.249023	-101.624	39.3677	189.514	0.341187	0.509033	0.680542	0.882263	-100.159	-80.0781	-60.0586	-40.0391	-19.989	-30.5176	19.989	40.0085	60.0281	80.1392	100.098
80.5	-0.719604	-0.56488	-0.405884	-0.249023	-101.318	39.6729	189.209	0.341187	0.508728	0.680542	0.882568	-100.159	-80.1086	-60.0586	-40.0696	-20.0195	-30.5176	19.989	40.0391	60.0586	80.0476	100.098
80.6	-0.720215	-0.563965	-0.405884	-0.249329	-101.013	39.6729	189.209	0.340576	0.508118	0.680237	0.882263	-100.128	-80.1086	-60.0891	-40.0391	-19.989	0	19.989	40.0085	60.0891	80.0781	100.098
80.7	-0.720825	-0.563354	-0.406189	-0.249023	-101.013	39.978	189.514	0.340271	0.507507	0.679626	0.881958	-100.128	-80.0781	-60.0891	-40.1001	-19.989	-30.5176	20.0195	40.0085	60.0586	80.0476	100.098
80.8	-0.72113	-0.562439	-0.406494	-0.248718	-101.013	40.2832	189.819	0.340271	0.506897	0.679016	0.881348	-100.128	-80.1086	-60.1501	-40.0696	-20.0195	0	19.9585	40.0391	60.0586	80.0781	100.098
80.9	-0.721436	-0.561829	-0.406799	-0.248718	-101.929	40.2832	190.125	0.340576	0.506897	0.678101	0.880737	-100.098	-80.0781	-60.0891	-39.978	-20.0195	0	19.9585	40.0696	60.1196	80.0476	100.098
81	-0.721741	-0.561523	-0.406799	-0.248413	-102.539	39.978	189.819	0.340576	0.506897	0.677795	0.880127	-100.098	-80.0781	-60.0586	-40.0696	-20.0195	0	19.989	40.0696	60.0281	80.0781	100.128
81.1	-0.722046	-0.561218	-0.407104	-0.248413	-103.149	39.6729	189.514	0.340576	0.506897	0.67688	0.879517	-100.098	-80.1086	-60.1196	-40.0391	-20.0195	0	20.05	40.0391	60.0891	80.0781	100.098
81.2	-0.722351	-0.560913	-0.407104	-0.247803	-103.149	39.3677	189.209	0.339966	0.506592	0.67627	0.879517	-100.128	-80.0781	-60.0586	-40.0391	-20.0195	0	19.989	40.0085	60.0891	80.0476	100.098
81.3	-0.722656	-0.560608	-0.40741	-0.247498	-103.149	39.0625	188.904	0.339661	0.506287	0.67627	0.880127	-100.159	-80.0781	-60.0586	-40.0391	-19.989	0	19.989	40.0391	60.0891	80.0781	100.128
81.4	-0.722351	-0.560303	-0.408325	-0.247803	-103.149	39.0625	188.904	0.339355	0.506897	0.676575	0.880432	-100.128	-80.0781	-60.0586	-40.0085	-20.05	-30.5176	20.0195	40.0696	60.0891	80.0781	100.159
81.5	-0.722351	-0.560303	-0.408936	-0.248413	-102.234	39.0625	189.514	0.339661	0.507202	0.67688	0.880432	-100.159	-80.0476	-60.0281	-40.0391	-20.0195	0	19.989	39.978	60.0586	80.0781	100.159
81.6	-0.722046	-0.559998	-0.40863	-0.248413	-101.624	39.6729	189.819	0.340271	0.507507	0.677185	0.880432	-100.128	-80.0171	-60.0891	-40.0696	-19.989	61.0352	19.989	40.0696	60.0586	80.0476	100.159
81.7	-0.72113	-0.559387	-0.40802	-0.248108	-101.318	39.978	190.125	0.340576	0.507507	0.67749	0.880432	-100.128	-80.1086	-60.0891	-40.0391	-20.0195	30.5176	19.9585	40.0696	60.0281	80.0781	100.128
81.8	-0.71991	-0.559082	-0.40802	-0.248108	-101.318	40.2832	190.125	0.340576	0.507507	0.67749	0.880432	-100.098	-80.0781	-60.0891	-40.0085	-20.0195	0	19.989	40.0696	60.0586	80.0781	100.128
81.9	-0.718689	-0.558777	-0.408325	-0.248108	-101.624	40.5884	189.514	0.340271	0.507202	0.67749	0.880737	-100.159	-80.1086	-60.0586	-40.0391	-19.9585	30.5176	19.989	40.0391	60.1196	80.0781	100.159
82	-0.718079	-0.558777	-0.408325	-0.247803	-101.624	40.5884	188.904	0.339661	0.507202	0.67749	0.880432	-100.159	-80.0476	-59.9976	-40.0391	-20.05	0	20.05	40.0391	60.0586	80.0476	100.159
82.1	-0.718079	-0.559082	-0.408325	-0.247192	-101.929	40.2832	188.293	0.33905	0.507202	0.678101	0.880127	-100.189	-80.0781	-60.0586	-40.0391	-19.9585	0	19.989	40.0696	60.1196	80.0781	100.098
82.2	-0.718384	-0.558777	-0.40802	-0.246887	-102.234	39.978	187.988	0.338135	0.507202	0.678711	0.879517	-100.128	-80.0476	-60.0586	-39.978	-20.0195	0	20.0195	40.0085	60.0586	80.0781	100.128
82.3	-0.718689	-0.557861	-0.407715	-0.246277	-102.234	39.978	187.988	0.337219	0.507202	0.679321	0.878601	-100.098	-80.0781	-60.0586	-40.0696	-19.9585	-30.5176	19.989	40.0391	60.0586	80.0476	100.098
82.4	-0.718994	-0.556335	-0.407104	-0.245972	-102.539	39.6729	188.293	0.336609	0.507202	0.679626	0.878296	-100.067	-80.0476	-60.0891	-40.0696	-19.9585	0	19.989	40.0391	60.0281	80.0476	100.098
82.5	-0.718689	-0.554504	-0.406189	-0.245361	-102.539	39.6729	188.904	0.336304	0.507202	0.679321	0.877686	-100.128	-80.0781	-60.0281	-39.978	-19.989	-61.0352	19.989	40.0696	60.0891	80.0476	100.098
82.6	-0.718689	-0.553284	-0.405273	-0.245056	-102.844	39.6729	189.514	0.336609	0.506897	0.679016	0.877075	-100.128	-80.1086	-60.0586	-40.0391	-20.0195	30.5176	19.989	40.1001	60.0891	80.0476	100.159
82.7	-0.718689	-0.552368	-0.404358	-0.244446	-102.844	40.2832	189.514	0.337219	0.506592	0.678406	0.87616	-100.098	-80.0476	-60.0891	-40.0391	-20.0195	30.5176	19.989	40.0696	60.0891	80.0476	100.159
82.8	-0.718384	-0.552063	-0.403442	-0.24353	-102.844	40.2832	189.514	0.337524	0.506592	0.677795	0.875244	-100.128	-80.0781	-60.0281	-39.978	-19.989	-30.5176	20.05	40.0391	60.0586	80.0171	100.159
82.9	-0.718079	-0.552368	-0.402832	-0.24292	-102.844	40.2832	189.819	0.338135	0.506897	0.67749	0.874023	-100.098	-80.0781	-60.0586	-40.0391	-19.989	61.0352	20.0195	40.0391	60.0586	80.0781	100.098
83	-0.718384	-0.552673	-0.402527	-0.24231	-102.844	40.2832	189.819	0.33844	0.507202	0.677185	0.873108	-100.128	-80.0781	-60.0586	-40.0391	-19.989	0	20.05	40.0085	60.0586	80.0781	100.098
83.1	-0.718994	-0.553284	-0.402527	-0.242004	-102.844	40.2832	189.819	0.33905	0.507507	0.67688	0.872498	-100.037	-80.0781	-60.0586	-40.0696	-20.0195	30.5176	19.989	40.0085	60.0891	80.0476	100.128
83.2	-0.720215	-0.554199	-0.402832	-0.241699	-102.539	40.2832	190.125	0.339661	0.507812	0.677185	0.872192	-100.128	-80.0476	-60.0586	-40.1001	-19.989	0	20.0195	40.0391	60.0586	80.0781	100.128
83.3	-0.721741	-0.55481	-0.403137	-0.241394	-101.929	40.2832	190.125	0.339661	0.507812	0.67749	0.871887	-100.067	-80.0781	-60.0891	-40.0696	-20.0195	0	20.0806	40.0085	60.0891	80.0476	100.098
83.4	-0.722961	-0.555115	-0.402832	-0.241089	-101.624	40.5884	190.43	0.339355	0.508118	0.677795	0.871887	-100.159	-80.1697	-60.0586	-40.0391	-20.05	-30.5176	20.05	40.0391	60.0891	80.0781	100.128
83.5	-0.724182	-0.55542	-0.402222	-0.241394	-101.624	40.2832	190.43	0.33905	0.509033	0.677795	0.871887	-100.128	-80.1086	-60.0891	-40.0085	-20.0195	30.5176	20.0195	40.0391	60.0586	80.0781	100.128
83.6	-0.724792	-0.555725	-0.401611	-0.241394	-101.624	40.2832	190.43	0.33844	0.509644	0.67749	0.871887	-100.128	-80.0781	-60.0586	-40.0085	-20.0195	0	19.989	40.0391	60.0281	80.0781	100.128
83.7	-0.725403	-0.555725	-0.401306	-0.241394	-101.929	39.978	190.43	0.33783	0.509949	0.67688	0.872498	-100.128	-80.0781	-60.0891	-40.0391	-19.989	0	20.05	40.1001	60.0586	80.0781	100.159
83.8	-0.725708	-0.555725	-0.401306	-0.241394	-101.929	39.978	190.43	0.337524	0.509949	0.676575	0.873108	-100.128	-80.0476	-60.0586	-40.0391	-19.989	0	20.0806	40.0085	60.0281	80.0781	100.128
83.9	-0.725708	-0.55542	-0.401001	-0.241394	-102.234	39.6729	190.43	0.337219	0.509644	0.67627	0.873413	-100.098	-80.0781	-60.0586	-40.0391	-20.0195	0	20.0195	40.0391	60.0891	80.0476	100.128
84	-0.725403	-0.55481	-0.401306	-0.241699	-101.929	39.3677	190.125	0.336609	0.509033	0.675354	0.873718	-100.128	-80.0476	-60.0281	-40.1001	-20.0195	61.0352	19.989	40.0085	59.9976	80.1086	100.098
84.1	-0.725708	-0.554504	-0.401306	-0.241699	-101.929	38.7573	189.819	0.335999	0.508423	0.674438	0.873718	-100.128	-80.0781	-60.0891	-40.0696	-20.05	0	20.0195	40.0696	60.0586	80.1086	100.098
84.2	-0.726318	-0.55481	-0.401611	-0.241394	-101.929	38.4521	189.819	0.335388	0.507202	0.673218	0.873413	-100.128	-80.1086	-60.0891	-40.0696	-20.0806	30.5176	20.0195	40.0085	59.9976	80.0781	100.128
84.3	-0.727234	-0.55542	-0.401611	-0.241089	-101.929	38.4521	189.514	0.334778	0.506287	0.672607	0.873108	-100.128	-80.0781	-60.0891	-40.0085	-20.0806	30.5176	20.0806	40.0696	60.0586	80.1697	100.128
84.4	-0.727844	-0.555115	-0.401611	-0.240784	-102.234	38.4521	189.819	0.334167	0.505981	0.671997	0.872803	-100.128	-80.1086	-60.0586	-40.0085	-20.0195	0	20.0195	39.978	60.0281	80.1086	100.159
84.5	-0.727539	-0.55481	-0.401001	-0.241089	-102.234	38.4521	189.514	0.334167	0.505371	0.671997	0.872498	-100.128	-80.0781	-60.1196	-39.978	-20.05	0	20.0195	40.0085	60.0586	80.1086	100.128
84.6	-0.726624	-0.55481	-0.400696	-0.242004	-102.234	38.7573	189.514	0.334473	0.505371	0.672607	0.873108	-100.098	-80.0781	-60.0281	-40.0085	-19.989	30.5176	19.989	40.1001	60.0586	80.1086	100.067
84.7	-0.725708	-0.55481	-0.400391	-0.24292	-102.539	39.0625	189.209	0.334778	0.505371	0.673828	0.874023	-100.098	-80.0171	-60.0586	-40.0391	-19.989	0	20.05	40.0085	60.0586	80.0171	100.128
84.8	-0.724182	-0.55481	-0.39978	-0.24353	-102.844	39.3677	189.209	0.335083	0.505371	0.674438	0.875549	-100.006	-80.0781	-60.0586	-40.0391	-20.0195	30.5176	20.05	40.0696	60.0891	80.0781	100.159
84.9	-0.722656	-0.55542	-0.399475	-0.24353	-103.149	39.6729	188.904	0.335083	0.505676	0.674438	0.877075	-100.128	-80.0476	-60.0281	-40.0391	-19.9585	0	19.989	40.0391	60.0586	80.0781	100.159
85	-0.72113	-0.55542	-0.39917	-0.243225	-103.149	39.6729	189.209	0.334778	0.506287	0.674133	0.878601	-100.159	-80.0781	-60.1196	-39.978	-20.0195	30.5176	20.0195	40.0391	60.0281	80.0476	100.098
85.1	-0.719604	-0.55603	-0.39917	-0.243225	-102.844	39.3677	189.514	0.334778	0.506897	0.674133	0.879822	-100.098	-80.1086	-60.0586	-40.0391	-19.9585	61.0352	19.989	40.0696	60.0891	80.1086	100.159
85.2	-0.718994	-0.55603	-0.399475	-0.24353	-102.844	39.3677	190.43	0.334778	0.507202	0.674133	0.880737	-100.159	-80.0781	-60.0586	-40.0085	-20.0195	30.5176	20.0195	40.0391	60.0281	80.1086	100.159
85.3	-0.718384	-0.555725	-0.39978	-0.24353	-102.539	39.3677	191.04	0.334778	0.507202	0.674133	0.880737	-100.128	-80.0781	-60.0586	-40.0085	-20.0195	30.5176	20.05	40.0085	60.0586	80.1086	100.128
85.4	-0.718079	-0.555115	-0.39978	-0.243225	-102.234	39.3677	191.65	0.334778	0.507812	0.673828	0.880432	-100.098	-80.0781	-60.0281	-40.0391	-19.989	0	20.0195	40.0696	60.0891	80.1392	100.128
85.5	-0.717773	-0.554504	-0.39917	-0.24292	-101.929	39.3677	191.956	0.334778	0.507812	0.673218	0.879822	-100.067	-80.0476	-60.0281	-40.0391	-20.0195	0	20.0195	39.978	60.1196	80.0781	100.159
85.6	-0.717468	-0.554199	-0.39856	-0.24292	-101.624	39.3677	191.956	0.334778	0.508118	0.672607	0.879822	-100.098	-80.0171	-60.0586	-40.0085	-19.989	0	20.0195	40.0391	60.0891	80.0781	100.098
85.7	-0.717773	-0.553284	-0.397644	-0.24292	-101.624	39.3677	191.65	0.334778	0.507812	0.671997	0.880432	-100.067	-80.0476	-60.0586	-40.0085	-19.989	30.5176	20.0195	40.0696	60.0586	80.0476	100.159
85.8	-0.718079	-0.552673	-0.396729	-0.242615	-101.013	39.6729	191.345	0.334778	0.507507	0.671997	0.881042	-100.128	-80.0476	-60.0281	-40.0391	-20.05	0	19.989	40.0391	60.0281	80.0781	100.189
85.9	-0.718384	-0.551758	-0.396118	-0.242004	-100.708	39.6729	191.04	0.334778	0.507507	0.672302	0.881348	-100.067	-80.1086	-59.9976	-39.978	-19.989	30.5176	20.0195	40.0696	59.9976	80.0781	100.159
86	-0.718994	-0.551147	-0.396118	-0.242004	-100.403	39.978	191.04	0.334778	0.507507	0.673218	0.881653	-100.098	-80.0476	-60.0586	-39.978	-20.0806	0	20.0195	40.0391	60.0891	80.0781	100.189
86.1	-0.718994	-0.551147	-0.396118	-0.24231	-100.403	39.978	190.735	0.334778	0.507507	0.673523	0.881348	-100.098	-80.0476	-60.0281	-40.0085	-20.0195	61.0352	20.1111	40.0391	60.0586	80.0476	100.098
86.2	-0.718994	-0.551758	-0.396423	-0.242615	-100.403	40.2832	190.43	0.334778	0.506897	0.673828	0.881042	-100.098	-80.0476	-60.0281	-39.978	-19.989	61.0352	20.0195	40.0391	60.0891	80.0781	100.098
86.3	-0.718689	-0.552063	-0.396118	-0.24231	-100.708	40.2832	190.43	0.334778	0.506287	0.673828	0.880127	-100.037	-80.0476	-60.0586	-40.0391	-19.989	0	20.0195	40.0696	60.0281	80.0476	100.189
86.4	-0.718079	-0.552673	-0.395508	-0.242004	-101.013	40.8936	190.43	0.334778	0.505676	0.673523	0.878906	-100.098	-80.0781	-60.0891	-40.0391	-19.989	30.5176	20.05	40.0391	60.0586	80.0781	100.159
86.5	-0.717773	-0.552673	-0.395203	-0.241699	-101.318	41.1987	190.125	0.334778	0.505981	0.672913	0.877686	-100.037	-80.0781	-60.0281	-40.0085	-20.0195	30.5176	20.0195	40.0391	60.0281	80.1392	100.128
86.6	-0.717773	-0.552979	-0.395203	-0.241394	-101.624	41.1987	190.43	0.335083	0.506592	0.672302	0.87677	-100.098	-80.0781	-60.0281	-39.978	-20.0195	0	19.989	40.0696	60.0586	80.0781	100.159
86.7	-0.718079	-0.552979	-0.395203	-0.241394	-101.624	40.5884	190.735	0.335083	0.507202	0.672302	0.876465	-100.037	-80.1086	-60.0586	-40.0085	-20.0195	61.0352	20.0806	40.0391	60.0586	80.0781	100.159
86.8	-0.718079	-0.552979	-0.396118	-0.241394	-101.624	39.978	190.735	0.335083	0.508118	0.672607	0.876465	-100.098	-80.0781	-60.0586	-39.978	-20.05	61.0352	20.05	40.0696	60.0891	80.1086	100.098
86.9	-0.717773	-0.552979	-0.397034	-0.241699	-101.318	39.3677	190.735	0.335083	0.509033	0.673218	0.877075	-100.067	-80.0781	-60.0586	-40.0085	-20.0195	30.5176	20.0806	40.0696	60.0891	80.1086	100.128
87	-0.716858	-0.552673	-0.397949	-0.241699	-101.318	39.3677	191.04	0.335083	0.509644	0.673218	0.877686	-100.128	-80.0781	-60.0281	-40.0391	-20.0195	30.5176	20.05	39.978	60.0891	80.0476	100.189
87.1	-0.715942	-0.552063	-0.398254	-0.242004	-101.318	39.0625	191.04	0.334473	0.510254	0.672913	0.878296	-100.067	-80.0476	-60.0891	-39.978	-20.0195	61.0352	20.05	40.0391	60.0281	80.0781	100.128
87.2	-0.715332	-0.550842	-0.398254	-0.242004	-101.624	39.0625	191.04	0.333862	0.510559	0.672913	0.878601	-100.067	-80.0781	-60.0586	-40.0696	-20.0195	0	20.0195	40.0391	60.0281	80.0781	100.128
87.3	-0.715027	-0.550232	-0.397949	-0.242004	-101.624	38.7573	191.04	0.333862	0.511169	0.673218	0.878601	-100.128	-80.0476	-59.9976	-40.0391	-20.05	0	19.989	40.0696	60.0281	80.1086	100.159
87.4	-0.714417	-0.550232	-0.397644	-0.242004	-101.624	38.7573	191.04	0.334473	0.511475	0.673828	0.878601	-100.098	-80.0476	-60.0891	-40.0391	-20.0806	0	20.05	40.0696	60.0281	80.1086	100.098
87.5	-0.713806	-0.550537	-0.397644	-0.242004	-101.929	39.0625	191.345	0.335693	0.511475	0.673828	0.878601	-100.128	-80.0781	-60.0281	-40.0085	-20.0195	30.5176	20.0195	40.0696	60.0586	80.1392	100.128
87.6	-0.713196	-0.550842	-0.397644	-0.24231	-101.929	39.3677	191.345	0.336609	0.511169	0.673218	0.878906	-100.098	-80.1392	-60.0281	-39.978	-20.05	0	20.05	40.0391	60.0281	80.1086	100.128
87.7	-0.713196	-0.551147	-0.397339	-0.242615	-101.929	39.978	191.345	0.33783	0.510864	0.672607	0.879211	-100.067	-80.1086	-60.0281	-40.0085	-20.0195	30.5176	20.0195	40.0085	60.0891	80.1086	100.159
87.8	-0.712585	-0.551453	-0.397034	-0.24292	-101.929	40.8936	191.04	0.33844	0.510559	0.671997	0.878601	-100.128	-80.0476	-60.0586	-39.978	-20.0195	0	20.0195	40.0696	60.0586	80.1392	100.128
87.9	-0.711975	-0.551453	-0.396729	-0.24292	-101.929	41.1987	190.735	0.338745	0.509949	0.671387	0.877075	-100.098	-80.0476	-60.0586	-40.0391	-20.0195	0	19.989	40.0391	60.0891	80.0781	100.098
88	-0.71106	-0.551453	-0.396423	-0.243225	-101.624	40.8936	190.125	0.33905	0.509644	0.670776	0.875854	-100.098	-80.0781	-60.0586	-40.0085	-20.05	0	20.0195	40.0696	60.0281	80.0476	100.128
88.1	-0.710754	-0.551147	-0.396118	-0.24292	-101.318	40.2832	189.819	0.33905	0.509033	0.670166	0.874939	-100.098	-80.0476	-60.0586	-40.0085	-19.989	0	20.0195	40.0085	60.0586	80.0476	100.159
88.2	-0.711365	-0.551147	-0.396118	-0.242615	-101.318	39.978	189.514	0.33905	0.508423	0.669556	0.874329	-100.098	-80.0476	-60.0891	-40.0696	-20.05	0	19.989	40.1001	60.0586	80.0781	100.128
88.3	-0.711975	-0.550842	-0.396118	-0.242615	-101.318	39.6729	189.514	0.339355	0.508118	0.668945	0.873413	-100.098	-80.1392	-60.0586	-40.0391	-19.9585	0	20.0195	40.0696	60.0891	80.1392	100.128
88.4	-0.712585	-0.551147	-0.396118	-0.24231	-101.318	39.6729	189.819	0.339661	0.507812	0.66803	0.871887	-100.128	-80.0781	-60.0281	-40.0391	-20.05	30.5176	20.0195	40.0085	60.0586	80.1392	100.189
88.5	-0.712891	-0.551147	-0.395508	-0.241699	-101.013	39.6729	190.125	0.340271	0.507812	0.666809	0.870972	-100.128	-80.0781	-60.0586	-40.0085	-20.05	0	20.0195	40.0391	60.0586	80.0781	100.128
88.6	-0.71228	-0.551147	-0.395203	-0.241394	-100.708	39.0625	190.43	0.340576	0.507812	0.665588	0.870667	-100.128	-80.1086	-60.0586	-40.0085	-20.0195	30.5176	20.0195	40.0085	60.0891	80.0781	100.128
88.7	-0.711365	-0.551147	-0.395508	-0.241089	-100.708	39.0625	190.43	0.340576	0.507812	0.664978	0.871582	-100.098	-80.0171	-60.0586	-40.0391	-20.0806	-30.5176	20.05	40.0391	60.0281	80.1086	100.159
88.8	-0.710449	-0.551453	-0.396118	-0.240784	-100.708	39.0625	190.735	0.340576	0.508118	0.664673	0.873108	-100.067	-80.0476	-60.0586	-40.0391	-19.989	-30.5176	20.0195	39.978	60.0891	80.0781	100.128
88.9	-0.709534	-0.550842	-0.396729	-0.240479	-100.708	39.6729	190.735	0.340576	0.508118	0.664673	0.874329	-100.067	-80.0781	-60.1196	-40.0696	-20.05	0	19.9585	40.0391	60.1196	80.0781	100.128
89	-0.708923	-0.550232	-0.397339	-0.239868	-100.708	39.978	190.43	0.340271	0.508118	0.664673	0.874329	-100.098	-80.1086	-60.0586	-40.0391	-19.989	0	19.989	40.1001	60.0281	80.1086	100.128
89.1	-0.708313	-0.549316	-0.397339	-0.239563	-100.708	40.2832	190.125	0.339966	0.508118	0.665283	0.873718	-100.098	-80.0781	-60.0891	-39.978	-20.0806	0	19.989	40.0391	60.0891	80.0476	100.128
89.2	-0.708313	-0.548706	-0.397034	-0.239868	-100.708	40.5884	190.125	0.339661	0.508423	0.665894	0.873413	-100.128	-80.1086	-60.0891	-39.978	-20.0195	30.5176	19.989	40.1001	60.0891	80.0781	100.128
89.3	-0.708618	-0.548401	-0.396118	-0.240173	-100.403	40.8936	190.125	0.339661	0.508728	0.667114	0.873108	-100.159	-80.0781	-60.0586	-40.0391	-19.9585	30.5176	20.0195	40.0085	60.0586	80.0781	100.128
89.4	-0.708923	-0.548401	-0.395203	-0.240173	-100.403	40.8936	190.43	0.340271	0.508728	0.667725	0.872192	-100.037	-80.1086	-60.0281	-40.0085	-20.0195	0	20.0195	40.0085	60.0891	80.0781	100.098
89.5	-0.709229	-0.548401	-0.394592	-0.239563	-100.098	40.8936	191.04	0.340271	0.508118	0.666504	0.870667	-100.098	-80.0781	-60.0891	-40.0391	-19.9585	0	19.989	40.0696	60.0891	80.0781	100.128
89.6	-0.709229	-0.548096	-0.393982	-0.238647	-99.7925	40.5884	190.735	0.339661	0.507202	0.664673	0.869446	-100.128	-80.0781	-60.0891	-40.0696	-19.989	0	19.989	40.0391	60.0586	80.0476	100.098
89.7	-0.708923	-0.547485	-0.393982	-0.238647	-100.098	39.6729	190.125	0.338745	0.505981	0.662842	0.869141	-100.098	-80.0476	-60.0586	-40.0696	-19.9585	0	20.05	40.0696	60.0891	79.9866	100.098
89.8	-0.708923	-0.54718	-0.393982	-0.238953	-100.403	39.0625	189.819	0.338135	0.505371	0.662231	0.869751	-100.098	-80.0781	-60.0891	-40.0391	-20.0195	30.5176	19.9585	40.0696	60.0891	80.0476	100.098
89.9	-0.709534	-0.546875	-0.394287	-0.239563	-100.403	39.0625	189.209	0.33783	0.504761	0.662537	0.871277	-100.159	-80.0781	-60.0281	-40.0391	-20.0195	0	20.05	40.0391	60.1196	80.0476	100.128
90	-0.710449	-0.546265	-0.393982	-0.240173	-100.403	39.0625	188.599	0.337524	0.504456	0.663147	0.872803	-100.128	-80.1086	-60.0281	-40.0391	-20.0806	30.5176	20.05	40.0696	60.0891	80.0171	100.22
90.1	-0.711365	-0.545959	-0.393677	-0.240173	-100.403	39.6729	187.988	0.337219	0.50415	0.663147	0.873413	-100.189	-80.1086	-60.0891	-39.9475	-20.0195	-30.5176	20.0195	40.0391	60.0281	80.0781	100.128
90.2	-0.711975	-0.545654	-0.393066	-0.240479	-100.403	39.978	187.683	0.337524	0.503845	0.663147	0.873413	-100.159	-80.0476	-60.0281	-40.0085	-20.0195	0	20.0195	40.0391	60.0891	80.0781	100.128
90.3	-0.71228	-0.545654	-0.392761	-0.240479	-100.708	40.2832	187.988	0.33783	0.50354	0.662842	0.872803	-100.037	-80.0781	-60.0586	-40.0391	-19.9585	61.0352	20.0195	40.0391	60.0891	80.0781	100.128
90.4	-0.711975	-0.545959	-0.392456	-0.240479	-100.708	40.2832	188.599	0.337524	0.50293	0.662537	0.871887	-100.098	-80.0476	-60.0281	-40.1306	-19.928	0	20.05	40.0391	60.0586	80.0476	100.098
90.5	-0.71106	-0.545959	-0.392761	-0.240173	-100.403	40.5884	189.209	0.336914	0.503235	0.662537	0.871887	-100.037	-80.1086	-60.0586	-40.0696	-19.989	0	19.989	40.0391	60.0891	80.1086	100.067
90.6	-0.709534	-0.545959	-0.393066	-0.239563	-100.403	40.5884	189.514	0.335693	0.50354	0.662231	0.871582	-100.159	-80.0781	-60.0586	-40.1001	-20.05	-30.5176	20.0195	40.0085	60.0586	80.0171	100.098
90.7	-0.708313	-0.545654	-0.393066	-0.239563	-100.403	40.5884	189.209	0.334778	0.503845	0.662231	0.871277	-100.159	-80.0476	-60.0281	-40.0391	-20.0195	-30.5176	20.0195	40.0391	60.0891	80.0781	100.189
90.8	-0.707397	-0.545349	-0.392761	-0.240173	-101.013	40.5884	188.904	0.334473	0.503845	0.662231	0.870972	-100.128	-80.1086	-60.0891	-40.0696	-20.0195	0	19.989	40.0085	60.0586	80.0476	100.159
90.9	-0.707397	-0.545044	-0.392151	-0.240479	-101.318	40.2832	188.599	0.334167	0.50354	0.662842	0.870972	-100.128	-80.0781	-60.0586	-40.0391	-20.0195	0	20.0195	40.0085	60.0281	80.1086	100.098
91	-0.707703	-0.544739	-0.392151	-0.240479	-101.929	40.2832	188.599	0.334167	0.503235	0.663757	0.871277	-100.128	-80.0781	-60.0586	-40.0696	-19.989	30.5176	20.0195	40.0391	60.0586	80.0781	100.098
91.1	-0.708008	-0.544739	-0.391846	-0.240479	-101.929	39.978	188.599	0.334473	0.502625	0.664673	0.870972	-100.128	-80.0476	-60.0586	-40.0696	-20.0195	61.0352	19.989	40.0085	60.1196	80.0781	100.098
91.2	-0.708313	-0.544128	-0.392456	-0.239868	-101.624	39.6729	188.599	0.334778	0.502014	0.665588	0.870667	-100.128	-80.0781	-60.0281	-40.0696	-20.0195	-30.5176	19.9585	40.0391	60.0586	79.9866	100.037
91.3	-0.708313	-0.543518	-0.392761	-0.239258	-100.708	39.6729	188.293	0.335083	0.501099	0.665894	0.869751	-100.128	-80.0781	-60.0586	-40.0696	-19.989	-30.5176	20.0806	40.0085	60.0891	80.0476	100.098
91.4	-0.708618	-0.542908	-0.393372	-0.238647	-99.7925	39.3677	188.293	0.335083	0.500488	0.666199	0.86853	-100.067	-80.0781	-60.0586	-40.0696	-19.989	0	19.989	40.0391	60.0586	80.0476	100.159
91.5	-0.708923	-0.542603	-0.393677	-0.238342	-99.1821	39.3677	187.683	0.334778	0.500488	0.666199	0.867615	-100.189	-80.0476	-60.0586	-40.0391	-19.989	0	20.0195	40.0085	60.0891	80.0781	100.159
91.6	-0.709839	-0.542908	-0.393982	-0.238037	-98.877	39.3677	187.683	0.334778	0.501099	0.666504	0.866699	-100.128	-80.0781	-60.1196	-40.0696	-20.0195	30.5176	19.989	40.0085	60.0281	80.0781	100.098
91.7	-0.710449	-0.543518	-0.393677	-0.238342	-98.5718	39.0625	187.378	0.335083	0.501404	0.667114	0.866089	-100.159	-80.0476	-60.1196	-40.0085	-19.9585	30.5176	20.0195	40.0391	60.0586	80.0781	100.098
91.8	-0.710754	-0.543823	-0.393677	-0.238342	-98.2666	39.3677	187.378	0.334778	0.501709	0.66803	0.865784	-100.159	-80.1392	-60.0281	-40.0696	-19.989	0	19.989	40.0696	60.0586	80.0476	100.128
91.9	-0.710449	-0.544128	-0.393372	-0.238647	-98.5718	39.6729	187.378	0.334473	0.501404	0.66864	0.865784	-100.159	-80.0781	-60.0586	-40.0391	-19.928	0	19.989	40.0085	60.0891	80.0781	100.098
92	-0.709839	-0.543518	-0.393066	-0.238647	-98.5718	40.2832	187.683	0.334167	0.500488	0.668335	0.866394	-100.128	-80.0476	-60.0586	-40.1001	-20.0195	0	19.989	40.0391	60.0281	80.1392	100.067
92.1	-0.709229	-0.542297	-0.392456	-0.238953	-98.877	40.8936	187.683	0.334167	0.500183	0.667114	0.866699	-100.098	-80.0476	-60.0586	-40.0391	-19.9585	30.5176	19.989	40.0085	60.0586	80.0476	100.006
92.2	-0.708618	-0.541077	-0.391541	-0.239258	-98.877	41.1987	187.683	0.334167	0.500488	0.666199	0.867004	-100.159	-80.0476	-60.0891	-40.0696	-20.0195	-30.5176	19.989	40.0085	60.1196	80.0476	100.067
92.3	-0.708008	-0.540161	-0.390625	-0.238953	-98.2666	40.8936	187.683	0.334167	0.501404	0.665283	0.86731	-100.128	-80.1086	-60.0891	-39.978	-20.0195	30.5176	19.9585	40.0391	60.0891	80.0476	100.159
92.4	-0.707397	-0.539551	-0.389709	-0.238037	-97.9614	40.5884	187.683	0.333862	0.502625	0.664368	0.867615	-100.159	-80.0781	-60.0891	-40.0391	-20.0195	0	19.989	40.0391	60.0586	80.0476	100.098
92.5	-0.707092	-0.539246	-0.389099	-0.237122	-98.2666	39.6729	187.683	0.333862	0.503235	0.663147	0.86792	-100.128	-80.0476	-60.0891	-39.978	-19.9585	30.5176	20.0195	40.0391	60.0586	80.1086	100.128
92.6	-0.707092	-0.539246	-0.388794	-0.236206	-98.5718	38.7573	187.683	0.333862	0.50415	0.662231	0.868225	-100.159	-80.0781	-60.0586	-40.0696	-19.9585	61.0352	19.989	40.0391	60.0891	80.0476	100.128
92.7	-0.707092	-0.538635	-0.388489	-0.236206	-99.1821	38.4521	187.988	0.333557	0.504761	0.661316	0.86792	-100.128	-80.0781	-60.0891	-40.0696	-19.9585	0	19.989	40.0391	60.0586	80.0476	100.098
92.8	-0.707092	-0.53833	-0.388489	-0.237122	-99.4873	38.4521	188.293	0.333862	0.505371	0.661011	0.86792	-100.22	-80.0476	-60.0891	-40.0696	-19.9585	30.5176	19.989	40.0391	60.0586	80.0476	100.098
92.9	-0.707397	-0.53772	-0.388184	-0.237732	-99.4873	38.4521	188.293	0.333557	0.505371	0.661316	0.86792	-100.159	-80.0781	-60.0891	-40.1306	-19.9585	0	19.989	40.0085	60.0281	80.0476	100.067
93	-0.707092	-0.537415	-0.387878	-0.238342	-99.4873	38.7573	188.293	0.333252	0.505066	0.662231	0.86853	-100.159	-80.0476	-60.0586	-40.0696	-19.989	30.5176	20.0195	40.1001	60.0891	80.1086	100.037
93.1	-0.706787	-0.537415	-0.387268	-0.238342	-99.1821	39.0625	187.988	0.333862	0.505066	0.662842	0.870056	-100.128	-80.0781	-60.0281	-40.0696	-19.989	61.0352	19.928	40.0696	60.0891	80.0171	100.128
93.2	-0.706787	-0.537415	-0.387268	-0.238037	-98.877	39.0625	187.683	0.334473	0.505371	0.663452	0.871582	-100.159	-80.1086	-60.0586	-40.0085	-20.0195	30.5176	19.9585	40.1001	60.0281	80.0171	100.159
93.3	-0.707092	-0.537109	-0.387268	-0.238342	-98.5718	38.7573	187.378	0.335083	0.505371	0.663452	0.872803	-100.159	-80.0781	-60.0586	-40.0391	-20.0195	30.5176	19.989	40.0391	60.0586	80.0476	100.128
93.4	-0.707092	-0.536499	-0.387878	-0.238342	-98.5718	39.0625	187.073	0.335083	0.505371	0.663147	0.873108	-100.128	-80.0781	-60.0891	-40.0696	-19.989	30.5176	20.0195	40.0696	60.0891	80.0476	100.128
93.5	-0.706787	-0.536194	-0.388489	-0.238647	-98.5718	39.3677	186.768	0.335388	0.505066	0.663452	0.872498	-100.128	-80.0781	-60.0586	-40.0391	-20.0195	61.0352	20.0195	40.0696	60.0586	80.0171	100.098
93.6	-0.705566	-0.535889	-0.389099	-0.238953	-98.5718	39.6729	186.768	0.335388	0.505066	0.664062	0.871887	-100.128	-80.0781	-60.0281	-40.0696	-19.989	-61.0352	20.0195	40.0085	60.1196	80.0171	100.067
93.7	-0.704346	-0.535583	-0.389404	-0.239258	-98.877	39.6729	186.768	0.335083	0.505066	0.664978	0.871277	-100.159	-80.0476	-60.0281	-40.0696	-19.928	0	19.989	40.0391	60.0586	80.0476	100.098
93.8	-0.70282	-0.535889	-0.389404	-0.239258	-98.5718	39.6729	186.768	0.335083	0.505371	0.665894	0.870667	-100.128	-80.0781	-60.0891	-40.0696	-19.989	0	19.989	40.0696	60.0586	80.0781	100.098
93.9	-0.700989	-0.536804	-0.389404	-0.239258	-98.5718	39.6729	186.462	0.334778	0.505676	0.666504	0.870667	-100.037	-80.0781	-60.0891	-40.1001	-20.05	30.5176	19.9585	40.0391	60.0586	80.0171	100.098
94	-0.699463	-0.538025	-0.389404	-0.238953	-98.2666	39.0625	185.547	0.334778	0.505981	0.667419	0.870667	-100.128	-80.0781	-60.0891	-40.0391	-19.989	0	19.989	40.0696	60.0891	79.9866	100.128
94.1	-0.698547	-0.538635	-0.389099	-0.238342	-98.2666	38.7573	185.242	0.335388	0.506592	0.66803	0.870667	-100.189	-80.0781	-60.0586	-40.0696	-19.989	0	19.989	40.0391	60.0586	80.0171	100.067
94.2	-0.698242	-0.53894	-0.389404	-0.237732	-97.9614	38.4521	185.547	0.336304	0.507202	0.668335	0.870361	-100.128	-80.1086	-60.0891	-40.1001	-19.989	30.5176	19.989	40.0391	60.0281	80.0781	100.098
94.3	-0.698547	-0.53894	-0.390015	-0.237122	-97.9614	38.4521	186.157	0.336914	0.507812	0.66803	0.870361	-100.159	-80.1086	-60.0586	-40.0696	-19.989	-61.0352	20.0195	40.0085	60.0586	80.0781	100.037
94.4	-0.698853	-0.53894	-0.390625	-0.237122	-97.9614	38.7573	186.462	0.337219	0.508118	0.66803	0.870667	-100.159	-80.1086	-60.0891	-40.1001	-19.989	-30.5176	19.989	40.0391	60.1501	80.0476	100.067
94.5	-0.698547	-0.53894	-0.391235	-0.237122	-97.9614	39.0625	186.157	0.336914	0.507812	0.668335	0.871887	-100.159	-80.0781	-60.0586	-40.0391	-19.9585	30.5176	19.989	40.0085	60.0891	80.0476	100.098
94.6	-0.697327	-0.538635	-0.391541	-0.237427	-97.9614	39.0625	185.547	0.337219	0.507202	0.66864	0.872803	-100.189	-80.0171	-60.0586	-40.1001	-19.989	0	19.989	40.0391	60.0281	80.0476	100.128
94.7	-0.696411	-0.53833	-0.391846	-0.237427	-98.2666	38.7573	184.937	0.337219	0.506287	0.66864	0.873718	-100.159	-80.0781	-60.1196	-40.1001	-20.0195	-30.5176	19.989	40.0696	60.0586	80.0171	100.128
94.8	-0.695496	-0.537415	-0.391541	-0.237427	-98.5718	38.4521	184.937	0.337219	0.505371	0.66803	0.874023	-100.128	-80.0476	-60.0586	-40.0391	-20.0195	0	19.9585	40.0085	60.0281	80.0171	100.128
94.9	-0.695496	-0.536804	-0.391235	-0.237427	-98.5718	38.4521	185.547	0.337524	0.505066	0.667419	0.873718	-100.159	-80.1086	-60.0891	-40.0391	-19.989	-30.5176	20.0195	40.0085	60.0586	80.0781	100.098
95	-0.695801	-0.536499	-0.39093	-0.237427	-98.5718	38.7573	186.462	0.33783	0.505066	0.666504	0.873413	-100.159	-80.0781	-60.0891	-40.0391	-19.989	-30.5176	19.928	40.0085	60.0586	80.0476	100.098
95.1	-0.696106	-0.536499	-0.391541	-0.237732	-98.877	39.3677	187.073	0.33783	0.505371	0.665588	0.873108	-100.128	-80.1086	-60.0281	-40.0696	-19.989	-30.5176	19.9585	40.0696	60.0891	80.0476	100.067
95.2	-0.696716	-0.536194	-0.392151	-0.238037	-98.877	39.6729	187.073	0.337219	0.505371	0.664368	0.872803	-100.128	-80.0476	-60.0586	-40.1001	-19.989	30.5176	19.9585	40.0391	60.0586	80.0171	100.037
95.3	-0.697632	-0.536194	-0.392761	-0.237732	-98.877	39.3677	187.378	0.336914	0.505066	0.663452	0.872192	-100.159	-80.1086	-59.9976	-40.1306	-20.0195	-30.5176	20.0195	40.0391	60.0891	80.0781	100.067
95.4	-0.698242	-0.536499	-0.392761	-0.237427	-98.877	39.3677	187.378	0.336914	0.504761	0.662842	0.871582	-100.159	-80.0781	-60.0891	-40.0696	-19.9585	0	19.989	40.0391	60.0586	80.0476	100.098
95.5	-0.699158	-0.537415	-0.392151	-0.237122	-98.877	39.3677	187.683	0.337219	0.50415	0.662231	0.871277	-100.128	-80.0476	-60.1501	-40.0696	-19.9585	30.5176	20.0195	40.0391	60.0586	80.0476	100.128
95.6	-0.700073	-0.538025	-0.391235	-0.236816	-98.5718	39.6729	187.683	0.337524	0.50415	0.661316	0.870972	-100.128	-80.0781	-60.1196	-40.0391	-20.0195	0	19.928	40.0391	60.0586	80.0781	100.128
95.7	-0.701294	-0.53894	-0.390625	-0.236206	-98.2666	39.6729	187.683	0.337524	0.503845	0.661011	0.870361	-100.159	-80.0781	-60.1196	-40.0696	-20.0195	-30.5176	19.989	40.1001	60.0586	80.0476	100.098
95.8	-0.70282	-0.539246	-0.390015	-0.235596	-97.9614	39.6729	187.378	0.337524	0.50354	0.660706	0.870056	-100.159	-80.0476	-60.0891	-40.0391	-20.0195	0	20.0195	40.0391	60.0891	80.0476	100.037
95.9	-0.703735	-0.538635	-0.389404	-0.235291	-97.9614	39.6729	187.073	0.33783	0.50293	0.661011	0.870056	-100.159	-80.0781	-60.0586	-40.0391	-19.9585	-30.5176	19.989	40.0391	60.0586	80.0476	100.098
96	-0.703735	-0.538025	-0.389099	-0.234985	-98.2666	39.6729	186.768	0.338135	0.502319	0.661316	0.870056	-100.159	-80.0781	-60.0891	-40.0391	-19.989	0	19.989	40.0085	60.0281	80.0781	100.098
96.1	-0.70343	-0.53772	-0.388794	-0.234985	-98.5718	39.3677	186.462	0.338135	0.502319	0.661621	0.870056	-100.128	-80.0476	-60.0891	-40.0696	-19.9585	61.0352	19.9585	39.978	60.0891	80.0171	100.098
96.2	-0.702515	-0.537415	-0.388489	-0.235291	-98.877	39.6729	186.157	0.33844	0.502319	0.661621	0.870056	-100.098	-80.1392	-60.0891	-40.0696	-19.9585	0	19.989	40.0391	60.1196	80.0476	100.098
96.3	-0.701599	-0.53772	-0.388184	-0.235596	-98.5718	40.2832	186.462	0.33905	0.502625	0.661011	0.869751	-100.159	-80.0476	-60.0891	-39.978	-20.0195	30.5176	19.9585	40.0391	60.0891	80.1086	100.098
96.4	-0.700684	-0.537415	-0.387573	-0.235596	-98.5718	40.5884	186.768	0.339661	0.50293	0.661011	0.869141	-100.128	-80.0476	-60.0281	-40.0696	-20.0195	30.5176	19.9585	40.0696	60.0586	80.0171	100.159
96.5	-0.700684	-0.537415	-0.387268	-0.235291	-98.2666	40.5884	187.073	0.339966	0.503235	0.6604	0.86792	-100.128	-80.0171	-60.0891	-39.978	-19.989	0	20.05	40.0391	60.0586	80.0476	100.098
96.6	-0.700989	-0.536804	-0.387268	-0.234985	-98.2666	40.5884	187.378	0.339661	0.50293	0.660095	0.86731	-100.128	-80.0171	-60.0891	-40.0391	-19.9585	30.5176	20.0195	40.0391	60.0891	80.0781	100.128
96.7	-0.701599	-0.536194	-0.387573	-0.23468	-97.9614	40.2832	187.683	0.339661	0.50293	0.65979	0.867615	-100.159	-80.0476	-60.0281	-40.0085	-20.0195	0	20.05	40.0391	60.0891	80.0476	100.128
96.8	-0.70282	-0.535889	-0.388489	-0.23468	-97.9614	39.6729	187.683	0.339355	0.50293	0.6604	0.868225	-100.128	-80.1086	-60.0586	-40.0696	-19.928	0	20.0195	40.0391	60.0586	80.0171	100.098
96.9	-0.704041	-0.535583	-0.389709	-0.234985	-97.6563	39.3677	187.683	0.339355	0.503235	0.661011	0.869141	-100.128	-80.1086	-60.0891	-40.0696	-19.989	30.5176	19.9585	40.0391	60.0586	80.0476	100.159
97	-0.705261	-0.535278	-0.39032	-0.235291	-97.3511	39.3677	187.683	0.339355	0.503235	0.661621	0.869751	-100.159	-80.0476	-60.0586	-40.0696	-20.0195	-61.0352	19.9585	40.0391	60.0891	80.0171	100.128
97.1	-0.705566	-0.534668	-0.390015	-0.235596	-97.3511	39.3677	187.378	0.33905	0.50354	0.662537	0.870056	-100.159	-80.0781	-60.0891	-40.0696	-19.989	0	19.989	40.0696	60.0586	80.0171	100.159
97.2	-0.705566	-0.533752	-0.389099	-0.235901	-97.3511	39.6729	187.073	0.338745	0.50415	0.663452	0.870361	-100.159	-80.1086	-60.0891	-40.0391	-19.989	91.5527	20.0195	40.0391	60.0586	80.1086	100.159
97.3	-0.705261	-0.533142	-0.388489	-0.236206	-97.6563	39.978	187.073	0.33844	0.504456	0.664673	0.869751	-100.159	-80.0781	-60.0891	-40.1001	-20.0195	30.5176	19.989	40.0391	60.0281	80.0476	100.128
97.4	-0.705566	-0.533447	-0.387878	-0.236511	-97.9614	39.978	187.683	0.33844	0.505066	0.666199	0.868225	-100.159	-80.0781	-60.0281	-40.0391	-19.989	0	20.0195	40.0696	60.0281	80.0476	100.128
97.5	-0.706482	-0.533752	-0.387268	-0.237122	-97.9614	39.978	188.599	0.33844	0.504761	0.667419	0.866699	-100.128	-80.1697	-60.0281	-40.0085	-19.989	0	20.0195	40.0391	60.0891	80.0476	100.098
97.6	-0.707397	-0.534363	-0.386658	-0.237122	-98.2666	39.3677	188.904	0.338135	0.50415	0.668335	0.865173	-100.128	-80.0476	-60.0586	-40.0696	-19.928	30.5176	20.0195	40.0391	60.1501	80.0171	100.098
97.7	-0.708313	-0.535278	-0.386047	-0.237122	-98.2666	39.0625	188.904	0.338135	0.50354	0.66864	0.863953	-100.128	-80.0171	-60.0281	-40.0696	-19.9585	-61.0352	19.989	40.0696	60.0891	80.0171	100.067
97.8	-0.708923	-0.536194	-0.385742	-0.236816	-97.9614	38.7573	188.904	0.33783	0.502625	0.66864	0.862732	-100.098	-80.0781	-60.0586	-40.0696	-19.9585	0	20.0195	40.0085	60.0891	80.0781	100.098
97.9	-0.709534	-0.536804	-0.385437	-0.236511	-97.6563	38.7573	188.599	0.337219	0.501709	0.668335	0.862427	-100.128	-80.0476	-60.0586	-40.0391	-20.0195	30.5176	20.0195	40.0696	60.0281	80.0476	100.128
98	-0.710144	-0.537109	-0.385437	-0.236816	-97.6563	38.7573	187.683	0.336609	0.501709	0.668335	0.862732	-100.128	-80.0171	-60.0586	-40.0391	-19.989	30.5176	20.0195	40.0085	60.0586	80.0781	100.128
98.1	-0.710754	-0.53772	-0.385742	-0.237732	-98.2666	38.147	187.073	0.337219	0.502014	0.66864	0.862122	-100.159	-80.0781	-60.0891	-40.0391	-19.989	0	20.05	40.0696	60.0281	80.0476	100.098
98.2	-0.711975	-0.53833	-0.386047	-0.238037	-98.5718	38.147	187.073	0.33783	0.502014	0.66925	0.861206	-100.159	-80.0476	-60.0586	-40.1001	-20.0195	30.5176	20.0195	40.0391	60.0891	80.0781	100.098
98.3	-0.712585	-0.53894	-0.385742	-0.237427	-97.9614	38.7573	187.073	0.338135	0.502014	0.66925	0.860291	-100.128	-80.0781	-60.0281	-40.0696	-19.989	30.5176	20.0806	40.0391	60.0891	80.0781	100.128
98.4	-0.712585	-0.539246	-0.385437	-0.236816	-97.3511	39.0625	187.073	0.33844	0.501709	0.669556	0.85968	-100.128	-80.0781	-60.0586	-40.0085	-19.928	0	19.989	40.0391	60.1501	80.0476	100.067
98.5	-0.712585	-0.539856	-0.385132	-0.236206	-96.4355	39.3677	186.768	0.33844	0.501709	0.66925	0.859985	-100.159	-80.0781	-60.0281	-40.1001	-20.0195	0	20.05	39.978	60.1196	80.0781	100.098
98.6	-0.713501	-0.540771	-0.384827	-0.235901	-96.4355	39.6729	186.768	0.338745	0.501404	0.668335	0.861511	-100.159	-80.0171	-60.0281	-40.0696	-19.989	-30.5176	19.989	40.0391	60.0891	80.0781	100.128
98.7	-0.714417	-0.541992	-0.384521	-0.236206	-96.7407	39.978	186.768	0.339355	0.501404	0.667114	0.863647	-100.189	-80.0781	-60.0586	-40.0391	-20.1111	0	19.989	40.0085	60.0281	80.1086	100.128
98.8	-0.714722	-0.542908	-0.384521	-0.236511	-97.3511	40.2832	187.073	0.339661	0.501404	0.666504	0.865479	-100.159	-80.0781	-60.0586	-40.0391	-20.0195	30.5176	20.0195	40.0391	60.0586	80.0781	100.159
98.9	-0.714722	-0.543518	-0.384827	-0.236816	-97.6563	40.5884	187.683	0.339661	0.501404	0.666199	0.867004	-100.159	-80.0476	-60.1196	-40.0391	-20.0195	30.5176	19.9585	40.0391	60.0586	80.0781	100.128
99	-0.714417	-0.543823	-0.384827	-0.237122	-97.9614	40.8936	187.988	0.339355	0.501099	0.666199	0.86792	-100.128	-80.0171	-60.0586	-40.0696	-19.989	0	19.989	40.0085	60.1196	80.0476	100.128
99.1	-0.714417	-0.543823	-0.384521	-0.236816	-97.9614	40.5884	187.988	0.338745	0.501099	0.666199	0.868225	-100.128	-80.0476	-60.0281	-40.0696	-19.989	0	19.989	40.0391	60.0586	80.0171	100.098
99.2	-0.714417	-0.543213	-0.384216	-0.236511	-97.9614	40.2832	187.988	0.338135	0.501404	0.665283	0.868225	-100.067	-80.0781	-60.0586	-40.0696	-19.989	0	19.928	39.978	60.1196	80.0476	100.098
99.3	-0.714417	-0.542603	-0.383606	-0.236206	-97.9614	39.978	188.293	0.338135	0.501709	0.664673	0.867615	-100.128	-80.1392	-60.0281	-40.0391	-19.989	-30.5176	19.989	39.978	60.0891	80.1392	100.098
99.4	-0.713806	-0.542297	-0.383301	-0.235596	-97.6563	39.6729	188.599	0.338135	0.502014	0.664368	0.866394	-100.128	-80.1086	-60.0281	-40.0391	-19.989	0	19.9585	40.0085	60.0891	80.1392	100.128
99.5	-0.713501	-0.541992	-0.38269	-0.235291	-97.9614	39.3677	188.904	0.33905	0.502014	0.665283	0.865784	-100.128	-80.0781	-60.0891	-40.0696	-20.0195	-30.5176	19.989	40.0391	60.0281	80.0781	100.098
99.6	-0.713196	-0.541992	-0.382385	-0.23468	-97.9614	39.0625	189.209	0.339355	0.502014	0.666504	0.864868	-100.128	-80.0476	-60.0891	-40.0085	-20.0195	0	19.989	40.0391	60.0586	80.0781	100.098
99.7	-0.713196	-0.541992	-0.382385	-0.234985	-98.5718	38.7573	189.209	0.339966	0.502014	0.66803	0.864258	-100.067	-80.1086	-60.0891	-40.0696	-20.0195	61.0352	19.989	40.0696	60.1196	80.0781	100.128
99.8	-0.713196	-0.541992	-0.382385	-0.235291	-98.877	38.7573	188.904	0.340576	0.502319	0.668945	0.863342	-100.128	-80.0476	-60.0891	-40.0085	-19.989	30.5176	19.989	40.0391	60.0586	80.0781	100.098
99.9	-0.712585	-0.541687	-0.382385	-0.235596	-99.1821	39.0625	188.293	0.340881	0.502319	0.669556	0.862122	-100.098	-80.1086	-60.0281	-40.0391	-20.0195	0	20.0195	40.0391	60.0891	80.0781	100.128
100	-0.71167	-0.541077	-0.382385	-0.235901	-99.1821	39.0625	187.683	0.341187	0.502014	0.669556	0.861206	-100.128	-80.0781	-60.0586	-40.0696	-19.9585	0	20.0195	40.0391	60.0586	80.0476	100.098
100.1	-0.710449	-0.540466	-0.38269	-0.236206	-98.5718	39.3677	186.768	0.341492	0.500793	0.66925	0.860901	-100.098	-80.1392	-60.0586	-40.0696	-20.0195	0	20.0195	40.0391	60.0891	80.1086	100.128
100.2	-0.709534	-0.539856	-0.382996	-0.236206	-98.2666	39.0625	186.157	0.342102	0.499878	0.668945	0.861511	-100.159	-80.1086	-60.0586	-39.978	-20.0195	0	19.989	39.978	60.0891	80.1697	100.098
100.3	-0.708923	-0.539856	-0.383301	-0.236206	-98.5718	38.7573	185.547	0.342102	0.499573	0.668945	0.862427	-100.128	-80.0781	-60.0891	-40.0696	-20.0806	0	20.0195	40.0391	60.0586	80.1086	100.128
100.4	-0.708313	-0.540161	-0.383911	-0.236511	-98.5718	38.4521	185.547	0.341492	0.499268	0.66864	0.863037	-100.067	-80.0781	-60.0891	-40.0085	-20.0195	30.5176	19.989	40.0391	60.0586	80.1086	100.128
100.5	-0.707703	-0.540771	-0.383911	-0.237122	-98.877	38.4521	185.852	0.340881	0.498962	0.668335	0.863953	-100.128	-80.0781	-60.0891	-40.0696	-19.989	30.5176	19.989	40.0391	60.0281	80.1086	100.159
100.6	-0.707092	-0.541077	-0.383911	-0.237732	-98.5718	38.7573	185.852	0.340271	0.498352	0.668335	0.864258	-100.098	-80.0781	-60.0891	-40.0085	-20.0195	0	20.0195	40.0696	60.0891	80.0781	100.128
100.7	-0.706482	-0.541077	-0.383606	-0.238342	-98.2666	39.3677	185.852	0.339355	0.498047	0.668335	0.864868	-100.128	-80.1392	-60.0586	-40.1001	-20.0195	-30.5176	20.0195	40.0391	60.0891	80.0476	100.159
100.8	-0.706482	-0.541077	-0.383301	-0.238953	-97.9614	39.6729	185.852	0.338745	0.498047	0.66864	0.865784	-100.067	-80.1086	-60.0586	-40.0391	-20.0195	61.0352	19.989	40.0391	60.0891	80.0781	100.128
100.9	-0.706177	-0.541382	-0.383301	-0.239258	-97.6563	39.978	185.852	0.33844	0.497742	0.669556	0.867004	-100.128	-80.1392	-60.0281	-40.0696	-20.05	0	20.05	40.0085	60.0891	80.0781	100.098
101	-0.705872	-0.541382	-0.382996	-0.239258	-97.9614	39.978	185.852	0.338135	0.497742	0.670166	0.86792	-100.098	-80.1392	-60.1196	-40.0391	-20.0195	30.5176	19.9585	39.978	60.0281	80.1392	100.128
101.1	-0.704956	-0.541992	-0.382996	-0.238953	-98.2666	39.978	185.852	0.338135	0.497437	0.670776	0.868225	-100.128	-80.1086	-60.0281	-40.0391	-20.0806	30.5176	19.989	39.978	60.0281	80.0781	100.098
101.2	-0.704041	-0.542297	-0.382385	-0.238342	-98.5718	39.6729	185.547	0.33783	0.497437	0.671082	0.86731	-100.098	-80.1392	-60.0891	-40.0696	-20.05	61.0352	19.989	40.0391	60.0891	80.0781	100.128
101.3	-0.70343	-0.542297	-0.38208	-0.237427	-98.2666	39.3677	185.242	0.337524	0.497437	0.671387	0.866089	-100.128	-80.0781	-60.0891	-40.0085	-20.0195	0	19.989	40.0696	60.0891	80.1086	100.159
101.4	-0.703125	-0.542603	-0.381775	-0.236816	-98.2666	39.3677	184.631	0.337524	0.497437	0.671387	0.864868	-100.128	-80.1392	-60.0586	-40.0391	-20.05	0	20.0195	40.0696	60.0891	80.0476	100.159
101.5	-0.70282	-0.542603	-0.38208	-0.236816	-97.6563	39.6729	184.631	0.337524	0.497742	0.671387	0.864258	-100.098	-80.0781	-60.0891	-40.0085	-20.05	0	20.0195	40.0391	60.0586	80.1392	100.128
101.6	-0.701904	-0.542603	-0.38208	-0.236816	-97.3511	39.6729	184.937	0.338135	0.497742	0.671692	0.863953	-100.189	-80.1392	-60.0281	-40.1001	-20.0195	0	20.0806	40.0085	60.0891	80.0781	100.159
101.7	-0.701294	-0.542603	-0.38208	-0.236816	-97.3511	39.978	185.547	0.33844	0.497437	0.671997	0.863647	-100.067	-80.1086	-60.1196	-40.0696	-19.989	30.5176	20.0195	40.0085	60.1196	80.0781	100.098
101.8	-0.700378	-0.542603	-0.382385	-0.236816	-97.6563	40.2832	185.852	0.338745	0.497437	0.672302	0.863647	-100.098	-80.1697	-60.0586	-40.0391	-20.0195	-30.5176	20.0195	39.978	60.0586	80.1392	100.098
101.9	-0.700073	-0.542908	-0.38269	-0.236816	-97.9614	40.2832	186.157	0.33844	0.497131	0.672302	0.863647	-100.098	-80.1392	-60.0586	-40.0391	-20.05	0	19.989	40.0391	60.0891	80.0781	100.098
102	-0.700073	-0.542908	-0.383301	-0.236816	-98.2666	40.2832	186.462	0.33783	0.497131	0.671997	0.864258	-100.067	-80.1086	-60.0586	-40.0391	-20.0195	0	20.0195	40.0085	60.0586	80.0781	100.128
102.1	-0.700378	-0.542908	-0.383606	-0.237122	-98.2666	40.2832	186.462	0.337219	0.496826	0.671387	0.864563	-100.098	-80.0476	-60.0586	-40.0391	-20.05	0	19.989	40.0391	60.0586	80.1086	100.098
102.2	-0.700684	-0.543213	-0.383606	-0.236816	-98.2666	39.978	186.768	0.336609	0.497131	0.670776	0.865173	-100.098	-80.0781	-60.0891	-40.0391	-20.0806	0	20.05	40.1001	60.0281	80.0476	100.067
102.3	-0.700989	-0.542908	-0.383606	-0.236816	-97.6563	39.6729	186.768	0.335999	0.497742	0.669556	0.865173	-100.098	-80.0781	-60.0586	-40.0391	-20.0195	-30.5176	20.0195	40.0391	60.0586	80.1086	100.128
102.4	-0.700989	-0.542908	-0.383301	-0.237122	-97.0459	39.6729	186.462	0.335083	0.498352	0.668335	0.865479	-100.128	-80.1086	-59.9976	-40.0391	-19.9585	-30.5176	20.0195	40.0391	60.1196	80.0476	100.098
102.5	-0.699768	-0.543518	-0.382996	-0.237427	-96.1304	39.6729	185.852	0.334473	0.498657	0.667419	0.865173	-100.128	-80.1392	-60.0891	-40.0085	-20.0195	0	19.989	39.978	60.0891	80.1086	100.128
102.6	-0.698547	-0.544128	-0.382996	-0.238342	-96.1304	39.6729	185.547	0.333862	0.498962	0.666809	0.864258	-100.098	-80.1392	-60.0891	-40.0391	-20.05	0	19.9585	40.0391	60.0586	80.0781	100.128
102.7	-0.697021	-0.545044	-0.383606	-0.238953	-96.1304	39.978	185.242	0.334167	0.499268	0.665894	0.863037	-100.067	-80.1086	-60.1196	-40.0391	-20.05	0	19.989	40.0391	60.0586	80.1086	100.067
102.8	-0.695801	-0.545654	-0.384521	-0.239258	-96.4355	39.978	185.547	0.334473	0.499268	0.665283	0.861816	-100.098	-80.0781	-60.0586	-40.0391	-20.0195	0	19.928	40.0085	60.0586	80.1392	100.128
102.9	-0.69519	-0.545654	-0.385132	-0.239258	-96.7407	39.978	185.852	0.334778	0.499268	0.664368	0.861206	-100.037	-80.0781	-60.1196	-40.0696	-20.0806	0	19.9585	40.0391	60.0281	80.1086	100.128
103	-0.694885	-0.545044	-0.385742	-0.238953	-97.0459	40.2832	185.852	0.334778	0.499268	0.664368	0.861511	-100.128	-80.1086	-60.1196	-40.0696	-20.0806	0	19.989	40.0085	60.0586	80.1392	100.159
103.1	-0.695496	-0.543823	-0.386047	-0.238342	-97.0459	40.5884	185.852	0.334778	0.499268	0.664368	0.862122	-100.128	-80.0781	-60.0586	-40.0391	-20.0806	30.5176	20.0195	40.0391	60.1196	80.0781	100.128
103.2	-0.696411	-0.542908	-0.386353	-0.238037	-97.0459	40.5884	185.547	0.334473	0.499878	0.664673	0.863037	-100.098	-80.0781	-60.0586	-39.978	-20.0195	-30.5176	20.05	40.0391	60.0586	80.1086	100.159
103.3	-0.696411	-0.542297	-0.386963	-0.237732	-97.0459	40.5884	185.547	0.334167	0.500183	0.664368	0.863037	-100.098	-80.0781	-59.967	-40.0391	-19.989	-30.5176	20.0195	40.0391	60.0586	80.0781	100.128
103.4	-0.696106	-0.541992	-0.386658	-0.237732	-96.7407	40.2832	185.242	0.333252	0.500793	0.663757	0.862122	-100.067	-80.0781	-60.0281	-40.0696	-20.0195	0	20.05	40.0391	60.0586	80.0781	100.098
103.5	-0.69519	-0.541687	-0.385742	-0.237732	-96.4355	40.2832	185.547	0.332642	0.500793	0.662842	0.861206	-100.098	-80.0781	-59.9976	-40.0391	-20.05	0	19.989	40.0391	60.0891	80.0781	100.098
103.6	-0.694275	-0.541382	-0.385437	-0.238037	-96.4355	40.5884	185.547	0.332642	0.500793	0.662537	0.860291	-100.098	-80.0781	-60.0586	-39.978	-20.0806	30.5176	19.989	40.0391	60.0891	80.1697	100.098
103.7	-0.693665	-0.540771	-0.385437	-0.238647	-96.7407	40.2832	185.242	0.332642	0.500488	0.662231	0.85968	-100.098	-80.0781	-60.0586	-40.0391	-20.05	0	19.989	40.0391	60.0586	80.1086	100.128
103.8	-0.693359	-0.540466	-0.386047	-0.238647	-96.7407	40.2832	184.937	0.332642	0.499878	0.662231	0.85907	-100.067	-80.1086	-60.0586	-40.0085	-20.0195	61.0352	20.0195	40.0696	60.0586	80.0781	100.159
103.9	-0.693359	-0.540466	-0.386658	-0.238647	-97.0459	40.2832	184.937	0.332947	0.499573	0.662231	0.858765	-100.098	-80.1392	-60.0586	-40.0391	-20.05	0	19.989	39.978	60.0891	80.0781	100.159
104	-0.693054	-0.540771	-0.387268	-0.238037	-97.0459	40.2832	185.242	0.332642	0.499878	0.662231	0.859375	-100.128	-80.1086	-60.0586	-40.0085	-20.05	-30.5176	19.989	40.0391	60.0891	80.0171	100.128
104.1	-0.692444	-0.541077	-0.387573	-0.237427	-96.7407	40.5884	185.547	0.332947	0.499878	0.662537	0.859985	-100.128	-80.1086	-60.0891	-40.0696	-20.0195	-30.5176	19.989	40.0391	60.1196	80.0781	100.098
104.2	-0.691223	-0.541077	-0.386963	-0.236816	-96.4355	40.5884	185.852	0.333557	0.499878	0.662537	0.860596	-100.067	-80.1392	-60.0586	-40.0696	-19.9585	0	19.989	40.0085	60.0891	80.0781	100.098
104.3	-0.690308	-0.540466	-0.386353	-0.236511	-96.1304	40.8936	185.852	0.334167	0.500183	0.661621	0.860901	-100.098	-80.0476	-60.0586	-40.0696	-20.0195	0	19.989	39.9475	60.0891	80.0476	100.098
104.4	-0.689392	-0.540161	-0.386047	-0.236206	-96.1304	40.8936	185.852	0.334778	0.500183	0.661011	0.860596	-100.067	-80.0781	-60.0586	-40.0696	-20.0195	0	19.989	40.0391	60.0586	80.1086	100.128
104.5	-0.688782	-0.540161	-0.386047	-0.235596	-96.4355	40.8936	185.852	0.334778	0.500488	0.6604	0.860291	-100.098	-80.1086	-60.0891	-40.0391	-20.0195	30.5176	19.9585	40.0696	60.0586	80.1086	100.128
104.6	-0.688782	-0.540466	-0.386658	-0.234985	-96.7407	40.2832	186.157	0.335083	0.501099	0.6604	0.860291	-100.128	-80.0476	-60.0586	-40.0085	-20.0195	0	19.989	40.0085	60.0891	80.0781	100.128
104.7	-0.689392	-0.540771	-0.387268	-0.23468	-96.7407	39.978	185.852	0.335083	0.501709	0.660706	0.860291	-100.128	-80.0781	-60.0891	-40.0391	-19.989	0	20.0195	40.0696	60.0891	80.1697	100.128
104.8	-0.690613	-0.540161	-0.388184	-0.23468	-97.0459	39.6729	185.547	0.334778	0.502319	0.661621	0.859985	-100.098	-80.0781	-60.0586	-40.0391	-20.0195	-30.5176	19.989	40.0391	60.0891	80.0171	100.098
104.9	-0.692139	-0.53894	-0.388794	-0.235291	-97.3511	39.6729	185.242	0.334778	0.502625	0.662231	0.859985	-100.098	-80.1392	-60.0586	-40.0391	-19.989	61.0352	19.989	40.0391	60.1501	80.0476	100.098
105	-0.692749	-0.538025	-0.389404	-0.236206	-97.6563	39.978	185.547	0.334778	0.502625	0.662537	0.85968	-100.098	-80.1392	-60.0586	-40.1001	-19.989	30.5176	19.989	40.0085	60.0891	80.0476	100.098
105.1	-0.692749	-0.53772	-0.389709	-0.236511	-97.6563	39.6729	185.547	0.334473	0.502319	0.662842	0.85907	-100.128	-80.0781	-60.0586	-40.0391	-20.0195	-30.5176	20.0195	40.0085	60.0891	80.0781	100.098
105.2	-0.692139	-0.537415	-0.389709	-0.236816	-97.9614	39.6729	185.547	0.334473	0.501709	0.662842	0.858765	-100.098	-80.1086	-60.1196	-40.0391	-20.05	-30.5176	19.989	40.0391	60.0891	80.1086	100.098
105.3	-0.691528	-0.537109	-0.389709	-0.236816	-98.877	39.0625	185.242	0.334473	0.501099	0.662842	0.858459	-100.098	-80.1086	-60.0891	-39.978	-20.0195	30.5176	19.9585	40.0391	60.0586	80.0781	100.128
105.4	-0.691223	-0.537109	-0.389709	-0.236511	-99.1821	38.4521	184.937	0.334778	0.501099	0.663147	0.858459	-100.098	-80.0781	-60.0891	-40.0696	-20.0195	0	20.0195	40.0391	60.0891	80.0781	100.098
105.5	-0.691223	-0.537415	-0.389709	-0.236206	-99.1821	38.4521	184.937	0.335083	0.501404	0.663147	0.858765	-100.067	-80.0476	-60.0891	-40.0696	-19.989	-30.5176	20.0195	40.0391	60.0891	80.0476	100.128
105.6	-0.690613	-0.538025	-0.389404	-0.236206	-98.5718	39.0625	185.242	0.335083	0.502319	0.663147	0.859375	-100.128	-80.1392	-60.0586	-40.0696	-19.989	0	19.989	40.0391	60.0281	80.0476	100.098
105.7	-0.689697	-0.538025	-0.389404	-0.236206	-98.2666	39.978	185.852	0.334473	0.503235	0.662537	0.859985	-100.159	-80.0781	-60.0281	-40.0085	-20.0195	-30.5176	19.989	39.978	60.0891	80.0476	100.128
105.8	-0.688782	-0.53772	-0.389404	-0.236511	-98.2666	40.5884	186.462	0.334167	0.50415	0.661926	0.85968	-100.128	-80.1086	-60.0586	-40.1001	-20.0806	-30.5176	20.0195	39.978	60.1501	80.0781	100.128
105.9	-0.688171	-0.536804	-0.390015	-0.236511	-98.2666	41.1987	186.462	0.333557	0.504456	0.661011	0.859985	-100.098	-80.1697	-60.0586	-40.0696	-20.05	30.5176	19.989	39.978	60.0281	80.0781	100.128
106	-0.687561	-0.535583	-0.390625	-0.236206	-98.5718	41.1987	186.462	0.333557	0.504761	0.660706	0.860596	-100.128	-80.1086	-60.0586	-40.0391	-20.0195	30.5176	19.9585	40.0085	60.0586	80.1086	100.098
106.1	-0.687561	-0.534668	-0.39093	-0.235901	-98.877	41.5039	187.378	0.334167	0.504761	0.660095	0.860596	-100.098	-80.1086	-60.0891	-40.0391	-19.989	30.5176	20.0195	40.0085	60.0281	80.0476	100.098
106.2	-0.687866	-0.534058	-0.39093	-0.235901	-98.5718	41.8091	187.988	0.334167	0.50415	0.65918	0.860291	-100.128	-80.0781	-60.0586	-40.0696	-20.0195	0	19.9585	40.0696	60.0281	80.1086	100.098
106.3	-0.687866	-0.533752	-0.390015	-0.235901	-98.5718	41.5039	187.988	0.333862	0.503845	0.65918	0.859985	-100.159	-80.0171	-60.0586	-40.0085	-20.05	0	19.989	40.0391	60.0586	80.0171	100.067
106.4	-0.688171	-0.533752	-0.389404	-0.236511	-98.5718	40.5884	187.378	0.333862	0.50415	0.659485	0.859375	-100.128	-80.0781	-60.0281	-40.0391	-20.0195	0	19.9585	40.0085	60.0891	80.0476	100.098
106.5	-0.688171	-0.534363	-0.389709	-0.237427	-98.2666	39.6729	186.768	0.334167	0.504761	0.65918	0.858154	-100.159	-80.0476	-60.0281	-40.0696	-19.989	30.5176	19.989	39.978	60.1196	80.0171	100.067
106.6	-0.688171	-0.534668	-0.390015	-0.237732	-98.2666	39.3677	186.462	0.334778	0.505371	0.658569	0.857239	-100.098	-80.1086	-60.0586	-40.0696	-20.05	0	19.989	39.978	60.0586	80.0781	100.098
106.7	-0.688171	-0.534668	-0.390625	-0.238037	-97.6563	39.0625	186.157	0.335083	0.505981	0.658264	0.856934	-100.098	-80.0476	-60.0586	-40.0696	-20.0806	0	20.0195	39.978	60.0281	80.0476	100.159
106.8	-0.688477	-0.534363	-0.391235	-0.238342	-97.0459	39.0625	185.852	0.335388	0.505676	0.658264	0.857239	-100.128	-80.1086	-60.0891	-40.0391	-20.05	30.5176	20.0195	40.0391	60.0586	80.0781	100.037
106.9	-0.688782	-0.533752	-0.391846	-0.238647	-97.0459	39.0625	185.547	0.335999	0.505066	0.658569	0.857544	-100.098	-80.0476	-60.0586	-40.0085	-20.05	30.5176	19.989	40.0696	60.0586	80.0781	100.098
107	-0.688782	-0.532837	-0.392456	-0.238953	-97.3511	39.0625	185.852	0.336609	0.504456	0.658875	0.857544	-100.128	-80.0781	-60.1196	-40.1001	-19.989	30.5176	19.989	40.0391	60.0281	80.0781	100.098
107.1	-0.688782	-0.532532	-0.392456	-0.238953	-97.6563	39.0625	186.157	0.337219	0.503845	0.658875	0.856934	-100.128	-80.0781	-60.0586	-40.1001	-20.0195	0	19.989	40.0391	60.1196	80.1086	100.098
107.2	-0.688477	-0.531921	-0.392761	-0.238647	-97.6563	39.3677	186.768	0.336914	0.503845	0.65918	0.856323	-100.159	-80.0781	-60.0586	-40.0391	-20.0195	30.5176	20.0195	40.0391	60.0891	80.0781	100.098
107.3	-0.687866	-0.531616	-0.392761	-0.237732	-97.6563	39.6729	187.378	0.336914	0.50415	0.659485	0.855713	-100.159	-80.1086	-60.0281	-40.0696	-19.989	-30.5176	19.989	40.0696	60.0586	80.1392	100.098
107.4	-0.687561	-0.531006	-0.392761	-0.237122	-97.6563	40.2832	187.988	0.336609	0.504456	0.659485	0.855408	-100.159	-80.0781	-60.0281	-40.0391	-20.0195	0	20.0195	40.0085	60.0586	80.0781	100.128
107.5	-0.687866	-0.530396	-0.392761	-0.237122	-97.6563	40.5884	188.293	0.336609	0.505066	0.65979	0.855103	-100.128	-80.1086	-60.0891	-40.0696	-20.0195	0	19.9585	40.0391	60.0891	80.1392	100.067
107.6	-0.688782	-0.529785	-0.392761	-0.237122	-97.9614	40.8936	188.293	0.336609	0.505981	0.660095	0.855408	-100.128	-80.0781	-60.0891	-40.0696	-19.989	30.5176	19.9585	40.0391	60.0281	80.1086	100.128
107.7	-0.689697	-0.529175	-0.393066	-0.237427	-98.2666	41.1987	188.293	0.336609	0.506897	0.660095	0.856018	-100.098	-80.0781	-60.1196	-40.0391	-20.05	-30.5176	19.989	40.0696	60.0586	80.0476	100.098
107.8	-0.690613	-0.52887	-0.393066	-0.237427	-98.5718	41.1987	187.988	0.336609	0.507507	0.660095	0.856934	-100.159	-80.0476	-60.0891	-40.1306	-19.989	0	19.9585	40.1001	60.0586	80.0781	100.128
107.9	-0.690918	-0.527954	-0.393066	-0.237732	-98.5718	41.1987	187.683	0.336914	0.508118	0.660095	0.858154	-100.128	-80.0781	-60.1196	-40.0391	-20.0195	-30.5176	20.0195	40.0391	60.0281	80.0476	100.128
108	-0.691223	-0.527649	-0.392761	-0.237732	-98.5718	41.5039	187.378	0.336914	0.508728	0.65979	0.85968	-100.128	-80.1086	-60.0586	-39.978	-19.989	30.5176	20.0195	40.0391	60.1196	80.0781	100.159
108.1	-0.691223	-0.527344	-0.393066	-0.238037	-99.1821	41.5039	187.378	0.336914	0.509033	0.65918	0.860291	-100.128	-80.0781	-60.0586	-40.0085	-19.989	-30.5176	20.0195	40.0085	60.0586	80.0781	100.067
108.2	-0.691223	-0.527954	-0.393066	-0.238342	-99.1821	41.5039	187.073	0.336914	0.509644	0.658569	0.860291	-100.098	-80.1392	-60.0586	-40.0391	-20.0195	0	19.989	40.0085	60.0586	80.0476	100.128
108.3	-0.691833	-0.528564	-0.393372	-0.238342	-98.877	40.8936	187.073	0.337219	0.510559	0.658264	0.859985	-100.098	-80.0476	-60.0281	-40.0696	-20.0195	30.5176	20.0195	40.1001	60.0281	80.0171	100.159
108.4	-0.692444	-0.52948	-0.393677	-0.238647	-98.877	40.5884	187.073	0.33783	0.511475	0.658264	0.859375	-100.067	-80.1392	-60.0891	-40.0391	-20.0195	30.5176	20.0195	40.1001	60.0586	80.0476	100.128
108.5	-0.693359	-0.53009	-0.393677	-0.238953	-98.877	39.978	187.378	0.33783	0.51178	0.658264	0.85907	-100.098	-80.0781	-60.0586	-40.0696	-19.989	91.5527	20.0195	40.0696	60.0586	80.0476	100.098
108.6	-0.69397	-0.530396	-0.393372	-0.238953	-98.877	39.3677	187.683	0.338135	0.512085	0.658264	0.858765	-100.098	-80.1086	-60.0891	-40.0085	-19.989	0	19.989	40.0391	60.0586	80.0781	100.128
108.7	-0.69397	-0.530701	-0.393372	-0.238647	-98.877	38.7573	187.683	0.33844	0.512695	0.658569	0.85907	-100.159	-80.0476	-60.0586	-40.0391	-20.0195	61.0352	20.0195	40.0391	59.9976	80.0476	100.098
108.8	-0.693665	-0.531311	-0.393066	-0.238037	-98.5718	39.0625	187.073	0.338745	0.513306	0.658875	0.859985	-100.128	-80.0171	-60.0586	-40.0391	-20.0195	0	20.0195	40.0391	60.0281	80.0781	100.159
108.9	-0.693054	-0.531616	-0.392761	-0.237732	-98.2666	39.3677	186.768	0.338745	0.514221	0.659485	0.861206	-100.098	-80.0476	-60.0586	-40.0391	-19.989	30.5176	20.0195	40.0391	59.9976	80.0476	100.128
109	-0.692444	-0.531921	-0.392456	-0.237427	-98.2666	39.6729	187.073	0.33905	0.515137	0.65979	0.862732	-100.098	-80.0781	-60.0586	-40.0696	-20.0195	30.5176	19.9585	40.0391	60.0281	80.0781	100.128
109.1	-0.692139	-0.532227	-0.392456	-0.237732	-98.2666	39.978	187.378	0.338745	0.515442	0.660095	0.864258	-100.098	-80.0781	-60.0891	-40.0085	-19.989	91.5527	20.05	40.0696	60.0891	80.0476	100.128
109.2	-0.692139	-0.532532	-0.392456	-0.238342	-98.2666	39.978	187.988	0.33844	0.515747	0.660706	0.865479	-100.128	-80.1086	-60.0891	-39.978	-19.989	61.0352	19.9585	40.0391	60.0586	80.0476	100.098
109.3	-0.692749	-0.533142	-0.392151	-0.238342	-98.877	39.978	188.904	0.338135	0.515747	0.661011	0.866089	-100.098	-80.0781	-60.0891	-40.0696	-19.989	0	19.989	40.0696	60.0891	80.0781	100.128
109.4	-0.692749	-0.533447	-0.391541	-0.238342	-99.4873	39.6729	189.209	0.33783	0.515442	0.661316	0.866089	-100.159	-80.0476	-60.0586	-40.0085	-19.928	30.5176	19.989	40.0391	59.9976	80.0476	100.098
109.5	-0.692749	-0.533447	-0.39093	-0.238037	-99.7925	39.6729	189.514	0.338135	0.515137	0.661621	0.866089	-100.128	-80.0171	-60.0281	-40.0391	-19.989	0	19.989	40.1001	60.0281	80.0781	100.098
109.6	-0.692444	-0.533142	-0.39032	-0.237732	-100.098	39.3677	189.514	0.338135	0.514832	0.661926	0.866394	-100.189	-80.0781	-60.0891	-40.0085	-19.9585	0	20.0195	40.0696	60.0586	80.0171	100.128
109.7	-0.692139	-0.532837	-0.389709	-0.238037	-99.7925	39.3677	189.209	0.33783	0.514526	0.662231	0.866394	-100.128	-80.0476	-60.0586	-40.0085	-19.989	0	20.0195	40.0696	60.0281	80.0781	100.067
109.8	-0.692444	-0.532532	-0.389709	-0.238342	-99.7925	39.3677	188.904	0.337524	0.513916	0.662231	0.866394	-100.159	-80.0476	-60.0586	-40.0696	-19.9585	30.5176	20.0195	40.0696	60.0586	80.0171	100.128
109.9	-0.692749	-0.532532	-0.389709	-0.238953	-99.4873	39.6729	188.599	0.337219	0.513	0.661926	0.866699	-100.128	-80.0781	-60.0281	-39.978	-20.0195	61.0352	19.9585	40.0696	60.0586	80.0476	100.128
110	-0.693359	-0.532837	-0.389709	-0.239563	-99.4873	40.2832	188.293	0.336914	0.51239	0.661011	0.866394	-100.128	-80.0476	-60.0586	-40.0391	-19.989	0	20.05	40.0391	60.0586	79.9866	100.067
110.1	-0.69397	-0.532837	-0.389709	-0.239868	-99.7925	40.5884	187.988	0.336609	0.51239	0.65979	0.866394	-100.128	-80.0781	-60.0891	-40.0391	-20.0195	30.5176	19.989	40.1001	60.0281	80.0476	100.098
110.2	-0.69458	-0.532532	-0.389404	-0.240173	-99.7925	40.5884	187.988	0.336609	0.512695	0.659485	0.866089	-100.159	-80.0476	-60.0281	-40.0391	-19.989	-30.5176	20.0195	40.1001	60.0586	80.0171	100.098
110.3	-0.69458	-0.532227	-0.389404	-0.240173	-99.7925	40.5884	187.683	0.336304	0.512695	0.65918	0.865784	-100.159	-80.0781	-60.0281	-40.0391	-20.0195	0	19.989	40.0696	60.0586	80.0781	100.128
110.4	-0.694885	-0.532227	-0.389404	-0.239868	-99.7925	40.2832	187.683	0.335999	0.513	0.65918	0.866089	-100.159	-80.0476	-60.0891	-40.0085	-20.0195	30.5176	20.0195	40.0391	60.0281	80.0476	100.128
110.5	-0.694885	-0.532532	-0.389099	-0.239258	-99.4873	39.978	187.683	0.335999	0.513	0.65918	0.86731	-100.128	-80.0476	-60.0586	-40.0391	-19.989	0	20.0195	40.0696	60.0586	80.0781	100.098
110.6	-0.69519	-0.533142	-0.389099	-0.238647	-99.4873	39.978	187.683	0.335693	0.513	0.659485	0.86853	-100.159	-80.0476	-60.0281	-40.0696	-19.9585	0	19.989	40.0085	60.0281	80.1392	100.159
110.7	-0.69519	-0.533752	-0.389099	-0.238647	-99.7925	39.978	187.988	0.335388	0.513611	0.660095	0.869751	-100.098	-80.0476	-60.0281	-40.0696	-19.989	0	20.05	40.0696	60.0586	80.0476	100.128
110.8	-0.69458	-0.534363	-0.389099	-0.238647	-99.7925	39.978	187.988	0.335083	0.513611	0.660706	0.870056	-100.128	-80.0781	-60.0586	-39.978	-19.9585	0	19.989	40.1001	60.0281	80.1086	100.128
110.9	-0.69397	-0.534363	-0.389099	-0.238647	-99.4873	39.978	187.988	0.334778	0.513611	0.661011	0.869446	-100.159	-80.0476	-60.0586	-40.0391	-20.0195	61.0352	20.0195	40.0696	60.0281	80.0476	100.128
111	-0.693054	-0.534363	-0.389404	-0.238647	-98.877	39.978	187.988	0.334473	0.513	0.661316	0.86853	-100.098	-80.0476	-60.0586	-40.0391	-19.9585	-30.5176	19.989	40.0696	60.0281	80.0476	100.098
111.1	-0.692139	-0.534058	-0.389709	-0.238647	-98.5718	39.978	187.683	0.333557	0.512695	0.661621	0.867004	-100.128	-80.0476	-60.0891	-40.0085	-20.0195	0	19.989	40.0696	60.0281	80.0781	100.128
111.2	-0.691528	-0.533752	-0.39032	-0.238647	-98.2666	40.2832	187.378	0.332947	0.512085	0.661621	0.865479	-100.159	-80.0781	-60.0891	-40.0085	-20.0195	0	20.0195	40.0391	60.0281	80.0476	100.159
111.3	-0.691528	-0.533752	-0.39093	-0.239258	-97.6563	40.2832	187.073	0.332947	0.511475	0.661621	0.863953	-100.128	-80.0476	-60.0281	-40.0085	-19.989	0	20.0195	40.0391	60.0586	80.0476	100.159
111.4	-0.691528	-0.533142	-0.391541	-0.239258	-97.3511	39.978	187.378	0.333557	0.510864	0.661621	0.863342	-100.128	-80.0781	-60.0586	-40.0391	-20.0195	91.5527	20.0806	40.0696	60.0586	80.0781	100.159
111.5	-0.691833	-0.532532	-0.391846	-0.239258	-96.7407	39.6729	187.378	0.334167	0.510864	0.661926	0.863342	-100.159	-80.0476	-60.0891	-40.1001	-19.989	61.0352	20.0195	40.0085	60.0891	80.0476	100.128
111.6	-0.692139	-0.531921	-0.391541	-0.239258	-96.4355	39.3677	187.378	0.334473	0.511169	0.662537	0.863647	-100.098	-80.0781	-60.0891	-40.0391	-19.989	30.5176	19.989	40.0696	60.0586	80.0476	100.098
111.7	-0.691833	-0.531921	-0.391235	-0.239258	-96.4355	39.6729	187.378	0.334167	0.511169	0.662537	0.864258	-100.128	-80.0476	-60.0586	-40.0391	-19.9585	61.0352	19.9585	40.1306	60.0586	80.0781	100.128
111.8	-0.691223	-0.532837	-0.391541	-0.239258	-96.1304	39.6729	187.073	0.333252	0.511169	0.662537	0.865479	-100.128	-80.0476	-60.0891	-40.0391	-19.989	0	20.0195	40.0391	60.0281	80.0476	100.128
111.9	-0.690308	-0.533752	-0.391846	-0.239258	-96.1304	39.3677	186.768	0.332642	0.510559	0.662231	0.866394	-100.128	-80.0476	-60.0891	-40.0085	-19.989	0	19.989	40.0391	60.0891	80.0781	100.128
112	-0.689392	-0.534363	-0.391846	-0.239258	-96.1304	39.0625	186.768	0.332336	0.509338	0.661926	0.866699	-100.098	-80.0781	-60.0891	-40.0391	-19.989	30.5176	20.05	40.0391	60.0586	80.0476	100.037
112.1	-0.688477	-0.534973	-0.391541	-0.239868	-96.4355	39.0625	186.768	0.332031	0.508423	0.661621	0.866699	-100.128	-80.0171	-60.0281	-40.0085	-19.9585	0	20.0806	40.0696	60.0891	80.0476	100.098
112.2	-0.687256	-0.535583	-0.39093	-0.240479	-96.4355	38.7573	186.462	0.332031	0.507812	0.661926	0.866394	-100.098	-80.1086	-60.0586	-40.0391	-19.9585	30.5176	20.05	40.0696	60.0586	80.0781	100.159
112.3	-0.68634	-0.536499	-0.39032	-0.241089	-96.7407	38.7573	186.157	0.332031	0.508118	0.662231	0.866394	-100.159	-80.0781	-60.0586	-40.0085	-19.8975	61.0352	20.05	40.0391	59.9976	80.0171	100.128
112.4	-0.686035	-0.537109	-0.389709	-0.242004	-96.7407	38.7573	185.852	0.332336	0.508423	0.663147	0.866089	-100.159	-80.1392	-60.0586	-40.0085	-19.989	30.5176	19.989	40.0391	60.0586	80.0781	100.128
112.5	-0.68634	-0.537109	-0.388794	-0.242615	-96.4355	39.0625	185.242	0.332947	0.508728	0.663757	0.865784	-100.128	-80.1086	-60.0281	-40.0391	-20.05	0	20.0195	40.0696	60.0586	79.9866	100.098
112.6	-0.686951	-0.536804	-0.388184	-0.243225	-96.1304	39.3677	185.242	0.333862	0.508423	0.663757	0.865784	-100.098	-80.0781	-60.0891	-40.0696	-19.989	30.5176	19.989	40.0391	60.0281	80.0781	100.098
112.7	-0.686951	-0.535889	-0.387878	-0.243225	-96.1304	39.3677	185.547	0.334778	0.508118	0.663452	0.866394	-100.128	-80.0171	-60.0586	-40.0391	-20.0195	-30.5176	20.0195	40.0696	60.0281	80.0171	100.037
112.8	-0.686951	-0.535278	-0.388184	-0.243225	-96.1304	39.3677	185.547	0.335693	0.507507	0.662842	0.86731	-100.128	-80.0476	-60.0586	-40.0391	-20.0195	0	20.0195	40.1306	59.9976	80.0476	100.159
112.9	-0.686951	-0.534973	-0.388184	-0.243225	-96.1304	39.3677	185.547	0.336304	0.506592	0.662537	0.868225	-100.128	-80.0781	-60.0281	-39.978	-19.989	61.0352	20.0806	40.0391	60.0586	80.0476	100.159
113	-0.686951	-0.534363	-0.388489	-0.24292	-96.1304	39.6729	185.547	0.336609	0.506287	0.662842	0.86853	-100.159	-80.1086	-60.0891	-39.978	-19.989	30.5176	20.05	40.0391	60.0586	80.0781	100.128
113.1	-0.687561	-0.534058	-0.388489	-0.242615	-95.8252	39.6729	185.547	0.336914	0.506287	0.663147	0.86853	-100.098	-80.0476	-60.0586	-40.0391	-19.989	91.5527	19.9585	40.0085	60.0281	80.0781	100.128
113.2	-0.688171	-0.533752	-0.388184	-0.242004	-95.8252	40.2832	186.157	0.336914	0.506592	0.663452	0.86731	-100.067	-80.1086	-60.0281	-40.0391	-19.989	0	19.989	40.0696	60.1196	80.0476	100.098
113.3	-0.689087	-0.534058	-0.387878	-0.242004	-95.52	40.2832	186.462	0.336304	0.506897	0.663147	0.865479	-100.159	-80.0781	-60.0586	-40.0391	-19.989	61.0352	20.0195	40.0696	60.0586	80.0781	100.067
113.4	-0.689697	-0.534058	-0.387573	-0.24231	-96.1304	40.2832	186.462	0.335999	0.507507	0.662537	0.863647	-100.128	-80.1086	-60.0891	-40.0391	-20.0806	30.5176	20.0195	40.0391	59.9976	80.0781	100.098
113.5	-0.690308	-0.534058	-0.387268	-0.24292	-96.7407	39.6729	186.768	0.335693	0.508118	0.662231	0.862122	-100.128	-80.0171	-60.0586	-40.0391	-20.0195	0	19.989	40.0391	60.0281	80.0476	100.098
113.6	-0.690613	-0.534058	-0.387573	-0.24292	-97.0459	39.3677	186.462	0.335999	0.509033	0.661621	0.860901	-100.128	-80.0171	-60.0586	-40.0391	-20.0195	0	19.989	40.0391	60.0281	80.1086	100.159
113.7	-0.690918	-0.533752	-0.387268	-0.24231	-97.3511	39.6729	186.462	0.336304	0.509644	0.661621	0.860291	-100.159	-80.1086	-60.1196	-40.0391	-20.0195	0	20.0195	40.0391	60.0586	80.0781	100.128
113.8	-0.690918	-0.533142	-0.387268	-0.242004	-97.6563	40.2832	186.157	0.336914	0.510254	0.661926	0.85968	-100.189	-80.0781	-60.0586	-40.0696	-20.0195	0	20.0195	40.0391	60.0281	80.1086	100.128
113.9	-0.690918	-0.532532	-0.387268	-0.241394	-97.6563	40.5884	185.852	0.337524	0.510559	0.662842	0.858765	-100.128	-80.0781	-59.9976	-40.0696	-20.0195	61.0352	20.0195	39.978	60.0891	80.1086	100.067
114	-0.690918	-0.532532	-0.387268	-0.241089	-97.6563	40.5884	186.157	0.33783	0.510864	0.663757	0.857849	-100.098	-80.0781	-60.0891	-40.0391	-19.989	61.0352	19.9585	40.0391	60.0891	80.0476	100.128
114.1	-0.690613	-0.532532	-0.387268	-0.240784	-97.6563	40.5884	186.462	0.33783	0.511169	0.664673	0.856934	-100.128	-80.0781	-60.0891	-40.0696	-19.989	30.5176	20.0195	40.1001	60.0891	80.0781	100.098
114.2	-0.690613	-0.532532	-0.387573	-0.241089	-97.3511	40.5884	186.768	0.337524	0.511475	0.665283	0.856018	-100.098	-80.0476	-60.0586	-40.0696	-20.0195	0	19.9585	40.0696	60.0586	80.0476	100.067
114.3	-0.690613	-0.532227	-0.387573	-0.241394	-97.0459	40.8936	186.462	0.336914	0.51178	0.665588	0.855713	-100.128	-80.0781	-60.0586	-40.0696	-20.05	0	20.0195	40.0391	60.0586	80.1086	100.128
114.4	-0.690918	-0.531616	-0.387573	-0.242004	-96.7407	40.8936	185.852	0.336609	0.511475	0.664978	0.855103	-100.098	-80.0781	-60.0281	-40.0085	-20.05	61.0352	20.0195	40.0391	60.0281	80.0781	100.128
114.5	-0.691528	-0.531006	-0.387878	-0.242004	-96.7407	40.5884	185.547	0.335999	0.511169	0.664062	0.855408	-100.098	-80.0171	-60.0281	-39.978	-20.0195	0	19.989	40.0696	60.0891	80.1392	100.128
114.6	-0.692139	-0.530396	-0.387878	-0.242004	-97.0459	40.2832	184.631	0.335999	0.510254	0.663147	0.856323	-100.128	-80.0781	-60.0891	-40.0391	-19.989	30.5176	20.0195	40.0391	60.0891	80.1086	100.128
114.7	-0.692139	-0.53009	-0.388489	-0.24231	-97.6563	39.6729	183.716	0.335999	0.510254	0.662842	0.857239	-100.128	-80.1086	-60.0891	-40.0085	-20.05	30.5176	20.0195	40.0391	60.0586	80.0781	100.067
114.8	-0.692139	-0.530396	-0.389404	-0.242615	-97.6563	39.0625	184.021	0.336609	0.510864	0.662537	0.857544	-100.037	-80.0781	-60.0586	-40.0391	-20.0195	30.5176	19.9585	40.0085	60.0281	80.0781	100.098
114.9	-0.692444	-0.530701	-0.390015	-0.24231	-97.3511	39.0625	184.937	0.337219	0.511169	0.661926	0.857544	-100.067	-80.1086	-60.0586	-40.1001	-19.989	30.5176	19.9585	40.0391	60.0586	80.0171	100.098
115	-0.692139	-0.53009	-0.390625	-0.242004	-97.3511	39.6729	185.547	0.337524	0.510864	0.661011	0.856934	-100.098	-80.1086	-60.0586	-40.0391	-20.0195	30.5176	19.9585	40.1001	60.0586	80.0781	100.128
115.1	-0.690918	-0.529175	-0.39093	-0.241394	-97.3511	39.6729	185.852	0.337219	0.510559	0.660706	0.856323	-100.098	-80.1086	-60.0891	-40.0391	-20.0195	-30.5176	19.9585	40.0696	60.0586	80.1392	100.128
115.2	-0.689697	-0.528259	-0.39093	-0.241089	-97.3511	39.978	185.547	0.337219	0.510254	0.660095	0.855103	-100.189	-80.0781	-60.0891	-40.0085	-20.0195	30.5176	19.989	40.0391	60.0281	80.0781	100.159
115.3	-0.688477	-0.528259	-0.391235	-0.241089	-97.3511	39.6729	185.547	0.336914	0.509949	0.660095	0.853882	-100.128	-80.0476	-60.0586	-40.0085	-20.0195	61.0352	20.0195	40.0391	60.0586	80.0781	100.159
115.4	-0.687866	-0.529175	-0.391235	-0.241394	-97.3511	39.6729	185.547	0.336914	0.509338	0.65979	0.853271	-100.128	-80.1086	-60.0281	-40.1001	-19.989	30.5176	20.0195	40.0391	60.0281	80.0781	100.098
115.5	-0.687866	-0.53009	-0.391235	-0.241699	-97.6563	39.6729	185.242	0.336609	0.508728	0.65918	0.852966	-100.098	-80.1392	-60.0891	-40.0085	-20.0195	30.5176	19.989	40.0696	60.0891	80.0476	100.128
115.6	-0.688171	-0.530701	-0.391846	-0.242004	-97.9614	39.6729	184.937	0.336609	0.508423	0.658875	0.853577	-100.098	-80.0781	-60.0891	-40.0085	-19.989	61.0352	19.989	40.0391	60.0281	79.9866	100.067
115.7	-0.689087	-0.530701	-0.392456	-0.242615	-97.9614	39.6729	184.631	0.336609	0.508423	0.658569	0.853882	-100.098	-80.1697	-60.0891	-40.0696	-19.989	61.0352	19.989	40.0391	60.0891	80.0781	100.128
115.8	-0.689697	-0.53009	-0.392761	-0.24292	-97.6563	39.3677	184.021	0.336914	0.508423	0.658875	0.853577	-100.098	-80.0781	-60.0586	-40.0085	-20.05	-30.5176	20.0195	40.0696	60.1196	80.0476	100.128
115.9	-0.690308	-0.52948	-0.392456	-0.243225	-97.3511	39.3677	183.716	0.337524	0.507812	0.658875	0.853271	-100.098	-80.0781	-60.0891	-40.0391	-20.0195	0	20.0195	40.0085	60.0586	80.0781	100.098
116	-0.690613	-0.52887	-0.392151	-0.243225	-97.0459	39.3677	183.716	0.338135	0.507202	0.65918	0.852966	-100.067	-80.0781	-60.0891	-40.0391	-20.0195	61.0352	19.989	40.0391	60.0891	80.0476	100.159
116.1	-0.690613	-0.528564	-0.391541	-0.243225	-97.3511	39.6729	183.411	0.33844	0.506592	0.659485	0.852966	-100.128	-80.1086	-60.0586	-40.0085	-20.0195	-30.5176	19.989	40.0391	60.0586	80.0476	100.128
116.2	-0.690308	-0.52887	-0.391235	-0.24292	-97.9614	39.6729	183.411	0.33844	0.505981	0.65979	0.852966	-100.128	-80.1086	-60.0891	-40.0391	-19.9585	30.5176	19.989	40.0391	60.1501	80.0476	100.098
116.3	-0.690002	-0.529175	-0.391235	-0.242615	-98.5718	39.6729	184.021	0.33844	0.505371	0.6604	0.853271	-100.128	-80.1086	-60.0586	-40.0391	-20.0195	0	20.0806	40.0391	60.0891	80.0171	100.067
116.4	-0.689697	-0.52948	-0.391235	-0.24231	-98.877	39.6729	184.937	0.33844	0.505066	0.661011	0.853271	-100.128	-80.1086	-60.0891	-40.0696	-19.989	30.5176	20.0195	40.0391	60.0891	80.0476	100.098
116.5	-0.689087	-0.53009	-0.391235	-0.242004	-98.877	39.978	185.852	0.338135	0.505066	0.661621	0.853577	-100.098	-80.0781	-60.0891	-40.0696	-20.05	-30.5176	19.9585	40.0391	60.0586	80.1086	100.128
116.6	-0.688782	-0.530396	-0.391541	-0.241699	-98.877	40.2832	186.157	0.338135	0.505371	0.661926	0.853882	-100.159	-80.1392	-60.0891	-40.0696	-20.0195	0	19.9585	40.0696	60.0891	80.0476	100.128
116.7	-0.689392	-0.530701	-0.391235	-0.241699	-98.5718	40.2832	185.852	0.33844	0.505676	0.662231	0.854797	-100.098	-80.0781	-60.0586	-40.0391	-20.0195	30.5176	19.9585	40.0085	60.0281	80.0171	100.098
116.8	-0.690002	-0.530701	-0.391235	-0.24231	-98.2666	40.2832	185.852	0.338745	0.505981	0.661926	0.856018	-100.128	-80.0781	-60.0586	-40.0391	-20.0195	0	19.928	40.0391	60.0891	80.0781	100.128
116.9	-0.690308	-0.530701	-0.391235	-0.242615	-97.9614	40.2832	185.547	0.33905	0.506287	0.661316	0.856628	-100.128	-80.1086	-60.0281	-40.0696	-20.0195	-30.5176	19.989	40.0085	60.0586	80.0781	100.098
117	-0.690002	-0.530396	-0.391235	-0.242615	-97.6563	40.2832	185.547	0.339661	0.506287	0.661316	0.857239	-100.159	-80.1086	-60.0586	-40.0391	-19.989	0	20.0195	39.978	60.0586	80.0781	100.067
117.1	-0.689697	-0.53009	-0.391235	-0.242615	-97.6563	40.2832	185.852	0.339966	0.506897	0.661621	0.857849	-100.128	-80.0476	-60.0891	-40.0696	-20.0195	0	19.989	40.0391	60.0891	80.0781	100.098
117.2	-0.690002	-0.52948	-0.391235	-0.24231	-97.6563	40.2832	185.852	0.339966	0.507202	0.661926	0.858154	-100.159	-80.1086	-60.0586	-40.0696	-19.989	-30.5176	19.989	40.0085	60.1196	80.0476	100.098
117.3	-0.690002	-0.52887	-0.39093	-0.242004	-97.6563	40.2832	185.852	0.339661	0.507507	0.662842	0.858459	-100.128	-80.1086	-60.0891	-40.0696	-20.05	30.5176	19.9585	40.0085	60.0586	80.0781	100.098
117.4	-0.689697	-0.52887	-0.39032	-0.242004	-97.3511	40.2832	185.852	0.339355	0.507507	0.663452	0.858154	-100.128	-80.1392	-60.1196	-40.0391	-20.05	30.5176	19.989	40.0391	60.0891	80.0476	100.098
117.5	-0.689392	-0.52887	-0.389709	-0.242004	-97.6563	40.2832	185.547	0.33905	0.506897	0.664368	0.857849	-100.067	-80.0476	-60.0586	-39.978	-20.0195	-61.0352	19.9585	40.0391	60.0281	80.0781	100.098
117.6	-0.689392	-0.529785	-0.389099	-0.242004	-97.9614	39.978	185.242	0.339355	0.505981	0.664673	0.857849	-100.159	-80.1392	-60.1196	-40.0696	-20.0195	0	19.9585	40.1001	60.0586	80.0781	100.067
117.7	-0.689087	-0.531311	-0.389099	-0.242004	-97.9614	39.6729	185.242	0.339661	0.505066	0.664978	0.858459	-100.067	-80.1086	-60.0891	-40.0085	-20.05	-61.0352	20.0195	39.978	60.0891	80.0781	100.159
117.8	-0.688782	-0.532227	-0.389404	-0.241699	-97.9614	39.6729	185.242	0.339661	0.50415	0.664978	0.85968	-100.128	-80.0476	-60.0891	-40.0696	-19.9585	-30.5176	19.989	40.0391	60.0891	80.0781	100.098
117.9	-0.688171	-0.532837	-0.389709	-0.241394	-97.9614	39.6729	185.547	0.339661	0.50354	0.665283	0.860901	-100.128	-80.0781	-60.0891	-40.0085	-20.0195	-61.0352	19.989	39.978	60.1807	80.0171	100.098
118	-0.687561	-0.532837	-0.390015	-0.240784	-97.6563	40.2832	185.852	0.339661	0.50293	0.665588	0.861511	-100.159	-80.0781	-60.1196	-40.1001	-19.989	-61.0352	19.9585	40.0391	60.0891	80.0781	100.098
118.1	-0.686646	-0.533142	-0.39032	-0.240479	-97.3511	41.1987	185.852	0.339661	0.502625	0.666199	0.861816	-100.128	-80.1392	-60.0891	-40.0085	-20.0195	30.5176	19.989	40.0391	60.1196	80.0781	100.098
118.2	-0.68634	-0.533447	-0.39032	-0.239868	-97.3511	41.5039	186.157	0.339355	0.502625	0.666504	0.861511	-100.098	-80.0781	-60.1196	-40.1001	-20.05	-30.5176	19.9585	40.0391	60.0891	80.0476	100.098
118.3	-0.686646	-0.534363	-0.39032	-0.239868	-97.6563	41.8091	186.462	0.339355	0.502625	0.666504	0.861206	-100.098	-80.0781	-60.1196	-40.0085	-19.989	-30.5176	19.989	40.0391	60.0586	80.0781	100.128
118.4	-0.687256	-0.534973	-0.390015	-0.239868	-97.9614	41.1987	186.768	0.339355	0.50293	0.666809	0.861206	-100.098	-80.1086	-60.0281	-40.0391	-20.0195	-30.5176	20.0195	40.0391	60.0891	80.0476	100.159
118.5	-0.688171	-0.535889	-0.389404	-0.239868	-98.2666	40.8936	186.768	0.339661	0.503235	0.667114	0.860901	-100.128	-80.0781	-60.0891	-40.1001	-20.0195	-30.5176	19.989	40.0391	60.0891	80.0781	100.128
118.6	-0.689392	-0.536194	-0.388794	-0.239563	-98.2666	40.2832	186.768	0.339966	0.50293	0.667725	0.860901	-100.159	-80.0781	-60.1196	-40.0391	-20.0195	0	19.989	40.0085	60.0891	80.0476	100.128
118.7	-0.690002	-0.536194	-0.388794	-0.238953	-98.5718	39.978	186.462	0.339966	0.50293	0.667725	0.861816	-100.098	-80.0781	-60.0891	-40.1306	-20.0195	0	19.989	40.0391	60.1196	80.0476	100.098
118.8	-0.690308	-0.535889	-0.389404	-0.238342	-98.5718	39.978	186.157	0.339661	0.503235	0.66803	0.862732	-100.128	-80.1392	-60.0891	-40.0696	-19.989	61.0352	19.989	40.0391	60.0891	80.1392	100.128
118.9	-0.690308	-0.535278	-0.389709	-0.237732	-98.2666	39.978	186.157	0.339355	0.503235	0.66803	0.863037	-100.098	-80.1392	-60.1196	-40.1001	-20.0195	0	19.989	40.0391	60.0891	80.0781	100.067
119	-0.690002	-0.534973	-0.389709	-0.237427	-97.6563	40.5884	186.157	0.33905	0.50354	0.667725	0.863037	-100.067	-80.0781	-60.1196	-40.0696	-20.0195	0	19.9585	40.0391	60.0281	80.0476	100.128
119.1	-0.689697	-0.534363	-0.389099	-0.237427	-97.3511	40.5884	186.157	0.33844	0.503845	0.667419	0.862427	-100.128	-80.1392	-60.1196	-40.0696	-20.0806	0	19.989	40.0391	60.0891	80.0476	100.067
119.2	-0.689392	-0.533447	-0.388184	-0.237732	-96.7407	40.2832	186.157	0.33844	0.504456	0.667725	0.862122	-100.098	-80.1086	-60.1196	-40.0696	-20.0195	-30.5176	19.989	40.0696	60.0281	80.0781	100.098
119.3	-0.688782	-0.532532	-0.387878	-0.238037	-96.7407	39.6729	186.157	0.33844	0.505066	0.668945	0.861511	-100.128	-80.1086	-59.9976	-40.0391	-20.0806	-91.5527	19.989	40.0085	60.0891	80.0476	100.159
119.4	-0.688171	-0.532837	-0.387268	-0.238342	-96.7407	39.3677	185.852	0.338745	0.505981	0.669861	0.861206	-100.128	-80.0781	-60.0891	-40.0696	-20.0195	-30.5176	20.0195	40.0085	60.0586	80.0781	100.098
119.5	-0.687866	-0.533752	-0.386963	-0.238342	-96.7407	39.3677	185.852	0.339355	0.506592	0.670166	0.861511	-100.159	-80.1086	-60.0891	-40.0696	-19.989	30.5176	19.989	40.0391	60.0891	80.1086	100.098
119.6	-0.688171	-0.534668	-0.386353	-0.238037	-97.0459	39.3677	185.852	0.339966	0.507507	0.669556	0.861511	-100.128	-80.1086	-60.0891	-40.1001	-20.0195	30.5176	19.989	39.978	60.1196	80.0781	100.067
119.7	-0.688477	-0.535583	-0.386047	-0.238037	-97.3511	39.6729	185.547	0.339966	0.507812	0.668945	0.861511	-100.098	-80.1086	-60.1196	-40.0696	-19.989	0	19.989	40.0085	60.0891	80.0476	100.067
119.8	-0.688782	-0.536194	-0.386047	-0.238342	-97.6563	39.978	185.547	0.340271	0.507812	0.66803	0.861511	-100.098	-80.1392	-60.1196	-40.0696	-20.0195	-61.0352	19.928	40.0391	60.0891	80.0476	100.067
119.9	-0.689087	-0.536804	-0.386353	-0.238342	-97.6563	39.978	185.547	0.340271	0.507202	0.66803	0.861511	-100.128	-80.1392	-60.0891	-40.1001	-20.0806	-30.5176	19.9585	40.0391	60.0891	80.0476	100.128
120	-0.689087	-0.537109	-0.386658	-0.238037	-97.6563	40.2832	186.157	0.340576	0.505981	0.66803	0.861816	-100.128	-80.1392	-60.0891	-40.0696	-19.989	30.5176	19.9585	40.0391	60.0586	80.0476	100.037
120.1	-0.688782	-0.53772	-0.387268	-0.237732	-97.6563	40.2832	186.462	0.340881	0.504761	0.66864	0.862427	-100.159	-80.0476	-60.0586	-40.0391	-19.989	-30.5176	19.989	40.0085	60.0891	80.0476	100.098
120.2	-0.688782	-0.53833	-0.387573	-0.237427	-97.6563	40.5884	186.462	0.340271	0.50354	0.668945	0.862427	-100.128	-80.0781	-60.0586	-40.1001	-19.989	-30.5176	20.0195	39.978	60.0891	80.0781	100.189
120.3	-0.689392	-0.53894	-0.387878	-0.237122	-97.6563	40.8936	185.852	0.339661	0.50293	0.668945	0.862427	-100.067	-80.0781	-60.0891	-40.0696	-20.0195	0	19.989	39.9475	60.0891	80.1086	100.098
120.4	-0.689697	-0.539246	-0.387878	-0.236816	-97.6563	40.5884	185.547	0.338745	0.50293	0.668335	0.862427	-100.098	-80.1086	-60.1196	-40.1001	-20.0806	0	19.989	40.0085	60.0891	80.0781	100.067
120.5	-0.689392	-0.538635	-0.388489	-0.236816	-97.9614	40.5884	185.242	0.338135	0.503235	0.667419	0.862732	-100.128	-80.1392	-60.0586	-40.0696	-20.0195	-30.5176	19.9585	40.0696	60.1196	80.0476	100.098
120.6	-0.689087	-0.538025	-0.388794	-0.237122	-97.9614	40.5884	185.242	0.337524	0.503235	0.667419	0.863342	-100.098	-80.0781	-60.0891	-40.1001	-20.0806	-30.5176	19.9585	40.0391	60.0586	80.0476	100.098
120.7	-0.688782	-0.53772	-0.389404	-0.237427	-98.2666	40.5884	184.937	0.337524	0.50293	0.667725	0.863953	-100.128	-80.1086	-60.0891	-40.1001	-20.05	0	19.9585	39.978	60.0586	80.1086	100.098
120.8	-0.688477	-0.537415	-0.390015	-0.237427	-97.9614	40.5884	185.242	0.337219	0.502625	0.668335	0.864258	-100.159	-80.1086	-60.0586	-40.0391	-20.05	-61.0352	19.9585	39.978	60.0891	80.0781	100.098
120.9	-0.688477	-0.538025	-0.390015	-0.237427	-97.6563	40.5884	185.547	0.337524	0.502625	0.66803	0.864258	-100.159	-80.1086	-60.0891	-40.0391	-20.05	-30.5176	19.9585	39.9475	60.0891	80.0781	100.067
121	-0.688171	-0.53894	-0.39032	-0.237732	-97.0459	40.2832	185.852	0.33783	0.50293	0.667419	0.864868	-100.128	-80.0781	-60.0586	-40.0391	-19.989	-30.5176	19.989	40.0085	60.1196	80.0476	100.098
121.1	-0.688782	-0.539551	-0.390625	-0.238037	-96.7407	39.978	185.852	0.338745	0.503235	0.666809	0.865784	-100.128	-80.0781	-60.0891	-40.0391	-19.989	30.5176	19.989	40.0085	60.1196	80.0781	100.098
121.2	-0.689392	-0.540161	-0.39093	-0.238037	-96.4355	39.6729	186.157	0.339355	0.503235	0.666199	0.867004	-100.159	-80.1086	-60.0281	-40.0696	-20.0195	-30.5176	19.9585	40.0085	60.0891	80.0476	100.098
121.3	-0.690613	-0.540771	-0.39093	-0.238342	-96.4355	39.6729	186.462	0.339355	0.502625	0.665283	0.86792	-100.128	-80.1086	-60.0891	-40.1001	-20.0195	0	19.9585	39.978	60.0891	80.0476	100.128
121.4	-0.691223	-0.540771	-0.390625	-0.238647	-96.7407	39.3677	186.768	0.338745	0.502014	0.664978	0.868225	-100.159	-80.1697	-60.0891	-40.0391	-20.0195	0	19.9585	40.0696	60.0891	80.1086	100.098
121.5	-0.691833	-0.540466	-0.390625	-0.238953	-97.3511	39.3677	186.768	0.33844	0.501709	0.665283	0.868225	-100.098	-80.0781	-60.1196	-40.0696	-20.0195	0	19.928	40.0391	60.0891	80.0476	100.098
121.6	-0.691833	-0.540161	-0.390625	-0.239563	-97.6563	39.3677	186.157	0.338135	0.501404	0.665588	0.868225	-100.067	-80.1086	-60.0891	-40.1306	-20.05	-30.5176	19.989	40.0085	60.0586	80.0781	100.098
121.7	-0.691833	-0.539856	-0.39093	-0.239868	-97.9614	39.3677	185.852	0.337524	0.501404	0.665588	0.868225	-100.098	-80.1086	-60.0891	-40.0696	-20.05	-30.5176	19.928	40.0391	60.0891	80.0781	100.098
121.8	-0.691528	-0.539246	-0.39093	-0.239563	-97.6563	39.6729	185.547	0.337219	0.501099	0.665283	0.868225	-100.159	-80.1392	-60.0281	-40.0391	-20.0195	0	20.0195	40.0391	60.0891	80.0781	100.098
121.9	-0.691223	-0.53894	-0.390625	-0.238953	-97.6563	39.6729	185.242	0.336914	0.501099	0.664978	0.86853	-100.098	-80.1392	-60.0586	-40.0696	-19.989	30.5176	19.989	40.0391	60.0586	80.0171	100.128
122	-0.690918	-0.538635	-0.39032	-0.238953	-97.6563	39.3677	184.937	0.336914	0.501099	0.664673	0.868835	-100.128	-80.0781	-59.9976	-40.0696	-19.9585	0	19.9585	40.0085	60.0891	80.0781	100.098
122.1	-0.690918	-0.53833	-0.39032	-0.238953	-97.9614	39.6729	184.937	0.336914	0.501404	0.664978	0.870056	-100.128	-80.1697	-60.0891	-40.0696	-20.05	30.5176	19.928	40.0085	60.2112	80.0476	100.128
122.2	-0.691223	-0.538025	-0.390625	-0.239258	-98.2666	40.2832	184.937	0.336914	0.501709	0.665588	0.871582	-100.098	-80.1086	-60.0891	-40.0696	-20.0195	30.5176	19.989	40.0696	60.0586	80.0171	100.098
122.3	-0.691223	-0.536804	-0.39093	-0.239563	-98.2666	40.5884	185.242	0.336304	0.502014	0.666199	0.873108	-100.128	-80.0476	-60.0586	-40.0391	-19.989	-30.5176	20.0195	40.0391	60.0891	80.0171	100.098
122.4	-0.691223	-0.534973	-0.391235	-0.239868	-98.2666	40.8936	185.547	0.335693	0.502014	0.666504	0.874329	-100.128	-80.1086	-60.0586	-40.0696	-20.0195	-61.0352	19.989	40.0391	60.0586	80.0781	100.128
122.5	-0.691528	-0.533142	-0.391846	-0.240173	-98.2666	40.5884	185.852	0.334778	0.502014	0.667114	0.874939	-100.128	-80.1086	-60.0891	-40.0085	-20.05	0	20.0195	40.0391	60.0281	80.0476	100.159
122.6	-0.691528	-0.531616	-0.392456	-0.240173	-98.2666	40.2832	185.852	0.333862	0.502319	0.667419	0.875549	-100.098	-80.1086	-60.0586	-40.0696	-20.0195	0	20.0195	40.0085	60.0281	80.0476	100.098
122.7	-0.692139	-0.530396	-0.392761	-0.239868	-97.9614	39.978	185.852	0.333557	0.503235	0.667114	0.875549	-100.098	-80.0781	-60.0891	-40.0696	-19.989	30.5176	20.0195	40.1001	60.0891	80.0171	100.159
122.8	-0.692444	-0.52948	-0.392151	-0.239563	-97.6563	40.5884	186.462	0.333252	0.503845	0.666199	0.875549	-100.159	-80.0781	-60.0586	-40.0696	-20.05	30.5176	19.989	40.0391	60.0586	80.0171	100.098
122.9	-0.692444	-0.528564	-0.39093	-0.238342	-97.0459	41.1987	186.157	0.332947	0.503845	0.664978	0.87616	-100.128	-80.0781	-60.0586	-40.0391	-19.989	0	20.0195	40.0696	60.0891	80.0781	100.067
123	-0.691833	-0.527954	-0.389099	-0.238037	-96.4355	40.8936	185.242	0.332642	0.50415	0.664673	0.87677	-100.128	-80.1086	-60.0281	-40.1001	-19.989	30.5176	19.989	40.0696	60.0891	80.0171	100.128
123.1	-0.691223	-0.528564	-0.388184	-0.238647	-96.4355	40.5884	184.631	0.332642	0.504456	0.664978	0.87738	-100.098	-80.0781	-60.0891	-40.0696	-20.0195	30.5176	19.989	40.1001	60.0281	80.0476	100.098
123.2	-0.691223	-0.529785	-0.387573	-0.239258	-96.1304	40.2832	184.631	0.333252	0.505066	0.665894	0.877686	-100.067	-80.1086	-60.0891	-40.0391	-19.989	-30.5176	19.989	40.0391	60.0586	80.0781	100.128
123.3	-0.691223	-0.530396	-0.387573	-0.239563	-96.1304	39.978	184.631	0.333862	0.505066	0.667419	0.877686	-100.098	-80.1392	-60.0891	-40.0391	-20.0195	-30.5176	20.05	40.1001	60.0281	80.0476	100.159
123.4	-0.690613	-0.530701	-0.387878	-0.239563	-95.8252	39.978	184.631	0.334473	0.505371	0.66864	0.878296	-100.098	-80.0476	-60.0586	-40.0391	-19.9585	61.0352	20.0806	40.0391	60.0281	80.0781	100.128
123.5	-0.690002	-0.530396	-0.387268	-0.239563	-96.1304	39.6729	184.631	0.334778	0.505371	0.66925	0.878906	-100.098	-80.0476	-60.0586	-40.0391	-19.989	30.5176	19.989	40.0696	60.0891	80.0781	100.098
123.6	-0.689392	-0.530396	-0.386353	-0.239258	-96.1304	39.6729	184.326	0.335388	0.505676	0.669556	0.879517	-100.128	-80.0781	-60.0586	-40.0696	-20.0195	30.5176	20.0195	40.0696	60.0586	80.0476	100.098
123.7	-0.689087	-0.530701	-0.385132	-0.238953	-96.4355	40.2832	184.631	0.335693	0.505981	0.669861	0.880127	-100.128	-80.0781	-60.0586	-40.0696	-19.928	0	19.989	40.0391	60.0891	80.1086	100.098
123.8	-0.689087	-0.531006	-0.384521	-0.238953	-96.4355	40.5884	184.937	0.335693	0.505981	0.670166	0.880737	-100.128	-80.1086	-60.0586	-40.0391	-20.0195	0	19.989	40.0696	60.0891	80.0476	100.128
123.9	-0.689697	-0.531311	-0.383911	-0.238953	-96.4355	40.5884	184.937	0.335388	0.505981	0.670776	0.881348	-100.159	-80.1086	-60.1196	-40.0391	-20.0806	-30.5176	19.989	40.0391	60.0891	80.0781	100.098
124	-0.690308	-0.531311	-0.383911	-0.238647	-96.7407	40.5884	184.937	0.335388	0.505981	0.671082	0.881653	-100.128	-80.1086	-60.0891	-40.0085	-20.0195	-61.0352	19.9585	40.0391	60.0586	80.0476	100.037
124.1	-0.690918	-0.531311	-0.383911	-0.238953	-97.0459	40.5884	184.937	0.335693	0.505371	0.670166	0.881653	-100.128	-80.0476	-60.1196	-40.0391	-19.989	0	19.989	40.0085	59.9976	80.0476	100.159
124.2	-0.691528	-0.531616	-0.384216	-0.239563	-97.6563	40.8936	184.937	0.335999	0.505066	0.66925	0.881348	-100.128	-80.0476	-60.0891	-40.0085	-19.989	-61.0352	19.989	40.0391	60.0586	80.1086	100.128
124.3	-0.692139	-0.531921	-0.384216	-0.239868	-97.9614	40.8936	185.242	0.336609	0.504761	0.668335	0.881042	-100.128	-80.0781	-60.0891	-40.0696	-20.0195	0	19.989	40.0696	60.0281	80.0781	100.159
124.4	-0.692749	-0.532532	-0.384521	-0.239868	-97.9614	40.5884	185.547	0.337219	0.504456	0.667725	0.880432	-100.128	-80.0476	-60.0891	-40.0696	-20.0195	0	20.0195	39.978	60.0586	80.0781	100.189
124.5	-0.693359	-0.533447	-0.384521	-0.239563	-97.9614	40.2832	185.852	0.337524	0.503845	0.667114	0.879517	-100.128	-80.1086	-60.0891	-40.0391	-19.989	0	19.9585	40.0391	60.0891	80.0781	100.128
124.6	-0.693054	-0.534058	-0.384521	-0.239258	-97.6563	40.2832	186.768	0.337219	0.503235	0.666504	0.878906	-100.128	-80.0781	-60.0586	-40.0391	-20.05	61.0352	19.989	39.9475	60.0586	80.0476	100.098
124.7	-0.692139	-0.534668	-0.384827	-0.239258	-97.3511	40.2832	186.768	0.336914	0.502625	0.665894	0.878601	-100.128	-80.1392	-60.0586	-40.0696	-20.05	-30.5176	19.9585	40.0391	60.0586	80.0781	100.098
124.8	-0.691223	-0.535278	-0.385437	-0.238953	-97.6563	40.2832	187.073	0.336609	0.502625	0.665283	0.878906	-100.098	-80.0476	-60.0586	-40.0085	-20.05	30.5176	19.989	40.0391	60.0586	80.0476	100.128
124.9	-0.690613	-0.536194	-0.386047	-0.238342	-97.9614	40.8936	187.073	0.336609	0.503845	0.665283	0.879211	-100.037	-80.0171	-60.0586	-40.0391	-19.928	0	20.0195	40.0391	60.0891	80.1086	100.098
125	-0.690613	-0.536804	-0.386658	-0.237122	-98.2666	41.1987	187.378	0.336609	0.505066	0.665588	0.879517	-100.128	-80.0476	-60.0586	-40.0696	-20.0195	0	20.0195	40.1001	60.0586	80.0781	100.128
125.1	-0.691223	-0.537109	-0.386963	-0.236206	-98.5718	41.5039	187.683	0.336609	0.505981	0.665588	0.880127	-100.128	-80.0476	-59.9976	-40.0085	-19.989	0	20.05	40.0696	60.0891	80.1392	100.128
125.2	-0.692139	-0.537109	-0.387268	-0.235901	-98.5718	41.5039	187.683	0.336304	0.506592	0.665588	0.880127	-100.159	-80.0476	-60.0281	-40.0696	-19.9585	30.5176	20.05	40.0391	60.0586	80.0476	100.128
125.3	-0.693359	-0.536804	-0.387268	-0.235901	-98.5718	41.1987	187.378	0.335999	0.506592	0.664978	0.880127	-100.098	-80.0476	-60.0586	-40.0085	-20.0195	30.5176	19.989	40.0696	60.1196	80.0781	100.159
125.4	-0.69397	-0.536499	-0.386963	-0.235901	-98.5718	40.8936	187.073	0.335388	0.506287	0.664368	0.880127	-100.159	-80.1086	-60.0891	-40.0696	-20.0195	30.5176	20.0195	40.0391	60.0891	80.0781	100.159
125.5	-0.694275	-0.536194	-0.386963	-0.236206	-98.2666	40.5884	186.768	0.335083	0.505676	0.664062	0.880127	-100.067	-80.0476	-60.0586	-40.0391	-20.0195	0	20.05	40.0696	60.0586	80.0781	100.128
125.6	-0.693665	-0.535889	-0.386963	-0.236511	-98.2666	40.5884	186.462	0.335388	0.505371	0.663757	0.880127	-100.098	-80.0781	-60.0586	-40.0391	-20.0195	0	20.0195	40.1001	60.1196	80.1086	100.098
125.7	-0.692749	-0.536194	-0.386963	-0.236816	-98.2666	39.978	186.462	0.335693	0.505066	0.664062	0.880432	-100.098	-80.0781	-60.0586	-40.0085	-20.0195	-30.5176	20.0195	40.1001	60.0281	80.0781	100.098
125.8	-0.691528	-0.536499	-0.387268	-0.236511	-97.9614	39.3677	186.462	0.335693	0.504761	0.664368	0.880737	-100.098	-80.0476	-60.0586	-40.0391	-19.9585	0	20.0195	40.1001	60.0586	80.1086	100.128
125.9	-0.690308	-0.537415	-0.387878	-0.235901	-97.6563	39.0625	186.768	0.335999	0.504761	0.665283	0.880127	-100.128	-80.0781	-60.0281	-40.0391	-19.989	0	19.989	40.0391	60.0891	80.0781	100.128
126	-0.689392	-0.538025	-0.388184	-0.235901	-97.9614	39.0625	187.073	0.335999	0.504456	0.665588	0.879211	-100.159	-80.0476	-60.0586	-40.0696	-19.989	0	20.0806	40.0391	60.0891	80.1392	100.189
126.1	-0.689087	-0.53894	-0.387878	-0.236206	-98.2666	39.6729	187.378	0.335999	0.504456	0.665894	0.877686	-100.098	-80.0781	-59.9976	-40.0085	-19.928	30.5176	19.989	40.0085	60.0281	80.0781	100.159
126.2	-0.689087	-0.539551	-0.387878	-0.237122	-98.5718	40.2832	187.378	0.335999	0.504456	0.665588	0.87677	-100.128	-80.1086	-60.0586	-40.0696	-20.0195	61.0352	20.0195	40.0696	60.0586	80.0781	100.159
126.3	-0.688782	-0.540466	-0.387878	-0.237427	-98.877	40.5884	187.073	0.335388	0.504456	0.665283	0.876465	-100.098	-80.1086	-60.0281	-40.0085	-20.0195	30.5176	20.0195	40.0696	60.0586	80.0781	100.189
126.4	-0.688477	-0.541077	-0.387878	-0.237427	-99.1821	40.2832	186.768	0.334167	0.504456	0.664978	0.87616	-100.098	-80.0171	-60.0586	-40.0085	-19.989	30.5176	20.0195	40.0696	60.0281	80.0476	100.098
126.5	-0.688171	-0.541382	-0.388184	-0.237427	-99.1821	40.2832	186.462	0.333557	0.504456	0.664673	0.87616	-100.098	-80.0476	-60.0586	-40.0391	-19.989	0	20.05	40.1001	60.0281	80.0781	100.128
126.6	-0.688477	-0.541077	-0.389099	-0.237427	-98.877	40.2832	186.157	0.333557	0.504761	0.664673	0.87616	-100.006	-80.0476	-60.0281	-39.978	-19.989	0	20.05	40.0696	60.0281	80.0476	100.128
126.7	-0.688782	-0.541382	-0.390015	-0.237122	-98.5718	40.2832	185.242	0.333862	0.505066	0.664673	0.876465	-100.159	-80.0476	-60.0586	-39.978	-19.9585	0	20.05	40.0391	60.0586	80.0781	100.159
126.8	-0.689697	-0.541992	-0.390625	-0.237122	-98.2666	40.5884	184.937	0.333862	0.505371	0.664978	0.877075	-100.098	-80.1086	-60.0281	-40.0391	-19.928	30.5176	20.0195	40.0391	60.0891	80.0781	100.159
126.9	-0.690308	-0.542603	-0.391235	-0.237122	-98.5718	40.8936	185.242	0.333862	0.505676	0.664978	0.877686	-100.128	-80.0476	-60.0281	-40.0085	-19.989	0	20.0195	40.0696	60.0281	80.0781	100.128
127	-0.690918	-0.542603	-0.391846	-0.236816	-98.5718	40.8936	185.547	0.333862	0.505676	0.664978	0.877686	-100.128	-80.0476	-60.0586	-40.0696	-20.0195	0	20.05	40.0391	60.0586	80.1392	100.159
127.1	-0.690918	-0.542297	-0.392151	-0.236511	-98.2666	40.8936	185.852	0.333862	0.505676	0.664673	0.87738	-100.098	-80.1086	-60.0586	-40.0391	-20.0195	91.5527	20.0195	40.0696	60.0586	80.0781	100.159
127.2	-0.690308	-0.541382	-0.392151	-0.236511	-98.2666	40.8936	185.852	0.333862	0.505981	0.664062	0.87738	-100.098	-80.0476	-60.0281	-39.978	-19.989	30.5176	20.0806	40.0696	59.9976	80.0476	100.159
127.3	-0.689392	-0.540771	-0.391846	-0.236511	-97.9614	41.1987	185.852	0.333862	0.506592	0.663452	0.87738	-100.098	-80.1392	-60.0281	-40.0085	-19.928	30.5176	20.0195	40.1001	60.0281	80.0781	100.159
127.4	-0.689087	-0.541077	-0.392151	-0.236511	-97.6563	41.1987	186.157	0.334167	0.507202	0.663147	0.877686	-100.098	-80.0781	-60.0281	-40.0391	-19.989	30.5176	20.0806	40.0391	60.0281	80.0781	100.159
127.5	-0.688782	-0.541687	-0.392151	-0.236816	-97.6563	41.1987	186.462	0.334167	0.507812	0.663147	0.878296	-100.128	-80.0171	-60.0281	-40.0085	-19.9585	30.5176	20.0195	40.0391	60.0891	80.1086	100.098
127.6	-0.689087	-0.542908	-0.391846	-0.237427	-97.9614	41.1987	186.768	0.334473	0.508423	0.662537	0.878296	-100.128	-80.0476	-59.9976	-40.0085	-19.989	30.5176	19.989	39.978	60.0586	80.0781	100.159
127.7	-0.689087	-0.543518	-0.391541	-0.238037	-98.2666	40.8936	187.073	0.334473	0.508423	0.661926	0.877991	-100.128	-80.0171	-60.0281	-39.978	-20.0195	30.5176	19.989	40.0391	60.0891	80.0171	100.098
127.8	-0.688171	-0.543823	-0.390625	-0.238037	-98.877	40.8936	187.073	0.334778	0.508728	0.661316	0.877075	-100.128	-80.0476	-60.0891	-40.0391	-20.0195	30.5176	19.989	40.0696	60.0281	80.0781	100.189
127.9	-0.687561	-0.543823	-0.390015	-0.237732	-98.877	40.5884	186.768	0.334167	0.509033	0.661011	0.875854	-100.098	-80.0781	-60.0586	-40.0085	-19.989	30.5176	19.989	40.0391	60.0586	80.0781	100.128
128	-0.687561	-0.543518	-0.390015	-0.237427	-98.877	40.2832	186.157	0.333557	0.508728	0.661011	0.874634	-100.128	-80.0781	-60.0281	-40.0085	-19.989	61.0352	20.0195	40.0696	59.9976	80.1086	100.128
128.1	-0.687866	-0.543823	-0.390015	-0.237122	-99.1821	39.978	185.547	0.332947	0.508423	0.661316	0.873718	-100.098	-80.0476	-60.0281	-40.0085	-20.0195	30.5176	20.0195	40.0696	60.0281	80.1392	100.098
128.2	-0.688782	-0.544128	-0.39032	-0.236816	-99.1821	39.978	185.242	0.332642	0.507812	0.662537	0.873413	-100.098	-80.0476	-60.0586	-40.0391	-20.05	0	19.989	40.0696	60.0281	80.0781	100.098
128.3	-0.689392	-0.544739	-0.390625	-0.236816	-99.4873	39.978	184.937	0.332642	0.507202	0.663147	0.873718	-100.128	-80.0476	-60.0281	-40.0085	-20.0195	30.5176	20.0195	40.0391	60.0891	80.0781	100.128
128.4	-0.689697	-0.544739	-0.39032	-0.236816	-99.7925	40.2832	184.631	0.332336	0.506897	0.663757	0.873718	-100.128	-80.0781	-60.0281	-40.0391	-20.0195	30.5176	20.0195	40.0696	60.0891	80.0781	100.159
128.5	-0.689392	-0.544434	-0.389709	-0.237122	-99.7925	40.5884	184.631	0.332642	0.506592	0.663757	0.873108	-100.159	-80.0476	-60.0281	-40.0391	-19.989	61.0352	20.05	40.0696	60.0281	80.0781	100.159
128.6	-0.688477	-0.543518	-0.389099	-0.237427	-99.4873	40.5884	184.631	0.332642	0.506287	0.664368	0.872803	-100.159	-80.0476	-60.0586	-40.0391	-19.989	61.0352	20.0195	40.0391	60.0586	80.0781	100.159
128.7	-0.687561	-0.543213	-0.389099	-0.237732	-99.4873	40.5884	184.631	0.332642	0.506592	0.664978	0.872192	-100.128	-80.0781	-60.0586	-40.0391	-19.989	30.5176	19.989	40.0391	60.0891	80.0781	100.128
128.8	-0.686951	-0.543213	-0.389404	-0.238037	-99.1821	40.2832	184.326	0.332642	0.507202	0.665894	0.872803	-100.067	-80.1086	-60.0586	-40.0696	-20.0195	30.5176	19.989	40.0696	59.9976	80.0781	100.128
128.9	-0.686646	-0.543823	-0.389709	-0.237732	-98.877	39.978	184.326	0.332642	0.507812	0.666199	0.873108	-100.067	-80.0781	-60.0891	-40.0696	-19.989	0	19.989	40.0696	59.9976	80.0781	100.159
129	-0.687256	-0.544739	-0.389709	-0.237427	-98.5718	39.3677	184.326	0.332642	0.507507	0.666199	0.873718	-100.067	-80.0476	-60.0586	-39.9475	-20.05	0	20.0195	40.0696	60.0281	80.0781	100.098
129.1	-0.687866	-0.545349	-0.389709	-0.237122	-98.2666	39.3677	184.326	0.332642	0.507202	0.665894	0.873718	-100.098	-80.0171	-60.0281	-39.978	-20.0195	30.5176	20.0806	40.1306	60.0586	80.1086	100.128
129.2	-0.688782	-0.545959	-0.389404	-0.236816	-98.2666	39.3677	184.021	0.332336	0.506592	0.665894	0.874023	-100.128	-80.0476	-60.0281	-39.978	-19.989	0	20.05	40.0696	60.0586	80.0781	100.128
129.3	-0.689087	-0.545959	-0.388794	-0.236816	-98.5718	39.6729	184.021	0.332031	0.506287	0.666199	0.874329	-100.098	-80.0476	-60.0281	-40.0391	-19.989	30.5176	20.05	40.0696	60.0586	80.1086	100.128
129.4	-0.688477	-0.545959	-0.388489	-0.236511	-98.5718	39.6729	184.326	0.331726	0.505981	0.666504	0.874329	-100.159	-80.0781	-60.0586	-39.978	-20.0195	0	20.05	40.0696	60.0281	80.0476	100.128
129.5	-0.687256	-0.545654	-0.387878	-0.236206	-98.877	39.6729	184.631	0.331726	0.505371	0.666809	0.873718	-100.098	-80.0476	-60.0891	-40.0085	-20.0195	30.5176	20.0195	40.0391	60.0586	80.0476	100.159
129.6	-0.68573	-0.545044	-0.387268	-0.235901	-98.877	39.6729	184.937	0.331726	0.505371	0.666809	0.872803	-100.006	-80.0476	-60.0281	-40.0696	-20.0195	30.5176	20.0195	40.0696	60.0586	80.0476	100.128
129.7	-0.684814	-0.544739	-0.386963	-0.235291	-98.877	39.6729	185.242	0.332336	0.505371	0.666809	0.871887	-100.098	-80.0476	-60.0586	-40.0391	-19.9585	-30.5176	20.0195	40.0696	59.967	80.0781	100.098
129.8	-0.684204	-0.544128	-0.386658	-0.234985	-98.877	39.978	185.242	0.333252	0.505371	0.667114	0.871582	-100.098	-80.0781	-60.0586	-40.0085	-19.9585	30.5176	19.989	40.0696	59.9976	80.1392	100.159
129.9	-0.684204	-0.543518	-0.386658	-0.23468	-98.877	39.978	185.852	0.334167	0.505066	0.667725	0.872498	-100.128	-80.0476	-60.0891	-39.978	-19.9585	30.5176	19.989	40.0391	60.1196	80.0476	100.159
130	-0.684204	-0.543213	-0.386658	-0.234985	-99.1821	39.978	185.852	0.335083	0.504456	0.668335	0.874023	-100.098	-80.0781	-60.0891	-40.0085	-19.989	61.0352	20.05	40.0391	60.0586	80.1086	100.098
130.1	-0.684204	-0.543213	-0.387268	-0.235901	-99.1821	40.2832	186.157	0.335083	0.503845	0.66864	0.875244	-100.128	-80.0476	-60.0586	-40.1001	-20.0195	30.5176	20.05	40.0696	60.0586	80.0781	100.128
130.2	-0.684509	-0.543518	-0.388184	-0.236816	-99.1821	40.5884	186.462	0.335083	0.50354	0.668945	0.876465	-100.098	-80.0781	-60.0586	-40.0391	-19.989	91.5527	19.989	40.0085	60.0891	80.0781	100.128
130.3	-0.684814	-0.544128	-0.388489	-0.236816	-98.877	41.1987	186.462	0.334778	0.50354	0.66925	0.87738	-100.159	-80.0476	-60.0891	-39.978	-19.989	61.0352	20.0195	40.0391	60.0586	80.0781	100.128
130.4	-0.68512	-0.544128	-0.388489	-0.236511	-98.877	41.1987	186.462	0.334778	0.50354	0.669556	0.877686	-100.098	-80.0476	-60.0891	-40.0391	-20.0195	61.0352	19.989	40.1306	59.9976	80.0781	100.098
130.5	-0.68512	-0.543823	-0.387878	-0.236206	-98.877	41.1987	186.157	0.334473	0.503845	0.669861	0.87738	-100.037	-80.0781	-60.0586	-40.0391	-19.989	-30.5176	20.05	40.0696	60.0281	80.1086	100.128
130.6	-0.68512	-0.543213	-0.387268	-0.236206	-98.877	40.8936	186.157	0.334473	0.50415	0.669861	0.877075	-100.098	-80.0781	-60.0891	-40.0085	-19.9585	91.5527	19.989	40.0391	60.0891	80.0476	100.067
130.7	-0.68512	-0.543213	-0.386658	-0.236206	-98.877	40.2832	186.157	0.334778	0.504761	0.669556	0.876465	-100.098	-80.0476	-60.0586	-40.0085	-19.989	30.5176	20.0195	40.0696	60.0586	80.0476	100.128
130.8	-0.685425	-0.543213	-0.386047	-0.236206	-98.877	39.978	186.157	0.334778	0.504761	0.669556	0.875854	-100.098	-80.0781	-60.0281	-40.0391	-19.989	0	20.0195	40.0391	60.0891	80.0781	100.128
130.9	-0.685425	-0.543823	-0.385742	-0.236206	-98.877	39.6729	186.157	0.334778	0.504456	0.669556	0.874939	-100.128	-80.0171	-60.0281	-40.0391	-19.989	30.5176	20.0195	39.9475	60.0586	80.0781	100.128
131	-0.68573	-0.544739	-0.385437	-0.236511	-98.5718	39.6729	185.852	0.334778	0.503845	0.669556	0.873718	-100.128	-80.0781	-60.0586	-39.978	-20.0195	0	19.989	40.0391	60.0891	80.0781	100.159
131.1	-0.68634	-0.545044	-0.385437	-0.237122	-98.877	39.6729	185.852	0.334778	0.503235	0.66925	0.872192	-100.128	-80.0781	-60.0281	-40.0696	-20.1111	0	20.0195	40.1001	60.0586	80.0781	100.159
131.2	-0.686951	-0.544739	-0.385742	-0.237732	-98.5718	39.978	186.157	0.334167	0.502319	0.668945	0.870667	-100.098	-80.0476	-60.0586	-40.0391	-20.0195	30.5176	19.989	40.0391	60.0586	80.0781	100.159
131.3	-0.686951	-0.543823	-0.386047	-0.238342	-98.877	39.978	185.852	0.333557	0.501404	0.66925	0.870361	-100.067	-80.0476	-60.0891	-40.0391	-19.989	-30.5176	19.989	40.0696	60.0281	80.0476	100.128
131.4	-0.686646	-0.542908	-0.386658	-0.239258	-99.4873	39.6729	185.852	0.333557	0.500793	0.669861	0.870361	-100.098	-80.0781	-60.1196	-40.0391	-19.989	-30.5176	19.9585	40.0391	60.0586	80.0171	100.098
131.5	-0.686951	-0.542297	-0.387268	-0.239868	-99.1821	39.6729	186.157	0.333862	0.500793	0.670776	0.870056	-100.159	-80.0781	-60.0891	-40.0696	-19.9585	-30.5176	19.9585	40.0085	60.0586	80.0476	100.128
131.6	-0.686646	-0.541382	-0.386963	-0.239868	-98.877	39.978	186.768	0.334167	0.500793	0.670776	0.869751	-100.098	-80.0476	-60.0281	-40.0696	-20.0195	-30.5176	19.9585	39.978	60.0891	80.0476	100.159
131.7	-0.68573	-0.540161	-0.386047	-0.239563	-98.2666	40.5884	187.073	0.334167	0.501404	0.670471	0.869446	-100.128	-80.0781	-60.0281	-40.0696	-20.0195	0	20.0195	40.0085	60.1196	80.0476	100.128
131.8	-0.68512	-0.539551	-0.385132	-0.239258	-97.9614	40.8936	187.073	0.334473	0.502319	0.669861	0.869446	-100.128	-80.0781	-60.0281	-40.0696	-19.9585	-30.5176	19.9585	40.0391	60.0891	80.0781	100.159
131.9	-0.68512	-0.539551	-0.384216	-0.239258	-97.9614	41.1987	186.768	0.335083	0.50354	0.66925	0.870056	-100.037	-80.0781	-60.0586	-40.0696	-20.05	30.5176	20.0195	40.0391	60.0281	80.1392	100.128
132	-0.68512	-0.539856	-0.384216	-0.238953	-98.2666	41.1987	186.462	0.335693	0.50415	0.668335	0.869751	-100.098	-80.0781	-60.0586	-40.0696	-20.0195	0	20.05	40.0391	60.0586	80.0476	100.098
132.1	-0.68573	-0.539551	-0.384216	-0.238647	-98.5718	40.8936	186.462	0.335693	0.504761	0.667419	0.869751	-100.098	-80.0781	-60.0891	-40.0391	-20.0195	0	19.989	40.0696	60.0891	80.0781	100.128
132.2	-0.68573	-0.53894	-0.384521	-0.238037	-99.1821	41.1987	186.768	0.335693	0.504761	0.667419	0.870056	-100.098	-80.0781	-60.0891	-40.0391	-20.0195	-30.5176	20.0195	40.0391	60.0891	80.0171	100.098
132.3	-0.685425	-0.53833	-0.384521	-0.237732	-99.1821	41.1987	186.768	0.335388	0.504761	0.667725	0.870667	-100.128	-80.0476	-60.0586	-40.1001	-20.0195	0	19.989	40.1001	60.0891	80.0476	100.098
132.4	-0.685425	-0.538025	-0.384521	-0.237732	-99.1821	40.8936	187.073	0.335388	0.504761	0.66864	0.871277	-100.128	-80.1086	-60.0281	-40.0391	-19.989	0	20.0195	40.0391	60.0891	80.0781	100.159
132.5	-0.685425	-0.538025	-0.384827	-0.238037	-99.1821	40.5884	187.683	0.335083	0.504761	0.669556	0.871277	-100.128	-80.0476	-60.0281	-40.0696	-19.989	-30.5176	20.0195	40.0391	60.0586	80.0476	100.159
132.6	-0.685425	-0.53772	-0.385132	-0.238342	-99.1821	39.978	187.988	0.335083	0.505066	0.669556	0.870972	-100.128	-80.1392	-60.0891	-40.0696	-20.05	0	20.05	40.0391	60.0281	80.1086	100.128
132.7	-0.684814	-0.538025	-0.384521	-0.238647	-99.1821	39.978	188.293	0.335083	0.505066	0.66925	0.870361	-100.098	-80.1086	-60.0586	-40.0391	-20.05	0	19.989	40.0391	60.0891	80.0476	100.128
132.8	-0.684204	-0.538025	-0.383911	-0.238953	-98.877	39.978	188.293	0.335083	0.505066	0.66925	0.869751	-100.067	-80.0781	-60.1196	-40.0391	-19.989	30.5176	20.0195	40.1001	60.0586	80.0476	100.067
132.9	-0.683899	-0.538635	-0.38269	-0.239563	-98.877	39.978	188.293	0.335388	0.504761	0.669556	0.869446	-100.098	-80.1086	-60.0281	-40.1001	-19.989	-30.5176	19.9585	40.0391	60.0586	80.0476	100.098
133	-0.684204	-0.53894	-0.38208	-0.240173	-98.5718	39.978	188.293	0.335693	0.505066	0.670166	0.869751	-100.128	-79.9866	-60.0891	-40.0391	-20.0195	30.5176	19.989	40.0696	60.0586	80.0476	100.067
133.1	-0.684204	-0.53894	-0.38147	-0.240479	-97.9614	39.6729	188.599	0.335693	0.505371	0.670166	0.869751	-100.067	-80.0476	-60.0281	-40.0391	-20.0195	-61.0352	20.0195	40.0391	60.0891	80.0781	100.128
133.2	-0.684204	-0.538635	-0.381165	-0.240784	-97.3511	39.6729	188.599	0.335693	0.505371	0.669861	0.870667	-100.128	-80.0171	-60.0586	-40.0391	-19.9585	-30.5176	20.0195	40.0391	60.1196	80.0171	100.098
133.3	-0.683899	-0.53772	-0.381165	-0.240784	-97.0459	39.6729	188.599	0.335693	0.505371	0.670166	0.871277	-100.159	-80.0781	-60.0586	-40.0085	-20.0195	-30.5176	20.05	39.9475	60.1196	80.0781	100.159
133.4	-0.683594	-0.537109	-0.38208	-0.241394	-97.3511	39.978	188.599	0.335388	0.505371	0.670471	0.870972	-100.159	-80.0171	-60.0891	-40.1001	-20.0195	-30.5176	19.989	40.0391	60.0891	80.1086	100.067
133.5	-0.683289	-0.536499	-0.382996	-0.241699	-97.9614	39.978	188.904	0.334778	0.505066	0.670776	0.870056	-100.098	-80.0781	-60.0891	-40.0696	-19.989	30.5176	20.0195	40.0696	60.1196	80.0781	100.128
133.6	-0.683899	-0.536194	-0.384216	-0.24231	-98.5718	39.978	188.904	0.334167	0.505676	0.671387	0.869141	-100.128	-80.1392	-60.0891	-40.0391	-20.0195	30.5176	19.989	40.0391	60.0586	80.1086	100.037
133.7	-0.684814	-0.536804	-0.384827	-0.242615	-99.1821	39.6729	188.904	0.333557	0.506592	0.671692	0.868835	-100.098	-80.1392	-60.1196	-40.0391	-19.989	-30.5176	19.989	40.0391	60.0891	80.0476	100.128
133.8	-0.685425	-0.537415	-0.385132	-0.242615	-99.7925	39.6729	188.904	0.333557	0.508118	0.671692	0.868835	-100.128	-80.0781	-60.1196	-40.0391	-20.0195	0	19.9585	40.0085	60.0891	80.1086	100.128
133.9	-0.685425	-0.53833	-0.385437	-0.24231	-100.098	39.978	188.904	0.333252	0.509338	0.671387	0.869141	-100.128	-80.1086	-60.0891	-39.9475	-19.989	0	19.989	40.0391	60.1196	80.0476	100.098
134	-0.684814	-0.539246	-0.385437	-0.242004	-100.403	39.978	188.599	0.332947	0.510254	0.671082	0.869446	-100.159	-80.0781	-60.0586	-40.0085	-19.989	0	19.989	40.0696	60.0891	80.0781	100.128
134.1	-0.684204	-0.539856	-0.385437	-0.242004	-100.708	39.6729	188.599	0.332336	0.510864	0.671387	0.870056	-100.128	-80.1086	-60.0891	-40.0085	-19.989	30.5176	20.0195	39.978	60.0891	80.0476	100.098
134.2	-0.683594	-0.540161	-0.385437	-0.241699	-100.708	39.0625	188.599	0.332031	0.510864	0.671692	0.870361	-100.159	-80.0476	-60.0586	-40.0696	-19.989	0	19.989	40.0085	60.0281	80.0476	100.098
134.3	-0.683594	-0.540161	-0.385132	-0.241394	-100.098	38.4521	188.904	0.331726	0.510559	0.672302	0.870667	-100.128	-80.1086	-60.0586	-40.0391	-20.0195	0	20.0195	40.0085	60.0586	80.0476	100.098
134.4	-0.683899	-0.540161	-0.384521	-0.241089	-99.7925	38.4521	188.904	0.331726	0.510254	0.672302	0.870361	-100.159	-80.0781	-60.1196	-40.0085	-20.05	0	20.0195	40.0391	60.0891	80.0476	100.128
134.5	-0.684204	-0.540161	-0.384216	-0.241089	-99.7925	39.0625	188.904	0.332031	0.509949	0.672607	0.870056	-100.159	-80.1392	-60.0586	-40.0391	-20.0195	-30.5176	19.9585	40.0696	60.0586	80.0476	100.037
134.6	-0.684509	-0.539856	-0.384216	-0.241089	-100.098	39.3677	188.599	0.332031	0.509949	0.672302	0.870056	-100.098	-80.1086	-60.0891	-40.0696	-20.05	-30.5176	19.9585	40.0391	60.0891	80.0171	100.098
134.7	-0.684814	-0.539551	-0.384521	-0.240784	-100.098	39.978	188.904	0.332031	0.509644	0.672302	0.869751	-100.159	-80.0781	-60.0891	-40.0391	-20.0195	-30.5176	19.9585	40.0391	60.0891	80.0476	100.037
134.8	-0.68512	-0.538635	-0.384521	-0.240173	-99.7925	40.2832	189.209	0.332336	0.509644	0.671997	0.869751	-100.098	-80.1086	-60.0891	-40.1001	-20.0195	-30.5176	19.989	39.978	60.0891	80.0476	100.128
134.9	-0.685425	-0.538025	-0.384521	-0.240173	-99.1821	40.2832	189.514	0.332336	0.509338	0.671997	0.869751	-100.159	-80.0171	-60.0891	-40.0085	-20.05	30.5176	19.989	40.0085	60.1196	80.0781	100.128
135	-0.685425	-0.537415	-0.384216	-0.240173	-98.877	40.2832	189.514	0.332947	0.509644	0.671997	0.869751	-100.159	-80.0781	-60.0891	-40.0696	-19.989	-30.5176	20.0195	39.978	60.0586	80.1086	100.098
135.1	-0.685425	-0.536804	-0.384216	-0.240479	-98.877	40.2832	189.514	0.333252	0.509949	0.671997	0.869751	-100.159	-80.1086	-60.0891	-40.0696	-20.05	0	19.9585	39.978	60.0586	80.0781	100.098
135.2	-0.684814	-0.536194	-0.384216	-0.240479	-99.1821	39.978	189.209	0.333252	0.509949	0.672302	0.869751	-100.159	-80.0781	-60.1196	-40.0696	-19.989	0	19.9585	40.0391	60.0586	80.0476	100.098
135.3	-0.684204	-0.535278	-0.384521	-0.240173	-99.4873	39.978	189.514	0.332947	0.509644	0.672607	0.869446	-100.189	-80.1086	-60.0586	-40.1001	-20.05	0	19.928	40.0696	60.1196	80.0476	100.067
135.4	-0.684509	-0.534668	-0.384827	-0.239868	-99.7925	40.2832	189.514	0.332336	0.509338	0.673218	0.869141	-100.159	-80.0476	-60.0891	-40.0696	-20.0195	-61.0352	19.989	40.0391	60.0891	79.9561	100.098
135.5	-0.684814	-0.534668	-0.384827	-0.239563	-100.098	40.2832	189.819	0.331421	0.509033	0.673523	0.869141	-100.128	-80.0781	-60.0891	-40.0696	-19.989	-61.0352	19.989	40.0391	60.0891	80.0171	100.067
135.6	-0.68512	-0.535583	-0.384216	-0.239563	-100.098	40.2832	189.819	0.331116	0.509033	0.673218	0.869751	-100.098	-80.0781	-60.0891	-40.0696	-20.0195	0	20.0195	40.0085	60.0891	80.0476	100.098
135.7	-0.684814	-0.536194	-0.383606	-0.239868	-99.4873	39.978	190.125	0.331116	0.509033	0.672913	0.870667	-100.189	-80.0781	-60.0586	-40.0696	-20.0195	-61.0352	20.0195	40.0391	60.0891	80.0781	100.098
135.8	-0.684509	-0.536499	-0.382996	-0.239868	-99.1821	39.978	190.125	0.331116	0.509338	0.672913	0.871887	-100.159	-80.0781	-60.0891	-40.0696	-19.989	30.5176	19.989	39.978	60.0891	80.0476	100.098
135.9	-0.684204	-0.536499	-0.382996	-0.239868	-98.877	39.978	190.125	0.331116	0.509949	0.673218	0.872803	-100.22	-80.1086	-60.0586	-40.0696	-20.05	-30.5176	19.989	40.0085	60.0891	80.0781	100.098
136	-0.684204	-0.536194	-0.383606	-0.239868	-99.1821	39.978	189.209	0.331116	0.510254	0.673828	0.872498	-100.159	-80.0781	-60.0891	-40.0391	-20.0806	0	19.9585	39.9475	60.0891	80.0476	100.067
136.1	-0.684509	-0.535583	-0.384216	-0.239563	-99.4873	39.978	188.599	0.330811	0.510254	0.674438	0.871582	-100.159	-80.0781	-60.0891	-40.0391	-19.9585	0	19.989	40.0391	60.0891	80.0476	100.098
136.2	-0.684509	-0.534668	-0.384521	-0.239258	-99.4873	39.978	188.293	0.330505	0.510254	0.674744	0.870667	-100.098	-80.0781	-60.0891	-40.0696	-20.0195	-30.5176	19.9585	40.0696	60.0586	80.0476	100.128
136.3	-0.684509	-0.533752	-0.385132	-0.238647	-98.5718	40.2832	187.988	0.3302	0.509949	0.674438	0.870056	-100.098	-80.1086	-60.0891	-40.0391	-20.0195	-30.5176	19.9585	40.0391	60.0586	80.1086	100.098
136.4	-0.684509	-0.532532	-0.385437	-0.238647	-97.9614	39.978	188.293	0.32959	0.509949	0.673828	0.870056	-100.128	-80.1392	-60.0891	-40.0391	-20.0195	0	19.9585	40.0696	60.0586	80.0476	100.098
136.5	-0.684509	-0.531921	-0.385742	-0.238647	-97.6563	39.978	188.293	0.328979	0.509644	0.672913	0.870361	-100.128	-80.0781	-60.0586	-40.0696	-20.05	0	19.9585	39.978	60.0891	80.0781	100.128
136.6	-0.684814	-0.531616	-0.385742	-0.238342	-97.6563	39.6729	187.988	0.328979	0.509644	0.671387	0.870361	-100.159	-80.1086	-60.0891	-40.1001	-20.0195	30.5176	20.0195	40.0391	60.1196	80.1086	100.098
136.7	-0.68512	-0.531921	-0.386047	-0.237732	-97.9614	39.6729	187.683	0.328979	0.509644	0.66925	0.870056	-100.159	-80.0781	-60.0891	-40.1306	-19.989	-30.5176	19.9585	39.978	60.0891	80.0171	100.067
136.8	-0.684509	-0.532227	-0.385742	-0.237122	-97.9614	39.978	187.073	0.328979	0.510254	0.667725	0.869751	-100.128	-80.1392	-60.1196	-40.0696	-20.0195	30.5176	20.0195	40.0391	60.0891	80.0781	100.098
136.9	-0.683289	-0.532227	-0.385132	-0.236511	-97.6563	39.6729	186.768	0.328979	0.510864	0.666809	0.869751	-100.098	-80.0781	-60.0891	-40.1001	-20.0195	-30.5176	19.989	40.0696	60.0891	80.0171	100.067
137	-0.682068	-0.531616	-0.384521	-0.236511	-97.6563	39.6729	186.768	0.328979	0.511475	0.666809	0.870056	-100.128	-80.1392	-60.0281	-40.0696	-20.0195	-61.0352	19.989	40.0391	60.0586	80.0171	100.098
137.1	-0.681152	-0.531006	-0.384216	-0.236206	-97.3511	39.6729	187.073	0.328979	0.512085	0.667114	0.870361	-100.128	-80.1392	-60.0891	-40.0391	-19.9585	-30.5176	20.0195	39.978	60.0586	80.0476	100.067
137.2	-0.680237	-0.530701	-0.383911	-0.236206	-97.0459	39.978	187.683	0.328979	0.51239	0.667725	0.870361	-100.128	-80.0781	-60.0891	-40.0696	-20.0195	-91.5527	20.0195	39.978	60.0891	80.0476	100.098
137.3	-0.679626	-0.530701	-0.383606	-0.236206	-97.0459	39.978	188.293	0.329285	0.512695	0.668335	0.870667	-100.098	-80.0476	-60.0891	-40.0696	-19.989	0	19.9585	40.0085	60.0891	80.0781	100.128
137.4	-0.679626	-0.530701	-0.383606	-0.236511	-97.0459	39.978	188.599	0.329895	0.51239	0.668945	0.871277	-100.159	-80.0781	-60.1196	-40.0391	-20.05	0	19.989	39.978	60.1196	80.1086	100.098
137.5	-0.680237	-0.530701	-0.383606	-0.236816	-97.6563	39.978	188.599	0.330505	0.51178	0.66925	0.872192	-100.098	-80.0171	-60.0891	-40.0391	-20.05	-30.5176	19.9585	40.0696	60.0586	80.0171	100.128
137.6	-0.681458	-0.530701	-0.383301	-0.237122	-98.2666	39.978	188.293	0.330505	0.511169	0.66925	0.873108	-100.159	-80.1086	-60.0891	-40.0696	-20.05	0	19.989	40.0391	60.1196	80.0781	100.128
137.7	-0.682678	-0.530396	-0.382996	-0.237427	-98.5718	39.978	187.988	0.330505	0.510559	0.668945	0.874023	-100.098	-80.1697	-60.1196	-40.0696	-19.9585	0	20.0806	40.0391	60.0586	80.0476	100.128
137.8	-0.683594	-0.53009	-0.38269	-0.238342	-98.877	39.978	188.293	0.3302	0.509949	0.66864	0.874939	-100.128	-80.1392	-60.0891	-40.0696	-20.05	-30.5176	19.989	40.0391	60.0586	79.9866	100.128
137.9	-0.683899	-0.52948	-0.38269	-0.238953	-99.1821	39.978	188.293	0.329895	0.509033	0.66803	0.875549	-100.098	-80.1392	-60.0891	-40.0391	-20.0195	30.5176	19.9585	40.0391	60.0281	80.0476	100.098
138	-0.684509	-0.529175	-0.382385	-0.239258	-99.4873	39.978	188.599	0.329895	0.508423	0.667725	0.876465	-100.128	-80.0476	-60.1196	-40.0696	-20.0195	0	19.989	40.0696	60.0891	80.0171	100.098
138.1	-0.68512	-0.529175	-0.38208	-0.239258	-99.4873	39.3677	188.293	0.329285	0.507507	0.667419	0.877075	-100.159	-80.0781	-60.0586	-40.0696	-19.989	30.5176	19.989	39.978	60.0586	80.0781	100.128
138.2	-0.68573	-0.528564	-0.38208	-0.239563	-99.7925	39.0625	188.293	0.329285	0.506897	0.667419	0.87738	-100.159	-80.0781	-60.0281	-40.0391	-20.0195	30.5176	20.0195	40.0085	60.0586	80.0476	100.098
138.3	-0.68573	-0.528564	-0.38269	-0.239868	-99.7925	39.3677	187.988	0.32959	0.506592	0.667419	0.877075	-100.189	-80.0781	-60.0586	-40.0696	-20.0195	0	19.989	40.0391	60.0586	80.0476	100.159
138.4	-0.685425	-0.528564	-0.383301	-0.240173	-99.7925	39.978	187.988	0.3302	0.506287	0.666809	0.87677	-100.159	-80.1392	-60.0891	-40.0391	-20.05	0	19.989	40.0391	60.0891	80.0476	100.128
138.5	-0.68512	-0.529175	-0.383911	-0.240479	-99.4873	40.2832	187.683	0.330505	0.506287	0.666199	0.87677	-100.128	-80.0781	-60.1196	-40.0696	-19.989	-30.5176	19.989	40.0085	60.0891	80.0171	100.067
138.6	-0.684509	-0.529785	-0.384216	-0.240784	-99.4873	40.2832	187.073	0.331116	0.505981	0.665283	0.877075	-100.128	-80.1392	-60.1196	-40.0391	-20.0195	0	19.989	40.0696	60.0586	80.0171	100.128
138.7	-0.684204	-0.53009	-0.384827	-0.241089	-99.7925	40.2832	186.768	0.331421	0.505371	0.664673	0.877991	-100.128	-80.0476	-60.0586	-40.0696	-19.9585	-30.5176	20.0195	40.0391	60.0586	80.0171	100.067
138.8	-0.684509	-0.530396	-0.385132	-0.241699	-99.7925	39.6729	186.462	0.332031	0.505676	0.663757	0.878601	-100.128	-80.0476	-60.0281	-40.0085	-20.0195	0	20.0195	39.978	60.1196	80.0781	100.098
138.9	-0.684814	-0.530701	-0.385437	-0.24231	-100.098	39.3677	186.462	0.332642	0.505981	0.662842	0.879211	-100.128	-80.0476	-60.0586	-40.0696	-19.989	0	20.0195	40.0391	60.0281	80.0476	100.128
139	-0.685425	-0.530701	-0.385132	-0.242615	-100.098	39.0625	186.768	0.332642	0.506592	0.661926	0.879211	-100.128	-80.0781	-60.0586	-40.1001	-20.0195	-30.5176	19.989	40.0696	60.0586	80.0171	100.128
139.1	-0.68573	-0.531006	-0.385132	-0.242615	-99.7925	39.3677	186.768	0.332336	0.506287	0.661926	0.878601	-100.159	-80.0476	-60.1196	-40.0085	-20.0195	0	19.989	40.0085	60.0891	80.0781	100.128
139.2	-0.68634	-0.531006	-0.385437	-0.242615	-99.7925	39.6729	187.073	0.331726	0.505676	0.661926	0.877991	-100.037	-80.0781	-60.0891	-40.0696	-20.05	-30.5176	19.9585	40.0696	60.0281	80.0476	100.098
139.3	-0.686951	-0.530701	-0.386047	-0.242615	-99.4873	39.978	187.378	0.331726	0.505676	0.662537	0.87738	-100.128	-80.0781	-60.1196	-40.0696	-19.989	-30.5176	19.989	40.0696	60.1196	80.0476	100.067
139.4	-0.687561	-0.530396	-0.386353	-0.24231	-98.877	39.978	187.683	0.332031	0.505676	0.662537	0.87738	-100.067	-80.0781	-60.0891	-40.0696	-20.0195	30.5176	19.9585	40.0391	60.0891	80.0476	100.098
139.5	-0.687561	-0.529785	-0.386047	-0.241699	-97.6563	40.5884	188.293	0.332642	0.505676	0.661926	0.877991	-100.098	-80.0781	-60.0891	-40.0391	-20.0195	30.5176	20.0195	40.0696	60.0586	80.0476	100.067
139.6	-0.687561	-0.529175	-0.385132	-0.240784	-97.3511	40.2832	187.988	0.332947	0.505371	0.661316	0.879211	-100.098	-80.0476	-60.0281	-40.1001	-19.928	30.5176	20.0195	40.0391	60.1196	80.1697	100.067
139.7	-0.68634	-0.52887	-0.384827	-0.240479	-97.6563	39.6729	187.683	0.333557	0.505066	0.661621	0.879517	-100.128	-80.0476	-60.0586	-40.0391	-20.05	30.5176	20.0195	40.0391	60.1196	80.1086	100.159
139.8	-0.68573	-0.52887	-0.385132	-0.241089	-98.2666	38.7573	187.683	0.334167	0.505066	0.662231	0.879517	-100.128	-80.0476	-60.0586	-39.978	-20.0195	-30.5176	20.05	40.0391	60.0891	80.0476	100.128
139.9	-0.68573	-0.52948	-0.385742	-0.241699	-98.5718	38.4521	187.683	0.334473	0.504761	0.663452	0.879211	-100.189	-80.0476	-60.0281	-40.0696	-20.0195	30.5176	20.0806	40.0391	60.0891	80.0781	100.098
140	-0.686035	-0.52948	-0.385437	-0.24231	-98.877	38.4521	187.988	0.334778	0.504456	0.664368	0.878296	-100.128	-80.0781	-60.0586	-40.0391	-20.05	30.5176	20.0195	40.0085	60.0586	80.0781	100.128
140.1	-0.68634	-0.529785	-0.385132	-0.24231	-98.877	38.7573	187.988	0.334778	0.50415	0.665283	0.877686	-100.098	-80.0781	-60.0586	-40.0696	-20.0195	30.5176	20.0195	40.0696	60.0891	80.0781	100.037
140.2	-0.68634	-0.53009	-0.384216	-0.24231	-98.5718	39.3677	187.683	0.334473	0.504456	0.665588	0.877075	-100.128	-80.0781	-60.0586	-40.0696	-19.989	30.5176	19.989	40.0696	60.0891	80.0476	100.067
140.3	-0.68634	-0.53009	-0.383606	-0.24231	-97.9614	39.6729	187.073	0.334167	0.504456	0.665588	0.876465	-100.098	-80.0476	-60.0891	-40.0696	-19.989	30.5176	19.989	40.0696	60.0281	80.0781	100.128
140.4	-0.68573	-0.53009	-0.38269	-0.243225	-97.6563	39.978	186.768	0.333862	0.504761	0.665894	0.875854	-100.128	-80.0781	-60.0281	-40.0391	-19.989	0	20.05	40.0391	60.0281	80.0781	100.159
140.5	-0.685425	-0.53009	-0.38208	-0.243835	-97.9614	40.2832	186.157	0.333557	0.504761	0.666504	0.874939	-100.098	-80.1392	-60.0281	-39.9475	-20.05	30.5176	20.0195	40.0085	60.0891	80.0476	100.128
140.6	-0.685425	-0.530396	-0.381775	-0.244751	-98.2666	39.978	186.157	0.332947	0.504456	0.666809	0.873718	-100.128	-80.0781	-60.0586	-40.0391	-20.05	0	20.05	40.0391	60.0281	80.1086	100.128
140.7	-0.68573	-0.530701	-0.38208	-0.245056	-98.5718	39.978	186.157	0.332031	0.50415	0.667114	0.872803	-100.128	-80.0781	-60.0586	-40.0391	-20.0195	30.5176	19.989	39.978	60.0586	80.1086	100.128
140.8	-0.68634	-0.531616	-0.38208	-0.245361	-98.2666	39.6729	186.157	0.331421	0.503845	0.667725	0.871887	-100.098	-80.0781	-60.1196	-40.0696	-20.05	30.5176	20.0195	40.0696	60.0891	80.0781	100.098
140.9	-0.686951	-0.532532	-0.381165	-0.245361	-98.2666	39.6729	186.768	0.331116	0.50354	0.668335	0.872192	-100.159	-80.0476	-60.0586	-40.0696	-20.05	30.5176	20.0195	40.1001	60.0891	80.0476	100.128
141	-0.687561	-0.533447	-0.380249	-0.245361	-98.2666	39.6729	187.378	0.331421	0.50293	0.66925	0.873108	-100.067	-80.0781	-60.0586	-40.0696	-19.989	30.5176	19.9585	40.0391	60.1196	80.0781	100.128
141.1	-0.688171	-0.534668	-0.378723	-0.245056	-98.2666	39.6729	187.988	0.332031	0.502625	0.669861	0.874329	-100.128	-80.0781	-60.0586	-40.0085	-20.05	-30.5176	20.0195	40.0696	60.0891	80.0476	100.037
141.2	-0.689087	-0.535583	-0.377808	-0.245056	-98.5718	39.6729	188.293	0.332336	0.502625	0.670471	0.875549	-100.128	-80.1086	-60.0281	-40.0085	-19.989	0	19.989	40.0391	60.0281	80.1086	100.128
141.3	-0.689697	-0.536194	-0.377197	-0.245056	-98.5718	39.978	187.988	0.332031	0.50293	0.670166	0.877075	-100.128	-80.0781	-60.0891	-40.0696	-20.05	0	20.05	40.0085	60.0586	80.0781	100.159
141.4	-0.690308	-0.536499	-0.376892	-0.245361	-98.5718	39.978	187.683	0.332031	0.50354	0.668945	0.878296	-100.067	-80.1086	-60.0586	-40.0391	-20.0195	30.5176	20.05	39.978	60.0891	80.0781	100.128
141.5	-0.690918	-0.536804	-0.376892	-0.245667	-98.2666	39.6729	187.683	0.332336	0.504456	0.667725	0.878906	-100.128	-80.0781	-60.0586	-40.0391	-20.0806	0	19.989	40.0391	60.0586	80.1086	100.128
141.6	-0.691528	-0.536804	-0.377197	-0.245667	-97.9614	39.0625	187.073	0.332947	0.505066	0.667114	0.879211	-100.189	-80.1086	-60.0586	-40.0391	-19.989	61.0352	19.989	40.0696	60.0891	80.0171	100.128
141.7	-0.691833	-0.536194	-0.377502	-0.245361	-97.9614	38.7573	187.073	0.333862	0.505676	0.666504	0.879517	-100.098	-80.0781	-60.0891	-40.0696	-20.05	0	19.989	40.0391	60.0891	80.0476	100.128
141.8	-0.692139	-0.535583	-0.377808	-0.244446	-97.6563	38.7573	186.768	0.334778	0.505981	0.666504	0.879517	-100.159	-80.0781	-60.0586	-40.0391	-19.989	0	19.9585	40.0391	60.0586	80.1086	100.067
141.9	-0.692139	-0.535278	-0.377808	-0.24353	-97.6563	39.0625	186.768	0.335083	0.505676	0.666504	0.879211	-100.098	-80.1392	-60.1196	-40.0391	-20.0806	-30.5176	20.0806	40.0391	60.0586	80.0781	100.128
142	-0.692444	-0.534363	-0.377502	-0.243225	-97.6563	39.6729	186.768	0.335693	0.505066	0.666809	0.878601	-100.128	-80.0476	-60.0281	-40.0085	-20.0195	0	19.989	40.0085	60.0891	80.0781	100.159
142.1	-0.692444	-0.533752	-0.377197	-0.243225	-97.6563	39.978	186.462	0.335999	0.505066	0.666809	0.878601	-100.098	-80.0781	-60.0586	-40.0391	-20.0195	-30.5176	19.989	40.0085	60.0586	80.0781	100.128
142.2	-0.692749	-0.532837	-0.376587	-0.24292	-97.6563	39.978	186.462	0.336304	0.505371	0.666504	0.879211	-100.128	-80.0476	-60.0586	-40.0085	-20.0195	30.5176	19.9585	39.978	60.1196	80.0781	100.128
142.3	-0.693359	-0.532227	-0.376587	-0.24231	-97.9614	39.6729	186.462	0.336304	0.505676	0.665894	0.879517	-100.128	-80.0781	-60.0586	-40.0391	-20.0806	30.5176	20.0195	39.978	60.0891	80.0781	100.128
142.4	-0.694275	-0.532227	-0.376282	-0.241699	-97.6563	39.3677	186.768	0.335999	0.505676	0.665283	0.879517	-100.128	-80.0476	-59.9976	-40.0696	-19.989	61.0352	20.0195	40.0391	60.1196	80.1086	100.128
142.5	-0.694885	-0.532532	-0.376587	-0.241699	-97.3511	38.7573	187.073	0.335693	0.505676	0.664673	0.879517	-100.128	-80.0781	-60.0586	-40.0391	-20.05	0	20.0195	40.1001	60.0586	80.0781	100.159
142.6	-0.694275	-0.532227	-0.376587	-0.241394	-97.3511	38.4521	187.378	0.335999	0.505371	0.664368	0.879211	-100.159	-80.1086	-60.0586	-40.0391	-19.989	0	19.989	40.0391	60.0281	80.0781	100.128
142.7	-0.693054	-0.532532	-0.376587	-0.241089	-97.3511	38.4521	187.378	0.336609	0.505676	0.663757	0.878601	-100.067	-80.1392	-60.0891	-40.0085	-20.0195	30.5176	19.989	40.0391	60.0586	80.0781	100.098
142.8	-0.691833	-0.532532	-0.376892	-0.241089	-97.3511	38.7573	187.683	0.336609	0.505371	0.663147	0.87738	-100.067	-80.0781	-60.0891	-40.0391	-20.0195	0	19.989	40.0391	60.0281	80.0781	100.128
142.9	-0.690918	-0.532837	-0.376892	-0.240784	-97.6563	39.3677	187.988	0.336609	0.505066	0.662842	0.87616	-100.067	-80.0171	-60.0281	-40.0085	-19.989	30.5176	20.05	40.0085	60.0586	80.1392	100.128
143	-0.690918	-0.533142	-0.376587	-0.240479	-97.9614	39.3677	187.988	0.336609	0.503845	0.663147	0.875549	-100.098	-80.0781	-60.0281	-40.0696	-19.989	0	20.0195	40.0696	60.0891	80.1392	100.067
143.1	-0.691528	-0.533142	-0.376892	-0.240479	-97.6563	39.3677	187.683	0.336304	0.50293	0.663452	0.875549	-100.067	-80.0781	-59.9976	-40.0085	-20.0195	61.0352	19.989	40.0391	60.0586	80.1086	100.128
143.2	-0.692139	-0.532532	-0.376892	-0.240479	-97.6563	39.3677	187.073	0.335388	0.502014	0.664368	0.875854	-100.067	-80.0781	-60.0586	-40.0391	-19.989	0	20.0195	40.0391	60.0891	80.1392	100.128
143.3	-0.692139	-0.531921	-0.376282	-0.240479	-97.9614	39.6729	186.768	0.334778	0.501709	0.664978	0.87616	-100.159	-80.0476	-60.0586	-40.0391	-20.0195	0	19.989	40.0696	60.0586	80.1086	100.098
143.4	-0.692139	-0.531921	-0.375366	-0.240784	-97.9614	39.6729	186.768	0.334167	0.501709	0.665588	0.87677	-100.098	-80.1086	-60.0586	-40.0085	-20.05	30.5176	19.928	40.0391	60.0586	80.1392	100.098
143.5	-0.691528	-0.531921	-0.375061	-0.240479	-98.2666	39.6729	187.378	0.333862	0.502014	0.665894	0.877075	-100.098	-80.1086	-60.0281	-40.0391	-20.0195	0	19.989	40.0391	60.0891	80.0781	100.098
143.6	-0.691528	-0.531921	-0.375366	-0.240479	-98.2666	39.978	187.683	0.333862	0.502014	0.665588	0.877075	-100.067	-80.1086	-60.0586	-40.0085	-20.05	30.5176	19.989	40.0696	60.0586	80.0781	100.128
143.7	-0.691528	-0.532227	-0.375671	-0.240173	-98.5718	40.2832	187.988	0.334167	0.502319	0.665283	0.87616	-100.098	-80.0781	-60.0281	-40.0696	-20.0195	30.5176	19.989	40.0391	60.0891	80.1086	100.128
143.8	-0.691223	-0.532837	-0.375671	-0.240173	-98.5718	40.2832	188.293	0.334473	0.50293	0.665588	0.874939	-100.067	-80.0476	-60.0281	-40.0391	-20.05	61.0352	20.0195	40.0696	60.0586	80.0781	100.159
143.9	-0.690918	-0.533752	-0.375671	-0.240173	-98.2666	39.978	188.599	0.334778	0.50354	0.666504	0.873718	-100.098	-80.0476	-60.0586	-40.0391	-20.0806	61.0352	19.989	40.0391	60.0281	80.0781	100.159
144	-0.690613	-0.534668	-0.375977	-0.240173	-97.9614	39.978	188.599	0.335083	0.504761	0.667114	0.872498	-100.037	-80.0781	-60.0891	-40.0391	-20.0195	0	20.0195	40.0391	60.0891	80.0476	100.128
144.1	-0.690002	-0.535889	-0.376282	-0.240479	-97.6563	39.6729	188.599	0.335999	0.505371	0.667419	0.871277	-100.098	-80.0781	-60.0586	-40.0085	-19.989	0	20.05	40.0696	60.0586	80.0781	100.128
144.2	-0.689697	-0.536804	-0.376282	-0.240173	-97.6563	39.6729	189.209	0.336609	0.505371	0.667725	0.870667	-100.067	-80.1086	-60.0281	-40.0391	-20.0195	0	19.989	40.0696	60.0586	80.0476	100.128
144.3	-0.689392	-0.536804	-0.376282	-0.240173	-97.6563	39.978	189.209	0.337219	0.505371	0.667114	0.870361	-100.098	-80.1086	-60.0586	-40.0391	-20.05	91.5527	20.05	40.0696	60.0281	80.1086	100.098
144.4	-0.689392	-0.536194	-0.375671	-0.239868	-97.9614	40.2832	189.209	0.337524	0.505676	0.666809	0.870667	-100.037	-80.0781	-60.0586	-39.978	-20.0195	30.5176	19.989	40.0391	60.0281	80.1697	100.128
144.5	-0.689697	-0.535278	-0.375366	-0.239868	-98.5718	40.2832	189.514	0.337524	0.505981	0.666809	0.870667	-100.098	-80.0781	-60.0586	-40.0391	-20.0195	0	20.0195	40.0391	60.0281	80.0781	100.159
144.6	-0.689697	-0.534058	-0.374756	-0.239868	-98.877	40.2832	189.819	0.33783	0.505981	0.667114	0.870361	-100.037	-80.0781	-60.0281	-40.0696	-19.989	30.5176	19.9585	40.0391	60.0891	80.0781	100.128
144.7	-0.690002	-0.533142	-0.374146	-0.239868	-99.4873	40.2832	190.125	0.33783	0.505981	0.667419	0.870361	-100.098	-80.0781	-60.0891	-40.0085	-20.0195	30.5176	20.05	40.0391	60.0586	80.0781	100.128
144.8	-0.690002	-0.531921	-0.374451	-0.239868	-99.4873	40.2832	190.43	0.338135	0.506287	0.667725	0.870667	-100.067	-80.0781	-60.0281	-40.0085	-20.0195	61.0352	20.0806	40.0085	60.0586	80.1086	100.159
144.9	-0.690308	-0.531311	-0.375671	-0.239868	-99.4873	40.5884	190.43	0.33844	0.506897	0.667725	0.871277	-100.128	-80.0476	-59.9976	-40.0391	-20.0195	30.5176	20.0195	39.978	60.0586	80.0781	100.128
145	-0.690002	-0.530701	-0.376892	-0.239563	-98.877	40.5884	190.43	0.338745	0.507202	0.668335	0.872192	-100.128	-80.0476	-60.0891	-40.0391	-20.0195	0	20.0195	40.0391	60.1196	80.1086	100.128
145.1	-0.690308	-0.530701	-0.377502	-0.239258	-98.5718	40.8936	190.125	0.339661	0.507507	0.66925	0.872803	-100.098	-80.0781	-60.0891	-40.0391	-19.989	30.5176	19.9585	40.0391	60.0586	80.0476	100.128
145.2	-0.690613	-0.530701	-0.377808	-0.238953	-98.2666	40.8936	189.819	0.339966	0.507812	0.670166	0.873108	-100.098	-80.0476	-60.0586	-39.978	-19.989	30.5176	19.989	40.0391	60.0891	80.0781	100.098
145.3	-0.690918	-0.531311	-0.377808	-0.238342	-98.5718	40.8936	189.514	0.340271	0.508118	0.670776	0.873413	-100.037	-80.0476	-60.0586	-40.0696	-20.0195	30.5176	19.9585	40.1001	60.0586	80.1392	100.098
145.4	-0.691528	-0.531311	-0.377808	-0.238647	-98.877	40.5884	188.904	0.339661	0.508118	0.669861	0.873718	-100.098	-80.0781	-60.0281	-40.0391	-19.989	61.0352	20.0195	40.0085	59.9976	80.1086	100.159
145.5	-0.692139	-0.531616	-0.377808	-0.239563	-99.1821	40.2832	188.293	0.339355	0.507812	0.668945	0.874023	-100.128	-80.0476	-60.0281	-40.0085	-20.0195	0	20.05	40.1001	60.0586	80.1086	100.128
145.6	-0.692444	-0.531616	-0.377502	-0.240479	-99.1821	40.5884	187.683	0.33905	0.507812	0.667725	0.874329	-100.128	-80.1086	-60.0586	-40.0391	-19.989	-30.5176	19.989	40.0085	60.0586	80.1392	100.159
145.7	-0.692749	-0.531616	-0.377502	-0.241089	-99.1821	40.8936	187.378	0.33844	0.507507	0.667114	0.874329	-100.128	-80.0781	-60.0586	-40.0391	-20.05	0	19.989	40.0696	60.0891	80.0781	100.098
145.8	-0.693054	-0.531311	-0.377502	-0.241089	-99.1821	41.1987	187.073	0.338135	0.507812	0.666809	0.874329	-100.098	-80.0476	-60.0281	-40.0696	-20.05	0	19.989	40.0391	60.0281	80.0781	100.098
145.9	-0.693665	-0.531006	-0.377808	-0.240784	-98.877	41.5039	187.073	0.33783	0.508423	0.666809	0.874329	-100.098	-80.0476	-60.0891	-40.0085	-20.0195	0	19.989	40.0696	60.0586	80.0781	100.128
146	-0.694275	-0.530396	-0.377808	-0.240173	-98.5718	41.1987	187.073	0.33783	0.509033	0.666809	0.874329	-100.098	-80.0476	-60.0586	-39.978	-19.928	30.5176	19.9585	40.0696	60.0281	80.0476	100.128
146.1	-0.69519	-0.530396	-0.377502	-0.239868	-97.9614	40.8936	187.683	0.338135	0.509033	0.666809	0.874329	-100.098	-80.0781	-60.0586	-40.0085	-19.9585	0	19.989	40.0391	60.0586	80.1086	100.128
146.2	-0.695496	-0.53009	-0.377197	-0.239563	-97.6563	40.5884	187.988	0.33844	0.508423	0.666809	0.874329	-100.128	-80.0781	-60.0586	-40.0391	-19.928	0	20.0806	40.0085	60.0586	80.0781	100.128
146.3	-0.696106	-0.52948	-0.377197	-0.238953	-97.6563	40.2832	188.293	0.33844	0.507507	0.666199	0.873718	-100.098	-80.1392	-60.0586	-40.0696	-20.0806	30.5176	19.989	40.0696	60.0281	80.1086	100.159
146.4	-0.696411	-0.529175	-0.376892	-0.238647	-97.6563	40.2832	188.599	0.33844	0.506592	0.665588	0.872803	-100.098	-80.0476	-60.0281	-40.0696	-20.05	30.5176	20.0195	40.0391	60.0586	80.1392	100.128
146.5	-0.696411	-0.52887	-0.376892	-0.238342	-97.6563	40.5884	188.599	0.33844	0.505981	0.664978	0.871582	-100.067	-79.9866	-60.0586	-40.0085	-20.0195	0	19.989	40.0696	60.0586	80.1086	100.098
146.6	-0.696106	-0.529175	-0.376892	-0.237732	-97.3511	40.5884	188.599	0.33844	0.505981	0.664978	0.870361	-100.128	-80.0781	-60.0586	-40.0696	-20.05	0	19.989	40.0696	60.0586	80.1086	100.098
146.7	-0.695496	-0.52948	-0.377502	-0.237427	-97.6563	40.2832	188.293	0.33783	0.506287	0.665283	0.869446	-100.098	-80.1086	-60.0281	-40.0391	-19.989	30.5176	19.989	40.0085	60.0891	80.0476	100.098
146.8	-0.69519	-0.53009	-0.378113	-0.237427	-98.2666	39.978	188.293	0.337524	0.507202	0.665894	0.869141	-100.098	-80.0476	-60.0586	-40.0085	-20.0195	-30.5176	20.0195	40.0085	60.0586	80.0476	100.098
146.9	-0.694885	-0.530701	-0.378723	-0.237732	-98.5718	39.6729	187.988	0.337524	0.508118	0.666504	0.869141	-100.006	-80.0781	-59.9976	-39.978	-19.989	0	19.928	40.0391	60.0891	80.0781	100.098
147	-0.69519	-0.531006	-0.379028	-0.237732	-98.2666	39.6729	188.293	0.33783	0.508423	0.667419	0.869751	-100.098	-80.0781	-59.9976	-40.0391	-20.0806	30.5176	20.05	40.0085	60.1196	80.0781	100.128
147.1	-0.695496	-0.531311	-0.379333	-0.237732	-97.9614	39.6729	188.293	0.33844	0.508423	0.668335	0.870056	-100.067	-80.0476	-60.0281	-40.1001	-20.0806	30.5176	20.1111	40.0085	60.0586	80.1697	100.098
147.2	-0.694885	-0.531311	-0.379028	-0.237427	-97.6563	39.6729	188.293	0.338745	0.508118	0.66925	0.870667	-100.159	-80.0781	-60.0281	-40.0696	-20.0806	30.5176	19.989	40.0391	60.0891	80.0781	100.098
147.3	-0.694275	-0.531311	-0.379028	-0.237122	-97.3511	39.978	187.683	0.33905	0.507812	0.670166	0.871277	-100.006	-80.0476	-60.0586	-40.1001	-20.0195	-61.0352	19.989	40.0696	60.0891	80.0476	100.128
147.4	-0.693359	-0.531006	-0.379028	-0.236511	-97.3511	40.2832	187.378	0.339355	0.507507	0.670166	0.872192	-100.159	-80.0781	-60.0586	-40.0696	-19.989	30.5176	19.989	40.0391	60.0586	80.0781	100.098
147.5	-0.692749	-0.530701	-0.379028	-0.236511	-97.0459	40.8936	187.073	0.33905	0.507202	0.669556	0.873413	-100.098	-80.1086	-60.0281	-40.1001	-20.0195	-61.0352	19.989	40.0391	60.0586	80.1086	100.098
147.6	-0.692444	-0.53009	-0.379028	-0.236816	-97.0459	41.5039	186.768	0.338745	0.506897	0.66864	0.874329	-100.037	-80.1086	-60.0891	-40.0085	-19.9585	0	19.9585	40.0085	60.0586	80.1086	100.128
147.7	-0.692139	-0.529785	-0.379028	-0.237427	-97.0459	41.5039	186.462	0.33844	0.506592	0.66803	0.874939	-100.067	-80.1086	-60.0281	-40.0696	-20.0195	30.5176	20.0195	39.978	60.0891	80.0781	100.098
147.8	-0.692444	-0.529785	-0.379333	-0.237732	-97.3511	41.5039	186.157	0.338745	0.505981	0.666809	0.874939	-100.128	-80.1086	-59.967	-40.0391	-20.0195	30.5176	20.0806	40.0391	60.0586	80.0781	100.098
147.9	-0.692444	-0.529785	-0.379333	-0.237732	-97.3511	40.8936	186.462	0.338745	0.505066	0.666199	0.874939	-100.098	-80.1086	-60.0586	-40.0696	-20.0195	30.5176	20.0195	40.0391	60.0891	80.0476	100.098
148	-0.692444	-0.52948	-0.379944	-0.238037	-97.9614	39.978	186.157	0.33844	0.505371	0.666504	0.874634	-100.128	-80.1392	-60.0586	-40.0696	-20.0195	0	20.0195	40.0085	60.0586	80.0781	100.098
148.1	-0.692139	-0.529175	-0.381165	-0.238342	-99.1821	39.3677	186.462	0.33905	0.506287	0.666809	0.874329	-100.128	-80.0781	-60.0586	-40.1001	-20.05	30.5176	19.989	40.0696	60.1196	80.1086	100.098
148.2	-0.691833	-0.52948	-0.38208	-0.238342	-99.4873	39.3677	187.378	0.340271	0.507507	0.667419	0.873108	-100.128	-80.0476	-60.0891	-40.0696	-19.989	0	19.989	40.0391	60.0891	80.1086	100.098
148.3	-0.691223	-0.529175	-0.382385	-0.237732	-99.4873	39.6729	188.293	0.341187	0.508423	0.667725	0.872498	-100.159	-80.1392	-60.0586	-40.0085	-20.05	30.5176	19.9585	40.0391	60.0586	80.1392	100.098
148.4	-0.690308	-0.52887	-0.38208	-0.237122	-99.1821	39.978	188.904	0.341187	0.508728	0.667419	0.872498	-100.067	-80.1086	-60.0586	-40.0085	-20.0195	0	19.989	40.0391	60.0586	80.0781	100.128
148.5	-0.689087	-0.529175	-0.381775	-0.237122	-99.1821	39.978	189.209	0.340881	0.508728	0.667114	0.872498	-100.098	-80.1392	-60.0891	-39.978	-19.989	30.5176	20.0806	40.0085	60.0281	80.0781	100.159
148.6	-0.688171	-0.52948	-0.38208	-0.237427	-98.877	39.978	188.904	0.340271	0.508423	0.666199	0.871887	-100.128	-80.0781	-60.0586	-40.0085	-20.0195	0	20.0195	39.978	60.0891	80.0781	100.159
148.7	-0.687866	-0.530396	-0.382385	-0.238342	-98.877	39.978	188.293	0.339966	0.507812	0.665894	0.871277	-100.067	-80.0476	-60.0586	-39.978	-19.989	30.5176	19.989	39.978	60.0586	80.0781	100.128
148.8	-0.687866	-0.531311	-0.382996	-0.238953	-98.5718	39.6729	187.988	0.339661	0.507202	0.665283	0.870361	-100.128	-80.0781	-60.1501	-40.0391	-20.0195	61.0352	20.0195	40.0391	60.1196	80.0476	100.128
148.9	-0.687866	-0.532227	-0.383301	-0.239563	-98.5718	39.3677	187.683	0.339966	0.506592	0.665283	0.869751	-100.159	-80.0476	-60.0586	-40.0391	-20.0195	30.5176	19.989	40.0391	60.0891	80.0476	100.098
149	-0.687561	-0.533142	-0.383911	-0.239563	-98.2666	39.0625	187.683	0.339966	0.506287	0.665283	0.869751	-100.159	-80.1392	-60.0891	-40.0696	-20.0195	30.5176	19.9585	40.0391	60.0281	80.1086	100.037
149.1	-0.687866	-0.533752	-0.384521	-0.238953	-98.2666	38.4521	187.683	0.339661	0.505676	0.664978	0.869751	-100.189	-80.0781	-60.0281	-40.0391	-20.0195	30.5176	19.989	39.978	60.0891	80.0781	100.098
149.2	-0.688477	-0.534363	-0.385132	-0.238342	-98.2666	38.4521	187.683	0.339355	0.505066	0.664673	0.869141	-100.128	-80.1086	-60.0891	-39.978	-20.05	-30.5176	19.9585	40.0085	60.0281	80.0781	100.159
149.3	-0.689392	-0.534363	-0.386047	-0.237732	-98.2666	38.4521	187.683	0.339355	0.50415	0.664062	0.86792	-100.098	-80.0781	-60.0586	-39.9475	-20.0195	0	19.989	40.0085	60.0586	80.0476	100.098
149.4	-0.690002	-0.534058	-0.386353	-0.237427	-98.5718	38.7573	187.378	0.339355	0.503235	0.664062	0.867004	-100.128	-80.0781	-60.0586	-40.0085	-19.928	30.5176	19.989	40.0391	60.0281	80.1086	100.067
149.5	-0.690002	-0.533142	-0.386353	-0.238037	-99.1821	39.3677	187.073	0.339355	0.502625	0.664368	0.866089	-100.128	-79.9866	-60.0586	-39.978	-19.989	30.5176	19.989	39.978	60.0281	80.0476	100.098
149.6	-0.690002	-0.532532	-0.385742	-0.238342	-99.4873	39.978	186.768	0.33905	0.502319	0.664978	0.866089	-100.128	-80.0476	-60.0281	-40.0696	-20.0195	0	19.989	40.0085	60.1196	80.0476	100.128
149.7	-0.690002	-0.531616	-0.385132	-0.238647	-99.4873	40.2832	186.768	0.339355	0.502625	0.665588	0.866699	-100.159	-80.0781	-60.0891	-40.0085	-19.989	30.5176	20.0195	40.0391	60.1196	80.0171	100.098
149.8	-0.689697	-0.530396	-0.384827	-0.238647	-99.4873	40.2832	186.768	0.33905	0.503235	0.665894	0.867004	-100.159	-80.0781	-60.0891	-40.0391	-19.989	61.0352	19.989	40.0696	60.0586	80.1086	100.098
149.9	-0.689392	-0.529785	-0.384216	-0.238342	-98.877	40.2832	187.378	0.33905	0.50354	0.665588	0.867004	-100.128	-80.0781	-60.0891	-40.0391	-19.989	-30.5176	19.9585	40.0391	60.0586	80.0476	100.098
150	-0.689392	-0.52948	-0.384216	-0.238342	-98.2666	40.2832	187.683	0.33905	0.503235	0.665283	0.866394	-100.128	-80.0476	-60.0891	-40.0085	-20.0195	0	19.989	40.0696	60.0586	80.0476	100.098
150.1	-0.688782	-0.52948	-0.384521	-0.238647	-97.6563	40.2832	188.293	0.339355	0.50293	0.664978	0.865479	-100.128	-80.0781	-60.0586	-40.0696	-20.0195	-61.0352	20.0195	40.0391	60.0281	80.0476	100.128
150.2	-0.688782	-0.52948	-0.385132	-0.239258	-97.0459	40.2832	188.904	0.339966	0.50293	0.664978	0.864868	-100.067	-80.0781	-59.9976	-40.0696	-19.989	30.5176	20.0195	40.0391	60.0891	80.0476	100.098
150.3	-0.688782	-0.52948	-0.386047	-0.239258	-97.0459	39.978	189.209	0.340271	0.50293	0.664978	0.864563	-100.098	-80.0476	-60.0891	-40.1001	-19.9585	30.5176	20.0195	40.0085	60.0891	80.0476	100.098
150.4	-0.689087	-0.53009	-0.386963	-0.239563	-97.3511	39.978	189.819	0.340576	0.50293	0.665588	0.864868	-100.128	-80.0476	-60.0586	-40.0391	-20.0195	30.5176	20.0195	40.0696	59.9976	80.0781	100.128
150.5	-0.689392	-0.531006	-0.387878	-0.239868	-97.9614	40.2832	190.125	0.340881	0.502625	0.665894	0.865479	-100.128	-80.0781	-60.0586	-40.1001	-19.989	0	19.989	40.0391	60.0586	80.0476	100.098
150.6	-0.689697	-0.531921	-0.388489	-0.240479	-98.2666	40.2832	190.43	0.341187	0.502319	0.666504	0.866089	-100.128	-80.0476	-60.0586	-40.0696	-20.0195	0	20.0195	40.1001	60.0891	80.1086	100.098
150.7	-0.690002	-0.533142	-0.389099	-0.240479	-98.2666	40.2832	190.43	0.341187	0.502625	0.667114	0.866089	-100.159	-80.1086	-60.0586	-40.0696	-19.989	0	19.989	40.1001	60.0586	80.1086	100.067
150.8	-0.690308	-0.534058	-0.389404	-0.239868	-97.9614	40.5884	190.735	0.341187	0.503235	0.667419	0.866089	-100.128	-80.1086	-60.0891	-40.0391	-19.989	0	19.9585	40.0391	60.0281	80.0781	100.128
150.9	-0.690613	-0.534363	-0.389099	-0.239563	-97.6563	40.5884	190.43	0.341492	0.50415	0.667725	0.865784	-100.098	-80.0781	-60.0586	-40.0391	-19.989	61.0352	20.0195	40.0391	60.0586	80.0476	100.098
151	-0.690613	-0.534363	-0.388794	-0.239258	-97.0459	40.2832	189.514	0.342102	0.504761	0.667725	0.865479	-100.098	-80.1392	-60.0586	-40.0391	-20.05	61.0352	19.9585	39.9475	60.0281	80.0476	100.159
151.1	-0.690308	-0.534668	-0.388184	-0.239563	-96.7407	39.978	188.904	0.342712	0.505066	0.667725	0.865173	-100.098	-80.0476	-60.1196	-40.0696	-19.9585	0	20.0195	40.0696	60.0891	80.0781	100.098
151.2	-0.690308	-0.534668	-0.387878	-0.239868	-97.0459	39.3677	188.599	0.342407	0.504761	0.667725	0.864563	-100.128	-80.0171	-60.0586	-40.1001	-19.9585	0	20.0806	40.0085	60.0586	80.0781	100.128
151.3	-0.690002	-0.535278	-0.387268	-0.239868	-97.3511	39.0625	188.599	0.342407	0.50415	0.668335	0.863953	-100.159	-80.0781	-60.1196	-40.0696	-20.0195	-30.5176	20.0195	40.0696	60.0281	80.1086	100.128
151.4	-0.689392	-0.535583	-0.386963	-0.239563	-98.2666	39.0625	188.599	0.342407	0.503845	0.669556	0.863647	-100.128	-80.0781	-60.0586	-40.0696	-20.05	-30.5176	19.989	40.0391	60.0586	80.0781	100.128
151.5	-0.688477	-0.535278	-0.386963	-0.239563	-98.877	38.7573	188.599	0.342407	0.503845	0.670471	0.863647	-100.189	-80.0781	-60.0891	-40.0391	-20.0195	0	19.989	40.0391	60.0891	80.0476	100.067
151.6	-0.687561	-0.534973	-0.386963	-0.239258	-99.4873	38.7573	188.904	0.342407	0.50415	0.671387	0.863953	-100.159	-80.0781	-60.1196	-40.0391	-19.989	0	20.05	40.0391	60.0586	80.0476	100.098
151.7	-0.686951	-0.534668	-0.386963	-0.239258	-99.1821	38.7573	188.904	0.342407	0.503845	0.671692	0.864563	-100.128	-80.1086	-60.0281	-40.0391	-19.989	30.5176	19.989	40.0391	60.0281	80.1086	100.067
151.8	-0.686951	-0.534363	-0.386963	-0.239258	-98.877	39.0625	188.904	0.342712	0.50354	0.671997	0.865479	-100.098	-80.0781	-60.1196	-40.0391	-19.9585	0	20.05	40.0696	60.0586	80.0171	100.098
151.9	-0.686951	-0.534058	-0.387268	-0.239258	-97.9614	39.3677	188.904	0.343018	0.503235	0.671692	0.866089	-100.128	-80.1392	-60.0281	-40.0391	-20.0806	0	20.0195	40.0696	60.0891	80.0781	100.098
152	-0.687561	-0.533752	-0.387878	-0.239563	-97.3511	39.6729	188.904	0.343018	0.503235	0.670776	0.867004	-100.159	-80.0781	-60.0586	-40.0391	-19.989	61.0352	20.0806	40.0391	60.0586	80.0476	100.128
152.1	-0.687561	-0.534058	-0.388794	-0.239868	-97.0459	39.6729	188.599	0.342407	0.50354	0.669861	0.867004	-100.128	-80.0476	-60.0891	-40.0696	-19.989	0	20.0195	40.0696	60.0891	80.0476	100.159
152.2	-0.687561	-0.534668	-0.390015	-0.239563	-96.7407	39.978	188.293	0.342102	0.503845	0.66925	0.867004	-100.159	-80.0781	-60.0891	-40.0696	-20.0195	-30.5176	20.0195	40.0391	60.0281	80.0171	100.098
152.3	-0.687256	-0.535583	-0.390625	-0.238953	-96.7407	40.2832	188.599	0.341797	0.503845	0.66864	0.867004	-100.189	-80.0476	-60.1196	-40.0391	-19.989	0	19.989	40.1001	60.0586	80.0171	100.128
152.4	-0.686951	-0.536804	-0.39032	-0.238342	-96.7407	40.2832	188.599	0.341797	0.503845	0.668945	0.867004	-100.128	-80.1392	-60.1196	-40.0085	-19.989	0	19.989	40.0696	60.0891	80.0476	100.098
152.5	-0.68634	-0.53772	-0.389709	-0.237427	-96.7407	39.978	189.209	0.341492	0.503845	0.669861	0.86731	-100.098	-80.0476	-60.0891	-40.0391	-19.9585	0	19.989	40.1001	60.0586	80.0476	100.067
152.6	-0.68573	-0.538635	-0.388794	-0.237427	-97.0459	39.6729	189.514	0.341492	0.50354	0.670776	0.867615	-100.128	-80.1086	-60.0891	-40.0696	-20.05	-30.5176	19.989	40.0391	60.0586	80.0171	100.128
152.7	-0.686035	-0.539246	-0.387878	-0.237732	-97.3511	39.6729	189.514	0.341492	0.50415	0.671692	0.867615	-100.128	-80.0781	-60.0891	-40.0696	-19.9585	30.5176	20.05	40.0391	60.0891	80.0171	100.159
152.8	-0.68634	-0.539856	-0.387268	-0.238037	-97.6563	39.6729	189.514	0.341492	0.504761	0.671692	0.86731	-100.128	-80.0171	-60.0891	-40.0696	-20.0195	0	19.989	40.0085	60.0891	80.0781	100.067
152.9	-0.686951	-0.540466	-0.386353	-0.238342	-97.6563	39.6729	189.514	0.341187	0.505676	0.671692	0.867004	-100.159	-80.0476	-60.0586	-40.0696	-20.0195	-30.5176	20.0195	39.978	60.0586	80.1392	100.128
153	-0.688171	-0.540771	-0.386353	-0.238647	-97.3511	39.3677	189.514	0.340576	0.505981	0.671692	0.866394	-100.159	-80.0781	-60.0891	-40.0696	-19.9585	-30.5176	19.989	40.0391	60.0586	80.0781	100.128
153.1	-0.689697	-0.541382	-0.386353	-0.238647	-97.0459	39.3677	189.209	0.339966	0.506592	0.671692	0.865784	-100.159	-80.0781	-60.1196	-40.0696	-19.9585	0	19.9585	40.0085	59.967	80.0476	100.098
153.2	-0.691223	-0.541992	-0.386658	-0.238647	-96.7407	39.6729	189.209	0.339966	0.507202	0.671387	0.864868	-100.098	-80.0781	-60.0891	-40.0391	-19.9585	-30.5176	19.989	40.0085	60.0586	80.0476	100.067
153.3	-0.692444	-0.542297	-0.386963	-0.238342	-96.4355	39.978	188.904	0.340271	0.508118	0.670776	0.864868	-100.159	-80.0781	-60.0891	-40.0391	-19.989	30.5176	19.989	40.0391	60.0891	80.0171	100.128
153.4	-0.692749	-0.542297	-0.386658	-0.237732	-96.7407	39.978	188.293	0.340271	0.509033	0.670166	0.865479	-100.159	-80.0476	-60.0586	-40.0391	-19.989	61.0352	19.989	40.0391	60.0586	80.0171	100.128
153.5	-0.692749	-0.542297	-0.386047	-0.237122	-97.0459	40.2832	187.988	0.340271	0.509644	0.669556	0.866699	-100.159	-80.0476	-60.0281	-40.0391	-20.0195	0	19.989	40.0391	60.0891	80.0476	100.128
153.6	-0.692749	-0.542908	-0.385437	-0.236816	-97.3511	40.2832	187.683	0.339966	0.509338	0.668335	0.86792	-100.159	-80.0476	-60.0891	-40.0391	-19.989	30.5176	20.0195	40.0391	60.0586	80.0781	100.098
153.7	-0.692749	-0.543213	-0.385437	-0.236816	-97.6563	40.5884	187.073	0.339661	0.508728	0.667725	0.868225	-100.128	-80.0476	-60.0281	-40.0696	-19.9585	0	20.0195	40.0391	60.0891	80.0781	100.067
153.8	-0.693359	-0.543213	-0.385132	-0.237122	-97.6563	40.5884	187.073	0.339661	0.508118	0.667419	0.86853	-100.128	-80.0476	-60.0586	-40.0696	-19.989	0	20.0195	40.0696	60.0891	80.0781	100.067
153.9	-0.694275	-0.543518	-0.385132	-0.237122	-97.3511	40.2832	187.073	0.339966	0.508118	0.667114	0.868835	-100.189	-80.0476	-60.1196	-40.1001	-19.989	-30.5176	20.05	40.0391	60.0281	80.0476	100.098
154	-0.694885	-0.543518	-0.385437	-0.237122	-97.6563	39.978	187.073	0.340271	0.508728	0.667419	0.869141	-100.159	-80.0781	-60.0891	-40.0391	-19.989	30.5176	20.0195	40.0391	60.0586	80.0476	100.128
154.1	-0.69519	-0.543518	-0.386047	-0.237122	-97.9614	39.978	187.378	0.340881	0.509338	0.667419	0.869141	-100.128	-80.1086	-60.1501	-40.0696	-20.0195	-30.5176	19.9585	40.0085	60.0281	80.0171	100.098
154.2	-0.695496	-0.544128	-0.386658	-0.236511	-97.9614	39.978	187.378	0.340881	0.509949	0.667725	0.869446	-100.128	-80.0781	-60.0891	-40.0696	-19.989	0	20.0195	40.0696	60.0891	80.0171	100.067
154.3	-0.695496	-0.544739	-0.387878	-0.236511	-97.6563	40.2832	187.683	0.340576	0.510254	0.667725	0.869751	-100.037	-80.0476	-60.0586	-40.0696	-20.0195	-30.5176	20.0195	40.0696	60.0891	80.0171	100.098
154.4	-0.696106	-0.545654	-0.388489	-0.236816	-97.0459	40.5884	187.683	0.340576	0.509949	0.667725	0.869751	-100.159	-80.0476	-60.0281	-40.0696	-19.9585	30.5176	20.0806	40.0391	60.0586	80.0781	100.128
154.5	-0.697021	-0.54657	-0.388794	-0.236816	-96.7407	40.8936	187.683	0.340576	0.509644	0.667419	0.869446	-100.098	-80.0171	-60.0586	-40.0391	-19.989	0	20.0195	40.0391	60.0586	80.1392	100.159
154.6	-0.697327	-0.54718	-0.389099	-0.237122	-97.0459	40.5884	187.378	0.340576	0.509338	0.666809	0.869446	-100.128	-80.1086	-60.0891	-40.0391	-19.9585	-30.5176	19.989	40.0391	60.0586	80.0781	100.098
154.7	-0.697021	-0.547485	-0.389404	-0.236816	-97.6563	39.978	187.073	0.340576	0.508728	0.666504	0.870667	-100.128	-80.0781	-60.0586	-40.0696	-20.0195	0	19.989	40.0696	60.0586	80.1086	100.128
154.8	-0.697021	-0.54718	-0.389404	-0.236511	-98.5718	39.3677	186.768	0.340881	0.508118	0.666199	0.872498	-100.128	-80.0781	-60.0281	-40.0696	-19.9585	0	19.989	40.0391	60.0586	80.0476	100.128
154.9	-0.697021	-0.54657	-0.389099	-0.236206	-99.1821	39.0625	187.073	0.341187	0.508118	0.666504	0.874634	-100.128	-80.0781	-60.0586	-40.0696	-19.989	30.5176	20.0195	40.0696	60.0891	80.0476	100.098
155	-0.697632	-0.545959	-0.388489	-0.236206	-99.7925	39.0625	187.683	0.341492	0.508728	0.666199	0.87616	-100.128	-80.0476	-60.1196	-39.978	-20.05	30.5176	19.989	40.0085	60.0586	80.0476	100.098
155.1	-0.698242	-0.545654	-0.387878	-0.236206	-99.4873	39.0625	188.293	0.342102	0.509644	0.665894	0.877075	-100.128	-80.0781	-60.0891	-40.0391	-20.0195	30.5176	20.05	40.0391	60.0586	80.0476	100.128
155.2	-0.698547	-0.545349	-0.387268	-0.236206	-99.1821	39.0625	188.599	0.342102	0.510254	0.665588	0.87738	-100.037	-80.0171	-60.0891	-40.0696	-19.989	30.5176	19.989	40.0696	60.0891	80.0476	100.128
155.3	-0.698853	-0.545044	-0.386963	-0.236511	-98.877	39.0625	188.293	0.342102	0.510559	0.665894	0.877686	-100.159	-80.0781	-60.0586	-40.1001	-19.9585	30.5176	20.0195	40.0391	60.0891	80.0781	100.098
155.4	-0.698547	-0.544739	-0.387268	-0.236816	-98.5718	39.0625	187.988	0.342102	0.510864	0.666809	0.877686	-100.098	-80.0781	-60.0891	-40.0696	-20.0195	-30.5176	19.989	40.0696	60.0586	80.1392	100.098
155.5	-0.698547	-0.544434	-0.387573	-0.237122	-98.2666	39.3677	187.378	0.342102	0.510864	0.667725	0.877991	-100.128	-80.1086	-60.1196	-40.0696	-19.989	30.5176	20.0195	40.0391	60.0281	80.0781	100.067
155.6	-0.698547	-0.544434	-0.387878	-0.237122	-98.2666	39.3677	187.378	0.341797	0.511169	0.66864	0.878296	-100.128	-80.0781	-60.0586	-40.0391	-19.989	0	20.0195	40.0391	60.0586	80.0781	100.098
155.7	-0.698547	-0.543823	-0.387573	-0.237122	-98.2666	39.0625	187.378	0.341797	0.511169	0.669556	0.877991	-100.189	-80.0781	-60.0281	-40.0391	-20.05	0	19.9585	40.0696	60.0281	80.0171	100.128
155.8	-0.697937	-0.542603	-0.386963	-0.237122	-98.2666	39.0625	187.378	0.342102	0.511169	0.669556	0.877686	-100.128	-80.0476	-60.0891	-40.0085	-19.928	30.5176	19.989	40.0391	60.0586	80.0476	100.067
155.9	-0.696716	-0.541382	-0.386353	-0.237427	-98.2666	39.0625	187.683	0.342407	0.511475	0.66925	0.877075	-100.128	-80.0781	-60.0281	-40.1001	-19.989	61.0352	19.989	40.0391	60.0586	80.0476	100.159
156	-0.69519	-0.540771	-0.386353	-0.237122	-98.2666	39.0625	187.683	0.343018	0.51239	0.669556	0.875854	-100.128	-80.0781	-60.0891	-40.0696	-19.989	0	19.989	40.0391	60.0586	80.0781	100.128
156.1	-0.693665	-0.540771	-0.386658	-0.236816	-97.9614	39.3677	187.988	0.343628	0.513306	0.669861	0.873413	-100.128	-80.0171	-60.0586	-40.0085	-20.0806	30.5176	19.9585	40.0085	60.0891	80.1697	100.098
156.2	-0.692444	-0.540771	-0.387268	-0.235901	-97.3511	39.978	187.988	0.343933	0.513916	0.669861	0.871582	-100.098	-80.0781	-60.0586	-40.0696	-20.0195	30.5176	20.05	40.0391	60.0586	80.1392	100.098
156.3	-0.691528	-0.541077	-0.387573	-0.235901	-97.3511	39.978	187.683	0.343628	0.513916	0.669861	0.870667	-100.128	-80.0781	-60.0586	-40.0391	-19.989	-61.0352	20.0195	40.0085	60.0281	80.0781	100.128
156.4	-0.690918	-0.541992	-0.388184	-0.236816	-97.9614	39.6729	187.073	0.343323	0.513611	0.670166	0.870972	-100.159	-80.0781	-60.0891	-40.0391	-20.05	-30.5176	19.989	40.0391	59.9976	80.0781	100.098
156.5	-0.690918	-0.543518	-0.389099	-0.238342	-98.5718	39.6729	186.462	0.343933	0.513306	0.670166	0.871887	-100.159	-80.0781	-60.0891	-40.0085	-20.0195	0	19.989	40.0696	60.0281	80.0171	100.098
156.6	-0.691223	-0.544434	-0.389099	-0.239258	-99.1821	39.978	186.462	0.344238	0.512695	0.669861	0.873108	-100.128	-80.0781	-60.0891	-39.978	-20.05	30.5176	19.928	40.0391	60.0586	79.9866	100.098
156.7	-0.692139	-0.545044	-0.388794	-0.240173	-98.877	39.978	186.462	0.344849	0.51239	0.66925	0.873718	-100.128	-80.0476	-60.0891	-40.0391	-19.989	61.0352	19.989	40.0391	60.0281	80.0476	100.128
156.8	-0.693359	-0.545349	-0.388489	-0.240479	-98.5718	40.2832	186.462	0.345154	0.51239	0.668945	0.874023	-100.159	-80.0781	-60.0586	-40.1001	-19.989	61.0352	19.9585	40.0391	60.0586	80.0781	100.128
156.9	-0.69397	-0.545654	-0.388489	-0.240784	-98.5718	40.2832	186.768	0.345154	0.512695	0.668945	0.874329	-100.128	-80.0781	-60.0281	-40.0696	-20.05	0	19.989	40.0391	60.0891	80.1392	100.128
157	-0.69458	-0.545959	-0.388489	-0.241089	-98.5718	40.2832	187.073	0.344849	0.513	0.66864	0.874329	-100.128	-80.0476	-60.0586	-40.0085	-19.989	30.5176	19.989	40.0391	60.0586	80.0781	100.098
157.1	-0.69458	-0.54657	-0.388794	-0.241089	-98.5718	40.2832	187.073	0.344543	0.513611	0.66803	0.874634	-100.159	-80.1086	-60.0891	-40.0085	-19.928	-30.5176	19.9585	40.0391	60.0891	80.0781	100.128
157.2	-0.694885	-0.54657	-0.388794	-0.241089	-98.2666	39.978	187.378	0.344543	0.513916	0.667419	0.875244	-100.128	-80.1086	-60.1196	-39.978	-20.0195	-30.5176	19.989	39.978	60.0281	80.0781	100.098
157.3	-0.694885	-0.545959	-0.388489	-0.241089	-97.9614	39.978	187.378	0.344543	0.513916	0.667419	0.875854	-100.128	-80.0781	-60.0891	-40.0391	-19.9585	-30.5176	19.9585	40.0696	60.0586	80.0476	100.098
157.4	-0.694885	-0.544739	-0.387878	-0.241089	-97.3511	39.978	187.073	0.344543	0.513916	0.667114	0.87616	-100.098	-80.1086	-60.0891	-40.0391	-20.0195	30.5176	19.928	40.0696	60.0586	80.0171	100.098
157.5	-0.69519	-0.543518	-0.387268	-0.241089	-97.3511	39.978	187.073	0.344238	0.513916	0.667114	0.87616	-100.037	-80.0476	-60.0281	-40.0391	-19.9585	0	19.989	40.0696	60.0586	80.0476	100.128
157.6	-0.696106	-0.542603	-0.386963	-0.241089	-98.2666	39.6729	187.073	0.343933	0.514221	0.666809	0.876465	-100.128	-80.0781	-60.0586	-40.0391	-19.989	30.5176	19.928	40.0391	60.0891	80.0781	100.067
157.7	-0.697632	-0.541687	-0.386658	-0.241089	-98.877	39.6729	187.073	0.343628	0.514526	0.667114	0.877075	-100.159	-80.0781	-60.0586	-40.1001	-20.0195	0	19.989	40.0391	60.0891	80.0476	100.098
157.8	-0.698547	-0.541077	-0.386658	-0.241394	-99.4873	39.6729	187.073	0.343628	0.514832	0.667114	0.877686	-100.128	-80.1086	-60.0586	-40.0696	-20.0195	-30.5176	19.989	40.0696	60.0586	80.1086	100.098
157.9	-0.698853	-0.540771	-0.386353	-0.241394	-99.4873	39.978	187.073	0.343933	0.514832	0.666809	0.878296	-100.128	-80.1392	-60.0891	-39.978	-20.0195	0	20.0195	40.0391	60.0586	80.0476	100.098
158	-0.698242	-0.540466	-0.386047	-0.241089	-99.4873	40.2832	186.768	0.343933	0.514526	0.666504	0.878601	-100.098	-80.1086	-60.0281	-40.0696	-20.0195	0	19.989	40.0391	60.0586	80.0476	100.128
158.1	-0.697327	-0.540466	-0.385742	-0.240784	-99.1821	40.2832	186.157	0.343628	0.514526	0.666504	0.878906	-100.128	-80.1392	-60.0891	-40.0391	-20.0195	-30.5176	19.989	40.0391	60.0586	80.0781	100.098
158.2	-0.697021	-0.540161	-0.386047	-0.240784	-98.5718	40.5884	185.852	0.343018	0.515137	0.666504	0.878906	-100.098	-80.0781	-60.0281	-40.1001	-20.0195	61.0352	19.989	40.0391	60.0891	80.0781	100.098
158.3	-0.696716	-0.540161	-0.386353	-0.240479	-98.2666	40.2832	185.852	0.342102	0.515747	0.666809	0.878906	-100.128	-80.0476	-60.0586	-40.0391	-20.0195	-30.5176	19.989	40.0391	60.0891	80.0476	100.098
158.4	-0.696716	-0.539856	-0.386658	-0.240173	-97.9614	40.2832	186.157	0.341797	0.516052	0.667114	0.878296	-100.128	-80.0781	-60.0586	-40.1001	-20.0195	30.5176	20.0195	40.0696	60.1196	80.0781	100.128
158.5	-0.696411	-0.539551	-0.386963	-0.239868	-97.9614	39.978	186.768	0.341492	0.516052	0.667725	0.877686	-100.128	-80.0781	-60.0281	-40.0696	-20.05	0	20.0195	40.0085	60.0586	80.0781	100.098
158.6	-0.696411	-0.53894	-0.386963	-0.239258	-98.2666	40.2832	187.073	0.341797	0.515747	0.668335	0.877075	-100.128	-80.0781	-60.0586	-40.0391	-20.0806	-30.5176	20.0195	40.0391	60.0891	80.1086	100.098
158.7	-0.696411	-0.538635	-0.386963	-0.239563	-98.5718	40.2832	187.683	0.342407	0.515137	0.668945	0.876465	-100.128	-80.1392	-60.0891	-40.0391	-20.05	30.5176	20.0195	40.0696	60.0586	80.0476	100.098
158.8	-0.696106	-0.538635	-0.386658	-0.239563	-98.877	40.2832	187.988	0.342712	0.514526	0.66925	0.87616	-100.159	-80.1392	-60.0891	-40.0696	-20.0195	30.5176	20.05	40.0391	60.0586	80.0476	100.098
158.9	-0.695496	-0.53894	-0.386353	-0.240173	-99.4873	40.2832	188.599	0.343018	0.514526	0.66925	0.875854	-100.128	-80.1086	-60.1196	-40.0391	-20.0195	0	19.9585	40.0391	60.0586	80.0476	100.098
159	-0.694885	-0.53894	-0.386353	-0.240173	-99.7925	39.6729	188.599	0.343323	0.514221	0.668945	0.875549	-100.159	-80.1086	-60.0586	-40.0696	-19.989	30.5176	20.0195	40.0391	60.0586	80.0781	100.128
159.1	-0.694275	-0.53894	-0.386047	-0.240173	-99.7925	39.3677	188.293	0.343018	0.514221	0.668945	0.875549	-100.098	-80.1392	-60.0586	-40.0696	-19.989	0	19.9585	40.0085	60.1196	80.0781	100.098
159.2	-0.693665	-0.53894	-0.385742	-0.239868	-99.4873	39.0625	187.988	0.343018	0.514221	0.66864	0.875854	-100.067	-80.1086	-60.0281	-40.0391	-20.0195	30.5176	20.0195	40.0391	60.0891	80.1086	100.189
159.3	-0.693359	-0.538635	-0.385437	-0.239868	-98.877	39.0625	187.378	0.343323	0.513916	0.66864	0.87677	-100.098	-80.0781	-60.0586	-40.0696	-20.0806	0	19.989	40.0085	60.0586	80.0781	100.128
159.4	-0.693359	-0.538025	-0.385437	-0.239563	-98.877	39.6729	186.768	0.343933	0.513306	0.66864	0.877075	-100.098	-80.1697	-60.0586	-40.0696	-20.05	0	20.0195	40.0391	60.0891	80.0781	100.128
159.5	-0.693665	-0.537109	-0.385742	-0.239258	-98.5718	39.978	186.462	0.344543	0.51239	0.66864	0.87677	-100.128	-80.1392	-60.0891	-40.0696	-20.05	-30.5176	20.0195	40.0391	60.0586	80.0476	100.098
159.6	-0.693359	-0.536194	-0.385742	-0.238953	-98.2666	40.5884	186.462	0.345154	0.51178	0.668335	0.876465	-100.098	-80.1697	-60.0891	-40.0391	-20.0195	-30.5176	19.989	40.0391	59.9976	80.0781	100.037
159.7	-0.692749	-0.535583	-0.385742	-0.238342	-98.2666	40.8936	186.768	0.345459	0.511475	0.667725	0.87616	-100.128	-80.1392	-60.0891	-40.1001	-20.0195	-30.5176	19.989	40.0391	60.0281	80.0476	100.067
159.8	-0.692444	-0.534973	-0.385742	-0.237732	-98.2666	40.5884	187.073	0.345764	0.511169	0.666809	0.875854	-100.128	-80.1086	-60.0281	-40.0391	-20.0195	0	19.9585	40.0085	60.0281	80.0781	100.067
159.9	-0.692444	-0.534973	-0.385437	-0.237427	-98.5718	40.5884	187.073	0.346375	0.511169	0.665588	0.875244	-100.159	-80.1086	-60.0586	-39.978	-20.0195	30.5176	19.989	40.0696	60.0891	80.0476	100.098
160	-0.692749	-0.535583	-0.385742	-0.237122	-98.5718	40.2832	186.768	0.346985	0.511169	0.664673	0.874634	-100.067	-80.0781	-60.0281	-40.0391	-20.0195	30.5176	19.989	40.0391	60.1196	80.0781	100.128
160.1	-0.693054	-0.536194	-0.386353	-0.237122	-98.5718	39.978	186.462	0.347595	0.511169	0.664368	0.874634	-100.098	-80.1392	-60.0586	-40.0391	-20.0195	0	19.989	40.0085	60.0891	80.0476	100.159
160.2	-0.693359	-0.536499	-0.386963	-0.237122	-98.5718	39.6729	186.462	0.3479	0.511475	0.665283	0.874634	-100.098	-80.1086	-60.0891	-40.0696	-20.0806	0	20.0195	40.0391	60.0891	80.0476	100.098
160.3	-0.693665	-0.536194	-0.387268	-0.237122	-98.5718	39.6729	186.462	0.3479	0.511475	0.666809	0.874939	-100.098	-80.1392	-60.0586	-40.0696	-19.9585	-30.5176	19.9585	40.0391	60.0891	80.0781	100.128
160.4	-0.693359	-0.535889	-0.387573	-0.236816	-98.877	39.978	186.462	0.3479	0.51178	0.66864	0.875244	-100.159	-80.1392	-60.1501	-40.0391	-20.0806	30.5176	20.0195	40.0696	60.0586	80.0781	100.128
160.5	-0.692749	-0.535889	-0.388184	-0.236206	-99.1821	39.978	186.157	0.347595	0.512085	0.66925	0.874329	-100.128	-80.1086	-60.0586	-40.0696	-20.0195	0	20.0195	40.0391	60.0891	80.1086	100.098
160.6	-0.691833	-0.535889	-0.388794	-0.235901	-99.4873	39.978	186.157	0.34729	0.512695	0.669556	0.873108	-100.159	-80.1697	-60.0891	-39.9475	-19.989	0	19.928	40.0085	60.0586	80.0476	100.128
160.7	-0.691223	-0.535889	-0.389099	-0.235596	-99.4873	40.2832	186.157	0.346985	0.513306	0.66925	0.871887	-100.159	-80.0781	-60.0586	-40.0391	-20.05	30.5176	19.9585	40.0085	60.0891	80.1392	100.128
160.8	-0.691528	-0.535889	-0.388489	-0.235596	-99.4873	40.2832	186.157	0.346985	0.513611	0.66925	0.870972	-100.067	-80.1392	-60.0586	-40.0391	-20.0195	30.5176	19.9585	40.0391	60.1196	80.0781	100.098
160.9	-0.692139	-0.536194	-0.387878	-0.235596	-99.1821	40.2832	186.768	0.34668	0.513611	0.668945	0.870667	-100.098	-80.0781	-60.0281	-40.0391	-20.05	0	19.989	40.0085	60.0891	80.1086	100.159
161	-0.692444	-0.536499	-0.386658	-0.235596	-99.1821	39.6729	187.378	0.346375	0.513611	0.66864	0.870667	-100.037	-80.0781	-60.0281	-40.0085	-20.0806	-30.5176	19.989	40.0696	60.0891	80.1086	100.128
161.1	-0.692444	-0.536804	-0.385742	-0.235901	-99.1821	39.3677	187.378	0.345764	0.513306	0.667419	0.870972	-100.128	-80.0476	-60.0586	-40.0696	-20.05	0	19.9585	40.0696	60.0891	80.1086	100.098
161.2	-0.692139	-0.537109	-0.385437	-0.236206	-99.4873	39.0625	187.683	0.345764	0.513611	0.666504	0.870667	-100.098	-80.1086	-60.0891	-40.0391	-19.989	30.5176	19.989	40.0391	60.0891	80.0781	100.128
161.3	-0.692444	-0.53772	-0.385742	-0.236511	-99.7925	39.0625	187.683	0.345764	0.514221	0.666199	0.869751	-100.098	-80.1392	-60.0586	-40.0391	-20.05	-30.5176	20.0195	39.9475	60.0281	80.0781	100.098
161.4	-0.692749	-0.53833	-0.386658	-0.236816	-100.098	39.3677	187.683	0.345764	0.514221	0.665894	0.868835	-100.159	-80.1086	-60.0281	-40.0085	-20.0195	-30.5176	19.9585	40.0391	60.0586	80.1086	100.098
161.5	-0.692749	-0.53894	-0.386963	-0.237122	-99.7925	39.978	187.683	0.346069	0.513916	0.665894	0.86853	-100.067	-80.0781	-59.9976	-40.0085	-20.0806	0	19.989	40.1001	60.1501	80.0781	100.128
161.6	-0.692749	-0.539246	-0.386963	-0.237122	-99.4873	39.978	187.378	0.346069	0.514221	0.665894	0.86853	-100.067	-80.0781	-59.9976	-40.0696	-20.0195	-61.0352	19.989	40.0085	60.1196	80.0781	100.128
161.7	-0.693054	-0.53894	-0.386963	-0.236511	-99.1821	40.2832	186.768	0.346375	0.514832	0.666504	0.869141	-100.128	-80.0476	-60.0586	-40.0696	-19.989	0	19.989	40.0696	60.0891	80.0781	100.128
161.8	-0.693054	-0.53833	-0.387268	-0.235901	-99.1821	40.2832	186.462	0.346375	0.515442	0.667114	0.869751	-100.098	-80.1086	-60.0281	-40.0696	-20.05	0	19.989	40.0085	60.1196	80.1086	100.128
161.9	-0.693359	-0.537109	-0.387573	-0.235291	-99.1821	40.5884	186.157	0.34668	0.516357	0.667725	0.870667	-100.128	-80.0781	-60.0586	-40.0391	-20.1111	0	19.9585	40.0391	60.0891	80.1086	100.128
162	-0.693665	-0.536499	-0.387878	-0.235291	-98.877	40.8936	186.462	0.346985	0.516968	0.668335	0.871277	-100.098	-80.1086	-60.0586	-40.0696	-20.1111	30.5176	19.9585	40.0391	60.0891	80.1086	100.067
162.1	-0.693665	-0.536194	-0.388184	-0.235901	-98.2666	40.8936	186.768	0.347595	0.517273	0.668945	0.871277	-100.067	-80.1392	-60.0586	-40.0391	-19.989	30.5176	19.9585	40.0085	60.0891	80.0781	100.067
162.2	-0.69397	-0.536194	-0.388489	-0.236206	-97.6563	40.8936	187.683	0.3479	0.517883	0.669556	0.870972	-100.098	-80.1392	-60.0281	-39.978	-20.05	0	19.989	40.0391	60.0281	80.0781	100.098
162.3	-0.69458	-0.535889	-0.388794	-0.236816	-96.7407	41.5039	188.293	0.348206	0.517883	0.669861	0.871277	-100.128	-80.0781	-60.0281	-40.0391	-19.989	0	19.928	40.0391	60.0891	80.0781	100.098
162.4	-0.694885	-0.535889	-0.389099	-0.237122	-96.4355	41.8091	188.904	0.3479	0.518188	0.669861	0.872192	-100.128	-80.0781	-60.0281	-40.0391	-20.05	30.5176	19.989	39.9475	60.1501	80.0781	100.128
162.5	-0.69519	-0.535583	-0.389404	-0.237122	-96.4355	41.8091	189.209	0.347595	0.518188	0.66925	0.873108	-100.098	-80.1392	-60.0281	-40.0696	-20.0195	30.5176	19.9585	40.0085	60.1196	80.0781	100.128
162.6	-0.695496	-0.535278	-0.389709	-0.236816	-97.0459	41.8091	189.209	0.346985	0.518188	0.668945	0.874023	-100.098	-80.1086	-60.0891	-40.0391	-20.05	-61.0352	19.989	40.0696	60.0891	80.0781	100.067
162.7	-0.69519	-0.534973	-0.39032	-0.236511	-97.9614	41.5039	189.209	0.346375	0.518494	0.668335	0.874329	-100.067	-80.1086	-60.0586	-40.1001	-20.0195	-30.5176	19.9585	40.0391	60.0891	80.0476	100.098
162.8	-0.694275	-0.534973	-0.39032	-0.235901	-98.2666	41.5039	189.209	0.346069	0.518188	0.66803	0.874329	-100.128	-80.0781	-60.0586	-40.0696	-20.0195	0	19.989	40.0085	60.0586	80.1086	100.067
162.9	-0.692749	-0.534973	-0.39032	-0.235901	-98.5718	41.8091	189.514	0.346375	0.517883	0.668335	0.873718	-100.128	-80.1086	-60.0586	-40.0085	-20.0195	-30.5176	20.0195	40.0085	60.0281	80.0781	100.128
163	-0.690918	-0.535278	-0.390015	-0.235901	-98.2666	42.1143	189.209	0.346985	0.517883	0.669556	0.872803	-100.159	-80.1697	-60.0281	-39.978	-20.0806	30.5176	19.9585	40.0391	60.0891	80.0781	100.098
163.1	-0.689392	-0.535278	-0.389404	-0.236206	-98.2666	42.1143	189.209	0.347595	0.516968	0.670776	0.871887	-100.128	-80.1392	-60.0586	-40.0085	-19.989	0	19.9585	40.0085	60.0281	80.0781	100.098
163.2	-0.688477	-0.534973	-0.388794	-0.236511	-98.2666	42.4194	189.209	0.3479	0.516052	0.671082	0.871887	-100.159	-80.1086	-60.0281	-40.0696	-19.989	30.5176	19.9585	40.0085	60.1196	80.0476	100.128
163.3	-0.687866	-0.534668	-0.388794	-0.236206	-98.2666	42.1143	189.209	0.348206	0.515137	0.671387	0.872498	-100.128	-80.1086	-60.0586	-40.0696	-20.05	0	20.0195	40.0391	60.0586	80.0781	100.098
163.4	-0.687866	-0.534058	-0.388794	-0.235596	-98.2666	41.8091	189.209	0.348206	0.514526	0.671387	0.873108	-100.128	-80.1086	-60.0281	-40.1001	-19.989	30.5176	20.0195	40.0391	60.0891	80.0781	100.098
163.5	-0.688171	-0.533447	-0.389099	-0.235596	-98.5718	41.5039	189.209	0.348206	0.514221	0.671387	0.874023	-100.128	-80.1086	-60.0586	-40.0696	-20.05	-30.5176	20.0806	39.978	60.1196	80.0781	100.128
163.6	-0.688477	-0.533142	-0.389099	-0.235901	-98.5718	41.5039	189.209	0.348511	0.513611	0.671387	0.874634	-100.128	-80.1086	-60.1196	-39.978	-19.989	-30.5176	19.9585	39.978	60.0586	80.0781	100.098
163.7	-0.689087	-0.532532	-0.389099	-0.236511	-98.5718	41.5039	189.209	0.348816	0.513	0.671082	0.875244	-100.128	-80.0781	-60.0891	-39.978	-20.0195	-30.5176	20.0195	40.0696	60.0891	80.0781	100.098
163.8	-0.689392	-0.531921	-0.389099	-0.236816	-98.2666	41.5039	189.209	0.348511	0.512695	0.670471	0.875244	-100.098	-80.1086	-60.0891	-40.0391	-20.0195	-30.5176	19.989	40.0391	60.0281	80.1392	100.128
163.9	-0.689087	-0.531006	-0.389099	-0.237427	-98.2666	41.1987	189.209	0.348206	0.513	0.669861	0.875549	-100.098	-80.1697	-60.0586	-40.0391	-20.0195	0	19.928	40.0391	60.0586	80.0476	100.098
164	-0.688477	-0.530396	-0.389404	-0.237732	-98.2666	40.8936	189.514	0.3479	0.513611	0.669556	0.875549	-100.128	-80.0781	-60.0586	-40.0391	-20.0195	30.5176	19.989	40.0391	60.0891	80.1392	100.128
164.1	-0.688171	-0.53009	-0.389709	-0.238037	-98.5718	40.8936	189.514	0.3479	0.514221	0.669556	0.87616	-100.128	-80.0781	-60.0586	-39.978	-20.0195	0	19.9585	40.0391	60.0891	80.0781	100.128
164.2	-0.687866	-0.53009	-0.390015	-0.238342	-99.1821	41.1987	190.125	0.3479	0.514221	0.669861	0.876465	-100.098	-80.1392	-60.0586	-40.0391	-20.0195	-30.5176	19.928	40.0085	60.0586	80.1086	100.128
164.3	-0.687866	-0.530396	-0.390015	-0.238953	-99.7925	41.5039	190.43	0.3479	0.513916	0.670776	0.876465	-100.128	-80.1086	-60.0891	-40.0696	-20.0195	-30.5176	19.989	40.1001	60.0586	80.0781	100.128
164.4	-0.687866	-0.530701	-0.389404	-0.239258	-100.403	41.8091	190.125	0.3479	0.513611	0.671387	0.875549	-100.128	-80.1086	-60.0281	-40.0391	-20.05	-61.0352	19.989	40.0391	60.1196	80.1392	100.128
164.5	-0.688477	-0.531006	-0.389099	-0.239258	-100.403	41.8091	189.819	0.3479	0.512695	0.671692	0.874329	-100.098	-80.1086	-60.0281	-40.0391	-19.989	0	19.9585	40.0391	60.0586	80.0476	100.067
164.6	-0.688782	-0.531311	-0.388489	-0.238953	-100.403	41.5039	188.599	0.34729	0.512085	0.671997	0.874023	-100.128	-80.1086	-60.0891	-40.0696	-19.9585	-30.5176	19.9585	40.0391	60.0586	80.0476	100.098
164.7	-0.688477	-0.531311	-0.388184	-0.238647	-100.403	40.8936	187.683	0.34729	0.512085	0.672607	0.874023	-100.128	-80.0781	-60.0586	-40.0696	-20.0195	0	19.9585	40.0696	60.0586	80.0171	100.098
164.8	-0.687866	-0.531311	-0.388184	-0.238647	-100.098	40.5884	187.683	0.3479	0.512085	0.672913	0.874329	-100.098	-80.0476	-60.0586	-40.0696	-19.9585	0	19.989	40.0391	60.0891	80.0781	100.128
164.9	-0.687561	-0.531006	-0.388184	-0.238342	-99.4873	40.5884	188.293	0.348816	0.511475	0.672913	0.874634	-100.159	-80.0781	-60.0586	-40.0696	-19.989	0	19.989	40.0391	60.0586	80.0476	100.159
165	-0.687256	-0.529785	-0.387878	-0.238037	-98.5718	40.5884	188.293	0.349731	0.510559	0.672913	0.874939	-100.098	-80.0781	-60.0586	-40.0696	-20.0195	-30.5176	19.989	40.0085	60.0281	80.0476	100.128
165.1	-0.686951	-0.52887	-0.387573	-0.237732	-98.2666	40.8936	187.988	0.350342	0.509338	0.672913	0.874939	-100.098	-80.0781	-60.0891	-40.0391	-20.0195	0	20.0195	40.0391	60.0586	80.0781	100.128
165.2	-0.686646	-0.528259	-0.387573	-0.237732	-98.2666	40.8936	187.683	0.350647	0.508728	0.673218	0.875244	-100.128	-80.0781	-60.1196	-40.0696	-20.05	-61.0352	20.0195	40.0696	60.0281	80.0781	100.128
165.3	-0.686646	-0.528564	-0.388184	-0.237732	-98.5718	41.1987	187.683	0.350647	0.508728	0.673828	0.875244	-100.098	-80.1086	-60.0891	-40.0085	-19.989	0	19.9585	40.0391	60.0891	80.0781	100.128
165.4	-0.68634	-0.529175	-0.388489	-0.238342	-98.5718	40.8936	187.683	0.350647	0.509033	0.674438	0.874939	-100.128	-80.0476	-60.0586	-40.0391	-19.928	0	19.989	40.1001	60.0586	80.0476	100.067
165.5	-0.686646	-0.53009	-0.388184	-0.238647	-99.1821	40.8936	187.683	0.350647	0.509949	0.674438	0.874634	-100.098	-80.0476	-60.0586	-40.0696	-20.0195	30.5176	20.0195	40.0391	60.0586	80.0476	100.128
165.6	-0.686646	-0.530396	-0.387878	-0.238342	-99.4873	41.1987	187.683	0.350647	0.510864	0.674438	0.874023	-100.128	-80.0476	-60.0586	-40.0391	-19.9585	0	19.9585	40.0391	60.0891	80.0781	100.159
165.7	-0.686646	-0.530396	-0.386963	-0.238037	-100.098	41.5039	187.683	0.350342	0.511475	0.674133	0.874634	-100.128	-80.0781	-60.0586	-40.1001	-20.0195	0	20.0195	39.978	60.0586	80.0781	100.159
165.8	-0.686951	-0.53009	-0.386047	-0.237427	-100.708	41.8091	187.378	0.350647	0.511475	0.674133	0.875244	-100.098	-80.1086	-60.0586	-40.0696	-20.05	-30.5176	19.9585	40.0391	60.0586	80.0781	100.128
165.9	-0.687866	-0.53009	-0.385437	-0.237122	-101.013	41.8091	187.378	0.350952	0.510864	0.674133	0.875549	-100.128	-80.0781	-60.1196	-40.0696	-20.0195	-61.0352	20.05	40.0391	60.0586	80.0476	100.098
166	-0.689087	-0.530396	-0.385132	-0.237122	-101.013	41.8091	187.378	0.350647	0.509949	0.673523	0.875549	-100.128	-80.0476	-60.0891	-40.0391	-20.0195	30.5176	20.0195	40.0696	60.0281	80.1086	100.128
166.1	-0.690613	-0.530701	-0.385132	-0.237427	-100.708	41.5039	187.378	0.350037	0.508728	0.672913	0.874634	-100.098	-80.0781	-60.0586	-40.0696	-20.0195	30.5176	20.0195	40.0696	60.0891	80.0476	100.098
166.2	-0.691528	-0.531311	-0.385742	-0.237427	-100.403	40.5884	187.073	0.349121	0.507507	0.672302	0.873108	-100.159	-80.1086	-60.1196	-40.0391	-19.989	61.0352	20.0195	40.1001	60.0891	80.1086	100.128
166.3	-0.691833	-0.531921	-0.386353	-0.237122	-100.098	39.978	187.073	0.348511	0.506592	0.671997	0.871277	-100.128	-80.0781	-60.0586	-40.0696	-20.0195	30.5176	19.989	40.1001	60.0586	80.0476	100.098
166.4	-0.691833	-0.532227	-0.386658	-0.237122	-99.7925	39.978	187.378	0.348511	0.505981	0.671692	0.869751	-100.159	-80.0781	-60.0586	-40.0391	-19.989	61.0352	20.05	40.0391	60.0586	80.0781	100.159
166.5	-0.691528	-0.532227	-0.386353	-0.237427	-99.4873	39.6729	187.378	0.348816	0.505676	0.671997	0.868835	-100.128	-80.0781	-60.0586	-40.0085	-19.989	30.5176	20.0195	40.0391	60.0586	80.0781	100.189
166.6	-0.690918	-0.531921	-0.386047	-0.237427	-99.7925	39.6729	187.378	0.349731	0.505981	0.672302	0.868835	-100.067	-80.0476	-60.0891	-40.0391	-20.05	30.5176	20.0195	40.0391	60.0586	80.0781	100.159
166.7	-0.690613	-0.531311	-0.385742	-0.237427	-100.403	39.6729	187.378	0.350647	0.506287	0.672302	0.868835	-100.098	-80.0781	-60.0891	-40.0696	-20.0195	0	19.989	40.0391	60.0586	80.0476	100.067
166.8	-0.690308	-0.531311	-0.385132	-0.237122	-101.318	39.6729	187.073	0.351257	0.506592	0.672302	0.869141	-100.067	-80.0476	-60.0586	-40.0696	-20.0195	0	20.05	40.0696	60.0281	80.0781	100.128
166.9	-0.689697	-0.531921	-0.385132	-0.236816	-101.624	39.3677	186.462	0.350952	0.506592	0.672302	0.869141	-100.128	-80.1086	-60.0891	-40.0391	-20.0195	-30.5176	19.9585	40.1001	60.0586	80.0476	100.098
167	-0.689697	-0.532227	-0.384827	-0.236816	-101.929	39.3677	185.852	0.350342	0.506287	0.671997	0.869141	-100.128	-80.0781	-60.0891	-40.0391	-19.9585	0	20.0195	40.0696	60.0281	80.0781	100.098
167.1	-0.689392	-0.532532	-0.384827	-0.236816	-101.624	39.978	185.547	0.349426	0.505981	0.671387	0.868835	-100.098	-80.1086	-60.0891	-40.0391	-19.989	30.5176	20.0195	40.0696	60.0281	80.1392	100.128
167.2	-0.689392	-0.532837	-0.384827	-0.236816	-101.013	40.5884	185.547	0.349121	0.505676	0.671387	0.868835	-100.159	-80.0476	-60.0891	-40.0391	-19.989	-30.5176	20.0195	40.0085	60.0586	80.0476	100.128
167.3	-0.689392	-0.532532	-0.385132	-0.236816	-101.013	41.1987	185.547	0.348816	0.505676	0.671082	0.869141	-100.128	-80.1086	-60.0281	-40.0696	-19.989	30.5176	19.989	40.0696	60.0281	80.0781	100.159
167.4	-0.689697	-0.531921	-0.385132	-0.237122	-101.318	41.5039	185.547	0.348816	0.505676	0.670776	0.869141	-100.098	-80.0781	-60.0891	-40.0696	-20.0195	-61.0352	19.989	40.0391	60.0586	80.0781	100.189
167.5	-0.689697	-0.531311	-0.385437	-0.237122	-101.624	41.8091	185.852	0.349121	0.505676	0.671082	0.868835	-100.098	-80.0476	-59.9976	-40.0391	-20.0195	0	20.0195	40.0696	60.0891	80.0781	100.128
167.6	-0.689392	-0.531006	-0.384827	-0.237427	-102.234	41.8091	186.157	0.349426	0.505676	0.671387	0.868225	-100.128	-80.1086	-60.0586	-40.0391	-20.0195	-30.5176	19.989	40.0696	60.0586	80.0781	100.159
167.7	-0.689087	-0.530701	-0.384216	-0.237732	-102.539	41.8091	185.852	0.349426	0.505371	0.671997	0.86792	-100.098	-80.0171	-60.0891	-40.0085	-19.989	30.5176	20.05	40.0696	60.0586	80.0781	100.128
167.8	-0.689087	-0.530701	-0.383606	-0.238037	-102.539	41.8091	185.852	0.349426	0.504761	0.672302	0.868225	-100.159	-80.0781	-60.0891	-40.0391	-19.989	0	20.1111	40.0696	60.0586	80.0781	100.098
167.9	-0.688782	-0.530701	-0.383301	-0.238342	-102.844	41.8091	185.852	0.349121	0.504456	0.672607	0.869141	-100.128	-80.0171	-60.0586	-40.0085	-19.9585	61.0352	19.989	40.0085	60.0281	80.0781	100.159
168	-0.689087	-0.531006	-0.383301	-0.238647	-102.844	42.1143	186.157	0.348816	0.50415	0.672302	0.869446	-100.128	-80.0476	-60.1196	-40.0391	-19.9585	0	20.0195	40.0696	60.0891	80.0781	100.159
168.1	-0.689392	-0.531311	-0.383606	-0.238647	-101.929	42.1143	186.157	0.348816	0.50415	0.671997	0.869446	-100.128	-80.0171	-60.0586	-40.0696	-19.9585	30.5176	20.05	40.0696	60.0586	80.0476	100.128
168.2	-0.689392	-0.531616	-0.383606	-0.238647	-101.013	42.1143	185.852	0.348816	0.504456	0.671082	0.869446	-100.098	-80.0476	-59.9976	-40.0696	-19.9585	0	19.989	40.0391	60.0281	80.0476	100.128
168.3	-0.690002	-0.531616	-0.383911	-0.238037	-100.403	41.8091	185.547	0.349426	0.504761	0.670471	0.869751	-100.067	-80.0476	-60.0586	-40.0085	-19.9585	30.5176	20.0195	40.0391	60.0891	80.0171	100.037
168.4	-0.690308	-0.531616	-0.384216	-0.237732	-100.098	41.5039	185.242	0.350037	0.505371	0.670166	0.870361	-100.128	-80.0781	-60.0586	-40.0696	-19.9585	30.5176	20.0195	40.0696	60.0586	80.0781	100.128
168.5	-0.690613	-0.531616	-0.384216	-0.237427	-100.098	41.1987	185.242	0.350952	0.505676	0.670166	0.871582	-100.128	-80.0476	-60.0891	-40.0391	-19.9585	0	20.0806	40.0696	60.0281	80.1086	100.189
168.6	-0.690613	-0.531616	-0.384521	-0.236816	-100.403	41.5039	184.937	0.351257	0.505676	0.670471	0.872498	-100.159	-80.0476	-60.0891	-40.0085	-19.8975	61.0352	20.0195	40.0085	60.0586	80.0476	100.098
168.7	-0.690613	-0.531921	-0.384521	-0.236511	-100.403	41.8091	185.242	0.351562	0.505371	0.670776	0.872803	-100.128	-80.0781	-60.1196	-40.0391	-19.989	30.5176	20.0195	40.0696	60.0281	80.0781	100.098
168.8	-0.690002	-0.531921	-0.384521	-0.236511	-100.403	42.1143	185.547	0.351257	0.505066	0.671692	0.872498	-100.128	-80.0476	-60.0586	-40.0391	-19.9585	61.0352	20.0195	40.1001	60.0586	80.0476	100.159
168.9	-0.689392	-0.532227	-0.383911	-0.237427	-100.403	42.4194	185.852	0.350952	0.505371	0.672302	0.871582	-100.037	-80.0476	-60.0586	-40.0391	-19.989	61.0352	20.0195	39.978	60.0586	80.0781	100.159
169	-0.689392	-0.532227	-0.383301	-0.238037	-100.403	42.4194	185.852	0.350952	0.505981	0.672913	0.870972	-100.098	-80.0476	-60.0586	-40.0085	-19.989	30.5176	19.9585	40.0391	60.0586	80.0171	100.098
169.1	-0.690002	-0.532532	-0.38269	-0.237732	-100.708	42.4194	185.547	0.351562	0.505981	0.673523	0.870972	-100.098	-79.9866	-60.1196	-40.0696	-19.989	61.0352	20.0195	40.0391	60.0586	80.0781	100.159
169.2	-0.691528	-0.532532	-0.382996	-0.237427	-100.708	42.1143	185.242	0.351868	0.505371	0.674133	0.870972	-100.067	-80.0781	-60.0891	-40.0391	-20.0195	0	20.05	40.0391	60.0281	80.1086	100.159
169.3	-0.692749	-0.532532	-0.383606	-0.237122	-101.013	42.1143	185.242	0.352478	0.50415	0.674438	0.870972	-100.128	-80.0476	-60.0891	-40.0391	-20.0195	30.5176	20.0195	40.0391	60.0281	80.0781	100.098
169.4	-0.69397	-0.532227	-0.384521	-0.236511	-100.708	42.4194	185.852	0.352783	0.503235	0.674438	0.870361	-100.098	-80.0781	-60.0586	-40.0391	-19.989	30.5176	20.05	40.0391	60.0281	80.1392	100.128
169.5	-0.694275	-0.531921	-0.385437	-0.236511	-100.403	42.7246	186.462	0.352478	0.50293	0.674133	0.869446	-100.128	-80.0781	-60.0891	-40.0696	-19.989	61.0352	20.05	40.0391	60.0281	80.0781	100.098
169.6	-0.694275	-0.531006	-0.385742	-0.236511	-100.098	42.4194	186.768	0.351868	0.502625	0.674133	0.868225	-100.098	-80.1086	-60.0891	-40.0391	-20.0195	30.5176	20.0195	40.0391	60.0891	80.0476	100.128
169.7	-0.693665	-0.530396	-0.386047	-0.236816	-100.098	42.1143	186.462	0.351562	0.50293	0.674438	0.86792	-100.098	-80.0476	-60.0586	-40.0391	-19.989	30.5176	19.989	40.0696	60.0891	80.0781	100.098
169.8	-0.693359	-0.529785	-0.386047	-0.237427	-100.403	41.8091	186.157	0.351868	0.503235	0.674133	0.868225	-100.128	-80.0476	-60.0586	-40.0391	-19.9585	30.5176	19.989	40.0391	60.0586	80.0476	100.067
169.9	-0.693359	-0.52948	-0.386353	-0.237732	-100.098	42.1143	185.852	0.352173	0.503845	0.673523	0.869446	-100.098	-80.0476	-60.1501	-40.0696	-19.989	0	20.05	40.0391	60.0891	80.0781	100.128
170	-0.693359	-0.52887	-0.386658	-0.238037	-100.098	42.1143	185.547	0.352478	0.50415	0.672607	0.870361	-100.037	-79.9866	-60.0586	-40.0391	-19.9585	30.5176	20.0195	40.0391	60.0281	80.0781	100.128
170.1	-0.693359	-0.528259	-0.386963	-0.238647	-99.7925	41.8091	185.547	0.352783	0.50415	0.671997	0.871582	-100.098	-80.0476	-60.0586	-39.978	-19.9585	-30.5176	20.0806	40.0696	59.9976	80.0781	100.098
170.2	-0.693665	-0.528259	-0.387268	-0.238953	-100.098	41.5039	185.242	0.353394	0.50415	0.671997	0.872803	-100.128	-80.0476	-60.0891	-40.0391	-19.989	0	20.0806	40.0391	60.0281	80.0476	100.098
170.3	-0.693665	-0.52887	-0.386963	-0.239258	-100.098	41.1987	185.242	0.354004	0.50415	0.672302	0.873718	-100.128	-80.0781	-60.0891	-40.0391	-19.989	30.5176	20.05	40.0391	59.967	80.0781	100.128
170.4	-0.693359	-0.529785	-0.386658	-0.238953	-100.403	41.1987	184.937	0.354919	0.504456	0.672607	0.874939	-100.128	-80.0781	-60.0891	-40.0391	-19.9585	0	20.0195	40.0391	60.0586	80.0476	100.098
170.5	-0.692749	-0.530701	-0.386353	-0.238647	-100.708	41.1987	185.242	0.354919	0.505066	0.672913	0.875854	-100.098	-80.0781	-60.0586	-40.0696	-19.989	61.0352	20.05	40.0391	60.0586	80.0476	100.128
170.6	-0.691223	-0.531311	-0.385742	-0.238037	-101.013	41.1987	185.547	0.354614	0.505371	0.673523	0.876465	-100.098	-80.0781	-60.0891	-40.1001	-19.989	0	20.0195	40.1001	60.0586	80.0171	100.159
170.7	-0.690308	-0.532227	-0.385132	-0.238037	-101.013	41.1987	186.157	0.354004	0.505676	0.674133	0.877075	-100.128	-80.0476	-60.0586	-40.0696	-19.989	30.5176	20.0195	40.0391	60.0281	80.0476	100.128
170.8	-0.689392	-0.532837	-0.384827	-0.238037	-101.318	41.1987	186.462	0.353394	0.505676	0.674744	0.877686	-100.128	-80.0476	-60.0586	-40.0696	-19.989	30.5176	19.989	40.0696	60.0586	80.0476	100.159
170.9	-0.688782	-0.532837	-0.384521	-0.238342	-101.318	41.1987	186.157	0.352478	0.505676	0.674438	0.877686	-100.098	-80.0781	-60.1196	-40.0085	-19.989	30.5176	20.0806	40.0696	60.0586	80.0781	100.159
171	-0.688782	-0.532837	-0.384216	-0.238342	-101.624	41.8091	185.852	0.351257	0.505371	0.674133	0.877686	-100.159	-80.0781	-60.0891	-40.0696	-19.928	30.5176	20.05	40.0391	60.0586	80.0781	100.128
171.1	-0.689392	-0.532532	-0.383911	-0.238647	-101.624	42.1143	185.852	0.350342	0.505371	0.673218	0.87738	-100.128	-80.1086	-60.0891	-40.0391	-19.989	0	20.0195	40.0696	60.0586	80.0476	100.098
171.2	-0.690002	-0.532532	-0.383911	-0.238647	-101.318	42.4194	185.852	0.349121	0.505371	0.672607	0.87738	-100.128	-80.0781	-60.0891	-40.0696	-20.05	30.5176	19.989	40.0696	60.0281	80.0781	100.128
171.3	-0.690918	-0.532532	-0.383606	-0.238647	-101.013	42.4194	186.157	0.348206	0.505066	0.671997	0.87677	-100.159	-80.0476	-60.0586	-40.0696	-19.989	61.0352	19.989	40.0391	60.0281	80.1086	100.159
171.4	-0.691833	-0.532837	-0.383301	-0.238342	-100.403	42.4194	185.852	0.3479	0.504456	0.671387	0.875854	-100.159	-80.0476	-60.0586	-39.9475	-19.989	0	20.0195	40.0696	59.9976	80.1086	100.159
171.5	-0.692444	-0.533142	-0.383301	-0.237732	-100.098	42.4194	185.547	0.347595	0.504761	0.671387	0.874939	-100.098	-79.9866	-60.0891	-40.0391	-20.0195	0	19.989	39.978	60.0586	80.0781	100.159
171.6	-0.693054	-0.533142	-0.383606	-0.236816	-100.098	42.4194	185.547	0.3479	0.505371	0.671387	0.874634	-100.128	-80.0476	-60.0586	-39.978	-20.0195	-61.0352	19.9585	40.1001	60.0586	80.0781	100.159
171.7	-0.693665	-0.533447	-0.383606	-0.236206	-100.403	43.0298	185.852	0.348511	0.506287	0.671692	0.874023	-100.128	-80.0476	-60.0891	-40.0696	-20.0195	0	19.989	40.0391	59.9976	80.1086	100.159
171.8	-0.69397	-0.533447	-0.383606	-0.235901	-100.098	43.6401	186.157	0.348511	0.506897	0.671692	0.873718	-100.067	-80.0476	-60.0891	-40.0085	-19.989	0	20.0806	40.0696	60.0281	80.0781	100.128
171.9	-0.693665	-0.532837	-0.383606	-0.235901	-99.7925	43.9453	186.462	0.348511	0.506897	0.671692	0.874023	-100.128	-80.0476	-60.0891	-40.0085	-19.8975	30.5176	20.0195	40.1001	60.0891	80.1086	100.128
172	-0.693054	-0.532532	-0.383606	-0.236511	-100.098	44.2505	186.462	0.348206	0.506897	0.671387	0.874329	-100.159	-80.0781	-60.0281	-40.0391	-19.9585	91.5527	19.989	40.0391	60.0586	80.0781	100.128
172.1	-0.693054	-0.532227	-0.383911	-0.236816	-100.098	43.9453	186.768	0.3479	0.506592	0.671692	0.874939	-100.128	-80.0476	-60.0891	-40.0391	-20.0195	30.5176	19.989	40.0391	60.0891	80.0171	100.098
172.2	-0.693054	-0.531921	-0.383911	-0.237122	-100.403	43.6401	186.768	0.347595	0.506287	0.671692	0.874939	-100.098	-80.0171	-60.0281	-40.0391	-19.989	0	20.0195	40.0391	60.0891	80.0476	100.159
172.3	-0.693665	-0.531616	-0.383911	-0.237122	-100.403	43.335	187.073	0.34729	0.505371	0.671997	0.874634	-100.098	-80.0781	-60.0586	-40.0391	-20.05	0	20.0195	40.0391	60.0891	80.0476	100.189
172.4	-0.69397	-0.531616	-0.383301	-0.237122	-100.403	43.0298	187.073	0.346985	0.504761	0.672607	0.874329	-100.098	-80.0781	-60.0586	-40.0391	-20.0195	0	20.0195	40.0391	60.0586	80.0476	100.098
172.5	-0.69397	-0.531921	-0.382996	-0.236816	-100.708	42.7246	187.073	0.346375	0.504456	0.673218	0.874634	-100.098	-80.0781	-60.0891	-40.0696	-19.989	30.5176	20.0195	40.0696	60.0281	80.1086	100.128
172.6	-0.693665	-0.532532	-0.382385	-0.237122	-101.013	42.4194	187.073	0.346069	0.504761	0.674133	0.874939	-100.098	-80.0476	-60.1196	-40.0391	-19.989	30.5176	19.989	40.0696	60.0586	80.0781	100.098
172.7	-0.693665	-0.533142	-0.38208	-0.237427	-101.013	42.4194	187.378	0.346375	0.505676	0.674438	0.874634	-100.128	-80.0476	-60.0586	-40.0696	-19.989	-30.5176	20.05	40.0391	60.0281	80.1086	100.067
172.8	-0.69397	-0.534058	-0.381775	-0.237732	-100.708	42.7246	187.988	0.346985	0.506592	0.674133	0.873718	-100.128	-80.0781	-60.0586	-40.0085	-19.989	30.5176	20.0806	40.0085	60.0891	80.0476	100.128
172.9	-0.694885	-0.534668	-0.38147	-0.237122	-100.098	43.335	187.988	0.34729	0.506592	0.673523	0.872498	-100.128	-80.0781	-60.0586	-40.0391	-20.0195	30.5176	19.989	40.0391	60.0891	80.0476	100.067
173	-0.695496	-0.534668	-0.380859	-0.237122	-100.098	43.0298	187.683	0.347595	0.506287	0.673523	0.871582	-100.098	-80.0476	-60.1196	-40.0391	-20.05	30.5176	20.0195	40.0696	60.0586	80.0171	100.128
173.1	-0.695496	-0.534973	-0.381165	-0.237427	-100.403	42.7246	187.073	0.348206	0.505981	0.673828	0.870972	-100.098	-80.1086	-60.0891	-40.0391	-20.0806	0	20.0195	40.0391	60.0891	80.0171	100.159
173.2	-0.695801	-0.535889	-0.381775	-0.238037	-100.403	42.1143	186.768	0.349121	0.505676	0.673828	0.870972	-100.067	-80.1086	-60.0586	-40.0391	-20.0195	-61.0352	19.989	40.0696	60.0891	80.1086	100.098
173.3	-0.695496	-0.537109	-0.382385	-0.238037	-100.403	42.1143	186.768	0.349426	0.505371	0.673828	0.870361	-100.128	-80.0476	-60.1196	-40.1001	-20.0195	0	19.989	40.0696	60.0586	80.0781	100.128
173.4	-0.694885	-0.538025	-0.382385	-0.238037	-100.098	42.1143	187.073	0.349731	0.505066	0.673218	0.870056	-100.159	-80.0781	-60.0891	-40.0696	-20.0195	-30.5176	20.0195	40.1001	60.0586	80.0781	100.128
173.5	-0.69397	-0.538635	-0.38208	-0.238647	-100.098	42.1143	187.378	0.349731	0.505066	0.672913	0.869751	-100.128	-80.1086	-60.0586	-39.978	-20.0195	30.5176	19.989	40.0391	60.0586	80.0781	100.098
173.6	-0.693359	-0.538635	-0.38147	-0.238953	-99.7925	41.8091	187.988	0.349426	0.505066	0.672913	0.869141	-100.189	-80.1086	-60.0891	-40.0696	-20.0195	30.5176	20.0195	40.0391	60.0586	80.1086	100.098
173.7	-0.692749	-0.53833	-0.380554	-0.239258	-100.098	41.8091	187.988	0.349121	0.504761	0.673523	0.86792	-100.128	-80.0781	-60.0586	-40.0391	-19.9585	0	20.0195	39.978	60.0586	80.0476	100.098
173.8	-0.692749	-0.538025	-0.379944	-0.238953	-99.7925	42.1143	187.988	0.348816	0.504456	0.674133	0.866699	-100.098	-80.1392	-60.0586	-40.0696	-20.0806	-30.5176	19.989	40.0391	60.0586	80.0781	100.159
173.9	-0.692749	-0.53772	-0.379333	-0.238953	-99.7925	42.1143	187.988	0.348511	0.50415	0.674438	0.865479	-100.098	-80.1086	-60.0586	-40.0696	-19.989	-30.5176	20.0195	40.0391	60.0891	80.0476	100.159
174	-0.692749	-0.537109	-0.379028	-0.238953	-99.7925	42.1143	188.293	0.348511	0.503845	0.674744	0.864868	-100.037	-80.0171	-60.0891	-40.0391	-20.0195	0	20.0195	40.0391	60.0586	80.0781	100.098
174.1	-0.692444	-0.535889	-0.378723	-0.238953	-99.7925	42.4194	188.599	0.348511	0.503235	0.674438	0.864868	-100.128	-80.0781	-60.0891	-40.0696	-20.0195	-30.5176	20.0195	40.0696	60.1501	80.0476	100.098
174.2	-0.692749	-0.534668	-0.378723	-0.238647	-100.403	42.1143	188.599	0.348816	0.50293	0.674438	0.865173	-100.067	-80.1086	-60.0891	-40.0696	-20.0195	0	19.989	40.0696	60.0891	80.1086	100.189
174.3	-0.693054	-0.534058	-0.379028	-0.238647	-101.013	42.1143	188.293	0.349121	0.502625	0.674133	0.865173	-100.159	-80.0781	-60.0891	-39.978	-20.05	61.0352	20.0195	40.0391	60.0891	80.0781	100.098
174.4	-0.693665	-0.533447	-0.379639	-0.238953	-101.318	41.8091	187.988	0.349121	0.50293	0.673523	0.864563	-100.159	-80.1392	-60.0586	-40.0696	-20.0195	30.5176	19.989	40.0696	60.0586	80.0781	100.128
174.5	-0.69397	-0.533447	-0.380249	-0.239258	-101.318	41.8091	187.988	0.349426	0.503235	0.672913	0.862732	-100.098	-80.1392	-60.0281	-40.0391	-20.0195	30.5176	20.0806	40.0085	60.0891	80.0476	100.098
174.6	-0.693665	-0.533447	-0.380554	-0.239258	-101.013	42.1143	187.988	0.349426	0.50354	0.672607	0.861206	-100.159	-80.0781	-60.0891	-40.1001	-20.0195	0	19.989	39.978	60.0891	80.0476	100.128
174.7	-0.693359	-0.533447	-0.380554	-0.239258	-101.013	42.4194	188.599	0.349731	0.50415	0.672302	0.859985	-100.128	-80.0171	-60.0891	-40.0696	-20.0195	30.5176	19.9585	40.0391	60.0281	80.0476	100.159
174.8	-0.692749	-0.533447	-0.380859	-0.238953	-101.013	43.0298	188.904	0.349731	0.50415	0.672302	0.859985	-100.128	-80.0476	-60.0891	-40.0696	-20.05	-61.0352	19.9585	40.0696	60.0891	80.0476	100.128
174.9	-0.692749	-0.533752	-0.381165	-0.238037	-101.318	43.0298	189.209	0.350037	0.503845	0.672607	0.860901	-100.098	-80.0476	-60.0586	-40.0391	-20.0195	0	19.9585	40.0085	60.0891	80.0476	100.098
175	-0.692444	-0.534363	-0.381775	-0.237427	-101.624	43.0298	189.209	0.350037	0.503235	0.672607	0.862122	-100.128	-80.1086	-60.0891	-40.0391	-20.05	30.5176	19.989	40.0696	60.0891	80.0781	100.098
175.1	-0.692749	-0.534668	-0.38208	-0.236816	-101.929	42.7246	188.904	0.350037	0.502625	0.672302	0.862732	-100.159	-80.1086	-60.0891	-40.0391	-20.05	-30.5176	19.989	39.978	60.0586	80.0476	100.098
175.2	-0.692749	-0.534973	-0.382385	-0.236511	-102.234	42.4194	188.599	0.350037	0.502319	0.672302	0.862732	-100.159	-80.0476	-60.0891	-39.978	-20.05	0	20.0195	40.0391	60.0891	80.0476	100.098
175.3	-0.693054	-0.535278	-0.38208	-0.236511	-102.234	42.1143	188.599	0.349731	0.502319	0.672913	0.862427	-100.098	-80.1086	-60.0281	-40.0696	-20.0195	-30.5176	19.989	40.0391	60.0891	80.0171	100.098
175.4	-0.693054	-0.535583	-0.381775	-0.236511	-102.234	42.1143	188.599	0.350037	0.502014	0.673828	0.862427	-100.128	-80.0781	-60.0891	-40.0391	-20.05	0	20.0195	40.0391	60.0891	80.0476	100.128
175.5	-0.692749	-0.535583	-0.38147	-0.236816	-101.624	42.1143	188.599	0.350037	0.502014	0.675049	0.862427	-100.067	-80.0781	-60.0586	-40.0696	-20.0195	0	19.989	40.0391	60.0891	80.0476	100.159
175.6	-0.691833	-0.534668	-0.381165	-0.237122	-101.013	42.7246	188.904	0.350037	0.502319	0.675659	0.862732	-100.098	-80.0781	-60.0586	-40.0696	-19.989	-30.5176	19.9585	40.0085	60.0891	80.0781	100.098
175.7	-0.690918	-0.534058	-0.381165	-0.237427	-100.708	43.0298	189.514	0.350037	0.50293	0.675659	0.863037	-100.098	-80.1086	-60.0586	-40.1001	-20.0195	-30.5176	19.928	40.0391	60.0891	80.0781	100.037
175.8	-0.690613	-0.533447	-0.380859	-0.238037	-100.708	43.0298	190.125	0.350342	0.50354	0.675659	0.863342	-100.128	-80.1086	-60.0891	-40.0391	-19.989	-30.5176	19.989	39.978	60.0281	80.0781	100.067
175.9	-0.690308	-0.532837	-0.380554	-0.238342	-101.013	43.0298	190.125	0.350342	0.503845	0.675354	0.863953	-100.098	-80.0476	-60.0891	-40.0696	-19.989	0	20.05	40.0391	60.0891	80.0781	100.128
176	-0.690613	-0.532532	-0.380554	-0.238342	-101.318	42.7246	190.125	0.350342	0.503845	0.675659	0.864563	-100.128	-80.1086	-60.1196	-40.0085	-20.0195	-30.5176	19.989	39.978	60.0281	80.0476	100.067
176.1	-0.691223	-0.531921	-0.380554	-0.238342	-101.624	42.4194	189.819	0.350037	0.50354	0.67627	0.865173	-100.128	-80.0781	-60.0586	-40.0391	-20.0195	30.5176	19.989	39.978	60.0891	80.0171	100.098
176.2	-0.691528	-0.531006	-0.380554	-0.238647	-101.318	42.1143	189.819	0.349426	0.503235	0.67688	0.866089	-100.128	-80.0781	-60.0586	-40.0391	-20.05	30.5176	19.9585	39.978	60.0891	80.0781	100.098
176.3	-0.691528	-0.530396	-0.381165	-0.238953	-100.708	42.1143	189.514	0.348511	0.50293	0.677185	0.866394	-100.128	-80.0781	-60.0586	-40.1001	-20.0195	0	19.989	40.0391	60.0891	80.0781	100.098
176.4	-0.691223	-0.52948	-0.38147	-0.239258	-100.708	42.1143	189.209	0.348206	0.502625	0.67688	0.866089	-100.128	-80.0781	-60.0891	-40.0696	-20.0195	-30.5176	19.928	40.0696	60.2112	80.0476	100.067
176.5	-0.690918	-0.529175	-0.381775	-0.239258	-101.318	42.1143	188.904	0.347595	0.502319	0.67688	0.865479	-100.159	-80.0781	-60.0891	-40.0391	-20.0195	30.5176	19.989	40.0391	60.0891	80.0476	100.098
176.6	-0.690613	-0.52948	-0.38208	-0.239258	-101.624	42.4194	188.599	0.34729	0.502014	0.676575	0.864563	-100.037	-80.0476	-60.0586	-40.0085	-20.0195	0	20.0195	40.0696	60.1196	80.1086	100.159
176.7	-0.690308	-0.529785	-0.382385	-0.239258	-101.624	43.0298	188.293	0.346985	0.502014	0.67627	0.863037	-100.159	-80.1086	-60.0891	-40.0391	-20.05	-61.0352	19.989	40.0391	60.0586	80.1086	100.067
176.8	-0.689392	-0.530701	-0.382385	-0.239868	-101.318	43.6401	187.988	0.34668	0.502014	0.675964	0.861511	-100.098	-80.1086	-60.0586	-40.0391	-19.989	0	19.989	40.0696	60.0891	80.0781	100.067
176.9	-0.688782	-0.531616	-0.38208	-0.240173	-101.013	43.9453	187.988	0.34668	0.502014	0.675354	0.860901	-100.098	-80.1086	-60.1196	-40.0391	-20.0806	30.5176	19.989	40.0391	60.0891	80.0781	100.098
177	-0.687866	-0.532532	-0.381775	-0.240479	-101.013	43.9453	187.988	0.346375	0.502014	0.675049	0.861511	-100.128	-80.1392	-60.0586	-39.978	-20.0195	30.5176	19.989	40.0696	60.0586	80.0476	100.098
177.1	-0.687256	-0.533447	-0.38147	-0.240784	-101.013	43.9453	187.988	0.346375	0.502014	0.674438	0.863037	-100.128	-80.1086	-59.967	-40.1001	-20.0195	0	19.989	40.0085	60.1196	80.0781	100.098
177.2	-0.686951	-0.534668	-0.381165	-0.240784	-101.013	43.6401	187.988	0.346375	0.501709	0.673523	0.864868	-100.098	-80.1392	-60.0281	-40.1001	-20.05	-91.5527	19.9585	39.978	60.0891	80.0476	100.067
177.3	-0.686035	-0.535889	-0.380859	-0.240479	-101.013	43.0298	187.988	0.34668	0.501404	0.672913	0.866394	-100.128	-80.0781	-60.0281	-40.0696	-19.989	0	19.9585	40.0696	60.0891	80.0476	100.098
177.4	-0.68512	-0.537109	-0.380859	-0.240173	-101.013	42.4194	187.683	0.346985	0.501404	0.671997	0.86792	-100.128	-80.0781	-60.0586	-40.0391	-20.05	-30.5176	19.989	39.978	60.0586	80.1392	100.098
177.5	-0.684509	-0.538025	-0.38147	-0.239868	-101.013	42.4194	187.378	0.34729	0.501099	0.671082	0.86853	-100.128	-80.1392	-60.0586	-40.0391	-19.989	0	20.0806	40.0391	60.0891	80.0476	100.098
177.6	-0.683899	-0.538635	-0.38208	-0.239868	-101.318	42.4194	187.073	0.347595	0.500793	0.670471	0.869141	-100.159	-80.0781	-60.0891	-40.0696	-20.0195	-30.5176	19.928	40.0085	60.0586	80.0781	100.098
177.7	-0.683289	-0.53894	-0.38269	-0.240173	-101.318	42.7246	186.462	0.347595	0.500793	0.670166	0.869751	-100.159	-80.0781	-60.0891	-40.0391	-19.989	0	19.989	40.0391	60.0281	80.0171	100.098
177.8	-0.683289	-0.539246	-0.382996	-0.240173	-101.624	43.0298	186.157	0.34729	0.500793	0.670166	0.870361	-100.159	-80.0781	-60.0891	-40.0696	-20.0195	0	19.989	40.0085	60.0891	80.0476	100.098
177.9	-0.683594	-0.539246	-0.382996	-0.240479	-101.929	43.335	185.852	0.346985	0.501099	0.670471	0.871277	-100.159	-80.1086	-60.0281	-40.0696	-20.05	-61.0352	19.8975	40.0085	60.1196	80.0171	100.098
178	-0.639648	-0.499268	-0.349426	-0.214539	-86.3647	43.0298	172.424	0.323181	0.471191	0.633545	0.831604	-0.0305176	0	-0.0305176	-0.0610352	-0.0305176	-30.5176	-0.0610352	-0.0610352	0.0305176	0	0.0305176
178.1	-0.122375	-0.0646973	-0.0109863	0.0222778	46.3867	43.0298	49.4385	0.0991821	0.153809	0.226135	0.348206	0.0305176	0	0	-0.0305176	-0.0305176	0	-0.0305176	-0.0305176	0.0610352	0	0
178.2	0.951843	0.8078	0.650635	0.468445	286.865	42.4194	-176.086	-0.326233	-0.469971	-0.596008	-0.660095	0	-0.0305176	0.0305176	0	-0.0305176	-30.5176	-0.0610352	-0.0305176	0	-0.0305176	0
178.3	2.03461	1.66931	1.29486	0.890198	506.897	42.1143	-386.353	-0.736084	-1.08337	-1.41663	-1.68579	-0.0305176	-0.0305176	-0.0305176	0	-0.0305176	-30.5176	-0.0305176	0.0305176	0.0305176	-0.0305176	-0.0305176
178.4	2.70691	2.19208	1.68182	1.13434	626.831	41.5039	-505.676	-0.982056	-1.45905	-1.92719	-2.33612	-0.0610352	-0.0305176	0	0	-0.0305176	-30.5176	0	-0.0305176	0	-0.0305176	0.0305176
178.5	2.92236	2.34955	1.79535	1.1972	650.024	41.5039	-534.668	-1.05591	-1.57715	-2.09534	-2.55951	-0.0305176	-0.0305176	0	0	-0.0305176	0	0	0.0305176	0.0305176	0	-0.0305176
178.6	2.8421	2.27539	1.73706	1.15021	617.065	41.5039	-509.338	-1.02203	-1.53046	-2.04132	-2.50183	-0.0610352	-0.0305176	0	-0.0305176	0	30.5176	0	-0.0305176	0.0305176	-0.0305176	0
178.7	2.6416	2.11029	1.61194	1.06384	565.796	41.8091	-464.783	-0.946045	-1.41785	-1.89667	-2.32544	0	0	0.0305176	-0.0305176	-0.0305176	0	0	-0.0915527	0.0610352	-0.0305176	0.0305176
178.8	2.42859	1.93848	1.48254	0.978088	516.968	42.1143	-421.448	-0.866699	-1.29883	-1.74164	-2.13348	0	-0.0305176	0.0305176	-0.0305176	0.0305176	-30.5176	0	-0.0610352	0.0305176	-0.0305176	0
178.9	2.24487	1.79108	1.37115	0.906372	477.295	42.4194	-385.437	-0.798035	-1.19629	-1.60706	-1.96564	0	-0.0305176	0	-0.0305176	-0.0305176	-30.5176	-0.0915527	-0.0305176	0.0305176	-0.0305176	0
179	2.09442	1.67023	1.27991	0.848389	445.557	42.4194	-356.14	-0.741272	-1.11176	-1.49506	-1.82739	-0.0610352	-0.0305176	0	0.0305176	0	-61.0352	-0.0305176	-0.0305176	0	-0.0305176	0
179.1	1.96777	1.56799	1.203	0.799866	419.617	42.7246	-331.421	-0.692749	-1.04095	-1.39954	-1.71082	-0.0305176	0.0305176	0	0	0	-61.0352	0	0	0.0305176	-0.0305176	-0.0610352
179.2	1.85638	1.47858	1.13556	0.756531	397.034	42.7246	-309.753	-0.649719	-0.978088	-1.315	-1.60889	0	0.0305176	0	-0.0305176	0.0305176	0	-0.0305176	0.0305176	0	-0.0305176	0.0305176
179.3	1.75476	1.3974	1.07422	0.716553	376.892	42.7246	-289.612	-0.610352	-0.921021	-1.23749	-1.51611	0	-0.0610352	0.0305176	-0.0305176	0	30.5176	-0.0305176	0	0	0	-0.0610352
179.4	1.66077	1.32172	1.01715	0.679016	358.582	42.7246	-271.301	-0.57373	-0.868225	-1.16577	-1.43066	0	-0.0305176	-0.0305176	-0.0305176	0	-30.5176	-0.0305176	-0.0305176	0	0	0
179.5	1.57257	1.25092	0.963745	0.644226	341.492	42.7246	-254.211	-0.539856	-0.818787	-1.09863	-1.3504	0	-0.0305176	0	-0.0305176	-0.0305176	0	-0.0305176	-0.0305176	0.0610352	0	0
179.6	1.48987	1.18469	0.913391	0.611877	325.012	43.0298	-238.037	-0.508423	-0.7724	-1.03577	-1.27411	0	0.0305176	0	0	-0.0305176	-30.5176	-0.0305176	-0.0610352	0.0915527	-0.0610352	-0.0305176
179.7	1.41144	1.12305	0.866699	0.58136	309.753	43.0298	-222.778	-0.479126	-0.728455	-0.977173	-1.20209	0.0305176	-0.0305176	0	-0.0305176	-0.0610352	-30.5176	0	0.0305176	0	0	-0.0305176
179.8	1.3382	1.06476	0.822754	0.552979	295.41	43.0298	-208.435	-0.45166	-0.687561	-0.922546	-1.13495	0	0.0305176	-0.0305176	0	0.0305176	-61.0352	-0.0610352	0	0.0610352	0.0305176	0.0305176
179.9	1.27014	1.01013	0.78186	0.526123	282.288	42.7246	-195.312	-0.42572	-0.649109	-0.871887	-1.07239	-0.0610352	0	-0.0305176	0.0305176	-0.0305176	-30.5176	0.0305176	0	0.0305176	0	-0.0610352
180	1.20605	0.959167	0.743713	0.500793	269.775	42.4194	-183.105	-0.401001	-0.612793	-0.82428	-1.01349	0	-0.0610352	0	-0.0305176	0	0	-0.0305176	-0.0305176	0	-0.0305176	-0.0305176
180.1	1.14594	0.911865	0.707092	0.476685	258.179	42.1143	-171.814	-0.377502	-0.578308	-0.778809	-0.957947	0	-0.0305176	0.0305176	-0.0610352	0.0305176	0	0	0	0.0305176	0	-0.0305176
180.2	1.08856	0.867004	0.672302	0.454407	246.887	41.8091	-161.133	-0.355225	-0.545654	-0.736084	-0.905151	0	-0.0305176	-0.0305176	0	0	0	0.0305176	0.0305176	0.0305176	-0.0305176	0
180.3	1.03424	0.825195	0.639648	0.433655	236.511	42.1143	-150.452	-0.333862	-0.515442	-0.695801	-0.855103	0	-0.0305176	0.0610352	0	0.0305176	-30.5176	0.0305176	0.0610352	0	-0.0305176	-0.0305176
180.4	0.983276	0.785217	0.608826	0.414429	226.135	41.8091	-140.686	-0.313721	-0.487671	-0.657654	-0.8078	0	0	0	-0.0305176	0	30.5176	0.0305176	-0.0305176	0.0305176	0	0.0305176
180.5	0.935974	0.747681	0.579834	0.396118	216.37	41.8091	-131.836	-0.2948	-0.461121	-0.621643	-0.763245	-0.0610352	0	0	-0.0305176	0	-30.5176	0.0305176	0	0	0.0305176	0.0305176
180.6	0.890808	0.71167	0.552673	0.378723	206.604	41.8091	-123.596	-0.276794	-0.435791	-0.587769	-0.721741	0	-0.0610352	0.0305176	0	-0.0305176	-30.5176	0	0.0305176	0.0305176	0.0305176	0.0305176
180.7	0.847778	0.678101	0.527039	0.362244	197.754	42.4194	-115.662	-0.26001	-0.411987	-0.55603	-0.682983	-0.0305176	-0.0305176	0.0305176	0.0305176	-0.0305176	-61.0352	0	0.0305176	0.0610352	0	0
180.8	0.806885	0.646973	0.503235	0.34668	189.819	43.0298	-108.337	-0.243835	-0.389404	-0.526123	-0.646973	0	0	0	0	0	30.5176	0.0305176	0.0305176	0	-0.0305176	0
180.9	0.768738	0.617981	0.480957	0.331726	182.495	43.335	-100.708	-0.228882	-0.368347	-0.498047	-0.613098	0.0305176	-0.0305176	0.0305176	0	0	30.5176	0.0305176	0.0610352	0	0.0305176	0
181	0.733337	0.591431	0.459595	0.317688	176.086	43.9453	-93.689	-0.214844	-0.348511	-0.471497	-0.581665	0	0	0	-0.0305176	0.0305176	-30.5176	0	-0.0305176	0	-0.0305176	-0.0305176
181.1	0.700684	0.566711	0.438843	0.304565	169.983	43.9453	-86.3647	-0.202026	-0.329895	-0.447083	-0.552063	-0.0305176	0	-0.0305176	-0.0305176	0	0	0	0.0305176	0.0305176	0	0.0305176
181.2	0.670166	0.542908	0.419312	0.292053	164.795	43.9453	-79.3457	-0.19043	-0.312805	-0.424194	-0.523376	0	0.0305176	0.0305176	0.0305176	-0.0610352	-30.5176	0	-0.0305176	-0.0305176	0	0
181.3	0.640869	0.520325	0.401306	0.280457	159.607	43.0298	-73.5474	-0.179749	-0.296326	-0.402222	-0.496216	-0.0305176	0.0610352	-0.0305176	-0.0610352	-0.0305176	-30.5176	-0.0610352	0.0305176	0	0.0305176	-0.0305176
181.4	0.613098	0.498352	0.384216	0.26886	153.809	42.4194	-68.0542	-0.168762	-0.279846	-0.380554	-0.470581	-0.0305176	0	0	-0.0305176	-0.0305176	30.5176	0.0305176	0.0305176	0.0305176	0.0305176	0.0305176
181.5	0.586243	0.477295	0.368347	0.258179	148.315	42.4194	-62.8662	-0.158691	-0.264282	-0.360718	-0.446472	0	0	0	0.0610352	-0.0305176	0	0.0610352	-0.0305176	0	0.0305176	0.0305176
181.6	0.561829	0.457458	0.354309	0.249023	143.433	42.4194	-57.6782	-0.148621	-0.249939	-0.342102	-0.423889	0.0305176	-0.0305176	0	0	-0.0305176	0	0.0305176	0	0	-0.0305176	0
181.7	0.53894	0.439453	0.341187	0.240479	138.855	42.7246	-53.1006	-0.139771	-0.236816	-0.324707	-0.402222	0	-0.0305176	0.0305176	0.0305176	0.0610352	-61.0352	0.0305176	-0.0305176	0	0.0305176	0
181.8	0.517578	0.422974	0.329285	0.232544	134.583	43.0298	-48.5229	-0.131531	-0.224304	-0.307922	-0.381775	0	0	-0.0305176	0	-0.0305176	0	0.0305176	-0.0305176	0	-0.0305176	-0.0305176
181.9	0.497131	0.40741	0.317993	0.224609	130.615	43.0298	-44.8608	-0.123901	-0.212402	-0.292358	-0.362854	-0.0305176	0.0305176	0.0305176	-0.0305176	0	61.0352	0.0305176	0	-0.0305176	-0.0305176	0
182	0.477295	0.392456	0.306702	0.21698	126.648	43.0298	-41.8091	-0.116577	-0.201111	-0.277405	-0.344849	0.0305176	0.0915527	0.0305176	0	0	30.5176	-0.0305176	-0.0305176	0.0305176	-0.0305176	0
182.1	0.458679	0.378113	0.295715	0.209961	122.681	42.7246	-38.7573	-0.109253	-0.190125	-0.263367	-0.327759	-0.0305176	0.0305176	0	-0.0305176	0	30.5176	0	0	0.0915527	-0.0305176	-0.0610352
182.2	0.441284	0.364075	0.285034	0.203247	118.713	42.7246	-35.4004	-0.102539	-0.179443	-0.250244	-0.311279	0	0	0.0305176	0	-0.0305176	0	0	-0.0305176	0.0305176	0	0.0305176
182.3	0.42511	0.350647	0.274963	0.196533	115.356	42.7246	-32.0435	-0.0967407	-0.169373	-0.237732	-0.295715	0.0610352	0.0305176	0	0	-0.0305176	-30.5176	0	0	0.0305176	0.0305176	0.0610352
182.4	0.410156	0.33783	0.265503	0.190125	112.305	43.0298	-28.3813	-0.0912476	-0.160522	-0.226135	-0.281067	0	0	0	0	0	0	0.0305176	0	-0.0305176	0.0305176	0
182.5	0.396423	0.325928	0.256348	0.183716	109.253	43.335	-24.7192	-0.0857544	-0.151978	-0.214844	-0.267334	0	0	-0.0305176	0.0305176	0	30.5176	0.0305176	0	0	0	0
182.6	0.383301	0.315552	0.247803	0.178223	106.506	43.335	-21.3623	-0.0805664	-0.143738	-0.204468	-0.254822	0	0	-0.0610352	0	0.0305176	30.5176	-0.0305176	0	-0.0610352	-0.0305176	0
182.7	0.371094	0.305481	0.239868	0.173035	103.76	43.335	-18.3105	-0.0753784	-0.136108	-0.194702	-0.24231	0.0305176	0.0610352	0	0	0	0	-0.0305176	0.0305176	0.0305176	0	0.0305176
182.8	0.359192	0.296631	0.232544	0.168152	101.318	43.335	-16.1743	-0.0704956	-0.128784	-0.185547	-0.231018	0.0610352	0	0	-0.0610352	-0.0305176	30.5176	0.0305176	-0.0305176	0.0305176	-0.0305176	0
182.9	0.3479	0.287781	0.22583	0.163574	98.5718	43.335	-14.0381	-0.065918	-0.121765	-0.177002	-0.220337	0.0305176	0.0305176	0	0.0305176	-0.0305176	-30.5176	-0.0305176	0	0	0.0305176	-0.0305176
183	0.336609	0.279541	0.219421	0.159302	96.1304	43.0298	-12.207	-0.0616455	-0.115051	-0.169067	-0.210266	0	0	-0.0305176	0.0610352	-0.0305176	0	0.0610352	0.0305176	0	0.0305176	0.0305176
183.1	0.326233	0.271606	0.213623	0.155029	93.9941	43.0298	-10.0708	-0.0576782	-0.109558	-0.161438	-0.200806	0	0.0305176	0	0.0305176	0	0	0	0.0305176	0.0305176	0.0305176	0
183.2	0.316467	0.263672	0.20813	0.151062	92.1631	43.335	-7.93457	-0.0537109	-0.104065	-0.154114	-0.191956	0.0305176	0	-0.0915527	0.0305176	0	-30.5176	0.0305176	0	-0.0305176	0.0305176	-0.0305176
183.3	0.307312	0.256042	0.202637	0.1474	90.9424	43.9453	-6.10352	-0.0500488	-0.0991821	-0.14679	-0.183411	0.0305176	0	0	0.0305176	0.0305176	30.5176	0.0305176	0	0	0.0305176	0
183.4	0.298767	0.249023	0.197754	0.144043	89.4165	44.2505	-4.27246	-0.0466919	-0.0942993	-0.139771	-0.175171	-0.0305176	-0.0610352	0	0	0	30.5176	0.0305176	0	0	0	-0.0610352
183.5	0.290833	0.242004	0.192566	0.141296	87.8906	43.6401	-3.05176	-0.043335	-0.0897217	-0.133362	-0.167542	0	0.0305176	0.0305176	0	0.0610352	30.5176	0	0	0.0305176	0	0
183.6	0.283508	0.235596	0.187683	0.138245	86.3647	43.0298	-1.52588	-0.0402832	-0.0854492	-0.126953	-0.160522	0	0.0305176	0	0.0305176	-0.0610352	-30.5176	0	0	0	0	0
183.7	0.275574	0.229187	0.183411	0.135498	84.5337	42.4194	-0.305176	-0.0375366	-0.0808716	-0.121155	-0.153809	0.0305176	0	0.0305176	0.0305176	0.0305176	30.5176	-0.0305176	-0.0305176	0	0.0305176	0.0305176
183.8	0.26825	0.223694	0.179443	0.132446	83.0078	42.1143	0.915527	-0.03479	-0.0765991	-0.115662	-0.147095	0	0.0305176	0	0.0305176	0	61.0352	0	0	-0.0305176	0.0610352	0.0305176
183.9	0.26123	0.218201	0.176086	0.130005	81.7871	42.1143	2.44141	-0.0320435	-0.0726318	-0.110474	-0.140686	0.0305176	0	0	0	0.0305176	30.5176	0	0.0610352	0	0.0305176	0.0305176
184	0.254822	0.213013	0.172729	0.127258	80.5664	41.5039	3.66211	-0.0296021	-0.0686646	-0.105286	-0.134888	0.0305176	0	0.0305176	0	0	0	0.0610352	0	-0.0305176	0.0305176	0.0305176
184.1	0.249023	0.208435	0.169678	0.124817	79.3457	41.8091	5.18799	-0.0274658	-0.0650024	-0.100708	-0.129395	0.0305176	0	0	0.0610352	0	61.0352	0.0305176	0.0305176	0	0.0305176	-0.0305176
184.2	0.243835	0.204163	0.166321	0.12207	77.8198	41.8091	6.40869	-0.0253296	-0.0616455	-0.0961304	-0.124207	0.0610352	0.0305176	0	0	0	30.5176	0.0305176	0.0305176	-0.0305176	0	0.0610352
184.3	0.238647	0.2005	0.163269	0.119629	76.5991	41.8091	7.62939	-0.0231934	-0.0582886	-0.0918579	-0.119019	0	-0.0305176	0.0305176	0.0610352	0.0305176	30.5176	0.0305176	0.0305176	-0.0305176	0.0305176	0
184.4	0.23407	0.196533	0.159912	0.117493	75.3784	41.8091	8.23975	-0.0210571	-0.055542	-0.0881958	-0.114441	0	0.0305176	0	0	0.0305176	30.5176	0.0305176	0	0	0.0610352	0.0610352
184.5	0.229492	0.192566	0.156555	0.115356	74.4629	42.1143	8.8501	-0.0192261	-0.0531006	-0.0845337	-0.110168	0.0915527	0.0915527	0	0	-0.0305176	61.0352	0	0	0.0305176	0.0305176	0.0305176
184.6	0.22522	0.188293	0.153198	0.113525	73.2422	42.1143	9.76562	-0.0167847	-0.0506592	-0.0808716	-0.105591	0.0305176	0.0305176	0	0	0	0	0	0.0305176	-0.0610352	0.0305176	0.0305176
184.7	0.220642	0.184326	0.150146	0.112	72.3267	41.8091	10.6812	-0.0146484	-0.0479126	-0.0772095	-0.101013	0.0305176	0.0305176	0	0.0610352	-0.0305176	0	0.0305176	0	0	0.0305176	0.0610352
184.8	0.215759	0.180359	0.1474	0.110474	71.7163	41.8091	11.5967	-0.0128174	-0.045166	-0.0741577	-0.0970459	0	0	0	0.0610352	0	30.5176	0.0305176	0.0305176	-0.0610352	0.0305176	0
184.9	0.211487	0.176697	0.144958	0.109558	70.8008	41.8091	12.8174	-0.0109863	-0.0424194	-0.0714111	-0.0933838	0.0305176	0.0305176	0.0305176	0.0305176	0.0305176	0	0.0305176	0.0305176	-0.0305176	0	0
185	0.20752	0.173645	0.142517	0.108337	69.8853	42.1143	13.7329	-0.00976562	-0.0402832	-0.0689697	-0.0900269	0.0610352	0	0	0	0.0305176	61.0352	0.0610352	-0.0305176	-0.0610352	0.0305176	0.0305176
185.1	0.204468	0.170593	0.140076	0.106812	69.2749	42.4194	14.6484	-0.0088501	-0.038147	-0.0662231	-0.0869751	0	0	0.0305176	0	0.0305176	61.0352	0	-0.0305176	-0.0305176	0.0305176	0
185.2	0.201721	0.168152	0.137634	0.105286	68.3594	43.0298	15.2588	-0.00793457	-0.0363159	-0.0634766	-0.0836182	0	-0.0305176	0.0305176	0	0	0	0.0305176	0.0610352	0.0305176	0.0305176	0.0610352
185.3	0.198975	0.16571	0.135193	0.103149	67.749	43.335	16.1743	-0.00701904	-0.0341797	-0.06073	-0.0802612	0.0305176	0.0305176	0.0305176	0	-0.0305176	30.5176	0	0	0	0.0610352	0.0610352
185.4	0.195923	0.163574	0.133667	0.101318	67.1387	43.335	16.7847	-0.00579834	-0.0323486	-0.0579834	-0.0769043	0	0	0.0305176	-0.0305176	0	-61.0352	-0.0305176	0.0610352	0	0.0305176	0.0610352
185.5	0.193176	0.161438	0.132141	0.0991821	66.8335	43.0298	17.395	-0.00457764	-0.0305176	-0.0552368	-0.0735474	0.0305176	0.0305176	0.0305176	0.0610352	0	30.5176	0.0305176	0.0305176	0.0610352	0.0305176	0.0610352
185.6	0.19043	0.159607	0.13092	0.0976562	66.5283	43.0298	18.0054	-0.00335693	-0.0286865	-0.0527954	-0.0704956	0	0.0610352	0	0.0915527	0.0305176	30.5176	0	0	-0.0305176	0.0305176	0.0610352
185.7	0.187683	0.157776	0.129089	0.0964355	66.5283	43.335	18.6157	-0.00244141	-0.0274658	-0.0506592	-0.0680542	0.0305176	0	-0.0610352	0	0.0305176	0	0.0305176	0.0305176	-0.0305176	0	0
185.8	0.184937	0.155945	0.127563	0.0958252	66.2231	43.6401	18.9209	-0.00152588	-0.0262451	-0.0485229	-0.065918	0.0305176	0.0305176	-0.0305176	0	0	30.5176	0	0.0305176	-0.0610352	0	0.0610352
185.9	0.18219	0.154114	0.125427	0.09552	65.6128	43.6401	19.2261	-0.000610352	-0.0250244	-0.0466919	-0.0634766	0	0	0	0	0.0610352	30.5176	0.0305176	0	0	0.0305176	0
186	0.179749	0.151978	0.123596	0.0949097	64.6973	43.335	19.5312	0	-0.0238037	-0.0448608	-0.0613403	-0.0305176	0	0	-0.0305176	0.0610352	30.5176	0	0.0305176	0	-0.0305176	0.0305176
186.1	0.177307	0.149841	0.12207	0.0939941	64.0869	42.7246	19.8364	0.00152588	-0.0222778	-0.0430298	-0.0592041	0.0305176	0	0.0305176	0	0	0	0	-0.0305176	0	0	0.0610352
186.2	0.175171	0.147705	0.120544	0.0930786	63.7817	42.7246	19.8364	0.00274658	-0.0204468	-0.0411987	-0.0567627	0.0915527	0.0610352	0	0.0610352	0.0305176	0	-0.0305176	0.0305176	-0.0610352	0.0610352	-0.0305176
186.3	0.17334	0.145874	0.119019	0.0924683	63.1714	42.4194	20.1416	0.00366211	-0.0189209	-0.0390625	-0.0543213	0.0305176	0	-0.0305176	0.0305176	0	-61.0352	0.0610352	0.0610352	-0.0305176	0.0305176	-0.0305176
186.4	0.171204	0.143738	0.117493	0.0915527	62.2559	42.4194	20.752	0.00427246	-0.0177002	-0.0369263	-0.0521851	0.0305176	0.0305176	0.0305176	0.0305176	0.0305176	30.5176	0.0305176	0.0610352	0.0610352	0.0610352	0
186.5	0.169067	0.141602	0.116272	0.090332	61.3403	42.1143	21.3623	0.00488281	-0.0161743	-0.0350952	-0.050354	0.0305176	0	0.0305176	0.0305176	0.0915527	30.5176	-0.0305176	0.12207	-0.0305176	0.0305176	0
186.6	0.166931	0.139465	0.115051	0.0891113	61.0352	42.4194	21.6675	0.00579834	-0.0146484	-0.0335693	-0.0485229	0.0610352	0.0610352	0.0305176	0.0305176	0.0610352	30.5176	-0.0305176	0.0305176	0	0	0
186.7	0.1651	0.137939	0.114441	0.088501	60.73	42.7246	21.6675	0.00701904	-0.0134277	-0.0320435	-0.0469971	-0.0305176	0	0	0.0305176	0	91.5527	0	0.0305176	-0.0305176	0	0.0305176
186.8	0.163269	0.136719	0.113525	0.0878906	60.73	42.7246	21.6675	0.00762939	-0.0125122	-0.0311279	-0.0454712	0.0305176	0.0305176	-0.0305176	0	0	30.5176	0	0.0305176	-0.0305176	0	0.0305176
186.9	0.161743	0.135803	0.112305	0.0869751	60.73	42.7246	22.2778	0.00823975	-0.012207	-0.0299072	-0.0436401	0.0610352	-0.0305176	-0.0305176	0	0	61.0352	0.0305176	0.0305176	0.0610352	0	0.0610352
187	0.160217	0.134583	0.111084	0.0860596	60.73	42.7246	23.1934	0.00915527	-0.0115967	-0.0289917	-0.0424194	0	0.0610352	0	0	0	30.5176	0.0305176	0.0305176	-0.0305176	0.0305176	0.0305176
187.1	0.158691	0.133057	0.109863	0.085144	60.4248	42.7246	23.8037	0.00976562	-0.0106812	-0.0280762	-0.0408936	0.0305176	0	0.0305176	0.0305176	0.0305176	30.5176	0.0305176	0.0305176	0	0.0305176	0.0610352
187.2	0.15686	0.131531	0.108643	0.0848389	60.1196	43.0298	24.1089	0.0106812	-0.00946045	-0.0268555	-0.0396729	0.0305176	0	-0.0305176	0.0305176	0.0610352	30.5176	0.0305176	0	0	0.0305176	0.0305176
187.3	0.155029	0.130005	0.107422	0.0845337	59.5093	43.0298	24.1089	0.0112915	-0.00823975	-0.0256348	-0.0384521	0.0610352	-0.0305176	0.0305176	0.0610352	0.0305176	-30.5176	0.0305176	0.0305176	0	0.0610352	0.0305176
187.4	0.153198	0.129089	0.106812	0.0845337	59.2041	43.0298	24.1089	0.0115967	-0.00671387	-0.0241089	-0.0375366	0.0305176	-0.0305176	0	0.0610352	0	0	0.0915527	0	-0.0610352	0.0305176	0.0305176
187.5	0.151672	0.127869	0.106506	0.0839233	58.5938	42.7246	24.1089	0.0119019	-0.00549316	-0.0228882	-0.0366211	0.0305176	0.0610352	0.0305176	0.0610352	0	0	0	0.0305176	0	0.0610352	0
187.6	0.150452	0.126648	0.105591	0.0830078	58.2886	43.0298	24.4141	0.012207	-0.00457764	-0.0216675	-0.0357056	0	0	-0.0305176	0	0	30.5176	0	0.0305176	0	0.0305176	0.0305176
187.7	0.149231	0.125427	0.10498	0.0820923	57.6782	43.335	25.0244	0.0125122	-0.00396729	-0.0204468	-0.03479	0	0.0610352	0.0610352	0	-0.0305176	61.0352	0.0305176	0	0.0305176	0.0305176	0.0305176
187.8	0.147705	0.124512	0.10376	0.0814819	57.0679	43.335	25.0244	0.0131226	-0.00335693	-0.0195312	-0.0338745	0.0305176	0.0305176	0.0305176	0	0	30.5176	0	0.0305176	0	0.0305176	0.0610352
187.9	0.146179	0.123291	0.102844	0.0805664	56.4575	43.6401	25.6348	0.0137329	-0.00305176	-0.0186157	-0.0326538	0.0610352	0.0610352	0.0610352	0.0610352	0	0	0	0.0305176	-0.0305176	0.0305176	0.0305176
188	0.144653	0.12207	0.101624	0.0796509	56.1523	43.6401	25.9399	0.0140381	-0.00305176	-0.0183105	-0.0314331	0.0610352	0.0305176	-0.0305176	0.0305176	-0.0305176	0	0.0305176	0.0305176	-0.0305176	0.0610352	0
188.1	0.143127	0.12085	0.101013	0.0787354	56.1523	43.6401	25.9399	0.0146484	-0.00274658	-0.0177002	-0.0299072	0.0305176	0.0305176	0.0305176	0.0305176	0	30.5176	0.0305176	-0.0305176	-0.0610352	0	0
188.2	0.141602	0.119934	0.100403	0.078125	56.1523	43.6401	26.2451	0.0146484	-0.00213623	-0.0164795	-0.0283813	0.0305176	0	0	0	0.0305176	30.5176	0.0610352	0	-0.0305176	0.0305176	0.0610352
188.3	0.140381	0.119019	0.100098	0.0778198	55.8472	43.6401	26.2451	0.0149536	-0.0012207	-0.0152588	-0.0271606	0.0305176	0.0305176	0.0305176	0.0305176	0.0305176	61.0352	0	0	0	0.0305176	0
188.4	0.13916	0.118103	0.0994873	0.0775146	55.542	43.6401	26.5503	0.0149536	-0.000305176	-0.0140381	-0.0262451	0	0	0.0915527	0	-0.0610352	30.5176	0.0610352	0	0	0.0305176	0
188.5	0.137939	0.117493	0.0991821	0.0772095	55.542	43.6401	26.5503	0.0152588	0	-0.0134277	-0.0256348	0	-0.0610352	0.0305176	-0.0305176	0	30.5176	0.0610352	0	0.0305176	0	0.0305176
188.6	0.137634	0.117187	0.098877	0.0772095	54.9316	43.6401	26.5503	0.015564	0.000305176	-0.0125122	-0.0247192	0.0305176	0	0.0305176	0.0610352	0.0610352	30.5176	-0.0305176	0.0305176	-0.0305176	0	0
188.7	0.137024	0.116272	0.0982666	0.0769043	54.6265	43.335	26.2451	0.0161743	0.000915527	-0.0119019	-0.0238037	0.0915527	-0.0305176	0.0305176	0.0610352	-0.0305176	-61.0352	-0.0305176	0	0	0.0610352	0.0305176
188.8	0.135803	0.115356	0.0973511	0.0765991	54.0161	43.0298	26.5503	0.0164795	0.00152588	-0.0109863	-0.0231934	0.0305176	0	-0.0610352	0.0305176	-0.0305176	0	0.0305176	0.0305176	0	0	0.0305176
188.9	0.134583	0.114136	0.0964355	0.0765991	54.0161	43.0298	26.8555	0.0170898	0.00183105	-0.010376	-0.0219727	0.0305176	-0.0305176	0.0305176	0.0305176	0	0	0	0.0305176	-0.0305176	0.0305176	0
189	0.133362	0.112915	0.09552	0.0769043	54.3213	43.335	27.4658	0.017395	0.00213623	-0.00976562	-0.0204468	0.0305176	0.0305176	-0.0610352	0.0305176	0	0	0.0305176	0	-0.0305176	0.0610352	0
189.1	0.132446	0.112	0.0949097	0.0765991	54.6265	43.6401	28.0762	0.017395	0.00244141	-0.00946045	-0.0192261	0.0610352	-0.0305176	-0.0305176	-0.0305176	-0.0305176	30.5176	0.0610352	0	-0.0305176	0.0305176	0
189.2	0.131531	0.111084	0.0942993	0.0759888	54.3213	43.6401	28.3813	0.0177002	0.00305176	-0.0088501	-0.0177002	-0.0305176	0	0.0305176	0	0.0305176	0	0	0	0	0	-0.0305176
189.3	0.13092	0.110474	0.0933838	0.0753784	54.0161	43.9453	28.3813	0.0183105	0.00427246	-0.00793457	-0.0161743	-0.0305176	0	0	0.0610352	0.0610352	0	0	-0.0305176	0	-0.0305176	0
189.4	0.130005	0.109558	0.0927734	0.0747681	54.0161	43.9453	28.6865	0.0198364	0.00549316	-0.00762939	-0.015564	0.0305176	0	0.0305176	-0.0305176	-0.0305176	30.5176	0	0	0	0	0.0610352
189.5	0.129089	0.109253	0.0924683	0.0744629	54.3213	43.9453	29.2969	0.0204468	0.00610352	-0.00762939	-0.0152588	0.0305176	-0.0610352	0.0305176	0	0	0	0	0.0305176	0	0.0305176	0.0610352
189.6	0.128479	0.108948	0.0927734	0.0744629	54.6265	43.6401	29.9072	0.020752	0.00640869	-0.00732422	-0.0149536	0	0.0305176	-0.0305176	0.0305176	0	0	-0.0305176	0.0305176	0	0.0305176	0.0610352
189.7	0.128479	0.108948	0.0924683	0.0738525	54.3213	43.0298	29.9072	0.020752	0.00640869	-0.00671387	-0.0146484	0.0305176	0	0	0.0305176	-0.0305176	-30.5176	0	0	-0.0305176	0	0
189.8	0.127869	0.108337	0.0912476	0.0732422	53.4058	42.7246	29.9072	0.0210571	0.00640869	-0.00579834	-0.0143433	0.0610352	0.0305176	0	0.0305176	0.0305176	30.5176	0	-0.0305176	-0.0305176	-0.0305176	-0.0305176
189.9	0.126648	0.107117	0.0897217	0.0726318	52.4902	42.4194	29.9072	0.0216675	0.00671387	-0.00457764	-0.0134277	0	0.0610352	0	0.0305176	0.0610352	30.5176	0	0	0	-0.0305176	-0.0305176
190	0.125427	0.105896	0.0888062	0.0720215	52.1851	42.4194	30.2124	0.0222778	0.00701904	-0.00366211	-0.0131226	0.0305176	0.0305176	0.0610352	-0.0305176	0.0305176	30.5176	-0.0305176	0.0610352	0.0305176	0	0
190.1	0.124817	0.10498	0.0881958	0.0717163	52.1851	42.4194	30.5176	0.022583	0.00701904	-0.00274658	-0.0131226	0.0305176	0	0.0305176	0	0.0305176	30.5176	-0.0610352	-0.0305176	0.0305176	0.0305176	0
190.2	0.124207	0.10437	0.0878906	0.0717163	52.1851	42.4194	31.1279	0.0228882	0.00701904	-0.00213623	-0.0134277	0	0	0	0	-0.0305176	0	-0.0610352	0	0	0	0.0305176
190.3	0.123291	0.10376	0.0875854	0.0714111	52.4902	42.7246	31.7383	0.0231934	0.00732422	-0.0012207	-0.0131226	0.0305176	0.0610352	0.0305176	-0.0305176	-0.0305176	-30.5176	-0.0305176	0	-0.0305176	0	0.0305176
190.4	0.12207	0.103149	0.0875854	0.071106	52.7954	43.0298	32.0435	0.0228882	0.00762939	-0.000610352	-0.0125122	-0.0305176	0	0	0.0305176	0	-30.5176	0.0610352	0	0	0	0
190.5	0.121155	0.102539	0.0875854	0.0704956	53.1006	43.0298	32.3486	0.022583	0.0088501	0	-0.0109863	0.0610352	0.0610352	0.0305176	0.0305176	0.0305176	-30.5176	0.0305176	0	-0.0305176	0	-0.0305176
190.6	0.120544	0.102234	0.0872803	0.0695801	52.7954	43.0298	32.0435	0.0228882	0.0100708	0	-0.00976562	0.0305176	0.0305176	-0.0305176	0.0305176	0.0610352	30.5176	0.0305176	0	-0.0305176	0	-0.0305176
190.7	0.119934	0.101624	0.0863647	0.0692749	52.7954	43.335	31.7383	0.0231934	0.0109863	0	-0.00854492	0.0305176	0.0305176	0	0	0.0305176	-30.5176	0	0	0	0.0305176	0
190.8	0.119629	0.101013	0.0857544	0.0689697	52.4902	43.335	31.4331	0.0234985	0.0115967	0	-0.00762939	-0.0305176	0.0305176	0.0610352	-0.0610352	0.0610352	61.0352	0	-0.0305176	0	0.0305176	-0.0305176
190.9	0.119019	0.0997925	0.085144	0.0686646	52.1851	43.6401	30.8228	0.0234985	0.0119019	0	-0.00671387	0	-0.0305176	0	0	0.0305176	-30.5176	0	0	0	-0.0305176	0.0305176
191	0.118103	0.098877	0.0845337	0.0686646	51.8799	43.6401	30.8228	0.0234985	0.012207	0.000305176	-0.00610352	0.0305176	0.0305176	0.0305176	0	-0.0305176	0	0	-0.0610352	-0.0305176	0.0305176	0
191.1	0.116882	0.0979614	0.0842285	0.0686646	51.8799	43.6401	30.8228	0.0241089	0.0125122	0.000915527	-0.00549316	0	0.0305176	0	0	0.0305176	-30.5176	0	0.0305176	0.0305176	0	0
191.2	0.115967	0.0970459	0.0842285	0.0683594	51.5747	43.6401	31.1279	0.0247192	0.0128174	0.0012207	-0.00488281	0	0.0610352	-0.0305176	0.0305176	0.0610352	0	0.0305176	0	0.0610352	-0.0305176	-0.0305176
191.3	0.115051	0.0967407	0.0842285	0.0686646	51.2695	43.9453	31.7383	0.0250244	0.0131226	0.00183105	-0.00457764	0.0305176	-0.0305176	0	0	0.0305176	61.0352	0.0305176	0.0305176	0.0305176	0	-0.0610352
191.4	0.114746	0.0964355	0.0839233	0.0683594	50.9644	43.9453	31.7383	0.0253296	0.0134277	0.00213623	-0.00427246	0	0.0305176	-0.0610352	0	0	30.5176	0	0.0305176	0	0	-0.0305176
191.5	0.114441	0.0961304	0.0830078	0.0683594	50.9644	43.6401	31.7383	0.0256348	0.0134277	0.00274658	-0.00396729	0	-0.0305176	0.0305176	0.0610352	0.0610352	91.5527	0.0305176	0	0	-0.0305176	0
191.6	0.114136	0.0961304	0.0820923	0.0683594	50.9644	43.335	32.0435	0.0256348	0.0134277	0.00305176	-0.00366211	0	0	0.0610352	0	0	0	0	0	-0.0305176	0	-0.0305176
191.7	0.113525	0.0961304	0.0808716	0.0680542	50.9644	43.0298	32.3486	0.0256348	0.0137329	0.00366211	-0.00335693	-0.0610352	-0.0610352	0.0305176	-0.0305176	0.0305176	61.0352	0	0	0	0	0
191.8	0.11261	0.0958252	0.0796509	0.067749	50.6592	42.7246	32.3486	0.0253296	0.0140381	0.00457764	-0.00305176	0	0	0.0610352	-0.0305176	-0.0305176	0	0	0	0	0.0305176	-0.0610352
191.9	0.111694	0.0949097	0.0790405	0.0671387	50.354	42.7246	32.3486	0.0250244	0.0146484	0.00549316	-0.00274658	0.0610352	0	0	-0.0305176	-0.0305176	30.5176	0	0	0.0305176	-0.0305176	0
192	0.110779	0.0939941	0.0787354	0.0665283	50.0488	43.0298	32.3486	0.0253296	0.0152588	0.00610352	-0.00244141	0	0	0	0.0305176	0	-30.5176	-0.0305176	0	-0.0305176	0.0610352	0.0305176
192.1	0.109863	0.0933838	0.0790405	0.0656128	49.7437	43.335	32.6538	0.0262451	0.0158691	0.00671387	-0.00183105	0	0	-0.0305176	0.0305176	0.0610352	30.5176	-0.0305176	0	0	-0.0305176	0
192.2	0.109253	0.0933838	0.0796509	0.0650024	49.4385	43.0298	32.959	0.0268555	0.0161743	0.00762939	-0.0012207	0	-0.0305176	0	0	0.0305176	-30.5176	-0.0305176	-0.0305176	-0.0305176	0.0610352	0
192.3	0.108643	0.0930786	0.0799561	0.0646973	49.1333	42.7246	33.2642	0.0274658	0.0161743	0.00793457	-0.000305176	0	-0.0305176	-0.0610352	0	0	91.5527	0.0610352	0	0	0	-0.0305176
192.4	0.107727	0.0927734	0.0796509	0.0646973	48.8281	42.7246	33.2642	0.0274658	0.0161743	0.00793457	0	0	-0.0305176	0	-0.0305176	0	0	0	-0.0305176	0	0.0610352	-0.0305176
192.5	0.107727	0.0924683	0.0790405	0.0643921	48.5229	42.7246	33.2642	0.0274658	0.0164795	0.00793457	0.000915527	-0.0305176	-0.0305176	-0.0610352	0.0305176	0	-30.5176	0.0305176	0	0	-0.0305176	0
192.6	0.107727	0.0915527	0.0784302	0.0640869	48.5229	42.7246	33.2642	0.0271606	0.0164795	0.00793457	0.0012207	-0.0915527	0.0305176	0	-0.0305176	0	-30.5176	-0.0305176	-0.0305176	0	0	0
192.7	0.107727	0.090332	0.0775146	0.0640869	48.5229	42.7246	33.2642	0.0271606	0.0164795	0.00854492	0.00152588	-0.0305176	0	0	0	-0.0305176	-30.5176	-0.0305176	-0.0305176	0	0	-0.0305176
192.8	0.107117	0.0894165	0.0772095	0.0640869	48.2178	43.0298	33.2642	0.0274658	0.0167847	0.00915527	0.00152588	-0.0305176	0	-0.0305176	-0.0305176	0.0305176	0	-0.0305176	-0.0305176	0.0305176	0.0305176	0
192.9	0.106201	0.0888062	0.0772095	0.0643921	47.9126	43.335	33.5693	0.027771	0.0170898	0.00976562	0.00152588	-0.0305176	-0.0305176	-0.0305176	0	0	-61.0352	0.0305176	0.0305176	0	-0.0305176	-0.0305176
193	0.105286	0.088501	0.0775146	0.0640869	47.9126	43.6401	33.2642	0.0280762	0.0177002	0.0100708	0.00152588	0.0305176	0	-0.0305176	-0.0610352	0.0305176	0	0	0	0	0.0610352	-0.0610352
193.1	0.10437	0.0881958	0.0772095	0.0637817	47.9126	43.9453	32.959	0.0280762	0.0183105	0.00976562	0.00183105	0	0	-0.0305176	0	0.0305176	0	0	-0.0305176	0	-0.0305176	-0.0610352
193.2	0.10376	0.0878906	0.0765991	0.0634766	48.2178	44.2505	32.959	0.0283813	0.0186157	0.00976562	0.00244141	-0.0610352	0	0	-0.0305176	0	30.5176	-0.0610352	-0.0305176	0	0.0305176	-0.0610352
193.3	0.103149	0.0878906	0.0756836	0.0628662	48.2178	44.2505	32.959	0.0283813	0.0189209	0.0100708	0.00335693	-0.0610352	-0.0305176	0.0305176	-0.0305176	0	-30.5176	-0.0305176	-0.0305176	0	-0.0915527	0.0305176
193.4	0.102539	0.0878906	0.0750732	0.0622559	48.2178	43.9453	32.959	0.0283813	0.0192261	0.010376	0.00427246	-0.0610352	-0.0305176	-0.0305176	0	0	-30.5176	0	0	0	0	0.0305176
193.5	0.102234	0.0878906	0.0747681	0.0619507	48.2178	43.6401	32.959	0.0286865	0.0192261	0.0109863	0.00457764	-0.0610352	-0.0305176	-0.0305176	-0.0610352	0	0	-0.0305176	0	0	0	-0.0305176
193.6	0.101624	0.0875854	0.0747681	0.0613403	48.2178	43.335	33.2642	0.0292969	0.0195312	0.0112915	0.00457764	-0.0610352	0	-0.0610352	0	0	-61.0352	-0.0305176	0.0305176	0	-0.0305176	0
193.7	0.101318	0.0872803	0.0747681	0.0610352	47.9126	43.335	33.2642	0.0299072	0.0195312	0.0119019	0.00457764	-0.0305176	0.0610352	-0.0305176	0.0305176	-0.0305176	0	0	-0.0305176	0	-0.0305176	0
193.8	0.101013	0.0869751	0.0747681	0.0610352	47.6074	43.335	33.2642	0.0305176	0.0195312	0.0119019	0.00488281	-0.0610352	0.0305176	0	-0.0305176	0.0305176	-30.5176	0	0	0	-0.0305176	-0.0305176
193.9	0.100403	0.0866699	0.0744629	0.06073	47.3022	43.335	32.959	0.0302124	0.0195312	0.0119019	0.00549316	-0.0305176	0.0305176	0	0	0	-30.5176	0	-0.0305176	0.0305176	0	0.0305176
194	0.100098	0.0860596	0.0738525	0.0604248	47.3022	43.335	32.959	0.0299072	0.0195312	0.012207	0.00610352	-0.0305176	0	-0.0305176	-0.0305176	0.0305176	0	0.0305176	0	0	-0.0305176	-0.0305176
194.1	0.0994873	0.0854492	0.072937	0.0601196	46.9971	43.335	33.2642	0.0296021	0.0198364	0.0125122	0.00701904	-0.0305176	-0.0610352	0	-0.0610352	0.0305176	0	-0.0305176	-0.0610352	0.0610352	-0.0305176	-0.0305176
194.2	0.098877	0.0845337	0.0723267	0.0601196	46.9971	43.335	33.2642	0.0296021	0.0204468	0.0128174	0.00762939	-0.0305176	0	-0.0305176	-0.0610352	0	-30.5176	-0.0305176	-0.0305176	0	0	0
194.3	0.0985718	0.0836182	0.0720215	0.0598145	46.9971	43.6401	33.5693	0.0296021	0.0210571	0.0128174	0.00823975	-0.0305176	-0.0610352	-0.0305176	0	0.0305176	0	-0.0610352	0	0.0305176	-0.0305176	0
194.4	0.0979614	0.083313	0.0720215	0.0592041	46.9971	43.6401	33.8745	0.0299072	0.0210571	0.0134277	0.00823975	-0.0915527	0	-0.0610352	-0.0305176	0	0	0	-0.0305176	0.0305176	0.0305176	0
194.5	0.0976562	0.0830078	0.0714111	0.0588989	47.3022	43.9453	34.1797	0.0302124	0.0210571	0.0140381	0.00854492	-0.0610352	0	-0.0305176	0	0.0305176	-30.5176	0.0305176	-0.0305176	0.0305176	0	-0.0305176
194.6	0.0973511	0.0827026	0.0708008	0.0592041	46.9971	43.9453	34.1797	0.0308228	0.0213623	0.0149536	0.0088501	-0.0305176	0	-0.0305176	-0.0305176	0	30.5176	0.0305176	0.0305176	0	-0.0305176	-0.0610352
194.7	0.0967407	0.0823975	0.0704956	0.0595093	46.9971	43.9453	34.4849	0.0308228	0.0213623	0.015564	0.00915527	0	0	0	-0.0305176	0.0305176	0	0	-0.0305176	0	-0.0305176	-0.0610352
194.8	0.0964355	0.0817871	0.0701904	0.0598145	46.9971	44.2505	34.4849	0.0311279	0.0213623	0.0161743	0.00946045	0	0	0	-0.0305176	0.0305176	0	0	-0.0305176	0	-0.0305176	-0.0610352
194.9	0.0958252	0.0811768	0.0701904	0.0598145	46.6919	44.2505	34.79	0.0311279	0.0213623	0.0161743	0.00946045	-0.0610352	-0.0305176	0.0305176	-0.0305176	0.0305176	30.5176	0	-0.0610352	0	-0.0610352	-0.0305176
195	0.0952148	0.0805664	0.0698853	0.0595093	46.6919	44.2505	34.79	0.0314331	0.0213623	0.0158691	0.00976562	-0.0610352	-0.0305176	0	-0.0305176	0.0305176	0	0.0305176	-0.0610352	-0.0305176	-0.0305176	0.0305176
195.1	0.0942993	0.0802612	0.0695801	0.0592041	46.3867	43.9453	34.79	0.0314331	0.0219727	0.0161743	0.00976562	0	0	0.0305176	-0.0305176	0	0	-0.0305176	-0.0305176	0	0	0
195.2	0.0933838	0.0799561	0.0692749	0.0592041	46.0815	43.9453	34.79	0.0317383	0.022583	0.0164795	0.00976562	-0.0915527	0.0305176	-0.0305176	0	0	0	-0.0305176	-0.0305176	0.0305176	0	-0.0305176
195.3	0.0927734	0.0796509	0.0689697	0.0588989	46.0815	43.6401	34.79	0.0320435	0.0234985	0.0170898	0.0100708	0	-0.0305176	-0.0305176	0.0305176	0	-30.5176	0	-0.0305176	0.0305176	-0.0305176	-0.0305176
195.4	0.0924683	0.0793457	0.0689697	0.0588989	46.0815	43.6401	35.0952	0.0323486	0.0244141	0.0177002	0.0106812	-0.0305176	0	0	-0.0305176	-0.0305176	30.5176	0	0	-0.0305176	-0.0305176	-0.0305176
195.5	0.0918579	0.0787354	0.0686646	0.0585937	46.3867	43.9453	35.0952	0.0320435	0.0247192	0.0180054	0.0109863	0	0	0	-0.0305176	0	0	0	-0.0305176	0	-0.0305176	-0.0305176
195.6	0.0912476	0.0784302	0.0680542	0.0579834	46.0815	43.9453	34.79	0.0317383	0.0250244	0.0180054	0.0112915	-0.0610352	-0.0305176	0	-0.0305176	0	61.0352	0.0915527	0	0.0305176	0	0
195.7	0.0912476	0.0778198	0.0674438	0.0576782	45.7764	43.6401	34.79	0.0317383	0.0250244	0.0183105	0.0112915	-0.0610352	-0.12207	0	-0.0305176	0.0305176	30.5176	0	-0.0305176	0.0305176	-0.0305176	-0.0610352
195.8	0.0912476	0.0775146	0.0668335	0.0570679	45.4712	43.6401	34.79	0.0320435	0.0250244	0.0186157	0.0112915	-0.0610352	-0.0915527	0.0305176	-0.0305176	0	-61.0352	-0.0305176	-0.0305176	0.0305176	-0.0610352	-0.0305176
195.9	0.0915527	0.0772095	0.0668335	0.0567627	44.8608	43.6401	34.79	0.0326538	0.0250244	0.0192261	0.0115967	-0.0305176	-0.0305176	-0.0305176	-0.0610352	-0.0305176	-30.5176	0	-0.0305176	0.0305176	-0.0305176	0
196	0.0915527	0.0765991	0.0671387	0.0564575	44.8608	43.9453	35.0952	0.0332642	0.0247192	0.0195312	0.0125122	-0.0305176	0	-0.0305176	-0.0305176	0	-61.0352	0	0.0305176	0	0.0305176	-0.0305176
196.1	0.0909424	0.0762939	0.0671387	0.0567627	44.8608	43.9453	35.4004	0.0338745	0.0241089	0.0192261	0.0137329	-0.0305176	0.0305176	-0.0305176	-0.0305176	0.0305176	-30.5176	0.0305176	0	0	0	0.0305176
196.2	0.0897217	0.0756836	0.0668335	0.0567627	45.166	43.9453	35.7056	0.0341797	0.0238037	0.0192261	0.0146484	-0.0305176	0	-0.0305176	0	0	0	0	-0.0305176	0	-0.0305176	-0.0305176
196.3	0.0888062	0.0753784	0.0662231	0.0564575	45.166	43.9453	36.0107	0.0341797	0.0238037	0.0192261	0.015564	0.0305176	-0.0305176	-0.0305176	-0.0610352	0.0305176	0	0	-0.0305176	0	-0.0305176	-0.0305176
196.4	0.0881958	0.0753784	0.065918	0.0564575	45.166	43.6401	36.0107	0.0338745	0.0244141	0.0192261	0.0161743	0	0.0305176	0	-0.0610352	0	30.5176	0	0	0	-0.0305176	0
196.5	0.0881958	0.0753784	0.065918	0.0564575	44.8608	43.9453	36.0107	0.0332642	0.0253296	0.0189209	0.0161743	-0.0610352	0	0	0	-0.0305176	30.5176	-0.0305176	-0.0305176	0	0.0305176	-0.0305176
196.6	0.0881958	0.0753784	0.065918	0.0567627	44.5557	43.6401	35.7056	0.032959	0.0256348	0.0189209	0.0158691	-0.0305176	-0.0305176	0.0305176	-0.0305176	0	0	-0.0305176	-0.0610352	0.0610352	0	-0.0305176
196.7	0.088501	0.0753784	0.0656128	0.0567627	44.5557	43.6401	35.7056	0.032959	0.0259399	0.0189209	0.0158691	-0.0610352	0.0305176	0.0610352	-0.0305176	-0.0305176	0	0	0.0305176	0.0305176	-0.0305176	0.0305176
196.8	0.0881958	0.0744629	0.0653076	0.0567627	44.5557	43.6401	35.7056	0.0335693	0.0259399	0.0195312	0.015564	0	0	0	-0.0305176	0	-30.5176	-0.0305176	0.0305176	0.0305176	0	-0.0305176
196.9	0.0872803	0.0738525	0.0650024	0.0564575	44.5557	43.335	36.0107	0.0341797	0.0262451	0.0201416	0.0152588	-0.0610352	0.0915527	-0.0305176	0	-0.0305176	0	-0.0305176	0	-0.0305176	-0.0610352	0
197	0.0863647	0.072937	0.0650024	0.0567627	44.8608	43.335	36.6211	0.03479	0.0265503	0.0204468	0.015564	0	0	-0.0305176	0.0305176	0	-30.5176	0	0	0	0	0.0305176
197.1	0.085144	0.0723267	0.0650024	0.0567627	44.8608	43.6401	37.2314	0.0354004	0.0268555	0.0210571	0.0158691	0.0305176	0.0305176	0	-0.0305176	0	30.5176	0	0.0305176	-0.0305176	-0.0305176	0.0305176
197.2	0.0848389	0.0723267	0.0643921	0.0567627	44.5557	43.9453	37.8418	0.0354004	0.0265503	0.0213623	0.0164795	0	0	-0.0305176	-0.0610352	0	0	-0.0305176	-0.0305176	-0.0610352	0	-0.0305176
197.3	0.0845337	0.0723267	0.0640869	0.0561523	44.2505	44.2505	37.5366	0.0354004	0.0268555	0.0216675	0.0170898	-0.0305176	0	0.0305176	-0.0305176	0	30.5176	0.0305176	-0.0305176	0	0	0
197.4	0.0845337	0.0726318	0.0634766	0.055542	43.9453	44.5557	37.5366	0.0354004	0.0268555	0.0222778	0.017395	0.0305176	0	0.0305176	0.0610352	0.0305176	-30.5176	0.0610352	0.0610352	0.0305176	0	-0.0305176
197.5	0.0842285	0.072937	0.0628662	0.0549316	43.9453	44.5557	37.2314	0.0354004	0.0274658	0.022583	0.0177002	0	0.0610352	0	0.0305176	0	-30.5176	0	0	-0.0305176	0.0305176	-0.0610352
197.6	0.0836182	0.072937	0.062561	0.0546265	43.9453	44.5557	36.9263	0.0354004	0.0280762	0.0231934	0.0180054	0.0305176	0.0305176	0	0.0610352	0	0	-0.0305176	0	0.0305176	0	0.0305176
197.7	0.083313	0.0723267	0.062561	0.0543213	44.2505	44.2505	36.9263	0.0354004	0.0289917	0.0238037	0.0180054	0.0305176	0.0305176	-0.0610352	0	0.0305176	0	-0.0305176	0.0305176	0	0	0
197.8	0.0830078	0.0717163	0.0619507	0.0543213	44.2505	43.9453	36.9263	0.0354004	0.0296021	0.0241089	0.0177002	0.0610352	0.0305176	-0.0305176	0	0.0305176	30.5176	0	0.0305176	0.0305176	0	0
197.9	0.0827026	0.071106	0.0613403	0.0543213	44.2505	43.335	36.6211	0.0354004	0.0292969	0.0241089	0.0177002	0	0	0.0305176	0	0	30.5176	0.0610352	-0.0305176	0.0305176	0.0305176	-0.0305176
198	0.0823975	0.0704956	0.0610352	0.0543213	43.9453	41.8091	36.3159	0.0360107	0.0289917	0.0241089	0.0180054	0.0610352	0.0305176	0.0305176	0	0.0610352	30.5176	0.0305176	0	-0.0305176	0	-0.0915527
198.1	0.0817871	0.0698853	0.06073	0.0540161	43.335	41.5039	36.3159	0.0369263	0.0292969	0.0241089	0.0189209	0.0305176	0	0.0305176	0.0305176	-0.0610352	61.0352	0	-0.0305176	0	0	0.0305176
198.2	0.0808716	0.0692749	0.06073	0.0543213	43.6401	42.1143	36.9263	0.0375366	0.0292969	0.0244141	0.0195312	-0.0305176	-0.0305176	-0.0610352	0.0305176	0.0305176	0	0	-0.0305176	0	0	0.0305176
198.3	0.0805664	0.0689697	0.0610352	0.0546265	43.9453	43.335	37.8418	0.038147	0.0292969	0.0244141	0.0204468	0	-0.0305176	0.0305176	0.0305176	0.0305176	-30.5176	0	-0.0305176	-0.0305176	0	0
198.4	0.0805664	0.0689697	0.0616455	0.0549316	43.9453	44.8608	38.4521	0.038147	0.0289917	0.0247192	0.0204468	-0.0305176	0	-0.0305176	0.0305176	0	30.5176	0.0610352	-0.0305176	0	0	0.0305176
198.5	0.0805664	0.0686646	0.0616455	0.0552368	43.9453	45.4712	38.7573	0.038147	0.0289917	0.0247192	0.020752	0	0.0305176	-0.0305176	0	0.0915527	0	0.0305176	0	-0.0610352	0	-0.0610352
198.6	0.0802612	0.0683594	0.0610352	0.0552368	43.335	45.4712	38.7573	0.0375366	0.0289917	0.0250244	0.020752	0.0305176	0.0915527	-0.0305176	-0.0305176	0.0305176	0	-0.0610352	0.0610352	0	0.0610352	0
198.7	0.0799561	0.0680542	0.06073	0.0549316	42.7246	45.166	38.7573	0.0372314	0.0289917	0.0250244	0.0210571	0	0	-0.0610352	0.0305176	0.0610352	30.5176	0	0	0.0305176	0.0305176	0.0305176
198.8	0.0793457	0.067749	0.06073	0.0543213	42.4194	44.8608	38.7573	0.0369263	0.0296021	0.0253296	0.0213623	0	0	0	-0.0610352	0	0	0	0	0	-0.0305176	0
198.9	0.0784302	0.0674438	0.0604248	0.0540161	42.7246	44.5557	39.0625	0.0369263	0.0299072	0.0256348	0.0216675	-0.0305176	-0.0305176	0.0305176	0	0.0610352	0	0.0305176	-0.0305176	-0.0305176	-0.0305176	0
199	0.0778198	0.0671387	0.0598145	0.0540161	43.0298	44.2505	38.7573	0.0369263	0.0302124	0.0256348	0.0219727	0	-0.0305176	-0.0305176	-0.0305176	0	0	0	0	-0.0610352	-0.0305176	-0.0305176
199.1	0.0772095	0.0674438	0.0595093	0.0537109	43.335	44.2505	38.7573	0.0369263	0.0308228	0.0259399	0.0222778	0	0	0	0	0.0305176	-30.5176	-0.0305176	-0.0610352	-0.0305176	-0.0305176	0
199.2	0.0772095	0.0674438	0.0592041	0.0531006	43.335	44.5557	38.4521	0.0372314	0.0314331	0.0259399	0.0219727	0.0305176	0	-0.0610352	-0.0305176	0	0	0.0305176	0	-0.0305176	0	0.0305176
199.3	0.0772095	0.0674438	0.0588989	0.0527954	43.335	44.8608	38.4521	0.0375366	0.0317383	0.0259399	0.0219727	0.0305176	0	0.0305176	0	0.0305176	-30.5176	-0.0305176	0	-0.0305176	0	0.0610352
199.4	0.0769043	0.0674438	0.0585937	0.0521851	43.0298	45.166	38.4521	0.0378418	0.0323486	0.0259399	0.0219727	-0.0305176	0	-0.0305176	0.0305176	0.0305176	0	0.0305176	0	0	0	-0.0305176
199.5	0.0762939	0.0671387	0.0582886	0.0518799	42.4194	45.166	38.4521	0.038147	0.0326538	0.0262451	0.0222778	-0.0305176	0.0610352	0.0305176	0	0.0305176	0	0	0	-0.0305176	-0.0305176	0.0305176
199.6	0.0759888	0.0665283	0.0579834	0.0518799	42.1143	44.8608	38.7573	0.0384521	0.032959	0.0268555	0.0228882	0	-0.0305176	0.0305176	-0.0305176	-0.0305176	0	0.0610352	0	-0.0305176	-0.0305176	-0.0305176
199.7	0.0753784	0.065918	0.0579834	0.0521851	42.1143	44.5557	39.0625	0.0387573	0.0332642	0.027771	0.0231934	0	0	0.0305176	-0.0305176	0	0	-0.0305176	-0.0305176	0	0.0305176	0
199.8	0.0750732	0.0656128	0.0576782	0.0524902	42.1143	44.2505	39.3677	0.0387573	0.0332642	0.0283813	0.0234985	0	-0.0305176	0.0610352	0	-0.0305176	-30.5176	0	-0.0305176	-0.0305176	-0.0610352	0
[truncated: 8,004 more rows]

## Sheet: I46V-exp2
CsNa
﻿Time (ms)	Im_scaled (nA)	Im_scaled (nA)	Im_scaled (nA)	Im_scaled (nA)	Im_scaled (pA)	Im_scaled (pA)	Im_scaled (pA)	Im_scaled (nA)	Im_scaled (nA)	Im_scaled (nA)	Im_scaled (nA)	10_Vm (mV)	10_Vm (mV)	10_Vm (mV)	10_Vm (mV)	10_Vm (mV)	10_Vm (µV)	10_Vm (mV)	10_Vm (mV)	10_Vm (mV)	10_Vm (mV)	10_Vm (mV)
0.1	0.0128174	0.0137329	0.0125122	0.0131226	14.0381	13.1226	12.8174	0.0119019	0.0128174	0.0125122	0.0112915	0.0305176	0	0.0305176	0.0305176	0	-61.0352	-0.0305176	-0.0915527	-0.0305176	-0.0305176	0
0.2	0.0128174	0.0137329	0.0125122	0.0128174	13.7329	13.1226	12.207	0.0119019	0.0125122	0.0128174	0.0115967	0	0.0305176	0	0	0	-61.0352	-0.0305176	-0.0305176	-0.0305176	-0.0305176	0
0.3	0.0128174	0.0134277	0.012207	0.0125122	13.4277	13.7329	11.5967	0.012207	0.0125122	0.0128174	0.012207	0	0	0.0305176	0	-0.0305176	0	0	-0.0305176	0	-0.0610352	0
0.4	0.0125122	0.0134277	0.0125122	0.0125122	12.8174	14.0381	11.5967	0.0125122	0.012207	0.0131226	0.0128174	0.0305176	0	0.0305176	-0.0305176	-0.0305176	-30.5176	-0.0305176	0	0	-0.0305176	0
0.5	0.0119019	0.0131226	0.0125122	0.0128174	12.5122	14.3433	11.5967	0.0131226	0.0119019	0.0134277	0.0134277	0.0610352	0.0305176	0.0305176	0	0	-61.0352	-0.0305176	0	0	0.0305176	0
0.6	0.0112915	0.0128174	0.0128174	0.0128174	12.5122	14.3433	11.5967	0.0134277	0.0115967	0.0134277	0.0134277	0.0305176	0	0	0.0305176	-0.0610352	0	0	-0.0305176	0	0	0.0610352
0.7	0.0115967	0.0125122	0.0125122	0.012207	12.5122	13.7329	11.9019	0.0134277	0.0115967	0.0134277	0.0128174	0	-0.0610352	0.0305176	0.0305176	0	0	-0.0305176	0	-0.0305176	-0.0305176	0.0305176
0.8	0.0119019	0.0125122	0.012207	0.0119019	12.5122	13.1226	11.5967	0.0131226	0.0115967	0.0134277	0.012207	-0.0305176	-0.0305176	0.0305176	0	-0.0305176	-30.5176	-0.0915527	0	-0.0305176	0	0
0.9	0.012207	0.0128174	0.012207	0.012207	12.8174	12.5122	11.2915	0.0131226	0.0119019	0.0134277	0.0119019	0.0305176	0.0610352	0.0305176	-0.0305176	0.0305176	0	-0.0305176	0	-0.0305176	-0.0610352	0.0305176
1	0.0125122	0.0131226	0.0125122	0.0128174	12.8174	12.207	10.9863	0.0128174	0.0115967	0.0131226	0.0119019	0.0305176	0.0305176	-0.0305176	0	0	0	0	-0.0305176	-0.0305176	-0.0305176	0
1.1	0.0128174	0.0131226	0.012207	0.0134277	12.5122	12.5122	10.9863	0.0128174	0.0112915	0.0128174	0.0115967	-0.0305176	0.0610352	0.0915527	0	-0.0305176	-30.5176	-0.0610352	-0.0305176	-0.0305176	0	-0.0305176
1.2	0.0128174	0.0128174	0.0125122	0.0134277	11.9019	12.8174	10.9863	0.0128174	0.0112915	0.012207	0.0112915	-0.0305176	0	0.0305176	0	-0.0610352	-30.5176	-0.0610352	0	0	0	0
1.3	0.0128174	0.0128174	0.0131226	0.0131226	11.5967	12.8174	10.6812	0.0131226	0.0119019	0.012207	0.0106812	-0.0305176	0	0.0305176	0.0305176	-0.0610352	-30.5176	-0.0305176	-0.0305176	-0.0305176	-0.0610352	0.0305176
1.4	0.0128174	0.0128174	0.0134277	0.0128174	11.5967	12.8174	10.376	0.0128174	0.0125122	0.0128174	0.010376	0	-0.0305176	0.0305176	0	-0.0610352	30.5176	0.0305176	-0.0305176	-0.0305176	-0.0305176	0.0305176
1.5	0.0128174	0.0128174	0.0137329	0.0128174	11.2915	12.8174	10.376	0.0125122	0.0128174	0.0134277	0.010376	-0.0305176	-0.0610352	0.0610352	0.0305176	0	0	-0.0305176	0.0610352	-0.0305176	-0.0305176	0.0305176
1.6	0.0128174	0.0125122	0.0134277	0.0128174	10.9863	12.8174	10.9863	0.0119019	0.0128174	0.0134277	0.0100708	0.0610352	-0.0305176	0.0305176	-0.0305176	-0.0305176	-30.5176	-0.0305176	0.0610352	-0.0610352	0	0.0305176
1.7	0.0134277	0.0128174	0.0131226	0.0125122	10.9863	12.5122	11.9019	0.0115967	0.0125122	0.0134277	0.00976562	0	0	0	-0.0305176	0.0305176	-30.5176	0	-0.0305176	0.0305176	0	0
1.8	0.0140381	0.0128174	0.0125122	0.0119019	10.9863	11.9019	12.5122	0.0115967	0.0119019	0.0134277	0.00976562	-0.0305176	0	0.0305176	0	-0.0305176	-30.5176	-0.0305176	-0.0305176	-0.0305176	-0.0305176	0.0305176
1.9	0.0146484	0.0137329	0.012207	0.0119019	10.9863	11.5967	12.8174	0.012207	0.012207	0.0131226	0.010376	0.0305176	0.0305176	0.0305176	0	0	0	-0.0305176	-0.0305176	0	-0.0305176	0.0305176
2	0.0143433	0.0146484	0.0125122	0.0125122	10.6812	11.5967	12.8174	0.0125122	0.0128174	0.0128174	0.0115967	0	0.0610352	0	0.0305176	0	0	0.0305176	-0.0305176	0	-0.0305176	-0.0610352
2.1	0.0131226	0.0149536	0.0125122	0.0137329	11.2915	12.207	12.5122	0.0125122	0.0131226	0.0128174	0.0125122	-0.0305176	-0.0610352	-0.0610352	-0.0305176	-0.0610352	0	-0.0305176	0	0	0	0
2.2	0.012207	0.0140381	0.0119019	0.0140381	12.207	13.4277	12.5122	0.0125122	0.0128174	0.0131226	0.0128174	0.0305176	-0.0305176	-0.0305176	0	-0.0305176	0	0	0	-0.0305176	-0.0305176	0.0610352
2.3	0.012207	0.0134277	0.0119019	0.0137329	12.5122	13.7329	12.8174	0.0131226	0.0125122	0.0134277	0.0128174	-0.0305176	0	0	0	0	30.5176	0.0305176	0	-0.0305176	-0.0305176	0
2.4	0.012207	0.0134277	0.012207	0.0131226	12.5122	13.4277	12.5122	0.0137329	0.0128174	0.0137329	0.012207	-0.0305176	0	0.0305176	0.0305176	0	-30.5176	0	0.0305176	0	0.0305176	0
2.5	0.012207	0.0137329	0.0128174	0.0128174	12.5122	12.8174	11.5967	0.0137329	0.0128174	0.0143433	0.0119019	0	0.0305176	0.0305176	-0.0610352	0	-30.5176	-0.0305176	0	0.0305176	0	0
2.6	0.012207	0.0137329	0.0131226	0.0125122	12.5122	12.207	10.9863	0.0128174	0.012207	0.0143433	0.0119019	-0.0305176	0.0305176	0	0	0	0	-0.0305176	0	-0.0610352	-0.0305176	0
2.7	0.012207	0.0134277	0.0134277	0.0125122	13.1226	12.5122	10.9863	0.012207	0.0119019	0.0137329	0.012207	0	0	0	0	-0.0305176	0	-0.0305176	0	0	-0.0305176	0.0305176
2.8	0.012207	0.0128174	0.0131226	0.012207	13.1226	12.8174	11.2915	0.012207	0.0119019	0.0128174	0.0125122	-0.0610352	0.0915527	-0.0305176	-0.0305176	-0.0305176	30.5176	-0.0610352	0.0305176	0	0	0
2.9	0.012207	0.0128174	0.0131226	0.0115967	13.4277	13.4277	11.2915	0.012207	0.012207	0.012207	0.0125122	0	-0.0305176	0	0.0305176	0	0	0	0	0.0305176	0	-0.0305176
3	0.0125122	0.0134277	0.0125122	0.0112915	13.1226	14.0381	11.2915	0.012207	0.012207	0.0115967	0.0128174	0.0305176	0	-0.0305176	0.0305176	-0.0305176	0	0	0	-0.0305176	0	-0.0305176
3.1	0.0125122	0.0137329	0.0125122	0.0109863	12.207	14.3433	11.5967	0.012207	0.0119019	0.0112915	0.0128174	-0.0305176	0	-0.0305176	0.0610352	0	0	0.0305176	0	0	-0.0305176	0.0305176
3.2	0.0125122	0.0137329	0.012207	0.0112915	11.5967	14.0381	12.207	0.0119019	0.0112915	0.0112915	0.0128174	-0.0305176	0	0	0.0305176	0	-30.5176	0.0305176	-0.0305176	0.0610352	-0.0305176	-0.0305176
3.3	0.012207	0.0134277	0.0115967	0.012207	10.9863	13.7329	12.5122	0.012207	0.0106812	0.0115967	0.012207	-0.0305176	0.0610352	0	-0.0305176	0.0305176	0	-0.0305176	-0.0305176	0	0.0305176	0
3.4	0.0119019	0.0128174	0.0112915	0.0128174	10.6812	13.4277	12.8174	0.0125122	0.0109863	0.0115967	0.0115967	0	0.0305176	-0.0305176	0.0305176	0	-30.5176	0.0305176	-0.0305176	0.0305176	-0.0305176	-0.0305176
3.5	0.0112915	0.012207	0.0106812	0.0128174	10.9863	13.1226	12.5122	0.0128174	0.0112915	0.012207	0.0106812	-0.0610352	0.0610352	-0.0305176	0	-0.0305176	30.5176	-0.0305176	-0.0305176	0.0305176	-0.0610352	0.0305176
3.6	0.0112915	0.012207	0.0106812	0.012207	11.5967	12.8174	12.5122	0.0131226	0.0119019	0.012207	0.0100708	0.0305176	0	0	0.0305176	-0.0305176	30.5176	0	0.0305176	0	-0.0305176	0
3.7	0.012207	0.012207	0.0109863	0.0119019	11.9019	12.207	12.5122	0.0131226	0.012207	0.012207	0.010376	0	-0.0305176	-0.0915527	0.0305176	-0.0610352	0	0.0915527	-0.0305176	0.0610352	-0.0305176	0
3.8	0.0125122	0.0125122	0.0115967	0.0119019	12.207	12.207	12.5122	0.0131226	0.012207	0.012207	0.0109863	0	-0.0305176	-0.0305176	0.0610352	-0.0305176	0	0.0305176	0.0305176	-0.0305176	0.0305176	-0.0305176
3.9	0.0125122	0.0125122	0.0119019	0.012207	12.207	12.207	12.5122	0.0125122	0.0119019	0.012207	0.0115967	0.0305176	0	0	0.0305176	-0.0305176	-30.5176	0	0	0	-0.0610352	-0.0305176
4	0.012207	0.0128174	0.012207	0.0125122	11.9019	12.207	12.5122	0.012207	0.0115967	0.0119019	0.0125122	0	0	-0.0305176	0.0305176	0	-30.5176	0.0305176	0.0305176	0	0.0305176	-0.0610352
4.1	0.012207	0.0131226	0.012207	0.0128174	12.207	12.5122	12.207	0.012207	0.0115967	0.0112915	0.0125122	0.0305176	0	0.0305176	0.0305176	0.0610352	-30.5176	0.0305176	0.0305176	0	-0.0610352	0
4.2	0.0125122	0.0131226	0.0125122	0.0128174	12.207	12.5122	11.5967	0.0125122	0.0119019	0.0112915	0.0125122	-0.0305176	0	0	-0.0305176	-0.0305176	0	0	0	0	-0.0305176	0.0305176
4.3	0.0128174	0.0125122	0.0128174	0.0128174	12.207	12.8174	11.5967	0.0128174	0.012207	0.0119019	0.012207	0	-0.0305176	-0.0305176	0	0	0	-0.0610352	0.0305176	0	0	0
4.4	0.0128174	0.0125122	0.0131226	0.0128174	12.5122	12.8174	11.2915	0.0128174	0.0119019	0.0125122	0.012207	-0.0305176	0.0305176	-0.0610352	0	0	0	0	-0.0305176	0	0.0305176	-0.0305176
4.5	0.0131226	0.0128174	0.0134277	0.0131226	12.207	12.8174	11.2915	0.0128174	0.0115967	0.0128174	0.012207	0	0	0	-0.0305176	0	30.5176	0	-0.0305176	0	0	0
4.6	0.0131226	0.0131226	0.0134277	0.0134277	11.9019	12.8174	10.9863	0.0125122	0.0115967	0.0131226	0.0125122	0	0	-0.0610352	-0.0305176	-0.0305176	0	0	-0.0305176	0.0610352	0	0
4.7	0.0128174	0.0134277	0.0134277	0.0134277	12.207	12.8174	10.9863	0.0125122	0.0119019	0.0131226	0.0128174	0.0610352	-0.0305176	0	0	0.0915527	0	0.0305176	0	0.0305176	-0.0610352	-0.0305176
4.8	0.0125122	0.0128174	0.0128174	0.0137329	12.207	13.1226	10.9863	0.012207	0.012207	0.0131226	0.0134277	-0.0305176	0	0	0	0.0305176	-30.5176	0.0305176	0	0	0	0
4.9	0.0128174	0.0125122	0.012207	0.0140381	12.5122	13.1226	11.5967	0.012207	0.012207	0.0134277	0.0137329	0	-0.0305176	-0.0610352	-0.0305176	0.0305176	-30.5176	0	0.0305176	0.0305176	0	0
5	0.0131226	0.0125122	0.0119019	0.0143433	12.5122	13.4277	12.207	0.0125122	0.0115967	0.0134277	0.0134277	-0.0610352	0	-0.0610352	-0.0305176	0	-30.5176	-0.0305176	-0.0305176	0	-0.0305176	0
5.1	0.0134277	0.0125122	0.0119019	0.0140381	11.9019	13.1226	12.5122	0.0128174	0.0112915	0.0134277	0.0125122	-0.0305176	-0.0305176	-0.0305176	0	0.0305176	0	-0.0305176	0.0305176	0	-0.0305176	-0.0305176
5.2	0.0134277	0.0125122	0.0119019	0.0137329	11.2915	13.1226	12.207	0.0128174	0.0112915	0.0131226	0.0115967	-0.0305176	-0.0305176	-0.0915527	-0.0610352	-0.0305176	0	0.0305176	-0.0305176	0.0305176	0.0305176	-0.0305176
5.3	0.0134277	0.0125122	0.012207	0.0134277	10.9863	13.4277	11.5967	0.0128174	0.0115967	0.0125122	0.0109863	-0.0305176	-0.0305176	-0.0305176	-0.0305176	-0.0610352	30.5176	0.0305176	0.0305176	0.0305176	0	0
5.4	0.0134277	0.0125122	0.0125122	0.0131226	11.5967	13.7329	11.2915	0.0125122	0.0119019	0.0119019	0.0109863	-0.0305176	-0.0610352	-0.0305176	-0.0610352	-0.0305176	30.5176	-0.0305176	-0.0305176	0	0.0305176	0.0305176
5.5	0.0134277	0.0125122	0.0125122	0.0128174	12.5122	13.7329	10.9863	0.0125122	0.0125122	0.0115967	0.0112915	-0.0305176	0.0305176	-0.0610352	-0.0305176	0	0	0	0	0	0.0305176	0
5.6	0.0131226	0.012207	0.012207	0.0128174	13.1226	13.4277	11.2915	0.0125122	0.0125122	0.0115967	0.0119019	0	0	0.0305176	-0.0305176	0	30.5176	0	0	0.0305176	0	0.0305176
5.7	0.012207	0.0119019	0.0119019	0.0128174	13.4277	13.1226	11.2915	0.0128174	0.0128174	0.0119019	0.0128174	0	0	-0.0610352	-0.0305176	0	0	0.0305176	0.0305176	0	0.0305176	0
5.8	0.0119019	0.0119019	0.0119019	0.0128174	13.7329	12.8174	11.5967	0.0128174	0.0125122	0.0125122	0.0131226	-0.0305176	-0.0305176	-0.0610352	-0.0305176	0	30.5176	-0.0305176	0	0.0305176	0	0
5.9	0.0119019	0.0119019	0.0119019	0.0128174	13.4277	12.5122	11.9019	0.0128174	0.0125122	0.0128174	0.0128174	-0.0305176	-0.0305176	-0.0305176	-0.0610352	0	30.5176	0.0610352	0.0305176	0.0305176	0.0305176	0
6	0.0125122	0.0115967	0.012207	0.0128174	12.5122	12.207	11.9019	0.0134277	0.012207	0.0128174	0.0128174	-0.0610352	0.0610352	-0.0305176	-0.0305176	0	61.0352	0	-0.0610352	-0.0305176	0.0610352	-0.0610352
6.1	0.0131226	0.0112915	0.0125122	0.0131226	12.207	12.207	12.207	0.0134277	0.0119019	0.0128174	0.0128174	-0.0305176	0	-0.0610352	-0.0610352	0.0610352	61.0352	0.0305176	0	0.0305176	0.0305176	-0.0305176
6.2	0.0134277	0.0109863	0.0125122	0.0131226	11.5967	12.207	12.207	0.0134277	0.0115967	0.0128174	0.0125122	-0.0610352	0	-0.0610352	0	0	0	0.0305176	0	0.0305176	0.0305176	-0.0305176
6.3	0.0131226	0.0106812	0.0128174	0.0131226	11.9019	12.8174	11.9019	0.0128174	0.0115967	0.0125122	0.012207	-0.0305176	-0.0610352	-0.0305176	-0.0305176	0.0305176	30.5176	0	0.0305176	0.0305176	0	0
6.4	0.0125122	0.0106812	0.0128174	0.0131226	12.5122	13.1226	11.2915	0.0125122	0.0109863	0.0125122	0.0115967	0.0305176	0	-0.0305176	-0.0610352	0	0	0.0305176	0.0305176	0	0.0305176	0
6.5	0.0119019	0.0109863	0.0128174	0.0134277	12.8174	13.7329	10.9863	0.012207	0.0109863	0.0125122	0.0112915	-0.0610352	0	0	-0.0610352	0.0305176	0	0.0305176	0	0	0.0305176	0.0610352
6.6	0.0119019	0.0109863	0.0128174	0.0134277	12.5122	14.0381	10.6812	0.012207	0.0109863	0.0125122	0.0112915	-0.0610352	0	0	-0.0305176	0.0305176	-61.0352	0	0.0305176	0	0	0
6.7	0.0119019	0.0112915	0.0128174	0.0134277	12.207	14.0381	10.9863	0.012207	0.0109863	0.0128174	0.0115967	-0.0305176	0	-0.0305176	-0.0305176	-0.0305176	30.5176	0.0305176	0.0305176	0	0.0305176	0
6.8	0.012207	0.0115967	0.0131226	0.0131226	11.9019	14.0381	11.5967	0.012207	0.0109863	0.0125122	0.0115967	-0.0305176	0.0610352	-0.0305176	-0.0305176	0	61.0352	0.0610352	0	0.0305176	0	0.0305176
6.9	0.012207	0.0119019	0.0128174	0.0128174	11.9019	13.7329	12.207	0.0125122	0.0112915	0.012207	0.0119019	-0.0305176	-0.0305176	-0.0305176	0	-0.0610352	30.5176	0	0	0	0	-0.0305176
7	0.0125122	0.0119019	0.0125122	0.0128174	11.9019	13.4277	12.8174	0.012207	0.0112915	0.0119019	0.0119019	0	-0.0305176	0	-0.0915527	0	30.5176	0	0	0	0.0610352	0
7.1	0.0131226	0.0119019	0.012207	0.0125122	12.207	13.1226	13.1226	0.0119019	0.0115967	0.0119019	0.0115967	0	0	-0.0610352	-0.0305176	0.0305176	30.5176	0.0610352	0.0610352	0.0610352	0.0610352	0
7.2	0.0134277	0.012207	0.0115967	0.012207	12.207	12.8174	12.8174	0.012207	0.0119019	0.012207	0.0115967	0	-0.0305176	-0.0305176	0	0.0305176	30.5176	0.0610352	0.0305176	0	0.0305176	-0.0305176
7.3	0.0131226	0.0125122	0.0112915	0.0115967	11.5967	12.5122	12.8174	0.0128174	0.012207	0.012207	0.0115967	0	0	0.0610352	-0.0610352	0.0305176	0	0	0.0305176	0	0.0305176	-0.0610352
[truncated: 9,929 more rows]

## Sheet: I46V-exp3
CsNa
[truncated: 10,003 more rows]

## Sheet: I46V-exp4
CsNa
[truncated: 10,003 more rows]

## Sheet: I46V-exp5
CsNa
[truncated: 10,003 more rows]

## Sheet: I46V-exp6
CsNa
[truncated: 10,003 more rows]
